# Supplementary material for: A Systematic Approach: Molecular Dynamics Study and Parametrisation of Gemini Type Cationic Surfactants
Source: Int J Mol Sci. 2021 Oct 10;22(20):10939. doi: 10.3390/ijms222010939 (PMC8536075; doi:10.3390/ijms222010939)
Supplement: Supplementary file 1 [file ijms-22-10939-s001.zip]

Archive with 1,060 entries (809 files):
- Supporting_material_gemini_n.pdf
- Force_fields/
- Force_fields/Act_2_08/
- Force_fields/Act_2_08/Act_2_08.par
- Force_fields/Act_2_08/Act_2_08.pdb
- Force_fields/Act_2_08/Act_2_08.psf
- Force_fields/Act_2_11c/
- Force_fields/Act_2_11c/Act_2_11c.namd
- Force_fields/Act_2_11c/Act_2_11c.par
- Force_fields/Act_2_11c/Act_2_11c.pdb
- Force_fields/Act_2_11c/Act_2_11c.psf
- Force_fields/Act_2_11c/Act_2_11c_Selected.01.dcd
- Force_fields/Act_2_11c/job.namd.BEM.sge
- Force_fields/Act_2_12/
- Force_fields/Act_2_12/Act_2_12.itp
- Force_fields/Act_2_12/Act_2_12.par
- Force_fields/Act_2_12/Act_2_12.pdb
- Force_fields/Act_2_12/Act_2_12.psf
- Force_fields/Act_2_12/Act_2_12.top
- Force_fields/Act_2_12b/
- Force_fields/Act_2_12b/Act_2_12b.par
- Force_fields/Act_2_12b/Act_2_12b.pdb
- Force_fields/Act_2_12b/Act_2_12b.psf
- Force_fields/Act_2_18/
- Force_fields/Act_2_18/Act_2_18.par
- Force_fields/Act_2_18/Act_2_18.pdb
- Force_fields/Act_2_18/Act_2_18.psf
- Force_fields/Adm_1_12/
- Force_fields/Adm_1_12/Adm_1_12.itp
- Force_fields/Adm_1_12/Adm_1_12.par
- Force_fields/Adm_1_12/Adm_1_12.pdb
- Force_fields/Adm_1_12/Adm_1_12.psf
- Force_fields/Adm_1_12/Adm_1_12.top
- Force_fields/Adm_1_14/
- Force_fields/Adm_1_14/Adm_1_14.par
- Force_fields/Adm_1_14/Adm_1_14.pdb
- Force_fields/Adm_1_14/Adm_1_14.psf
- Force_fields/Adm_1_16/
- Force_fields/Adm_1_16/Adm_1_16.par
- Force_fields/Adm_1_16/Adm_1_16.pdb
- Force_fields/Adm_1_16/Adm_1_16.psf
- Force_fields/Alg_2_11/
- Force_fields/Alg_2_11/Alg_2_11.par
- Force_fields/Alg_2_11/Alg_2_11.pdb
- Force_fields/Alg_2_11/Alg_2_11.psf
- Force_fields/Alg_3_11/
- Force_fields/Alg_3_11/Alg_3_11.par
- Force_fields/Alg_3_11/Alg_3_11.pdb
- Force_fields/Alg_3_11/Alg_3_11.psf
- Force_fields/Alg_4_09/
- Force_fields/Alg_4_09/Alg_4_09.par
- Force_fields/Alg_4_09/Alg_4_09.pdb
- Force_fields/Alg_4_09/Alg_4_09.psf
- Force_fields/Alg_4_11/
- Force_fields/Alg_4_11/Alg_4_11.itp
- Force_fields/Alg_4_11/Alg_4_11.par
- Force_fields/Alg_4_11/Alg_4_11.pdb
- Force_fields/Alg_4_11/Alg_4_11.psf
- Force_fields/Alg_4_11/Alg_4_11.top
- Force_fields/Alg_9_11/
- Force_fields/Alg_9_11/Alg_9_11.par
- Force_fields/Alg_9_11/Alg_9_11.pdb
- Force_fields/Alg_9_11/Alg_9_11.psf
- Force_fields/Alk10_00/
- Force_fields/Alk10_00/Alk10_00.par
- Force_fields/Alk10_00/Alk10_00.pdb
- Force_fields/Alk10_00/Alk10_00.psf
- Force_fields/Alk10_06/
- Force_fields/Alk10_06/Alk10_06.par
- Force_fields/Alk10_06/Alk10_06.pdb
- Force_fields/Alk10_06/Alk10_06.psf
- Force_fields/Alk10_06b/
- Force_fields/Alk10_06b/Alk10_06b.par
- Force_fields/Alk10_06b/Alk10_06b.pdb
- Force_fields/Alk10_06b/Alk10_06b.psf
- Force_fields/Alk10_07/
- Force_fields/Alk10_07/Alk10_07.par
- Force_fields/Alk10_07/Alk10_07.pdb
- Force_fields/Alk10_07/Alk10_07.psf
- Force_fields/Alk10_08/
- Force_fields/Alk10_08/Alk10_08.par
- Force_fields/Alk10_08/Alk10_08.pdb
- Force_fields/Alk10_08/Alk10_08.psf
- Force_fields/Alk10_08c/
- Force_fields/Alk10_08c/Alk10_08c.par
- Force_fields/Alk10_08c/Alk10_08c.pdb
- Force_fields/Alk10_08c/Alk10_08c.psf
- Force_fields/Alk10_09/
- Force_fields/Alk10_09/Alk10_09.par
- Force_fields/Alk10_09/Alk10_09.pdb
- Force_fields/Alk10_09/Alk10_09.psf
- Force_fields/Alk10_10/
- Force_fields/Alk10_10/Alk10_10.par
- Force_fields/Alk10_10/Alk10_10.pdb
- Force_fields/Alk10_10/Alk10_10.psf
- Force_fields/Alk12_00/
- Force_fields/Alk12_00/Alk12_00.par
- Force_fields/Alk12_00/Alk12_00.pdb
- Force_fields/Alk12_00/Alk12_00.psf
- Force_fields/Alk12_06/
- Force_fields/Alk12_06/Alk12_06.par
- Force_fields/Alk12_06/Alk12_06.pdb
- Force_fields/Alk12_06/Alk12_06.psf
- Force_fields/Alk12_07/
- Force_fields/Alk12_07/Alk12_07.par
- Force_fields/Alk12_07/Alk12_07.pdb
- Force_fields/Alk12_07/Alk12_07.psf
- Force_fields/Alk12_08/
- Force_fields/Alk12_08/Alk12_08.par
- Force_fields/Alk12_08/Alk12_08.pdb
- Force_fields/Alk12_08/Alk12_08.psf
- Force_fields/Alk12_08c/
- Force_fields/Alk12_08c/Alk12_08c.par
- Force_fields/Alk12_08c/Alk12_08c.pdb
- Force_fields/Alk12_08c/Alk12_08c.psf
- Force_fields/Alk12_09/
- Force_fields/Alk12_09/Alk12_09.par
- Force_fields/Alk12_09/Alk12_09.pdb
- Force_fields/Alk12_09/Alk12_09.psf
- Force_fields/Alk12_10/
- Force_fields/Alk12_10/Alk12_10.par
- Force_fields/Alk12_10/Alk12_10.pdb
- Force_fields/Alk12_10/Alk12_10.psf
- Force_fields/Alk12_12/
- Force_fields/Alk12_12/Alk12_12.par
- Force_fields/Alk12_12/Alk12_12.pdb
- Force_fields/Alk12_12/Alk12_12.psf
- Force_fields/Alk14_06/
- Force_fields/Alk14_06/Alk14_06.par
- Force_fields/Alk14_06/Alk14_06.pdb
- Force_fields/Alk14_06/Alk14_06.psf
- Force_fields/Alk14_07/
- Force_fields/Alk14_07/Alk14_07.par
- Force_fields/Alk14_07/Alk14_07.pdb
- Force_fields/Alk14_07/Alk14_07.psf
- Force_fields/Alk14_08/
- Force_fields/Alk14_08/Alk14_08.par
- Force_fields/Alk14_08/Alk14_08.pdb
- Force_fields/Alk14_08/Alk14_08.psf
- Force_fields/Alk_4_00/
- Force_fields/Alk_4_00/Alk_4_00.par
- Force_fields/Alk_4_00/Alk_4_00.pdb
- Force_fields/Alk_4_00/Alk_4_00.psf
- Force_fields/Alk_4_06/
- Force_fields/Alk_4_06/Alk_4_06.par
- Force_fields/Alk_4_06/Alk_4_06.pdb
- Force_fields/Alk_4_06/Alk_4_06.psf
- Force_fields/Alk_4_06b/
- Force_fields/Alk_4_06b/Alk_4_06b.par
- Force_fields/Alk_4_06b/Alk_4_06b.pdb
- Force_fields/Alk_4_06b/Alk_4_06b.psf
- Force_fields/Alk_4_07/
- Force_fields/Alk_4_07/Alk_4_07.par
- Force_fields/Alk_4_07/Alk_4_07.pdb
- Force_fields/Alk_4_07/Alk_4_07.psf
- Force_fields/Alk_4_08c/
- Force_fields/Alk_4_08c/Alk_4_08c.par
- Force_fields/Alk_4_08c/Alk_4_08c.pdb
- Force_fields/Alk_4_08c/Alk_4_08c.psf
- Force_fields/Alk_5_06/
- Force_fields/Alk_5_06/Alk_5_06.par
- Force_fields/Alk_5_06/Alk_5_06.pdb
- Force_fields/Alk_5_06/Alk_5_06.psf
- Force_fields/Alk_5_06b/
- Force_fields/Alk_5_06b/Alk_5_06b.par
- Force_fields/Alk_5_06b/Alk_5_06b.pdb
- Force_fields/Alk_5_06b/Alk_5_06b.psf
- Force_fields/Alk_5_07/
- Force_fields/Alk_5_07/Alk_5_07.par
- Force_fields/Alk_5_07/Alk_5_07.pdb
- Force_fields/Alk_5_07/Alk_5_07.psf
- Force_fields/Alk_5_08c/
- Force_fields/Alk_5_08c/Alk_5_08c.par
- Force_fields/Alk_5_08c/Alk_5_08c.pdb
- Force_fields/Alk_5_08c/Alk_5_08c.psf
- Force_fields/Alk_6_00/
- Force_fields/Alk_6_00/Alk_6_00.namd
- Force_fields/Alk_6_00/Alk_6_00.par
- Force_fields/Alk_6_00/Alk_6_00_Selected_Solv.01.dcd
- Force_fields/Alk_6_00/Alk_6_00_Solv.pdb
- Force_fields/Alk_6_00/Alk_6_00_Solv.psf
- Force_fields/Alk_6_00/job.namd.BEM.sge
- Force_fields/Alk_6_06/
- Force_fields/Alk_6_06/Alk_6_06.par
- Force_fields/Alk_6_06/Alk_6_06.pdb
- Force_fields/Alk_6_06/Alk_6_06.psf
- Force_fields/Alk_6_06b/
- Force_fields/Alk_6_06b/Alk_6_06b.par
- Force_fields/Alk_6_06b/Alk_6_06b.pdb
- Force_fields/Alk_6_06b/Alk_6_06b.psf
- Force_fields/Alk_6_07/
- Force_fields/Alk_6_07/Alk_6_07.par
- Force_fields/Alk_6_07/Alk_6_07.pdb
- Force_fields/Alk_6_07/Alk_6_07.psf
- Force_fields/Alk_6_08/
- Force_fields/Alk_6_08/Alk_6_08.par
- Force_fields/Alk_6_08/Alk_6_08.pdb
- Force_fields/Alk_6_08/Alk_6_08.psf
- Force_fields/Alk_6_08c/
- Force_fields/Alk_6_08c/Alk_6_08c.par
- Force_fields/Alk_6_08c/Alk_6_08c.pdb
- Force_fields/Alk_6_08c/Alk_6_08c.psf
- Force_fields/Alk_6_09/
- Force_fields/Alk_6_09/Alk_6_09.par
- Force_fields/Alk_6_09/Alk_6_09.pdb
- Force_fields/Alk_6_09/Alk_6_09.psf
- Force_fields/Alk_6_10/
- Force_fields/Alk_6_10/Alk_6_10.par
- Force_fields/Alk_6_10/Alk_6_10.pdb
- Force_fields/Alk_6_10/Alk_6_10.psf
- Force_fields/Alk_6_12/
- Force_fields/Alk_6_12/Alk_6_12.itp
- Force_fields/Alk_6_12/Alk_6_12.par
- Force_fields/Alk_6_12/Alk_6_12.pdb
- Force_fields/Alk_6_12/Alk_6_12.psf
- Force_fields/Alk_6_12/Alk_6_12.top
- Force_fields/Alk_7_06/
- Force_fields/Alk_7_06/Alk_7_06.par
- Force_fields/Alk_7_06/Alk_7_06.pdb
- Force_fields/Alk_7_06/Alk_7_06.psf
- Force_fields/Alk_7_06b/
- Force_fields/Alk_7_06b/Alk_7_06b.par
- Force_fields/Alk_7_06b/Alk_7_06b.pdb
- Force_fields/Alk_7_06b/Alk_7_06b.psf
- Force_fields/Alk_7_07/
- Force_fields/Alk_7_07/Alk_7_07.par
- Force_fields/Alk_7_07/Alk_7_07.pdb
- Force_fields/Alk_7_07/Alk_7_07.psf
- Force_fields/Alk_7_08/
- Force_fields/Alk_7_08/Alk_7_08.par
- Force_fields/Alk_7_08/Alk_7_08.pdb
- Force_fields/Alk_7_08/Alk_7_08.psf
- Force_fields/Alk_7_08c/
- Force_fields/Alk_7_08c/Alk_7_08c.par
- Force_fields/Alk_7_08c/Alk_7_08c.pdb
- Force_fields/Alk_7_08c/Alk_7_08c.psf
- Force_fields/Alk_7_09/
- Force_fields/Alk_7_09/Alk_7_09.par
- Force_fields/Alk_7_09/Alk_7_09.pdb
- Force_fields/Alk_7_09/Alk_7_09.psf
- Force_fields/Alk_7_10/
- Force_fields/Alk_7_10/Alk_7_10.par
- Force_fields/Alk_7_10/Alk_7_10.pdb
- Force_fields/Alk_7_10/Alk_7_10.psf
- Force_fields/Alk_7_12/
- Force_fields/Alk_7_12/Alk_7_12.par
- Force_fields/Alk_7_12/Alk_7_12.pdb
- Force_fields/Alk_7_12/Alk_7_12.psf
- Force_fields/Alk_8_00/
- Force_fields/Alk_8_00/Alk_8_00.par
- Force_fields/Alk_8_00/Alk_8_00.pdb
- Force_fields/Alk_8_00/Alk_8_00.psf
- Force_fields/Alk_8_06/
- Force_fields/Alk_8_06/Alk_8_06.par
- Force_fields/Alk_8_06/Alk_8_06.pdb
- Force_fields/Alk_8_06/Alk_8_06.psf
- Force_fields/Alk_8_06b/
- Force_fields/Alk_8_06b/Alk_8_06b.par
- Force_fields/Alk_8_06b/Alk_8_06b.pdb
- Force_fields/Alk_8_06b/Alk_8_06b.psf
- Force_fields/Alk_8_07/
- Force_fields/Alk_8_07/Alk_8_07.par
- Force_fields/Alk_8_07/Alk_8_07.pdb
- Force_fields/Alk_8_07/Alk_8_07.psf
- Force_fields/Alk_8_08/
- Force_fields/Alk_8_08/Alk_8_08.par
- Force_fields/Alk_8_08/Alk_8_08.pdb
- Force_fields/Alk_8_08/Alk_8_08.psf
- Force_fields/Alk_8_08c/
- Force_fields/Alk_8_08c/Alk_8_08c.par
- Force_fields/Alk_8_08c/Alk_8_08c.pdb
- Force_fields/Alk_8_08c/Alk_8_08c.psf
- Force_fields/Alk_8_09/
- Force_fields/Alk_8_09/Alk_8_09.par
- Force_fields/Alk_8_09/Alk_8_09.pdb
- Force_fields/Alk_8_09/Alk_8_09.psf
- Force_fields/Alk_8_10/
- Force_fields/Alk_8_10/Alk_8_10.par
- Force_fields/Alk_8_10/Alk_8_10.pdb
- Force_fields/Alk_8_10/Alk_8_10.psf
- Force_fields/Alk_8_12/
- Force_fields/Alk_8_12/Alk_8_12.par
- Force_fields/Alk_8_12/Alk_8_12.pdb
- Force_fields/Alk_8_12/Alk_8_12.psf
- Force_fields/Alk_9_00/
- Force_fields/Alk_9_00/Alk_9_00.par
- Force_fields/Alk_9_00/Alk_9_00.pdb
- Force_fields/Alk_9_00/Alk_9_00.psf
- Force_fields/Alk_9_06/
- Force_fields/Alk_9_06/Alk_9_06.par
- Force_fields/Alk_9_06/Alk_9_06.pdb
- Force_fields/Alk_9_06/Alk_9_06.psf
- Force_fields/Alk_9_06b/
- Force_fields/Alk_9_06b/Alk_9_06b.par
- Force_fields/Alk_9_06b/Alk_9_06b.pdb
- Force_fields/Alk_9_06b/Alk_9_06b.psf
- Force_fields/Alk_9_07/
- Force_fields/Alk_9_07/Alk_9_07.par
- Force_fields/Alk_9_07/Alk_9_07.pdb
- Force_fields/Alk_9_07/Alk_9_07.psf
[truncated: 760 more entries]
