# Supplementary material for: A Systematic Approach: Molecular Dynamics Study and Parametrisation of Gemini Type Cationic Surfactants
Source: Int J Mol Sci. 2021 Oct 10;22(20):10939. doi: 10.3390/ijms222010939 (PMC8536075; doi:10.3390/ijms222010939)
Supplement: Supplementary file 1 [file ijms-22-10939-s001.zip › Force_fields/Act_2_08/Act_2_08.par]

!>>>>>> Combined CHARMM All-Hydrogen Parameter File for <<<<<<<<<
!>>>>>>>>> CHARMM22 Proteins and CHARMM27 Lipids <<<<<<<<<<
!from
!>>>> CHARMM22 All-Hydrogen Parameter File for Proteins <<<<<<<<<<
!>>>>>>>>>>>>>>>>>>>>>> August 1999 <<<<<<<<<<<<<<<<<<<<<<<<<<<<<
!>>>>>>> Direct comments to Alexander D. MacKerell Jr. <<<<<<<<<
!>>>>>> 410-706-7442 or email: alex,mmiris.ab.umd.edu  <<<<<<<<<
!and !  \\\ CHARMM27 All-Hydrogen Lipid Parameter File ///////
!  \\\\\\\\\ Developmental /////////////////////////
!              Alexander D. MacKerell Jr.
!                     August 1999
! All comments to ADM jr.  email:alex,mmiris.ab.umd.edu
!              telephone: 410-706-7442
!


! +++++++++++++++++++++++++++++++++++++++++++++++++++++++++++++++++++++++++++++
! + Residue topologies/parameters generated by PARATOOL.                      +
! +                                                                           +
! + PARATOOL is an interactive tool for generation of force field parameters. +
! + and can be obtained free of charge from                                   +
! + http://bioinf.charite.de/biophys/paratool                                 +
! +                                                                           +
! + Author:                                                                   +
! + Jan Saam                                                                  +
! + Institute of Biochemistry                                                 +
! + Charite Berlin                                                            +
! + Germany                                                                   +
! + saam@charite.de                                                           +
! +                                                                           +
! + CITATION:                                                                 +
! + If you use PARATOOL or topologies/parameters generated by this program,   +
! + please cite the following work:                                           +
! + Saam, et al. (2006), ...                                                  +
! +++++++++++++++++++++++++++++++++++++++++++++++++++++++++++++++++++++++++++++


! Parameters for components AC1
! To be used in combination with:
! [DEFAULTDIR]/par_all27_prot_lipid_na.inp


BONDS
!
!V(bond) = Kb(b - b0)**2
!
!Kb: kcal/mole/A**2
!b0: A
!
!atom type   Kb         b0
!

N1G  C1G     460.363    1.3684
N1G  C3G     324.820    1.4704
N1G  C5G     335.674    1.4672
C1G  C2G     285.365    1.5190
C1G  O1G     728.336    1.2419
C2G  H1G     344.638    1.0967
C2G  H2G     351.698    1.0938
C2G  H3G     358.202    1.0910
C3G  C4G     289.757    1.5263
C3G  H4G     313.376    1.0937
C3G  H5G     314.298    1.0931
C4G  O2G     321.488    1.4337
C4G  H6G     326.535    1.0971
C4G  H7G     320.127    1.0997
C5G  C6G     270.323    1.5390
C5G  H8G     311.855    1.0941
C5G  H9G     320.456    1.0914
C6G  O3G     332.558    1.4293
C6G  H10G    342.132    1.0918
C6G  H11G    321.807    1.0991
O2G  C7G     339.986    1.4256
O3G  C9G     334.490    1.4261
C7G  C8G     288.290    1.5334
C7G  H12G    322.955    1.0987
C7G  H13G    323.834    1.0980
C8G  O4G     346.649    1.4255
C8G  C11G    271.000    1.5368
C8G  H14G    262.199    1.0930
C9G  C10G    286.808    1.5319
C9G  H15G    322.056    1.0991
C9G  H16G    326.998    1.0969
C10G O5G     344.219    1.4265
C10G C12G    271.023    1.5375
C10G H17G    262.401    1.0930
O4G  H18G    435.326    0.9759
O5G  H19G    440.012    0.9749
C11G N2G     265.450    1.5323
C11G H20G    339.335    1.0915
C11G H21G    335.975    1.0927
C12G N3G     264.344    1.5309
C12G H22G    339.888    1.0914
C12G H23G    336.417    1.0924
N2G  C13G    283.237    1.5055
N2G  C14G    279.307    1.5099
N2G  C17G    254.089    1.5363
N3G  C15G    285.995    1.5054
N3G  C16G    278.593    1.5095
N3G  C25G    252.319    1.5365
C13G H24G    359.655    1.0907
C13G H25G    365.157    1.0881
C13G H26G    364.072    1.0888
C14G H27G    359.227    1.0908
C14G H28G    363.427    1.0888
C14G H29G    370.391    1.0873
C15G H30G    364.780    1.0883
C15G H31G    360.250    1.0904
C15G H32G    363.822    1.0889
C16G H33G    363.419    1.0888
C16G H34G    359.189    1.0907
C16G H35G    369.210    1.0876
C17G C18G    288.950    1.5277
C17G H36G    346.173    1.0931
C17G H37G    346.526    1.0928
C18G C19G    281.935    1.5397
C18G H38G    345.038    1.0954
C18G H39G    343.894    1.0958
C19G C20G    286.863    1.5351
C19G H40G    337.394    1.0993
C19G H41G    337.931    1.0991
C20G C21G    286.628    1.5348
C20G H42G    335.798    1.1000
C20G H43G    335.616    1.1000
C21G C22G    286.149    1.5349
C21G H44G    334.569    1.1004
C21G H45G    334.561    1.1005
C22G C23G    286.311    1.5349
C22G H46G    333.988    1.1007
C22G H47G    334.018    1.1007
C23G C24G    290.856    1.5336
C23G H48G    335.949    1.0998
C23G H49G    335.884    1.0998
C24G H50G    344.471    1.0978
C24G H51G    344.494    1.0978
C24G H68G    346.625    1.0969
C25G C26G    288.699    1.5275
C25G H52G    346.038    1.0931
C25G H53G    345.926    1.0931
C26G C27G    281.590    1.5400
C26G H54G    345.070    1.0954
C26G H55G    344.171    1.0958
C27G C28G    286.976    1.5349
C27G H56G    337.780    1.0991
C27G H57G    337.586    1.0992
C28G C29G    286.355    1.5350
C28G H58G    335.562    1.1001
C28G H59G    335.886    1.0999
C29G C30G    286.230    1.5348
C29G H60G    334.476    1.1005
C29G H61G    334.569    1.1005
C30G C31G    286.244    1.5350
C30G H62G    333.924    1.1008
C30G H63G    334.121    1.1007
C31G C32G    290.924    1.5336
C31G H64G    335.820    1.0999
C31G H65G    335.852    1.0999
C32G H66G    344.482    1.0978
C32G H67G    344.471    1.0978
C32G H69G    346.557    1.0969


ANGLES
!
!V(angle) = Ktheta(Theta - Theta0)**2
!
!V(Urey-Bradley) = Kub(S - S0)**2
!
!Ktheta: kcal/mole/rad**2
!Theta0: degrees
!Kub: kcal/mole/A**2 (Urey-Bradley)
!S0: A
!
!atom types        Ktheta    Theta0    Kub      S0
!

C1G  N1G  C3G      61.926    117.34
C1G  N1G  C5G      67.158    123.14
C3G  N1G  C5G      58.073    119.32
N1G  C1G  C2G      66.912    118.64
N1G  C1G  O1G      65.659    120.92
C2G  C1G  O1G      54.261    120.43
C1G  C2G  H1G      28.101    110.80
C1G  C2G  H2G      29.005    112.87
C1G  C2G  H3G      30.971    107.94
H1G  C2G  H2G      15.948    107.80
H1G  C2G  H3G      15.497    108.48
H2G  C2G  H3G      16.137    108.86
N1G  C3G  C4G      55.211    115.70
N1G  C3G  H4G      18.649    108.22
N1G  C3G  H5G      18.619    107.58
C4G  C3G  H4G      17.590    109.19
C4G  C3G  H5G      18.428    107.87
H4G  C3G  H5G       5.771    108.05
C3G  C4G  O2G      54.327    109.91
C3G  C4G  H6G      21.459    110.71
C3G  C4G  H7G      22.086    109.02
O2G  C4G  H6G      18.996    110.10
O2G  C4G  H7G      19.102    108.73
H6G  C4G  H7G       8.179    108.34
N1G  C5G  C6G      45.664    112.55
N1G  C5G  H8G      16.997    108.21
N1G  C5G  H9G      18.173    109.22
C6G  C5G  H8G      16.259    109.02
C6G  C5G  H9G      17.497    110.77
H8G  C5G  H9G       6.099    106.87
C5G  C6G  O3G      49.994    112.25
C5G  C6G  H10G     22.008    109.62
C5G  C6G  H11G     20.999    110.73
O3G  C6G  H10G     18.207    106.05
O3G  C6G  H11G     20.179    109.75
H10G C6G  H11G      8.225    108.26
C4G  O2G  C7G      84.934    113.24
C6G  O3G  C9G      82.467    115.38
O2G  C7G  C8G      59.414    107.84
O2G  C7G  H12G     20.329    110.92
O2G  C7G  H13G     17.997    110.03
C8G  C7G  H12G     21.448    111.62
C8G  C7G  H13G     21.775    107.87
H12G C7G  H13G      8.181    108.51
C7G  C8G  O4G      25.424    109.86
C7G  C8G  C11G     32.291    110.23
C7G  C8G  H14G     10.105    107.13
O4G  C8G  C11G     22.611    113.28
O4G  C8G  H14G      7.506    106.38
C11G C8G  H14G     10.459    109.71
O3G  C9G  C10G     62.701    107.11
O3G  C9G  H15G     19.001    110.70
O3G  C9G  H16G     18.387    111.15
C10G C9G  H15G     20.950    111.01
C10G C9G  H16G     21.450    108.24
H15G C9G  H16G      8.228    108.61
C9G  C10G O5G      22.956    110.37
C9G  C10G C12G     30.377    109.56
C9G  C10G H17G      9.636    107.23
O5G  C10G C12G     22.200    113.41
O5G  C10G H17G      7.425    106.20
C12G C10G H17G     10.042    109.85
C8G  O4G  H18G     57.545    106.80
C10G O5G  H19G     58.020    107.39
C8G  C11G N2G      73.016    116.81
C8G  C11G H20G     16.519    111.00
C8G  C11G H21G     16.696    108.20
N2G  C11G H20G     21.389    105.92
N2G  C11G H21G     20.005    105.97
H20G C11G H21G      5.522    108.59
C10G C12G N3G      66.266    117.10
C10G C12G H22G     16.129    110.89
C10G C12G H23G     16.360    108.04
N3G  C12G H22G     20.389    106.09
N3G  C12G H23G     19.536    105.90
H22G C12G H23G      5.361    108.46
C11G N2G  C13G     12.086    110.94
C11G N2G  C14G     11.190    110.30
C11G N2G  C17G     12.009    106.12
C13G N2G  C14G     10.102    109.27
C13G N2G  C17G     10.999    110.10
C14G N2G  C17G     11.387    110.08
C12G N3G  C15G     11.621    111.03
C12G N3G  C16G     10.686    110.31
C12G N3G  C25G     11.454    105.90
C15G N3G  C16G      9.904    109.19
C15G N3G  C25G     10.734    110.18
C16G N3G  C25G     11.111    110.20
N2G  C13G H24G     36.601    109.07
N2G  C13G H25G     38.227    108.84
N2G  C13G H26G     37.349    108.96
H24G C13G H25G     15.353    110.00
H24G C13G H26G     15.398    110.74
H25G C13G H26G     15.533    109.20
N2G  C14G H27G     37.795    108.51
N2G  C14G H28G     38.427    108.78
N2G  C14G H29G     37.612    108.12
H27G C14G H28G     15.300    110.25
H27G C14G H29G     15.185    110.54
H28G C14G H29G     15.287    110.56
N3G  C15G H30G     38.381    108.85
N3G  C15G H31G     36.626    109.08
N3G  C15G H32G     37.510    108.91
H30G C15G H31G     15.384    110.01
H30G C15G H32G     15.553    109.26
H31G C15G H32G     15.412    110.71
N3G  C16G H33G     38.392    108.78
N3G  C16G H34G     37.770    108.58
N3G  C16G H35G     37.714    108.11
H33G C16G H34G     15.325    110.25
H33G C16G H35G     15.287    110.52
H34G C16G H35G     15.206    110.53
N2G  C17G C18G     60.375    116.47
N2G  C17G H36G     19.294    105.38
N2G  C17G H37G     19.843    105.35
C18G C17G H36G     15.567    110.31
C18G C17G H37G     15.300    110.61
H36G C17G H37G      5.401    108.28
C17G C18G C19G     39.384    109.97
C17G C18G H38G     13.638    110.59
C17G C18G H39G     13.515    111.15
C19G C18G H38G     13.934    108.93
C19G C18G H39G     14.037    108.62
H38G C18G H39G      5.497    107.50
C18G C19G C20G     39.165    112.46
C18G C19G H40G     14.208    109.49
C18G C19G H41G     14.147    109.38
C20G C19G H40G     14.031    109.40
C20G C19G H41G     14.028    109.33
H40G C19G H41G      5.358    106.60
C19G C20G C21G     38.076    113.24
C19G C20G H42G     14.169    109.28
C19G C20G H43G     14.097    109.16
C21G C20G H42G     14.033    109.33
C21G C20G H43G     14.034    109.24
H42G C20G H43G      5.278    106.36
C20G C21G C22G     37.776    113.40
C20G C21G H44G     14.067    109.25
C20G C21G H45G     14.048    109.21
C22G C21G H44G     14.050    109.23
C22G C21G H45G     14.037    109.21
H44G C21G H45G      5.259    106.28
C21G C22G C23G     37.519    113.59
C21G C22G H46G     14.051    109.26
C21G C22G H47G     14.030    109.23
C23G C22G H46G     14.071    109.15
C23G C22G H47G     14.070    109.13
H46G C22G H47G      5.243    106.22
C22G C23G C24G     37.750    113.23
C22G C23G H48G     14.051    109.19
C22G C23G H49G     14.046    109.18
C24G C23G H48G     14.012    109.40
C24G C23G H49G     14.008    109.39
H48G C23G H49G      5.274    106.22
C23G C24G H50G     29.780    111.11
C23G C24G H51G     29.771    111.11
C23G C24G H68G     29.244    111.40
H50G C24G H51G     15.035    107.60
H50G C24G H68G     15.047    107.71
H51G C24G H68G     15.041    107.72
N3G  C25G C26G     57.431    116.62
N3G  C25G H52G     19.071    105.37
N3G  C25G H53G     19.619    105.31
C26G C25G H52G     15.450    110.33
C26G C25G H53G     15.091    110.56
H52G C25G H53G      5.335    108.20
C25G C26G C27G     38.200    109.69
C25G C26G H54G     13.516    110.67
C25G C26G H55G     13.386    111.14
C27G C26G H54G     13.832    109.03
C27G C26G H55G     13.764    108.74
H54G C26G H55G      5.490    107.50
C26G C27G C28G     37.983    112.70
C26G C27G H56G     14.179    109.31
C26G C27G H57G     14.127    109.44
C28G C27G H56G     13.961    109.27
C28G C27G H57G     13.987    109.37
H56G C27G H57G      5.314    106.57
C27G C28G C29G     37.858    113.07
C27G C28G H58G     14.054    109.21
C27G C28G H59G     14.077    109.32
C29G C28G H58G     13.931    109.29
C29G C28G H59G     14.020    109.33
H58G C28G H59G      5.284    106.39
C28G C29G C30G     37.412    113.49
C28G C29G H60G     14.077    109.20
C28G C29G H61G     14.048    109.21
C30G C29G H60G     14.016    109.19
C30G C29G H61G     14.037    109.24
H60G C29G H61G      5.248    106.27
C29G C30G C31G     37.466    113.55
C29G C30G H62G     14.027    109.24
C29G C30G H63G     14.035    109.27
C31G C30G H62G     14.048    109.14
C31G C30G H63G     14.063    109.15
H62G C30G H63G      5.244    106.22
C30G C31G C32G     37.688    113.25
C30G C31G H64G     14.049    109.17
C30G C31G H65G     14.050    109.18
C32G C31G H64G     14.009    109.38
C32G C31G H65G     14.014    109.40
H64G C31G H65G      5.275    106.22
C31G C32G H66G     29.787    111.11
C31G C32G H67G     29.774    111.12
C31G C32G H69G     29.241    111.40
H66G C32G H67G     15.045    107.61
H66G C32G H69G     15.043    107.71
H67G C32G H69G     15.043    107.72


DIHEDRALS
!
!V(dihedral) = Kchi(1 + cos(n(chi) - delta))
!
!Kchi: kcal/mole
!n: multiplicity
!delta: degrees
!
!atom types             Kchi     n    delta
!

C3G  N1G  C1G  C2G      0.7322   2    180.00
C3G  N1G  C1G  O1G      0.8421   2    180.00
C5G  N1G  C1G  C2G      0.5934   2    180.00
C5G  N1G  C1G  O1G      0.8713   2    180.00
C1G  N1G  C3G  C4G      0.1171   6     96.97
C1G  N1G  C3G  H4G      0.1132   6      0.00
C1G  N1G  C3G  H5G      0.1071   6    217.61
C5G  N1G  C3G  C4G      0.1258   6    281.97
C5G  N1G  C3G  H4G      0.0969   6    159.13
C5G  N1G  C3G  H5G      0.1192   6     42.61
C1G  N1G  C5G  C6G      0.1275   6      0.00
C1G  N1G  C5G  H8G      0.1100   6      0.00
C1G  N1G  C5G  H9G      0.0990   6      0.00
C3G  N1G  C5G  C6G      0.1513   6      0.00
C3G  N1G  C5G  H8G      0.1047   6      0.00
C3G  N1G  C5G  H9G      0.1239   6    323.91
N1G  C1G  C2G  H1G      0.1260   6    249.04
N1G  C1G  C2G  H2G      0.1310   6    128.03
N1G  C1G  C2G  H3G      0.1273   6      7.69
O1G  C1G  C2G  H1G      0.1170   6     70.16
O1G  C1G  C2G  H2G      0.1188   6    309.16
O1G  C1G  C2G  H3G      0.1321   6    188.81
N1G  C3G  C4G  O2G      0.8195   3     95.86
N1G  C3G  C4G  H6G      0.5725   3    217.70
N1G  C3G  C4G  H7G      0.6499   3    336.78
H4G  C3G  C4G  O2G      0.6030   3    218.19
H4G  C3G  C4G  H6G      0.5749   3    340.04
H4G  C3G  C4G  H7G      0.5581   3     99.12
H5G  C3G  C4G  O2G      0.6723   3    335.38
H5G  C3G  C4G  H6G      0.5532   3     97.22
H5G  C3G  C4G  H7G      0.5534   3    216.30
C3G  C4G  O2G  C7G      1.1415   3      0.00
H6G  C4G  O2G  C7G      0.9315   3      0.00
H7G  C4G  O2G  C7G      1.0090   3      0.00
N1G  C5G  C6G  O3G      0.7981   3      0.00
N1G  C5G  C6G  H10G     0.5828   3      0.00
N1G  C5G  C6G  H11G     0.5974   3      0.00
H8G  C5G  C6G  O3G      0.6093   3      0.00
H8G  C5G  C6G  H10G     0.5752   3      0.00
H8G  C5G  C6G  H11G     0.5581   3      0.00
H9G  C5G  C6G  O3G      0.6153   3      0.00
H9G  C5G  C6G  H10G     0.5481   3      0.00
H9G  C5G  C6G  H11G     0.5848   3      0.00
C5G  C6G  O3G  C9G      0.9239   3    256.25
H10G C6G  O3G  C9G      0.8595   3     15.94
H11G C6G  O3G  C9G      0.7137   3    132.66
C4G  O2G  C7G  C8G      0.9669   3    333.08
C4G  O2G  C7G  H12G     0.9030   3     95.59
C4G  O2G  C7G  H13G     1.0042   3    215.66
C6G  O3G  C9G  C10G     0.6027   3      0.00
C6G  O3G  C9G  H15G     0.8598   3      0.00
C6G  O3G  C9G  H16G     0.9057   3      0.00
O2G  C7G  C8G  O4G      0.8292   3      0.00
O2G  C7G  C8G  C11G     0.8515   3    250.60
O2G  C7G  C8G  H14G     0.6804   3      9.92
H12G C7G  C8G  O4G      0.6876   3      0.00
H12G C7G  C8G  C11G     0.6167   3      0.00
H12G C7G  C8G  H14G     0.5172   3      0.00
H13G C7G  C8G  O4G      0.6756   3      0.00
H13G C7G  C8G  C11G     0.6543   3      9.41
H13G C7G  C8G  H14G     0.5397   3    128.73
C7G  C8G  O4G  H18G     0.6853   3    221.41
C11G C8G  O4G  H18G     0.6183   3     97.65
H14G C8G  O4G  H18G     0.4341   3    337.04
C7G  C8G  C11G N2G      0.6863   3      0.00
C7G  C8G  C11G H20G     0.6380   3      0.00
C7G  C8G  C11G H21G     0.6234   3      0.00
O4G  C8G  C11G N2G      0.8041   3      0.00
O4G  C8G  C11G H20G     0.6634   3      0.00
O4G  C8G  C11G H21G     0.7193   3      0.00
H14G C8G  C11G N2G      0.5436   3      0.00
H14G C8G  C11G H20G     0.5576   3      0.00
H14G C8G  C11G H21G     0.5135   3      0.00
O3G  C9G  C10G O5G      0.7484   3      0.00
O3G  C9G  C10G C12G     0.7616   3    110.06
O3G  C9G  C10G H17G     0.6065   3    350.88
H15G C9G  C10G O5G      0.6849   3      0.00
H15G C9G  C10G C12G     0.5964   3    231.01
H15G C9G  C10G H17G     0.5259   3      0.00
H16G C9G  C10G O5G      0.6513   3      0.00
H16G C9G  C10G C12G     0.6919   3    350.13
H16G C9G  C10G H17G     0.5366   3    230.95
C9G  C10G O5G  H19G     0.6212   3    138.05
C12G C10G O5G  H19G     0.6188   3    261.40
H17G C10G O5G  H19G     0.4108   3     22.14
C9G  C10G C12G N3G      0.6368   3      0.00
C9G  C10G C12G H22G     0.6150   3      0.00
C9G  C10G C12G H23G     0.5953   3      0.00
O5G  C10G C12G N3G      0.7394   3      0.00
O5G  C10G C12G H22G     0.6473   3      0.00
O5G  C10G C12G H23G     0.7137   3      0.00
H17G C10G C12G N3G      0.5196   3      0.00
H17G C10G C12G H22G     0.5518   3      0.00
H17G C10G C12G H23G     0.5102   3      0.00
C8G  C11G N2G  C13G     0.5140   3    137.29
C8G  C11G N2G  C14G     0.5790   3    258.50
C8G  C11G N2G  C17G     0.5885   3     17.71
H20G C11G N2G  C13G     0.4982   3     13.11
H20G C11G N2G  C14G     0.4779   3    134.33
H20G C11G N2G  C17G     0.5364   3    253.53
H21G C11G N2G  C13G     0.4893   3    257.87
H21G C11G N2G  C14G     0.5436   3     19.08
H21G C11G N2G  C17G     0.5576   3    138.29
C10G C12G N3G  C15G     0.5212   3    222.10
C10G C12G N3G  C16G     0.5740   3    100.91
C10G C12G N3G  C25G     0.5812   3    341.68
H22G C12G N3G  C15G     0.4988   3    346.46
H22G C12G N3G  C16G     0.4637   3    225.27
H22G C12G N3G  C25G     0.5245   3    106.05
H23G C12G N3G  C15G     0.4912   3    101.60
H23G C12G N3G  C16G     0.5320   3    340.41
H23G C12G N3G  C25G     0.5514   3    221.19
C11G N2G  C13G H24G     0.5379   3      0.00
C11G N2G  C13G H25G     0.5494   3      0.00
C11G N2G  C13G H26G     0.5565   3      0.00
C14G N2G  C13G H24G     0.5373   3      0.00
C14G N2G  C13G H25G     0.5255   3      0.00
C14G N2G  C13G H26G     0.5267   3      0.00
C17G N2G  C13G H24G     0.5421   3      0.00
C17G N2G  C13G H25G     0.5446   3      0.00
C17G N2G  C13G H26G     0.5613   3      0.00
C11G N2G  C14G H27G     0.5485   3      0.00
C11G N2G  C14G H28G     0.5693   3      0.00
C11G N2G  C14G H29G     0.5604   3      0.00
C13G N2G  C14G H27G     0.5462   3      0.00
C13G N2G  C14G H28G     0.5385   3      0.00
C13G N2G  C14G H29G     0.5433   3      0.00
C17G N2G  C14G H27G     0.5347   3      0.00
C17G N2G  C14G H28G     0.5533   3      0.00
C17G N2G  C14G H29G     0.5568   3      0.00
C11G N2G  C17G C18G     0.5399   3      0.00
C11G N2G  C17G H36G     0.5583   3    131.03
C11G N2G  C17G H37G     0.5540   3      0.00
C13G N2G  C17G C18G     0.5423   3      0.00
C13G N2G  C17G H36G     0.5409   3     10.91
C13G N2G  C17G H37G     0.5029   3      0.00
C14G N2G  C17G C18G     0.4964   3      0.00
C14G N2G  C17G H36G     0.4921   3    250.39
C14G N2G  C17G H37G     0.5135   3      0.00
C12G N3G  C15G H30G     0.5361   3      0.00
C12G N3G  C15G H31G     0.5244   3      0.00
C12G N3G  C15G H32G     0.5440   3      0.00
C16G N3G  C15G H30G     0.5168   3      0.00
C16G N3G  C15G H31G     0.5292   3      0.00
C16G N3G  C15G H32G     0.5193   3      0.00
C25G N3G  C15G H30G     0.5376   3      0.00
C25G N3G  C15G H31G     0.5340   3      0.00
C25G N3G  C15G H32G     0.5533   3      0.00
C12G N3G  C16G H33G     0.5522   3      0.00
C12G N3G  C16G H34G     0.5350   3      0.00
C12G N3G  C16G H35G     0.5458   3      0.00
C15G N3G  C16G H33G     0.5319   3      0.00
C15G N3G  C16G H34G     0.5389   3      0.00
C15G N3G  C16G H35G     0.5355   3      0.00
C25G N3G  C16G H33G     0.5439   3      0.00
C25G N3G  C16G H34G     0.5251   3      0.00
C25G N3G  C16G H35G     0.5474   3      0.00
C12G N3G  C25G C26G     0.5248   3      0.00
C12G N3G  C25G H52G     0.5458   3    229.13
C12G N3G  C25G H53G     0.5479   3      0.00
C15G N3G  C25G C26G     0.5243   3      0.00
C15G N3G  C25G H52G     0.5348   3    349.27
C15G N3G  C25G H53G     0.4946   3      0.00
C16G N3G  C25G C26G     0.4736   3      0.00
C16G N3G  C25G H52G     0.4842   3    109.83
C16G N3G  C25G H53G     0.4999   3      0.00
N2G  C17G C18G C19G     0.5268   3      0.00
N2G  C17G C18G H38G     0.5381   3      0.00
N2G  C17G C18G H39G     0.5209   3      0.00
H36G C17G C18G C19G     0.5079   3      0.00
H36G C17G C18G H38G     0.5337   3      0.00
H36G C17G C18G H39G     0.5347   3      0.00
H37G C17G C18G C19G     0.5164   3      0.00
H37G C17G C18G H38G     0.5541   3      0.00
H37G C17G C18G H39G     0.5369   3      0.00
C17G C18G C19G C20G     0.4770   3      0.00
C17G C18G C19G H40G     0.4779   3      0.00
C17G C18G C19G H41G     0.4846   3      0.00
H38G C18G C19G C20G     0.4688   3      0.00
H38G C18G C19G H40G     0.5052   3      0.00
H38G C18G C19G H41G     0.4871   3      0.00
H39G C18G C19G C20G     0.4689   3      0.00
H39G C18G C19G H40G     0.4852   3      0.00
H39G C18G C19G H41G     0.5077   3      0.00
C18G C19G C20G C21G     0.4526   3      0.00
C18G C19G C20G H42G     0.4614   3      0.00
C18G C19G C20G H43G     0.4640   3      0.00
H40G C19G C20G C21G     0.4573   3      0.00
H40G C19G C20G H42G     0.4993   3      0.00
H40G C19G C20G H43G     0.4742   3      0.00
H41G C19G C20G C21G     0.4571   3      0.00
H41G C19G C20G H42G     0.4733   3      0.00
H41G C19G C20G H43G     0.5009   3      0.00
C19G C20G C21G C22G     0.4413   3      0.00
C19G C20G C21G H44G     0.4531   3      0.00
C19G C20G C21G H45G     0.4548   3      0.00
H42G C20G C21G C22G     0.4523   3      0.00
H42G C20G C21G H44G     0.4956   3      0.00
H42G C20G C21G H45G     0.4680   3      0.00
H43G C20G C21G C22G     0.4529   3      0.00
H43G C20G C21G H44G     0.4673   3      0.00
H43G C20G C21G H45G     0.4965   3      0.00
C20G C21G C22G C23G     0.4348   3      0.00
C20G C21G C22G H46G     0.4506   3      0.00
C20G C21G C22G H47G     0.4515   3      0.00
H44G C21G C22G C23G     0.4499   3      0.00
H44G C21G C22G H46G     0.4944   3      0.00
H44G C21G C22G H47G     0.4655   3      0.00
H45G C21G C22G C23G     0.4497   3      0.00
H45G C21G C22G H46G     0.4653   3      0.00
H45G C21G C22G H47G     0.4949   3      0.00
C21G C22G C23G C24G     0.4352   3      0.00
C21G C22G C23G H48G     0.4494   3      0.00
C21G C22G C23G H49G     0.4501   3      0.00
H46G C22G C23G C24G     0.4514   3      0.00
H46G C22G C23G H48G     0.4948   3      0.00
H46G C22G C23G H49G     0.4644   3      0.00
H47G C22G C23G C24G     0.4514   3      0.00
H47G C22G C23G H48G     0.4643   3      0.00
H47G C22G C23G H49G     0.4948   3      0.00
C22G C23G C24G H50G     0.4464   3      0.00
C22G C23G C24G H51G     0.4466   3      0.00
C22G C23G C24G H68G     0.4545   3      0.00
H48G C23G C24G H50G     0.4894   3      0.00
H48G C23G C24G H51G     0.4633   3      0.00
H48G C23G C24G H68G     0.4682   3      0.00
H49G C23G C24G H50G     0.4633   3      0.00
H49G C23G C24G H51G     0.4894   3      0.00
H49G C23G C24G H68G     0.4682   3      0.00
N3G  C25G C26G C27G     0.5208   3      0.00
N3G  C25G C26G H54G     0.5372   3      0.00
N3G  C25G C26G H55G     0.5180   3      0.00
H52G C25G C26G C27G     0.5040   3      0.00
H52G C25G C26G H54G     0.5333   3      0.00
H52G C25G C26G H55G     0.5284   3      0.00
H53G C25G C26G C27G     0.5173   3      0.00
H53G C25G C26G H54G     0.5483   3      0.00
H53G C25G C26G H55G     0.5360   3      0.00
C25G C26G C27G C28G     0.4698   3      0.00
C25G C26G C27G H56G     0.4842   3      0.00
C25G C26G C27G H57G     0.4777   3      0.00
H54G C26G C27G C28G     0.4659   3      0.00
H54G C26G C27G H56G     0.4838   3      0.00
H54G C26G C27G H57G     0.5053   3      0.00
H55G C26G C27G C28G     0.4654   3      0.00
H55G C26G C27G H56G     0.5080   3      0.00
H55G C26G C27G H57G     0.4845   3      0.00
C26G C27G C28G C29G     0.4520   3      0.00
C26G C27G C28G H58G     0.4610   3      0.00
C26G C27G C28G H59G     0.4622   3      0.00
H56G C27G C28G C29G     0.4589   3      0.00
H56G C27G C28G H58G     0.5005   3      0.00
H56G C27G C28G H59G     0.4722   3      0.00
H57G C27G C28G C29G     0.4564   3      0.00
H57G C27G C28G H58G     0.4718   3      0.00
H57G C27G C28G H59G     0.4993   3      0.00
C27G C28G C29G C30G     0.4397   3      0.00
C27G C28G C29G H60G     0.4550   3      0.00
C27G C28G C29G H61G     0.4539   3      0.00
H58G C28G C29G C30G     0.4519   3      0.00
H58G C28G C29G H60G     0.4968   3      0.00
H58G C28G C29G H61G     0.4674   3      0.00
H59G C28G C29G C30G     0.4515   3      0.00
H59G C28G C29G H60G     0.4668   3      0.00
H59G C28G C29G H61G     0.4956   3      0.00
C28G C29G C30G C31G     0.4356   3      0.00
C28G C29G C30G H62G     0.4505   3      0.00
C28G C29G C30G H63G     0.4512   3      0.00
H60G C29G C30G C31G     0.4502   3      0.00
H60G C29G C30G H62G     0.4948   3      0.00
H60G C29G C30G H63G     0.4653   3      0.00
H61G C29G C30G C31G     0.4498   3      0.00
H61G C29G C30G H62G     0.4649   3      0.00
H61G C29G C30G H63G     0.4946   3      0.00
C29G C30G C31G C32G     0.4362   3      0.00
C29G C30G C31G H64G     0.4507   3      0.00
C29G C30G C31G H65G     0.4505   3      0.00
H62G C30G C31G C32G     0.4518   3      0.00
H62G C30G C31G H64G     0.4951   3      0.00
H62G C30G C31G H65G     0.4645   3      0.00
H63G C30G C31G C32G     0.4513   3      0.00
H63G C30G C31G H64G     0.4643   3      0.00
H63G C30G C31G H65G     0.4948   3      0.00
C30G C31G C32G H66G     0.4467   3      0.00
C30G C31G C32G H67G     0.4465   3      0.00
C30G C31G C32G H69G     0.4545   3      0.00
H64G C31G C32G H66G     0.4896   3      0.00
H64G C31G C32G H67G     0.4634   3      0.00
H64G C31G C32G H69G     0.4683   3      0.00
H65G C31G C32G H66G     0.4633   3      0.00
H65G C31G C32G H67G     0.4894   3      0.00
H65G C31G C32G H69G     0.4681   3      0.00

IMPROPER
!
!V(improper) = Kpsi(psi - psi0)**2
!
!Kpsi: kcal/mole/rad**2
!psi0: degrees
!note that the second column of numbers (0) is ignored
!
!atom types             Kpsi        0  psi0
!


NONBONDED nbxmod  5 atom cdiel shift vatom vdistance vswitch -
cutnb 14.0 ctofnb 12.0 ctonnb 10.0 eps 1.0 e14fac 1.0 wmin 1.5
                !adm jr., 5/08/91, suggested cutoff scheme
!
!V(Lennard-Jones) = Eps(i,j)*[(Rmin(i,j)/r(i,j))**12 - 2(Rmin(i,j)/r(i,j))**6]
!
!epsilon [kcal/mole]: Eps(i,j) = sqrt(eps(i) * eps(j))
!Rmin/2  [A]:         Rmin(i,j) = Rmin/2(i) + Rmin/2(j)
!
!atom  ignored   epsilon     Rmin/2  ignored   eps,1-4     Rmin/2,1-4
!

N1G      0.0     -0.0690     1.8300    ! 
C1G      0.0     -0.1050     1.9255    ! 
C2G      0.0     -0.1050     1.9255    ! 
O1G      0.0     -0.0600     1.7500    ! 
C3G      0.0     -0.1050     1.9255    ! 
C4G      0.0     -0.1050     1.9255    ! 
C5G      0.0     -0.1050     1.9255    ! 
C6G      0.0     -0.1050     1.9255    ! 
O2G      0.0     -0.0600     1.7500    ! 
O3G      0.0     -0.0600     1.7500    ! 
C7G      0.0     -0.1050     1.9255    ! 
C8G      0.0     -0.1050     1.9255    ! 
C9G      0.0     -0.1050     1.9255    ! 
C10G     0.0     -0.1050     1.9255    ! 
O4G      0.0     -0.0600     1.7500    ! 
O5G      0.0     -0.0600     1.7500    ! 
C11G     0.0     -0.1050     1.9255    ! 
C12G     0.0     -0.1050     1.9255    ! 
N2G      0.0     -0.0690     1.8300    ! 
N3G      0.0     -0.0690     1.8300    ! 
C13G     0.0     -0.1050     1.9255    ! 
C14G     0.0     -0.1050     1.9255    ! 
C15G     0.0     -0.1050     1.9255    ! 
C16G     0.0     -0.1050     1.9255    ! 
C17G     0.0     -0.1050     1.9255    ! 
C18G     0.0     -0.1050     1.9255    ! 
C19G     0.0     -0.1050     1.9255    ! 
C20G     0.0     -0.1050     1.9255    ! 
C21G     0.0     -0.1050     1.9255    ! 
C22G     0.0     -0.1050     1.9255    ! 
C23G     0.0     -0.1050     1.9255    ! 
C24G     0.0     -0.1050     1.9255    ! 
C25G     0.0     -0.1050     1.9255    ! 
C26G     0.0     -0.1050     1.9255    ! 
C27G     0.0     -0.1050     1.9255    ! 
C28G     0.0     -0.1050     1.9255    ! 
C29G     0.0     -0.1050     1.9255    ! 
C30G     0.0     -0.1050     1.9255    ! 
C31G     0.0     -0.1050     1.9255    ! 
C32G     0.0     -0.1050     1.9255    ! 
H1G      0.0     -0.0440     1.4430    ! 
H2G      0.0     -0.0440     1.4430    ! 
H3G      0.0     -0.0440     1.4430    ! 
H4G      0.0     -0.0440     1.4430    ! 
H5G      0.0     -0.0440     1.4430    ! 
H6G      0.0     -0.0440     1.4430    ! 
H7G      0.0     -0.0440     1.4430    ! 
H8G      0.0     -0.0440     1.4430    ! 
H9G      0.0     -0.0440     1.4430    ! 
H10G     0.0     -0.0440     1.4430    ! 
H11G     0.0     -0.0440     1.4430    ! 
H12G     0.0     -0.0440     1.4430    ! 
H13G     0.0     -0.0440     1.4430    ! 
H14G     0.0     -0.0440     1.4430    ! 
H15G     0.0     -0.0440     1.4430    ! 
H16G     0.0     -0.0440     1.4430    ! 
H17G     0.0     -0.0440     1.4430    ! 
H18G     0.0     -0.0440     1.4430    ! 
H19G     0.0     -0.0440     1.4430    ! 
H20G     0.0     -0.0440     1.4430    ! 
H21G     0.0     -0.0440     1.4430    ! 
H22G     0.0     -0.0440     1.4430    ! 
H23G     0.0     -0.0440     1.4430    ! 
H24G     0.0     -0.0440     1.4430    ! 
H25G     0.0     -0.0440     1.4430    ! 
H26G     0.0     -0.0440     1.4430    ! 
H27G     0.0     -0.0440     1.4430    ! 
H28G     0.0     -0.0440     1.4430    ! 
H29G     0.0     -0.0440     1.4430    ! 
H30G     0.0     -0.0440     1.4430    ! 
H31G     0.0     -0.0440     1.4430    ! 
H32G     0.0     -0.0440     1.4430    ! 
H33G     0.0     -0.0440     1.4430    ! 
H34G     0.0     -0.0440     1.4430    ! 
H35G     0.0     -0.0440     1.4430    ! 
H36G     0.0     -0.0440     1.4430    ! 
H37G     0.0     -0.0440     1.4430    ! 
H38G     0.0     -0.0440     1.4430    ! 
H39G     0.0     -0.0440     1.4430    ! 
H40G     0.0     -0.0440     1.4430    ! 
H41G     0.0     -0.0440     1.4430    ! 
H42G     0.0     -0.0440     1.4430    ! 
H43G     0.0     -0.0440     1.4430    ! 
H44G     0.0     -0.0440     1.4430    ! 
H45G     0.0     -0.0440     1.4430    ! 
H46G     0.0     -0.0440     1.4430    ! 
H47G     0.0     -0.0440     1.4430    ! 
H48G     0.0     -0.0440     1.4430    ! 
H49G     0.0     -0.0440     1.4430    ! 
H50G     0.0     -0.0440     1.4430    ! 
H51G     0.0     -0.0440     1.4430    ! 
H52G     0.0     -0.0440     1.4430    ! 
H53G     0.0     -0.0440     1.4430    ! 
H54G     0.0     -0.0440     1.4430    ! 
H55G     0.0     -0.0440     1.4430    ! 
H56G     0.0     -0.0440     1.4430    ! 
H57G     0.0     -0.0440     1.4430    ! 
H58G     0.0     -0.0440     1.4430    ! 
H59G     0.0     -0.0440     1.4430    ! 
H60G     0.0     -0.0440     1.4430    ! 
H61G     0.0     -0.0440     1.4430    ! 
H62G     0.0     -0.0440     1.4430    ! 
H63G     0.0     -0.0440     1.4430    ! 
H64G     0.0     -0.0440     1.4430    ! 
H65G     0.0     -0.0440     1.4430    ! 
H66G     0.0     -0.0440     1.4430    ! 
H67G     0.0     -0.0440     1.4430    ! 
H68G     0.0     -0.0440     1.4430    ! 
H69G     0.0     -0.0440     1.4430    ! 
END
