# Supplementary material for: A Systematic Approach: Molecular Dynamics Study and Parametrisation of Gemini Type Cationic Surfactants
Source: Int J Mol Sci. 2021 Oct 10;22(20):10939. doi: 10.3390/ijms222010939 (PMC8536075; doi:10.3390/ijms222010939)
Supplement: Supplementary file 1 [file ijms-22-10939-s001.zip › Force_fields/Act_2_08/Act_2_08.pdb]

REMARK original generated coordinate pdb file
ATOM      1  N1G AC1 X   1      -0.355   4.546   0.346  1.00  0.00      GEM  N
ATOM      2  C1G AC1 X   1       0.316   5.371   1.207  1.00  0.00      GEM  C
ATOM      3  C2G AC1 X   1       1.820   5.208   1.347  1.00  0.00      GEM  C
ATOM      4  O1G AC1 X   1      -0.283   6.250   1.847  1.00  0.00      GEM  O
ATOM      5  C3G AC1 X   1      -1.788   4.807   0.141  1.00  0.00      GEM  C
ATOM      6  C4G AC1 X   1      -2.725   4.216   1.191  1.00  0.00      GEM  C
ATOM      7  C5G AC1 X   1       0.306   3.506  -0.449  1.00  0.00      GEM  C
ATOM      8  C6G AC1 X   1       0.311   2.138   0.256  1.00  0.00      GEM  C
ATOM      9  O2G AC1 X   1      -3.018   2.850   0.870  1.00  0.00      GEM  O
ATOM     10  O3G AC1 X   1       0.893   1.113  -0.553  1.00  0.00      GEM  O
ATOM     11  C7G AC1 X   1      -3.909   2.233   1.797  1.00  0.00      GEM  C
ATOM     12  C8G AC1 X   1      -4.658   1.118   1.058  1.00  0.00      GEM  C
ATOM     13  C9G AC1 X   1       2.317   1.135  -0.635  1.00  0.00      GEM  C
ATOM     14 C10G AC1 X   1       2.739  -0.083  -1.463  1.00  0.00      GEM  C
ATOM     15  O4G AC1 X   1      -5.295   1.648  -0.102  1.00  0.00      GEM  O
ATOM     16  O5G AC1 X   1       2.089  -0.070  -2.733  1.00  0.00      GEM  O
ATOM     17 C11G AC1 X   1      -3.704  -0.047   0.748  1.00  0.00      GEM  C
ATOM     18 C12G AC1 X   1       2.480  -1.368  -0.658  1.00  0.00      GEM  C
ATOM     19  N2G AC1 X   1      -4.304  -1.256   0.022  1.00  0.00      GEM  N
ATOM     20  N3G AC1 X   1       2.860  -2.694  -1.321  1.00  0.00      GEM  N
ATOM     21 C13G AC1 X   1      -5.650  -1.614   0.593  1.00  0.00      GEM  C
ATOM     22 C14G AC1 X   1      -4.450  -0.963  -1.452  1.00  0.00      GEM  C
ATOM     23 C15G AC1 X   1       4.186  -2.586  -2.026  1.00  0.00      GEM  C
ATOM     24 C16G AC1 X   1       1.801  -3.105  -2.316  1.00  0.00      GEM  C
ATOM     25 C17G AC1 X   1      -3.316  -2.414   0.234  1.00  0.00      GEM  C
ATOM     26 C18G AC1 X   1      -3.584  -3.692  -0.560  1.00  0.00      GEM  C
ATOM     27 C19G AC1 X   1      -2.597  -4.793  -0.132  1.00  0.00      GEM  C
ATOM     28 C20G AC1 X   1      -2.806  -6.101  -0.907  1.00  0.00      GEM  C
ATOM     29 C21G AC1 X   1      -1.842  -7.218  -0.483  1.00  0.00      GEM  C
ATOM     30 C22G AC1 X   1      -2.053  -8.530  -1.250  1.00  0.00      GEM  C
ATOM     31 C23G AC1 X   1      -1.094  -9.651  -0.826  1.00  0.00      GEM  C
ATOM     32 C24G AC1 X   1      -1.313 -10.958  -1.597  1.00  0.00      GEM  C
ATOM     33 C25G AC1 X   1       2.946  -3.724  -0.184  1.00  0.00      GEM  C
ATOM     34 C26G AC1 X   1       3.125  -5.184  -0.594  1.00  0.00      GEM  C
ATOM     35 C27G AC1 X   1       3.326  -6.055   0.660  1.00  0.00      GEM  C
ATOM     36 C28G AC1 X   1       3.509  -7.541   0.325  1.00  0.00      GEM  C
ATOM     37 C29G AC1 X   1       3.719  -8.416   1.569  1.00  0.00      GEM  C
ATOM     38 C30G AC1 X   1       3.915  -9.904   1.244  1.00  0.00      GEM  C
ATOM     39 C31G AC1 X   1       4.123 -10.780   2.487  1.00  0.00      GEM  C
ATOM     40 C32G AC1 X   1       4.322 -12.264   2.155  1.00  0.00      GEM  C
ATOM     41  H1G AC1 X   1       2.333   5.523   0.430  1.00  0.00      GEM  H
ATOM     42  H2G AC1 X   1       2.118   4.177   1.559  1.00  0.00      GEM  H
ATOM     43  H3G AC1 X   1       2.153   5.847   2.166  1.00  0.00      GEM  H
ATOM     44  H4G AC1 X   1      -2.067   4.426  -0.845  1.00  0.00      GEM  H
ATOM     45  H5G AC1 X   1      -1.929   5.891   0.137  1.00  0.00      GEM  H
ATOM     46  H6G AC1 X   1      -2.278   4.281   2.191  1.00  0.00      GEM  H
ATOM     47  H7G AC1 X   1      -3.665   4.787   1.194  1.00  0.00      GEM  H
ATOM     48  H8G AC1 X   1      -0.224   3.414  -1.401  1.00  0.00      GEM  H
ATOM     49  H9G AC1 X   1       1.324   3.824  -0.682  1.00  0.00      GEM  H
ATOM     50 H10G AC1 X   1      -0.716   1.822   0.450  1.00  0.00      GEM  H
ATOM     51 H11G AC1 X   1       0.841   2.197   1.218  1.00  0.00      GEM  H
ATOM     52 H12G AC1 X   1      -3.362   1.846   2.668  1.00  0.00      GEM  H
ATOM     53 H13G AC1 X   1      -4.651   2.962   2.147  1.00  0.00      GEM  H
ATOM     54 H14G AC1 X   1      -5.457   0.774   1.719  1.00  0.00      GEM  H
ATOM     55 H15G AC1 X   1       2.764   1.103   0.368  1.00  0.00      GEM  H
ATOM     56 H16G AC1 X   1       2.671   2.037  -1.148  1.00  0.00      GEM  H
ATOM     57 H17G AC1 X   1       3.808   0.018  -1.667  1.00  0.00      GEM  H
ATOM     58 H18G AC1 X   1      -4.664   2.270  -0.511  1.00  0.00      GEM  H
ATOM     59 H19G AC1 X   1       1.163   0.196  -2.583  1.00  0.00      GEM  H
ATOM     60 H20G AC1 X   1      -2.867   0.286   0.132  1.00  0.00      GEM  H
ATOM     61 H21G AC1 X   1      -3.312  -0.429   1.693  1.00  0.00      GEM  H
ATOM     62 H22G AC1 X   1       1.425  -1.454  -0.391  1.00  0.00      GEM  H
ATOM     63 H23G AC1 X   1       3.067  -1.314   0.262  1.00  0.00      GEM  H
ATOM     64 H24G AC1 X   1      -5.554  -1.756   1.670  1.00  0.00      GEM  H
ATOM     65 H25G AC1 X   1      -5.997  -2.533   0.126  1.00  0.00      GEM  H
ATOM     66 H26G AC1 X   1      -6.353  -0.812   0.371  1.00  0.00      GEM  H
ATOM     67 H27G AC1 X   1      -3.456  -0.822  -1.877  1.00  0.00      GEM  H
ATOM     68 H28G AC1 X   1      -4.948  -1.806  -1.930  1.00  0.00      GEM  H
ATOM     69 H29G AC1 X   1      -5.043  -0.058  -1.560  1.00  0.00      GEM  H
ATOM     70 H30G AC1 X   1       4.471  -3.570  -2.392  1.00  0.00      GEM  H
ATOM     71 H31G AC1 X   1       4.934  -2.219  -1.322  1.00  0.00      GEM  H
ATOM     72 H32G AC1 X   1       4.083  -1.905  -2.869  1.00  0.00      GEM  H
ATOM     73 H33G AC1 X   1       2.131  -4.008  -2.826  1.00  0.00      GEM  H
ATOM     74 H34G AC1 X   1       0.872  -3.294  -1.777  1.00  0.00      GEM  H
ATOM     75 H35G AC1 X   1       1.672  -2.292  -3.026  1.00  0.00      GEM  H
ATOM     76 H36G AC1 X   1      -2.334  -2.007  -0.021  1.00  0.00      GEM  H
ATOM     77 H37G AC1 X   1      -3.335  -2.617   1.307  1.00  0.00      GEM  H
ATOM     78 H38G AC1 X   1      -3.469  -3.509  -1.634  1.00  0.00      GEM  H
ATOM     79 H39G AC1 X   1      -4.605  -4.053  -0.395  1.00  0.00      GEM  H
ATOM     80 H40G AC1 X   1      -1.566  -4.441  -0.282  1.00  0.00      GEM  H
ATOM     81 H41G AC1 X   1      -2.710  -4.986   0.944  1.00  0.00      GEM  H
ATOM     82 H42G AC1 X   1      -2.688  -5.909  -1.984  1.00  0.00      GEM  H
ATOM     83 H43G AC1 X   1      -3.842  -6.444  -0.765  1.00  0.00      GEM  H
ATOM     84 H44G AC1 X   1      -0.806  -6.876  -0.627  1.00  0.00      GEM  H
ATOM     85 H45G AC1 X   1      -1.958  -7.406   0.595  1.00  0.00      GEM  H
ATOM     86 H46G AC1 X   1      -1.935  -8.343  -2.329  1.00  0.00      GEM  H
ATOM     87 H47G AC1 X   1      -3.090  -8.870  -1.109  1.00  0.00      GEM  H
ATOM     88 H48G AC1 X   1      -0.057  -9.312  -0.968  1.00  0.00      GEM  H
ATOM     89 H49G AC1 X   1      -1.212  -9.838   0.251  1.00  0.00      GEM  H
ATOM     90 H50G AC1 X   1      -1.169 -10.811  -2.675  1.00  0.00      GEM  H
ATOM     91 H51G AC1 X   1      -2.331 -11.340  -1.447  1.00  0.00      GEM  H
ATOM     92 H52G AC1 X   1       2.024  -3.600   0.390  1.00  0.00      GEM  H
ATOM     93 H53G AC1 X   1       3.782  -3.395   0.440  1.00  0.00      GEM  H
ATOM     94 H54G AC1 X   1       2.245  -5.542  -1.140  1.00  0.00      GEM  H
ATOM     95 H55G AC1 X   1       3.993  -5.307  -1.251  1.00  0.00      GEM  H
ATOM     96 H56G AC1 X   1       4.205  -5.696   1.214  1.00  0.00      GEM  H
ATOM     97 H57G AC1 X   1       2.463  -5.936   1.330  1.00  0.00      GEM  H
ATOM     98 H58G AC1 X   1       4.370  -7.657  -0.350  1.00  0.00      GEM  H
ATOM     99 H59G AC1 X   1       2.630  -7.901  -0.229  1.00  0.00      GEM  H
ATOM    100 H60G AC1 X   1       4.594  -8.049   2.126  1.00  0.00      GEM  H
ATOM    101 H61G AC1 X   1       2.855  -8.303   2.241  1.00  0.00      GEM  H
ATOM    102 H62G AC1 X   1       4.780 -10.018   0.573  1.00  0.00      GEM  H
ATOM    103 H63G AC1 X   1       3.042 -10.272   0.685  1.00  0.00      GEM  H
ATOM    104 H64G AC1 X   1       4.995 -10.412   3.047  1.00  0.00      GEM  H
ATOM    105 H65G AC1 X   1       3.258 -10.669   3.157  1.00  0.00      GEM  H
ATOM    106 H66G AC1 X   1       5.201 -12.412   1.514  1.00  0.00      GEM  H
ATOM    107 H67G AC1 X   1       3.451 -12.671   1.624  1.00  0.00      GEM  H
ATOM    108 H68G AC1 X   1      -0.613 -11.737  -1.271  1.00  0.00      GEM  H
ATOM    109 H69G AC1 X   1       4.467 -12.862   3.063  1.00  0.00      GEM  H
END
