# Supplementary material for: A Systematic Approach: Molecular Dynamics Study and Parametrisation of Gemini Type Cationic Surfactants
Source: Int J Mol Sci. 2021 Oct 10;22(20):10939. doi: 10.3390/ijms222010939 (PMC8536075; doi:10.3390/ijms222010939)
Supplement: Supplementary file 1 [file ijms-22-10939-s001.zip › Force_fields/Act_2_08/Act_2_08.psf]

PSF

       4 !NTITLE
 REMARKS original generated structure x-plor psf file
 REMARKS topology D:/Dokumenty/do_VMD/FF/ReBatch_1_OK/Act_2_08.top 
 REMARKS topology D:/Dokumenty/do_VMD/top_all36_lipid.rtf 
 REMARKS segment GEM { first NONE; last NONE; auto none  }

     109 !NATOM
       1 GEM  1    AC1  N1G  N1G   -0.160000       14.0070           0
       2 GEM  1    AC1  C1G  C1G    0.760000       12.0110           0
       3 GEM  1    AC1  C2G  C2G   -0.589000       12.0110           0
       4 GEM  1    AC1  O1G  O1G   -0.751000       15.9990           0
       5 GEM  1    AC1  C3G  C3G   -0.152000       12.0110           0
       6 GEM  1    AC1  C4G  C4G    0.019000       12.0110           0
       7 GEM  1    AC1  C5G  C5G   -0.404000       12.0110           0
       8 GEM  1    AC1  C6G  C6G    0.337000       12.0110           0
       9 GEM  1    AC1  O2G  O2G   -0.258000       15.9990           0
      10 GEM  1    AC1  O3G  O3G   -0.399000       15.9990           0
      11 GEM  1    AC1  C7G  C7G   -0.051000       12.0110           0
      12 GEM  1    AC1  C8G  C8G    0.284000       12.0110           0
      13 GEM  1    AC1  C9G  C9G   -0.216000       12.0110           0
      14 GEM  1    AC1  C10G C10G   0.412000       12.0110           0
      15 GEM  1    AC1  O4G  O4G   -0.742000       15.9990           0
      16 GEM  1    AC1  O5G  O5G   -0.762000       15.9990           0
      17 GEM  1    AC1  C11G C11G  -0.331000       12.0110           0
      18 GEM  1    AC1  C12G C12G  -0.557000       12.0110           0
      19 GEM  1    AC1  N2G  N2G    0.378000       14.0070           0
      20 GEM  1    AC1  N3G  N3G    0.553000       14.0070           0
      21 GEM  1    AC1  C13G C13G  -0.466000       12.0110           0
      22 GEM  1    AC1  C14G C14G  -0.396000       12.0110           0
      23 GEM  1    AC1  C15G C15G  -0.468000       12.0110           0
      24 GEM  1    AC1  C16G C16G  -0.557000       12.0110           0
      25 GEM  1    AC1  C17G C17G  -0.094000       12.0110           0
      26 GEM  1    AC1  C18G C18G  -0.109000       12.0110           0
      27 GEM  1    AC1  C19G C19G   0.117000       12.0110           0
      28 GEM  1    AC1  C20G C20G  -0.051000       12.0110           0
      29 GEM  1    AC1  C21G C21G  -0.019000       12.0110           0
      30 GEM  1    AC1  C22G C22G  -0.084000       12.0110           0
      31 GEM  1    AC1  C23G C23G   0.188000       12.0110           0
      32 GEM  1    AC1  C24G C24G  -0.323000       12.0110           0
      33 GEM  1    AC1  C25G C25G  -0.252000       12.0110           0
      34 GEM  1    AC1  C26G C26G  -0.012000       12.0110           0
      35 GEM  1    AC1  C27G C27G   0.034000       12.0110           0
      36 GEM  1    AC1  C28G C28G   0.075000       12.0110           0
      37 GEM  1    AC1  C29G C29G  -0.237000       12.0110           0
      38 GEM  1    AC1  C30G C30G   0.136000       12.0110           0
      39 GEM  1    AC1  C31G C31G   0.201000       12.0110           0
      40 GEM  1    AC1  C32G C32G  -0.278000       12.0110           0
      41 GEM  1    AC1  H1G  H1G    0.172000        1.0080           0
      42 GEM  1    AC1  H2G  H2G    0.181000        1.0080           0
      43 GEM  1    AC1  H3G  H3G    0.153000        1.0080           0
      44 GEM  1    AC1  H4G  H4G    0.136000        1.0080           0
      45 GEM  1    AC1  H5G  H5G    0.126000        1.0080           0
      46 GEM  1    AC1  H6G  H6G    0.089000        1.0080           0
      47 GEM  1    AC1  H7G  H7G    0.093000        1.0080           0
      48 GEM  1    AC1  H8G  H8G    0.205000        1.0080           0
      49 GEM  1    AC1  H9G  H9G    0.191000        1.0080           0
      50 GEM  1    AC1  H10G H10G  -0.022000        1.0080           0
      51 GEM  1    AC1  H11G H11G   0.043000        1.0080           0
      52 GEM  1    AC1  H12G H12G   0.094000        1.0080           0
      53 GEM  1    AC1  H13G H13G   0.076000        1.0080           0
      54 GEM  1    AC1  H14G H14G   0.128000        1.0080           0
      55 GEM  1    AC1  H15G H15G   0.158000        1.0080           0
      56 GEM  1    AC1  H16G H16G   0.131000        1.0080           0
      57 GEM  1    AC1  H17G H17G   0.118000        1.0080           0
      58 GEM  1    AC1  H18G H18G   0.468000        1.0080           0
      59 GEM  1    AC1  H19G H19G   0.482000        1.0080           0
      60 GEM  1    AC1  H20G H20G   0.171000        1.0080           0
      61 GEM  1    AC1  H21G H21G   0.167000        1.0080           0
      62 GEM  1    AC1  H22G H22G   0.212000        1.0080           0
      63 GEM  1    AC1  H23G H23G   0.217000        1.0080           0
      64 GEM  1    AC1  H24G H24G   0.196000        1.0080           0
      65 GEM  1    AC1  H25G H25G   0.188000        1.0080           0
      66 GEM  1    AC1  H26G H26G   0.212000        1.0080           0
      67 GEM  1    AC1  H27G H27G   0.187000        1.0080           0
      68 GEM  1    AC1  H28G H28G   0.155000        1.0080           0
      69 GEM  1    AC1  H29G H29G   0.184000        1.0080           0
      70 GEM  1    AC1  H30G H30G   0.186000        1.0080           0
      71 GEM  1    AC1  H31G H31G   0.196000        1.0080           0
      72 GEM  1    AC1  H32G H32G   0.208000        1.0080           0
      73 GEM  1    AC1  H33G H33G   0.176000        1.0080           0
      74 GEM  1    AC1  H34G H34G   0.274000        1.0080           0
      75 GEM  1    AC1  H35G H35G   0.217000        1.0080           0
      76 GEM  1    AC1  H36G H36G   0.086000        1.0080           0
      77 GEM  1    AC1  H37G H37G   0.112000        1.0080           0
      78 GEM  1    AC1  H38G H38G   0.060000        1.0080           0
      79 GEM  1    AC1  H39G H39G   0.064000        1.0080           0
      80 GEM  1    AC1  H40G H40G  -0.039000        1.0080           0
      81 GEM  1    AC1  H41G H41G   0.009000        1.0080           0
      82 GEM  1    AC1  H42G H42G   0.013000        1.0080           0
      83 GEM  1    AC1  H43G H43G   0.012000        1.0080           0
      84 GEM  1    AC1  H44G H44G   0.014000        1.0080           0
      85 GEM  1    AC1  H45G H45G   0.005000        1.0080           0
      86 GEM  1    AC1  H46G H46G   0.022000        1.0080           0
      87 GEM  1    AC1  H47G H47G   0.030000        1.0080           0
      88 GEM  1    AC1  H48G H48G   0.002000        1.0080           0
      89 GEM  1    AC1  H49G H49G  -0.018000        1.0080           0
      90 GEM  1    AC1  H50G H50G   0.063000        1.0080           0
      91 GEM  1    AC1  H51G H51G   0.069000        1.0080           0
      92 GEM  1    AC1  H52G H52G   0.138000        1.0080           0
      93 GEM  1    AC1  H53G H53G   0.133000        1.0080           0
      94 GEM  1    AC1  H54G H54G   0.054000        1.0080           0
      95 GEM  1    AC1  H55G H55G   0.040000        1.0080           0
      96 GEM  1    AC1  H56G H56G   0.021000        1.0080           0
      97 GEM  1    AC1  H57G H57G   0.000000        1.0080           0
      98 GEM  1    AC1  H58G H58G   0.003000        1.0080           0
      99 GEM  1    AC1  H59G H59G  -0.032000        1.0080           0
     100 GEM  1    AC1  H60G H60G   0.046000        1.0080           0
     101 GEM  1    AC1  H61G H61G   0.038000        1.0080           0
     102 GEM  1    AC1  H62G H62G  -0.019000        1.0080           0
     103 GEM  1    AC1  H63G H63G  -0.038000        1.0080           0
     104 GEM  1    AC1  H64G H64G  -0.042000        1.0080           0
     105 GEM  1    AC1  H65G H65G  -0.040000        1.0080           0
     106 GEM  1    AC1  H66G H66G   0.050000        1.0080           0
     107 GEM  1    AC1  H67G H67G   0.055000        1.0080           0
     108 GEM  1    AC1  H68G H68G   0.076000        1.0080           0
     109 GEM  1    AC1  H69G H69G   0.063000        1.0080           0

     108 !NBOND: bonds
       1       2       1       5       1       7       2       3
       2       4       3      41       3      42       3      43
       5       6       5      44       5      45       6       9
       6      46       6      47       7       8       7      48
       7      49       8      10       8      50       8      51
       9      11      10      13      11      12      11      52
      11      53      12      15      12      17      12      54
      13      14      13      55      13      56      14      16
      14      18      14      57      15      58      16      59
      17      19      17      60      17      61      18      20
      18      62      18      63      19      21      19      22
      19      25      20      23      20      24      20      33
      21      64      21      65      21      66      22      67
      22      68      22      69      23      70      23      71
      23      72      24      73      24      74      24      75
      25      26      25      76      25      77      26      27
      26      78      26      79      27      28      27      80
      27      81      28      29      28      82      28      83
      29      30      29      84      29      85      30      31
      30      86      30      87      31      32      31      88
      31      89      32      90      32      91      32     108
      33      34      33      92      33      93      34      35
      34      94      34      95      35      36      35      96
      35      97      36      37      36      98      36      99
      37      38      37     100      37     101      38      39
      38     102      38     103      39      40      39     104
      39     105      40     106      40     107      40     109

     208 !NTHETA: angles
       1       2       3       1       2       4       1       5       6
       1       5      44       1       5      45       1       7       8
       1       7      48       1       7      49       2       1       5
       2       1       7       2       3      41       2       3      42
       2       3      43       3       2       4       5       1       7
       5       6       9       5       6      46       5       6      47
       6       5      44       6       5      45       6       9      11
       7       8      10       7       8      50       7       8      51
       8       7      48       8       7      49       8      10      13
       9       6      46       9       6      47       9      11      12
       9      11      52       9      11      53      10       8      50
      10       8      51      10      13      14      10      13      55
      10      13      56      11      12      15      11      12      17
      11      12      54      12      11      52      12      11      53
      12      15      58      12      17      19      12      17      60
      12      17      61      13      14      16      13      14      18
      13      14      57      14      13      55      14      13      56
      14      16      59      14      18      20      14      18      62
      14      18      63      15      12      17      15      12      54
      16      14      18      16      14      57      17      12      54
      17      19      21      17      19      22      17      19      25
      18      14      57      18      20      23      18      20      24
      18      20      33      19      17      60      19      17      61
      19      21      64      19      21      65      19      21      66
      19      22      67      19      22      68      19      22      69
      19      25      26      19      25      76      19      25      77
      20      18      62      20      18      63      20      23      70
      20      23      71      20      23      72      20      24      73
      20      24      74      20      24      75      20      33      34
      20      33      92      20      33      93      21      19      22
      21      19      25      22      19      25      23      20      24
      23      20      33      24      20      33      25      26      27
      25      26      78      25      26      79      26      25      76
      26      25      77      26      27      28      26      27      80
      26      27      81      27      26      78      27      26      79
      27      28      29      27      28      82      27      28      83
      28      27      80      28      27      81      28      29      30
      28      29      84      28      29      85      29      28      82
      29      28      83      29      30      31      29      30      86
      29      30      87      30      29      84      30      29      85
      30      31      32      30      31      88      30      31      89
      31      30      86      31      30      87      31      32      90
      31      32      91      31      32     108      32      31      88
      32      31      89      33      34      35      33      34      94
      33      34      95      34      33      92      34      33      93
      34      35      36      34      35      96      34      35      97
      35      34      94      35      34      95      35      36      37
      35      36      98      35      36      99      36      35      96
      36      35      97      36      37      38      36      37     100
      36      37     101      37      36      98      37      36      99
      37      38      39      37      38     102      37      38     103
      38      37     100      38      37     101      38      39      40
      38      39     104      38      39     105      39      38     102
      39      38     103      39      40     106      39      40     107
      39      40     109      40      39     104      40      39     105
      41       3      42      41       3      43      42       3      43
      44       5      45      46       6      47      48       7      49
      50       8      51      52      11      53      55      13      56
      60      17      61      62      18      63      64      21      65
      64      21      66      65      21      66      67      22      68
      67      22      69      68      22      69      70      23      71
      70      23      72      71      23      72      73      24      74
      73      24      75      74      24      75      76      25      77
      78      26      79      80      27      81      82      28      83
      84      29      85      86      30      87      88      31      89
      90      32      91      90      32     108      91      32     108
      92      33      93      94      34      95      96      35      97
      98      36      99     100      37     101     102      38     103
     104      39     105     106      40     107     106      40     109
     107      40     109

     292 !NPHI: dihedrals
       1       2       3      41       1       2       3      42
       1       2       3      43       1       5       6       9
       1       5       6      46       1       5       6      47
       1       7       8      10       1       7       8      50
       1       7       8      51       2       1       5       6
       2       1       5      44       2       1       5      45
       2       1       7       8       2       1       7      48
       2       1       7      49       4       2       3      41
       4       2       3      42       4       2       3      43
       5       1       2       3       5       1       2       4
       5       1       7       8       5       1       7      48
       5       1       7      49       5       6       9      11
       6       9      11      12       6       9      11      52
       6       9      11      53       7       1       2       3
       7       1       2       4       7       1       5       6
       7       1       5      44       7       1       5      45
       7       8      10      13       8      10      13      14
       8      10      13      55       8      10      13      56
       9      11      12      15       9      11      12      17
       9      11      12      54      10      13      14      16
      10      13      14      18      10      13      14      57
      11      12      15      58      11      12      17      19
      11      12      17      60      11      12      17      61
      12      17      19      21      12      17      19      22
      12      17      19      25      13      14      16      59
      13      14      18      20      13      14      18      62
      13      14      18      63      14      18      20      23
      14      18      20      24      14      18      20      33
      15      12      17      19      15      12      17      60
      15      12      17      61      16      14      18      20
      16      14      18      62      16      14      18      63
      17      12      15      58      17      19      21      64
      17      19      21      65      17      19      21      66
      17      19      22      67      17      19      22      68
      17      19      22      69      17      19      25      26
      17      19      25      76      17      19      25      77
      18      14      16      59      18      20      23      70
      18      20      23      71      18      20      23      72
      18      20      24      73      18      20      24      74
      18      20      24      75      18      20      33      34
      18      20      33      92      18      20      33      93
      19      25      26      27      19      25      26      78
      19      25      26      79      20      33      34      35
      20      33      34      94      20      33      34      95
      21      19      22      67      21      19      22      68
      21      19      22      69      21      19      25      26
      21      19      25      76      21      19      25      77
      22      19      21      64      22      19      21      65
      22      19      21      66      22      19      25      26
      22      19      25      76      22      19      25      77
      23      20      24      73      23      20      24      74
      23      20      24      75      23      20      33      34
      23      20      33      92      23      20      33      93
      24      20      23      70      24      20      23      71
      24      20      23      72      24      20      33      34
      24      20      33      92      24      20      33      93
      25      19      21      64      25      19      21      65
      25      19      21      66      25      19      22      67
      25      19      22      68      25      19      22      69
      25      26      27      28      25      26      27      80
      25      26      27      81      26      27      28      29
      26      27      28      82      26      27      28      83
      27      28      29      30      27      28      29      84
      27      28      29      85      28      29      30      31
      28      29      30      86      28      29      30      87
      29      30      31      32      29      30      31      88
      29      30      31      89      30      31      32      90
      30      31      32      91      30      31      32     108
      33      20      23      70      33      20      23      71
      33      20      23      72      33      20      24      73
      33      20      24      74      33      20      24      75
      33      34      35      36      33      34      35      96
      33      34      35      97      34      35      36      37
      34      35      36      98      34      35      36      99
      35      36      37      38      35      36      37     100
      35      36      37     101      36      37      38      39
      36      37      38     102      36      37      38     103
      37      38      39      40      37      38      39     104
      37      38      39     105      38      39      40     106
      38      39      40     107      38      39      40     109
      44       5       6       9      44       5       6      46
      44       5       6      47      45       5       6       9
      45       5       6      46      45       5       6      47
      46       6       9      11      47       6       9      11
      48       7       8      10      48       7       8      50
      48       7       8      51      49       7       8      10
      49       7       8      50      49       7       8      51
      50       8      10      13      51       8      10      13
      52      11      12      15      52      11      12      17
      52      11      12      54      53      11      12      15
      53      11      12      17      53      11      12      54
      54      12      15      58      54      12      17      19
      54      12      17      60      54      12      17      61
      55      13      14      16      55      13      14      18
      55      13      14      57      56      13      14      16
      56      13      14      18      56      13      14      57
      57      14      16      59      57      14      18      20
      57      14      18      62      57      14      18      63
      60      17      19      21      60      17      19      22
      60      17      19      25      61      17      19      21
      61      17      19      22      61      17      19      25
      62      18      20      23      62      18      20      24
      62      18      20      33      63      18      20      23
      63      18      20      24      63      18      20      33
      76      25      26      27      76      25      26      78
      76      25      26      79      77      25      26      27
      77      25      26      78      77      25      26      79
      78      26      27      28      78      26      27      80
      78      26      27      81      79      26      27      28
      79      26      27      80      79      26      27      81
      80      27      28      29      80      27      28      82
      80      27      28      83      81      27      28      29
      81      27      28      82      81      27      28      83
      82      28      29      30      82      28      29      84
      82      28      29      85      83      28      29      30
      83      28      29      84      83      28      29      85
      84      29      30      31      84      29      30      86
      84      29      30      87      85      29      30      31
      85      29      30      86      85      29      30      87
      86      30      31      32      86      30      31      88
      86      30      31      89      87      30      31      32
      87      30      31      88      87      30      31      89
      88      31      32      90      88      31      32      91
      88      31      32     108      89      31      32      90
      89      31      32      91      89      31      32     108
      92      33      34      35      92      33      34      94
      92      33      34      95      93      33      34      35
      93      33      34      94      93      33      34      95
      94      34      35      36      94      34      35      96
      94      34      35      97      95      34      35      36
      95      34      35      96      95      34      35      97
      96      35      36      37      96      35      36      98
      96      35      36      99      97      35      36      37
      97      35      36      98      97      35      36      99
      98      36      37      38      98      36      37     100
      98      36      37     101      99      36      37      38
      99      36      37     100      99      36      37     101
     100      37      38      39     100      37      38     102
     100      37      38     103     101      37      38      39
     101      37      38     102     101      37      38     103
     102      38      39      40     102      38      39     104
     102      38      39     105     103      38      39      40
     103      38      39     104     103      38      39     105
     104      39      40     106     104      39      40     107
     104      39      40     109     105      39      40     106
     105      39      40     107     105      39      40     109

       0 !NIMPHI: impropers


       0 !NDON: donors


       0 !NACC: acceptors


       0 !NNB

       0       0       0       0       0       0       0       0
       0       0       0       0       0       0       0       0
       0       0       0       0       0       0       0       0
       0       0       0       0       0       0       0       0
       0       0       0       0       0       0       0       0
       0       0       0       0       0       0       0       0
       0       0       0       0       0       0       0       0
       0       0       0       0       0       0       0       0
       0       0       0       0       0       0       0       0
       0       0       0       0       0       0       0       0
       0       0       0       0       0       0       0       0
       0       0       0       0       0       0       0       0
       0       0       0       0       0       0       0       0
       0       0       0       0       0

       1       0 !NGRP
       0       0       0
