# Supplementary material for: A Systematic Approach: Molecular Dynamics Study and Parametrisation of Gemini Type Cationic Surfactants
Source: Int J Mol Sci. 2021 Oct 10;22(20):10939. doi: 10.3390/ijms222010939 (PMC8536075; doi:10.3390/ijms222010939)
Supplement: Supplementary file 1 [file ijms-22-10939-s001.zip › Force_fields/Act_2_11c/Act_2_11c.par]

!>>>>>> Combined CHARMM All-Hydrogen Parameter File for <<<<<<<<<
!>>>>>>>>> CHARMM22 Proteins and CHARMM27 Lipids <<<<<<<<<<
!from
!>>>> CHARMM22 All-Hydrogen Parameter File for Proteins <<<<<<<<<<
!>>>>>>>>>>>>>>>>>>>>>> August 1999 <<<<<<<<<<<<<<<<<<<<<<<<<<<<<
!>>>>>>> Direct comments to Alexander D. MacKerell Jr. <<<<<<<<<
!>>>>>> 410-706-7442 or email: alex,mmiris.ab.umd.edu  <<<<<<<<<
!and !  \\\ CHARMM27 All-Hydrogen Lipid Parameter File ///////
!  \\\\\\\\\ Developmental /////////////////////////
!              Alexander D. MacKerell Jr.
!                     August 1999
! All comments to ADM jr.  email:alex,mmiris.ab.umd.edu
!              telephone: 410-706-7442
!


! +++++++++++++++++++++++++++++++++++++++++++++++++++++++++++++++++++++++++++++
! + Residue topologies/parameters generated by PARATOOL.                      +
! +                                                                           +
! + PARATOOL is an interactive tool for generation of force field parameters. +
! + and can be obtained free of charge from                                   +
! + http://bioinf.charite.de/biophys/paratool                                 +
! +                                                                           +
! + Author:                                                                   +
! + Jan Saam                                                                  +
! + Institute of Biochemistry                                                 +
! + Charite Berlin                                                            +
! + Germany                                                                   +
! + saam@charite.de                                                           +
! +                                                                           +
! + CITATION:                                                                 +
! + If you use PARATOOL or topologies/parameters generated by this program,   +
! + please cite the following work:                                           +
! + Saam, et al. (2006), ...                                                  +
! +++++++++++++++++++++++++++++++++++++++++++++++++++++++++++++++++++++++++++++


! Parameters for components AC5
! To be used in combination with:
! [DEFAULTDIR]/par_all27_prot_lipid_na.inp


BONDS
!
!V(bond) = Kb(b - b0)**2
!
!Kb: kcal/mole/A**2
!b0: A
!
!atom type   Kb         b0
!

C1G  C2G     291.020    1.5160
C1G  H1G     349.766    1.0945
C1G  H2G     345.874    1.0961
C1G  H3G     358.647    1.0908
C2G  N1G     477.475    1.3607
C2G  O1G     707.157    1.2483
N1G  C3G     325.554    1.4669
N1G  C21G    334.445    1.4691
C3G  C4G     269.906    1.5392
C3G  H4G     324.785    1.0904
C3G  H5G     311.310    1.0944
C4G  O2G     339.861    1.4253
C4G  H6G     333.218    1.0944
C4G  H7G     322.398    1.0991
O2G  C5G     340.192    1.4215
C5G  C6G     279.267    1.5331
C5G  H8G     318.566    1.1004
C5G  H9G     321.304    1.0996
C6G  O3G     338.765    1.4275
C6G  C7G     288.155    1.5285
C6G  H10G    249.951    1.0974
O3G  H11G    452.924    0.9716
C7G  N2G     258.997    1.5345
C7G  H12G    339.061    1.0914
C7G  H13G    341.962    1.0906
N2G  C8G     282.239    1.5062
N2G  C9G     277.736    1.5119
N2G  C10G    261.234    1.5322
C8G  H14G    359.743    1.0906
C8G  H15G    364.724    1.0883
C8G  H16G    364.127    1.0888
C9G  H17G    362.918    1.0890
C9G  H18G    359.347    1.0907
C9G  H19G    371.155    1.0871
C10G C11G    291.207    1.5295
C10G H20G    346.956    1.0926
C10G H21G    346.215    1.0929
C11G C12G    283.358    1.5406
C11G H22G    351.395    1.0929
C11G H23G    350.538    1.0931
C12G C13G    287.759    1.5197
C12G H24G    343.978    1.0940
C12G H25G    341.301    1.0951
C13G F1G     357.998    1.3719
C13G F2G     355.357    1.3748
C13G C14G    257.153    1.5633
C14G C15G    251.092    1.5701
C14G F3G     383.480    1.3614
C14G F4G     383.615    1.3597
C15G C16G    247.083    1.5729
C15G F5G     387.262    1.3568
C15G F6G     395.622    1.3543
C16G C17G    247.182    1.5726
C16G F7G     396.225    1.3548
C16G F8G     393.786    1.3553
C17G C18G    249.502    1.5724
C17G F9G     395.094    1.3546
C17G F10G    395.270    1.3546
C18G C19G    252.615    1.5684
C18G F11G    394.256    1.3546
C18G F12G    393.803    1.3552
C19G C20G    256.963    1.5652
C19G F13G    393.500    1.3556
C19G F14G    402.511    1.3528
C20G F15G    404.713    1.3419
C20G F16G    407.518    1.3392
C20G F17G    401.646    1.3411
C21G C22G    294.348    1.5400
C21G H26G    318.008    1.0919
C21G H27G    313.329    1.0935
C22G O4G     338.432    1.4313
C22G H28G    322.816    1.0984
C22G H29G    333.780    1.0940
O4G  C23G    354.495    1.4252
C23G C24G    269.856    1.5394
C23G H30G    329.026    1.0962
C23G H31G    328.352    1.0962
C24G O5G     350.096    1.4215
C24G C25G    267.210    1.5370
C24G H32G    259.155    1.0945
O5G  H33G    453.736    0.9835
C25G N3G     256.640    1.5340
C25G H34G    339.660    1.0916
C25G H35G    336.199    1.0925
N3G  C26G    284.152    1.5061
N3G  C27G    277.663    1.5104
N3G  C28G    258.798    1.5320
C26G H36G    364.323    1.0884
C26G H37G    359.555    1.0907
C26G H38G    363.789    1.0888
C27G H39G    362.872    1.0890
C27G H40G    359.165    1.0908
C27G H41G    369.286    1.0874
C28G C29G    289.448    1.5296
C28G H42G    347.005    1.0925
C28G H43G    347.075    1.0925
C29G C30G    283.926    1.5406
C29G H44G    349.899    1.0935
C29G H45G    352.247    1.0925
C30G C31G    287.889    1.5194
C30G H46G    344.680    1.0937
C30G H47G    340.813    1.0953
C31G F18G    353.868    1.3749
C31G F19G    360.345    1.3719
C31G C32G    255.161    1.5635
C32G C33G    251.000    1.5705
C32G F20G    384.579    1.3597
C32G F21G    380.299    1.3614
C33G C34G    246.881    1.5726
C33G F22G    394.231    1.3544
C33G F23G    393.386    1.3569
C34G C35G    248.530    1.5729
C34G F24G    392.669    1.3554
C34G F25G    394.359    1.3547
C35G C36G    248.574    1.5722
C35G F26G    397.733    1.3545
C35G F27G    394.867    1.3547
C36G C37G    249.135    1.5687
C36G F28G    392.673    1.3552
C36G F29G    395.875    1.3549
C37G C38G    256.493    1.5652
C37G F30G    398.447    1.3526
C37G F31G    395.414    1.3556
C38G F32G    406.783    1.3392
C38G F33G    402.646    1.3420
C38G F34G    402.577    1.3410


ANGLES
!
!V(angle) = Ktheta(Theta - Theta0)**2
!
!V(Urey-Bradley) = Kub(S - S0)**2
!
!Ktheta: kcal/mole/rad**2
!Theta0: degrees
!Kub: kcal/mole/A**2 (Urey-Bradley)
!S0: A
!
!atom types        Ktheta    Theta0    Kub      S0
!

C2G  C1G  H1G      28.987    112.26
C2G  C1G  H2G      28.388    111.09
C2G  C1G  H3G      31.151    108.03
H1G  C1G  H2G      15.910    107.86
H1G  C1G  H3G      16.012    108.90
H2G  C1G  H3G      15.638    108.62
C1G  C2G  N1G      58.006    119.16
C1G  C2G  O1G      52.462    120.16
N1G  C2G  O1G      64.731    120.67
C2G  N1G  C3G      57.526    124.03
C2G  N1G  C21G     64.698    117.34
C3G  N1G  C21G     50.331    118.60
N1G  C3G  C4G      38.330    112.26
N1G  C3G  H4G      17.429    109.84
N1G  C3G  H5G      16.337    107.80
C4G  C3G  H4G      15.867    109.29
C4G  C3G  H5G      15.831    110.53
H4G  C3G  H5G       6.007    106.97
C3G  C4G  O2G      42.351    111.67
C3G  C4G  H6G      20.785    109.82
C3G  C4G  H7G      20.199    110.84
O2G  C4G  H6G      17.485    106.20
O2G  C4G  H7G      19.135    110.09
H6G  C4G  H7G       8.157    108.04
C4G  O2G  C5G      77.727    114.79
O2G  C5G  C6G      51.646    109.86
O2G  C5G  H8G      17.893    110.22
O2G  C5G  H9G      17.945    111.52
C6G  C5G  H8G      20.724    108.53
C6G  C5G  H9G      20.786    108.83
H8G  C5G  H9G       7.836    107.81
C5G  C6G  O3G      20.358    112.70
C5G  C6G  C7G      31.281    109.45
C5G  C6G  H10G      9.859    105.85
O3G  C6G  C7G      23.250    108.69
O3G  C6G  H10G      7.295    110.01
C7G  C6G  H10G      9.714    110.10
C6G  O3G  H11G     49.554    109.08
C6G  C7G  N2G      65.281    117.03
C6G  C7G  H12G     16.913    108.13
C6G  C7G  H13G     15.699    110.45
N2G  C7G  H12G     19.405    106.14
N2G  C7G  H13G     20.335    106.13
H12G C7G  H13G      5.367    108.64
C7G  N2G  C8G      11.222    111.18
C7G  N2G  C9G      11.215    110.03
C7G  N2G  C10G     11.565    105.75
C8G  N2G  C9G       9.950    109.32
C8G  N2G  C10G     10.636    110.23
C9G  N2G  C10G     11.279    110.28
N2G  C8G  H14G     36.628    109.15
N2G  C8G  H15G     38.343    108.88
N2G  C8G  H16G     37.331    108.71
H14G C8G  H15G     15.432    110.06
H14G C8G  H16G     15.358    110.78
H15G C8G  H16G     15.453    109.22
N2G  C9G  H17G     38.511    108.87
N2G  C9G  H18G     37.882    108.54
N2G  C9G  H19G     38.045    108.01
H17G C9G  H18G     15.368    110.38
H17G C9G  H19G     15.400    110.53
H18G C9G  H19G     15.161    110.44
N2G  C10G C11G     58.609    115.72
N2G  C10G H20G     19.530    105.67
N2G  C10G H21G     18.949    105.70
C11G C10G H20G     15.534    110.73
C11G C10G H21G     15.564    110.33
H20G C10G H21G      5.439    108.31
C10G C11G C12G     38.089    108.52
C10G C11G H22G     13.672    110.67
C10G C11G H23G     13.389    111.23
C12G C11G H22G     13.820    109.18
C12G C11G H23G     14.094    109.16
H22G C11G H23G      5.574    108.06
C11G C12G C13G     42.214    111.78
C11G C12G H24G     13.695    110.70
C11G C12G H25G     13.522    110.73
C13G C12G H24G     14.900    107.91
C13G C12G H25G     15.167    107.89
H24G C12G H25G      5.328    107.67
C12G C13G F1G      22.671    110.62
C12G C13G F2G      22.040    110.88
C12G C13G C14G     46.608    113.51
F1G  C13G F2G       9.821    106.72
F1G  C13G C14G     23.408    107.38
F2G  C13G C14G     22.715    107.43
C13G C14G C15G     54.247    115.94
C13G C14G F3G      23.236    107.85
C13G C14G F4G      23.437    108.38
C15G C14G F3G      22.779    108.71
C15G C14G F4G      24.387    107.54
F3G  C14G F4G       9.538    108.20
C14G C15G C16G     55.410    113.94
C14G C15G F5G      22.576    108.24
C14G C15G F6G      22.973    109.46
C16G C15G F5G      22.237    108.53
C16G C15G F6G      23.472    107.92
F5G  C15G F6G       9.784    108.63
C15G C16G C17G     52.409    113.82
C15G C16G F7G      23.023    109.07
C15G C16G F8G      22.289    108.32
C17G C16G F7G      23.109    108.04
C17G C16G F8G      22.276    108.69
F7G  C16G F8G       9.815    108.82
C16G C17G C18G     53.528    113.70
C16G C17G F9G      23.075    108.32
C16G C17G F10G     21.421    109.03
C18G C17G F9G      22.255    108.76
C18G C17G F10G     23.268    108.09
F9G  C17G F10G      9.815    108.85
C17G C18G C19G     51.057    113.90
C17G C18G F11G     22.379    108.34
C17G C18G F12G     23.073    109.08
C19G C18G F11G     23.135    108.75
C19G C18G F12G     22.380    107.95
F11G C18G F12G      9.852    108.72
C18G C19G C20G     48.495    114.84
C18G C19G F13G     20.520    109.39
C18G C19G F14G     22.227    108.67
C20G C19G F13G     21.806    107.41
C20G C19G F14G     22.014    107.46
F13G C19G F14G      9.513    108.93
C19G C20G F15G     51.484    110.71
C19G C20G F16G     51.800    111.03
C19G C20G F17G     52.555    108.62
F15G C20G F16G     33.973    109.08
F15G C20G F17G     32.887    108.75
F16G C20G F17G     33.738    108.59
N1G  C21G C22G     54.745    113.28
N1G  C21G H26G     20.496    107.89
N1G  C21G H27G     16.318    108.41
C22G C21G H26G     20.472    111.23
C22G C21G H27G     15.811    107.78
H26G C21G H27G      6.070    108.10
C21G C22G O4G      52.102    107.71
C21G C22G H28G     25.645    111.55
C21G C22G H29G     22.482    109.75
O4G  C22G H28G     19.824    109.34
O4G  C22G H29G     17.751    110.38
H28G C22G H29G      8.480    108.11
C22G O4G  C23G    108.659    116.28
O4G  C23G C24G     81.836    111.97
O4G  C23G H30G     22.762    107.68
O4G  C23G H31G     21.356    111.07
C24G C23G H30G     26.573    109.50
C24G C23G H31G     21.187    108.44
H30G C23G H31G      7.931    108.10
C23G C24G O5G      27.415    113.02
C23G C24G C25G     32.023    108.89
C23G C24G H32G      9.552    105.74
O5G  C24G C25G     23.440    113.61
O5G  C24G H32G      7.593    105.39
C25G C24G H32G      9.860    109.82
C24G O5G  H33G     51.605    112.15
C24G C25G N3G      62.297    117.35
C24G C25G H34G     15.382    110.56
C24G C25G H35G     16.099    108.58
N3G  C25G H34G     19.637    106.06
N3G  C25G H35G     19.554    105.52
H34G C25G H35G      5.264    108.39
C25G N3G  C26G     10.775    110.79
C25G N3G  C27G     10.784    110.57
C25G N3G  C28G     11.633    105.54
C26G N3G  C27G      9.917    109.24
C26G N3G  C28G     10.617    110.13
C27G N3G  C28G     10.934    110.54
N3G  C26G H36G     38.487    108.96
N3G  C26G H37G     36.692    109.03
N3G  C26G H38G     37.367    108.94
H36G C26G H37G     15.437    110.15
H36G C26G H38G     15.553    109.12
H37G C26G H38G     15.386    110.62
N3G  C27G H39G     38.443    108.88
N3G  C27G H40G     37.657    108.71
N3G  C27G H41G     38.006    107.91
H39G C27G H40G     15.402    110.41
H39G C27G H41G     15.319    110.52
H40G C27G H41G     15.197    110.34
N3G  C28G C29G     57.856    116.06
N3G  C28G H42G     19.656    105.58
N3G  C28G H43G     19.028    105.63
C29G C28G H42G     15.131    110.70
C29G C28G H43G     15.567    110.20
H42G C28G H43G      5.396    108.26
C28G C29G C30G     37.837    108.27
C28G C29G H44G     13.147    111.30
C28G C29G H45G     13.063    110.77
C30G C29G H44G     14.072    109.16
C30G C29G H45G     13.819    109.22
H44G C29G H45G      5.582    108.10
C29G C30G C31G     41.490    111.97
C29G C30G H46G     13.744    110.73
C29G C30G H47G     13.610    110.58
C31G C30G H46G     14.754    107.94
C31G C30G H47G     14.688    107.81
H46G C30G H47G      5.296    107.65
C30G C31G F18G     21.668    110.87
C30G C31G F19G     22.322    110.68
C30G C31G C32G     44.915    113.45
F18G C31G F19G      9.787    106.73
F18G C31G C32G     22.545    107.47
F19G C31G C32G     23.354    107.33
C31G C32G C33G     51.991    115.93
C31G C32G F20G     23.544    108.43
C31G C32G F21G     23.433    107.82
C33G C32G F20G     24.064    107.53
C33G C32G F21G     22.192    108.75
F20G C32G F21G      9.516    108.15
C32G C33G C34G     49.711    113.93
C32G C33G F22G     22.191    109.49
C32G C33G F23G     22.800    108.23
C34G C33G F22G     22.712    107.90
C34G C33G F23G     22.528    108.55
F22G C33G F23G      9.699    108.64
C33G C34G C35G     51.195    113.83
C33G C34G F24G     22.738    108.28
C33G C34G F25G     21.503    109.07
C35G C34G F24G     22.072    108.72
C35G C34G F25G     22.856    108.03
F24G C34G F25G      9.606    108.81
C34G C35G C36G     50.117    113.68
C34G C35G F26G     21.610    109.06
C34G C35G F27G     22.307    108.32
C36G C35G F26G     22.833    108.10
C36G C35G F27G     22.049    108.77
F26G C35G F27G      9.649    108.82
C35G C36G C37G     49.452    113.91
C35G C36G F28G     21.631    109.08
C35G C36G F29G     23.155    108.34
C37G C36G F28G     22.024    107.99
C37G C36G F29G     22.239    108.70
F28G C36G F29G      9.614    108.72
C36G C37G C38G     45.917    114.78
C36G C37G F30G     21.649    108.71
C36G C37G F31G     20.727    109.39
C38G C37G F30G     21.560    107.51
C38G C37G F31G     21.898    107.39
F30G C37G F31G      9.348    108.93
C37G C38G F32G     52.371    110.98
C37G C38G F33G     48.963    110.69
C37G C38G F34G     53.037    108.68
F32G C38G F33G     33.646    109.09
F32G C38G F34G     33.884    108.58
F33G C38G F34G     32.472    108.77


DIHEDRALS
!
!V(dihedral) = Kchi(1 + cos(n(chi) - delta))
!
!Kchi: kcal/mole
!n: multiplicity
!delta: degrees
!
!atom types             Kchi     n    delta
!

H1G  C1G  C2G  N1G      0.1310   6    126.19
H1G  C1G  C2G  O1G      0.1204   6    306.94
H2G  C1G  C2G  N1G      0.1279   6    247.06
H2G  C1G  C2G  O1G      0.1177   6     67.81
H3G  C1G  C2G  N1G      0.1275   6      6.10
H3G  C1G  C2G  O1G      0.1332   6    186.85
C1G  C2G  N1G  C3G      0.6631   2    180.00
C1G  C2G  N1G  C21G     0.7254   2    180.00
O1G  C2G  N1G  C3G      1.1304   2    180.00
O1G  C2G  N1G  C21G     0.9521   2    180.00
C2G  N1G  C3G  C4G      0.0898   6    279.55
C2G  N1G  C3G  H4G      0.0920   6    157.73
C2G  N1G  C3G  H5G      0.1048   6     41.51
C21G N1G  C3G  C4G      0.0903   6     97.70
C21G N1G  C3G  H4G      0.0977   6    335.88
C21G N1G  C3G  H5G      0.1020   6    219.67
C2G  N1G  C21G C22G     0.2041   6    104.89
C2G  N1G  C21G H26G     0.1252   6    341.32
C2G  N1G  C21G H27G     0.1057   6    224.47
C3G  N1G  C21G C22G     0.1618   6    286.62
C3G  N1G  C21G H26G     0.1046   6    163.04
C3G  N1G  C21G H27G     0.1037   6     46.19
N1G  C3G  C4G  O2G      0.6274   3      0.00
N1G  C3G  C4G  H6G      0.5645   3      0.00
N1G  C3G  C4G  H7G      0.5690   3      0.00
H4G  C3G  C4G  O2G      0.5793   3      0.00
H4G  C3G  C4G  H6G      0.5806   3      0.00
H4G  C3G  C4G  H7G      0.5291   3      0.00
H5G  C3G  C4G  O2G      0.5740   3      0.00
H5G  C3G  C4G  H6G      0.5075   3      0.00
H5G  C3G  C4G  H7G      0.5663   3      0.00
C3G  C4G  O2G  C5G      0.6005   3     95.34
H6G  C4G  O2G  C5G      0.7840   3    335.63
H7G  C4G  O2G  C5G      0.6569   3    218.91
C4G  O2G  C5G  C6G      0.4063   3      0.00
C4G  O2G  C5G  H8G      0.7878   3      0.00
C4G  O2G  C5G  H9G      0.7741   3      0.00
O2G  C5G  C6G  O3G      0.6894   3      0.00
O2G  C5G  C6G  C7G      0.6364   3      0.00
O2G  C5G  C6G  H10G     0.5376   3      0.00
H8G  C5G  C6G  O3G      0.6489   3      0.00
H8G  C5G  C6G  C7G      0.6256   3      0.00
H8G  C5G  C6G  H10G     0.5115   3      0.00
H9G  C5G  C6G  O3G      0.6643   3      0.00
H9G  C5G  C6G  C7G      0.5857   3      0.00
H9G  C5G  C6G  H10G     0.5106   3      0.00
C5G  C6G  O3G  H11G     0.6478   3      0.00
C7G  C6G  O3G  H11G     0.6793   3      0.00
H10G C6G  O3G  H11G     0.4000   3    128.98
C5G  C6G  C7G  N2G      0.6149   3      0.00
C5G  C6G  C7G  H12G     0.5817   3      0.00
C5G  C6G  C7G  H13G     0.5920   3      0.00
O3G  C6G  C7G  N2G      0.7158   3      0.00
O3G  C6G  C7G  H12G     0.6722   3      0.00
O3G  C6G  C7G  H13G     0.6243   3      0.00
H10G C6G  C7G  N2G      0.5575   3      0.00
H10G C6G  C7G  H12G     0.5178   3      0.00
H10G C6G  C7G  H13G     0.5669   3      0.00
C6G  C7G  N2G  C8G      0.4878   3    220.70
C6G  C7G  N2G  C9G      0.5894   3     99.44
C6G  C7G  N2G  C10G     0.5216   3    340.34
H12G C7G  N2G  C8G      0.4852   3     99.94
H12G C7G  N2G  C9G      0.5611   3    338.68
H12G C7G  N2G  C10G     0.5451   3    219.59
H13G C7G  N2G  C8G      0.4809   3    344.47
H13G C7G  N2G  C9G      0.4811   3    223.21
H13G C7G  N2G  C10G     0.5177   3    104.11
C7G  N2G  C8G  H14G     0.5368   3      0.00
C7G  N2G  C8G  H15G     0.5459   3      0.00
C7G  N2G  C8G  H16G     0.5546   3      0.00
C9G  N2G  C8G  H14G     0.5421   3      0.00
C9G  N2G  C8G  H15G     0.5301   3      0.00
C9G  N2G  C8G  H16G     0.5320   3      0.00
C10G N2G  C8G  H14G     0.5375   3      0.00
C10G N2G  C8G  H15G     0.5396   3      0.00
C10G N2G  C8G  H16G     0.5560   3      0.00
C7G  N2G  C9G  H17G     0.5493   3      0.00
C7G  N2G  C9G  H18G     0.5283   3      0.00
C7G  N2G  C9G  H19G     0.5384   3      0.00
C8G  N2G  C9G  H17G     0.5189   3      0.00
C8G  N2G  C9G  H18G     0.5265   3      0.00
C8G  N2G  C9G  H19G     0.5206   3      0.00
C10G N2G  C9G  H17G     0.5472   3    110.22
C10G N2G  C9G  H18G     0.5263   3    230.40
C10G N2G  C9G  H19G     0.5445   3    350.16
C7G  N2G  C10G C11G     0.5998   3    350.54
C7G  N2G  C10G H20G     0.5708   3      0.00
C7G  N2G  C10G H21G     0.5699   3    228.12
C8G  N2G  C10G C11G     0.5402   3    110.80
C8G  N2G  C10G H20G     0.4889   3      0.00
C8G  N2G  C10G H21G     0.5321   3    348.39
C9G  N2G  C10G C11G     0.5173   3      0.00
C9G  N2G  C10G H20G     0.5181   3      0.00
C9G  N2G  C10G H21G     0.4953   3    109.20
N2G  C10G C11G C12G     0.4938   3      0.00
N2G  C10G C11G H22G     0.5419   3      0.00
N2G  C10G C11G H23G     0.5262   3      0.00
H20G C10G C11G C12G     0.5251   3      0.00
H20G C10G C11G H22G     0.5601   3      0.00
H20G C10G C11G H23G     0.5515   3      0.00
H21G C10G C11G C12G     0.5169   3      0.00
H21G C10G C11G H22G     0.5492   3      0.00
H21G C10G C11G H23G     0.5460   3      0.00
C10G C11G C12G C13G     0.5432   3      0.00
C10G C11G C12G H24G     0.5106   3      0.00
C10G C11G C12G H25G     0.5244   3      0.00
H22G C11G C12G C13G     0.5081   3      0.00
H22G C11G C12G H24G     0.5184   3      0.00
H22G C11G C12G H25G     0.5073   3      0.00
H23G C11G C12G C13G     0.5005   3      0.00
H23G C11G C12G H24G     0.5032   3      0.00
H23G C11G C12G H25G     0.5182   3      0.00
C11G C12G C13G F1G      0.7304   3      0.00
C11G C12G C13G F2G      0.7169   3      0.00
C11G C12G C13G C14G     0.5114   3      0.00
H24G C12G C13G F1G      0.7520   3      0.00
H24G C12G C13G F2G      0.7365   3      0.00
H24G C12G C13G C14G     0.5640   3      0.00
H25G C12G C13G F1G      0.7390   3      0.00
H25G C12G C13G F2G      0.7339   3      0.00
H25G C12G C13G C14G     0.5569   3      0.00
C12G C13G C14G C15G     0.7240   3    348.99
C12G C13G C14G F3G      0.8427   3    111.09
C12G C13G C14G F4G      0.8559   3    228.01
F1G  C13G C14G C15G     0.8817   3      0.00
F1G  C13G C14G F3G      0.9564   3      0.00
F1G  C13G C14G F4G      1.0038   3    350.60
F2G  C13G C14G C15G     0.8053   3    226.04
F2G  C13G C14G F3G      0.9370   3    348.14
F2G  C13G C14G F4G      0.9561   3    105.06
C13G C14G C15G C16G     0.6157   3    343.13
C13G C14G C15G F5G      0.8143   3    103.96
C13G C14G C15G F6G      0.7882   3    222.21
F3G  C14G C15G C16G     0.8120   3    221.49
F3G  C14G C15G F5G      0.9899   3    342.32
F3G  C14G C15G F6G      0.9526   3    100.57
F4G  C14G C15G C16G     0.8493   3    104.56
F4G  C14G C15G F5G      0.9443   3    225.39
F4G  C14G C15G F6G      0.9936   3    343.64
C14G C15G C16G C17G     0.7320   3    342.02
C14G C15G C16G F7G      0.8628   3    221.31
C14G C15G C16G F8G      0.8859   3    103.02
F5G  C15G C16G C17G     0.8470   3    221.36
F5G  C15G C16G F7G      0.9681   3    100.65
F5G  C15G C16G F8G      0.9877   3    342.36
F6G  C15G C16G C17G     0.8656   3    103.80
F6G  C15G C16G F7G      0.9974   3    343.10
F6G  C15G C16G F8G      0.9550   3    224.80
C15G C16G C17G C18G     0.6794   3    342.53
C15G C16G C17G F9G      0.8724   3    103.55
C15G C16G C17G F10G     0.8214   3    221.86
F7G  C16G C17G C18G     0.8915   3    103.81
F7G  C16G C17G F9G      0.9684   3    224.83
F7G  C16G C17G F10G     0.9893   3    343.14
F8G  C16G C17G C18G     0.8294   3    221.74
F8G  C16G C17G F9G      0.9937   3    342.76
F8G  C16G C17G F10G     0.9659   3    101.06
C16G C17G C18G C19G     0.7152   3    341.97
C16G C17G C18G F11G     0.8687   3    103.11
C16G C17G C18G F12G     0.8265   3    221.31
F9G  C17G C18G C19G     0.8581   3    221.19
F9G  C17G C18G F11G     0.9951   3    342.34
F9G  C17G C18G F12G     0.9715   3    100.53
F10G C17G C18G C19G     0.8454   3    103.17
F10G C17G C18G F11G     0.9517   3    224.31
F10G C17G C18G F12G     0.9778   3    342.50
C17G C18G C19G C20G     0.6479   3    344.70
C17G C18G C19G F13G     0.8172   3    223.87
C17G C18G C19G F14G     0.8641   3    105.06
F11G C18G C19G C20G     0.8025   3    223.78
F11G C18G C19G F13G     0.9483   3    102.95
F11G C18G C19G F14G     0.9738   3    344.14
F12G C18G C19G C20G     0.7866   3    105.99
F12G C18G C19G F13G     0.9421   3    345.16
F12G C18G C19G F14G     0.9498   3    226.35
C18G C19G C20G F15G     0.8526   3      0.00
C18G C19G C20G F16G     0.8963   3    110.27
C18G C19G C20G F17G     0.8911   3    350.93
F13G C19G C20G F15G     0.9739   3      0.00
F13G C19G C20G F16G     1.0120   3      0.00
F13G C19G C20G F17G     0.9783   3      0.00
F14G C19G C20G F15G     1.0062   3    110.56
F14G C19G C20G F16G     1.0225   3    349.24
F14G C19G C20G F17G     1.0478   3    229.90
N1G  C21G C22G O4G      1.2949   3    326.41
N1G  C21G C22G H28G     0.6343   3     86.41
N1G  C21G C22G H29G     0.5837   3    206.20
H26G C21G C22G O4G      0.8259   3     88.14
H26G C21G C22G H28G     0.5637   3    208.13
H26G C21G C22G H29G     0.5529   3    327.93
H27G C21G C22G O4G      0.7041   3    206.48
H27G C21G C22G H28G     0.5858   3    326.47
H27G C21G C22G H29G     0.6624   3     86.26
C21G C22G O4G  C23G     2.3673   3     31.99
H28G C22G O4G  C23G     1.1449   3    270.61
H29G C22G O4G  C23G     0.9619   3    151.80
C22G O4G  C23G C24G     1.3916   3    282.27
C22G O4G  C23G H30G     1.1477   3     42.70
C22G O4G  C23G H31G     0.7208   3    160.88
O4G  C23G C24G O5G      0.8705   3    110.99
O4G  C23G C24G C25G     0.7168   3      0.00
O4G  C23G C24G H32G     0.7164   3      0.00
H30G C23G C24G O5G      0.6942   3      0.00
H30G C23G C24G C25G     0.5770   3      0.00
H30G C23G C24G H32G     0.5469   3      0.00
H31G C23G C24G O5G      0.6775   3      0.00
H31G C23G C24G C25G     0.6464   3      0.00
H31G C23G C24G H32G     0.5619   3      0.00
C23G C24G O5G  H33G     0.6906   3      0.00
C25G C24G O5G  H33G     0.6432   3      0.00
H32G C24G O5G  H33G     0.5161   3      0.00
C23G C24G C25G N3G      0.6010   3      0.00
C23G C24G C25G H34G     0.6245   3      0.00
C23G C24G C25G H35G     0.6571   3      0.00
O5G  C24G C25G N3G      0.7479   3      0.00
O5G  C24G C25G H34G     0.6751   3      0.00
O5G  C24G C25G H35G     0.7193   3      0.00
H32G C24G C25G N3G      0.5025   3      0.00
H32G C24G C25G H34G     0.5414   3      0.00
H32G C24G C25G H35G     0.5056   3      0.00
C24G C25G N3G  C26G     0.4593   3    133.38
C24G C25G N3G  C27G     0.5157   3    254.64
C24G C25G N3G  C28G     0.4937   3     14.19
H34G C25G N3G  C26G     0.4830   3      9.31
H34G C25G N3G  C27G     0.4651   3    130.56
H34G C25G N3G  C28G     0.5234   3    250.12
H35G C25G N3G  C26G     0.4767   3    254.43
H35G C25G N3G  C27G     0.5280   3     15.69
H35G C25G N3G  C28G     0.5406   3    135.25
C25G N3G  C26G H36G     0.5431   3      0.00
C25G N3G  C26G H37G     0.5325   3      0.00
C25G N3G  C26G H38G     0.5498   3      0.00
C27G N3G  C26G H36G     0.5191   3      0.00
C27G N3G  C26G H37G     0.5305   3      0.00
C27G N3G  C26G H38G     0.5195   3      0.00
C28G N3G  C26G H36G     0.5351   3      0.00
C28G N3G  C26G H37G     0.5327   3      0.00
C28G N3G  C26G H38G     0.5476   3      0.00
C25G N3G  C27G H39G     0.5428   3      0.00
C25G N3G  C27G H40G     0.5237   3      0.00
C25G N3G  C27G H41G     0.5343   3      0.00
C26G N3G  C27G H39G     0.5124   3      0.00
C26G N3G  C27G H40G     0.5192   3      0.00
C26G N3G  C27G H41G     0.5172   3      0.00
C28G N3G  C27G H39G     0.5514   3      0.00
C28G N3G  C27G H40G     0.5271   3      0.00
C28G N3G  C27G H41G     0.5511   3      0.00
C25G N3G  C28G C29G     0.4654   3      9.13
C25G N3G  C28G H42G     0.5312   3      0.00
C25G N3G  C28G H43G     0.5370   3    131.54
C26G N3G  C28G C29G     0.4912   3    249.50
C26G N3G  C28G H42G     0.4889   3      0.00
C26G N3G  C28G H43G     0.5281   3     11.92
C27G N3G  C28G C29G     0.4646   3    128.70
C27G N3G  C28G H42G     0.5067   3      0.00
C27G N3G  C28G H43G     0.4906   3    251.12
N3G  C28G C29G C30G     0.5287   3      0.00
N3G  C28G C29G H44G     0.5356   3      0.00
N3G  C28G C29G H45G     0.5468   3      0.00
H42G C28G C29G C30G     0.5363   3      0.00
H42G C28G C29G H44G     0.5434   3      0.00
H42G C28G C29G H45G     0.5588   3      0.00
H43G C28G C29G C30G     0.5325   3      0.00
H43G C28G C29G H44G     0.5354   3      0.00
H43G C28G C29G H45G     0.5442   3      0.00
C28G C29G C30G C31G     0.3853   3      0.00
C28G C29G C30G H46G     0.4755   3      0.00
C28G C29G C30G H47G     0.4759   3      0.00
H44G C29G C30G C31G     0.4616   3      0.00
H44G C29G C30G H46G     0.5186   3      0.00
H44G C29G C30G H47G     0.5038   3      0.00
H45G C29G C30G C31G     0.4612   3      0.00
H45G C29G C30G H46G     0.5056   3      0.00
H45G C29G C30G H47G     0.5190   3      0.00
C29G C30G C31G F18G     0.7028   3      0.00
C29G C30G C31G F19G     0.7300   3      0.00
C29G C30G C31G C32G     0.5887   3      0.00
H46G C30G C31G F18G     0.7186   3      0.00
H46G C30G C31G F19G     0.7355   3      0.00
H46G C30G C31G C32G     0.5905   3      0.00
H47G C30G C31G F18G     0.7170   3      0.00
H47G C30G C31G F19G     0.7322   3      0.00
H47G C30G C31G C32G     0.5850   3      0.00
C30G C31G C32G C33G     0.6269   3    348.95
C30G C31G C32G F20G     0.8354   3    227.95
C30G C31G C32G F21G     0.7777   3    111.07
F18G C31G C32G C33G     0.8051   3    226.01
F18G C31G C32G F20G     0.9739   3    105.01
F18G C31G C32G F21G     0.9403   3    348.14
F19G C31G C32G C33G     0.8837   3      0.00
F19G C31G C32G F20G     1.0292   3    350.53
F19G C31G C32G F21G     0.9559   3      0.00
C31G C32G C33G C34G     0.6533   3    342.41
C31G C32G C33G F22G     0.8067   3    221.50
C31G C32G C33G F23G     0.8727   3    103.24
F20G C32G C33G C34G     0.8408   3    103.89
F20G C32G C33G F22G     0.9639   3    342.98
F20G C32G C33G F23G     0.9612   3    224.72
F21G C32G C33G C34G     0.8187   3    220.78
F21G C32G C33G F22G     0.9438   3     99.87
F21G C32G C33G F23G     0.9922   3    341.61
C32G C33G C34G C35G     0.6528   3    342.34
C32G C33G C34G F24G     0.8493   3    103.36
C32G C33G C34G F25G     0.8085   3    221.63
F22G C33G C34G C35G     0.8557   3    104.13
F22G C33G C34G F24G     0.9512   3    225.16
F22G C33G C34G F25G     0.9853   3    343.42
F23G C33G C34G C35G     0.8327   3    221.69
F23G C33G C34G F24G     0.9965   3    342.71
F23G C33G C34G F25G     0.9760   3    100.98
C33G C34G C35G C36G     0.6562   3    341.98
C33G C34G C35G F26G     0.8132   3    221.29
C33G C34G C35G F27G     0.8395   3    103.00
F24G C34G C35G C36G     0.8442   3    221.20
F24G C34G C35G F26G     0.9579   3    100.50
F24G C34G C35G F27G     0.9860   3    342.22
F25G C34G C35G C36G     0.8545   3    103.27
F25G C34G C35G F26G     0.9694   3    342.58
F25G C34G C35G F27G     0.9436   3    224.29
C34G C35G C36G C37G     0.5868   3    342.29
C34G C35G C36G F28G     0.7820   3    221.58
C34G C35G C36G F29G     0.8316   3    103.38
F26G C35G C36G C37G     0.8339   3    103.52
F26G C35G C36G F28G     0.9829   3    342.81
F26G C35G C36G F29G     0.9458   3    224.61
F27G C35G C36G C37G     0.8167   3    221.52
F27G C35G C36G F28G     0.9589   3    100.80
F27G C35G C36G F29G     0.9867   3    342.61
C35G C36G C37G C38G     0.6182   3    344.01
C35G C36G C37G F30G     0.8244   3    104.42
C35G C36G C37G F31G     0.8448   3    223.25
F28G C36G C37G C38G     0.7835   3    105.33
F28G C36G C37G F30G     0.9219   3    225.74
F28G C36G C37G F31G     0.9567   3    344.57
F29G C36G C37G C38G     0.7815   3    223.12
F29G C36G C37G F30G     0.9350   3    343.53
F29G C36G C37G F31G     0.9523   3    102.36
C36G C37G C38G F32G     0.9024   3    110.03
C36G C37G C38G F33G     0.8022   3    231.31
C36G C37G C38G F34G     0.8831   3    350.70
F30G C37G C38G F32G     1.0224   3    348.97
F30G C37G C38G F33G     1.0098   3    110.25
F30G C37G C38G F34G     1.0486   3    229.63
F31G C37G C38G F32G     1.0096   3      0.00
F31G C37G C38G F33G     0.9422   3      0.00
F31G C37G C38G F34G     0.9773   3      0.00

IMPROPER
!
!V(improper) = Kpsi(psi - psi0)**2
!
!Kpsi: kcal/mole/rad**2
!psi0: degrees
!note that the second column of numbers (0) is ignored
!
!atom types             Kpsi        0  psi0
!


NONBONDED nbxmod  5 atom cdiel shift vatom vdistance vswitch -
cutnb 14.0 ctofnb 12.0 ctonnb 10.0 eps 1.0 e14fac 1.0 wmin 1.5
                !adm jr., 5/08/91, suggested cutoff scheme
!
!V(Lennard-Jones) = Eps(i,j)*[(Rmin(i,j)/r(i,j))**12 - 2(Rmin(i,j)/r(i,j))**6]
!
!epsilon [kcal/mole]: Eps(i,j) = sqrt(eps(i) * eps(j))
!Rmin/2  [A]:         Rmin(i,j) = Rmin/2(i) + Rmin/2(j)
!
!atom  ignored   epsilon     Rmin/2  ignored   eps,1-4     Rmin/2,1-4
!

C1G      0.0     -0.1050     1.9255    ! 
C2G      0.0     -0.1050     1.9255    ! 
N1G      0.0     -0.0690     1.8300    ! 
O1G      0.0     -0.0600     1.7500    ! 
C3G      0.0     -0.1050     1.9255    ! 
C4G      0.0     -0.1050     1.9255    ! 
O2G      0.0     -0.0600     1.7500    ! 
C5G      0.0     -0.1050     1.9255    ! 
C6G      0.0     -0.1050     1.9255    ! 
O3G      0.0     -0.0600     1.7500    ! 
C7G      0.0     -0.1050     1.9255    ! 
N2G      0.0     -0.0690     1.8300    ! 
C8G      0.0     -0.1050     1.9255    ! 
C9G      0.0     -0.1050     1.9255    ! 
C10G     0.0     -0.1050     1.9255    ! 
C11G     0.0     -0.1050     1.9255    ! 
C12G     0.0     -0.1050     1.9255    ! 
C13G     0.0     -0.1050     1.9255    ! 
F1G      0.0     -0.0130     1.6695    ! 
F2G      0.0     -0.0130     1.6695    ! 
C14G     0.0     -0.1050     1.9255    ! 
C15G     0.0     -0.1050     1.9255    ! 
C16G     0.0     -0.1050     1.9255    ! 
C17G     0.0     -0.1050     1.9255    ! 
C18G     0.0     -0.1050     1.9255    ! 
C19G     0.0     -0.1050     1.9255    ! 
C20G     0.0     -0.1050     1.9255    ! 
F3G      0.0     -0.0130     1.6695    ! 
F4G      0.0     -0.0130     1.6695    ! 
F5G      0.0     -0.0130     1.6695    ! 
F6G      0.0     -0.0130     1.6695    ! 
F7G      0.0     -0.0130     1.6695    ! 
F8G      0.0     -0.0130     1.6695    ! 
F9G      0.0     -0.0130     1.6695    ! 
F10G     0.0     -0.0130     1.6695    ! 
F11G     0.0     -0.0130     1.6695    ! 
F12G     0.0     -0.0130     1.6695    ! 
F13G     0.0     -0.0130     1.6695    ! 
F14G     0.0     -0.0130     1.6695    ! 
F15G     0.0     -0.0130     1.6695    ! 
F16G     0.0     -0.0130     1.6695    ! 
F17G     0.0     -0.0130     1.6695    ! 
C21G     0.0     -0.1050     1.9255    ! 
C22G     0.0     -0.1050     1.9255    ! 
O4G      0.0     -0.0600     1.7500    ! 
C23G     0.0     -0.1050     1.9255    ! 
C24G     0.0     -0.1050     1.9255    ! 
O5G      0.0     -0.0600     1.7500    ! 
C25G     0.0     -0.1050     1.9255    ! 
N3G      0.0     -0.0690     1.8300    ! 
C26G     0.0     -0.1050     1.9255    ! 
C27G     0.0     -0.1050     1.9255    ! 
C28G     0.0     -0.1050     1.9255    ! 
C29G     0.0     -0.1050     1.9255    ! 
C30G     0.0     -0.1050     1.9255    ! 
C31G     0.0     -0.1050     1.9255    ! 
F18G     0.0     -0.0130     1.6695    ! 
F19G     0.0     -0.0130     1.6695    ! 
C32G     0.0     -0.1050     1.9255    ! 
C33G     0.0     -0.1050     1.9255    ! 
C34G     0.0     -0.1050     1.9255    ! 
C35G     0.0     -0.1050     1.9255    ! 
C36G     0.0     -0.1050     1.9255    ! 
C37G     0.0     -0.1050     1.9255    ! 
C38G     0.0     -0.1050     1.9255    ! 
F20G     0.0     -0.0130     1.6695    ! 
F21G     0.0     -0.0130     1.6695    ! 
F22G     0.0     -0.0130     1.6695    ! 
F23G     0.0     -0.0130     1.6695    ! 
F24G     0.0     -0.0130     1.6695    ! 
F25G     0.0     -0.0130     1.6695    ! 
F26G     0.0     -0.0130     1.6695    ! 
F27G     0.0     -0.0130     1.6695    ! 
F28G     0.0     -0.0130     1.6695    ! 
F29G     0.0     -0.0130     1.6695    ! 
F30G     0.0     -0.0130     1.6695    ! 
F31G     0.0     -0.0130     1.6695    ! 
F32G     0.0     -0.0130     1.6695    ! 
F33G     0.0     -0.0130     1.6695    ! 
F34G     0.0     -0.0130     1.6695    ! 
H1G      0.0     -0.0440     1.4430    ! 
H2G      0.0     -0.0440     1.4430    ! 
H3G      0.0     -0.0440     1.4430    ! 
H4G      0.0     -0.0440     1.4430    ! 
H5G      0.0     -0.0440     1.4430    ! 
H6G      0.0     -0.0440     1.4430    ! 
H7G      0.0     -0.0440     1.4430    ! 
H8G      0.0     -0.0440     1.4430    ! 
H9G      0.0     -0.0440     1.4430    ! 
H10G     0.0     -0.0440     1.4430    ! 
H11G     0.0     -0.0440     1.4430    ! 
H12G     0.0     -0.0440     1.4430    ! 
H13G     0.0     -0.0440     1.4430    ! 
H14G     0.0     -0.0440     1.4430    ! 
H15G     0.0     -0.0440     1.4430    ! 
H16G     0.0     -0.0440     1.4430    ! 
H17G     0.0     -0.0440     1.4430    ! 
H18G     0.0     -0.0440     1.4430    ! 
H19G     0.0     -0.0440     1.4430    ! 
H20G     0.0     -0.0440     1.4430    ! 
H21G     0.0     -0.0440     1.4430    ! 
H22G     0.0     -0.0440     1.4430    ! 
H23G     0.0     -0.0440     1.4430    ! 
H24G     0.0     -0.0440     1.4430    ! 
H25G     0.0     -0.0440     1.4430    ! 
H26G     0.0     -0.0440     1.4430    ! 
H27G     0.0     -0.0440     1.4430    ! 
H28G     0.0     -0.0440     1.4430    ! 
H29G     0.0     -0.0440     1.4430    ! 
H30G     0.0     -0.0440     1.4430    ! 
H31G     0.0     -0.0440     1.4430    ! 
H32G     0.0     -0.0440     1.4430    ! 
H33G     0.0     -0.0440     1.4430    ! 
H34G     0.0     -0.0440     1.4430    ! 
H35G     0.0     -0.0440     1.4430    ! 
H36G     0.0     -0.0440     1.4430    ! 
H37G     0.0     -0.0440     1.4430    ! 
H38G     0.0     -0.0440     1.4430    ! 
H39G     0.0     -0.0440     1.4430    ! 
H40G     0.0     -0.0440     1.4430    ! 
H41G     0.0     -0.0440     1.4430    ! 
H42G     0.0     -0.0440     1.4430    ! 
H43G     0.0     -0.0440     1.4430    ! 
H44G     0.0     -0.0440     1.4430    ! 
H45G     0.0     -0.0440     1.4430    ! 
H46G     0.0     -0.0440     1.4430    ! 
H47G     0.0     -0.0440     1.4430    ! 
END
