# Supplementary material for: A Systematic Approach: Molecular Dynamics Study and Parametrisation of Gemini Type Cationic Surfactants
Source: Int J Mol Sci. 2021 Oct 10;22(20):10939. doi: 10.3390/ijms222010939 (PMC8536075; doi:10.3390/ijms222010939)
Supplement: Supplementary file 1 [file ijms-22-10939-s001.zip › Force_fields/Act_2_11c/Act_2_11c.pdb]

REMARK original generated coordinate pdb file
ATOM      1  C1G AC5 X   1       1.247  -5.941   2.776  1.00  0.00      GEM  C
ATOM      2  C2G AC5 X   1       1.501  -6.903   1.633  1.00  0.00      GEM  C
ATOM      3  N1G AC5 X   1       1.541  -6.425   0.360  1.00  0.00      GEM  N
ATOM      4  O1G AC5 X   1       1.658  -8.121   1.861  1.00  0.00      GEM  O
ATOM      5  C3G AC5 X   1       1.365  -5.012   0.008  1.00  0.00      GEM  C
ATOM      6  C4G AC5 X   1       2.707  -4.301  -0.241  1.00  0.00      GEM  C
ATOM      7  O2G AC5 X   1       2.521  -2.932  -0.593  1.00  0.00      GEM  O
ATOM      8  C5G AC5 X   1       2.266  -2.700  -1.972  1.00  0.00      GEM  C
ATOM      9  C6G AC5 X   1       2.254  -1.193  -2.253  1.00  0.00      GEM  C
ATOM     10  O3G AC5 X   1       3.527  -0.583  -2.041  1.00  0.00      GEM  O
ATOM     11  C7G AC5 X   1       1.229  -0.514  -1.345  1.00  0.00      GEM  C
ATOM     12  N2G AC5 X   1       0.986   0.984  -1.567  1.00  0.00      GEM  N
ATOM     13  C8G AC5 X   1       0.953   1.319  -3.035  1.00  0.00      GEM  C
ATOM     14  C9G AC5 X   1       2.073   1.790  -0.893  1.00  0.00      GEM  C
ATOM     15 C10G AC5 X   1      -0.373   1.285  -0.925  1.00  0.00      GEM  C
ATOM     16 C11G AC5 X   1      -0.742   2.765  -0.814  1.00  0.00      GEM  C
ATOM     17 C12G AC5 X   1      -2.170   2.872  -0.246  1.00  0.00      GEM  C
ATOM     18 C13G AC5 X   1      -2.592   4.319  -0.052  1.00  0.00      GEM  C
ATOM     19  F1G AC5 X   1      -2.496   5.013  -1.231  1.00  0.00      GEM  F
ATOM     20  F2G AC5 X   1      -1.769   4.953   0.849  1.00  0.00      GEM  F
ATOM     21 C14G AC5 X   1      -4.060   4.476   0.464  1.00  0.00      GEM  C
ATOM     22 C15G AC5 X   1      -4.470   5.916   0.939  1.00  0.00      GEM  C
ATOM     23 C16G AC5 X   1      -6.024   6.133   1.047  1.00  0.00      GEM  C
ATOM     24 C17G AC5 X   1      -6.432   7.373   1.924  1.00  0.00      GEM  C
ATOM     25 C18G AC5 X   1      -7.911   7.853   1.691  1.00  0.00      GEM  C
ATOM     26 C19G AC5 X   1      -8.471   8.765   2.838  1.00  0.00      GEM  C
ATOM     27 C20G AC5 X   1      -9.772   9.555   2.473  1.00  0.00      GEM  C
ATOM     28  F3G AC5 X   1      -4.897   4.092  -0.538  1.00  0.00      GEM  F
ATOM     29  F4G AC5 X   1      -4.238   3.632   1.514  1.00  0.00      GEM  F
ATOM     30  F5G AC5 X   1      -3.918   6.133   2.159  1.00  0.00      GEM  F
ATOM     31  F6G AC5 X   1      -3.980   6.834   0.072  1.00  0.00      GEM  F
ATOM     32  F7G AC5 X   1      -6.589   5.029   1.593  1.00  0.00      GEM  F
ATOM     33  F8G AC5 X   1      -6.518   6.305  -0.203  1.00  0.00      GEM  F
ATOM     34  F9G AC5 X   1      -6.283   7.039   3.229  1.00  0.00      GEM  F
ATOM     35 F10G AC5 X   1      -5.605   8.407   1.640  1.00  0.00      GEM  F
ATOM     36 F11G AC5 X   1      -7.957   8.541   0.525  1.00  0.00      GEM  F
ATOM     37 F12G AC5 X   1      -8.718   6.769   1.588  1.00  0.00      GEM  F
ATOM     38 F13G AC5 X   1      -7.530   9.674   3.190  1.00  0.00      GEM  F
ATOM     39 F14G AC5 X   1      -8.755   7.989   3.909  1.00  0.00      GEM  F
ATOM     40 F15G AC5 X   1     -10.706   8.729   1.978  1.00  0.00      GEM  F
ATOM     41 F16G AC5 X   1      -9.515  10.514   1.574  1.00  0.00      GEM  F
ATOM     42 F17G AC5 X   1     -10.251  10.130   3.586  1.00  0.00      GEM  F
ATOM     43 C21G AC5 X   1       1.734  -7.400  -0.722  1.00  0.00      GEM  C
ATOM     44 C22G AC5 X   1       3.181  -7.917  -0.824  1.00  0.00      GEM  C
ATOM     45  O4G AC5 X   1       3.127  -9.281  -1.255  1.00  0.00      GEM  O
ATOM     46 C23G AC5 X   1       4.159 -10.136  -0.771  1.00  0.00      GEM  C
ATOM     47 C24G AC5 X   1       3.671 -11.034   0.380  1.00  0.00      GEM  C
ATOM     48  O5G AC5 X   1       3.399 -10.309   1.573  1.00  0.00      GEM  O
ATOM     49 C25G AC5 X   1       2.482 -11.874  -0.114  1.00  0.00      GEM  C
ATOM     50  N3G AC5 X   1       1.963 -12.976   0.818  1.00  0.00      GEM  N
ATOM     51 C26G AC5 X   1       3.103 -13.791   1.370  1.00  0.00      GEM  C
ATOM     52 C27G AC5 X   1       1.179 -12.377   1.962  1.00  0.00      GEM  C
ATOM     53 C28G AC5 X   1       1.059 -13.856  -0.051  1.00  0.00      GEM  C
ATOM     54 C29G AC5 X   1       0.237 -14.912   0.690  1.00  0.00      GEM  C
ATOM     55 C30G AC5 X   1      -0.531 -15.746  -0.354  1.00  0.00      GEM  C
ATOM     56 C31G AC5 X   1      -1.397 -16.812   0.295  1.00  0.00      GEM  C
ATOM     57 F18G AC5 X   1      -0.626 -17.707   0.999  1.00  0.00      GEM  F
ATOM     58 F19G AC5 X   1      -2.267 -16.249   1.194  1.00  0.00      GEM  F
ATOM     59 C32G AC5 X   1      -2.250 -17.630  -0.729  1.00  0.00      GEM  C
ATOM     60 C33G AC5 X   1      -2.955 -18.914  -0.164  1.00  0.00      GEM  C
ATOM     61 C34G AC5 X   1      -4.123 -19.451  -1.070  1.00  0.00      GEM  C
ATOM     62 C35G AC5 X   1      -4.534 -20.938  -0.763  1.00  0.00      GEM  C
ATOM     63 C36G AC5 X   1      -5.950 -21.330  -1.323  1.00  0.00      GEM  C
ATOM     64 C37G AC5 X   1      -6.189 -22.877  -1.419  1.00  0.00      GEM  C
ATOM     65 C38G AC5 X   1      -7.686 -23.300  -1.590  1.00  0.00      GEM  C
ATOM     66 F20G AC5 X   1      -1.438 -18.023  -1.747  1.00  0.00      GEM  F
ATOM     67 F21G AC5 X   1      -3.198 -16.798  -1.239  1.00  0.00      GEM  F
ATOM     68 F22G AC5 X   1      -3.468 -18.646   1.061  1.00  0.00      GEM  F
ATOM     69 F23G AC5 X   1      -2.022 -19.891  -0.039  1.00  0.00      GEM  F
ATOM     70 F24G AC5 X   1      -5.204 -18.654  -0.887  1.00  0.00      GEM  F
ATOM     71 F25G AC5 X   1      -3.744 -19.380  -2.369  1.00  0.00      GEM  F
ATOM     72 F26G AC5 X   1      -4.544 -21.126   0.578  1.00  0.00      GEM  F
ATOM     73 F27G AC5 X   1      -3.606 -21.758  -1.313  1.00  0.00      GEM  F
ATOM     74 F28G AC5 X   1      -6.097 -20.806  -2.563  1.00  0.00      GEM  F
ATOM     75 F29G AC5 X   1      -6.892 -20.795  -0.509  1.00  0.00      GEM  F
ATOM     76 F30G AC5 X   1      -5.507 -23.356  -2.485  1.00  0.00      GEM  F
ATOM     77 F31G AC5 X   1      -5.724 -23.476  -0.295  1.00  0.00      GEM  F
ATOM     78 F32G AC5 X   1      -8.380 -23.073  -0.467  1.00  0.00      GEM  F
ATOM     79 F33G AC5 X   1      -8.257 -22.628  -2.601  1.00  0.00      GEM  F
ATOM     80 F34G AC5 X   1      -7.734 -24.612  -1.863  1.00  0.00      GEM  F
ATOM     81  H1G AC5 X   1       1.945  -5.098   2.772  1.00  0.00      GEM  H
ATOM     82  H2G AC5 X   1       0.230  -5.535   2.731  1.00  0.00      GEM  H
ATOM     83  H3G AC5 X   1       1.361  -6.490   3.712  1.00  0.00      GEM  H
ATOM     84  H4G AC5 X   1       0.827  -4.496   0.805  1.00  0.00      GEM  H
ATOM     85  H5G AC5 X   1       0.734  -4.965  -0.885  1.00  0.00      GEM  H
ATOM     86  H6G AC5 X   1       3.304  -4.303   0.676  1.00  0.00      GEM  H
ATOM     87  H7G AC5 X   1       3.283  -4.817  -1.023  1.00  0.00      GEM  H
ATOM     88  H8G AC5 X   1       3.052  -3.164  -2.587  1.00  0.00      GEM  H
ATOM     89  H9G AC5 X   1       1.301  -3.127  -2.281  1.00  0.00      GEM  H
ATOM     90 H10G AC5 X   1       1.957  -1.087  -3.304  1.00  0.00      GEM  H
ATOM     91 H11G AC5 X   1       4.153  -0.916  -2.705  1.00  0.00      GEM  H
ATOM     92 H12G AC5 X   1       0.265  -1.004  -1.496  1.00  0.00      GEM  H
ATOM     93 H13G AC5 X   1       1.515  -0.624  -0.298  1.00  0.00      GEM  H
ATOM     94 H14G AC5 X   1       0.225   0.678  -3.532  1.00  0.00      GEM  H
ATOM     95 H15G AC5 X   1       0.671   2.364  -3.152  1.00  0.00      GEM  H
ATOM     96 H16G AC5 X   1       1.949   1.168  -3.449  1.00  0.00      GEM  H
ATOM     97 H17G AC5 X   1       1.944   2.840  -1.151  1.00  0.00      GEM  H
ATOM     98 H18G AC5 X   1       1.990   1.651   0.185  1.00  0.00      GEM  H
ATOM     99 H19G AC5 X   1       3.033   1.425  -1.251  1.00  0.00      GEM  H
ATOM    100 H20G AC5 X   1      -1.109   0.746  -1.526  1.00  0.00      GEM  H
ATOM    101 H21G AC5 X   1      -0.339   0.827   0.067  1.00  0.00      GEM  H
ATOM    102 H22G AC5 X   1      -0.050   3.287  -0.148  1.00  0.00      GEM  H
ATOM    103 H23G AC5 X   1      -0.707   3.255  -1.791  1.00  0.00      GEM  H
ATOM    104 H24G AC5 X   1      -2.239   2.369   0.723  1.00  0.00      GEM  H
ATOM    105 H25G AC5 X   1      -2.892   2.398  -0.919  1.00  0.00      GEM  H
ATOM    106 H26G AC5 X   1       1.413  -6.934  -1.655  1.00  0.00      GEM  H
ATOM    107 H27G AC5 X   1       1.085  -8.260  -0.531  1.00  0.00      GEM  H
ATOM    108 H28G AC5 X   1       3.768  -7.331  -1.544  1.00  0.00      GEM  H
ATOM    109 H29G AC5 X   1       3.670  -7.844   0.152  1.00  0.00      GEM  H
ATOM    110 H30G AC5 X   1       4.492 -10.762  -1.607  1.00  0.00      GEM  H
ATOM    111 H31G AC5 X   1       5.019  -9.555  -0.418  1.00  0.00      GEM  H
ATOM    112 H32G AC5 X   1       4.513 -11.689   0.624  1.00  0.00      GEM  H
ATOM    113 H33G AC5 X   1       2.744  -9.590   1.429  1.00  0.00      GEM  H
ATOM    114 H34G AC5 X   1       1.625 -11.234  -0.332  1.00  0.00      GEM  H
ATOM    115 H35G AC5 X   1       2.776 -12.384  -1.034  1.00  0.00      GEM  H
ATOM    116 H36G AC5 X   1       2.699 -14.641   1.916  1.00  0.00      GEM  H
ATOM    117 H37G AC5 X   1       3.726 -14.136   0.544  1.00  0.00      GEM  H
ATOM    118 H38G AC5 X   1       3.682 -13.171   2.053  1.00  0.00      GEM  H
ATOM    119 H39G AC5 X   1       0.894 -13.174   2.648  1.00  0.00      GEM  H
ATOM    120 H40G AC5 X   1       0.293 -11.886   1.560  1.00  0.00      GEM  H
ATOM    121 H41G AC5 X   1       1.818 -11.654   2.463  1.00  0.00      GEM  H
ATOM    122 H42G AC5 X   1       1.721 -14.325  -0.782  1.00  0.00      GEM  H
ATOM    123 H43G AC5 X   1       0.397 -13.166  -0.580  1.00  0.00      GEM  H
ATOM    124 H44G AC5 X   1       0.878 -15.575   1.277  1.00  0.00      GEM  H
ATOM    125 H45G AC5 X   1      -0.477 -14.441   1.370  1.00  0.00      GEM  H
ATOM    126 H46G AC5 X   1       0.162 -16.244  -1.037  1.00  0.00      GEM  H
ATOM    127 H47G AC5 X   1      -1.185 -15.103  -0.954  1.00  0.00      GEM  H
END
