# Supplementary material for: A Systematic Approach: Molecular Dynamics Study and Parametrisation of Gemini Type Cationic Surfactants
Source: Int J Mol Sci. 2021 Oct 10;22(20):10939. doi: 10.3390/ijms222010939 (PMC8536075; doi:10.3390/ijms222010939)
Supplement: Supplementary file 1 [file ijms-22-10939-s001.zip › Force_fields/Act_2_11c/Act_2_11c.psf]

PSF

       4 !NTITLE
 REMARKS original generated structure x-plor psf file
 REMARKS topology D:/Dokumenty/do_VMD/FF/ReBatch_1_OK/Act_2_11c.top 
 REMARKS topology D:/Dokumenty/do_VMD/top_all36_lipid.rtf 
 REMARKS segment GEM { first NONE; last NONE; auto none  }

     127 !NATOM
       1 GEM  1    AC5  C1G  C1G   -0.695000       12.0110           0
       2 GEM  1    AC5  C2G  C2G    0.925000       12.0110           0
       3 GEM  1    AC5  N1G  N1G   -0.334000       14.0070           0
       4 GEM  1    AC5  O1G  O1G   -0.810000       15.9990           0
       5 GEM  1    AC5  C3G  C3G   -0.042000       12.0110           0
       6 GEM  1    AC5  C4G  C4G    0.301000       12.0110           0
       7 GEM  1    AC5  O2G  O2G   -0.436000       15.9990           0
       8 GEM  1    AC5  C5G  C5G   -0.185000       12.0110           0
       9 GEM  1    AC5  C6G  C6G    0.333000       12.0110           0
      10 GEM  1    AC5  O3G  O3G   -0.781000       15.9990           0
      11 GEM  1    AC5  C7G  C7G   -0.278000       12.0110           0
      12 GEM  1    AC5  N2G  N2G    0.391000       14.0070           0
      13 GEM  1    AC5  C8G  C8G   -0.365000       12.0110           0
      14 GEM  1    AC5  C9G  C9G   -0.312000       12.0110           0
      15 GEM  1    AC5  C10G C10G  -0.413000       12.0110           0
      16 GEM  1    AC5  C11G C11G   0.221000       12.0110           0
      17 GEM  1    AC5  C12G C12G  -0.241000       12.0110           0
      18 GEM  1    AC5  C13G C13G   0.342000       12.0110           0
      19 GEM  1    AC5  F1G  F1G   -0.216000       18.9984           0
      20 GEM  1    AC5  F2G  F2G   -0.205000       18.9984           0
      21 GEM  1    AC5  C14G C14G   0.275000       12.0110           0
      22 GEM  1    AC5  C15G C15G   0.287000       12.0110           0
      23 GEM  1    AC5  C16G C16G   0.191000       12.0110           0
      24 GEM  1    AC5  C17G C17G   0.261000       12.0110           0
      25 GEM  1    AC5  C18G C18G   0.248000       12.0110           0
      26 GEM  1    AC5  C19G C19G   0.118000       12.0110           0
      27 GEM  1    AC5  C20G C20G   0.549000       12.0110           0
      28 GEM  1    AC5  F3G  F3G   -0.152000       18.9984           0
      29 GEM  1    AC5  F4G  F4G   -0.166000       18.9984           0
      30 GEM  1    AC5  F5G  F5G   -0.143000       18.9984           0
      31 GEM  1    AC5  F6G  F6G   -0.137000       18.9984           0
      32 GEM  1    AC5  F7G  F7G   -0.117000       18.9984           0
      33 GEM  1    AC5  F8G  F8G   -0.117000       18.9984           0
      34 GEM  1    AC5  F9G  F9G   -0.112000       18.9984           0
      35 GEM  1    AC5  F10G F10G  -0.125000       18.9984           0
      36 GEM  1    AC5  F11G F11G  -0.123000       18.9984           0
      37 GEM  1    AC5  F12G F12G  -0.117000       18.9984           0
      38 GEM  1    AC5  F13G F13G  -0.102000       18.9984           0
      39 GEM  1    AC5  F14G F14G  -0.112000       18.9984           0
      40 GEM  1    AC5  F15G F15G  -0.157000       18.9984           0
      41 GEM  1    AC5  F16G F16G  -0.161000       18.9984           0
      42 GEM  1    AC5  F17G F17G  -0.156000       18.9984           0
      43 GEM  1    AC5  C21G C21G  -0.345000       12.0110           0
      44 GEM  1    AC5  C22G C22G   0.121000       12.0110           0
      45 GEM  1    AC5  O4G  O4G   -0.463000       15.9990           0
      46 GEM  1    AC5  C23G C23G   0.005000       12.0110           0
      47 GEM  1    AC5  C24G C24G   0.487000       12.0110           0
      48 GEM  1    AC5  O5G  O5G   -0.855000       15.9990           0
      49 GEM  1    AC5  C25G C25G  -0.607000       12.0110           0
      50 GEM  1    AC5  N3G  N3G    0.518000       14.0070           0
      51 GEM  1    AC5  C26G C26G  -0.506000       12.0110           0
      52 GEM  1    AC5  C27G C27G  -0.265000       12.0110           0
      53 GEM  1    AC5  C28G C28G  -0.347000       12.0110           0
      54 GEM  1    AC5  C29G C29G   0.199000       12.0110           0
      55 GEM  1    AC5  C30G C30G  -0.312000       12.0110           0
      56 GEM  1    AC5  C31G C31G   0.297000       12.0110           0
      57 GEM  1    AC5  F18G F18G  -0.190000       18.9984           0
      58 GEM  1    AC5  F19G F19G  -0.197000       18.9984           0
      59 GEM  1    AC5  C32G C32G   0.286000       12.0110           0
      60 GEM  1    AC5  C33G C33G   0.298000       12.0110           0
      61 GEM  1    AC5  C34G C34G   0.225000       12.0110           0
      62 GEM  1    AC5  C35G C35G   0.260000       12.0110           0
      63 GEM  1    AC5  C36G C36G   0.251000       12.0110           0
      64 GEM  1    AC5  C37G C37G   0.077000       12.0110           0
      65 GEM  1    AC5  C38G C38G   0.617000       12.0110           0
      66 GEM  1    AC5  F20G F20G  -0.168000       18.9984           0
      67 GEM  1    AC5  F21G F21G  -0.152000       18.9984           0
      68 GEM  1    AC5  F22G F22G  -0.146000       18.9984           0
      69 GEM  1    AC5  F23G F23G  -0.147000       18.9984           0
      70 GEM  1    AC5  F24G F24G  -0.127000       18.9984           0
      71 GEM  1    AC5  F25G F25G  -0.127000       18.9984           0
      72 GEM  1    AC5  F26G F26G  -0.125000       18.9984           0
      73 GEM  1    AC5  F27G F27G  -0.115000       18.9984           0
      74 GEM  1    AC5  F28G F28G  -0.118000       18.9984           0
      75 GEM  1    AC5  F29G F29G  -0.124000       18.9984           0
      76 GEM  1    AC5  F30G F30G  -0.106000       18.9984           0
      77 GEM  1    AC5  F31G F31G  -0.096000       18.9984           0
      78 GEM  1    AC5  F32G F32G  -0.176000       18.9984           0
      79 GEM  1    AC5  F33G F33G  -0.172000       18.9984           0
      80 GEM  1    AC5  F34G F34G  -0.172000       18.9984           0
      81 GEM  1    AC5  H1G  H1G    0.219000        1.0080           0
      82 GEM  1    AC5  H2G  H2G    0.200000        1.0080           0
      83 GEM  1    AC5  H3G  H3G    0.171000        1.0080           0
      84 GEM  1    AC5  H4G  H4G    0.071000        1.0080           0
      85 GEM  1    AC5  H5G  H5G    0.147000        1.0080           0
      86 GEM  1    AC5  H6G  H6G    0.002000        1.0080           0
      87 GEM  1    AC5  H7G  H7G    0.028000        1.0080           0
      88 GEM  1    AC5  H8G  H8G    0.153000        1.0080           0
      89 GEM  1    AC5  H9G  H9G    0.122000        1.0080           0
      90 GEM  1    AC5  H10G H10G   0.098000        1.0080           0
      91 GEM  1    AC5  H11G H11G   0.520000        1.0080           0
      92 GEM  1    AC5  H12G H12G   0.175000        1.0080           0
      93 GEM  1    AC5  H13G H13G   0.166000        1.0080           0
      94 GEM  1    AC5  H14G H14G   0.176000        1.0080           0
      95 GEM  1    AC5  H15G H15G   0.167000        1.0080           0
      96 GEM  1    AC5  H16G H16G   0.165000        1.0080           0
      97 GEM  1    AC5  H17G H17G   0.128000        1.0080           0
      98 GEM  1    AC5  H18G H18G   0.175000        1.0080           0
      99 GEM  1    AC5  H19G H19G   0.166000        1.0080           0
     100 GEM  1    AC5  H20G H20G   0.182000        1.0080           0
     101 GEM  1    AC5  H21G H21G   0.181000        1.0080           0
     102 GEM  1    AC5  H22G H22G   0.030000        1.0080           0
     103 GEM  1    AC5  H23G H23G   0.038000        1.0080           0
     104 GEM  1    AC5  H24G H24G   0.144000        1.0080           0
     105 GEM  1    AC5  H25G H25G   0.141000        1.0080           0
     106 GEM  1    AC5  H26G H26G   0.209000        1.0080           0
     107 GEM  1    AC5  H27G H27G   0.187000        1.0080           0
     108 GEM  1    AC5  H28G H28G   0.113000        1.0080           0
     109 GEM  1    AC5  H29G H29G   0.059000        1.0080           0
     110 GEM  1    AC5  H30G H30G   0.086000        1.0080           0
     111 GEM  1    AC5  H31G H31G   0.079000        1.0080           0
     112 GEM  1    AC5  H32G H32G   0.074000        1.0080           0
     113 GEM  1    AC5  H33G H33G   0.594000        1.0080           0
     114 GEM  1    AC5  H34G H34G   0.224000        1.0080           0
     115 GEM  1    AC5  H35G H35G   0.234000        1.0080           0
     116 GEM  1    AC5  H36G H36G   0.187000        1.0080           0
     117 GEM  1    AC5  H37G H37G   0.204000        1.0080           0
     118 GEM  1    AC5  H38G H38G   0.227000        1.0080           0
     119 GEM  1    AC5  H39G H39G   0.109000        1.0080           0
     120 GEM  1    AC5  H40G H40G   0.159000        1.0080           0
     121 GEM  1    AC5  H41G H41G   0.134000        1.0080           0
     122 GEM  1    AC5  H42G H42G   0.166000        1.0080           0
     123 GEM  1    AC5  H43G H43G   0.162000        1.0080           0
     124 GEM  1    AC5  H44G H44G   0.042000        1.0080           0
     125 GEM  1    AC5  H45G H45G   0.036000        1.0080           0
     126 GEM  1    AC5  H46G H46G   0.172000        1.0080           0
     127 GEM  1    AC5  H47G H47G   0.167000        1.0080           0

     126 !NBOND: bonds
       1       2       1      81       1      82       1      83
       2       3       2       4       3       5       3      43
       5       6       5      84       5      85       6       7
       6      86       6      87       7       8       8       9
       8      88       8      89       9      10       9      11
       9      90      10      91      11      12      11      92
      11      93      12      13      12      14      12      15
      13      94      13      95      13      96      14      97
      14      98      14      99      15      16      15     100
      15     101      16      17      16     102      16     103
      17      18      17     104      17     105      18      19
      18      20      18      21      21      22      21      28
      21      29      22      23      22      30      22      31
      23      24      23      32      23      33      24      25
      24      34      24      35      25      26      25      36
      25      37      26      27      26      38      26      39
      27      40      27      41      27      42      43      44
      43     106      43     107      44      45      44     108
      44     109      45      46      46      47      46     110
      46     111      47      48      47      49      47     112
      48     113      49      50      49     114      49     115
      50      51      50      52      50      53      51     116
      51     117      51     118      52     119      52     120
      52     121      53      54      53     122      53     123
      54      55      54     124      54     125      55      56
      55     126      55     127      56      57      56      58
      56      59      59      60      59      66      59      67
      60      61      60      68      60      69      61      62
      61      70      61      71      62      63      62      72
      62      73      63      64      63      74      63      75
      64      65      64      76      64      77      65      78
      65      79      65      80

     244 !NTHETA: angles
       1       2       3       1       2       4       2       1      81
       2       1      82       2       1      83       2       3       5
       2       3      43       3       2       4       3       5       6
       3       5      84       3       5      85       3      43      44
       3      43     106       3      43     107       5       3      43
       5       6       7       5       6      86       5       6      87
       6       5      84       6       5      85       6       7       8
       7       6      86       7       6      87       7       8       9
       7       8      88       7       8      89       8       9      10
       8       9      11       8       9      90       9       8      88
       9       8      89       9      10      91       9      11      12
       9      11      92       9      11      93      10       9      11
      10       9      90      11       9      90      11      12      13
      11      12      14      11      12      15      12      11      92
      12      11      93      12      13      94      12      13      95
      12      13      96      12      14      97      12      14      98
      12      14      99      12      15      16      12      15     100
      12      15     101      13      12      14      13      12      15
      14      12      15      15      16      17      15      16     102
      15      16     103      16      15     100      16      15     101
      16      17      18      16      17     104      16      17     105
      17      16     102      17      16     103      17      18      19
      17      18      20      17      18      21      18      17     104
      18      17     105      18      21      22      18      21      28
      18      21      29      19      18      20      19      18      21
      20      18      21      21      22      23      21      22      30
      21      22      31      22      21      28      22      21      29
      22      23      24      22      23      32      22      23      33
      23      22      30      23      22      31      23      24      25
      23      24      34      23      24      35      24      23      32
      24      23      33      24      25      26      24      25      36
      24      25      37      25      24      34      25      24      35
      25      26      27      25      26      38      25      26      39
      26      25      36      26      25      37      26      27      40
      26      27      41      26      27      42      27      26      38
      27      26      39      28      21      29      30      22      31
      32      23      33      34      24      35      36      25      37
      38      26      39      40      27      41      40      27      42
      41      27      42      43      44      45      43      44     108
      43      44     109      44      43     106      44      43     107
      44      45      46      45      44     108      45      44     109
      45      46      47      45      46     110      45      46     111
      46      47      48      46      47      49      46      47     112
      47      46     110      47      46     111      47      48     113
      47      49      50      47      49     114      47      49     115
      48      47      49      48      47     112      49      47     112
      49      50      51      49      50      52      49      50      53
      50      49     114      50      49     115      50      51     116
      50      51     117      50      51     118      50      52     119
      50      52     120      50      52     121      50      53      54
      50      53     122      50      53     123      51      50      52
      51      50      53      52      50      53      53      54      55
      53      54     124      53      54     125      54      53     122
      54      53     123      54      55      56      54      55     126
      54      55     127      55      54     124      55      54     125
      55      56      57      55      56      58      55      56      59
      56      55     126      56      55     127      56      59      60
      56      59      66      56      59      67      57      56      58
      57      56      59      58      56      59      59      60      61
      59      60      68      59      60      69      60      59      66
      60      59      67      60      61      62      60      61      70
      60      61      71      61      60      68      61      60      69
      61      62      63      61      62      72      61      62      73
      62      61      70      62      61      71      62      63      64
      62      63      74      62      63      75      63      62      72
      63      62      73      63      64      65      63      64      76
      63      64      77      64      63      74      64      63      75
      64      65      78      64      65      79      64      65      80
      65      64      76      65      64      77      66      59      67
      68      60      69      70      61      71      72      62      73
      74      63      75      76      64      77      78      65      79
      78      65      80      79      65      80      81       1      82
      81       1      83      82       1      83      84       5      85
      86       6      87      88       8      89      92      11      93
      94      13      95      94      13      96      95      13      96
      97      14      98      97      14      99      98      14      99
     100      15     101     102      16     103     104      17     105
     106      43     107     108      44     109     110      46     111
     114      49     115     116      51     117     116      51     118
     117      51     118     119      52     120     119      52     121
     120      52     121     122      53     123     124      54     125
     126      55     127

     346 !NPHI: dihedrals
       1       2       3       5       1       2       3      43
       2       3       5       6       2       3       5      84
       2       3       5      85       2       3      43      44
       2       3      43     106       2       3      43     107
       3       5       6       7       3       5       6      86
       3       5       6      87       3      43      44      45
       3      43      44     108       3      43      44     109
       4       2       3       5       4       2       3      43
       5       3      43      44       5       3      43     106
       5       3      43     107       5       6       7       8
       6       7       8       9       6       7       8      88
       6       7       8      89       7       8       9      10
       7       8       9      11       7       8       9      90
       8       9      10      91       8       9      11      12
       8       9      11      92       8       9      11      93
       9      11      12      13       9      11      12      14
       9      11      12      15      10       9      11      12
      10       9      11      92      10       9      11      93
      11       9      10      91      11      12      13      94
      11      12      13      95      11      12      13      96
      11      12      14      97      11      12      14      98
      11      12      14      99      11      12      15      16
      11      12      15     100      11      12      15     101
      12      15      16      17      12      15      16     102
      12      15      16     103      13      12      14      97
      13      12      14      98      13      12      14      99
      13      12      15      16      13      12      15     100
      13      12      15     101      14      12      13      94
      14      12      13      95      14      12      13      96
      14      12      15      16      14      12      15     100
      14      12      15     101      15      12      13      94
      15      12      13      95      15      12      13      96
      15      12      14      97      15      12      14      98
      15      12      14      99      15      16      17      18
      15      16      17     104      15      16      17     105
      16      17      18      19      16      17      18      20
      16      17      18      21      17      18      21      22
      17      18      21      28      17      18      21      29
      18      21      22      23      18      21      22      30
      18      21      22      31      19      18      21      22
      19      18      21      28      19      18      21      29
      20      18      21      22      20      18      21      28
      20      18      21      29      21      22      23      24
      21      22      23      32      21      22      23      33
      22      23      24      25      22      23      24      34
      22      23      24      35      23      24      25      26
      23      24      25      36      23      24      25      37
      24      25      26      27      24      25      26      38
      24      25      26      39      25      26      27      40
      25      26      27      41      25      26      27      42
      28      21      22      23      28      21      22      30
      28      21      22      31      29      21      22      23
      29      21      22      30      29      21      22      31
      30      22      23      24      30      22      23      32
      30      22      23      33      31      22      23      24
      31      22      23      32      31      22      23      33
      32      23      24      25      32      23      24      34
      32      23      24      35      33      23      24      25
      33      23      24      34      33      23      24      35
      34      24      25      26      34      24      25      36
      34      24      25      37      35      24      25      26
      35      24      25      36      35      24      25      37
      36      25      26      27      36      25      26      38
      36      25      26      39      37      25      26      27
      37      25      26      38      37      25      26      39
      38      26      27      40      38      26      27      41
      38      26      27      42      39      26      27      40
      39      26      27      41      39      26      27      42
      43       3       5       6      43       3       5      84
      43       3       5      85      43      44      45      46
      44      45      46      47      44      45      46     110
      44      45      46     111      45      46      47      48
      45      46      47      49      45      46      47     112
      46      47      48     113      46      47      49      50
      46      47      49     114      46      47      49     115
      47      49      50      51      47      49      50      52
      47      49      50      53      48      47      49      50
      48      47      49     114      48      47      49     115
      49      47      48     113      49      50      51     116
      49      50      51     117      49      50      51     118
      49      50      52     119      49      50      52     120
      49      50      52     121      49      50      53      54
      49      50      53     122      49      50      53     123
      50      53      54      55      50      53      54     124
      50      53      54     125      51      50      52     119
      51      50      52     120      51      50      52     121
      51      50      53      54      51      50      53     122
      51      50      53     123      52      50      51     116
      52      50      51     117      52      50      51     118
      52      50      53      54      52      50      53     122
      52      50      53     123      53      50      51     116
      53      50      51     117      53      50      51     118
      53      50      52     119      53      50      52     120
      53      50      52     121      53      54      55      56
      53      54      55     126      53      54      55     127
      54      55      56      57      54      55      56      58
      54      55      56      59      55      56      59      60
      55      56      59      66      55      56      59      67
      56      59      60      61      56      59      60      68
      56      59      60      69      57      56      59      60
      57      56      59      66      57      56      59      67
      58      56      59      60      58      56      59      66
      58      56      59      67      59      60      61      62
      59      60      61      70      59      60      61      71
      60      61      62      63      60      61      62      72
      60      61      62      73      61      62      63      64
      61      62      63      74      61      62      63      75
      62      63      64      65      62      63      64      76
      62      63      64      77      63      64      65      78
      63      64      65      79      63      64      65      80
      66      59      60      61      66      59      60      68
      66      59      60      69      67      59      60      61
      67      59      60      68      67      59      60      69
      68      60      61      62      68      60      61      70
      68      60      61      71      69      60      61      62
      69      60      61      70      69      60      61      71
      70      61      62      63      70      61      62      72
      70      61      62      73      71      61      62      63
      71      61      62      72      71      61      62      73
      72      62      63      64      72      62      63      74
      72      62      63      75      73      62      63      64
      73      62      63      74      73      62      63      75
      74      63      64      65      74      63      64      76
      74      63      64      77      75      63      64      65
      75      63      64      76      75      63      64      77
      76      64      65      78      76      64      65      79
      76      64      65      80      77      64      65      78
      77      64      65      79      77      64      65      80
      81       1       2       3      81       1       2       4
      82       1       2       3      82       1       2       4
      83       1       2       3      83       1       2       4
      84       5       6       7      84       5       6      86
      84       5       6      87      85       5       6       7
      85       5       6      86      85       5       6      87
      86       6       7       8      87       6       7       8
      88       8       9      10      88       8       9      11
      88       8       9      90      89       8       9      10
      89       8       9      11      89       8       9      90
      90       9      10      91      90       9      11      12
      90       9      11      92      90       9      11      93
      92      11      12      13      92      11      12      14
      92      11      12      15      93      11      12      13
      93      11      12      14      93      11      12      15
     100      15      16      17     100      15      16     102
     100      15      16     103     101      15      16      17
     101      15      16     102     101      15      16     103
     102      16      17      18     102      16      17     104
     102      16      17     105     103      16      17      18
     103      16      17     104     103      16      17     105
     104      17      18      19     104      17      18      20
     104      17      18      21     105      17      18      19
     105      17      18      20     105      17      18      21
     106      43      44      45     106      43      44     108
     106      43      44     109     107      43      44      45
     107      43      44     108     107      43      44     109
     108      44      45      46     109      44      45      46
     110      46      47      48     110      46      47      49
     110      46      47     112     111      46      47      48
     111      46      47      49     111      46      47     112
     112      47      48     113     112      47      49      50
     112      47      49     114     112      47      49     115
     114      49      50      51     114      49      50      52
     114      49      50      53     115      49      50      51
     115      49      50      52     115      49      50      53
     122      53      54      55     122      53      54     124
     122      53      54     125     123      53      54      55
     123      53      54     124     123      53      54     125
     124      54      55      56     124      54      55     126
     124      54      55     127     125      54      55      56
     125      54      55     126     125      54      55     127
     126      55      56      57     126      55      56      58
     126      55      56      59     127      55      56      57
     127      55      56      58     127      55      56      59

       0 !NIMPHI: impropers


       0 !NDON: donors


       0 !NACC: acceptors


       0 !NNB

       0       0       0       0       0       0       0       0
       0       0       0       0       0       0       0       0
       0       0       0       0       0       0       0       0
       0       0       0       0       0       0       0       0
       0       0       0       0       0       0       0       0
       0       0       0       0       0       0       0       0
       0       0       0       0       0       0       0       0
       0       0       0       0       0       0       0       0
       0       0       0       0       0       0       0       0
       0       0       0       0       0       0       0       0
       0       0       0       0       0       0       0       0
       0       0       0       0       0       0       0       0
       0       0       0       0       0       0       0       0
       0       0       0       0       0       0       0       0
       0       0       0       0       0       0       0       0
       0       0       0       0       0       0       0

       1       0 !NGRP
       0       0       0
