# Supplementary material for: A Systematic Approach: Molecular Dynamics Study and Parametrisation of Gemini Type Cationic Surfactants
Source: Int J Mol Sci. 2021 Oct 10;22(20):10939. doi: 10.3390/ijms222010939 (PMC8536075; doi:10.3390/ijms222010939)
Supplement: Supplementary file 1 [file ijms-22-10939-s001.zip › Force_fields/Act_2_11c/job.namd.BEM.sge]

#!/bin/bash

## JOB PARAMETERS ##
#PBS -l select=1:ncpus=1:mpiprocs=1:mem=2000MB
#PBS -l software=NAMD_2.9
#PBS -l walltime=00:05:00
#PBS -m be
#PBS -r n
#PBS -N    Act_2_11c

NAMD_SCRIPT=Act_2_11c

## ENVIRONMENT PREPARATION ##

cd $PBS_O_WORKDIR
module load namd/2.9-intel15.0
export OMPI_MCA_mpi_leave_pinned=0
NSLOTS=`wc -l < $PBS_NODEFILE`

# NAMD LAUNCH ##
echo " ## DEBUG ## This $PBS_JOBNAME NAMD program got $NSLOTS slots..."
echo ""
echo "Calculated script is $NAMD_SCRIPT.namd"
echo ""
echo "Starting NAMD run at" `date` 
mpirun -np $NSLOTS namd2 $NAMD_SCRIPT.namd > $NAMD_SCRIPT.out
echo "=============="
echo "Finished NAMD run at" `date` 
exit 0
