# Supplementary material for: A Systematic Approach: Molecular Dynamics Study and Parametrisation of Gemini Type Cationic Surfactants
Source: Int J Mol Sci. 2021 Oct 10;22(20):10939. doi: 10.3390/ijms222010939 (PMC8536075; doi:10.3390/ijms222010939)
Supplement: Supplementary file 1 [file ijms-22-10939-s001.zip › Force_fields/Act_2_12/Act_2_12.itp]

[ moleculetype ] 
; Name 		  nrexcl 
 mol_01    3 
 
[ atoms ]        
;   133 atoms
     1        N1G      1 AC2    N1G         1     -0.0550     14.0070 
     2        C1G      1 AC2    C1G         2      0.7290     12.0110 
     3        C2G      1 AC2    C2G         3     -0.5280     12.0110 
     4        O1G      1 AC2    O1G         4     -0.7830     15.9990 
     5        C3G      1 AC2    C3G         5     -0.2450     12.0110 
     6        C4G      1 AC2    C4G         6      0.2270     12.0110 
     7        C5G      1 AC2    C5G         7     -0.3880     12.0110 
     8        C6G      1 AC2    C6G         8      0.1300     12.0110 
     9        O2G      1 AC2    O2G         9     -0.4750     15.9990 
    10        O3G      1 AC2    O3G        10     -0.2650     15.9990 
    11        C7G      1 AC2    C7G        11     -0.1040     12.0110 
    12        C8G      1 AC2    C8G        12      0.4590     12.0110 
    13        C9G      1 AC2    C9G        13     -0.2320     12.0110 
    14       C10G      1 AC2    C10G       14      0.4360     12.0110 
    15        O4G      1 AC2    O4G        15     -0.8490     15.9990 
    16        O5G      1 AC2    O5G        16     -0.7720     15.9990 
    17       C11G      1 AC2    C11G       17     -0.5840     12.0110 
    18       C12G      1 AC2    C12G       18     -0.4830     12.0110 
    19        N2G      1 AC2    N2G        19      0.4910     14.0070 
    20        N3G      1 AC2    N3G        20      0.4420     14.0070 
    21       C13G      1 AC2    C13G       21     -0.4700     12.0110 
    22       C14G      1 AC2    C14G       22     -0.2880     12.0110 
    23       C15G      1 AC2    C15G       23     -0.4590     12.0110 
    24       C16G      1 AC2    C16G       24     -0.3070     12.0110 
    25       C17G      1 AC2    C17G       25     -0.3020     12.0110 
    26       C18G      1 AC2    C18G       26      0.1590     12.0110 
    27       C19G      1 AC2    C19G       27     -0.0400     12.0110 
    28       C20G      1 AC2    C20G       28      0.0150     12.0110 
    29       C21G      1 AC2    C21G       29      0.0450     12.0110 
    30       C22G      1 AC2    C22G       30      0.1290     12.0110 
    31       C23G      1 AC2    C23G       31     -0.0570     12.0110 
    32       C24G      1 AC2    C24G       32      0.2850     12.0110 
    33       C25G      1 AC2    C25G       33     -0.1240     12.0110 
    34       C26G      1 AC2    C26G       34      0.0740     12.0110 
    35       C27G      1 AC2    C27G       35      0.2150     12.0110 
    36       C28G      1 AC2    C28G       36     -0.2540     12.0110 
    37       C29G      1 AC2    C29G       37     -0.2340     12.0110 
    38       C30G      1 AC2    C30G       38      0.1280     12.0110 
    39       C31G      1 AC2    C31G       39     -0.0980     12.0110 
    40       C32G      1 AC2    C32G       40      0.0510     12.0110 
    41       C33G      1 AC2    C33G       41      0.0680     12.0110 
    42       C34G      1 AC2    C34G       42      0.0590     12.0110 
    43       C35G      1 AC2    C35G       43     -0.0070     12.0110 
    44       C36G      1 AC2    C36G       44      0.1670     12.0110 
    45       C37G      1 AC2    C37G       45     -0.0810     12.0110 
    46       C38G      1 AC2    C38G       46      0.0450     12.0110 
    47       C39G      1 AC2    C39G       47      0.2190     12.0110 
    48       C40G      1 AC2    C40G       48     -0.2670     12.0110 
    49        H1G      1 AC2    H1G        49      0.1580      1.0080 
    50        H2G      1 AC2    H2G        50      0.1650      1.0080 
    51        H3G      1 AC2    H3G        51      0.1470      1.0080 
    52        H4G      1 AC2    H4G        52      0.1370      1.0080 
    53        H5G      1 AC2    H5G        53      0.1370      1.0080 
    54        H6G      1 AC2    H6G        54      0.0820      1.0080 
    55        H7G      1 AC2    H7G        55      0.0360      1.0080 
    56        H8G      1 AC2    H8G        56      0.1910      1.0080 
    57        H9G      1 AC2    H9G        57      0.1810      1.0080 
    58       H10G      1 AC2    H10G       58      0.0620      1.0080 
    59       H11G      1 AC2    H11G       59      0.0910      1.0080 
    60       H12G      1 AC2    H12G       60      0.1200      1.0080 
    61       H13G      1 AC2    H13G       61      0.1030      1.0080 
    62       H14G      1 AC2    H14G       62      0.0940      1.0080 
    63       H15G      1 AC2    H15G       63      0.1360      1.0080 
    64       H16G      1 AC2    H16G       64      0.1160      1.0080 
    65       H17G      1 AC2    H17G       65      0.1120      1.0080 
    66       H18G      1 AC2    H18G       66      0.5930      1.0080 
    67       H19G      1 AC2    H19G       67      0.4810      1.0080 
    68       H20G      1 AC2    H20G       68      0.2210      1.0080 
    69       H21G      1 AC2    H21G       69      0.2370      1.0080 
    70       H22G      1 AC2    H22G       70      0.2040      1.0080 
    71       H23G      1 AC2    H23G       71      0.1960      1.0080 
    72       H24G      1 AC2    H24G       72      0.1970      1.0080 
    73       H25G      1 AC2    H25G       73      0.1850      1.0080 
    74       H26G      1 AC2    H26G       74      0.2100      1.0080 
    75       H27G      1 AC2    H27G       75      0.1660      1.0080 
    76       H28G      1 AC2    H28G       76      0.1130      1.0080 
    77       H29G      1 AC2    H29G       77      0.1420      1.0080 
    78       H30G      1 AC2    H30G       78      0.1840      1.0080 
    79       H31G      1 AC2    H31G       79      0.1970      1.0080 
    80       H32G      1 AC2    H32G       80      0.1990      1.0080 
    81       H33G      1 AC2    H33G       81      0.1190      1.0080 
    82       H34G      1 AC2    H34G       82      0.1580      1.0080 
    83       H35G      1 AC2    H35G       83      0.1630      1.0080 
    84       H36G      1 AC2    H36G       84      0.1440      1.0080 
    85       H37G      1 AC2    H37G       85      0.1370      1.0080 
    86       H38G      1 AC2    H38G       86      0.0020      1.0080 
    87       H39G      1 AC2    H39G       87      0.0070      1.0080 
    88       H40G      1 AC2    H40G       88      0.0180      1.0080 
    89       H41G      1 AC2    H41G       89      0.0210      1.0080 
    90       H42G      1 AC2    H42G       90     -0.0090      1.0080 
    91       H43G      1 AC2    H43G       91     -0.0120      1.0080 
    92       H44G      1 AC2    H44G       92     -0.0220      1.0080 
    93       H45G      1 AC2    H45G       93     -0.0210      1.0080 
    94       H46G      1 AC2    H46G       94     -0.0430      1.0080 
    95       H47G      1 AC2    H47G       95     -0.0430      1.0080 
    96       H48G      1 AC2    H48G       96     -0.0120      1.0080 
    97       H49G      1 AC2    H49G       97     -0.0120      1.0080 
    98       H50G      1 AC2    H50G       98     -0.0750      1.0080 
    99       H51G      1 AC2    H51G       99     -0.0760      1.0080 
   100       H52G      1 AC2    H52G      100      0.0000      1.0080 
   101       H53G      1 AC2    H53G      101      0.0020      1.0080 
   102       H54G      1 AC2    H54G      102     -0.0250      1.0080 
   103       H55G      1 AC2    H55G      103     -0.0250      1.0080 
   104       H56G      1 AC2    H56G      104     -0.0440      1.0080 
   105       H57G      1 AC2    H57G      105     -0.0450      1.0080 
   106       H58G      1 AC2    H58G      106      0.0470      1.0080 
   107       H59G      1 AC2    H59G      107      0.0470      1.0080 
   108       H60G      1 AC2    H60G      108      0.0540      1.0080 
   109       H61G      1 AC2    H61G      109      0.1240      1.0080 
   110       H62G      1 AC2    H62G      110      0.1330      1.0080 
   111       H63G      1 AC2    H63G      111      0.0170      1.0080 
   112       H64G      1 AC2    H64G      112      0.0160      1.0080 
   113       H65G      1 AC2    H65G      113      0.0290      1.0080 
   114       H66G      1 AC2    H66G      114      0.0360      1.0080 
   115       H67G      1 AC2    H67G      115     -0.0150      1.0080 
   116       H68G      1 AC2    H68G      116     -0.0170      1.0080 
   117       H69G      1 AC2    H69G      117     -0.0260      1.0080 
   118       H70G      1 AC2    H70G      118     -0.0280      1.0080 
   119       H71G      1 AC2    H71G      119     -0.0280      1.0080 
   120       H72G      1 AC2    H72G      120     -0.0260      1.0080 
   121       H73G      1 AC2    H73G      121     -0.0130      1.0080 
   122       H74G      1 AC2    H74G      122     -0.0130      1.0080 
   123       H75G      1 AC2    H75G      123     -0.0460      1.0080 
   124       H76G      1 AC2    H76G      124     -0.0450      1.0080 
   125       H77G      1 AC2    H77G      125     -0.0010      1.0080 
   126       H78G      1 AC2    H78G      126     -0.0020      1.0080 
   127       H79G      1 AC2    H79G      127     -0.0170      1.0080 
   128       H80G      1 AC2    H80G      128     -0.0160      1.0080 
   129       H81G      1 AC2    H81G      129     -0.0450      1.0080 
   130       H82G      1 AC2    H82G      130     -0.0450      1.0080 
   131       H83G      1 AC2    H83G      131      0.0520      1.0080 
   132       H84G      1 AC2    H84G      132      0.0510      1.0080 
   133       H85G      1 AC2    H85G      133      0.0580      1.0080 
        
[ bonds ]        
;   132 bonds
  1    2   1
  1    5   1
  1    7   1
  2    3   1
  2    4   1
  3   49   1
  3   50   1
  3   51   1
  5    6   1
  5   52   1
  5   53   1
  6    9   1
  6   54   1
  6   55   1
  7    8   1
  7   56   1
  7   57   1
  8   10   1
  8   58   1
  8   59   1
  9   11   1
 10   13   1
 11   12   1
 11   60   1
 11   61   1
 12   15   1
 12   17   1
 12   62   1
 13   14   1
 13   63   1
 13   64   1
 14   16   1
 14   18   1
 14   65   1
 15   66   1
 16   67   1
 17   19   1
 17   68   1
 17   69   1
 18   20   1
 18   70   1
 18   71   1
 19   21   1
 19   22   1
 19   25   1
 20   23   1
 20   24   1
 20   37   1
 21   72   1
 21   73   1
 21   74   1
 22   75   1
 22   76   1
 22   77   1
 23   78   1
 23   79   1
 23   80   1
 24   81   1
 24   82   1
 24   83   1
 25   26   1
 25   84   1
 25   85   1
 26   27   1
 26   86   1
 26   87   1
 27   28   1
 27   88   1
 27   89   1
 28   29   1
 28   90   1
 28   91   1
 29   30   1
 29   92   1
 29   93   1
 30   31   1
 30   94   1
 30   95   1
 31   32   1
 31   96   1
 31   97   1
 32   33   1
 32   98   1
 32   99   1
 33   34   1
 33  100   1
 33  101   1
 34   35   1
 34  102   1
 34  103   1
 35   36   1
 35  104   1
 35  105   1
 36  106   1
 36  107   1
 36  108   1
 37   38   1
 37  109   1
 37  110   1
 38   39   1
 38  111   1
 38  112   1
 39   40   1
 39  113   1
 39  114   1
 40   41   1
 40  115   1
 40  116   1
 41   42   1
 41  117   1
 41  118   1
 42   43   1
 42  119   1
 42  120   1
 43   44   1
 43  121   1
 43  122   1
 44   45   1
 44  123   1
 44  124   1
 45   46   1
 45  125   1
 45  126   1
 46   47   1
 46  127   1
 46  128   1
 47   48   1
 47  129   1
 47  130   1
 48  131   1
 48  132   1
 48  133   1
        
[ pairs ]        
;   364 pairs
  1  49   1
  1  50   1
  1  51   1
  1   9   1
  1  54   1
  1  55   1
  1  10   1
  1  58   1
  1  59   1
  2   6   1
  2  52   1
  2  53   1
  2   8   1
  2  56   1
  2  57   1
  4  49   1
  4  50   1
  4  51   1
  5   3   1
  5   4   1
  5   8   1
  5  56   1
  5  57   1
  5  11   1
  6  12   1
  6  60   1
  6  61   1
  7   3   1
  7   4   1
  7   6   1
  7  52   1
  7  53   1
  7  13   1
  8  14   1
  8  63   1
  8  64   1
  9  15   1
  9  17   1
  9  62   1
 10  16   1
 10  18   1
 10  65   1
 11  66   1
 11  19   1
 11  68   1
 11  69   1
 12  21   1
 12  22   1
 12  25   1
 13  67   1
 13  20   1
 13  70   1
 13  71   1
 14  23   1
 14  24   1
 14  37   1
 15  19   1
 15  68   1
 15  69   1
 16  20   1
 16  70   1
 16  71   1
 17  66   1
 17  72   1
 17  73   1
 17  74   1
 17  75   1
 17  76   1
 17  77   1
 17  26   1
 17  84   1
 17  85   1
 18  67   1
 18  78   1
 18  79   1
 18  80   1
 18  81   1
 18  82   1
 18  83   1
 18  38   1
 18 109   1
 18 110   1
 19  27   1
 19  86   1
 19  87   1
 20  39   1
 20 111   1
 20 112   1
 21  75   1
 21  76   1
 21  77   1
 21  26   1
 21  84   1
 21  85   1
 22  72   1
 22  73   1
 22  74   1
 22  26   1
 22  84   1
 22  85   1
 23  81   1
 23  82   1
 23  83   1
 23  38   1
 23 109   1
 23 110   1
 24  78   1
 24  79   1
 24  80   1
 24  38   1
 24 109   1
 24 110   1
 25  72   1
 25  73   1
 25  74   1
 25  75   1
 25  76   1
 25  77   1
 25  28   1
 25  88   1
 25  89   1
 26  29   1
 26  90   1
 26  91   1
 27  30   1
 27  92   1
 27  93   1
 28  31   1
 28  94   1
 28  95   1
 29  32   1
 29  96   1
 29  97   1
 30  33   1
 30  98   1
 30  99   1
 31  34   1
 31 100   1
 31 101   1
 32  35   1
 32 102   1
 32 103   1
 33  36   1
 33 104   1
 33 105   1
 34 106   1
 34 107   1
 34 108   1
 37  78   1
 37  79   1
 37  80   1
 37  81   1
 37  82   1
 37  83   1
 37  40   1
 37 113   1
 37 114   1
 38  41   1
 38 115   1
 38 116   1
 39  42   1
 39 117   1
 39 118   1
 40  43   1
 40 119   1
 40 120   1
 41  44   1
 41 121   1
 41 122   1
 42  45   1
 42 123   1
 42 124   1
 43  46   1
 43 125   1
 43 126   1
 44  47   1
 44 127   1
 44 128   1
 45  48   1
 45 129   1
 45 130   1
 46 131   1
 46 132   1
 46 133   1
 52   9   1
 52  54   1
 52  55   1
 53   9   1
 53  54   1
 53  55   1
 54  11   1
 55  11   1
 56  10   1
 56  58   1
 56  59   1
 57  10   1
 57  58   1
 57  59   1
 58  13   1
 59  13   1
 60  15   1
 60  17   1
 60  62   1
 61  15   1
 61  17   1
 61  62   1
 62  66   1
 62  19   1
 62  68   1
 62  69   1
 63  16   1
 63  18   1
 63  65   1
 64  16   1
 64  18   1
 64  65   1
 65  67   1
 65  20   1
 65  70   1
 65  71   1
 68  21   1
 68  22   1
 68  25   1
 69  21   1
 69  22   1
 69  25   1
 70  23   1
 70  24   1
 70  37   1
 71  23   1
 71  24   1
 71  37   1
 84  27   1
 84  86   1
 84  87   1
 85  27   1
 85  86   1
 85  87   1
 86  28   1
 86  88   1
 86  89   1
 87  28   1
 87  88   1
 87  89   1
 88  29   1
 88  90   1
 88  91   1
 89  29   1
 89  90   1
 89  91   1
 90  30   1
 90  92   1
 90  93   1
 91  30   1
 91  92   1
 91  93   1
 92  31   1
 92  94   1
 92  95   1
 93  31   1
 93  94   1
 93  95   1
 94  32   1
 94  96   1
 94  97   1
 95  32   1
 95  96   1
 95  97   1
 96  33   1
 96  98   1
 96  99   1
 97  33   1
 97  98   1
 97  99   1
 98  34   1
 98 100   1
 98 101   1
 99  34   1
 99 100   1
 99 101   1
100  35   1
100 102   1
100 103   1
101  35   1
101 102   1
101 103   1
102  36   1
102 104   1
102 105   1
103  36   1
103 104   1
103 105   1
104 106   1
104 107   1
104 108   1
105 106   1
105 107   1
105 108   1
109  39   1
109 111   1
109 112   1
110  39   1
110 111   1
110 112   1
111  40   1
111 113   1
111 114   1
112  40   1
112 113   1
112 114   1
113  41   1
113 115   1
113 116   1
114  41   1
114 115   1
114 116   1
115  42   1
115 117   1
115 118   1
116  42   1
116 117   1
116 118   1
117  43   1
117 119   1
117 120   1
118  43   1
118 119   1
118 120   1
119  44   1
119 121   1
119 122   1
120  44   1
120 121   1
120 122   1
121  45   1
121 123   1
121 124   1
122  45   1
122 123   1
122 124   1
123  46   1
123 125   1
123 126   1
124  46   1
124 125   1
124 126   1
125  47   1
125 127   1
125 128   1
126  47   1
126 127   1
126 128   1
127  48   1
127 129   1
127 130   1
128  48   1
128 129   1
128 130   1
129 131   1
129 132   1
129 133   1
130 131   1
130 132   1
130 133   1
        
[ angles ]       
;   256 angles
  1   2   3   5
  1   2   4   5
  1   5   6   5
  1   5  52   5
  1   5  53   5
  1   7   8   5
  1   7  56   5
  1   7  57   5
  2   1   5   5
  2   1   7   5
  2   3  49   5
  2   3  50   5
  2   3  51   5
  3   2   4   5
  5   1   7   5
  5   6   9   5
  5   6  54   5
  5   6  55   5
  6   5  52   5
  6   5  53   5
  6   9  11   5
  7   8  10   5
  7   8  58   5
  7   8  59   5
  8   7  56   5
  8   7  57   5
  8  10  13   5
  9   6  54   5
  9   6  55   5
  9  11  12   5
  9  11  60   5
  9  11  61   5
 10   8  58   5
 10   8  59   5
 10  13  14   5
 10  13  63   5
 10  13  64   5
 11  12  15   5
 11  12  17   5
 11  12  62   5
 12  11  60   5
 12  11  61   5
 12  15  66   5
 12  17  19   5
 12  17  68   5
 12  17  69   5
 13  14  16   5
 13  14  18   5
 13  14  65   5
 14  13  63   5
 14  13  64   5
 14  16  67   5
 14  18  20   5
 14  18  70   5
 14  18  71   5
 15  12  17   5
 15  12  62   5
 16  14  18   5
 16  14  65   5
 17  12  62   5
 17  19  21   5
 17  19  22   5
 17  19  25   5
 18  14  65   5
 18  20  23   5
 18  20  24   5
 18  20  37   5
 19  17  68   5
 19  17  69   5
 19  21  72   5
 19  21  73   5
 19  21  74   5
 19  22  75   5
 19  22  76   5
 19  22  77   5
 19  25  26   5
 19  25  84   5
 19  25  85   5
 20  18  70   5
 20  18  71   5
 20  23  78   5
 20  23  79   5
 20  23  80   5
 20  24  81   5
 20  24  82   5
 20  24  83   5
 20  37  38   5
 20  37 109   5
 20  37 110   5
 21  19  22   5
 21  19  25   5
 22  19  25   5
 23  20  24   5
 23  20  37   5
 24  20  37   5
 25  26  27   5
 25  26  86   5
 25  26  87   5
 26  25  84   5
 26  25  85   5
 26  27  28   5
 26  27  88   5
 26  27  89   5
 27  26  86   5
 27  26  87   5
 27  28  29   5
 27  28  90   5
 27  28  91   5
 28  27  88   5
 28  27  89   5
 28  29  30   5
 28  29  92   5
 28  29  93   5
 29  28  90   5
 29  28  91   5
 29  30  31   5
 29  30  94   5
 29  30  95   5
 30  29  92   5
 30  29  93   5
 30  31  32   5
 30  31  96   5
 30  31  97   5
 31  30  94   5
 31  30  95   5
 31  32  33   5
 31  32  98   5
 31  32  99   5
 32  31  96   5
 32  31  97   5
 32  33  34   5
 32  33 100   5
 32  33 101   5
 33  32  98   5
 33  32  99   5
 33  34  35   5
 33  34 102   5
 33  34 103   5
 34  33 100   5
 34  33 101   5
 34  35  36   5
 34  35 104   5
 34  35 105   5
 35  34 102   5
 35  34 103   5
 35  36 106   5
 35  36 107   5
 35  36 108   5
 36  35 104   5
 36  35 105   5
 37  38  39   5
 37  38 111   5
 37  38 112   5
 38  37 109   5
 38  37 110   5
 38  39  40   5
 38  39 113   5
 38  39 114   5
 39  38 111   5
 39  38 112   5
 39  40  41   5
 39  40 115   5
 39  40 116   5
 40  39 113   5
 40  39 114   5
 40  41  42   5
 40  41 117   5
 40  41 118   5
 41  40 115   5
 41  40 116   5
 41  42  43   5
 41  42 119   5
 41  42 120   5
 42  41 117   5
 42  41 118   5
 42  43  44   5
 42  43 121   5
 42  43 122   5
 43  42 119   5
 43  42 120   5
 43  44  45   5
 43  44 123   5
 43  44 124   5
 44  43 121   5
 44  43 122   5
 44  45  46   5
 44  45 125   5
 44  45 126   5
 45  44 123   5
 45  44 124   5
 45  46  47   5
 45  46 127   5
 45  46 128   5
 46  45 125   5
 46  45 126   5
 46  47  48   5
 46  47 129   5
 46  47 130   5
 47  46 127   5
 47  46 128   5
 47  48 131   5
 47  48 132   5
 47  48 133   5
 48  47 129   5
 48  47 130   5
 49   3  50   5
 49   3  51   5
 50   3  51   5
 52   5  53   5
 54   6  55   5
 56   7  57   5
 58   8  59   5
 60  11  61   5
 63  13  64   5
 68  17  69   5
 70  18  71   5
 72  21  73   5
 72  21  74   5
 73  21  74   5
 75  22  76   5
 75  22  77   5
 76  22  77   5
 78  23  79   5
 78  23  80   5
 79  23  80   5
 81  24  82   5
 81  24  83   5
 82  24  83   5
 84  25  85   5
 86  26  87   5
 88  27  89   5
 90  28  91   5
 92  29  93   5
 94  30  95   5
 96  31  97   5
 98  32  99   5
100  33 101   5
102  34 103   5
104  35 105   5
106  36 107   5
106  36 108   5
107  36 108   5
109  37 110   5
111  38 112   5
113  39 114   5
115  40 116   5
117  41 118   5
119  42 120   5
121  43 122   5
123  44 124   5
125  45 126   5
127  46 128   5
129  47 130   5
131  48 132   5
131  48 133   5
132  48 133   5
       
[ dihedrals ]    
;   364 dihedrals
  1   2   3  49   9
  1   2   3  50   9
  1   2   3  51   9
  1   5   6   9   9
  1   5   6  54   9
  1   5   6  55   9
  1   7   8  10   9
  1   7   8  58   9
  1   7   8  59   9
  2   1   5   6   9
  2   1   5  52   9
  2   1   5  53   9
  2   1   7   8   9
  2   1   7  56   9
  2   1   7  57   9
  4   2   3  49   9
  4   2   3  50   9
  4   2   3  51   9
  5   1   2   3   9
  5   1   2   4   9
  5   1   7   8   9
  5   1   7  56   9
  5   1   7  57   9
  5   6   9  11   9
  6   9  11  12   9
  6   9  11  60   9
  6   9  11  61   9
  7   1   2   3   9
  7   1   2   4   9
  7   1   5   6   9
  7   1   5  52   9
  7   1   5  53   9
  7   8  10  13   9
  8  10  13  14   9
  8  10  13  63   9
  8  10  13  64   9
  9  11  12  15   9
  9  11  12  17   9
  9  11  12  62   9
 10  13  14  16   9
 10  13  14  18   9
 10  13  14  65   9
 11  12  15  66   9
 11  12  17  19   9
 11  12  17  68   9
 11  12  17  69   9
 12  17  19  21   9
 12  17  19  22   9
 12  17  19  25   9
 13  14  16  67   9
 13  14  18  20   9
 13  14  18  70   9
 13  14  18  71   9
 14  18  20  23   9
 14  18  20  24   9
 14  18  20  37   9
 15  12  17  19   9
 15  12  17  68   9
 15  12  17  69   9
 16  14  18  20   9
 16  14  18  70   9
 16  14  18  71   9
 17  12  15  66   9
 17  19  21  72   9
 17  19  21  73   9
 17  19  21  74   9
 17  19  22  75   9
 17  19  22  76   9
 17  19  22  77   9
 17  19  25  26   9
 17  19  25  84   9
 17  19  25  85   9
 18  14  16  67   9
 18  20  23  78   9
 18  20  23  79   9
 18  20  23  80   9
 18  20  24  81   9
 18  20  24  82   9
 18  20  24  83   9
 18  20  37  38   9
 18  20  37 109   9
 18  20  37 110   9
 19  25  26  27   9
 19  25  26  86   9
 19  25  26  87   9
 20  37  38  39   9
 20  37  38 111   9
 20  37  38 112   9
 21  19  22  75   9
 21  19  22  76   9
 21  19  22  77   9
 21  19  25  26   9
 21  19  25  84   9
 21  19  25  85   9
 22  19  21  72   9
 22  19  21  73   9
 22  19  21  74   9
 22  19  25  26   9
 22  19  25  84   9
 22  19  25  85   9
 23  20  24  81   9
 23  20  24  82   9
 23  20  24  83   9
 23  20  37  38   9
 23  20  37 109   9
 23  20  37 110   9
 24  20  23  78   9
 24  20  23  79   9
 24  20  23  80   9
 24  20  37  38   9
 24  20  37 109   9
 24  20  37 110   9
 25  19  21  72   9
 25  19  21  73   9
 25  19  21  74   9
 25  19  22  75   9
 25  19  22  76   9
 25  19  22  77   9
 25  26  27  28   9
 25  26  27  88   9
 25  26  27  89   9
 26  27  28  29   9
 26  27  28  90   9
 26  27  28  91   9
 27  28  29  30   9
 27  28  29  92   9
 27  28  29  93   9
 28  29  30  31   9
 28  29  30  94   9
 28  29  30  95   9
 29  30  31  32   9
 29  30  31  96   9
 29  30  31  97   9
 30  31  32  33   9
 30  31  32  98   9
 30  31  32  99   9
 31  32  33  34   9
 31  32  33 100   9
 31  32  33 101   9
 32  33  34  35   9
 32  33  34 102   9
 32  33  34 103   9
 33  34  35  36   9
 33  34  35 104   9
 33  34  35 105   9
 34  35  36 106   9
 34  35  36 107   9
 34  35  36 108   9
 37  20  23  78   9
 37  20  23  79   9
 37  20  23  80   9
 37  20  24  81   9
 37  20  24  82   9
 37  20  24  83   9
 37  38  39  40   9
 37  38  39 113   9
 37  38  39 114   9
 38  39  40  41   9
 38  39  40 115   9
 38  39  40 116   9
 39  40  41  42   9
 39  40  41 117   9
 39  40  41 118   9
 40  41  42  43   9
 40  41  42 119   9
 40  41  42 120   9
 41  42  43  44   9
 41  42  43 121   9
 41  42  43 122   9
 42  43  44  45   9
 42  43  44 123   9
 42  43  44 124   9
 43  44  45  46   9
 43  44  45 125   9
 43  44  45 126   9
 44  45  46  47   9
 44  45  46 127   9
 44  45  46 128   9
 45  46  47  48   9
 45  46  47 129   9
 45  46  47 130   9
 46  47  48 131   9
 46  47  48 132   9
 46  47  48 133   9
 52   5   6   9   9
 52   5   6  54   9
 52   5   6  55   9
 53   5   6   9   9
 53   5   6  54   9
 53   5   6  55   9
 54   6   9  11   9
 55   6   9  11   9
 56   7   8  10   9
 56   7   8  58   9
 56   7   8  59   9
 57   7   8  10   9
 57   7   8  58   9
 57   7   8  59   9
 58   8  10  13   9
 59   8  10  13   9
 60  11  12  15   9
 60  11  12  17   9
 60  11  12  62   9
 61  11  12  15   9
 61  11  12  17   9
 61  11  12  62   9
 62  12  15  66   9
 62  12  17  19   9
 62  12  17  68   9
 62  12  17  69   9
 63  13  14  16   9
 63  13  14  18   9
 63  13  14  65   9
 64  13  14  16   9
 64  13  14  18   9
 64  13  14  65   9
 65  14  16  67   9
 65  14  18  20   9
 65  14  18  70   9
 65  14  18  71   9
 68  17  19  21   9
 68  17  19  22   9
 68  17  19  25   9
 69  17  19  21   9
 69  17  19  22   9
 69  17  19  25   9
 70  18  20  23   9
 70  18  20  24   9
 70  18  20  37   9
 71  18  20  23   9
 71  18  20  24   9
 71  18  20  37   9
 84  25  26  27   9
 84  25  26  86   9
 84  25  26  87   9
 85  25  26  27   9
 85  25  26  86   9
 85  25  26  87   9
 86  26  27  28   9
 86  26  27  88   9
 86  26  27  89   9
 87  26  27  28   9
 87  26  27  88   9
 87  26  27  89   9
 88  27  28  29   9
 88  27  28  90   9
 88  27  28  91   9
 89  27  28  29   9
 89  27  28  90   9
 89  27  28  91   9
 90  28  29  30   9
 90  28  29  92   9
 90  28  29  93   9
 91  28  29  30   9
 91  28  29  92   9
 91  28  29  93   9
 92  29  30  31   9
 92  29  30  94   9
 92  29  30  95   9
 93  29  30  31   9
 93  29  30  94   9
 93  29  30  95   9
 94  30  31  32   9
 94  30  31  96   9
 94  30  31  97   9
 95  30  31  32   9
 95  30  31  96   9
 95  30  31  97   9
 96  31  32  33   9
 96  31  32  98   9
 96  31  32  99   9
 97  31  32  33   9
 97  31  32  98   9
 97  31  32  99   9
 98  32  33  34   9
 98  32  33 100   9
 98  32  33 101   9
 99  32  33  34   9
 99  32  33 100   9
 99  32  33 101   9
100  33  34  35   9
100  33  34 102   9
100  33  34 103   9
101  33  34  35   9
101  33  34 102   9
101  33  34 103   9
102  34  35  36   9
102  34  35 104   9
102  34  35 105   9
103  34  35  36   9
103  34  35 104   9
103  34  35 105   9
104  35  36 106   9
104  35  36 107   9
104  35  36 108   9
105  35  36 106   9
105  35  36 107   9
105  35  36 108   9
109  37  38  39   9
109  37  38 111   9
109  37  38 112   9
110  37  38  39   9
110  37  38 111   9
110  37  38 112   9
111  38  39  40   9
111  38  39 113   9
111  38  39 114   9
112  38  39  40   9
112  38  39 113   9
112  38  39 114   9
113  39  40  41   9
113  39  40 115   9
113  39  40 116   9
114  39  40  41   9
114  39  40 115   9
114  39  40 116   9
115  40  41  42   9
115  40  41 117   9
115  40  41 118   9
116  40  41  42   9
116  40  41 117   9
116  40  41 118   9
117  41  42  43   9
117  41  42 119   9
117  41  42 120   9
118  41  42  43   9
118  41  42 119   9
118  41  42 120   9
119  42  43  44   9
119  42  43 121   9
119  42  43 122   9
120  42  43  44   9
120  42  43 121   9
120  42  43 122   9
121  43  44  45   9
121  43  44 123   9
121  43  44 124   9
122  43  44  45   9
122  43  44 123   9
122  43  44 124   9
123  44  45  46   9
123  44  45 125   9
123  44  45 126   9
124  44  45  46   9
124  44  45 125   9
124  44  45 126   9
125  45  46  47   9
125  45  46 127   9
125  45  46 128   9
126  45  46  47   9
126  45  46 127   9
126  45  46 128   9
127  46  47  48   9
127  46  47 129   9
127  46  47 130   9
128  46  47  48   9
128  46  47 129   9
128  46  47 130   9
129  47  48 131   9
129  47  48 132   9
129  47  48 133   9
130  47  48 131   9
130  47  48 132   9
130  47  48 133   9
    
[ dihedrals ]    
;     0 impropers
    
[ cmap ]        
;     0 cmaps
    
