# Supplementary material for: A Systematic Approach: Molecular Dynamics Study and Parametrisation of Gemini Type Cationic Surfactants
Source: Int J Mol Sci. 2021 Oct 10;22(20):10939. doi: 10.3390/ijms222010939 (PMC8536075; doi:10.3390/ijms222010939)
Supplement: Supplementary file 1 [file ijms-22-10939-s001.zip › Force_fields/Act_2_12/Act_2_12.par]

!>>>>>> Combined CHARMM All-Hydrogen Parameter File for <<<<<<<<<
!>>>>>>>>> CHARMM22 Proteins and CHARMM27 Lipids <<<<<<<<<<
!from
!>>>> CHARMM22 All-Hydrogen Parameter File for Proteins <<<<<<<<<<
!>>>>>>>>>>>>>>>>>>>>>> August 1999 <<<<<<<<<<<<<<<<<<<<<<<<<<<<<
!>>>>>>> Direct comments to Alexander D. MacKerell Jr. <<<<<<<<<
!>>>>>> 410-706-7442 or email: alex,mmiris.ab.umd.edu  <<<<<<<<<
!and !  \\\ CHARMM27 All-Hydrogen Lipid Parameter File ///////
!  \\\\\\\\\ Developmental /////////////////////////
!              Alexander D. MacKerell Jr.
!                     August 1999
! All comments to ADM jr.  email:alex,mmiris.ab.umd.edu
!              telephone: 410-706-7442
!


! +++++++++++++++++++++++++++++++++++++++++++++++++++++++++++++++++++++++++++++
! + Residue topologies/parameters generated by PARATOOL.                      +
! +                                                                           +
! + PARATOOL is an interactive tool for generation of force field parameters. +
! + and can be obtained free of charge from                                   +
! + http://bioinf.charite.de/biophys/paratool                                 +
! +                                                                           +
! + Author:                                                                   +
! + Jan Saam                                                                  +
! + Institute of Biochemistry                                                 +
! + Charite Berlin                                                            +
! + Germany                                                                   +
! + saam@charite.de                                                           +
! +                                                                           +
! + CITATION:                                                                 +
! + If you use PARATOOL or topologies/parameters generated by this program,   +
! + please cite the following work:                                           +
! + Saam, et al. (2006), ...                                                  +
! +++++++++++++++++++++++++++++++++++++++++++++++++++++++++++++++++++++++++++++


! Parameters for components AC2
! To be used in combination with:
! [DEFAULTDIR]/par_all27_prot_lipid_na.inp


BONDS
!
!V(bond) = Kb(b - b0)**2
!
!Kb: kcal/mole/A**2
!b0: A
!
!atom type   Kb         b0
!

N1G  C1G     486.942    1.3605
N1G  C3G     332.303    1.4689
N1G  C5G     324.808    1.4676
C1G  C2G     296.208    1.5166
C1G  O1G     701.315    1.2490
C2G  H1G     345.872    1.0961
C2G  H2G     349.111    1.0948
C2G  H3G     358.666    1.0908
C3G  C4G     291.672    1.5376
C3G  H4G     321.143    1.0909
C3G  H5G     312.631    1.0938
C4G  O2G     334.173    1.4332
C4G  H6G     327.829    1.0965
C4G  H7G     335.349    1.0934
C5G  C6G     289.586    1.5261
C5G  H8G     306.005    1.0962
C5G  H9G     328.343    1.0896
C6G  O3G     329.439    1.4292
C6G  H10G    321.754    1.0990
C6G  H11G    319.678    1.0999
O2G  C7G     350.221    1.4248
O3G  C9G     334.594    1.4250
C7G  C8G     266.576    1.5406
C7G  H12G    329.603    1.0961
C7G  H13G    327.092    1.0968
C8G  O4G     349.055    1.4218
C8G  C11G    276.099    1.5369
C8G  H14G    257.063    1.0949
C9G  C10G    285.929    1.5323
C9G  H15G    322.495    1.0989
C9G  H16G    322.825    1.0985
C10G O5G     349.096    1.4258
C10G C12G    271.691    1.5376
C10G H17G    263.207    1.0930
O4G  H18G    453.923    0.9835
O5G  H19G    438.317    0.9753
C11G N2G     269.788    1.5326
C11G H20G    339.573    1.0917
C11G H21G    335.734    1.0928
C12G N3G     263.850    1.5312
C12G H22G    339.629    1.0915
C12G H23G    335.489    1.0929
N2G  C13G    284.102    1.5051
N2G  C14G    279.865    1.5091
N2G  C17G    253.241    1.5362
N3G  C15G    283.699    1.5055
N3G  C16G    278.582    1.5102
N3G  C29G    252.399    1.5369
C13G H24G    360.061    1.0905
C13G H25G    364.396    1.0885
C13G H26G    363.948    1.0889
C14G H27G    359.081    1.0909
C14G H28G    363.270    1.0890
C14G H29G    369.789    1.0873
C15G H30G    364.977    1.0882
C15G H31G    359.746    1.0906
C15G H32G    363.667    1.0890
C16G H33G    363.243    1.0890
C16G H34G    359.188    1.0908
C16G H35G    370.274    1.0873
C17G C18G    288.753    1.5276
C17G H36G    346.580    1.0928
C17G H37G    346.168    1.0930
C18G C19G    282.028    1.5399
C18G H38G    345.255    1.0953
C18G H39G    343.438    1.0960
C19G C20G    287.009    1.5349
C19G H40G    337.236    1.0994
C19G H41G    337.906    1.0991
C20G C21G    286.419    1.5349
C20G H42G    335.639    1.1000
C20G H43G    335.624    1.1001
C21G C22G    286.062    1.5350
C21G H44G    334.467    1.1005
C21G H45G    334.550    1.1005
C22G C23G    285.872    1.5350
C22G H46G    334.095    1.1007
C22G H47G    334.215    1.1006
C23G C24G    285.874    1.5350
C23G H48G    333.932    1.1008
C23G H49G    333.944    1.1007
C24G C25G    285.809    1.5351
C24G H50G    333.870    1.1008
C24G H51G    333.956    1.1008
C25G C26G    285.960    1.5349
C25G H52G    333.850    1.1008
C25G H53G    333.825    1.1008
C26G C27G    286.144    1.5350
C26G H54G    333.608    1.1009
C26G H55G    333.660    1.1009
C27G C28G    290.775    1.5336
C27G H56G    335.740    1.0999
C27G H57G    335.727    1.0999
C28G H58G    344.445    1.0979
C28G H59G    344.396    1.0979
C28G H60G    346.426    1.0970
C29G C30G    289.202    1.5273
C29G H61G    346.083    1.0931
C29G H62G    346.505    1.0929
C30G C31G    282.058    1.5398
C30G H63G    345.466    1.0952
C30G H64G    343.667    1.0960
C31G C32G    286.905    1.5349
C31G H65G    337.929    1.0991
C31G H66G    337.427    1.0993
C32G C33G    286.341    1.5349
C32G H67G    335.500    1.1001
C32G H68G    335.656    1.1000
C33G C34G    285.948    1.5350
C33G H69G    334.583    1.1005
C33G H70G    334.466    1.1005
C34G C35G    285.816    1.5350
C34G H71G    334.073    1.1007
C34G H72G    334.096    1.1007
C35G C36G    285.744    1.5350
C35G H73G    333.963    1.1007
C35G H74G    333.885    1.1007
C36G C37G    285.744    1.5351
C36G H75G    333.834    1.1008
C36G H76G    333.854    1.1008
C37G C38G    285.855    1.5349
C37G H77G    333.842    1.1008
C37G H78G    333.774    1.1008
C38G C39G    286.112    1.5350
C38G H79G    333.578    1.1009
C38G H80G    333.596    1.1009
C39G C40G    290.738    1.5336
C39G H81G    335.729    1.0999
C39G H82G    335.678    1.0999
C40G H83G    344.395    1.0979
C40G H84G    344.389    1.0979
C40G H85G    346.434    1.0970


ANGLES
!
!V(angle) = Ktheta(Theta - Theta0)**2
!
!V(Urey-Bradley) = Kub(S - S0)**2
!
!Ktheta: kcal/mole/rad**2
!Theta0: degrees
!Kub: kcal/mole/A**2 (Urey-Bradley)
!S0: A
!
!atom types        Ktheta    Theta0    Kub      S0
!

C1G  N1G  C3G      64.474    117.07
C1G  N1G  C5G      56.074    123.81
C3G  N1G  C5G      60.097    118.93
N1G  C1G  C2G      63.609    119.56
N1G  C1G  O1G      64.988    120.64
C2G  C1G  O1G      54.224    119.80
C1G  C2G  H1G      28.429    111.35
C1G  C2G  H2G      28.750    112.18
C1G  C2G  H3G      31.252    107.87
H1G  C2G  H2G      15.939    107.92
H1G  C2G  H3G      15.693    108.55
H2G  C2G  H3G      15.941    108.88
N1G  C3G  C4G      53.795    112.74
N1G  C3G  H4G      20.461    107.95
N1G  C3G  H5G      16.318    108.52
C4G  C3G  H4G      20.194    110.98
C4G  C3G  H5G      16.628    108.14
H4G  C3G  H5G       6.109    108.40
C3G  C4G  O2G      52.160    107.99
C3G  C4G  H6G      25.345    111.12
C3G  C4G  H7G      22.958    109.83
O2G  C4G  H6G      19.299    109.46
O2G  C4G  H7G      18.706    110.39
H6G  C4G  H7G       8.432    108.05
N1G  C5G  C6G      53.013    115.17
N1G  C5G  H8G      17.879    108.41
N1G  C5G  H9G      19.699    108.96
C6G  C5G  H8G      17.872    109.08
C6G  C5G  H9G      17.813    108.04
H8G  C5G  H9G       5.884    106.88
C5G  C6G  O3G      52.001    109.64
C5G  C6G  H10G     21.440    110.75
C5G  C6G  H11G     20.561    108.75
O3G  C6G  H10G     18.807    110.07
O3G  C6G  H11G     18.512    109.20
H10G C6G  H11G      8.097    108.39
C4G  O2G  C7G     119.375    116.29
C6G  O3G  C9G      77.274    113.47
O2G  C7G  C8G      80.147    113.06
O2G  C7G  H12G     22.400    107.13
O2G  C7G  H13G     22.125    110.98
C8G  C7G  H12G     25.962    109.11
C8G  C7G  H13G     21.932    108.39
H12G C7G  H13G      7.848    108.03
C7G  C8G  O4G      27.446    113.59
C7G  C8G  C11G     35.083    109.07
C7G  C8G  H14G      9.853    105.42
O4G  C8G  C11G     24.817    113.84
O4G  C8G  H14G      7.676    105.07
C11G C8G  H14G      9.779    109.38
O3G  C9G  C10G     54.082    107.55
O3G  C9G  H15G     18.719    110.93
O3G  C9G  H16G     17.573    110.07
C10G C9G  H15G     20.958    111.52
C10G C9G  H16G     20.916    108.14
H15G C9G  H16G      8.167    108.58
C9G  C10G O5G      24.969    110.06
C9G  C10G C12G     32.756    109.92
C9G  C10G H17G      9.631    107.15
O5G  C10G C12G     22.451    113.33
O5G  C10G H17G      7.490    106.27
C12G C10G H17G     10.165    109.88
C8G  O4G  H18G     52.667    112.73
C10G O5G  H19G     56.807    107.12
C8G  C11G N2G      77.394    117.19
C8G  C11G H20G     16.420    110.87
C8G  C11G H21G     17.234    108.33
N2G  C11G H20G     22.350    106.01
N2G  C11G H21G     20.146    105.77
H20G C11G H21G      5.577    108.28
C10G C12G N3G      69.337    117.02
C10G C12G H22G     16.214    110.80
C10G C12G H23G     16.653    108.21
N3G  C12G H22G     21.031    106.04
N3G  C12G H23G     19.634    105.88
H22G C12G H23G      5.420    108.54
C11G N2G  C13G     12.662    111.08
C11G N2G  C14G     11.150    110.35
C11G N2G  C17G     12.029    105.93
C13G N2G  C14G     10.151    109.13
C13G N2G  C17G     11.502    110.01
C14G N2G  C17G     11.427    110.31
C12G N3G  C15G     11.564    110.85
C12G N3G  C16G     10.797    110.49
C12G N3G  C29G     11.638    106.04
C15G N3G  C16G     10.032    109.19
C15G N3G  C29G     10.812    110.06
C16G N3G  C29G     11.321    110.18
N2G  C13G H24G     36.746    109.07
N2G  C13G H25G     38.289    108.77
N2G  C13G H26G     37.313    108.90
H24G C13G H25G     15.364    110.00
H24G C13G H26G     15.411    110.68
H25G C13G H26G     15.474    109.38
N2G  C14G H27G     37.616    108.70
N2G  C14G H28G     38.408    108.83
N2G  C14G H29G     37.583    108.01
H27G C14G H28G     15.368    110.27
H27G C14G H29G     15.168    110.56
H28G C14G H29G     15.289    110.41
N3G  C15G H30G     38.290    108.82
N3G  C15G H31G     36.682    109.05
N3G  C15G H32G     37.500    108.98
H30G C15G H31G     15.373    110.03
H30G C15G H32G     15.543    109.26
H31G C15G H32G     15.424    110.68
N3G  C16G H33G     38.454    108.72
N3G  C16G H34G     37.642    108.69
N3G  C16G H35G     37.750    108.08
H33G C16G H34G     15.324    110.20
H33G C16G H35G     15.261    110.55
H34G C16G H35G     15.237    110.53
N2G  C17G C18G     60.741    116.65
N2G  C17G H36G     19.539    105.45
N2G  C17G H37G     19.870    105.31
C18G C17G H36G     15.830    110.19
C18G C17G H37G     15.306    110.60
H36G C17G H37G      5.402    108.19
C17G C18G C19G     40.182    109.71
C17G C18G H38G     13.513    110.57
C17G C18G H39G     13.749    111.24
C19G C18G H38G     13.850    108.89
C19G C18G H39G     14.172    108.87
H38G C18G H39G      5.543    107.50
C18G C19G C20G     39.501    112.68
C18G C19G H40G     14.363    109.37
C18G C19G H41G     14.257    109.38
C20G C19G H40G     14.232    109.25
C20G C19G H41G     14.059    109.41
H40G C19G H41G      5.351    106.57
C19G C20G C21G     39.077    113.10
C19G C20G H42G     14.133    109.21
C19G C20G H43G     14.310    109.29
C21G C20G H42G     14.014    109.28
C21G C20G H43G     14.207    109.36
H42G C20G H43G      5.311    106.38
C20G C21G C22G     38.536    113.50
C20G C21G H44G     14.234    109.17
C20G C21G H45G     14.153    109.23
C22G C21G H44G     14.211    109.18
C22G C21G H45G     14.125    109.25
H44G C21G H45G      5.272    106.26
C21G C22G C23G     38.450    113.49
C21G C22G H46G     14.102    109.18
C21G C22G H47G     14.217    109.24
C23G C22G H46G     14.079    109.20
C23G C22G H47G     14.197    109.24
H46G C22G H47G      5.270    106.23
C22G C23G C24G     38.112    113.63
C22G C23G H48G     14.174    109.17
C22G C23G H49G     14.112    109.20
C24G C23G H48G     14.169    109.17
C24G C23G H49G     14.122    109.21
H48G C23G H49G      5.255    106.20
C23G C24G C25G     38.025    113.59
C23G C24G H50G     14.081    109.19
C23G C24G H51G     14.157    109.22
C25G C24G H50G     14.084    109.18
C25G C24G H51G     14.144    109.20
H50G C24G H51G      5.255    106.20
C24G C25G C26G     37.706    113.64
C24G C25G H52G     14.119    109.18
C24G C25G H53G     14.072    109.20
C26G C25G H52G     14.107    109.17
C26G C25G H53G     14.085    109.19
H52G C25G H53G      5.245    106.19
C25G C26G C27G     37.627    113.66
C25G C26G H54G     14.047    109.24
C25G C26G H55G     14.087    109.25
C27G C26G H54G     14.084    109.12
C27G C26G H55G     14.118    109.13
H54G C26G H55G      5.242    106.18
C26G C27G C28G     37.799    113.28
C26G C27G H56G     14.076    109.18
C26G C27G H57G     14.057    109.18
C28G C27G H56G     14.040    109.38
C28G C27G H57G     14.026    109.38
H56G C27G H57G      5.276    106.20
C27G C28G H58G     29.784    111.12
C27G C28G H59G     29.774    111.11
C27G C28G H60G     29.224    111.42
H58G C28G H59G     15.041    107.59
H58G C28G H60G     15.051    107.71
H59G C28G H60G     15.047    107.71
N3G  C29G C30G     60.216    116.43
N3G  C29G H61G     19.149    105.48
N3G  C29G H62G     19.898    105.37
C30G C29G H61G     15.547    110.27
C30G C29G H62G     15.297    110.63
H61G C29G H62G      5.401    108.23
C29G C30G C31G     39.414    109.88
C29G C30G H63G     13.635    110.56
C29G C30G H64G     13.527    111.16
C31G C30G H63G     13.998    108.91
C31G C30G H64G     13.914    108.76
H63G C30G H64G      5.508    107.50
C30G C31G C32G     39.127    112.46
C30G C31G H65G     14.256    109.38
C30G C31G H66G     14.134    109.43
C32G C31G H65G     14.021    109.42
C32G C31G H66G     13.953    109.37
H65G C31G H66G      5.356    106.60
C31G C32G C33G     38.004    113.28
C31G C32G H67G     14.091    109.20
C31G C32G H68G     14.168    109.21
C33G C32G H67G     13.995    109.28
C33G C32G H68G     14.075    109.27
H67G C32G H68G      5.272    106.36
C32G C33G C34G     37.795    113.33
C32G C33G H69G     14.098    109.25
C32G C33G H70G     14.014    109.23
C34G C33G H69G     14.045    109.25
C34G C33G H70G     13.979    109.26
H69G C33G H70G      5.265    106.28
C33G C34G C35G     37.337    113.63
C33G C34G H71G     14.022    109.18
C33G C34G H72G     14.092    109.18
C35G C34G H71G     14.024    109.19
C35G C34G H72G     14.087    109.19
H71G C34G H72G      5.235    106.21
C34G C35G C36G     37.387    113.52
C34G C35G H73G     14.056    109.21
C34G C35G H74G     13.989    109.21
C36G C35G H73G     14.044    109.21
C36G C35G H74G     13.997    109.21
H73G C35G H74G      5.244    106.22
C35G C36G C37G     37.188    113.67
C35G C36G H75G     14.001    109.18
C35G C36G H76G     14.061    109.18
C37G C36G H75G     14.026    109.18
C37G C36G H76G     14.072    109.18
H75G C36G H76G      5.229    106.19
C36G C37G C38G     37.265    113.59
C36G C37G H77G     14.040    109.21
C36G C37G H78G     13.995    109.20
C38G C37G H77G     14.037    109.19
C38G C37G H78G     14.005    109.19
H77G C37G H78G      5.238    106.20
C37G C38G C39G     37.233    113.69
C37G C38G H79G     13.994    109.23
C37G C38G H80G     14.030    109.24
C39G C38G H79G     14.054    109.12
C39G C38G H80G     14.080    109.12
H79G C38G H80G      5.230    106.18
C38G C39G C40G     37.689    113.27
C38G C39G H81G     14.048    109.18
C38G C39G H82G     14.039    109.18
C40G C39G H81G     14.025    109.38
C40G C39G H82G     14.010    109.39
H81G C39G H82G      5.274    106.20
C39G C40G H83G     29.767    111.11
C39G C40G H84G     29.754    111.11
C39G C40G H85G     29.228    111.42
H83G C40G H84G     15.039    107.59
H83G C40G H85G     15.047    107.71
H84G C40G H85G     15.044    107.71


DIHEDRALS
!
!V(dihedral) = Kchi(1 + cos(n(chi) - delta))
!
!Kchi: kcal/mole
!n: multiplicity
!delta: degrees
!
!atom types             Kchi     n    delta
!

C3G  N1G  C1G  C2G      0.7137   2    180.00
C3G  N1G  C1G  O1G      0.9639   2    180.00
C5G  N1G  C1G  C2G      0.6775   2    180.00
C5G  N1G  C1G  O1G      1.1479   2    180.00
C1G  N1G  C3G  C4G      0.2375   6    104.50
C1G  N1G  C3G  H4G      0.1296   6    341.55
C1G  N1G  C3G  H5G      0.1148   6    224.26
C5G  N1G  C3G  C4G      0.2205   6    289.42
C5G  N1G  C3G  H4G      0.1170   6    166.47
C5G  N1G  C3G  H5G      0.1213   6     49.18
C1G  N1G  C5G  C6G      0.1021   6    287.85
C1G  N1G  C5G  H8G      0.1149   6     50.33
C1G  N1G  C5G  H9G      0.0908   6    166.30
C3G  N1G  C5G  C6G      0.1021   6    102.58
C3G  N1G  C5G  H8G      0.1059   6    225.05
C3G  N1G  C5G  H9G      0.1023   6    341.03
N1G  C1G  C2G  H1G      0.1296   6    245.85
N1G  C1G  C2G  H2G      0.1310   6    124.78
N1G  C1G  C2G  H3G      0.1281   6      4.86
O1G  C1G  C2G  H1G      0.1183   6     66.24
O1G  C1G  C2G  H2G      0.1205   6    305.17
O1G  C1G  C2G  H3G      0.1336   6    185.25
N1G  C3G  C4G  O2G      1.3665   3    332.65
N1G  C3G  C4G  H6G      0.6402   3     92.72
N1G  C3G  C4G  H7G      0.6303   3    212.22
H4G  C3G  C4G  O2G      0.8469   3     93.89
H4G  C3G  C4G  H6G      0.5721   3    213.96
H4G  C3G  C4G  H7G      0.5711   3    333.46
H5G  C3G  C4G  O2G      0.7276   3    212.67
H5G  C3G  C4G  H6G      0.5953   3    332.74
H5G  C3G  C4G  H7G      0.6576   3     92.24
C3G  C4G  O2G  C7G      2.3306   3     37.03
H6G  C4G  O2G  C7G      1.1650   3    275.92
H7G  C4G  O2G  C7G      0.9772   3    157.11
N1G  C5G  C6G  O3G      0.7734   3    255.98
N1G  C5G  C6G  H10G     0.5870   3    134.32
N1G  C5G  C6G  H11G     0.6508   3     15.32
H8G  C5G  C6G  O3G      0.6034   3    133.86
H8G  C5G  C6G  H10G     0.5443   3     12.20
H8G  C5G  C6G  H11G     0.5528   3    253.20
H9G  C5G  C6G  O3G      0.6734   3     18.02
H9G  C5G  C6G  H10G     0.5667   3    256.37
H9G  C5G  C6G  H11G     0.5706   3    137.36
C5G  C6G  O3G  C9G      0.8459   3      0.00
H10G C6G  O3G  C9G      0.9035   3      0.00
H11G C6G  O3G  C9G      0.8978   3      0.00
C4G  O2G  C7G  C8G      1.4147   3    277.09
C4G  O2G  C7G  H12G     1.1451   3     37.33
C4G  O2G  C7G  H13G     0.7878   3    155.04
C6G  O3G  C9G  C10G     0.8352   3     19.76
C6G  O3G  C9G  H15G     0.8926   3    257.55
C6G  O3G  C9G  H16G     0.9390   3    137.36
O2G  C7G  C8G  O4G      0.8847   3    109.20
O2G  C7G  C8G  C11G     0.7531   3      0.00
O2G  C7G  C8G  H14G     0.7102   3      0.00
H12G C7G  C8G  O4G      0.7060   3    350.10
H12G C7G  C8G  C11G     0.5856   3      0.00
H12G C7G  C8G  H14G     0.5410   3      0.00
H13G C7G  C8G  O4G      0.6739   3      0.00
H13G C7G  C8G  C11G     0.6754   3      0.00
H13G C7G  C8G  H14G     0.5449   3      0.00
C7G  C8G  O4G  H18G     0.7272   3      0.00
C11G C8G  O4G  H18G     0.6876   3    110.41
H14G C8G  O4G  H18G     0.5145   3    350.77
C7G  C8G  C11G N2G      0.7263   3      0.00
C7G  C8G  C11G H20G     0.6902   3      0.00
C7G  C8G  C11G H21G     0.6413   3      0.00
O4G  C8G  C11G N2G      0.7732   3      0.00
O4G  C8G  C11G H20G     0.6735   3      0.00
O4G  C8G  C11G H21G     0.7356   3      0.00
H14G C8G  C11G N2G      0.5603   3      0.00
H14G C8G  C11G H20G     0.5751   3      0.00
H14G C8G  C11G H21G     0.5194   3      0.00
O3G  C9G  C10G O5G      0.7342   3      0.00
O3G  C9G  C10G C12G     0.7216   3      0.00
O3G  C9G  C10G H17G     0.6018   3      0.00
H15G C9G  C10G O5G      0.6639   3      0.00
H15G C9G  C10G C12G     0.5970   3      0.00
H15G C9G  C10G H17G     0.5197   3      0.00
H16G C9G  C10G O5G      0.6625   3      0.00
H16G C9G  C10G C12G     0.6631   3      0.00
H16G C9G  C10G H17G     0.5296   3      0.00
C9G  C10G O5G  H19G     0.6650   3    137.88
C12G C10G O5G  H19G     0.6046   3    261.41
H17G C10G O5G  H19G     0.4136   3     22.18
C9G  C10G C12G N3G      0.6707   3      0.00
C9G  C10G C12G H22G     0.6179   3      0.00
C9G  C10G C12G H23G     0.6263   3      0.00
O5G  C10G C12G N3G      0.7167   3      0.00
O5G  C10G C12G H22G     0.6499   3      0.00
O5G  C10G C12G H23G     0.6889   3      0.00
H17G C10G C12G N3G      0.5283   3      0.00
H17G C10G C12G H22G     0.5531   3      0.00
H17G C10G C12G H23G     0.5085   3      0.00
C8G  C11G N2G  C13G     0.4734   3    137.11
C8G  C11G N2G  C14G     0.5411   3    258.27
C8G  C11G N2G  C17G     0.5269   3     17.68
H20G C11G N2G  C13G     0.4927   3     12.77
H20G C11G N2G  C14G     0.4694   3    133.94
H20G C11G N2G  C17G     0.5279   3    253.34
H21G C11G N2G  C13G     0.4867   3    257.94
H21G C11G N2G  C14G     0.5447   3     19.10
H21G C11G N2G  C17G     0.5753   3    138.51
C10G C12G N3G  C15G     0.5179   3    223.50
C10G C12G N3G  C16G     0.5823   3    102.32
C10G C12G N3G  C29G     0.5488   3    342.94
H22G C12G N3G  C15G     0.5021   3    347.65
H22G C12G N3G  C16G     0.4775   3    226.47
H22G C12G N3G  C29G     0.5205   3    107.09
H23G C12G N3G  C15G     0.4905   3    102.85
H23G C12G N3G  C16G     0.5445   3    341.67
H23G C12G N3G  C29G     0.5544   3    222.29
C11G N2G  C13G H24G     0.5321   3      0.00
C11G N2G  C13G H25G     0.5429   3      0.00
C11G N2G  C13G H26G     0.5502   3      0.00
C14G N2G  C13G H24G     0.5348   3      0.00
C14G N2G  C13G H25G     0.5234   3      0.00
C14G N2G  C13G H26G     0.5259   3      0.00
C17G N2G  C13G H24G     0.5424   3      0.00
C17G N2G  C13G H25G     0.5438   3      0.00
C17G N2G  C13G H26G     0.5590   3      0.00
C11G N2G  C14G H27G     0.5545   3      0.00
C11G N2G  C14G H28G     0.5714   3      0.00
C11G N2G  C14G H29G     0.5677   3      0.00
C13G N2G  C14G H27G     0.5680   3      0.00
C13G N2G  C14G H28G     0.5616   3      0.00
C13G N2G  C14G H29G     0.5659   3      0.00
C17G N2G  C14G H27G     0.5446   3      0.00
C17G N2G  C14G H28G     0.5669   3      0.00
C17G N2G  C14G H29G     0.5693   3      0.00
C11G N2G  C17G C18G     0.5218   3      9.78
C11G N2G  C17G H36G     0.5616   3    132.41
C11G N2G  C17G H37G     0.5583   3      0.00
C13G N2G  C17G C18G     0.5804   3    249.65
C13G N2G  C17G H36G     0.5582   3     12.28
C13G N2G  C17G H37G     0.5142   3      0.00
C14G N2G  C17G C18G     0.4924   3    129.21
C14G N2G  C17G H36G     0.4910   3    251.84
C14G N2G  C17G H37G     0.5085   3      0.00
C12G N3G  C15G H30G     0.5392   3      0.00
C12G N3G  C15G H31G     0.5277   3      0.00
C12G N3G  C15G H32G     0.5449   3      0.00
C16G N3G  C15G H30G     0.5241   3      0.00
C16G N3G  C15G H31G     0.5347   3      0.00
C16G N3G  C15G H32G     0.5247   3      0.00
C29G N3G  C15G H30G     0.5468   3      0.00
C29G N3G  C15G H31G     0.5441   3      0.00
C29G N3G  C15G H32G     0.5616   3      0.00
C12G N3G  C16G H33G     0.5486   3      0.00
C12G N3G  C16G H34G     0.5295   3      0.00
C12G N3G  C16G H35G     0.5407   3      0.00
C15G N3G  C16G H33G     0.5332   3      0.00
C15G N3G  C16G H34G     0.5401   3      0.00
C15G N3G  C16G H35G     0.5373   3      0.00
C29G N3G  C16G H33G     0.5468   3      0.00
C29G N3G  C16G H34G     0.5270   3      0.00
C29G N3G  C16G H35G     0.5487   3      0.00
C12G N3G  C29G C30G     0.5002   3    350.59
C12G N3G  C29G H61G     0.5408   3    227.97
C12G N3G  C29G H62G     0.5374   3      0.00
C15G N3G  C29G C30G     0.5223   3    110.54
C15G N3G  C29G H61G     0.5384   3    347.92
C15G N3G  C29G H62G     0.4969   3      0.00
C16G N3G  C29G C30G     0.4777   3    231.01
C16G N3G  C29G H61G     0.4863   3    108.39
C16G N3G  C29G H62G     0.5045   3      0.00
N2G  C17G C18G C19G     0.5540   3      0.00
N2G  C17G C18G H38G     0.5408   3      0.00
N2G  C17G C18G H39G     0.5312   3      0.00
H36G C17G C18G C19G     0.5239   3      0.00
H36G C17G C18G H38G     0.5351   3      0.00
H36G C17G C18G H39G     0.5305   3      0.00
H37G C17G C18G C19G     0.5159   3      0.00
H37G C17G C18G H38G     0.5635   3      0.00
H37G C17G C18G H39G     0.5385   3      0.00
C17G C18G C19G C20G     0.5038   3      0.00
C17G C18G C19G H40G     0.4915   3      0.00
C17G C18G C19G H41G     0.4852   3      0.00
H38G C18G C19G C20G     0.4707   3      0.00
H38G C18G C19G H40G     0.5088   3      0.00
H38G C18G C19G H41G     0.4920   3      0.00
H39G C18G C19G C20G     0.4766   3      0.00
H39G C18G C19G H40G     0.4849   3      0.00
H39G C18G C19G H41G     0.5061   3      0.00
C18G C19G C20G C21G     0.4806   3      0.00
C18G C19G C20G H42G     0.4658   3      0.00
C18G C19G C20G H43G     0.4717   3      0.00
H40G C19G C20G C21G     0.4681   3      0.00
H40G C19G C20G H42G     0.5013   3      0.00
H40G C19G C20G H43G     0.4748   3      0.00
H41G C19G C20G C21G     0.4594   3      0.00
H41G C19G C20G H42G     0.4787   3      0.00
H41G C19G C20G H43G     0.5004   3      0.00
C19G C20G C21G C22G     0.4664   3      0.00
C19G C20G C21G H44G     0.4646   3      0.00
C19G C20G C21G H45G     0.4583   3      0.00
H42G C20G C21G C22G     0.4559   3      0.00
H42G C20G C21G H44G     0.4977   3      0.00
H42G C20G C21G H45G     0.4726   3      0.00
H43G C20G C21G C22G     0.4597   3      0.00
H43G C20G C21G H44G     0.4694   3      0.00
H43G C20G C21G H45G     0.4960   3      0.00
C20G C21G C22G C23G     0.4563   3      0.00
C20G C21G C22G H46G     0.4544   3      0.00
C20G C21G C22G H47G     0.4582   3      0.00
H44G C21G C22G C23G     0.4581   3      0.00
H44G C21G C22G H46G     0.4957   3      0.00
H44G C21G C22G H47G     0.4681   3      0.00
H45G C21G C22G C23G     0.4534   3      0.00
H45G C21G C22G H46G     0.4699   3      0.00
H45G C21G C22G H47G     0.4950   3      0.00
C21G C22G C23G C24G     0.4510   3      0.00
C21G C22G C23G H48G     0.4568   3      0.00
C21G C22G C23G H49G     0.4532   3      0.00
H46G C22G C23G C24G     0.4523   3      0.00
H46G C22G C23G H48G     0.4950   3      0.00
H46G C22G C23G H49G     0.4680   3      0.00
H47G C22G C23G C24G     0.4543   3      0.00
H47G C22G C23G H48G     0.4667   3      0.00
H47G C22G C23G H49G     0.4940   3      0.00
C22G C23G C24G C25G     0.4445   3      0.00
C22G C23G C24G H50G     0.4513   3      0.00
C22G C23G C24G H51G     0.4539   3      0.00
H48G C23G C24G C25G     0.4537   3      0.00
H48G C23G C24G H50G     0.4944   3      0.00
H48G C23G C24G H51G     0.4664   3      0.00
H49G C23G C24G C25G     0.4514   3      0.00
H49G C23G C24G H50G     0.4670   3      0.00
H49G C23G C24G H51G     0.4940   3      0.00
C23G C24G C25G C26G     0.4411   3      0.00
C23G C24G C25G H52G     0.4531   3      0.00
C23G C24G C25G H53G     0.4510   3      0.00
H50G C24G C25G C26G     0.4504   3      0.00
H50G C24G C25G H52G     0.4940   3      0.00
H50G C24G C25G H53G     0.4659   3      0.00
H51G C24G C25G C26G     0.4513   3      0.00
H51G C24G C25G H52G     0.4656   3      0.00
H51G C24G C25G H53G     0.4936   3      0.00
C24G C25G C26G C27G     0.4359   3      0.00
C24G C25G C26G H54G     0.4498   3      0.00
C24G C25G C26G H55G     0.4512   3      0.00
H52G C25G C26G C27G     0.4503   3      0.00
H52G C25G C26G H54G     0.4939   3      0.00
H52G C25G C26G H55G     0.4651   3      0.00
H53G C25G C26G C27G     0.4493   3      0.00
H53G C25G C26G H54G     0.4651   3      0.00
H53G C25G C26G H55G     0.4937   3      0.00
C25G C26G C27G C28G     0.4366   3      0.00
C25G C26G C27G H56G     0.4511   3      0.00
C25G C26G C27G H57G     0.4501   3      0.00
H54G C26G C27G C28G     0.4513   3      0.00
H54G C26G C27G H56G     0.4945   3      0.00
H54G C26G C27G H57G     0.4646   3      0.00
H55G C26G C27G C28G     0.4518   3      0.00
H55G C26G C27G H56G     0.4647   3      0.00
H55G C26G C27G H57G     0.4945   3      0.00
C26G C27G C28G H58G     0.4470   3      0.00
C26G C27G C28G H59G     0.4466   3      0.00
C26G C27G C28G H60G     0.4546   3      0.00
H56G C27G C28G H58G     0.4636   3      0.00
H56G C27G C28G H59G     0.4895   3      0.00
H56G C27G C28G H60G     0.4683   3      0.00
H57G C27G C28G H58G     0.4894   3      0.00
H57G C27G C28G H59G     0.4635   3      0.00
H57G C27G C28G H60G     0.4682   3      0.00
N3G  C29G C30G C31G     0.5022   3      0.00
N3G  C29G C30G H63G     0.5396   3      0.00
N3G  C29G C30G H64G     0.5125   3      0.00
H61G C29G C30G C31G     0.5028   3      0.00
H61G C29G C30G H63G     0.5350   3      0.00
H61G C29G C30G H64G     0.5338   3      0.00
H62G C29G C30G C31G     0.5168   3      0.00
H62G C29G C30G H63G     0.5545   3      0.00
H62G C29G C30G H64G     0.5367   3      0.00
C29G C30G C31G C32G     0.4539   3      0.00
C29G C30G C31G H65G     0.4798   3      0.00
C29G C30G C31G H66G     0.4739   3      0.00
H63G C30G C31G C32G     0.4669   3      0.00
H63G C30G C31G H65G     0.4862   3      0.00
H63G C30G C31G H66G     0.5067   3      0.00
H64G C30G C31G C32G     0.4635   3      0.00
H64G C30G C31G H65G     0.5072   3      0.00
H64G C30G C31G H66G     0.4872   3      0.00
C30G C31G C32G C33G     0.4493   3      0.00
C30G C31G C32G H67G     0.4599   3      0.00
C30G C31G C32G H68G     0.4638   3      0.00
H65G C31G C32G C33G     0.4591   3      0.00
H65G C31G C32G H67G     0.4996   3      0.00
H65G C31G C32G H68G     0.4727   3      0.00
H66G C31G C32G C33G     0.4562   3      0.00
H66G C31G C32G H67G     0.4741   3      0.00
H66G C31G C32G H68G     0.4998   3      0.00
C31G C32G C33G C34G     0.4364   3      0.00
C31G C32G C33G H69G     0.4543   3      0.00
C31G C32G C33G H70G     0.4518   3      0.00
H67G C32G C33G C34G     0.4509   3      0.00
H67G C32G C33G H69G     0.4963   3      0.00
H67G C32G C33G H70G     0.4683   3      0.00
H68G C32G C33G C34G     0.4531   3      0.00
H68G C32G C33G H69G     0.4672   3      0.00
H68G C32G C33G H70G     0.4962   3      0.00
C32G C33G C34G C35G     0.4397   3      0.00
C32G C33G C34G H71G     0.4504   3      0.00
C32G C33G C34G H72G     0.4534   3      0.00
H69G C33G C34G C35G     0.4529   3      0.00
H69G C33G C34G H71G     0.4945   3      0.00
H69G C33G C34G H72G     0.4649   3      0.00
H70G C33G C34G C35G     0.4504   3      0.00
H70G C33G C34G H71G     0.4657   3      0.00
H70G C33G C34G H72G     0.4945   3      0.00
C33G C34G C35G C36G     0.4341   3      0.00
C33G C34G C35G H73G     0.4505   3      0.00
C33G C34G C35G H74G     0.4483   3      0.00
H71G C34G C35G C36G     0.4488   3      0.00
H71G C34G C35G H73G     0.4941   3      0.00
H71G C34G C35G H74G     0.4646   3      0.00
H72G C34G C35G C36G     0.4503   3      0.00
H72G C34G C35G H73G     0.4638   3      0.00
H72G C34G C35G H74G     0.4939   3      0.00
C34G C35G C36G C37G     0.4362   3      0.00
C34G C35G C36G H75G     0.4486   3      0.00
C34G C35G C36G H76G     0.4508   3      0.00
H73G C35G C36G C37G     0.4510   3      0.00
H73G C35G C36G H75G     0.4936   3      0.00
H73G C35G C36G H76G     0.4634   3      0.00
H74G C35G C36G C37G     0.4491   3      0.00
H74G C35G C36G H75G     0.4638   3      0.00
H74G C35G C36G H76G     0.4936   3      0.00
C35G C36G C37G C38G     0.4325   3      0.00
C35G C36G C37G H77G     0.4493   3      0.00
C35G C36G C37G H78G     0.4477   3      0.00
H75G C36G C37G C38G     0.4482   3      0.00
H75G C36G C37G H77G     0.4936   3      0.00
H75G C36G C37G H78G     0.4636   3      0.00
H76G C36G C37G C38G     0.4491   3      0.00
H76G C36G C37G H77G     0.4633   3      0.00
H76G C36G C37G H78G     0.4934   3      0.00
C36G C37G C38G C39G     0.4327   3      0.00
C36G C37G C38G H79G     0.4480   3      0.00
C36G C37G C38G H80G     0.4494   3      0.00
H77G C37G C38G C39G     0.4490   3      0.00
H77G C37G C38G H79G     0.4933   3      0.00
H77G C37G C38G H80G     0.4631   3      0.00
H78G C37G C38G C39G     0.4480   3      0.00
H78G C37G C38G H79G     0.4631   3      0.00
H78G C37G C38G H80G     0.4933   3      0.00
C37G C38G C39G C40G     0.4340   3      0.00
C37G C38G C39G H81G     0.4490   3      0.00
C37G C38G C39G H82G     0.4485   3      0.00
H79G C38G C39G C40G     0.4508   3      0.00
H79G C38G C39G H81G     0.4944   3      0.00
H79G C38G C39G H82G     0.4635   3      0.00
H80G C38G C39G C40G     0.4512   3      0.00
H80G C38G C39G H81G     0.4637   3      0.00
H80G C38G C39G H82G     0.4944   3      0.00
C38G C39G C40G H83G     0.4464   3      0.00
C38G C39G C40G H84G     0.4462   3      0.00
C38G C39G C40G H85G     0.4542   3      0.00
H81G C39G C40G H83G     0.4632   3      0.00
H81G C39G C40G H84G     0.4894   3      0.00
H81G C39G C40G H85G     0.4682   3      0.00
H82G C39G C40G H83G     0.4893   3      0.00
H82G C39G C40G H84G     0.4632   3      0.00
H82G C39G C40G H85G     0.4681   3      0.00

IMPROPER
!
!V(improper) = Kpsi(psi - psi0)**2
!
!Kpsi: kcal/mole/rad**2
!psi0: degrees
!note that the second column of numbers (0) is ignored
!
!atom types             Kpsi        0  psi0
!


NONBONDED nbxmod  5 atom cdiel shift vatom vdistance vswitch -
cutnb 14.0 ctofnb 12.0 ctonnb 10.0 eps 1.0 e14fac 1.0 wmin 1.5
                !adm jr., 5/08/91, suggested cutoff scheme
!
!V(Lennard-Jones) = Eps(i,j)*[(Rmin(i,j)/r(i,j))**12 - 2(Rmin(i,j)/r(i,j))**6]
!
!epsilon [kcal/mole]: Eps(i,j) = sqrt(eps(i) * eps(j))
!Rmin/2  [A]:         Rmin(i,j) = Rmin/2(i) + Rmin/2(j)
!
!atom  ignored   epsilon     Rmin/2  ignored   eps,1-4     Rmin/2,1-4
!

N1G      0.0     -0.0690     1.8300    ! 
C1G      0.0     -0.1050     1.9255    ! 
C2G      0.0     -0.1050     1.9255    ! 
O1G      0.0     -0.0600     1.7500    ! 
C3G      0.0     -0.1050     1.9255    ! 
C4G      0.0     -0.1050     1.9255    ! 
C5G      0.0     -0.1050     1.9255    ! 
C6G      0.0     -0.1050     1.9255    ! 
O2G      0.0     -0.0600     1.7500    ! 
O3G      0.0     -0.0600     1.7500    ! 
C7G      0.0     -0.1050     1.9255    ! 
C8G      0.0     -0.1050     1.9255    ! 
C9G      0.0     -0.1050     1.9255    ! 
C10G     0.0     -0.1050     1.9255    ! 
O4G      0.0     -0.0600     1.7500    ! 
O5G      0.0     -0.0600     1.7500    ! 
C11G     0.0     -0.1050     1.9255    ! 
C12G     0.0     -0.1050     1.9255    ! 
N2G      0.0     -0.0690     1.8300    ! 
N3G      0.0     -0.0690     1.8300    ! 
C13G     0.0     -0.1050     1.9255    ! 
C14G     0.0     -0.1050     1.9255    ! 
C15G     0.0     -0.1050     1.9255    ! 
C16G     0.0     -0.1050     1.9255    ! 
C17G     0.0     -0.1050     1.9255    ! 
C18G     0.0     -0.1050     1.9255    ! 
C19G     0.0     -0.1050     1.9255    ! 
C20G     0.0     -0.1050     1.9255    ! 
C21G     0.0     -0.1050     1.9255    ! 
C22G     0.0     -0.1050     1.9255    ! 
C23G     0.0     -0.1050     1.9255    ! 
C24G     0.0     -0.1050     1.9255    ! 
C25G     0.0     -0.1050     1.9255    ! 
C26G     0.0     -0.1050     1.9255    ! 
C27G     0.0     -0.1050     1.9255    ! 
C28G     0.0     -0.1050     1.9255    ! 
C29G     0.0     -0.1050     1.9255    ! 
C30G     0.0     -0.1050     1.9255    ! 
C31G     0.0     -0.1050     1.9255    ! 
C32G     0.0     -0.1050     1.9255    ! 
C33G     0.0     -0.1050     1.9255    ! 
C34G     0.0     -0.1050     1.9255    ! 
C35G     0.0     -0.1050     1.9255    ! 
C36G     0.0     -0.1050     1.9255    ! 
C37G     0.0     -0.1050     1.9255    ! 
C38G     0.0     -0.1050     1.9255    ! 
C39G     0.0     -0.1050     1.9255    ! 
C40G     0.0     -0.1050     1.9255    ! 
H1G      0.0     -0.0440     1.4430    ! 
H2G      0.0     -0.0440     1.4430    ! 
H3G      0.0     -0.0440     1.4430    ! 
H4G      0.0     -0.0440     1.4430    ! 
H5G      0.0     -0.0440     1.4430    ! 
H6G      0.0     -0.0440     1.4430    ! 
H7G      0.0     -0.0440     1.4430    ! 
H8G      0.0     -0.0440     1.4430    ! 
H9G      0.0     -0.0440     1.4430    ! 
H10G     0.0     -0.0440     1.4430    ! 
H11G     0.0     -0.0440     1.4430    ! 
H12G     0.0     -0.0440     1.4430    ! 
H13G     0.0     -0.0440     1.4430    ! 
H14G     0.0     -0.0440     1.4430    ! 
H15G     0.0     -0.0440     1.4430    ! 
H16G     0.0     -0.0440     1.4430    ! 
H17G     0.0     -0.0440     1.4430    ! 
H18G     0.0     -0.0440     1.4430    ! 
H19G     0.0     -0.0440     1.4430    ! 
H20G     0.0     -0.0440     1.4430    ! 
H21G     0.0     -0.0440     1.4430    ! 
H22G     0.0     -0.0440     1.4430    ! 
H23G     0.0     -0.0440     1.4430    ! 
H24G     0.0     -0.0440     1.4430    ! 
H25G     0.0     -0.0440     1.4430    ! 
H26G     0.0     -0.0440     1.4430    ! 
H27G     0.0     -0.0440     1.4430    ! 
H28G     0.0     -0.0440     1.4430    ! 
H29G     0.0     -0.0440     1.4430    ! 
H30G     0.0     -0.0440     1.4430    ! 
H31G     0.0     -0.0440     1.4430    ! 
H32G     0.0     -0.0440     1.4430    ! 
H33G     0.0     -0.0440     1.4430    ! 
H34G     0.0     -0.0440     1.4430    ! 
H35G     0.0     -0.0440     1.4430    ! 
H36G     0.0     -0.0440     1.4430    ! 
H37G     0.0     -0.0440     1.4430    ! 
H38G     0.0     -0.0440     1.4430    ! 
H39G     0.0     -0.0440     1.4430    ! 
H40G     0.0     -0.0440     1.4430    ! 
H41G     0.0     -0.0440     1.4430    ! 
H42G     0.0     -0.0440     1.4430    ! 
H43G     0.0     -0.0440     1.4430    ! 
H44G     0.0     -0.0440     1.4430    ! 
H45G     0.0     -0.0440     1.4430    ! 
H46G     0.0     -0.0440     1.4430    ! 
H47G     0.0     -0.0440     1.4430    ! 
H48G     0.0     -0.0440     1.4430    ! 
H49G     0.0     -0.0440     1.4430    ! 
H50G     0.0     -0.0440     1.4430    ! 
H51G     0.0     -0.0440     1.4430    ! 
H52G     0.0     -0.0440     1.4430    ! 
H53G     0.0     -0.0440     1.4430    ! 
H54G     0.0     -0.0440     1.4430    ! 
H55G     0.0     -0.0440     1.4430    ! 
H56G     0.0     -0.0440     1.4430    ! 
H57G     0.0     -0.0440     1.4430    ! 
H58G     0.0     -0.0440     1.4430    ! 
H59G     0.0     -0.0440     1.4430    ! 
H60G     0.0     -0.0440     1.4430    ! 
H61G     0.0     -0.0440     1.4430    ! 
H62G     0.0     -0.0440     1.4430    ! 
H63G     0.0     -0.0440     1.4430    ! 
H64G     0.0     -0.0440     1.4430    ! 
H65G     0.0     -0.0440     1.4430    ! 
H66G     0.0     -0.0440     1.4430    ! 
H67G     0.0     -0.0440     1.4430    ! 
H68G     0.0     -0.0440     1.4430    ! 
H69G     0.0     -0.0440     1.4430    ! 
H70G     0.0     -0.0440     1.4430    ! 
H71G     0.0     -0.0440     1.4430    ! 
H72G     0.0     -0.0440     1.4430    ! 
H73G     0.0     -0.0440     1.4430    ! 
H74G     0.0     -0.0440     1.4430    ! 
H75G     0.0     -0.0440     1.4430    ! 
H76G     0.0     -0.0440     1.4430    ! 
H77G     0.0     -0.0440     1.4430    ! 
H78G     0.0     -0.0440     1.4430    ! 
H79G     0.0     -0.0440     1.4430    ! 
H80G     0.0     -0.0440     1.4430    ! 
H81G     0.0     -0.0440     1.4430    ! 
H82G     0.0     -0.0440     1.4430    ! 
H83G     0.0     -0.0440     1.4430    ! 
H84G     0.0     -0.0440     1.4430    ! 
H85G     0.0     -0.0440     1.4430    ! 
END
