# Supplementary material for: A Systematic Approach: Molecular Dynamics Study and Parametrisation of Gemini Type Cationic Surfactants
Source: Int J Mol Sci. 2021 Oct 10;22(20):10939. doi: 10.3390/ijms222010939 (PMC8536075; doi:10.3390/ijms222010939)
Supplement: Supplementary file 1 [file ijms-22-10939-s001.zip › Force_fields/Act_2_12/Act_2_12.pdb]

REMARK original generated coordinate pdb file
ATOM      1  N1G AC2 X   1      -0.715   1.884  -0.862  1.00  0.00      GEM  N
ATOM      2  C1G AC2 X   1      -1.806   2.231  -0.126  1.00  0.00      GEM  C
ATOM      3  C2G AC2 X   1      -2.321   3.656  -0.177  1.00  0.00      GEM  C
ATOM      4  O1G AC2 X   1      -2.390   1.385   0.584  1.00  0.00      GEM  O
ATOM      5  C3G AC2 X   1      -0.299   0.476  -0.818  1.00  0.00      GEM  C
ATOM      6  C4G AC2 X   1       0.412   0.107   0.494  1.00  0.00      GEM  C
ATOM      7  C5G AC2 X   1      -0.014   2.804  -1.766  1.00  0.00      GEM  C
ATOM      8  C6G AC2 X   1       1.353   3.276  -1.279  1.00  0.00      GEM  C
ATOM      9  O2G AC2 X   1       0.203  -1.291   0.733  1.00  0.00      GEM  O
ATOM     10  O3G AC2 X   1       2.312   2.230  -1.452  1.00  0.00      GEM  O
ATOM     11  C7G AC2 X   1       0.015  -1.678   2.091  1.00  0.00      GEM  C
ATOM     12  C8G AC2 X   1      -1.470  -1.825   2.476  1.00  0.00      GEM  C
ATOM     13  C9G AC2 X   1       3.630   2.597  -1.055  1.00  0.00      GEM  C
ATOM     14 C10G AC2 X   1       4.604   1.627  -1.731  1.00  0.00      GEM  C
ATOM     15  O4G AC2 X   1      -2.163  -0.586   2.553  1.00  0.00      GEM  O
ATOM     16  O5G AC2 X   1       4.426   1.662  -3.145  1.00  0.00      GEM  O
ATOM     17 C11G AC2 X   1      -2.131  -2.851   1.542  1.00  0.00      GEM  C
ATOM     18 C12G AC2 X   1       4.442   0.220  -1.132  1.00  0.00      GEM  C
ATOM     19  N2G AC2 X   1      -3.586  -3.231   1.837  1.00  0.00      GEM  N
ATOM     20  N3G AC2 X   1       5.366  -0.876  -1.671  1.00  0.00      GEM  N
ATOM     21 C13G AC2 X   1      -3.804  -3.434   3.312  1.00  0.00      GEM  C
ATOM     22 C14G AC2 X   1      -4.521  -2.154   1.342  1.00  0.00      GEM  C
ATOM     23 C15G AC2 X   1       6.777  -0.369  -1.806  1.00  0.00      GEM  C
ATOM     24 C16G AC2 X   1       4.882  -1.362  -3.016  1.00  0.00      GEM  C
ATOM     25 C17G AC2 X   1      -3.840  -4.544   1.082  1.00  0.00      GEM  C
ATOM     26 C18G AC2 X   1      -5.288  -5.029   1.018  1.00  0.00      GEM  C
ATOM     27 C19G AC2 X   1      -5.344  -6.410   0.339  1.00  0.00      GEM  C
ATOM     28 C20G AC2 X   1      -6.777  -6.937   0.188  1.00  0.00      GEM  C
ATOM     29 C21G AC2 X   1      -6.844  -8.311  -0.493  1.00  0.00      GEM  C
ATOM     30 C22G AC2 X   1      -8.275  -8.840  -0.664  1.00  0.00      GEM  C
ATOM     31 C23G AC2 X   1      -8.342 -10.212  -1.350  1.00  0.00      GEM  C
ATOM     32 C24G AC2 X   1      -9.772 -10.740  -1.531  1.00  0.00      GEM  C
ATOM     33 C25G AC2 X   1      -9.839 -12.110  -2.220  1.00  0.00      GEM  C
ATOM     34 C26G AC2 X   1     -11.269 -12.637  -2.405  1.00  0.00      GEM  C
ATOM     35 C27G AC2 X   1     -11.336 -14.007  -3.094  1.00  0.00      GEM  C
ATOM     36 C28G AC2 X   1     -12.768 -14.525  -3.276  1.00  0.00      GEM  C
ATOM     37 C29G AC2 X   1       5.312  -2.019  -0.644  1.00  0.00      GEM  C
ATOM     38 C30G AC2 X   1       5.978  -3.331  -1.053  1.00  0.00      GEM  C
ATOM     39 C31G AC2 X   1       5.947  -4.323   0.125  1.00  0.00      GEM  C
ATOM     40 C32G AC2 X   1       6.577  -5.677  -0.232  1.00  0.00      GEM  C
ATOM     41 C33G AC2 X   1       6.556  -6.680   0.929  1.00  0.00      GEM  C
ATOM     42 C34G AC2 X   1       7.185  -8.034   0.573  1.00  0.00      GEM  C
ATOM     43 C35G AC2 X   1       7.167  -9.044   1.730  1.00  0.00      GEM  C
ATOM     44 C36G AC2 X   1       7.798 -10.397   1.372  1.00  0.00      GEM  C
ATOM     45 C37G AC2 X   1       7.782 -11.409   2.526  1.00  0.00      GEM  C
ATOM     46 C38G AC2 X   1       8.414 -12.760   2.166  1.00  0.00      GEM  C
ATOM     47 C39G AC2 X   1       8.399 -13.775   3.318  1.00  0.00      GEM  C
ATOM     48 C40G AC2 X   1       9.032 -15.121   2.948  1.00  0.00      GEM  C
ATOM     49  H1G AC2 X   1      -2.706   3.906  -1.173  1.00  0.00      GEM  H
ATOM     50  H2G AC2 X   1      -1.545   4.385   0.077  1.00  0.00      GEM  H
ATOM     51  H3G AC2 X   1      -3.137   3.743   0.542  1.00  0.00      GEM  H
ATOM     52  H4G AC2 X   1       0.346   0.289  -1.678  1.00  0.00      GEM  H
ATOM     53  H5G AC2 X   1      -1.189  -0.152  -0.911  1.00  0.00      GEM  H
ATOM     54  H6G AC2 X   1       1.488   0.310   0.432  1.00  0.00      GEM  H
ATOM     55  H7G AC2 X   1       0.003   0.699   1.317  1.00  0.00      GEM  H
ATOM     56  H8G AC2 X   1       0.102   2.312  -2.738  1.00  0.00      GEM  H
ATOM     57  H9G AC2 X   1      -0.637   3.683  -1.928  1.00  0.00      GEM  H
ATOM     58 H10G AC2 X   1       1.308   3.575  -0.222  1.00  0.00      GEM  H
ATOM     59 H11G AC2 X   1       1.658   4.149  -1.874  1.00  0.00      GEM  H
ATOM     60 H12G AC2 X   1       0.518  -2.642   2.225  1.00  0.00      GEM  H
ATOM     61 H13G AC2 X   1       0.479  -0.955   2.774  1.00  0.00      GEM  H
ATOM     62 H14G AC2 X   1      -1.468  -2.214   3.499  1.00  0.00      GEM  H
ATOM     63 H15G AC2 X   1       3.731   2.573   0.039  1.00  0.00      GEM  H
ATOM     64 H16G AC2 X   1       3.860   3.612  -1.405  1.00  0.00      GEM  H
ATOM     65 H17G AC2 X   1       5.614   1.998  -1.540  1.00  0.00      GEM  H
ATOM     66 H18G AC2 X   1      -2.107  -0.067   1.720  1.00  0.00      GEM  H
ATOM     67 H19G AC2 X   1       3.466   1.686  -3.313  1.00  0.00      GEM  H
ATOM     68 H20G AC2 X   1      -2.115  -2.501   0.507  1.00  0.00      GEM  H
ATOM     69 H21G AC2 X   1      -1.564  -3.783   1.597  1.00  0.00      GEM  H
ATOM     70 H22G AC2 X   1       3.424  -0.147  -1.275  1.00  0.00      GEM  H
ATOM     71 H23G AC2 X   1       4.642   0.280  -0.060  1.00  0.00      GEM  H
ATOM     72 H24G AC2 X   1      -3.074  -4.152   3.685  1.00  0.00      GEM  H
ATOM     73 H25G AC2 X   1      -4.813  -3.813   3.468  1.00  0.00      GEM  H
ATOM     74 H26G AC2 X   1      -3.696  -2.476   3.820  1.00  0.00      GEM  H
ATOM     75 H27G AC2 X   1      -4.432  -2.084   0.257  1.00  0.00      GEM  H
ATOM     76 H28G AC2 X   1      -5.540  -2.417   1.621  1.00  0.00      GEM  H
ATOM     77 H29G AC2 X   1      -4.230  -1.216   1.810  1.00  0.00      GEM  H
ATOM     78 H30G AC2 X   1       7.425  -1.201  -2.071  1.00  0.00      GEM  H
ATOM     79 H31G AC2 X   1       7.092   0.063  -0.855  1.00  0.00      GEM  H
ATOM     80 H32G AC2 X   1       6.810   0.379  -2.597  1.00  0.00      GEM  H
ATOM     81 H33G AC2 X   1       5.605  -2.074  -3.412  1.00  0.00      GEM  H
ATOM     82 H34G AC2 X   1       3.912  -1.843  -2.886  1.00  0.00      GEM  H
ATOM     83 H35G AC2 X   1       4.795  -0.501  -3.675  1.00  0.00      GEM  H
ATOM     84 H36G AC2 X   1      -3.452  -4.381   0.074  1.00  0.00      GEM  H
ATOM     85 H37G AC2 X   1      -3.208  -5.287   1.575  1.00  0.00      GEM  H
ATOM     86 H38G AC2 X   1      -5.903  -4.327   0.445  1.00  0.00      GEM  H
ATOM     87 H39G AC2 X   1      -5.725  -5.108   2.020  1.00  0.00      GEM  H
ATOM     88 H40G AC2 X   1      -4.874  -6.348  -0.653  1.00  0.00      GEM  H
ATOM     89 H41G AC2 X   1      -4.750  -7.127   0.923  1.00  0.00      GEM  H
ATOM     90 H42G AC2 X   1      -7.370  -6.215  -0.392  1.00  0.00      GEM  H
ATOM     91 H43G AC2 X   1      -7.248  -6.999   1.180  1.00  0.00      GEM  H
ATOM     92 H44G AC2 X   1      -6.362  -8.249  -1.480  1.00  0.00      GEM  H
ATOM     93 H45G AC2 X   1      -6.257  -9.035   0.092  1.00  0.00      GEM  H
ATOM     94 H46G AC2 X   1      -8.862  -8.114  -1.248  1.00  0.00      GEM  H
ATOM     95 H47G AC2 X   1      -8.758  -8.904   0.323  1.00  0.00      GEM  H
ATOM     96 H48G AC2 X   1      -7.854 -10.148  -2.334  1.00  0.00      GEM  H
ATOM     97 H49G AC2 X   1      -7.760 -10.939  -0.764  1.00  0.00      GEM  H
ATOM     98 H50G AC2 X   1     -10.355 -10.012  -2.116  1.00  0.00      GEM  H
ATOM     99 H51G AC2 X   1     -10.262 -10.805  -0.547  1.00  0.00      GEM  H
ATOM    100 H52G AC2 X   1      -9.348 -12.045  -3.202  1.00  0.00      GEM  H
ATOM    101 H53G AC2 X   1      -9.258 -12.838  -1.633  1.00  0.00      GEM  H
ATOM    102 H54G AC2 X   1     -11.851 -11.909  -2.991  1.00  0.00      GEM  H
ATOM    103 H55G AC2 X   1     -11.761 -12.703  -1.422  1.00  0.00      GEM  H
ATOM    104 H56G AC2 X   1     -10.844 -13.941  -4.076  1.00  0.00      GEM  H
ATOM    105 H57G AC2 X   1     -10.755 -14.735  -2.508  1.00  0.00      GEM  H
ATOM    106 H58G AC2 X   1     -13.274 -14.633  -2.308  1.00  0.00      GEM  H
ATOM    107 H59G AC2 X   1     -13.364 -13.834  -3.887  1.00  0.00      GEM  H
ATOM    108 H60G AC2 X   1     -12.780 -15.504  -3.770  1.00  0.00      GEM  H
ATOM    109 H61G AC2 X   1       4.250  -2.180  -0.441  1.00  0.00      GEM  H
ATOM    110 H62G AC2 X   1       5.776  -1.618   0.260  1.00  0.00      GEM  H
ATOM    111 H63G AC2 X   1       5.456  -3.778  -1.906  1.00  0.00      GEM  H
ATOM    112 H64G AC2 X   1       7.020  -3.171  -1.352  1.00  0.00      GEM  H
ATOM    113 H65G AC2 X   1       6.478  -3.887   0.982  1.00  0.00      GEM  H
ATOM    114 H66G AC2 X   1       4.907  -4.478   0.445  1.00  0.00      GEM  H
ATOM    115 H67G AC2 X   1       7.616  -5.518  -0.556  1.00  0.00      GEM  H
ATOM    116 H68G AC2 X   1       6.046  -6.107  -1.094  1.00  0.00      GEM  H
ATOM    117 H69G AC2 X   1       7.087  -6.249   1.791  1.00  0.00      GEM  H
ATOM    118 H70G AC2 X   1       5.516  -6.837   1.254  1.00  0.00      GEM  H
ATOM    119 H71G AC2 X   1       8.224  -7.876   0.247  1.00  0.00      GEM  H
ATOM    120 H72G AC2 X   1       6.654  -8.464  -0.290  1.00  0.00      GEM  H
ATOM    121 H73G AC2 X   1       7.698  -8.614   2.593  1.00  0.00      GEM  H
ATOM    122 H74G AC2 X   1       6.128  -9.203   2.055  1.00  0.00      GEM  H
ATOM    123 H75G AC2 X   1       8.837 -10.236   1.046  1.00  0.00      GEM  H
ATOM    124 H76G AC2 X   1       7.268 -10.825   0.507  1.00  0.00      GEM  H
ATOM    125 H77G AC2 X   1       8.312 -10.980   3.390  1.00  0.00      GEM  H
ATOM    126 H78G AC2 X   1       6.743 -11.570   2.851  1.00  0.00      GEM  H
ATOM    127 H79G AC2 X   1       9.454 -12.600   1.841  1.00  0.00      GEM  H
ATOM    128 H80G AC2 X   1       7.885 -13.189   1.301  1.00  0.00      GEM  H
ATOM    129 H81G AC2 X   1       8.927 -13.347   4.183  1.00  0.00      GEM  H
ATOM    130 H82G AC2 X   1       7.360 -13.937   3.643  1.00  0.00      GEM  H
ATOM    131 H83G AC2 X   1       8.504 -15.590   2.108  1.00  0.00      GEM  H
ATOM    132 H84G AC2 X   1      10.082 -14.996   2.652  1.00  0.00      GEM  H
ATOM    133 H85G AC2 X   1       9.005 -15.822   3.792  1.00  0.00      GEM  H
END
