# Supplementary material for: A Systematic Approach: Molecular Dynamics Study and Parametrisation of Gemini Type Cationic Surfactants
Source: Int J Mol Sci. 2021 Oct 10;22(20):10939. doi: 10.3390/ijms222010939 (PMC8536075; doi:10.3390/ijms222010939)
Supplement: Supplementary file 1 [file ijms-22-10939-s001.zip › Force_fields/Act_2_12/Act_2_12.psf]

PSF

       4 !NTITLE
 REMARKS original generated structure x-plor psf file
 REMARKS topology D:/Dokumenty/do_VMD/FF/ReBatch_1_OK/Act_2_12.top 
 REMARKS topology D:/Dokumenty/do_VMD/top_all36_lipid.rtf 
 REMARKS segment GEM { first NONE; last NONE; auto none  }

     133 !NATOM
       1 GEM  1    AC2  N1G  N1G   -0.055000       14.0070           0
       2 GEM  1    AC2  C1G  C1G    0.729000       12.0110           0
       3 GEM  1    AC2  C2G  C2G   -0.528000       12.0110           0
       4 GEM  1    AC2  O1G  O1G   -0.783000       15.9990           0
       5 GEM  1    AC2  C3G  C3G   -0.245000       12.0110           0
       6 GEM  1    AC2  C4G  C4G    0.227000       12.0110           0
       7 GEM  1    AC2  C5G  C5G   -0.388000       12.0110           0
       8 GEM  1    AC2  C6G  C6G    0.130000       12.0110           0
       9 GEM  1    AC2  O2G  O2G   -0.475000       15.9990           0
      10 GEM  1    AC2  O3G  O3G   -0.265000       15.9990           0
      11 GEM  1    AC2  C7G  C7G   -0.104000       12.0110           0
      12 GEM  1    AC2  C8G  C8G    0.459000       12.0110           0
      13 GEM  1    AC2  C9G  C9G   -0.232000       12.0110           0
      14 GEM  1    AC2  C10G C10G   0.436000       12.0110           0
      15 GEM  1    AC2  O4G  O4G   -0.849000       15.9990           0
      16 GEM  1    AC2  O5G  O5G   -0.772000       15.9990           0
      17 GEM  1    AC2  C11G C11G  -0.584000       12.0110           0
      18 GEM  1    AC2  C12G C12G  -0.483000       12.0110           0
      19 GEM  1    AC2  N2G  N2G    0.491000       14.0070           0
      20 GEM  1    AC2  N3G  N3G    0.442000       14.0070           0
      21 GEM  1    AC2  C13G C13G  -0.470000       12.0110           0
      22 GEM  1    AC2  C14G C14G  -0.288000       12.0110           0
      23 GEM  1    AC2  C15G C15G  -0.459000       12.0110           0
      24 GEM  1    AC2  C16G C16G  -0.307000       12.0110           0
      25 GEM  1    AC2  C17G C17G  -0.302000       12.0110           0
      26 GEM  1    AC2  C18G C18G   0.159000       12.0110           0
      27 GEM  1    AC2  C19G C19G  -0.040000       12.0110           0
      28 GEM  1    AC2  C20G C20G   0.015000       12.0110           0
      29 GEM  1    AC2  C21G C21G   0.045000       12.0110           0
      30 GEM  1    AC2  C22G C22G   0.129000       12.0110           0
      31 GEM  1    AC2  C23G C23G  -0.057000       12.0110           0
      32 GEM  1    AC2  C24G C24G   0.285000       12.0110           0
      33 GEM  1    AC2  C25G C25G  -0.124000       12.0110           0
      34 GEM  1    AC2  C26G C26G   0.074000       12.0110           0
      35 GEM  1    AC2  C27G C27G   0.215000       12.0110           0
      36 GEM  1    AC2  C28G C28G  -0.254000       12.0110           0
      37 GEM  1    AC2  C29G C29G  -0.234000       12.0110           0
      38 GEM  1    AC2  C30G C30G   0.128000       12.0110           0
      39 GEM  1    AC2  C31G C31G  -0.098000       12.0110           0
      40 GEM  1    AC2  C32G C32G   0.051000       12.0110           0
      41 GEM  1    AC2  C33G C33G   0.068000       12.0110           0
      42 GEM  1    AC2  C34G C34G   0.059000       12.0110           0
      43 GEM  1    AC2  C35G C35G  -0.007000       12.0110           0
      44 GEM  1    AC2  C36G C36G   0.167000       12.0110           0
      45 GEM  1    AC2  C37G C37G  -0.081000       12.0110           0
      46 GEM  1    AC2  C38G C38G   0.045000       12.0110           0
      47 GEM  1    AC2  C39G C39G   0.219000       12.0110           0
      48 GEM  1    AC2  C40G C40G  -0.267000       12.0110           0
      49 GEM  1    AC2  H1G  H1G    0.158000        1.0080           0
      50 GEM  1    AC2  H2G  H2G    0.165000        1.0080           0
      51 GEM  1    AC2  H3G  H3G    0.147000        1.0080           0
      52 GEM  1    AC2  H4G  H4G    0.137000        1.0080           0
      53 GEM  1    AC2  H5G  H5G    0.137000        1.0080           0
      54 GEM  1    AC2  H6G  H6G    0.082000        1.0080           0
      55 GEM  1    AC2  H7G  H7G    0.036000        1.0080           0
      56 GEM  1    AC2  H8G  H8G    0.191000        1.0080           0
      57 GEM  1    AC2  H9G  H9G    0.181000        1.0080           0
      58 GEM  1    AC2  H10G H10G   0.062000        1.0080           0
      59 GEM  1    AC2  H11G H11G   0.091000        1.0080           0
      60 GEM  1    AC2  H12G H12G   0.120000        1.0080           0
      61 GEM  1    AC2  H13G H13G   0.103000        1.0080           0
      62 GEM  1    AC2  H14G H14G   0.094000        1.0080           0
      63 GEM  1    AC2  H15G H15G   0.136000        1.0080           0
      64 GEM  1    AC2  H16G H16G   0.116000        1.0080           0
      65 GEM  1    AC2  H17G H17G   0.112000        1.0080           0
      66 GEM  1    AC2  H18G H18G   0.593000        1.0080           0
      67 GEM  1    AC2  H19G H19G   0.481000        1.0080           0
      68 GEM  1    AC2  H20G H20G   0.221000        1.0080           0
      69 GEM  1    AC2  H21G H21G   0.237000        1.0080           0
      70 GEM  1    AC2  H22G H22G   0.204000        1.0080           0
      71 GEM  1    AC2  H23G H23G   0.196000        1.0080           0
      72 GEM  1    AC2  H24G H24G   0.197000        1.0080           0
      73 GEM  1    AC2  H25G H25G   0.185000        1.0080           0
      74 GEM  1    AC2  H26G H26G   0.210000        1.0080           0
      75 GEM  1    AC2  H27G H27G   0.166000        1.0080           0
      76 GEM  1    AC2  H28G H28G   0.113000        1.0080           0
      77 GEM  1    AC2  H29G H29G   0.142000        1.0080           0
      78 GEM  1    AC2  H30G H30G   0.184000        1.0080           0
      79 GEM  1    AC2  H31G H31G   0.197000        1.0080           0
      80 GEM  1    AC2  H32G H32G   0.199000        1.0080           0
      81 GEM  1    AC2  H33G H33G   0.119000        1.0080           0
      82 GEM  1    AC2  H34G H34G   0.158000        1.0080           0
      83 GEM  1    AC2  H35G H35G   0.163000        1.0080           0
      84 GEM  1    AC2  H36G H36G   0.144000        1.0080           0
      85 GEM  1    AC2  H37G H37G   0.137000        1.0080           0
      86 GEM  1    AC2  H38G H38G   0.002000        1.0080           0
      87 GEM  1    AC2  H39G H39G   0.007000        1.0080           0
      88 GEM  1    AC2  H40G H40G   0.018000        1.0080           0
      89 GEM  1    AC2  H41G H41G   0.021000        1.0080           0
      90 GEM  1    AC2  H42G H42G  -0.009000        1.0080           0
      91 GEM  1    AC2  H43G H43G  -0.012000        1.0080           0
      92 GEM  1    AC2  H44G H44G  -0.022000        1.0080           0
      93 GEM  1    AC2  H45G H45G  -0.021000        1.0080           0
      94 GEM  1    AC2  H46G H46G  -0.043000        1.0080           0
      95 GEM  1    AC2  H47G H47G  -0.043000        1.0080           0
      96 GEM  1    AC2  H48G H48G  -0.012000        1.0080           0
      97 GEM  1    AC2  H49G H49G  -0.012000        1.0080           0
      98 GEM  1    AC2  H50G H50G  -0.075000        1.0080           0
      99 GEM  1    AC2  H51G H51G  -0.076000        1.0080           0
     100 GEM  1    AC2  H52G H52G   0.000000        1.0080           0
     101 GEM  1    AC2  H53G H53G   0.002000        1.0080           0
     102 GEM  1    AC2  H54G H54G  -0.025000        1.0080           0
     103 GEM  1    AC2  H55G H55G  -0.025000        1.0080           0
     104 GEM  1    AC2  H56G H56G  -0.044000        1.0080           0
     105 GEM  1    AC2  H57G H57G  -0.045000        1.0080           0
     106 GEM  1    AC2  H58G H58G   0.047000        1.0080           0
     107 GEM  1    AC2  H59G H59G   0.047000        1.0080           0
     108 GEM  1    AC2  H60G H60G   0.054000        1.0080           0
     109 GEM  1    AC2  H61G H61G   0.124000        1.0080           0
     110 GEM  1    AC2  H62G H62G   0.133000        1.0080           0
     111 GEM  1    AC2  H63G H63G   0.017000        1.0080           0
     112 GEM  1    AC2  H64G H64G   0.016000        1.0080           0
     113 GEM  1    AC2  H65G H65G   0.029000        1.0080           0
     114 GEM  1    AC2  H66G H66G   0.036000        1.0080           0
     115 GEM  1    AC2  H67G H67G  -0.015000        1.0080           0
     116 GEM  1    AC2  H68G H68G  -0.017000        1.0080           0
     117 GEM  1    AC2  H69G H69G  -0.026000        1.0080           0
     118 GEM  1    AC2  H70G H70G  -0.028000        1.0080           0
     119 GEM  1    AC2  H71G H71G  -0.028000        1.0080           0
     120 GEM  1    AC2  H72G H72G  -0.026000        1.0080           0
     121 GEM  1    AC2  H73G H73G  -0.013000        1.0080           0
     122 GEM  1    AC2  H74G H74G  -0.013000        1.0080           0
     123 GEM  1    AC2  H75G H75G  -0.046000        1.0080           0
     124 GEM  1    AC2  H76G H76G  -0.045000        1.0080           0
     125 GEM  1    AC2  H77G H77G  -0.001000        1.0080           0
     126 GEM  1    AC2  H78G H78G  -0.002000        1.0080           0
     127 GEM  1    AC2  H79G H79G  -0.017000        1.0080           0
     128 GEM  1    AC2  H80G H80G  -0.016000        1.0080           0
     129 GEM  1    AC2  H81G H81G  -0.045000        1.0080           0
     130 GEM  1    AC2  H82G H82G  -0.045000        1.0080           0
     131 GEM  1    AC2  H83G H83G   0.052000        1.0080           0
     132 GEM  1    AC2  H84G H84G   0.051000        1.0080           0
     133 GEM  1    AC2  H85G H85G   0.058000        1.0080           0

     132 !NBOND: bonds
       1       2       1       5       1       7       2       3
       2       4       3      49       3      50       3      51
       5       6       5      52       5      53       6       9
       6      54       6      55       7       8       7      56
       7      57       8      10       8      58       8      59
       9      11      10      13      11      12      11      60
      11      61      12      15      12      17      12      62
      13      14      13      63      13      64      14      16
      14      18      14      65      15      66      16      67
      17      19      17      68      17      69      18      20
      18      70      18      71      19      21      19      22
      19      25      20      23      20      24      20      37
      21      72      21      73      21      74      22      75
      22      76      22      77      23      78      23      79
      23      80      24      81      24      82      24      83
      25      26      25      84      25      85      26      27
      26      86      26      87      27      28      27      88
      27      89      28      29      28      90      28      91
      29      30      29      92      29      93      30      31
      30      94      30      95      31      32      31      96
      31      97      32      33      32      98      32      99
      33      34      33     100      33     101      34      35
      34     102      34     103      35      36      35     104
      35     105      36     106      36     107      36     108
      37      38      37     109      37     110      38      39
      38     111      38     112      39      40      39     113
      39     114      40      41      40     115      40     116
      41      42      41     117      41     118      42      43
      42     119      42     120      43      44      43     121
      43     122      44      45      44     123      44     124
      45      46      45     125      45     126      46      47
      46     127      46     128      47      48      47     129
      47     130      48     131      48     132      48     133

     256 !NTHETA: angles
       1       2       3       1       2       4       1       5       6
       1       5      52       1       5      53       1       7       8
       1       7      56       1       7      57       2       1       5
       2       1       7       2       3      49       2       3      50
       2       3      51       3       2       4       5       1       7
       5       6       9       5       6      54       5       6      55
       6       5      52       6       5      53       6       9      11
       7       8      10       7       8      58       7       8      59
       8       7      56       8       7      57       8      10      13
       9       6      54       9       6      55       9      11      12
       9      11      60       9      11      61      10       8      58
      10       8      59      10      13      14      10      13      63
      10      13      64      11      12      15      11      12      17
      11      12      62      12      11      60      12      11      61
      12      15      66      12      17      19      12      17      68
      12      17      69      13      14      16      13      14      18
      13      14      65      14      13      63      14      13      64
      14      16      67      14      18      20      14      18      70
      14      18      71      15      12      17      15      12      62
      16      14      18      16      14      65      17      12      62
      17      19      21      17      19      22      17      19      25
      18      14      65      18      20      23      18      20      24
      18      20      37      19      17      68      19      17      69
      19      21      72      19      21      73      19      21      74
      19      22      75      19      22      76      19      22      77
      19      25      26      19      25      84      19      25      85
      20      18      70      20      18      71      20      23      78
      20      23      79      20      23      80      20      24      81
      20      24      82      20      24      83      20      37      38
      20      37     109      20      37     110      21      19      22
      21      19      25      22      19      25      23      20      24
      23      20      37      24      20      37      25      26      27
      25      26      86      25      26      87      26      25      84
      26      25      85      26      27      28      26      27      88
      26      27      89      27      26      86      27      26      87
      27      28      29      27      28      90      27      28      91
      28      27      88      28      27      89      28      29      30
      28      29      92      28      29      93      29      28      90
      29      28      91      29      30      31      29      30      94
      29      30      95      30      29      92      30      29      93
      30      31      32      30      31      96      30      31      97
      31      30      94      31      30      95      31      32      33
      31      32      98      31      32      99      32      31      96
      32      31      97      32      33      34      32      33     100
      32      33     101      33      32      98      33      32      99
      33      34      35      33      34     102      33      34     103
      34      33     100      34      33     101      34      35      36
      34      35     104      34      35     105      35      34     102
      35      34     103      35      36     106      35      36     107
      35      36     108      36      35     104      36      35     105
      37      38      39      37      38     111      37      38     112
      38      37     109      38      37     110      38      39      40
      38      39     113      38      39     114      39      38     111
      39      38     112      39      40      41      39      40     115
      39      40     116      40      39     113      40      39     114
      40      41      42      40      41     117      40      41     118
      41      40     115      41      40     116      41      42      43
      41      42     119      41      42     120      42      41     117
      42      41     118      42      43      44      42      43     121
      42      43     122      43      42     119      43      42     120
      43      44      45      43      44     123      43      44     124
      44      43     121      44      43     122      44      45      46
      44      45     125      44      45     126      45      44     123
      45      44     124      45      46      47      45      46     127
      45      46     128      46      45     125      46      45     126
      46      47      48      46      47     129      46      47     130
      47      46     127      47      46     128      47      48     131
      47      48     132      47      48     133      48      47     129
      48      47     130      49       3      50      49       3      51
      50       3      51      52       5      53      54       6      55
      56       7      57      58       8      59      60      11      61
      63      13      64      68      17      69      70      18      71
      72      21      73      72      21      74      73      21      74
      75      22      76      75      22      77      76      22      77
      78      23      79      78      23      80      79      23      80
      81      24      82      81      24      83      82      24      83
      84      25      85      86      26      87      88      27      89
      90      28      91      92      29      93      94      30      95
      96      31      97      98      32      99     100      33     101
     102      34     103     104      35     105     106      36     107
     106      36     108     107      36     108     109      37     110
     111      38     112     113      39     114     115      40     116
     117      41     118     119      42     120     121      43     122
     123      44     124     125      45     126     127      46     128
     129      47     130     131      48     132     131      48     133
     132      48     133

     364 !NPHI: dihedrals
       1       2       3      49       1       2       3      50
       1       2       3      51       1       5       6       9
       1       5       6      54       1       5       6      55
       1       7       8      10       1       7       8      58
       1       7       8      59       2       1       5       6
       2       1       5      52       2       1       5      53
       2       1       7       8       2       1       7      56
       2       1       7      57       4       2       3      49
       4       2       3      50       4       2       3      51
       5       1       2       3       5       1       2       4
       5       1       7       8       5       1       7      56
       5       1       7      57       5       6       9      11
       6       9      11      12       6       9      11      60
       6       9      11      61       7       1       2       3
       7       1       2       4       7       1       5       6
       7       1       5      52       7       1       5      53
       7       8      10      13       8      10      13      14
       8      10      13      63       8      10      13      64
       9      11      12      15       9      11      12      17
       9      11      12      62      10      13      14      16
      10      13      14      18      10      13      14      65
      11      12      15      66      11      12      17      19
      11      12      17      68      11      12      17      69
      12      17      19      21      12      17      19      22
      12      17      19      25      13      14      16      67
      13      14      18      20      13      14      18      70
      13      14      18      71      14      18      20      23
      14      18      20      24      14      18      20      37
      15      12      17      19      15      12      17      68
      15      12      17      69      16      14      18      20
      16      14      18      70      16      14      18      71
      17      12      15      66      17      19      21      72
      17      19      21      73      17      19      21      74
      17      19      22      75      17      19      22      76
      17      19      22      77      17      19      25      26
      17      19      25      84      17      19      25      85
      18      14      16      67      18      20      23      78
      18      20      23      79      18      20      23      80
      18      20      24      81      18      20      24      82
      18      20      24      83      18      20      37      38
      18      20      37     109      18      20      37     110
      19      25      26      27      19      25      26      86
      19      25      26      87      20      37      38      39
      20      37      38     111      20      37      38     112
      21      19      22      75      21      19      22      76
      21      19      22      77      21      19      25      26
      21      19      25      84      21      19      25      85
      22      19      21      72      22      19      21      73
      22      19      21      74      22      19      25      26
      22      19      25      84      22      19      25      85
      23      20      24      81      23      20      24      82
      23      20      24      83      23      20      37      38
      23      20      37     109      23      20      37     110
      24      20      23      78      24      20      23      79
      24      20      23      80      24      20      37      38
      24      20      37     109      24      20      37     110
      25      19      21      72      25      19      21      73
      25      19      21      74      25      19      22      75
      25      19      22      76      25      19      22      77
      25      26      27      28      25      26      27      88
      25      26      27      89      26      27      28      29
      26      27      28      90      26      27      28      91
      27      28      29      30      27      28      29      92
      27      28      29      93      28      29      30      31
      28      29      30      94      28      29      30      95
      29      30      31      32      29      30      31      96
      29      30      31      97      30      31      32      33
      30      31      32      98      30      31      32      99
      31      32      33      34      31      32      33     100
      31      32      33     101      32      33      34      35
      32      33      34     102      32      33      34     103
      33      34      35      36      33      34      35     104
      33      34      35     105      34      35      36     106
      34      35      36     107      34      35      36     108
      37      20      23      78      37      20      23      79
      37      20      23      80      37      20      24      81
      37      20      24      82      37      20      24      83
      37      38      39      40      37      38      39     113
      37      38      39     114      38      39      40      41
      38      39      40     115      38      39      40     116
      39      40      41      42      39      40      41     117
      39      40      41     118      40      41      42      43
      40      41      42     119      40      41      42     120
      41      42      43      44      41      42      43     121
      41      42      43     122      42      43      44      45
      42      43      44     123      42      43      44     124
      43      44      45      46      43      44      45     125
      43      44      45     126      44      45      46      47
      44      45      46     127      44      45      46     128
      45      46      47      48      45      46      47     129
      45      46      47     130      46      47      48     131
      46      47      48     132      46      47      48     133
      52       5       6       9      52       5       6      54
      52       5       6      55      53       5       6       9
      53       5       6      54      53       5       6      55
      54       6       9      11      55       6       9      11
      56       7       8      10      56       7       8      58
      56       7       8      59      57       7       8      10
      57       7       8      58      57       7       8      59
      58       8      10      13      59       8      10      13
      60      11      12      15      60      11      12      17
      60      11      12      62      61      11      12      15
      61      11      12      17      61      11      12      62
      62      12      15      66      62      12      17      19
      62      12      17      68      62      12      17      69
      63      13      14      16      63      13      14      18
      63      13      14      65      64      13      14      16
      64      13      14      18      64      13      14      65
      65      14      16      67      65      14      18      20
      65      14      18      70      65      14      18      71
      68      17      19      21      68      17      19      22
      68      17      19      25      69      17      19      21
      69      17      19      22      69      17      19      25
      70      18      20      23      70      18      20      24
      70      18      20      37      71      18      20      23
      71      18      20      24      71      18      20      37
      84      25      26      27      84      25      26      86
      84      25      26      87      85      25      26      27
      85      25      26      86      85      25      26      87
      86      26      27      28      86      26      27      88
      86      26      27      89      87      26      27      28
      87      26      27      88      87      26      27      89
      88      27      28      29      88      27      28      90
      88      27      28      91      89      27      28      29
      89      27      28      90      89      27      28      91
      90      28      29      30      90      28      29      92
      90      28      29      93      91      28      29      30
      91      28      29      92      91      28      29      93
      92      29      30      31      92      29      30      94
      92      29      30      95      93      29      30      31
      93      29      30      94      93      29      30      95
      94      30      31      32      94      30      31      96
      94      30      31      97      95      30      31      32
      95      30      31      96      95      30      31      97
      96      31      32      33      96      31      32      98
      96      31      32      99      97      31      32      33
      97      31      32      98      97      31      32      99
      98      32      33      34      98      32      33     100
      98      32      33     101      99      32      33      34
      99      32      33     100      99      32      33     101
     100      33      34      35     100      33      34     102
     100      33      34     103     101      33      34      35
     101      33      34     102     101      33      34     103
     102      34      35      36     102      34      35     104
     102      34      35     105     103      34      35      36
     103      34      35     104     103      34      35     105
     104      35      36     106     104      35      36     107
     104      35      36     108     105      35      36     106
     105      35      36     107     105      35      36     108
     109      37      38      39     109      37      38     111
     109      37      38     112     110      37      38      39
     110      37      38     111     110      37      38     112
     111      38      39      40     111      38      39     113
     111      38      39     114     112      38      39      40
     112      38      39     113     112      38      39     114
     113      39      40      41     113      39      40     115
     113      39      40     116     114      39      40      41
     114      39      40     115     114      39      40     116
     115      40      41      42     115      40      41     117
     115      40      41     118     116      40      41      42
     116      40      41     117     116      40      41     118
     117      41      42      43     117      41      42     119
     117      41      42     120     118      41      42      43
     118      41      42     119     118      41      42     120
     119      42      43      44     119      42      43     121
     119      42      43     122     120      42      43      44
     120      42      43     121     120      42      43     122
     121      43      44      45     121      43      44     123
     121      43      44     124     122      43      44      45
     122      43      44     123     122      43      44     124
     123      44      45      46     123      44      45     125
     123      44      45     126     124      44      45      46
     124      44      45     125     124      44      45     126
     125      45      46      47     125      45      46     127
     125      45      46     128     126      45      46      47
     126      45      46     127     126      45      46     128
     127      46      47      48     127      46      47     129
     127      46      47     130     128      46      47      48
     128      46      47     129     128      46      47     130
     129      47      48     131     129      47      48     132
     129      47      48     133     130      47      48     131
     130      47      48     132     130      47      48     133

       0 !NIMPHI: impropers


       0 !NDON: donors


       0 !NACC: acceptors


       0 !NNB

       0       0       0       0       0       0       0       0
       0       0       0       0       0       0       0       0
       0       0       0       0       0       0       0       0
       0       0       0       0       0       0       0       0
       0       0       0       0       0       0       0       0
       0       0       0       0       0       0       0       0
       0       0       0       0       0       0       0       0
       0       0       0       0       0       0       0       0
       0       0       0       0       0       0       0       0
       0       0       0       0       0       0       0       0
       0       0       0       0       0       0       0       0
       0       0       0       0       0       0       0       0
       0       0       0       0       0       0       0       0
       0       0       0       0       0       0       0       0
       0       0       0       0       0       0       0       0
       0       0       0       0       0       0       0       0
       0       0       0       0       0

       1       0 !NGRP
       0       0       0
