# Supplementary material for: A Systematic Approach: Molecular Dynamics Study and Parametrisation of Gemini Type Cationic Surfactants
Source: Int J Mol Sci. 2021 Oct 10;22(20):10939. doi: 10.3390/ijms222010939 (PMC8536075; doi:10.3390/ijms222010939)
Supplement: Supplementary file 1 [file ijms-22-10939-s001.zip › Force_fields/Act_2_12/Act_2_12.top]

[ defaults ] ; 
;nbfunc    comb-rule    gen-pairs    fudgeLJ    fudgeQQ 
1          2           yes          1.0       1.0 
[ atomtypes ]      
N1G       7 14.0070   -0.1   A       0.326068930839      0.2886960  
C1G       6 12.0110    0.7   A       0.343085096356      0.4393200  
C2G       6 12.0110   -0.5   A       0.343085096356      0.4393200  
O1G       8 15.9990   -0.8   A       0.311814551349      0.2510400  
C3G       6 12.0110   -0.2   A       0.343085096356      0.4393200  
C4G       6 12.0110    0.2   A       0.343085096356      0.4393200  
C5G       6 12.0110   -0.4   A       0.343085096356      0.4393200  
C6G       6 12.0110    0.1   A       0.343085096356      0.4393200  
O2G       8 15.9990   -0.5   A       0.311814551349      0.2510400  
O3G       8 15.9990   -0.3   A       0.311814551349      0.2510400  
C7G       6 12.0110   -0.1   A       0.343085096356      0.4393200  
C8G       6 12.0110    0.5   A       0.343085096356      0.4393200  
C9G       6 12.0110   -0.2   A       0.343085096356      0.4393200  
C10G      6 12.0110    0.4   A       0.343085096356      0.4393200  
O4G       8 15.9990   -0.8   A       0.311814551349      0.2510400  
O5G       8 15.9990   -0.8   A       0.311814551349      0.2510400  
C11G      6 12.0110   -0.6   A       0.343085096356      0.4393200  
C12G      6 12.0110   -0.5   A       0.343085096356      0.4393200  
N2G       7 14.0070    0.5   A       0.326068930839      0.2886960  
N3G       7 14.0070    0.4   A       0.326068930839      0.2886960  
C13G      6 12.0110   -0.5   A       0.343085096356      0.4393200  
C14G      6 12.0110   -0.3   A       0.343085096356      0.4393200  
C15G      6 12.0110   -0.5   A       0.343085096356      0.4393200  
C16G      6 12.0110   -0.3   A       0.343085096356      0.4393200  
C17G      6 12.0110   -0.3   A       0.343085096356      0.4393200  
C18G      6 12.0110    0.2   A       0.343085096356      0.4393200  
C19G      6 12.0110   -0.0   A       0.343085096356      0.4393200  
C20G      6 12.0110    0.0   A       0.343085096356      0.4393200  
C21G      6 12.0110    0.0   A       0.343085096356      0.4393200  
C22G      6 12.0110    0.1   A       0.343085096356      0.4393200  
C23G      6 12.0110   -0.1   A       0.343085096356      0.4393200  
C24G      6 12.0110    0.3   A       0.343085096356      0.4393200  
C25G      6 12.0110   -0.1   A       0.343085096356      0.4393200  
C26G      6 12.0110    0.1   A       0.343085096356      0.4393200  
C27G      6 12.0110    0.2   A       0.343085096356      0.4393200  
C28G      6 12.0110   -0.3   A       0.343085096356      0.4393200  
C29G      6 12.0110   -0.2   A       0.343085096356      0.4393200  
C30G      6 12.0110    0.1   A       0.343085096356      0.4393200  
C31G      6 12.0110   -0.1   A       0.343085096356      0.4393200  
C32G      6 12.0110    0.1   A       0.343085096356      0.4393200  
C33G      6 12.0110    0.1   A       0.343085096356      0.4393200  
C34G      6 12.0110    0.1   A       0.343085096356      0.4393200  
C35G      6 12.0110   -0.0   A       0.343085096356      0.4393200  
C36G      6 12.0110    0.2   A       0.343085096356      0.4393200  
C37G      6 12.0110   -0.1   A       0.343085096356      0.4393200  
C38G      6 12.0110    0.0   A       0.343085096356      0.4393200  
C39G      6 12.0110    0.2   A       0.343085096356      0.4393200  
C40G      6 12.0110   -0.3   A       0.343085096356      0.4393200  
H1G       1  1.0080    0.2   A       0.257113370055      0.1840960  
H2G       1  1.0080    0.2   A       0.257113370055      0.1840960  
H3G       1  1.0080    0.1   A       0.257113370055      0.1840960  
H4G       1  1.0080    0.1   A       0.257113370055      0.1840960  
H5G       1  1.0080    0.1   A       0.257113370055      0.1840960  
H6G       1  1.0080    0.1   A       0.257113370055      0.1840960  
H7G       1  1.0080    0.0   A       0.257113370055      0.1840960  
H8G       1  1.0080    0.2   A       0.257113370055      0.1840960  
H9G       1  1.0080    0.2   A       0.257113370055      0.1840960  
H10G      1  1.0080    0.1   A       0.257113370055      0.1840960  
H11G      1  1.0080    0.1   A       0.257113370055      0.1840960  
H12G      1  1.0080    0.1   A       0.257113370055      0.1840960  
H13G      1  1.0080    0.1   A       0.257113370055      0.1840960  
H14G      1  1.0080    0.1   A       0.257113370055      0.1840960  
H15G      1  1.0080    0.1   A       0.257113370055      0.1840960  
H16G      1  1.0080    0.1   A       0.257113370055      0.1840960  
H17G      1  1.0080    0.1   A       0.257113370055      0.1840960  
H18G      1  1.0080    0.6   A       0.257113370055      0.1840960  
H19G      1  1.0080    0.5   A       0.257113370055      0.1840960  
H20G      1  1.0080    0.2   A       0.257113370055      0.1840960  
H21G      1  1.0080    0.2   A       0.257113370055      0.1840960  
H22G      1  1.0080    0.2   A       0.257113370055      0.1840960  
H23G      1  1.0080    0.2   A       0.257113370055      0.1840960  
H24G      1  1.0080    0.2   A       0.257113370055      0.1840960  
H25G      1  1.0080    0.2   A       0.257113370055      0.1840960  
H26G      1  1.0080    0.2   A       0.257113370055      0.1840960  
H27G      1  1.0080    0.2   A       0.257113370055      0.1840960  
H28G      1  1.0080    0.1   A       0.257113370055      0.1840960  
H29G      1  1.0080    0.1   A       0.257113370055      0.1840960  
H30G      1  1.0080    0.2   A       0.257113370055      0.1840960  
H31G      1  1.0080    0.2   A       0.257113370055      0.1840960  
H32G      1  1.0080    0.2   A       0.257113370055      0.1840960  
H33G      1  1.0080    0.1   A       0.257113370055      0.1840960  
H34G      1  1.0080    0.2   A       0.257113370055      0.1840960  
H35G      1  1.0080    0.2   A       0.257113370055      0.1840960  
H36G      1  1.0080    0.1   A       0.257113370055      0.1840960  
H37G      1  1.0080    0.1   A       0.257113370055      0.1840960  
H38G      1  1.0080    0.0   A       0.257113370055      0.1840960  
H39G      1  1.0080    0.0   A       0.257113370055      0.1840960  
H40G      1  1.0080    0.0   A       0.257113370055      0.1840960  
H41G      1  1.0080    0.0   A       0.257113370055      0.1840960  
H42G      1  1.0080   -0.0   A       0.257113370055      0.1840960  
H43G      1  1.0080   -0.0   A       0.257113370055      0.1840960  
H44G      1  1.0080   -0.0   A       0.257113370055      0.1840960  
H45G      1  1.0080   -0.0   A       0.257113370055      0.1840960  
H46G      1  1.0080   -0.0   A       0.257113370055      0.1840960  
H47G      1  1.0080   -0.0   A       0.257113370055      0.1840960  
H48G      1  1.0080   -0.0   A       0.257113370055      0.1840960  
H49G      1  1.0080   -0.0   A       0.257113370055      0.1840960  
H50G      1  1.0080   -0.1   A       0.257113370055      0.1840960  
H51G      1  1.0080   -0.1   A       0.257113370055      0.1840960  
H52G      1  1.0080    0.0   A       0.257113370055      0.1840960  
H53G      1  1.0080    0.0   A       0.257113370055      0.1840960  
H54G      1  1.0080   -0.0   A       0.257113370055      0.1840960  
H55G      1  1.0080   -0.0   A       0.257113370055      0.1840960  
H56G      1  1.0080   -0.0   A       0.257113370055      0.1840960  
H57G      1  1.0080   -0.0   A       0.257113370055      0.1840960  
H58G      1  1.0080    0.0   A       0.257113370055      0.1840960  
H59G      1  1.0080    0.0   A       0.257113370055      0.1840960  
H60G      1  1.0080    0.1   A       0.257113370055      0.1840960  
H61G      1  1.0080    0.1   A       0.257113370055      0.1840960  
H62G      1  1.0080    0.1   A       0.257113370055      0.1840960  
H63G      1  1.0080    0.0   A       0.257113370055      0.1840960  
H64G      1  1.0080    0.0   A       0.257113370055      0.1840960  
H65G      1  1.0080    0.0   A       0.257113370055      0.1840960  
H66G      1  1.0080    0.0   A       0.257113370055      0.1840960  
H67G      1  1.0080   -0.0   A       0.257113370055      0.1840960  
H68G      1  1.0080   -0.0   A       0.257113370055      0.1840960  
H69G      1  1.0080   -0.0   A       0.257113370055      0.1840960  
H70G      1  1.0080   -0.0   A       0.257113370055      0.1840960  
H71G      1  1.0080   -0.0   A       0.257113370055      0.1840960  
H72G      1  1.0080   -0.0   A       0.257113370055      0.1840960  
H73G      1  1.0080   -0.0   A       0.257113370055      0.1840960  
H74G      1  1.0080   -0.0   A       0.257113370055      0.1840960  
H75G      1  1.0080   -0.0   A       0.257113370055      0.1840960  
H76G      1  1.0080   -0.0   A       0.257113370055      0.1840960  
H77G      1  1.0080   -0.0   A       0.257113370055      0.1840960  
H78G      1  1.0080   -0.0   A       0.257113370055      0.1840960  
H79G      1  1.0080   -0.0   A       0.257113370055      0.1840960  
H80G      1  1.0080   -0.0   A       0.257113370055      0.1840960  
H81G      1  1.0080   -0.0   A       0.257113370055      0.1840960  
H82G      1  1.0080   -0.0   A       0.257113370055      0.1840960  
H83G      1  1.0080    0.1   A       0.257113370055      0.1840960  
H84G      1  1.0080    0.1   A       0.257113370055      0.1840960  
H85G      1  1.0080    0.1   A       0.257113370055      0.1840960  
    
[ nonbond_params ] 
 
[ pairtypes ]    
    
[ bondtypes ]    
N1G    C1G    1  0.1361  407473.1
N1G    C3G    1  0.1469  278071.2
N1G    C5G    1  0.1468  271799.3
C1G    C2G    1  0.1517  247866.9
C1G    O1G    1  0.1249  586860.4
C2G    H1G    1  0.1096  289425.7
C2G    H2G    1  0.1095  292136.1
C2G    H3G    1  0.1091  300131.7
C3G    C4G    1  0.1538  244071.1
C3G    H4G    1  0.1091  268732.5
C3G    H5G    1  0.1094  261609.6
C4G    O2G    1  0.1433  279636.0
C4G    H6G    1  0.1097  274327.3
C4G    H7G    1  0.1093  280620.0
C5G    C6G    1  0.1526  242325.6
C5G    H8G    1  0.1096  256065.0
C5G    H9G    1  0.1090  274757.4
C6G    O3G    1  0.1429  275674.6
C6G    H10G   1  0.1099  269243.7
C6G    H11G   1  0.1100  267506.6
O2G    C7G    1  0.1425  293064.9
O3G    C9G    1  0.1425  279988.3
C7G    C8G    1  0.1541  223070.8
C7G    H12G   1  0.1096  275811.8
C7G    H13G   1  0.1097  273710.6
C8G    O4G    1  0.1422  292089.2
C8G    C11G   1  0.1537  231039.6
C8G    H14G   1  0.1095  215110.3
C9G    C10G   1  0.1532  239265.4
C9G    H15G   1  0.1099  269863.8
C9G    H16G   1  0.1099  270140.0
C10G   O5G    1  0.1426  292123.5
C10G   C12G   1  0.1538  227351.0
C10G   H17G   1  0.1093  220251.6
O4G    H18G   1  0.0984  379842.8
O5G    H19G   1  0.0975  366783.7
C11G   N2G    1  0.1533  225758.6
C11G   H20G   1  0.1092  284154.7
C11G   H21G   1  0.1093  280942.2
C12G   N3G    1  0.1531  220789.7
C12G   H22G   1  0.1091  284201.5
C12G   H23G   1  0.1093  280737.2
N2G    C13G   1  0.1505  237736.6
N2G    C14G   1  0.1509  234191.0
N2G    C17G   1  0.1536  211912.1
N3G    C15G   1  0.1506  237399.3
N3G    C16G   1  0.1510  233117.4
N3G    C29G   1  0.1537  211207.5
C13G   H24G   1  0.1091  301299.0
C13G   H25G   1  0.1089  304926.6
C13G   H26G   1  0.1089  304551.7
C14G   H27G   1  0.1091  300479.0
C14G   H28G   1  0.1089  303984.3
C14G   H29G   1  0.1087  309439.4
C15G   H30G   1  0.1088  305412.8
C15G   H31G   1  0.1091  301035.5
C15G   H32G   1  0.1089  304316.5
C16G   H33G   1  0.1089  303961.7
C16G   H34G   1  0.1091  300568.5
C16G   H35G   1  0.1087  309845.3
C17G   C18G   1  0.1528  241628.5
C17G   H36G   1  0.1093  290018.1
C17G   H37G   1  0.1093  289673.4
C18G   C19G   1  0.1540  236001.0
C18G   H38G   1  0.1095  288909.4
C18G   H39G   1  0.1096  287388.9
C19G   C20G   1  0.1535  240169.1
C19G   H40G   1  0.1099  282199.1
C19G   H41G   1  0.1099  282759.7
C20G   C21G   1  0.1535  239675.4
C20G   H42G   1  0.1100  280862.7
C20G   H43G   1  0.1100  280850.2
C21G   C22G   1  0.1535  239376.7
C21G   H44G   1  0.1101  279882.0
C21G   H45G   1  0.1101  279951.4
C22G   C23G   1  0.1535  239217.7
C22G   H46G   1  0.1101  279570.7
C22G   H47G   1  0.1101  279671.1
C23G   C24G   1  0.1535  239219.4
C23G   H48G   1  0.1101  279434.3
C23G   H49G   1  0.1101  279444.3
C24G   C25G   1  0.1535  239165.0
C24G   H50G   1  0.1101  279382.4
C24G   H51G   1  0.1101  279454.4
C25G   C26G   1  0.1535  239291.3
C25G   H52G   1  0.1101  279365.7
C25G   H53G   1  0.1101  279344.8
C26G   C27G   1  0.1535  239445.3
C26G   H54G   1  0.1101  279163.2
C26G   H55G   1  0.1101  279206.7
C27G   C28G   1  0.1534  243320.5
C27G   H56G   1  0.1100  280947.2
C27G   H57G   1  0.1100  280936.4
C28G   H58G   1  0.1098  288231.6
C28G   H59G   1  0.1098  288190.6
C28G   H60G   1  0.1097  289889.3
C29G   C30G   1  0.1527  242004.2
C29G   H61G   1  0.1093  289602.3
C29G   H62G   1  0.1093  289955.4
C30G   C31G   1  0.1540  236026.1
C30G   H63G   1  0.1095  289085.9
C30G   H64G   1  0.1096  287580.5
C31G   C32G   1  0.1535  240082.1
C31G   H65G   1  0.1099  282779.0
C31G   H66G   1  0.1099  282358.9
C32G   C33G   1  0.1535  239610.1
C32G   H67G   1  0.1100  280746.4
C32G   H68G   1  0.1100  280876.9
C33G   C34G   1  0.1535  239281.3
C33G   H69G   1  0.1101  279979.1
C33G   H70G   1  0.1101  279881.1
C34G   C35G   1  0.1535  239170.8
C34G   H71G   1  0.1101  279552.3
C34G   H72G   1  0.1101  279571.5
C35G   C36G   1  0.1535  239110.6
C35G   H73G   1  0.1101  279460.2
C35G   H74G   1  0.1101  279395.0
C36G   C37G   1  0.1535  239110.6
C36G   H75G   1  0.1101  279352.3
C36G   H76G   1  0.1101  279369.0
C37G   C38G   1  0.1535  239203.5
C37G   H77G   1  0.1101  279359.0
C37G   H78G   1  0.1101  279302.1
C38G   C39G   1  0.1535  239418.5
C38G   H79G   1  0.1101  279138.1
C38G   H80G   1  0.1101  279153.1
C39G   C40G   1  0.1534  243289.6
C39G   H81G   1  0.1100  280938.0
C39G   H82G   1  0.1100  280895.4
C40G   H83G   1  0.1098  288189.7
C40G   H84G   1  0.1098  288184.7
C40G   H85G   1  0.1097  289896.0
    
[ angletypes ]   
N1G    C1G    C2G    5    119.5600     532.28011      0.00000        0.00000
N1G    C1G    O1G    5    120.6400     543.81958      0.00000        0.00000
N1G    C3G    C4G    5    112.7400     450.15656      0.00000        0.00000
N1G    C3G    H4G    5    107.9500     171.21765      0.00000        0.00000
N1G    C3G    H5G    5    108.5200     136.54902      0.00000        0.00000
N1G    C5G    C6G    5    115.1700     443.61278      0.00000        0.00000
N1G    C5G    H8G    5    108.4100     149.61147      0.00000        0.00000
N1G    C5G    H9G    5    108.9600     164.84123      0.00000        0.00000
C1G    N1G    C3G    5    117.0700     539.51843      0.00000        0.00000
C1G    N1G    C5G    5    123.8100     469.22723      0.00000        0.00000
C1G    C2G    H1G    5    111.3500     237.89387      0.00000        0.00000
C1G    C2G    H2G    5    112.1800     240.58000      0.00000        0.00000
C1G    C2G    H3G    5    107.8700     261.51674      0.00000        0.00000
C2G    C1G    O1G    5    119.8000     453.74643      0.00000        0.00000
C3G    N1G    C5G    5    118.9300     502.89170      0.00000        0.00000
C3G    C4G    O2G    5    107.9900     436.47488      0.00000        0.00000
C3G    C4G    H6G    5    111.1200     212.08696      0.00000        0.00000
C3G    C4G    H7G    5    109.8300     192.11254      0.00000        0.00000
C4G    C3G    H4G    5    110.9800     168.98339      0.00000        0.00000
C4G    C3G    H5G    5    108.1400     139.14310      0.00000        0.00000
C4G    O2G    C7G    5    116.2900     998.93000      0.00000        0.00000
C5G    C6G    O3G    5    109.6400     435.14437      0.00000        0.00000
C5G    C6G    H10G   5    110.7500     179.40992      0.00000        0.00000
C5G    C6G    H11G   5    108.7500     172.05445      0.00000        0.00000
C6G    C5G    H8G    5    109.0800     149.55290      0.00000        0.00000
C6G    C5G    H9G    5    108.0400     149.05918      0.00000        0.00000
C6G    O3G    C9G    5    113.4700     646.62883      0.00000        0.00000
O2G    C4G    H6G    5    109.4600     161.49403      0.00000        0.00000
O2G    C4G    H7G    5    110.3900     156.53181      0.00000        0.00000
O2G    C7G    C8G    5    113.0600     670.67010      0.00000        0.00000
O2G    C7G    H12G   5    107.1300     187.44320      0.00000        0.00000
O2G    C7G    H13G   5    110.9800     185.14200      0.00000        0.00000
O3G    C6G    H10G   5    110.0700     157.37698      0.00000        0.00000
O3G    C6G    H11G   5    109.2000     154.90842      0.00000        0.00000
O3G    C9G    C10G   5    107.5500     452.55818      0.00000        0.00000
O3G    C9G    H15G   5    110.9300     156.64059      0.00000        0.00000
O3G    C9G    H16G   5    110.0700     147.05086      0.00000        0.00000
C7G    C8G    O4G    5    113.5900     229.66813      0.00000        0.00000
C7G    C8G    C11G   5    109.0700     293.57454      0.00000        0.00000
C7G    C8G    H14G   5    105.4200      82.44990      0.00000        0.00000
C8G    C7G    H12G   5    109.1100     217.25002      0.00000        0.00000
C8G    C7G    H13G   5    108.3900     183.52698      0.00000        0.00000
C8G    O4G    H18G   5    112.7300     440.71746      0.00000        0.00000
C8G    C11G   N2G    5    117.1900     647.63299      0.00000        0.00000
C8G    C11G   H20G   5    110.8700     137.40256      0.00000        0.00000
C8G    C11G   H21G   5    108.3300     144.21411      0.00000        0.00000
C9G    C10G   O5G    5    110.0600     208.94059      0.00000        0.00000
C9G    C10G   C12G   5    109.9200     274.10221      0.00000        0.00000
C9G    C10G   H17G   5    107.1500      80.59221      0.00000        0.00000
C10G   C9G    H15G   5    111.5200     175.37654      0.00000        0.00000
C10G   C9G    H16G   5    108.1400     175.02509      0.00000        0.00000
C10G   O5G    H19G   5    107.1200     475.36098      0.00000        0.00000
C10G   C12G   N3G    5    117.0200     580.21202      0.00000        0.00000
C10G   C12G   H22G   5    110.8000     135.67875      0.00000        0.00000
C10G   C12G   H23G   5    108.2100     139.35230      0.00000        0.00000
O4G    C8G    C11G   5    113.8400     207.66866      0.00000        0.00000
O4G    C8G    H14G   5    105.0700      64.23277      0.00000        0.00000
O5G    C10G   C12G   5    113.3300     187.86997      0.00000        0.00000
O5G    C10G   H17G   5    106.2700      62.67632      0.00000        0.00000
C11G   C8G    H14G   5    109.3800      81.83067      0.00000        0.00000
C11G   N2G    C13G   5    111.0800     105.95562      0.00000        0.00000
C11G   N2G    C14G   5    110.3500      93.30320      0.00000        0.00000
C11G   N2G    C17G   5    105.9300     100.65867      0.00000        0.00000
C12G   C10G   H17G   5    109.8800      85.06072      0.00000        0.00000
C12G   N3G    C15G   5    110.8500      96.76755      0.00000        0.00000
C12G   N3G    C16G   5    110.4900      90.34930      0.00000        0.00000
C12G   N3G    C29G   5    106.0400      97.38678      0.00000        0.00000
N2G    C11G   H20G   5    106.0100     187.02480      0.00000        0.00000
N2G    C11G   H21G   5    105.7700     168.58173      0.00000        0.00000
N2G    C13G   H24G   5    109.0700     307.49053      0.00000        0.00000
N2G    C13G   H25G   5    108.7700     320.40235      0.00000        0.00000
N2G    C13G   H26G   5    108.9000     312.23518      0.00000        0.00000
N2G    C14G   H27G   5    108.7000     314.77069      0.00000        0.00000
N2G    C14G   H28G   5    108.8300     321.39814      0.00000        0.00000
N2G    C14G   H29G   5    108.0100     314.49454      0.00000        0.00000
N2G    C17G   C18G   5    116.6500     508.28069      0.00000        0.00000
N2G    C17G   H36G   5    105.4500     163.50235      0.00000        0.00000
N2G    C17G   H37G   5    105.3100     166.27216      0.00000        0.00000
N3G    C12G   H22G   5    106.0400     175.98741      0.00000        0.00000
N3G    C12G   H23G   5    105.8800     164.29731      0.00000        0.00000
N3G    C15G   H30G   5    108.8200     320.41072      0.00000        0.00000
N3G    C15G   H31G   5    109.0500     306.95498      0.00000        0.00000
N3G    C15G   H32G   5    108.9800     313.80000      0.00000        0.00000
N3G    C16G   H33G   5    108.7200     321.78307      0.00000        0.00000
N3G    C16G   H34G   5    108.6900     314.98826      0.00000        0.00000
N3G    C16G   H35G   5    108.0800     315.89200      0.00000        0.00000
N3G    C29G   C30G   5    116.4300     503.88749      0.00000        0.00000
N3G    C29G   H61G   5    105.4800     160.23883      0.00000        0.00000
N3G    C29G   H62G   5    105.3700     166.50646      0.00000        0.00000
C13G   N2G    C14G   5    109.1300      84.94357      0.00000        0.00000
C13G   N2G    C17G   5    110.0100      96.24874      0.00000        0.00000
C14G   N2G    C17G   5    110.3100      95.62114      0.00000        0.00000
C15G   N3G    C16G   5    109.1900      83.94778      0.00000        0.00000
C15G   N3G    C29G   5    110.0600      90.47482      0.00000        0.00000
C16G   N3G    C29G   5    110.1800      94.73413      0.00000        0.00000
C17G   C18G   C19G   5    109.7100     336.24298      0.00000        0.00000
C17G   C18G   H38G   5    110.5700     113.07678      0.00000        0.00000
C17G   C18G   H39G   5    111.2400     115.05163      0.00000        0.00000
C18G   C17G   H36G   5    110.1900     132.46544      0.00000        0.00000
C18G   C17G   H37G   5    110.6000     128.08061      0.00000        0.00000
C18G   C19G   C20G   5    112.6800     330.54437      0.00000        0.00000
C18G   C19G   H40G   5    109.3700     120.18958      0.00000        0.00000
C18G   C19G   H41G   5    109.3800     119.30258      0.00000        0.00000
C19G   C18G   H38G   5    108.8900     115.89680      0.00000        0.00000
C19G   C18G   H39G   5    108.8700     118.59130      0.00000        0.00000
C19G   C20G   C21G   5    113.1000     326.99634      0.00000        0.00000
C19G   C20G   H42G   5    109.2100     118.26494      0.00000        0.00000
C19G   C20G   H43G   5    109.2900     119.74608      0.00000        0.00000
C20G   C19G   H40G   5    109.2500     119.09338      0.00000        0.00000
C20G   C19G   H41G   5    109.4100     117.64571      0.00000        0.00000
C20G   C21G   C22G   5    113.5000     322.46925      0.00000        0.00000
C20G   C21G   H44G   5    109.1700     119.11011      0.00000        0.00000
C20G   C21G   H45G   5    109.2300     118.43230      0.00000        0.00000
C21G   C20G   H42G   5    109.2800     117.26915      0.00000        0.00000
C21G   C20G   H43G   5    109.3600     118.88418      0.00000        0.00000
C21G   C22G   C23G   5    113.4900     321.74960      0.00000        0.00000
C21G   C22G   H46G   5    109.1800     118.00554      0.00000        0.00000
C21G   C22G   H47G   5    109.2400     118.96786      0.00000        0.00000
C22G   C21G   H44G   5    109.1800     118.91765      0.00000        0.00000
C22G   C21G   H45G   5    109.2500     118.19800      0.00000        0.00000
C22G   C23G   C24G   5    113.6300     318.92122      0.00000        0.00000
C22G   C23G   H48G   5    109.1700     118.60803      0.00000        0.00000
C22G   C23G   H49G   5    109.2000     118.08922      0.00000        0.00000
C23G   C22G   H46G   5    109.2000     117.81307      0.00000        0.00000
C23G   C22G   H47G   5    109.2400     118.80050      0.00000        0.00000
C23G   C24G   C25G   5    113.5900     318.19320      0.00000        0.00000
C23G   C24G   H50G   5    109.1900     117.82981      0.00000        0.00000
C23G   C24G   H51G   5    109.2200     118.46578      0.00000        0.00000
C24G   C23G   H48G   5    109.1700     118.56619      0.00000        0.00000
C24G   C23G   H49G   5    109.2100     118.17290      0.00000        0.00000
C24G   C25G   C26G   5    113.6400     315.52381      0.00000        0.00000
C24G   C25G   H52G   5    109.1800     118.14779      0.00000        0.00000
C24G   C25G   H53G   5    109.2000     117.75450      0.00000        0.00000
C25G   C24G   H50G   5    109.1800     117.85491      0.00000        0.00000
C25G   C24G   H51G   5    109.2000     118.35699      0.00000        0.00000
C25G   C26G   C27G   5    113.6600     314.86274      0.00000        0.00000
C25G   C26G   H54G   5    109.2400     117.54530      0.00000        0.00000
C25G   C26G   H55G   5    109.2500     117.88002      0.00000        0.00000
C26G   C25G   H52G   5    109.1700     118.04738      0.00000        0.00000
C26G   C25G   H53G   5    109.1900     117.86328      0.00000        0.00000
C26G   C27G   C28G   5    113.2800     316.30203      0.00000        0.00000
C26G   C27G   H56G   5    109.1800     117.78797      0.00000        0.00000
C26G   C27G   H57G   5    109.1800     117.62898      0.00000        0.00000
C27G   C26G   H54G   5    109.1200     117.85491      0.00000        0.00000
C27G   C26G   H55G   5    109.1300     118.13942      0.00000        0.00000
C27G   C28G   H58G   5    111.1200     249.23251      0.00000        0.00000
C27G   C28G   H59G   5    111.1100     249.14883      0.00000        0.00000
C27G   C28G   H60G   5    111.4200     244.54643      0.00000        0.00000
C28G   C27G   H56G   5    109.3800     117.48672      0.00000        0.00000
C28G   C27G   H57G   5    109.3800     117.36957      0.00000        0.00000
C29G   C30G   C31G   5    109.8800     329.81635      0.00000        0.00000
C29G   C30G   H63G   5    110.5600     114.09768      0.00000        0.00000
C29G   C30G   H64G   5    111.1600     113.19394      0.00000        0.00000
C30G   C29G   H61G   5    110.2700     130.09730      0.00000        0.00000
C30G   C29G   H62G   5    110.6300     128.00530      0.00000        0.00000
C30G   C31G   C32G   5    112.4600     327.41474      0.00000        0.00000
C30G   C31G   H65G   5    109.3800     119.29421      0.00000        0.00000
C30G   C31G   H66G   5    109.4300     118.27331      0.00000        0.00000
C31G   C30G   H63G   5    108.9100     117.13526      0.00000        0.00000
C31G   C30G   H64G   5    108.7600     116.43235      0.00000        0.00000
C31G   C32G   C33G   5    113.2800     318.01747      0.00000        0.00000
C31G   C32G   H67G   5    109.2000     117.91349      0.00000        0.00000
C31G   C32G   H68G   5    109.2100     118.55782      0.00000        0.00000
C32G   C31G   H65G   5    109.4200     117.32773      0.00000        0.00000
C32G   C31G   H66G   5    109.3700     116.75870      0.00000        0.00000
C32G   C33G   C34G   5    113.3300     316.26856      0.00000        0.00000
C32G   C33G   H69G   5    109.2500     117.97206      0.00000        0.00000
C32G   C33G   H70G   5    109.2300     117.26915      0.00000        0.00000
C33G   C32G   H67G   5    109.2800     117.11016      0.00000        0.00000
C33G   C32G   H68G   5    109.2700     117.77960      0.00000        0.00000
C33G   C34G   C35G   5    113.6300     312.43602      0.00000        0.00000
C33G   C34G   H71G   5    109.1800     117.33610      0.00000        0.00000
C33G   C34G   H72G   5    109.1800     117.92186      0.00000        0.00000
C34G   C33G   H69G   5    109.2500     117.52856      0.00000        0.00000
C34G   C33G   H70G   5    109.2600     116.97627      0.00000        0.00000
C34G   C35G   C36G   5    113.5200     312.85442      0.00000        0.00000
C34G   C35G   H73G   5    109.2100     117.62061      0.00000        0.00000
C34G   C35G   H74G   5    109.2100     117.05995      0.00000        0.00000
C35G   C34G   H71G   5    109.1900     117.35283      0.00000        0.00000
C35G   C34G   H72G   5    109.1900     117.88002      0.00000        0.00000
C35G   C36G   C37G   5    113.6700     311.18918      0.00000        0.00000
C35G   C36G   H75G   5    109.1800     117.16037      0.00000        0.00000
C35G   C36G   H76G   5    109.1800     117.66245      0.00000        0.00000
C36G   C35G   H73G   5    109.2100     117.52019      0.00000        0.00000
C36G   C35G   H74G   5    109.2100     117.12690      0.00000        0.00000
C36G   C37G   C38G   5    113.5900     311.83352      0.00000        0.00000
C36G   C37G   H77G   5    109.2100     117.48672      0.00000        0.00000
C36G   C37G   H78G   5    109.2000     117.11016      0.00000        0.00000
C37G   C36G   H75G   5    109.1800     117.36957      0.00000        0.00000
C37G   C36G   H76G   5    109.1800     117.75450      0.00000        0.00000
C37G   C38G   C39G   5    113.6900     311.56574      0.00000        0.00000
C37G   C38G   H79G   5    109.2300     117.10179      0.00000        0.00000
C37G   C38G   H80G   5    109.2400     117.40304      0.00000        0.00000
C38G   C37G   H77G   5    109.1900     117.46162      0.00000        0.00000
C38G   C37G   H78G   5    109.1900     117.19384      0.00000        0.00000
C38G   C39G   C40G   5    113.2700     315.38155      0.00000        0.00000
C38G   C39G   H81G   5    109.1800     117.55366      0.00000        0.00000
C38G   C39G   H82G   5    109.1800     117.47835      0.00000        0.00000
C39G   C38G   H79G   5    109.1200     117.60387      0.00000        0.00000
C39G   C38G   H80G   5    109.1200     117.82144      0.00000        0.00000
C39G   C40G   H83G   5    111.1100     249.09026      0.00000        0.00000
C39G   C40G   H84G   5    111.1100     248.98147      0.00000        0.00000
C39G   C40G   H85G   5    111.4200     244.57990      0.00000        0.00000
C40G   C39G   H81G   5    109.3800     117.36120      0.00000        0.00000
C40G   C39G   H82G   5    109.3900     117.23568      0.00000        0.00000
H1G    C2G    H2G    5    107.9200     133.37755      0.00000        0.00000
H1G    C2G    H3G    5    108.5500     131.31902      0.00000        0.00000
H2G    C2G    H3G    5    108.8800     133.39429      0.00000        0.00000
H4G    C3G    H5G    5    108.4000      51.12011      0.00000        0.00000
H6G    C4G    H7G    5    108.0500      70.55898      0.00000        0.00000
H8G    C5G    H9G    5    106.8800      49.23731      0.00000        0.00000
H10G   C6G    H11G   5    108.3900      67.75570      0.00000        0.00000
H12G   C7G    H13G   5    108.0300      65.67206      0.00000        0.00000
H15G   C9G    H16G   5    108.5800      68.34146      0.00000        0.00000
H20G   C11G   H21G   5    108.2800      46.66834      0.00000        0.00000
H22G   C12G   H23G   5    108.5400      45.35456      0.00000        0.00000
H24G   C13G   H25G   5    110.0000     128.56595      0.00000        0.00000
H24G   C13G   H26G   5    110.6800     128.95925      0.00000        0.00000
H25G   C13G   H26G   5    109.3800     129.48643      0.00000        0.00000
H27G   C14G   H28G   5    110.2700     128.59942      0.00000        0.00000
H27G   C14G   H29G   5    110.5600     126.92582      0.00000        0.00000
H28G   C14G   H29G   5    110.4100     127.93835      0.00000        0.00000
H30G   C15G   H31G   5    110.0300     128.64126      0.00000        0.00000
H30G   C15G   H32G   5    109.2600     130.06382      0.00000        0.00000
H31G   C15G   H32G   5    110.6800     129.06803      0.00000        0.00000
H33G   C16G   H34G   5    110.2000     128.23123      0.00000        0.00000
H33G   C16G   H35G   5    110.5500     127.70405      0.00000        0.00000
H34G   C16G   H35G   5    110.5300     127.50322      0.00000        0.00000
H36G   C17G   H37G   5    108.1900      45.20394      0.00000        0.00000
H38G   C18G   H39G   5    107.5000      46.38382      0.00000        0.00000
H40G   C19G   H41G   5    106.5700      44.77717      0.00000        0.00000
H42G   C20G   H43G   5    106.3800      44.44245      0.00000        0.00000
H44G   C21G   H45G   5    106.2600      44.11610      0.00000        0.00000
H46G   C22G   H47G   5    106.2300      44.09936      0.00000        0.00000
H48G   C23G   H49G   5    106.2000      43.97384      0.00000        0.00000
H50G   C24G   H51G   5    106.2000      43.97384      0.00000        0.00000
H52G   C25G   H53G   5    106.1900      43.89016      0.00000        0.00000
H54G   C26G   H55G   5    106.1800      43.86506      0.00000        0.00000
H56G   C27G   H57G   5    106.2000      44.14957      0.00000        0.00000
H58G   C28G   H59G   5    107.5900     125.86309      0.00000        0.00000
H58G   C28G   H60G   5    107.7100     125.94677      0.00000        0.00000
H59G   C28G   H60G   5    107.7100     125.91330      0.00000        0.00000
H61G   C29G   H62G   5    108.2300      45.19557      0.00000        0.00000
H63G   C30G   H64G   5    107.5000      46.09094      0.00000        0.00000
H65G   C31G   H66G   5    106.6000      44.81901      0.00000        0.00000
H67G   C32G   H68G   5    106.3600      44.11610      0.00000        0.00000
H69G   C33G   H70G   5    106.2800      44.05752      0.00000        0.00000
H71G   C34G   H72G   5    106.2100      43.80648      0.00000        0.00000
H73G   C35G   H74G   5    106.2200      43.88179      0.00000        0.00000
H75G   C36G   H76G   5    106.1900      43.75627      0.00000        0.00000
H77G   C37G   H78G   5    106.2000      43.83158      0.00000        0.00000
H79G   C38G   H80G   5    106.1800      43.76464      0.00000        0.00000
H81G   C39G   H82G   5    106.2000      44.13283      0.00000        0.00000
H83G   C40G   H84G   5    107.5900     125.84635      0.00000        0.00000
H83G   C40G   H85G   5    107.7100     125.91330      0.00000        0.00000
H84G   C40G   H85G   5    107.7100     125.88819      0.00000        0.00000
   
[ dihedraltypes ]
N1G    C1G    C2G    H1G      9    245.85       0.54225    6
N1G    C1G    C2G    H2G      9    124.78       0.54810    6
N1G    C1G    C2G    H3G      9      4.86       0.53597    6
N1G    C3G    C4G    O2G      9    332.65       5.71744    3
N1G    C3G    C4G    H6G      9     92.72       2.67860    3
N1G    C3G    C4G    H7G      9    212.22       2.63718    3
N1G    C5G    C6G    O3G      9    255.98       3.23591    3
N1G    C5G    C6G    H10G     9    134.32       2.45601    3
N1G    C5G    C6G    H11G     9     15.32       2.72295    3
C1G    N1G    C3G    C4G      9    104.50       0.99370    6
C1G    N1G    C3G    H4G      9    341.55       0.54225    6
C1G    N1G    C3G    H5G      9    224.26       0.48032    6
C1G    N1G    C5G    C6G      9    287.85       0.42719    6
C1G    N1G    C5G    H8G      9     50.33       0.48074    6
C1G    N1G    C5G    H9G      9    166.30       0.37991    6
O1G    C1G    C2G    H1G      9     66.24       0.49497    6
O1G    C1G    C2G    H2G      9    305.17       0.50417    6
O1G    C1G    C2G    H3G      9    185.25       0.55898    6
C3G    N1G    C1G    C2G      9    180.00       2.98612    2
C3G    N1G    C1G    O1G      9    180.00       4.03296    2
C3G    N1G    C5G    C6G      9    102.58       0.42719    6
C3G    N1G    C5G    H8G      9    225.05       0.44309    6
C3G    N1G    C5G    H9G      9    341.03       0.42802    6
C3G    C4G    O2G    C7G      9     37.03       9.75123    3
C4G    O2G    C7G    C8G      9    277.09       5.91910    3
C4G    O2G    C7G    H12G     9     37.33       4.79110    3
C4G    O2G    C7G    H13G     9    155.04       3.29616    3
C5G    N1G    C1G    C2G      9    180.00       2.83466    2
C5G    N1G    C1G    O1G      9    180.00       4.80281    2
C5G    N1G    C3G    C4G      9    289.42       0.92257    6
C5G    N1G    C3G    H4G      9    166.47       0.48953    6
C5G    N1G    C3G    H5G      9     49.18       0.50752    6
C5G    C6G    O3G    C9G      9      0.00       3.53925    3
C6G    O3G    C9G    C10G     9     19.76       3.49448    3
C6G    O3G    C9G    H15G     9    257.55       3.73464    3
C6G    O3G    C9G    H16G     9    137.36       3.92878    3
O2G    C7G    C8G    O4G      9    109.20       3.70158    3
O2G    C7G    C8G    C11G     9      0.00       3.15097    3
O2G    C7G    C8G    H14G     9      0.00       2.97148    3
O3G    C9G    C10G   O5G      9      0.00       3.07189    3
O3G    C9G    C10G   C12G     9      0.00       3.01917    3
O3G    C9G    C10G   H17G     9      0.00       2.51793    3
C7G    C8G    O4G    H18G     9      0.00       3.04260    3
C7G    C8G    C11G   N2G      9      0.00       3.03884    3
C7G    C8G    C11G   H20G     9      0.00       2.88780    3
C7G    C8G    C11G   H21G     9      0.00       2.68320    3
C8G    C11G   N2G    C13G     9    137.11       1.98071    3
C8G    C11G   N2G    C14G     9    258.27       2.26396    3
C8G    C11G   N2G    C17G     9     17.68       2.20455    3
C9G    C10G   O5G    H19G     9    137.88       2.78236    3
C9G    C10G   C12G   N3G      9      0.00       2.80621    3
C9G    C10G   C12G   H22G     9      0.00       2.58529    3
C9G    C10G   C12G   H23G     9      0.00       2.62044    3
C10G   C12G   N3G    C15G     9    223.50       2.16689    3
C10G   C12G   N3G    C16G     9    102.32       2.43634    3
C10G   C12G   N3G    C29G     9    342.94       2.29618    3
O4G    C8G    C11G   N2G      9      0.00       3.23507    3
O4G    C8G    C11G   H20G     9      0.00       2.81792    3
O4G    C8G    C11G   H21G     9      0.00       3.07775    3
O5G    C10G   C12G   N3G      9      0.00       2.99867    3
O5G    C10G   C12G   H22G     9      0.00       2.71918    3
O5G    C10G   C12G   H23G     9      0.00       2.88236    3
C11G   C8G    O4G    H18G     9    110.41       2.87692    3
C11G   N2G    C13G   H24G     9      0.00       2.22631    3
C11G   N2G    C13G   H25G     9      0.00       2.27149    3
C11G   N2G    C13G   H26G     9      0.00       2.30204    3
C11G   N2G    C14G   H27G     9      0.00       2.32003    3
C11G   N2G    C14G   H28G     9      0.00       2.39074    3
C11G   N2G    C14G   H29G     9      0.00       2.37526    3
C11G   N2G    C17G   C18G     9      9.78       2.18321    3
C11G   N2G    C17G   H36G     9    132.41       2.34973    3
C11G   N2G    C17G   H37G     9      0.00       2.33593    3
C12G   C10G   O5G    H19G     9    261.41       2.52965    3
C12G   N3G    C15G   H30G     9      0.00       2.25601    3
C12G   N3G    C15G   H31G     9      0.00       2.20790    3
C12G   N3G    C15G   H32G     9      0.00       2.27986    3
C12G   N3G    C16G   H33G     9      0.00       2.29534    3
C12G   N3G    C16G   H34G     9      0.00       2.21543    3
C12G   N3G    C16G   H35G     9      0.00       2.26229    3
C12G   N3G    C29G   C30G     9    350.59       2.09284    3
C12G   N3G    C29G   H61G     9    227.97       2.26271    3
C12G   N3G    C29G   H62G     9      0.00       2.24848    3
N2G    C17G   C18G   C19G     9      0.00       2.31794    3
N2G    C17G   C18G   H38G     9      0.00       2.26271    3
N2G    C17G   C18G   H39G     9      0.00       2.22254    3
N3G    C29G   C30G   C31G     9      0.00       2.10120    3
N3G    C29G   C30G   H63G     9      0.00       2.25769    3
N3G    C29G   C30G   H64G     9      0.00       2.14430    3
C13G   N2G    C14G   H27G     9      0.00       2.37651    3
C13G   N2G    C14G   H28G     9      0.00       2.34973    3
C13G   N2G    C14G   H29G     9      0.00       2.36773    3
C13G   N2G    C17G   C18G     9    249.65       2.42839    3
C13G   N2G    C17G   H36G     9     12.28       2.33551    3
C13G   N2G    C17G   H37G     9      0.00       2.15141    3
C14G   N2G    C13G   H24G     9      0.00       2.23760    3
C14G   N2G    C13G   H25G     9      0.00       2.18991    3
C14G   N2G    C13G   H26G     9      0.00       2.20037    3
C14G   N2G    C17G   C18G     9    129.21       2.06020    3
C14G   N2G    C17G   H36G     9    251.84       2.05434    3
C14G   N2G    C17G   H37G     9      0.00       2.12756    3
C15G   N3G    C16G   H33G     9      0.00       2.23091    3
C15G   N3G    C16G   H34G     9      0.00       2.25978    3
C15G   N3G    C16G   H35G     9      0.00       2.24806    3
C15G   N3G    C29G   C30G     9    110.54       2.18530    3
C15G   N3G    C29G   H61G     9    347.92       2.25267    3
C15G   N3G    C29G   H62G     9      0.00       2.07903    3
C16G   N3G    C15G   H30G     9      0.00       2.19283    3
C16G   N3G    C15G   H31G     9      0.00       2.23718    3
C16G   N3G    C15G   H32G     9      0.00       2.19534    3
C16G   N3G    C29G   C30G     9    231.01       1.99870    3
C16G   N3G    C29G   H61G     9    108.39       2.03468    3
C16G   N3G    C29G   H62G     9      0.00       2.11083    3
C17G   N2G    C13G   H24G     9      0.00       2.26940    3
C17G   N2G    C13G   H25G     9      0.00       2.27526    3
C17G   N2G    C13G   H26G     9      0.00       2.33886    3
C17G   N2G    C14G   H27G     9      0.00       2.27861    3
C17G   N2G    C14G   H28G     9      0.00       2.37191    3
C17G   N2G    C14G   H29G     9      0.00       2.38195    3
C17G   C18G   C19G   C20G     9      0.00       2.10790    3
C17G   C18G   C19G   H40G     9      0.00       2.05644    3
C17G   C18G   C19G   H41G     9      0.00       2.03008    3
C18G   C19G   C20G   C21G     9      0.00       2.01083    3
C18G   C19G   C20G   H42G     9      0.00       1.94891    3
C18G   C19G   C20G   H43G     9      0.00       1.97359    3
C19G   C20G   C21G   C22G     9      0.00       1.95142    3
C19G   C20G   C21G   H44G     9      0.00       1.94389    3
C19G   C20G   C21G   H45G     9      0.00       1.91753    3
C20G   C21G   C22G   C23G     9      0.00       1.90916    3
C20G   C21G   C22G   H46G     9      0.00       1.90121    3
C20G   C21G   C22G   H47G     9      0.00       1.91711    3
C21G   C22G   C23G   C24G     9      0.00       1.88698    3
C21G   C22G   C23G   H48G     9      0.00       1.91125    3
C21G   C22G   C23G   H49G     9      0.00       1.89619    3
C22G   C23G   C24G   C25G     9      0.00       1.85979    3
C22G   C23G   C24G   H50G     9      0.00       1.88824    3
C22G   C23G   C24G   H51G     9      0.00       1.89912    3
C23G   C24G   C25G   C26G     9      0.00       1.84556    3
C23G   C24G   C25G   H52G     9      0.00       1.89577    3
C23G   C24G   C25G   H53G     9      0.00       1.88698    3
C24G   C25G   C26G   C27G     9      0.00       1.82381    3
C24G   C25G   C26G   H54G     9      0.00       1.88196    3
C24G   C25G   C26G   H55G     9      0.00       1.88782    3
C25G   C26G   C27G   C28G     9      0.00       1.82673    3
C25G   C26G   C27G   H56G     9      0.00       1.88740    3
C25G   C26G   C27G   H57G     9      0.00       1.88322    3
C26G   C27G   C28G   H58G     9      0.00       1.87025    3
C26G   C27G   C28G   H59G     9      0.00       1.86857    3
C26G   C27G   C28G   H60G     9      0.00       1.90205    3
C29G   N3G    C15G   H30G     9      0.00       2.28781    3
C29G   N3G    C15G   H31G     9      0.00       2.27651    3
C29G   N3G    C15G   H32G     9      0.00       2.34973    3
C29G   N3G    C16G   H33G     9      0.00       2.28781    3
C29G   N3G    C16G   H34G     9      0.00       2.20497    3
C29G   N3G    C16G   H35G     9      0.00       2.29576    3
C29G   C30G   C31G   C32G     9      0.00       1.89912    3
C29G   C30G   C31G   H65G     9      0.00       2.00748    3
C29G   C30G   C31G   H66G     9      0.00       1.98280    3
C30G   C31G   C32G   C33G     9      0.00       1.87987    3
C30G   C31G   C32G   H67G     9      0.00       1.92422    3
C30G   C31G   C32G   H68G     9      0.00       1.94054    3
C31G   C32G   C33G   C34G     9      0.00       1.82590    3
C31G   C32G   C33G   H69G     9      0.00       1.90079    3
C31G   C32G   C33G   H70G     9      0.00       1.89033    3
C32G   C33G   C34G   C35G     9      0.00       1.83970    3
C32G   C33G   C34G   H71G     9      0.00       1.88447    3
C32G   C33G   C34G   H72G     9      0.00       1.89703    3
C33G   C34G   C35G   C36G     9      0.00       1.81627    3
C33G   C34G   C35G   H73G     9      0.00       1.88489    3
C33G   C34G   C35G   H74G     9      0.00       1.87569    3
C34G   C35G   C36G   C37G     9      0.00       1.82506    3
C34G   C35G   C36G   H75G     9      0.00       1.87694    3
C34G   C35G   C36G   H76G     9      0.00       1.88615    3
C35G   C36G   C37G   C38G     9      0.00       1.80958    3
C35G   C36G   C37G   H77G     9      0.00       1.87987    3
C35G   C36G   C37G   H78G     9      0.00       1.87318    3
C36G   C37G   C38G   C39G     9      0.00       1.81042    3
C36G   C37G   C38G   H79G     9      0.00       1.87443    3
C36G   C37G   C38G   H80G     9      0.00       1.88029    3
C37G   C38G   C39G   C40G     9      0.00       1.81586    3
C37G   C38G   C39G   H81G     9      0.00       1.87862    3
C37G   C38G   C39G   H82G     9      0.00       1.87652    3
C38G   C39G   C40G   H83G     9      0.00       1.86774    3
C38G   C39G   C40G   H84G     9      0.00       1.86690    3
C38G   C39G   C40G   H85G     9      0.00       1.90037    3
H4G    C3G    C4G    O2G      9     93.89       3.54343    3
H4G    C3G    C4G    H6G      9    213.96       2.39367    3
H4G    C3G    C4G    H7G      9    333.46       2.38948    3
H5G    C3G    C4G    O2G      9    212.67       3.04428    3
H5G    C3G    C4G    H6G      9    332.74       2.49074    3
H5G    C3G    C4G    H7G      9     92.24       2.75140    3
H6G    C4G    O2G    C7G      9    275.92       4.87436    3
H7G    C4G    O2G    C7G      9    157.11       4.08860    3
H8G    C5G    C6G    O3G      9    133.86       2.52463    3
H8G    C5G    C6G    H10G     9     12.20       2.27735    3
H8G    C5G    C6G    H11G     9    253.20       2.31292    3
H9G    C5G    C6G    O3G      9     18.02       2.81751    3
H9G    C5G    C6G    H10G     9    256.37       2.37107    3
H9G    C5G    C6G    H11G     9    137.36       2.38739    3
H10G   C6G    O3G    C9G      9      0.00       3.78024    3
H11G   C6G    O3G    C9G      9      0.00       3.75640    3
H12G   C7G    C8G    O4G      9    350.10       2.95390    3
H12G   C7G    C8G    C11G     9      0.00       2.45015    3
H12G   C7G    C8G    H14G     9      0.00       2.26354    3
H13G   C7G    C8G    O4G      9      0.00       2.81960    3
H13G   C7G    C8G    C11G     9      0.00       2.82587    3
H13G   C7G    C8G    H14G     9      0.00       2.27986    3
H14G   C8G    O4G    H18G     9    350.77       2.15267    3
H14G   C8G    C11G   N2G      9      0.00       2.34430    3
H14G   C8G    C11G   H20G     9      0.00       2.40622    3
H14G   C8G    C11G   H21G     9      0.00       2.17317    3
H15G   C9G    C10G   O5G      9      0.00       2.77776    3
H15G   C9G    C10G   C12G     9      0.00       2.49785    3
H15G   C9G    C10G   H17G     9      0.00       2.17442    3
H16G   C9G    C10G   O5G      9      0.00       2.77190    3
H16G   C9G    C10G   C12G     9      0.00       2.77441    3
H16G   C9G    C10G   H17G     9      0.00       2.21585    3
H17G   C10G   O5G    H19G     9     22.18       1.73050    3
H17G   C10G   C12G   N3G      9      0.00       2.21041    3
H17G   C10G   C12G   H22G     9      0.00       2.31417    3
H17G   C10G   C12G   H23G     9      0.00       2.12756    3
H20G   C11G   N2G    C13G     9     12.77       2.06146    3
H20G   C11G   N2G    C14G     9    133.94       1.96397    3
H20G   C11G   N2G    C17G     9    253.34       2.20873    3
H21G   C11G   N2G    C13G     9    257.94       2.03635    3
H21G   C11G   N2G    C14G     9     19.10       2.27902    3
H21G   C11G   N2G    C17G     9    138.51       2.40706    3
H22G   C12G   N3G    C15G     9    347.65       2.10079    3
H22G   C12G   N3G    C16G     9    226.47       1.99786    3
H22G   C12G   N3G    C29G     9    107.09       2.17777    3
H23G   C12G   N3G    C15G     9    102.85       2.05225    3
H23G   C12G   N3G    C16G     9    341.67       2.27819    3
H23G   C12G   N3G    C29G     9    222.29       2.31961    3
H36G   C17G   C18G   C19G     9      0.00       2.19200    3
H36G   C17G   C18G   H38G     9      0.00       2.23886    3
H36G   C17G   C18G   H39G     9      0.00       2.21961    3
H37G   C17G   C18G   C19G     9      0.00       2.15853    3
H37G   C17G   C18G   H38G     9      0.00       2.35768    3
H37G   C17G   C18G   H39G     9      0.00       2.25308    3
H38G   C18G   C19G   C20G     9      0.00       1.96941    3
H38G   C18G   C19G   H40G     9      0.00       2.12882    3
H38G   C18G   C19G   H41G     9      0.00       2.05853    3
H39G   C18G   C19G   C20G     9      0.00       1.99409    3
H39G   C18G   C19G   H40G     9      0.00       2.02882    3
H39G   C18G   C19G   H41G     9      0.00       2.11752    3
H40G   C19G   C20G   C21G     9      0.00       1.95853    3
H40G   C19G   C20G   H42G     9      0.00       2.09744    3
H40G   C19G   C20G   H43G     9      0.00       1.98656    3
H41G   C19G   C20G   C21G     9      0.00       1.92213    3
H41G   C19G   C20G   H42G     9      0.00       2.00288    3
H41G   C19G   C20G   H43G     9      0.00       2.09367    3
H42G   C20G   C21G   C22G     9      0.00       1.90749    3
H42G   C20G   C21G   H44G     9      0.00       2.08238    3
H42G   C20G   C21G   H45G     9      0.00       1.97736    3
H43G   C20G   C21G   C22G     9      0.00       1.92338    3
H43G   C20G   C21G   H44G     9      0.00       1.96397    3
H43G   C20G   C21G   H45G     9      0.00       2.07526    3
H44G   C21G   C22G   C23G     9      0.00       1.91669    3
H44G   C21G   C22G   H46G     9      0.00       2.07401    3
H44G   C21G   C22G   H47G     9      0.00       1.95853    3
H45G   C21G   C22G   C23G     9      0.00       1.89703    3
H45G   C21G   C22G   H46G     9      0.00       1.96606    3
H45G   C21G   C22G   H47G     9      0.00       2.07108    3
H46G   C22G   C23G   C24G     9      0.00       1.89242    3
H46G   C22G   C23G   H48G     9      0.00       2.07108    3
H46G   C22G   C23G   H49G     9      0.00       1.95811    3
H47G   C22G   C23G   C24G     9      0.00       1.90079    3
H47G   C22G   C23G   H48G     9      0.00       1.95267    3
H47G   C22G   C23G   H49G     9      0.00       2.06690    3
H48G   C23G   C24G   C25G     9      0.00       1.89828    3
H48G   C23G   C24G   H50G     9      0.00       2.06857    3
H48G   C23G   C24G   H51G     9      0.00       1.95142    3
H49G   C23G   C24G   C25G     9      0.00       1.88866    3
H49G   C23G   C24G   H50G     9      0.00       1.95393    3
H49G   C23G   C24G   H51G     9      0.00       2.06690    3
H50G   C24G   C25G   C26G     9      0.00       1.88447    3
H50G   C24G   C25G   H52G     9      0.00       2.06690    3
H50G   C24G   C25G   H53G     9      0.00       1.94933    3
H51G   C24G   C25G   C26G     9      0.00       1.88824    3
H51G   C24G   C25G   H52G     9      0.00       1.94807    3
H51G   C24G   C25G   H53G     9      0.00       2.06522    3
H52G   C25G   C26G   C27G     9      0.00       1.88406    3
H52G   C25G   C26G   H54G     9      0.00       2.06648    3
H52G   C25G   C26G   H55G     9      0.00       1.94598    3
H53G   C25G   C26G   C27G     9      0.00       1.87987    3
H53G   C25G   C26G   H54G     9      0.00       1.94598    3
H53G   C25G   C26G   H55G     9      0.00       2.06564    3
H54G   C26G   C27G   C28G     9      0.00       1.88824    3
H54G   C26G   C27G   H56G     9      0.00       2.06899    3
H54G   C26G   C27G   H57G     9      0.00       1.94389    3
H55G   C26G   C27G   C28G     9      0.00       1.89033    3
H55G   C26G   C27G   H56G     9      0.00       1.94430    3
H55G   C26G   C27G   H57G     9      0.00       2.06899    3
H56G   C27G   C28G   H58G     9      0.00       1.93970    3
H56G   C27G   C28G   H59G     9      0.00       2.04807    3
H56G   C27G   C28G   H60G     9      0.00       1.95937    3
H57G   C27G   C28G   H58G     9      0.00       2.04765    3
H57G   C27G   C28G   H59G     9      0.00       1.93928    3
H57G   C27G   C28G   H60G     9      0.00       1.95895    3
H61G   C29G   C30G   C31G     9      0.00       2.10372    3
H61G   C29G   C30G   H63G     9      0.00       2.23844    3
H61G   C29G   C30G   H64G     9      0.00       2.23342    3
H62G   C29G   C30G   C31G     9      0.00       2.16229    3
H62G   C29G   C30G   H63G     9      0.00       2.32003    3
H62G   C29G   C30G   H64G     9      0.00       2.24555    3
H63G   C30G   C31G   C32G     9      0.00       1.95351    3
H63G   C30G   C31G   H65G     9      0.00       2.03426    3
H63G   C30G   C31G   H66G     9      0.00       2.12003    3
H64G   C30G   C31G   C32G     9      0.00       1.93928    3
H64G   C30G   C31G   H65G     9      0.00       2.12212    3
H64G   C30G   C31G   H66G     9      0.00       2.03844    3
H65G   C31G   C32G   C33G     9      0.00       1.92087    3
H65G   C31G   C32G   H67G     9      0.00       2.09033    3
H65G   C31G   C32G   H68G     9      0.00       1.97778    3
H66G   C31G   C32G   C33G     9      0.00       1.90874    3
H66G   C31G   C32G   H67G     9      0.00       1.98363    3
H66G   C31G   C32G   H68G     9      0.00       2.09116    3
H67G   C32G   C33G   C34G     9      0.00       1.88657    3
H67G   C32G   C33G   H69G     9      0.00       2.07652    3
H67G   C32G   C33G   H70G     9      0.00       1.95937    3
H68G   C32G   C33G   C34G     9      0.00       1.89577    3
H68G   C32G   C33G   H69G     9      0.00       1.95476    3
H68G   C32G   C33G   H70G     9      0.00       2.07610    3
H69G   C33G   C34G   C35G     9      0.00       1.89493    3
H69G   C33G   C34G   H71G     9      0.00       2.06899    3
H69G   C33G   C34G   H72G     9      0.00       1.94514    3
H70G   C33G   C34G   C35G     9      0.00       1.88447    3
H70G   C33G   C34G   H71G     9      0.00       1.94849    3
H70G   C33G   C34G   H72G     9      0.00       2.06899    3
H71G   C34G   C35G   C36G     9      0.00       1.87778    3
H71G   C34G   C35G   H73G     9      0.00       2.06731    3
H71G   C34G   C35G   H74G     9      0.00       1.94389    3
H72G   C34G   C35G   C36G     9      0.00       1.88406    3
H72G   C34G   C35G   H73G     9      0.00       1.94054    3
H72G   C34G   C35G   H74G     9      0.00       2.06648    3
H73G   C35G   C36G   C37G     9      0.00       1.88698    3
H73G   C35G   C36G   H75G     9      0.00       2.06522    3
H73G   C35G   C36G   H76G     9      0.00       1.93887    3
H74G   C35G   C36G   C37G     9      0.00       1.87903    3
H74G   C35G   C36G   H75G     9      0.00       1.94054    3
H74G   C35G   C36G   H76G     9      0.00       2.06522    3
H75G   C36G   C37G   C38G     9      0.00       1.87527    3
H75G   C36G   C37G   H77G     9      0.00       2.06522    3
H75G   C36G   C37G   H78G     9      0.00       1.93970    3
H76G   C36G   C37G   C38G     9      0.00       1.87903    3
H76G   C36G   C37G   H77G     9      0.00       1.93845    3
H76G   C36G   C37G   H78G     9      0.00       2.06439    3
H77G   C37G   C38G   C39G     9      0.00       1.87862    3
H77G   C37G   C38G   H79G     9      0.00       2.06397    3
H77G   C37G   C38G   H80G     9      0.00       1.93761    3
H78G   C37G   C38G   C39G     9      0.00       1.87443    3
H78G   C37G   C38G   H79G     9      0.00       1.93761    3
H78G   C37G   C38G   H80G     9      0.00       2.06397    3
H79G   C38G   C39G   C40G     9      0.00       1.88615    3
H79G   C38G   C39G   H81G     9      0.00       2.06857    3
H79G   C38G   C39G   H82G     9      0.00       1.93928    3
H80G   C38G   C39G   C40G     9      0.00       1.88782    3
H80G   C38G   C39G   H81G     9      0.00       1.94012    3
H80G   C38G   C39G   H82G     9      0.00       2.06857    3
H81G   C39G   C40G   H83G     9      0.00       1.93803    3
H81G   C39G   C40G   H84G     9      0.00       2.04765    3
H81G   C39G   C40G   H85G     9      0.00       1.95895    3
H82G   C39G   C40G   H83G     9      0.00       2.04723    3
H82G   C39G   C40G   H84G     9      0.00       1.93803    3
H82G   C39G   C40G   H85G     9      0.00       1.95853    3

[ dihedraltypes ]

[ cmaptypes ]    

#include "itp_mol_01.itp" 

[system]  
ConvertedSystem

[molecules] 
mol_01     1
