# Supplementary material for: A Systematic Approach: Molecular Dynamics Study and Parametrisation of Gemini Type Cationic Surfactants
Source: Int J Mol Sci. 2021 Oct 10;22(20):10939. doi: 10.3390/ijms222010939 (PMC8536075; doi:10.3390/ijms222010939)
Supplement: Supplementary file 1 [file ijms-22-10939-s001.zip › Force_fields/Act_2_12b/Act_2_12b.par]

!>>>>>> Combined CHARMM All-Hydrogen Parameter File for <<<<<<<<<
!>>>>>>>>> CHARMM22 Proteins and CHARMM27 Lipids <<<<<<<<<<
!from
!>>>> CHARMM22 All-Hydrogen Parameter File for Proteins <<<<<<<<<<
!>>>>>>>>>>>>>>>>>>>>>> August 1999 <<<<<<<<<<<<<<<<<<<<<<<<<<<<<
!>>>>>>> Direct comments to Alexander D. MacKerell Jr. <<<<<<<<<
!>>>>>> 410-706-7442 or email: alex,mmiris.ab.umd.edu  <<<<<<<<<
!and !  \\\ CHARMM27 All-Hydrogen Lipid Parameter File ///////
!  \\\\\\\\\ Developmental /////////////////////////
!              Alexander D. MacKerell Jr.
!                     August 1999
! All comments to ADM jr.  email:alex,mmiris.ab.umd.edu
!              telephone: 410-706-7442
!


! +++++++++++++++++++++++++++++++++++++++++++++++++++++++++++++++++++++++++++++
! + Residue topologies/parameters generated by PARATOOL.                      +
! +                                                                           +
! + PARATOOL is an interactive tool for generation of force field parameters. +
! + and can be obtained free of charge from                                   +
! + http://bioinf.charite.de/biophys/paratool                                 +
! +                                                                           +
! + Author:                                                                   +
! + Jan Saam                                                                  +
! + Institute of Biochemistry                                                 +
! + Charite Berlin                                                            +
! + Germany                                                                   +
! + saam@charite.de                                                           +
! +                                                                           +
! + CITATION:                                                                 +
! + If you use PARATOOL or topologies/parameters generated by this program,   +
! + please cite the following work:                                           +
! + Saam, et al. (2006), ...                                                  +
! +++++++++++++++++++++++++++++++++++++++++++++++++++++++++++++++++++++++++++++


! Parameters for components AC4
! To be used in combination with:
! [DEFAULTDIR]/par_all27_prot_lipid_na.inp


BONDS
!
!V(bond) = Kb(b - b0)**2
!
!Kb: kcal/mole/A**2
!b0: A
!
!atom type   Kb         b0
!

C1G  C2G     291.329    1.5190
C1G  H1G     345.803    1.0965
C1G  H2G     351.187    1.0943
C1G  H3G     359.401    1.0910
C2G  O1G     746.761    1.2409
C2G  N1G     464.312    1.3692
N1G  C3G     333.691    1.4672
N1G  C10G    333.080    1.4683
C3G  C4G     269.854    1.5388
C3G  H4G     313.413    1.0945
C3G  H5G     324.944    1.0909
C4G  O2G     337.748    1.4280
C4G  H6G     325.893    1.0982
C4G  H7G     335.727    1.0940
O2G  C5G     343.432    1.4248
C5G  C6G     291.450    1.5332
C5G  H8G     326.843    1.0977
C5G  H9G     320.814    1.1001
C6G  C7G     290.128    1.5275
C6G  O4G     352.687    1.4266
C6G  H10G    252.723    1.0985
C7G  N2G     270.584    1.5245
C7G  H11G    339.276    1.0922
C7G  H64G    338.601    1.0922
N2G  C8G     286.170    1.5057
N2G  C9G     282.943    1.5051
N2G  C17G    221.169    1.5550
C8G  H12G    360.452    1.0908
C8G  H13G    364.722    1.0889
C8G  H14G    365.323    1.0888
C9G  H15G    364.449    1.0892
C9G  H16G    364.239    1.0893
C9G  H17G    367.050    1.0882
C10G C11G    287.605    1.5304
C10G H18G    316.906    1.0935
C10G H19G    317.370    1.0933
C11G O3G     334.875    1.4277
C11G H20G    328.040    1.0973
C11G H21G    323.399    1.0992
O3G  C12G    345.799    1.4210
C12G C13G    286.083    1.5323
C12G H22G    322.944    1.0992
C12G H23G    319.706    1.1006
C13G C14G    291.599    1.5270
C13G O5G     352.530    1.4276
C13G H24G    251.638    1.0982
C14G N3G     267.139    1.5247
C14G H25G    339.375    1.0922
C14G H65G    338.353    1.0923
N3G  C15G    281.500    1.5054
N3G  C16G    281.617    1.5052
N3G  C29G    220.149    1.5558
O4G  H66G    444.974    0.9747
O5G  H67G    445.546    0.9744
C15G H26G    363.923    1.0894
C15G H27G    363.970    1.0893
C15G H28G    368.017    1.0880
C16G H29G    364.707    1.0889
C16G H30G    360.623    1.0907
C16G H31G    365.549    1.0886
C17G C18G    319.737    1.4962
C17G H32G    322.593    1.0898
C17G H33G    312.985    1.0933
C18G C19G    610.698    1.3496
C18G H34G    358.604    1.0883
C19G C20G    298.881    1.5154
C19G C41G    304.540    1.5088
C20G C21G    262.834    1.5521
C20G H35G    322.897    1.0995
C20G H36G    330.311    1.0965
C21G C22G    306.164    1.5071
C21G H37G    338.047    1.0936
C21G H38G    320.390    1.1003
C22G C23G    618.746    1.3468
C22G H39G    348.758    1.0928
C23G C24G    297.275    1.5182
C23G C42G    301.169    1.5121
C24G C25G    263.125    1.5514
C24G H40G    328.168    1.0976
C24G H41G    320.694    1.1006
C25G C26G    306.234    1.5070
C25G H42G    319.521    1.1008
C25G H43G    337.156    1.0941
C26G C27G    621.742    1.3463
C26G H44G    348.238    1.0930
C27G C28G    304.858    1.5127
C27G C43G    304.503    1.5110
C28G H45G    337.694    1.0996
C28G H46G    337.856    1.0995
C28G H47G    348.878    1.0954
C29G C30G    321.817    1.4960
C29G H48G    313.083    1.0932
C29G H49G    322.463    1.0898
C30G C31G    611.677    1.3494
C30G H50G    357.880    1.0885
C31G C32G    298.949    1.5159
C31G C44G    304.728    1.5081
C32G C33G    262.341    1.5524
C32G H51G    331.366    1.0961
C32G H52G    323.250    1.0994
C33G C34G    305.479    1.5069
C33G H53G    335.542    1.0947
C33G H54G    323.053    1.0992
C34G C35G    619.192    1.3467
C34G H55G    348.578    1.0929
C35G C36G    297.343    1.5180
C35G C45G    301.072    1.5125
C36G C37G    263.368    1.5512
C36G H56G    319.300    1.1012
C36G H57G    329.511    1.0971
C37G C38G    305.237    1.5068
C37G H58G    322.646    1.0995
C37G H59G    334.213    1.0953
C38G C39G    620.410    1.3463
C38G H60G    348.049    1.0930
C39G C40G    304.917    1.5128
C39G C46G    302.907    1.5111
C40G H61G    337.611    1.0996
C40G H62G    337.793    1.0995
C40G H63G    348.883    1.0954
C41G H68G    342.615    1.0976
C41G H69G    343.619    1.0972
C41G H70G    356.580    1.0921
C42G H71G    341.163    1.0981
C42G H72G    339.128    1.0989
C42G H73G    355.527    1.0926
C43G H74G    337.961    1.0994
C43G H75G    355.611    1.0927
C43G H76G    338.491    1.0992
C44G H77G    345.434    1.0965
C44G H78G    340.740    1.0983
C44G H79G    357.250    1.0919
C45G H80G    339.877    1.0986
C45G H81G    340.337    1.0984
C45G H82G    355.213    1.0928
C46G H83G    337.917    1.0994
C46G H84G    338.389    1.0992
C46G H85G    355.698    1.0927


ANGLES
!
!V(angle) = Ktheta(Theta - Theta0)**2
!
!V(Urey-Bradley) = Kub(S - S0)**2
!
!Ktheta: kcal/mole/rad**2
!Theta0: degrees
!Kub: kcal/mole/A**2 (Urey-Bradley)
!S0: A
!
!atom types        Ktheta    Theta0    Kub      S0
!

C2G  C1G  H1G      28.159    110.86
C2G  C1G  H2G      28.959    112.78
C2G  C1G  H3G      30.747    107.89
H1G  C1G  H2G      16.067    107.83
H1G  C1G  H3G      15.595    108.46
H2G  C1G  H3G      16.149    108.93
C1G  C2G  O1G      53.931    120.52
C1G  C2G  N1G      64.086    118.60
O1G  C2G  N1G      66.824    120.87
C2G  N1G  C3G      62.144    123.42
C2G  N1G  C10G     59.818    117.98
C3G  N1G  C10G     53.227    118.40
N1G  C3G  C4G      40.534    112.96
N1G  C3G  H4G      16.799    107.81
N1G  C3G  H5G      17.784    109.81
C4G  C3G  H4G      16.351    110.44
C4G  C3G  H5G      16.131    108.76
H4G  C3G  H5G       6.057    106.88
C3G  C4G  O2G      44.408    111.47
C3G  C4G  H6G      20.223    111.27
C3G  C4G  H7G      20.524    109.95
O2G  C4G  H6G      19.783    109.84
O2G  C4G  H7G      17.619    105.88
H6G  C4G  H7G       8.330    108.25
C4G  O2G  C5G      78.591    115.62
O2G  C5G  C6G      61.084    105.82
O2G  C5G  H8G      18.813    111.50
O2G  C5G  H9G      18.268    109.98
C6G  C5G  H8G      20.746    109.89
C6G  C5G  H9G      20.662    110.53
H8G  C5G  H9G       8.458    109.10
C5G  C6G  C7G      29.082    109.37
C5G  C6G  O4G      24.304    110.24
C5G  C6G  H10G      9.766    107.48
C7G  C6G  O4G      23.004    108.67
C7G  C6G  H10G      9.832    111.48
O4G  C6G  H10G      7.355    109.60
C6G  C7G  N2G      60.461    116.73
C6G  C7G  H11G     15.626    108.70
C6G  C7G  H64G     15.691    110.31
N2G  C7G  H11G     18.127    106.66
N2G  C7G  H64G     20.280    105.51
H11G C7G  H64G      5.303    108.62
C7G  N2G  C8G      11.010    110.46
C7G  N2G  C9G      11.331    111.51
C7G  N2G  C17G     11.216    106.26
C8G  N2G  C9G      10.037    109.33
C8G  N2G  C17G     10.431    109.57
C9G  N2G  C17G     10.445    109.66
N2G  C8G  H12G     36.771    108.96
N2G  C8G  H13G     37.453    108.64
N2G  C8G  H14G     37.186    109.23
H12G C8G  H13G     15.303    110.34
H12G C8G  H14G     15.457    110.24
H13G C8G  H14G     15.371    109.40
N2G  C9G  H15G     37.358    108.89
N2G  C9G  H16G     38.039    108.06
N2G  C9G  H17G     38.005    109.04
H15G C9G  H16G     15.324    110.70
H15G C9G  H17G     15.280    109.71
H16G C9G  H17G     15.383    110.40
N1G  C10G C11G     44.623    113.21
N1G  C10G H18G     16.492    108.77
N1G  C10G H19G     17.161    108.08
C11G C10G H18G     16.174    108.81
C11G C10G H19G     17.001    109.54
H18G C10G H19G      5.954    108.31
C10G C11G O3G      49.010    106.87
C10G C11G H20G     20.351    110.35
C10G C11G H21G     19.750    111.24
O3G  C11G H20G     17.762    110.03
O3G  C11G H21G     17.687    109.71
H20G C11G H21G      8.606    108.63
C11G O3G  C12G     74.095    113.86
O3G  C12G C13G     55.112    106.02
O3G  C12G H22G     18.692    110.65
O3G  C12G H23G     17.167    110.24
C13G C12G H22G     19.997    110.54
C13G C12G H23G     20.461    110.39
H22G C12G H23G      8.482    108.99
C12G C13G C14G     28.906    109.35
C12G C13G O5G      22.177    110.09
C12G C13G H24G      9.687    107.52
C14G C13G O5G      21.810    108.82
C14G C13G H24G      9.513    111.44
O5G  C13G H24G      7.316    109.61
C13G C14G N3G      62.466    116.93
C13G C14G H25G     15.723    108.88
C13G C14G H65G     15.735    109.99
N3G  C14G H25G     18.330    106.53
N3G  C14G H65G     20.203    105.58
H25G C14G H65G      5.323    108.63
C14G N3G  C15G     10.938    111.51
C14G N3G  C16G     10.577    110.67
C14G N3G  C29G     10.762    106.17
C15G N3G  C16G      9.862    109.33
C15G N3G  C29G     10.326    109.56
C16G N3G  C29G     10.418    109.54
C6G  O4G  H66G     56.855    106.32
C13G O5G  H67G     57.312    106.42
N3G  C15G H26G     37.468    108.83
N3G  C15G H27G     37.907    108.06
N3G  C15G H28G     38.224    109.06
H26G C15G H27G     15.293    110.61
H26G C15G H28G     15.304    109.65
H27G C15G H28G     15.399    110.58
N3G  C16G H29G     37.431    108.61
N3G  C16G H30G     36.719    108.98
N3G  C16G H31G     37.117    109.34
H29G C16G H30G     15.293    110.31
H29G C16G H31G     15.370    109.33
H30G C16G H31G     15.491    110.25
N2G  C17G C18G     54.990    114.80
N2G  C17G H32G     21.681    105.04
N2G  C17G H33G     21.240    104.55
C18G C17G H32G     15.902    112.93
C18G C17G H33G     14.458    110.60
H32G C17G H33G      5.754    108.34
C17G C18G C19G     46.171    126.79
C17G C18G H34G     30.962    115.35
C19G C18G H34G     31.427    117.71
C18G C19G C20G     49.266    119.32
C18G C19G C41G     51.279    125.21
C20G C19G C41G     46.164    115.47
C19G C20G C21G     40.568    113.97
C19G C20G H35G     13.910    108.94
C19G C20G H36G     15.940    109.59
C21G C20G H35G     16.291    108.24
C21G C20G H36G     17.230    108.91
H35G C20G H36G      5.884    106.95
C20G C21G C22G     37.558    111.62
C20G C21G H37G     16.743    109.82
C20G C21G H38G     15.949    108.06
C22G C21G H37G     15.213    111.31
C22G C21G H38G     13.096    109.11
H37G C21G H38G      5.958    106.74
C21G C22G C23G     45.080    128.80
C21G C22G H39G     30.040    114.08
C23G C22G H39G     31.251    117.11
C22G C23G C24G     48.313    120.00
C22G C23G C42G     50.569    124.65
C24G C23G C42G     45.182    115.35
C23G C24G C25G     39.479    114.23
C23G C24G H40G     15.394    109.46
C23G C24G H41G     14.168    109.46
C25G C24G H40G     17.150    108.61
C25G C24G H41G     16.455    108.07
H40G C24G H41G      5.850    106.74
C24G C25G C26G     36.521    112.06
C24G C25G H42G     15.704    107.88
C24G C25G H43G     16.579    109.88
C26G C25G H42G     13.042    109.07
C26G C25G H43G     15.162    111.20
H42G C25G H43G      5.910    106.54
C25G C26G C27G     43.501    128.81
C25G C26G H44G     29.551    114.16
C27G C26G H44G     30.899    117.03
C26G C27G C28G     44.829    120.76
C26G C27G C43G     49.043    125.06
C28G C27G C43G     42.115    114.18
C27G C28G H45G     29.994    110.98
C27G C28G H46G     29.991    110.98
C27G C28G H47G     30.749    111.97
H45G C28G H46G     16.344    106.39
H45G C28G H47G     16.526    108.13
H46G C28G H47G     16.525    108.16
N3G  C29G C30G     53.746    114.75
N3G  C29G H48G     21.019    104.56
N3G  C29G H49G     21.403    105.04
C30G C29G H48G     14.214    110.58
C30G C29G H49G     15.530    113.01
H48G C29G H49G      5.720    108.34
C29G C30G C31G     46.187    126.78
C29G C30G H50G     30.897    115.43
C31G C30G H50G     31.420    117.65
C30G C31G C32G     45.021    119.29
C30G C31G C44G     51.196    125.28
C32G C31G C44G     44.965    115.43
C31G C32G C33G     37.532    113.66
C31G C32G H51G     14.887    109.80
C31G C32G H52G     13.886    109.01
C33G C32G H51G     16.710    108.53
C33G C32G H52G     16.005    108.56
H51G C32G H52G      5.858    107.06
C32G C33G C34G     35.461    111.76
C32G C33G H53G     16.181    108.93
C32G C33G H54G     15.836    109.01
C34G C33G H53G     14.530    111.78
C34G C33G H54G     12.987    108.67
H53G C33G H54G      5.915    106.52
C33G C34G C35G     40.800    128.77
C33G C34G H55G     28.880    114.06
C35G C34G H55G     30.140    117.17
C34G C35G C36G     45.478    119.98
C34G C35G C45G     49.404    124.53
C36G C35G C45G     44.400    115.49
C35G C36G C37G     38.725    114.21
C35G C36G H56G     13.921    109.22
C35G C36G H57G     15.292    109.65
C37G C36G H56G     16.390    108.21
C37G C36G H57G     16.947    108.51
H56G C36G H57G      5.836    106.77
C36G C37G C38G     35.290    112.10
C36G C37G H58G     15.926    108.86
C36G C37G H59G     16.181    108.88
C38G C37G H58G     13.256    108.65
C38G C37G H59G     14.411    111.66
H58G C37G H59G      5.884    106.51
C37G C38G C39G     41.616    128.81
C37G C38G H60G     29.021    114.14
C39G C38G H60G     30.370    117.05
C38G C39G C40G     44.743    120.77
C38G C39G C46G     48.290    125.04
C40G C39G C46G     41.856    114.20
C39G C40G H61G     29.987    111.00
C39G C40G H62G     30.014    111.00
C39G C40G H63G     30.734    111.96
H61G C40G H62G     16.354    106.39
H61G C40G H63G     16.525    108.12
H62G C40G H63G     16.529    108.15
C19G C41G H68G     28.896    110.60
C19G C41G H69G     30.063    110.01
C19G C41G H70G     31.063    113.91
H68G C41G H69G     15.823    106.59
H68G C41G H70G     16.698    107.47
H69G C41G H70G     16.848    107.95
C23G C42G H71G     29.382    111.18
C23G C42G H72G     29.766    110.35
C23G C42G H73G     30.579    113.21
H71G C42G H72G     16.121    106.43
H71G C42G H73G     16.723    107.48
H72G C42G H73G     16.622    107.89
C27G C43G H74G     29.661    110.50
C27G C43G H75G     30.488    113.50
C27G C43G H76G     29.788    110.42
H74G C43G H75G     16.691    107.89
H74G C43G H76G     16.038    106.33
H75G C43G H76G     16.686    107.89
C31G C44G H77G     29.767    110.72
C31G C44G H78G     29.130    109.69
C31G C44G H79G     31.049    114.09
H77G C44G H78G     15.768    106.49
H77G C44G H79G     16.969    107.68
H78G C44G H79G     16.582    107.85
C35G C45G H80G     29.961    110.34
C35G C45G H81G     29.187    111.34
C35G C45G H82G     30.466    113.07
H80G C45G H81G     16.153    106.46
H80G C45G H82G     16.621    107.89
H81G C45G H82G     16.678    107.46
C39G C46G H83G     29.673    110.51
C39G C46G H84G     29.799    110.43
C39G C46G H85G     30.511    113.47
H83G C46G H84G     16.050    106.33
H83G C46G H85G     16.695    107.90
H84G C46G H85G     16.683    107.90


DIHEDRALS
!
!V(dihedral) = Kchi(1 + cos(n(chi) - delta))
!
!Kchi: kcal/mole
!n: multiplicity
!delta: degrees
!
!atom types             Kchi     n    delta
!

H1G  C1G  C2G  O1G      0.1172   6    289.21
H1G  C1G  C2G  N1G      0.1273   6    110.02
H2G  C1G  C2G  O1G      0.1203   6     50.24
H2G  C1G  C2G  N1G      0.1329   6    231.05
H3G  C1G  C2G  O1G      0.1337   6    170.59
H3G  C1G  C2G  N1G      0.1280   6    351.40
C1G  C2G  N1G  C3G      0.5939   2    180.00
C1G  C2G  N1G  C10G     0.7793   2    180.00
O1G  C2G  N1G  C3G      0.8738   2    180.00
O1G  C2G  N1G  C10G     0.8412   2    180.00
C2G  N1G  C3G  C4G      0.0890   6     81.07
C2G  N1G  C3G  H4G      0.1092   6    318.76
C2G  N1G  C3G  H5G      0.0951   6    202.65
C10G N1G  C3G  C4G      0.0909   6      0.00
C10G N1G  C3G  H4G      0.1049   6    144.01
C10G N1G  C3G  H5G      0.1051   6      0.00
C2G  N1G  C10G C11G     0.1081   6    261.28
C2G  N1G  C10G H18G     0.1005   6    140.19
C2G  N1G  C10G H19G     0.1090   6     22.80
C3G  N1G  C10G C11G     0.0920   6     76.31
C3G  N1G  C10G H18G     0.1031   6    315.22
C3G  N1G  C10G H19G     0.0962   6    197.84
N1G  C3G  C4G  O2G      0.6671   3      0.00
N1G  C3G  C4G  H6G      0.5936   3      0.00
N1G  C3G  C4G  H7G      0.5734   3      0.00
H4G  C3G  C4G  O2G      0.5856   3      0.00
H4G  C3G  C4G  H6G      0.5662   3      0.00
H4G  C3G  C4G  H7G      0.5164   3      0.00
H5G  C3G  C4G  O2G      0.6112   3      0.00
H5G  C3G  C4G  H6G      0.5276   3      0.00
H5G  C3G  C4G  H7G      0.5824   3      0.00
C3G  C4G  O2G  C5G      0.5712   3    260.88
H6G  C4G  O2G  C5G      0.6916   3    137.08
H7G  C4G  O2G  C5G      0.8046   3     20.42
C4G  O2G  C5G  C6G      0.5415   3    347.53
C4G  O2G  C5G  H8G      0.8580   3    106.99
C4G  O2G  C5G  H9G      0.8495   3    228.14
O2G  C5G  C6G  C7G      0.7113   3      0.00
O2G  C5G  C6G  O4G      0.8586   3      0.00
O2G  C5G  C6G  H10G     0.5817   3      0.00
H8G  C5G  C6G  C7G      0.6093   3      0.00
H8G  C5G  C6G  O4G      0.7513   3      0.00
H8G  C5G  C6G  H10G     0.5361   3      0.00
H9G  C5G  C6G  C7G      0.6534   3      0.00
H9G  C5G  C6G  O4G      0.7053   3      0.00
H9G  C5G  C6G  H10G     0.5368   3      0.00
C5G  C6G  C7G  N2G      0.6368   3     22.29
C5G  C6G  C7G  H11G     0.6169   3    261.67
C5G  C6G  C7G  H64G     0.6213   3    142.67
O4G  C6G  C7G  N2G      0.8566   3    261.91
O4G  C6G  C7G  H11G     0.6875   3    141.29
O4G  C6G  C7G  H64G     0.7691   3     22.29
H10G C6G  C7G  N2G      0.4846   3    141.01
H10G C6G  C7G  H11G     0.5084   3     20.39
H10G C6G  C7G  H64G     0.5039   3    261.39
C5G  C6G  O4G  H66G     0.6908   3    224.99
C7G  C6G  O4G  H66G     0.6091   3    344.83
H10G C6G  O4G  H66G     0.4303   3    106.88
C6G  C7G  N2G  C8G      0.5058   3    249.41
C6G  C7G  N2G  C9G      0.4766   3      0.00
C6G  C7G  N2G  C17G     0.5306   3      0.00
H11G C7G  N2G  C8G      0.5115   3     11.11
H11G C7G  N2G  C9G      0.4689   3    249.32
H11G C7G  N2G  C17G     0.5278   3    129.87
H64G C7G  N2G  C8G      0.4711   3      0.00
H64G C7G  N2G  C9G      0.4900   3      0.00
H64G C7G  N2G  C17G     0.5154   3      0.00
C7G  N2G  C8G  H12G     0.5243   3      0.00
C7G  N2G  C8G  H13G     0.5401   3      0.00
C7G  N2G  C8G  H14G     0.5298   3      0.00
C9G  N2G  C8G  H12G     0.5256   3      0.00
C9G  N2G  C8G  H13G     0.5175   3      0.00
C9G  N2G  C8G  H14G     0.5144   3      0.00
C17G N2G  C8G  H12G     0.5239   3      0.00
C17G N2G  C8G  H13G     0.5366   3      0.00
C17G N2G  C8G  H14G     0.5368   3      0.00
C7G  N2G  C9G  H15G     0.5095   3      0.00
C7G  N2G  C9G  H16G     0.5378   3      0.00
C7G  N2G  C9G  H17G     0.5128   3      0.00
C8G  N2G  C9G  H15G     0.5148   3      0.00
C8G  N2G  C9G  H16G     0.5155   3      0.00
C8G  N2G  C9G  H17G     0.5002   3      0.00
C17G N2G  C9G  H15G     0.5153   3      0.00
C17G N2G  C9G  H16G     0.5315   3      0.00
C17G N2G  C9G  H17G     0.5233   3      0.00
C7G  N2G  C17G C18G     0.5856   3      0.00
C7G  N2G  C17G H32G     0.5583   3      0.00
C7G  N2G  C17G H33G     0.5488   3      0.00
C8G  N2G  C17G C18G     0.5100   3      0.00
C8G  N2G  C17G H32G     0.5165   3      0.00
C8G  N2G  C17G H33G     0.4945   3      0.00
C9G  N2G  C17G C18G     0.5338   3      0.00
C9G  N2G  C17G H32G     0.5064   3      0.00
C9G  N2G  C17G H33G     0.5244   3      0.00
N1G  C10G C11G O3G      0.6629   3      0.00
N1G  C10G C11G H20G     0.5736   3      0.00
N1G  C10G C11G H21G     0.5456   3      0.00
H18G C10G C11G O3G      0.5766   3      0.00
H18G C10G C11G H20G     0.5695   3      0.00
H18G C10G C11G H21G     0.5409   3      0.00
H19G C10G C11G O3G      0.6006   3      0.00
H19G C10G C11G H20G     0.5264   3      0.00
H19G C10G C11G H21G     0.5722   3      0.00
C10G C11G O3G  C12G     0.5132   3      0.00
H20G C11G O3G  C12G     0.8032   3      0.00
H21G C11G O3G  C12G     0.7436   3      0.00
C11G O3G  C12G C13G     0.5482   3      0.00
C11G O3G  C12G H22G     0.7936   3      0.00
C11G O3G  C12G H23G     0.8658   3      0.00
O3G  C12G C13G C14G     0.6143   3      0.00
O3G  C12G C13G O5G      0.8072   3      0.00
O3G  C12G C13G H24G     0.5401   3      0.00
H22G C12G C13G C14G     0.6048   3      0.00
H22G C12G C13G O5G      0.7166   3      0.00
H22G C12G C13G H24G     0.5371   3      0.00
H23G C12G C13G C14G     0.5897   3      0.00
H23G C12G C13G O5G      0.7037   3      0.00
H23G C12G C13G H24G     0.5229   3      0.00
C12G C13G C14G N3G      0.6227   3     19.84
C12G C13G C14G H25G     0.5966   3    259.12
C12G C13G C14G H65G     0.6088   3    140.19
O5G  C13G C14G N3G      0.7761   3    259.56
O5G  C13G C14G H25G     0.6516   3    138.83
O5G  C13G C14G H65G     0.7391   3     19.91
H24G C13G C14G N3G      0.4709   3    138.57
H24G C13G C14G H25G     0.5110   3     17.84
H24G C13G C14G H65G     0.4970   3    258.92
C12G C13G O5G  H67G     0.6613   3    225.62
C14G C13G O5G  H67G     0.6119   3    345.44
H24G C13G O5G  H67G     0.4246   3    107.55
C13G C14G N3G  C15G     0.4454   3      0.00
C13G C14G N3G  C16G     0.5054   3      0.00
C13G C14G N3G  C29G     0.4731   3      0.00
H25G C14G N3G  C15G     0.4630   3      0.00
H25G C14G N3G  C16G     0.5240   3      9.19
H25G C14G N3G  C29G     0.5012   3      0.00
H65G C14G N3G  C15G     0.4836   3      0.00
H65G C14G N3G  C16G     0.4723   3      0.00
H65G C14G N3G  C29G     0.5099   3      0.00
C14G N3G  C15G H26G     0.4931   3      0.00
C14G N3G  C15G H27G     0.5188   3      0.00
C14G N3G  C15G H28G     0.4920   3      0.00
C16G N3G  C15G H26G     0.5194   3      0.00
C16G N3G  C15G H27G     0.5200   3      0.00
C16G N3G  C15G H28G     0.5035   3      0.00
C29G N3G  C15G H26G     0.5081   3      0.00
C29G N3G  C15G H27G     0.5241   3      0.00
C29G N3G  C15G H28G     0.5168   3      0.00
C14G N3G  C16G H29G     0.5313   3      0.00
C14G N3G  C16G H30G     0.5148   3      0.00
C14G N3G  C16G H31G     0.5190   3      0.00
C15G N3G  C16G H29G     0.5103   3      0.00
C15G N3G  C16G H30G     0.5172   3      0.00
C15G N3G  C16G H31G     0.5058   3      0.00
C29G N3G  C16G H29G     0.5347   3      0.00
C29G N3G  C16G H30G     0.5214   3      0.00
C29G N3G  C16G H31G     0.5349   3      0.00
C14G N3G  C29G C30G     0.5291   3      0.00
C14G N3G  C29G H48G     0.5310   3      0.00
C14G N3G  C29G H49G     0.5235   3      0.00
C15G N3G  C29G C30G     0.5196   3      0.00
C15G N3G  C29G H48G     0.5150   3      0.00
C15G N3G  C29G H49G     0.5013   3      0.00
C16G N3G  C29G C30G     0.5041   3      0.00
C16G N3G  C29G H48G     0.4833   3      0.00
C16G N3G  C29G H49G     0.5105   3      0.00
N2G  C17G C18G C19G     0.1357   6     72.33
N2G  C17G C18G H34G     0.1298   6    256.94
H32G C17G C18G C19G     0.1235   6    192.72
H32G C17G C18G H34G     0.1295   6     17.34
H33G C17G C18G C19G     0.1358   6    314.33
H33G C17G C18G H34G     0.1330   6    138.94
C17G C18G C19G C20G     0.8508   2    180.00
C17G C18G C19G C41G     0.6993   2    180.00
H34G C18G C19G C20G     0.8485   2    180.00
H34G C18G C19G C41G     0.8653   2    180.00
C18G C19G C20G C21G     0.0903   6    180.00
C18G C19G C20G H35G     0.0984   6    180.00
C18G C19G C20G H36G     0.1052   6    186.57
C41G C19G C20G C21G     0.0952   6    244.66
C41G C19G C20G H35G     0.1033   6    180.00
C41G C19G C20G H36G     0.1080   6      6.97
C18G C19G C41G H68G     0.0995   6    291.13
C18G C19G C41G H69G     0.1032   6     48.61
C18G C19G C41G H70G     0.1074   6    169.97
C20G C19G C41G H68G     0.1071   6    110.70
C20G C19G C41G H69G     0.1091   6    228.18
C20G C19G C41G H70G     0.1077   6    349.54
C19G C20G C21G C22G     0.4878   3      0.00
C19G C20G C21G H37G     0.4738   3      0.00
C19G C20G C21G H38G     0.4708   3      0.00
H35G C20G C21G C22G     0.4711   3      0.00
H35G C20G C21G H37G     0.4911   3      0.00
H35G C20G C21G H38G     0.4805   3      0.00
H36G C20G C21G C22G     0.4793   3      0.00
H36G C20G C21G H37G     0.4843   3      0.00
H36G C20G C21G H38G     0.4997   3      0.00
C20G C21G C22G C23G     0.0975   6    295.51
C20G C21G C22G H39G     0.0993   6    180.00
H37G C21G C22G C23G     0.1075   6    172.41
H37G C21G C22G H39G     0.1070   6    353.24
H38G C21G C22G C23G     0.1096   6     54.87
H38G C21G C22G H39G     0.1161   6    235.69
C21G C22G C23G C24G     0.8054   2    180.00
C21G C22G C23G C42G     0.6865   2    180.00
H39G C22G C23G C24G     0.8281   2    180.00
H39G C22G C23G C42G     0.8498   2    180.00
C22G C23G C24G C25G     0.0862   6    292.68
C22G C23G C24G H40G     0.1031   6    170.66
C22G C23G C24G H41G     0.0974   6     53.99
C42G C23G C24G C25G     0.0934   6    112.38
C42G C23G C24G H40G     0.1067   6    350.37
C42G C23G C24G H41G     0.1036   6    233.70
C22G C23G C42G H71G     0.1008   6    180.00
C22G C23G C42G H72G     0.1029   6    306.01
C22G C23G C42G H73G     0.1062   6    184.98
C24G C23G C42G H71G     0.1080   6    180.00
C24G C23G C42G H72G     0.1086   6    126.32
C24G C23G C42G H73G     0.1063   6      5.29
C23G C24G C25G C26G     0.4998   3      0.00
C23G C24G C25G H42G     0.4702   3      0.00
C23G C24G C25G H43G     0.4701   3      0.00
H40G C24G C25G C26G     0.4728   3      0.00
H40G C24G C25G H42G     0.4952   3      0.00
H40G C24G C25G H43G     0.4716   3      0.00
H41G C24G C25G C26G     0.4705   3      0.00
H41G C24G C25G H42G     0.4748   3      0.00
H41G C24G C25G H43G     0.4875   3      0.00
C24G C25G C26G C27G     0.0920   6    180.00
C24G C25G C26G H44G     0.0957   6    180.00
H42G C25G C26G C27G     0.1051   6    180.00
H42G C25G C26G H44G     0.1144   6    180.00
H43G C25G C26G C27G     0.1055   6    185.98
H43G C25G C26G H44G     0.1049   6      5.27
C25G C26G C27G C28G     0.7742   2    180.00
C25G C26G C27G C43G     0.6639   2    180.00
H44G C26G C27G C28G     0.8112   2    180.00
H44G C26G C27G C43G     0.8272   2    180.00
C26G C27G C28G H45G     0.1022   6    180.00
C26G C27G C28G H46G     0.1023   6    180.00
C26G C27G C28G H47G     0.1077   6    180.00
C43G C27G C28G H45G     0.1088   6    180.00
C43G C27G C28G H46G     0.1090   6    180.00
C43G C27G C28G H47G     0.1063   6    180.00
C26G C27G C43G H74G     0.1017   6    180.00
C26G C27G C43G H75G     0.1063   6    180.00
C26G C27G C43G H76G     0.1021   6    180.00
C28G C27G C43G H74G     0.1078   6    180.00
C28G C27G C43G H75G     0.1054   6    180.00
C28G C27G C43G H76G     0.1084   6    180.00
N3G  C29G C30G C31G     0.1235   6     72.28
N3G  C29G C30G H50G     0.1210   6    256.79
H48G C29G C30G C31G     0.1309   6    314.33
H48G C29G C30G H50G     0.1318   6    138.84
H49G C29G C30G C31G     0.1217   6    192.69
H49G C29G C30G H50G     0.1272   6     17.20
C29G C30G C31G C32G     0.7608   2    180.00
C29G C30G C31G C44G     0.6509   2    180.00
H50G C30G C31G C32G     0.7919   2    180.00
H50G C30G C31G C44G     0.8165   2    180.00
C30G C31G C32G C33G     0.0799   6    285.64
C30G C31G C32G H51G     0.1011   6    163.87
C30G C31G C32G H52G     0.0942   6     46.88
C44G C31G C32G C33G     0.0894   6    105.70
C44G C31G C32G H51G     0.1040   6    343.92
C44G C31G C32G H52G     0.1008   6    226.93
C30G C31G C44G H77G     0.1008   6     54.48
C30G C31G C44G H78G     0.1004   6    180.00
C30G C31G C44G H79G     0.1067   6    180.00
C32G C31G C44G H77G     0.1081   6    234.42
C32G C31G C44G H78G     0.1063   6    180.00
C32G C31G C44G H79G     0.1075   6    180.00
C31G C32G C33G C34G     0.3962   3      0.00
C31G C32G C33G H53G     0.4462   3      0.00
C31G C32G C33G H54G     0.4518   3      0.00
H51G C32G C33G C34G     0.4462   3      0.00
H51G C32G C33G H53G     0.4942   3      0.00
H51G C32G C33G H54G     0.4711   3      0.00
H52G C32G C33G C34G     0.4479   3      0.00
H52G C32G C33G H53G     0.4708   3      0.00
H52G C32G C33G H54G     0.4887   3      0.00
C32G C33G C34G C35G     0.0799   6    180.00
C32G C33G C34G H55G     0.0885   6    180.00
H53G C33G C34G C35G     0.1043   6    180.00
H53G C33G C34G H55G     0.1031   6    180.00
H54G C33G C34G C35G     0.1024   6    180.00
H54G C33G C34G H55G     0.1132   6    180.00
C33G C34G C35G C36G     0.7005   2    180.00
C33G C34G C35G C45G     0.6177   2    180.00
H55G C34G C35G C36G     0.7565   2    180.00
H55G C34G C35G C45G     0.7711   2    180.00
C34G C35G C36G C37G     0.0788   6     67.15
C34G C35G C36G H56G     0.0974   6    305.85
C34G C35G C36G H57G     0.1016   6    189.16
C45G C35G C36G C37G     0.0888   6    247.15
C45G C35G C36G H56G     0.1036   6    125.84
C45G C35G C36G H57G     0.1043   6      9.16
C34G C35G C45G H80G     0.1031   6     49.96
C34G C35G C45G H81G     0.0998   6    291.98
C34G C35G C45G H82G     0.1057   6    170.89
C36G C35G C45G H80G     0.1090   6    229.96
C36G C35G C45G H81G     0.1068   6    111.98
C36G C35G C45G H82G     0.1056   6    350.89
C35G C36G C37G C38G     0.4113   3      0.00
C35G C36G C37G H58G     0.4590   3      0.00
C35G C36G C37G H59G     0.4476   3      0.00
H56G C36G C37G C38G     0.4444   3      0.00
H56G C36G C37G H58G     0.4866   3      0.00
H56G C36G C37G H59G     0.4699   3      0.00
H57G C36G C37G C38G     0.4553   3      0.00
H57G C36G C37G H58G     0.4708   3      0.00
H57G C36G C37G H59G     0.4937   3      0.00
C36G C37G C38G C39G     0.0857   6    180.00
C36G C37G C38G H60G     0.0915   6    180.00
H58G C37G C38G C39G     0.1035   6    180.00
H58G C37G C38G H60G     0.1139   6    180.00
H59G C37G C38G C39G     0.1047   6    185.31
H59G C37G C38G H60G     0.1045   6      4.63
C37G C38G C39G C40G     0.7849   2    180.00
C37G C38G C39G C46G     0.6601   2    180.00
H60G C38G C39G C40G     0.8071   2    180.00
H60G C38G C39G C46G     0.8067   2    180.00
C38G C39G C40G H61G     0.1023   6    180.00
C38G C39G C40G H62G     0.1023   6    180.00
C38G C39G C40G H63G     0.1076   6    180.00
C46G C39G C40G H61G     0.1088   6    180.00
C46G C39G C40G H62G     0.1090   6    180.00
C46G C39G C40G H63G     0.1063   6    180.00
C38G C39G C46G H83G     0.1017   6    180.00
C38G C39G C46G H84G     0.1022   6    180.00
C38G C39G C46G H85G     0.1062   6    180.00
C40G C39G C46G H83G     0.1078   6    180.00
C40G C39G C46G H84G     0.1085   6    180.00
C40G C39G C46G H85G     0.1054   6    180.00

IMPROPER
!
!V(improper) = Kpsi(psi - psi0)**2
!
!Kpsi: kcal/mole/rad**2
!psi0: degrees
!note that the second column of numbers (0) is ignored
!
!atom types             Kpsi        0  psi0
!


NONBONDED nbxmod  5 atom cdiel shift vatom vdistance vswitch -
cutnb 14.0 ctofnb 12.0 ctonnb 10.0 eps 1.0 e14fac 1.0 wmin 1.5
                !adm jr., 5/08/91, suggested cutoff scheme
!
!V(Lennard-Jones) = Eps(i,j)*[(Rmin(i,j)/r(i,j))**12 - 2(Rmin(i,j)/r(i,j))**6]
!
!epsilon [kcal/mole]: Eps(i,j) = sqrt(eps(i) * eps(j))
!Rmin/2  [A]:         Rmin(i,j) = Rmin/2(i) + Rmin/2(j)
!
!atom  ignored   epsilon     Rmin/2  ignored   eps,1-4     Rmin/2,1-4
!

C1G      0.0     -0.1050     1.9255    ! 
C2G      0.0     -0.1050     1.9255    ! 
O1G      0.0     -0.0600     1.7500    ! 
N1G      0.0     -0.0690     1.8300    ! 
C3G      0.0     -0.1050     1.9255    ! 
C4G      0.0     -0.1050     1.9255    ! 
O2G      0.0     -0.0600     1.7500    ! 
C5G      0.0     -0.1050     1.9255    ! 
C6G      0.0     -0.1050     1.9255    ! 
C7G      0.0     -0.1050     1.9255    ! 
N2G      0.0     -0.0690     1.8300    ! 
C8G      0.0     -0.1050     1.9255    ! 
C9G      0.0     -0.1050     1.9255    ! 
C10G     0.0     -0.1050     1.9255    ! 
C11G     0.0     -0.1050     1.9255    ! 
O3G      0.0     -0.0600     1.7500    ! 
C12G     0.0     -0.1050     1.9255    ! 
C13G     0.0     -0.1050     1.9255    ! 
C14G     0.0     -0.1050     1.9255    ! 
N3G      0.0     -0.0690     1.8300    ! 
H1G      0.0     -0.0440     1.4430    ! 
H2G      0.0     -0.0440     1.4430    ! 
H3G      0.0     -0.0440     1.4430    ! 
H4G      0.0     -0.0440     1.4430    ! 
H5G      0.0     -0.0440     1.4430    ! 
H6G      0.0     -0.0440     1.4430    ! 
H7G      0.0     -0.0440     1.4430    ! 
H8G      0.0     -0.0440     1.4430    ! 
H9G      0.0     -0.0440     1.4430    ! 
O4G      0.0     -0.0600     1.7500    ! 
H10G     0.0     -0.0440     1.4430    ! 
H11G     0.0     -0.0440     1.4430    ! 
H12G     0.0     -0.0440     1.4430    ! 
H13G     0.0     -0.0440     1.4430    ! 
H14G     0.0     -0.0440     1.4430    ! 
H15G     0.0     -0.0440     1.4430    ! 
H16G     0.0     -0.0440     1.4430    ! 
H17G     0.0     -0.0440     1.4430    ! 
H18G     0.0     -0.0440     1.4430    ! 
H19G     0.0     -0.0440     1.4430    ! 
H20G     0.0     -0.0440     1.4430    ! 
H21G     0.0     -0.0440     1.4430    ! 
H22G     0.0     -0.0440     1.4430    ! 
H23G     0.0     -0.0440     1.4430    ! 
O5G      0.0     -0.0600     1.7500    ! 
H24G     0.0     -0.0440     1.4430    ! 
H25G     0.0     -0.0440     1.4430    ! 
C15G     0.0     -0.1050     1.9255    ! 
C16G     0.0     -0.1050     1.9255    ! 
C17G     0.0     -0.1050     1.9255    ! 
C18G     0.0     -0.1050     1.9255    ! 
C19G     0.0     -0.1050     1.9255    ! 
C20G     0.0     -0.1050     1.9255    ! 
C21G     0.0     -0.1050     1.9255    ! 
C22G     0.0     -0.1050     1.9255    ! 
C23G     0.0     -0.1050     1.9255    ! 
C24G     0.0     -0.1050     1.9255    ! 
C25G     0.0     -0.1050     1.9255    ! 
C26G     0.0     -0.1050     1.9255    ! 
C27G     0.0     -0.1050     1.9255    ! 
C28G     0.0     -0.1050     1.9255    ! 
C29G     0.0     -0.1050     1.9255    ! 
C30G     0.0     -0.1050     1.9255    ! 
C31G     0.0     -0.1050     1.9255    ! 
C32G     0.0     -0.1050     1.9255    ! 
C33G     0.0     -0.1050     1.9255    ! 
C34G     0.0     -0.1050     1.9255    ! 
C35G     0.0     -0.1050     1.9255    ! 
C36G     0.0     -0.1050     1.9255    ! 
C37G     0.0     -0.1050     1.9255    ! 
C38G     0.0     -0.1050     1.9255    ! 
C39G     0.0     -0.1050     1.9255    ! 
C40G     0.0     -0.1050     1.9255    ! 
H26G     0.0     -0.0440     1.4430    ! 
H27G     0.0     -0.0440     1.4430    ! 
H28G     0.0     -0.0440     1.4430    ! 
H29G     0.0     -0.0440     1.4430    ! 
H30G     0.0     -0.0440     1.4430    ! 
H31G     0.0     -0.0440     1.4430    ! 
H32G     0.0     -0.0440     1.4430    ! 
H33G     0.0     -0.0440     1.4430    ! 
H34G     0.0     -0.0440     1.4430    ! 
C41G     0.0     -0.1050     1.9255    ! 
H35G     0.0     -0.0440     1.4430    ! 
H36G     0.0     -0.0440     1.4430    ! 
H37G     0.0     -0.0440     1.4430    ! 
H38G     0.0     -0.0440     1.4430    ! 
H39G     0.0     -0.0440     1.4430    ! 
C42G     0.0     -0.1050     1.9255    ! 
H40G     0.0     -0.0440     1.4430    ! 
H41G     0.0     -0.0440     1.4430    ! 
H42G     0.0     -0.0440     1.4430    ! 
H43G     0.0     -0.0440     1.4430    ! 
H44G     0.0     -0.0440     1.4430    ! 
C43G     0.0     -0.1050     1.9255    ! 
H45G     0.0     -0.0440     1.4430    ! 
H46G     0.0     -0.0440     1.4430    ! 
H47G     0.0     -0.0440     1.4430    ! 
H48G     0.0     -0.0440     1.4430    ! 
H49G     0.0     -0.0440     1.4430    ! 
H50G     0.0     -0.0440     1.4430    ! 
C44G     0.0     -0.1050     1.9255    ! 
H51G     0.0     -0.0440     1.4430    ! 
H52G     0.0     -0.0440     1.4430    ! 
H53G     0.0     -0.0440     1.4430    ! 
H54G     0.0     -0.0440     1.4430    ! 
H55G     0.0     -0.0440     1.4430    ! 
C45G     0.0     -0.1050     1.9255    ! 
H56G     0.0     -0.0440     1.4430    ! 
H57G     0.0     -0.0440     1.4430    ! 
H58G     0.0     -0.0440     1.4430    ! 
H59G     0.0     -0.0440     1.4430    ! 
H60G     0.0     -0.0440     1.4430    ! 
C46G     0.0     -0.1050     1.9255    ! 
H61G     0.0     -0.0440     1.4430    ! 
H62G     0.0     -0.0440     1.4430    ! 
H63G     0.0     -0.0440     1.4430    ! 
H64G     0.0     -0.0440     1.4430    ! 
H65G     0.0     -0.0440     1.4430    ! 
H66G     0.0     -0.0440     1.4430    ! 
H67G     0.0     -0.0440     1.4430    ! 
H68G     0.0     -0.0440     1.4430    ! 
H69G     0.0     -0.0440     1.4430    ! 
H70G     0.0     -0.0440     1.4430    ! 
H71G     0.0     -0.0440     1.4430    ! 
H72G     0.0     -0.0440     1.4430    ! 
H73G     0.0     -0.0440     1.4430    ! 
H74G     0.0     -0.0440     1.4430    ! 
H75G     0.0     -0.0440     1.4430    ! 
H76G     0.0     -0.0440     1.4430    ! 
H77G     0.0     -0.0440     1.4430    ! 
H78G     0.0     -0.0440     1.4430    ! 
H79G     0.0     -0.0440     1.4430    ! 
H80G     0.0     -0.0440     1.4430    ! 
H81G     0.0     -0.0440     1.4430    ! 
H82G     0.0     -0.0440     1.4430    ! 
H83G     0.0     -0.0440     1.4430    ! 
H84G     0.0     -0.0440     1.4430    ! 
H85G     0.0     -0.0440     1.4430    ! 
END
