# Supplementary material for: A Systematic Approach: Molecular Dynamics Study and Parametrisation of Gemini Type Cationic Surfactants
Source: Int J Mol Sci. 2021 Oct 10;22(20):10939. doi: 10.3390/ijms222010939 (PMC8536075; doi:10.3390/ijms222010939)
Supplement: Supplementary file 1 [file ijms-22-10939-s001.zip › Force_fields/Act_2_12b/Act_2_12b.pdb]

REMARK original generated coordinate pdb file
ATOM      1  C1G AC4 X   1      -0.756  -4.720  -8.106  1.00  0.00      GEM  C
ATOM      2  C2G AC4 X   1       0.710  -4.969  -7.795  1.00  0.00      GEM  C
ATOM      3  O1G AC4 X   1       1.592  -4.619  -8.594  1.00  0.00      GEM  O
ATOM      4  N1G AC4 X   1       1.034  -5.601  -6.624  1.00  0.00      GEM  N
ATOM      5  C3G AC4 X   1       0.035  -6.091  -5.668  1.00  0.00      GEM  C
ATOM      6  C4G AC4 X   1      -0.188  -5.131  -4.486  1.00  0.00      GEM  C
ATOM      7  O2G AC4 X   1      -1.255  -5.573  -3.647  1.00  0.00      GEM  O
ATOM      8  C5G AC4 X   1      -0.918  -6.592  -2.708  1.00  0.00      GEM  C
ATOM      9  C6G AC4 X   1      -2.100  -6.669  -1.734  1.00  0.00      GEM  C
ATOM     10  C7G AC4 X   1      -1.751  -7.620  -0.591  1.00  0.00      GEM  C
ATOM     11  N2G AC4 X   1      -2.921  -8.234   0.171  1.00  0.00      GEM  N
ATOM     12  C8G AC4 X   1      -3.657  -9.218  -0.699  1.00  0.00      GEM  C
ATOM     13  C9G AC4 X   1      -3.881  -7.179   0.652  1.00  0.00      GEM  C
ATOM     14 C10G AC4 X   1       2.449  -5.898  -6.370  1.00  0.00      GEM  C
ATOM     15 C11G AC4 X   1       3.230  -4.699  -5.829  1.00  0.00      GEM  C
ATOM     16  O3G AC4 X   1       4.582  -5.126  -5.662  1.00  0.00      GEM  O
ATOM     17 C12G AC4 X   1       5.454  -4.105  -5.197  1.00  0.00      GEM  C
ATOM     18 C13G AC4 X   1       6.793  -4.792  -4.908  1.00  0.00      GEM  C
ATOM     19 C14G AC4 X   1       7.751  -3.786  -4.274  1.00  0.00      GEM  C
ATOM     20  N3G AC4 X   1       9.239  -4.115  -4.336  1.00  0.00      GEM  N
ATOM     21  H1G AC4 X   1      -1.273  -5.661  -8.329  1.00  0.00      GEM  H
ATOM     22  H2G AC4 X   1      -1.287  -4.234  -7.282  1.00  0.00      GEM  H
ATOM     23  H3G AC4 X   1      -0.808  -4.080  -8.988  1.00  0.00      GEM  H
ATOM     24  H4G AC4 X   1       0.369  -7.069  -5.307  1.00  0.00      GEM  H
ATOM     25  H5G AC4 X   1      -0.917  -6.249  -6.176  1.00  0.00      GEM  H
ATOM     26  H6G AC4 X   1       0.728  -5.010  -3.893  1.00  0.00      GEM  H
ATOM     27  H7G AC4 X   1      -0.488  -4.146  -4.857  1.00  0.00      GEM  H
ATOM     28  H8G AC4 X   1      -0.776  -7.562  -3.201  1.00  0.00      GEM  H
ATOM     29  H9G AC4 X   1       0.005  -6.321  -2.174  1.00  0.00      GEM  H
ATOM     30  O4G AC4 X   1      -2.375  -5.380  -1.189  1.00  0.00      GEM  O
ATOM     31 H10G AC4 X   1      -2.971  -7.023  -2.301  1.00  0.00      GEM  H
ATOM     32 H11G AC4 X   1      -1.149  -7.080   0.143  1.00  0.00      GEM  H
ATOM     33 H12G AC4 X   1      -2.972 -10.016  -0.990  1.00  0.00      GEM  H
ATOM     34 H13G AC4 X   1      -4.493  -9.625  -0.134  1.00  0.00      GEM  H
ATOM     35 H14G AC4 X   1      -4.033  -8.705  -1.583  1.00  0.00      GEM  H
ATOM     36 H15G AC4 X   1      -3.328  -6.430   1.217  1.00  0.00      GEM  H
ATOM     37 H16G AC4 X   1      -4.627  -7.663   1.281  1.00  0.00      GEM  H
ATOM     38 H17G AC4 X   1      -4.356  -6.713  -0.209  1.00  0.00      GEM  H
ATOM     39 H18G AC4 X   1       2.912  -6.228  -7.305  1.00  0.00      GEM  H
ATOM     40 H19G AC4 X   1       2.499  -6.722  -5.653  1.00  0.00      GEM  H
ATOM     41 H20G AC4 X   1       3.185  -3.862  -6.537  1.00  0.00      GEM  H
ATOM     42 H21G AC4 X   1       2.825  -4.364  -4.863  1.00  0.00      GEM  H
ATOM     43 H22G AC4 X   1       5.579  -3.324  -5.961  1.00  0.00      GEM  H
ATOM     44 H23G AC4 X   1       5.052  -3.648  -4.280  1.00  0.00      GEM  H
ATOM     45  O5G AC4 X   1       6.601  -5.879  -4.003  1.00  0.00      GEM  O
ATOM     46 H24G AC4 X   1       7.183  -5.171  -5.862  1.00  0.00      GEM  H
ATOM     47 H25G AC4 X   1       7.501  -3.679  -3.216  1.00  0.00      GEM  H
ATOM     48 C15G AC4 X   1       9.529  -5.473  -3.756  1.00  0.00      GEM  C
ATOM     49 C16G AC4 X   1       9.735  -4.064  -5.757  1.00  0.00      GEM  C
ATOM     50 C17G AC4 X   1      -2.305  -8.976   1.390  1.00  0.00      GEM  C
ATOM     51 C18G AC4 X   1      -3.280  -9.771   2.200  1.00  0.00      GEM  C
ATOM     52 C19G AC4 X   1      -3.745  -9.469   3.430  1.00  0.00      GEM  C
ATOM     53 C20G AC4 X   1      -4.672 -10.441   4.133  1.00  0.00      GEM  C
ATOM     54 C21G AC4 X   1      -6.098  -9.882   4.385  1.00  0.00      GEM  C
ATOM     55 C22G AC4 X   1      -7.012 -10.932   4.963  1.00  0.00      GEM  C
ATOM     56 C23G AC4 X   1      -7.605 -10.961   6.171  1.00  0.00      GEM  C
ATOM     57 C24G AC4 X   1      -8.483 -12.138   6.558  1.00  0.00      GEM  C
ATOM     58 C25G AC4 X   1      -7.906 -13.014   7.701  1.00  0.00      GEM  C
ATOM     59 C26G AC4 X   1      -8.752 -14.233   7.962  1.00  0.00      GEM  C
ATOM     60 C27G AC4 X   1      -9.423 -14.571   9.080  1.00  0.00      GEM  C
ATOM     61 C28G AC4 X   1     -10.230 -15.849   9.142  1.00  0.00      GEM  C
ATOM     62 C29G AC4 X   1       9.960  -3.024  -3.494  1.00  0.00      GEM  C
ATOM     63 C30G AC4 X   1      11.454  -3.093  -3.527  1.00  0.00      GEM  C
ATOM     64 C31G AC4 X   1      12.266  -3.494  -2.527  1.00  0.00      GEM  C
ATOM     65 C32G AC4 X   1      13.768  -3.406  -2.711  1.00  0.00      GEM  C
ATOM     66 C33G AC4 X   1      14.427  -2.245  -1.918  1.00  0.00      GEM  C
ATOM     67 C34G AC4 X   1      15.927  -2.251  -2.061  1.00  0.00      GEM  C
ATOM     68 C35G AC4 X   1      16.727  -1.308  -2.592  1.00  0.00      GEM  C
ATOM     69 C36G AC4 X   1      18.230  -1.521  -2.630  1.00  0.00      GEM  C
ATOM     70 C37G AC4 X   1      19.032  -0.555  -1.719  1.00  0.00      GEM  C
ATOM     71 C38G AC4 X   1      20.519  -0.768  -1.838  1.00  0.00      GEM  C
ATOM     72 C39G AC4 X   1      21.393  -1.162  -0.893  1.00  0.00      GEM  C
ATOM     73 C40G AC4 X   1      22.862  -1.322  -1.217  1.00  0.00      GEM  C
ATOM     74 H26G AC4 X   1       9.117  -5.521  -2.748  1.00  0.00      GEM  H
ATOM     75 H27G AC4 X   1      10.609  -5.608  -3.735  1.00  0.00      GEM  H
ATOM     76 H28G AC4 X   1       9.060  -6.233  -4.378  1.00  0.00      GEM  H
ATOM     77 H29G AC4 X   1      10.796  -4.304  -5.763  1.00  0.00      GEM  H
ATOM     78 H30G AC4 X   1       9.571  -3.061  -6.153  1.00  0.00      GEM  H
ATOM     79 H31G AC4 X   1       9.195  -4.798  -6.353  1.00  0.00      GEM  H
ATOM     80 H32G AC4 X   1      -1.804  -8.201   1.970  1.00  0.00      GEM  H
ATOM     81 H33G AC4 X   1      -1.542  -9.629   0.958  1.00  0.00      GEM  H
ATOM     82 H34G AC4 X   1      -3.581 -10.722   1.765  1.00  0.00      GEM  H
ATOM     83 C41G AC4 X   1      -3.411  -8.218   4.204  1.00  0.00      GEM  C
ATOM     84 H35G AC4 X   1      -4.233 -10.715   5.103  1.00  0.00      GEM  H
ATOM     85 H36G AC4 X   1      -4.751 -11.364   3.545  1.00  0.00      GEM  H
ATOM     86 H37G AC4 X   1      -6.042  -9.003   5.033  1.00  0.00      GEM  H
ATOM     87 H38G AC4 X   1      -6.505  -9.540   3.422  1.00  0.00      GEM  H
ATOM     88 H39G AC4 X   1      -7.193 -11.780   4.298  1.00  0.00      GEM  H
ATOM     89 C42G AC4 X   1      -7.476  -9.878   7.219  1.00  0.00      GEM  C
ATOM     90 H40G AC4 X   1      -8.649 -12.775   5.679  1.00  0.00      GEM  H
ATOM     91 H41G AC4 X   1      -9.471 -11.771   6.874  1.00  0.00      GEM  H
ATOM     92 H42G AC4 X   1      -6.895 -13.335   7.404  1.00  0.00      GEM  H
ATOM     93 H43G AC4 X   1      -7.788 -12.412   8.607  1.00  0.00      GEM  H
ATOM     94 H44G AC4 X   1      -8.827 -14.917   7.113  1.00  0.00      GEM  H
ATOM     95 C43G AC4 X   1      -9.450 -13.760  10.355  1.00  0.00      GEM  C
ATOM     96 H45G AC4 X   1      -9.869 -16.504   9.947  1.00  0.00      GEM  H
ATOM     97 H46G AC4 X   1     -11.286 -15.637   9.364  1.00  0.00      GEM  H
ATOM     98 H47G AC4 X   1     -10.185 -16.408   8.201  1.00  0.00      GEM  H
ATOM     99 H48G AC4 X   1       9.609  -2.077  -3.913  1.00  0.00      GEM  H
ATOM    100 H49G AC4 X   1       9.550  -3.126  -2.489  1.00  0.00      GEM  H
ATOM    101 H50G AC4 X   1      11.919  -2.712  -4.434  1.00  0.00      GEM  H
ATOM    102 C44G AC4 X   1      11.808  -4.038  -1.197  1.00  0.00      GEM  C
ATOM    103 H51G AC4 X   1      14.005  -3.280  -3.774  1.00  0.00      GEM  H
ATOM    104 H52G AC4 X   1      14.225  -4.353  -2.389  1.00  0.00      GEM  H
ATOM    105 H53G AC4 X   1      13.991  -1.297  -2.249  1.00  0.00      GEM  H
ATOM    106 H54G AC4 X   1      14.174  -2.350  -0.853  1.00  0.00      GEM  H
ATOM    107 H55G AC4 X   1      16.407  -3.156  -1.680  1.00  0.00      GEM  H
ATOM    108 C45G AC4 X   1      16.240  -0.002  -3.179  1.00  0.00      GEM  C
ATOM    109 H56G AC4 X   1      18.588  -1.396  -3.663  1.00  0.00      GEM  H
ATOM    110 H57G AC4 X   1      18.464  -2.552  -2.336  1.00  0.00      GEM  H
ATOM    111 H58G AC4 X   1      18.801   0.480  -2.007  1.00  0.00      GEM  H
ATOM    112 H59G AC4 X   1      18.688  -0.675  -0.686  1.00  0.00      GEM  H
ATOM    113 H60G AC4 X   1      20.919  -0.580  -2.838  1.00  0.00      GEM  H
ATOM    114 C46G AC4 X   1      21.038  -1.475   0.542  1.00  0.00      GEM  C
ATOM    115 H61G AC4 X   1      23.479  -0.667  -0.585  1.00  0.00      GEM  H
ATOM    116 H62G AC4 X   1      23.200  -2.350  -1.020  1.00  0.00      GEM  H
ATOM    117 H63G AC4 X   1      23.079  -1.087  -2.265  1.00  0.00      GEM  H
ATOM    118 H64G AC4 X   1      -1.170  -8.466  -0.964  1.00  0.00      GEM  H
ATOM    119 H65G AC4 X   1       7.645  -2.813  -4.758  1.00  0.00      GEM  H
ATOM    120 H66G AC4 X   1      -2.350  -4.755  -1.936  1.00  0.00      GEM  H
ATOM    121 H67G AC4 X   1       5.824  -6.371  -4.325  1.00  0.00      GEM  H
ATOM    122 H68G AC4 X   1      -4.292  -7.569   4.288  1.00  0.00      GEM  H
ATOM    123 H69G AC4 X   1      -3.114  -8.477   5.227  1.00  0.00      GEM  H
ATOM    124 H70G AC4 X   1      -2.608  -7.625   3.760  1.00  0.00      GEM  H
ATOM    125 H71G AC4 X   1      -6.976 -10.256   8.120  1.00  0.00      GEM  H
ATOM    126 H72G AC4 X   1      -8.470  -9.534   7.537  1.00  0.00      GEM  H
ATOM    127 H73G AC4 X   1      -6.914  -9.008   6.872  1.00  0.00      GEM  H
ATOM    128 H74G AC4 X   1      -9.048 -14.347  11.193  1.00  0.00      GEM  H
ATOM    129 H75G AC4 X   1      -8.879 -12.830  10.292  1.00  0.00      GEM  H
ATOM    130 H76G AC4 X   1     -10.484 -13.503  10.624  1.00  0.00      GEM  H
ATOM    131 H77G AC4 X   1      12.252  -3.470  -0.371  1.00  0.00      GEM  H
ATOM    132 H78G AC4 X   1      12.152  -5.075  -1.083  1.00  0.00      GEM  H
ATOM    133 H79G AC4 X   1      10.724  -4.029  -1.061  1.00  0.00      GEM  H
ATOM    134 H80G AC4 X   1      16.676   0.155  -4.175  1.00  0.00      GEM  H
ATOM    135 H81G AC4 X   1      16.552   0.853  -2.565  1.00  0.00      GEM  H
ATOM    136 H82G AC4 X   1      15.153   0.045  -3.278  1.00  0.00      GEM  H
ATOM    137 H83G AC4 X   1      21.586  -0.812   1.227  1.00  0.00      GEM  H
ATOM    138 H84G AC4 X   1      21.338  -2.501   0.797  1.00  0.00      GEM  H
ATOM    139 H85G AC4 X   1      19.971  -1.373   0.758  1.00  0.00      GEM  H
END
