# Supplementary material for: A Systematic Approach: Molecular Dynamics Study and Parametrisation of Gemini Type Cationic Surfactants
Source: Int J Mol Sci. 2021 Oct 10;22(20):10939. doi: 10.3390/ijms222010939 (PMC8536075; doi:10.3390/ijms222010939)
Supplement: Supplementary file 1 [file ijms-22-10939-s001.zip › Force_fields/Act_2_12b/Act_2_12b.psf]

PSF

       4 !NTITLE
 REMARKS original generated structure x-plor psf file
 REMARKS topology D:/Dokumenty/do_VMD/FF/ReBatch_1_OK/Act_2_12b.top 
 REMARKS topology D:/Dokumenty/do_VMD/top_all36_lipid.rtf 
 REMARKS segment GEM { first NONE; last NONE; auto none  }

     139 !NATOM
       1 GEM  1    AC4  C1G  C1G   -0.580000       12.0110           0
       2 GEM  1    AC4  C2G  C2G    0.717000       12.0110           0
       3 GEM  1    AC4  O1G  O1G   -0.631000       15.9990           0
       4 GEM  1    AC4  N1G  N1G   -0.350000       14.0070           0
       5 GEM  1    AC4  C3G  C3G   -0.037000       12.0110           0
       6 GEM  1    AC4  C4G  C4G    0.030000       12.0110           0
       7 GEM  1    AC4  O2G  O2G   -0.415000       15.9990           0
       8 GEM  1    AC4  C5G  C5G   -0.016000       12.0110           0
       9 GEM  1    AC4  C6G  C6G    0.423000       12.0110           0
      10 GEM  1    AC4  C7G  C7G   -0.641000       12.0110           0
      11 GEM  1    AC4  N2G  N2G    0.567000       14.0070           0
      12 GEM  1    AC4  C8G  C8G   -0.484000       12.0110           0
      13 GEM  1    AC4  C9G  C9G   -0.338000       12.0110           0
      14 GEM  1    AC4  C10G C10G  -0.165000       12.0110           0
      15 GEM  1    AC4  C11G C11G   0.278000       12.0110           0
      16 GEM  1    AC4  O3G  O3G   -0.484000       15.9990           0
      17 GEM  1    AC4  C12G C12G   0.064000       12.0110           0
      18 GEM  1    AC4  C13G C13G   0.512000       12.0110           0
      19 GEM  1    AC4  C14G C14G  -0.756000       12.0110           0
      20 GEM  1    AC4  N3G  N3G    0.532000       14.0070           0
      21 GEM  1    AC4  H1G  H1G    0.175000        1.0080           0
      22 GEM  1    AC4  H2G  H2G    0.190000        1.0080           0
      23 GEM  1    AC4  H3G  H3G    0.140000        1.0080           0
      24 GEM  1    AC4  H4G  H4G    0.135000        1.0080           0
      25 GEM  1    AC4  H5G  H5G    0.102000        1.0080           0
      26 GEM  1    AC4  H6G  H6G    0.119000        1.0080           0
      27 GEM  1    AC4  H7G  H7G    0.080000        1.0080           0
      28 GEM  1    AC4  H8G  H8G    0.082000        1.0080           0
      29 GEM  1    AC4  H9G  H9G    0.110000        1.0080           0
      30 GEM  1    AC4  O4G  O4G   -0.700000       15.9990           0
      31 GEM  1    AC4  H10G H10G   0.063000        1.0080           0
      32 GEM  1    AC4  H11G H11G   0.238000        1.0080           0
      33 GEM  1    AC4  H12G H12G   0.193000        1.0080           0
      34 GEM  1    AC4  H13G H13G   0.178000        1.0080           0
      35 GEM  1    AC4  H14G H14G   0.198000        1.0080           0
      36 GEM  1    AC4  H15G H15G   0.170000        1.0080           0
      37 GEM  1    AC4  H16G H16G   0.131000        1.0080           0
      38 GEM  1    AC4  H17G H17G   0.144000        1.0080           0
      39 GEM  1    AC4  H18G H18G   0.118000        1.0080           0
      40 GEM  1    AC4  H19G H19G   0.147000        1.0080           0
      41 GEM  1    AC4  H20G H20G   0.020000        1.0080           0
      42 GEM  1    AC4  H21G H21G   0.002000        1.0080           0
      43 GEM  1    AC4  H22G H22G   0.067000        1.0080           0
      44 GEM  1    AC4  H23G H23G   0.070000        1.0080           0
      45 GEM  1    AC4  O5G  O5G   -0.693000       15.9990           0
      46 GEM  1    AC4  H24G H24G   0.033000        1.0080           0
      47 GEM  1    AC4  H25G H25G   0.270000        1.0080           0
      48 GEM  1    AC4  C15G C15G  -0.354000       12.0110           0
      49 GEM  1    AC4  C16G C16G  -0.423000       12.0110           0
      50 GEM  1    AC4  C17G C17G  -0.059000       12.0110           0
      51 GEM  1    AC4  C18G C18G  -0.335000       12.0110           0
      52 GEM  1    AC4  C19G C19G   0.184000       12.0110           0
      53 GEM  1    AC4  C20G C20G  -0.276000       12.0110           0
      54 GEM  1    AC4  C21G C21G   0.293000       12.0110           0
      55 GEM  1    AC4  C22G C22G  -0.505000       12.0110           0
      56 GEM  1    AC4  C23G C23G   0.135000       12.0110           0
      57 GEM  1    AC4  C24G C24G  -0.166000       12.0110           0
      58 GEM  1    AC4  C25G C25G   0.322000       12.0110           0
      59 GEM  1    AC4  C26G C26G  -0.607000       12.0110           0
      60 GEM  1    AC4  C27G C27G   0.363000       12.0110           0
      61 GEM  1    AC4  C28G C28G  -0.430000       12.0110           0
      62 GEM  1    AC4  C29G C29G  -0.141000       12.0110           0
      63 GEM  1    AC4  C30G C30G  -0.324000       12.0110           0
      64 GEM  1    AC4  C31G C31G   0.230000       12.0110           0
      65 GEM  1    AC4  C32G C32G  -0.289000       12.0110           0
      66 GEM  1    AC4  C33G C33G   0.400000       12.0110           0
      67 GEM  1    AC4  C34G C34G  -0.527000       12.0110           0
      68 GEM  1    AC4  C35G C35G   0.157000       12.0110           0
      69 GEM  1    AC4  C36G C36G  -0.048000       12.0110           0
      70 GEM  1    AC4  C37G C37G   0.315000       12.0110           0
      71 GEM  1    AC4  C38G C38G  -0.613000       12.0110           0
      72 GEM  1    AC4  C39G C39G   0.408000       12.0110           0
      73 GEM  1    AC4  C40G C40G  -0.521000       12.0110           0
      74 GEM  1    AC4  H26G H26G   0.175000        1.0080           0
      75 GEM  1    AC4  H27G H27G   0.146000        1.0080           0
      76 GEM  1    AC4  H28G H28G   0.148000        1.0080           0
      77 GEM  1    AC4  H29G H29G   0.153000        1.0080           0
      78 GEM  1    AC4  H30G H30G   0.186000        1.0080           0
      79 GEM  1    AC4  H31G H31G   0.197000        1.0080           0
      80 GEM  1    AC4  H32G H32G   0.128000        1.0080           0
      81 GEM  1    AC4  H33G H33G   0.132000        1.0080           0
      82 GEM  1    AC4  H34G H34G   0.148000        1.0080           0
      83 GEM  1    AC4  C41G C41G  -0.367000       12.0110           0
      84 GEM  1    AC4  H35G H35G   0.109000        1.0080           0
      85 GEM  1    AC4  H36G H36G   0.087000        1.0080           0
      86 GEM  1    AC4  H37G H37G   0.024000        1.0080           0
      87 GEM  1    AC4  H38G H38G  -0.012000        1.0080           0
      88 GEM  1    AC4  H39G H39G   0.184000        1.0080           0
      89 GEM  1    AC4  C42G C42G  -0.351000       12.0110           0
      90 GEM  1    AC4  H40G H40G   0.048000        1.0080           0
      91 GEM  1    AC4  H41G H41G   0.070000        1.0080           0
      92 GEM  1    AC4  H42G H42G  -0.019000        1.0080           0
      93 GEM  1    AC4  H43G H43G  -0.009000        1.0080           0
      94 GEM  1    AC4  H44G H44G   0.200000        1.0080           0
      95 GEM  1    AC4  C43G C43G  -0.490000       12.0110           0
      96 GEM  1    AC4  H45G H45G   0.121000        1.0080           0
      97 GEM  1    AC4  H46G H46G   0.119000        1.0080           0
      98 GEM  1    AC4  H47G H47G   0.103000        1.0080           0
      99 GEM  1    AC4  H48G H48G   0.167000        1.0080           0
     100 GEM  1    AC4  H49G H49G   0.156000        1.0080           0
     101 GEM  1    AC4  H50G H50G   0.155000        1.0080           0
     102 GEM  1    AC4  C44G C44G  -0.486000       12.0110           0
     103 GEM  1    AC4  H51G H51G   0.084000        1.0080           0
     104 GEM  1    AC4  H52G H52G   0.102000        1.0080           0
     105 GEM  1    AC4  H53G H53G  -0.053000        1.0080           0
     106 GEM  1    AC4  H54G H54G  -0.017000        1.0080           0
     107 GEM  1    AC4  H55G H55G   0.168000        1.0080           0
     108 GEM  1    AC4  C45G C45G  -0.436000       12.0110           0
     109 GEM  1    AC4  H56G H56G   0.031000        1.0080           0
     110 GEM  1    AC4  H57G H57G   0.022000        1.0080           0
     111 GEM  1    AC4  H58G H58G   0.004000        1.0080           0
     112 GEM  1    AC4  H59G H59G  -0.052000        1.0080           0
     113 GEM  1    AC4  H60G H60G   0.187000        1.0080           0
     114 GEM  1    AC4  C46G C46G  -0.487000       12.0110           0
     115 GEM  1    AC4  H61G H61G   0.141000        1.0080           0
     116 GEM  1    AC4  H62G H62G   0.140000        1.0080           0
     117 GEM  1    AC4  H63G H63G   0.127000        1.0080           0
     118 GEM  1    AC4  H64G H64G   0.214000        1.0080           0
     119 GEM  1    AC4  H65G H65G   0.235000        1.0080           0
     120 GEM  1    AC4  H66G H66G   0.449000        1.0080           0
     121 GEM  1    AC4  H67G H67G   0.437000        1.0080           0
     122 GEM  1    AC4  H68G H68G   0.100000        1.0080           0
     123 GEM  1    AC4  H69G H69G   0.126000        1.0080           0
     124 GEM  1    AC4  H70G H70G   0.119000        1.0080           0
     125 GEM  1    AC4  H71G H71G   0.101000        1.0080           0
     126 GEM  1    AC4  H72G H72G   0.103000        1.0080           0
     127 GEM  1    AC4  H73G H73G   0.109000        1.0080           0
     128 GEM  1    AC4  H74G H74G   0.129000        1.0080           0
     129 GEM  1    AC4  H75G H75G   0.143000        1.0080           0
     130 GEM  1    AC4  H76G H76G   0.133000        1.0080           0
     131 GEM  1    AC4  H77G H77G   0.145000        1.0080           0
     132 GEM  1    AC4  H78G H78G   0.150000        1.0080           0
     133 GEM  1    AC4  H79G H79G   0.146000        1.0080           0
     134 GEM  1    AC4  H80G H80G   0.122000        1.0080           0
     135 GEM  1    AC4  H81G H81G   0.104000        1.0080           0
     136 GEM  1    AC4  H82G H82G   0.152000        1.0080           0
     137 GEM  1    AC4  H83G H83G   0.123000        1.0080           0
     138 GEM  1    AC4  H84G H84G   0.129000        1.0080           0
     139 GEM  1    AC4  H85G H85G   0.149000        1.0080           0

     138 !NBOND: bonds
       1       2       1      21       1      22       1      23
       2       3       2       4       4       5       4      14
       5       6       5      24       5      25       6       7
       6      26       6      27       7       8       8       9
       8      28       8      29       9      10       9      30
       9      31      10      11      10      32      10     118
      11      12      11      13      11      50      12      33
      12      34      12      35      13      36      13      37
      13      38      14      15      14      39      14      40
      15      16      15      41      15      42      16      17
      17      18      17      43      17      44      18      19
      18      45      18      46      19      20      19      47
      19     119      20      48      20      49      20      62
      30     120      45     121      48      74      48      75
      48      76      49      77      49      78      49      79
      50      51      50      80      50      81      51      52
      51      82      52      53      52      83      53      54
      53      84      53      85      54      55      54      86
      54      87      55      56      55      88      56      57
      56      89      57      58      57      90      57      91
      58      59      58      92      58      93      59      60
      59      94      60      61      60      95      61      96
      61      97      61      98      62      63      62      99
      62     100      63      64      63     101      64      65
      64     102      65      66      65     103      65     104
      66      67      66     105      66     106      67      68
      67     107      68      69      68     108      69      70
      69     109      69     110      70      71      70     111
      70     112      71      72      71     113      72      73
      72     114      73     115      73     116      73     117
      83     122      83     123      83     124      89     125
      89     126      89     127      95     128      95     129
      95     130     102     131     102     132     102     133
     108     134     108     135     108     136     114     137
     114     138     114     139

     256 !NTHETA: angles
       1       2       3       1       2       4       2       1      21
       2       1      22       2       1      23       2       4       5
       2       4      14       3       2       4       4       5       6
       4       5      24       4       5      25       4      14      15
       4      14      39       4      14      40       5       4      14
       5       6       7       5       6      26       5       6      27
       6       5      24       6       5      25       6       7       8
       7       6      26       7       6      27       7       8       9
       7       8      28       7       8      29       8       9      10
       8       9      30       8       9      31       9       8      28
       9       8      29       9      10      11       9      10      32
       9      10     118       9      30     120      10       9      30
      10       9      31      10      11      12      10      11      13
      10      11      50      11      10      32      11      10     118
      11      12      33      11      12      34      11      12      35
      11      13      36      11      13      37      11      13      38
      11      50      51      11      50      80      11      50      81
      12      11      13      12      11      50      13      11      50
      14      15      16      14      15      41      14      15      42
      15      14      39      15      14      40      15      16      17
      16      15      41      16      15      42      16      17      18
      16      17      43      16      17      44      17      18      19
      17      18      45      17      18      46      18      17      43
      18      17      44      18      19      20      18      19      47
      18      19     119      18      45     121      19      18      45
      19      18      46      19      20      48      19      20      49
      19      20      62      20      19      47      20      19     119
      20      48      74      20      48      75      20      48      76
      20      49      77      20      49      78      20      49      79
      20      62      63      20      62      99      20      62     100
      21       1      22      21       1      23      22       1      23
      24       5      25      26       6      27      28       8      29
      30       9      31      32      10     118      33      12      34
      33      12      35      34      12      35      36      13      37
      36      13      38      37      13      38      39      14      40
      41      15      42      43      17      44      45      18      46
      47      19     119      48      20      49      48      20      62
      49      20      62      50      51      52      50      51      82
      51      50      80      51      50      81      51      52      53
      51      52      83      52      51      82      52      53      54
      52      53      84      52      53      85      52      83     122
      52      83     123      52      83     124      53      52      83
      53      54      55      53      54      86      53      54      87
      54      53      84      54      53      85      54      55      56
      54      55      88      55      54      86      55      54      87
      55      56      57      55      56      89      56      55      88
      56      57      58      56      57      90      56      57      91
      56      89     125      56      89     126      56      89     127
      57      56      89      57      58      59      57      58      92
      57      58      93      58      57      90      58      57      91
      58      59      60      58      59      94      59      58      92
      59      58      93      59      60      61      59      60      95
      60      59      94      60      61      96      60      61      97
      60      61      98      60      95     128      60      95     129
      60      95     130      61      60      95      62      63      64
      62      63     101      63      62      99      63      62     100
      63      64      65      63      64     102      64      63     101
      64      65      66      64      65     103      64      65     104
      64     102     131      64     102     132      64     102     133
      65      64     102      65      66      67      65      66     105
      65      66     106      66      65     103      66      65     104
      66      67      68      66      67     107      67      66     105
      67      66     106      67      68      69      67      68     108
      68      67     107      68      69      70      68      69     109
      68      69     110      68     108     134      68     108     135
      68     108     136      69      68     108      69      70      71
      69      70     111      69      70     112      70      69     109
      70      69     110      70      71      72      70      71     113
      71      70     111      71      70     112      71      72      73
      71      72     114      72      71     113      72      73     115
      72      73     116      72      73     117      72     114     137
      72     114     138      72     114     139      73      72     114
      74      48      75      74      48      76      75      48      76
      77      49      78      77      49      79      78      49      79
      80      50      81      84      53      85      86      54      87
      90      57      91      92      58      93      96      61      97
      96      61      98      97      61      98      99      62     100
     103      65     104     105      66     106     109      69     110
     111      70     112     115      73     116     115      73     117
     116      73     117     122      83     123     122      83     124
     123      83     124     125      89     126     125      89     127
     126      89     127     128      95     129     128      95     130
     129      95     130     131     102     132     131     102     133
     132     102     133     134     108     135     134     108     136
     135     108     136     137     114     138     137     114     139
     138     114     139

     334 !NPHI: dihedrals
       1       2       4       5       1       2       4      14
       2       4       5       6       2       4       5      24
       2       4       5      25       2       4      14      15
       2       4      14      39       2       4      14      40
       3       2       4       5       3       2       4      14
       4       5       6       7       4       5       6      26
       4       5       6      27       4      14      15      16
       4      14      15      41       4      14      15      42
       5       4      14      15       5       4      14      39
       5       4      14      40       5       6       7       8
       6       7       8       9       6       7       8      28
       6       7       8      29       7       8       9      10
       7       8       9      30       7       8       9      31
       8       9      10      11       8       9      10      32
       8       9      10     118       8       9      30     120
       9      10      11      12       9      10      11      13
       9      10      11      50      10       9      30     120
      10      11      12      33      10      11      12      34
      10      11      12      35      10      11      13      36
      10      11      13      37      10      11      13      38
      10      11      50      51      10      11      50      80
      10      11      50      81      11      50      51      52
      11      50      51      82      12      11      13      36
      12      11      13      37      12      11      13      38
      12      11      50      51      12      11      50      80
      12      11      50      81      13      11      12      33
      13      11      12      34      13      11      12      35
      13      11      50      51      13      11      50      80
      13      11      50      81      14       4       5       6
      14       4       5      24      14       4       5      25
      14      15      16      17      15      16      17      18
      15      16      17      43      15      16      17      44
      16      17      18      19      16      17      18      45
      16      17      18      46      17      18      19      20
      17      18      19      47      17      18      19     119
      17      18      45     121      18      19      20      48
      18      19      20      49      18      19      20      62
      19      18      45     121      19      20      48      74
      19      20      48      75      19      20      48      76
      19      20      49      77      19      20      49      78
      19      20      49      79      19      20      62      63
      19      20      62      99      19      20      62     100
      20      62      63      64      20      62      63     101
      21       1       2       3      21       1       2       4
      22       1       2       3      22       1       2       4
      23       1       2       3      23       1       2       4
      24       5       6       7      24       5       6      26
      24       5       6      27      25       5       6       7
      25       5       6      26      25       5       6      27
      26       6       7       8      27       6       7       8
      28       8       9      10      28       8       9      30
      28       8       9      31      29       8       9      10
      29       8       9      30      29       8       9      31
      30       9      10      11      30       9      10      32
      30       9      10     118      31       9      10      11
      31       9      10      32      31       9      10     118
      31       9      30     120      32      10      11      12
      32      10      11      13      32      10      11      50
      39      14      15      16      39      14      15      41
      39      14      15      42      40      14      15      16
      40      14      15      41      40      14      15      42
      41      15      16      17      42      15      16      17
      43      17      18      19      43      17      18      45
      43      17      18      46      44      17      18      19
      44      17      18      45      44      17      18      46
      45      18      19      20      45      18      19      47
      45      18      19     119      46      18      19      20
      46      18      19      47      46      18      19     119
      46      18      45     121      47      19      20      48
      47      19      20      49      47      19      20      62
      48      20      49      77      48      20      49      78
      48      20      49      79      48      20      62      63
      48      20      62      99      48      20      62     100
      49      20      48      74      49      20      48      75
      49      20      48      76      49      20      62      63
      49      20      62      99      49      20      62     100
      50      11      12      33      50      11      12      34
      50      11      12      35      50      11      13      36
      50      11      13      37      50      11      13      38
      50      51      52      53      50      51      52      83
      51      52      53      54      51      52      53      84
      51      52      53      85      51      52      83     122
      51      52      83     123      51      52      83     124
      52      53      54      55      52      53      54      86
      52      53      54      87      53      52      83     122
      53      52      83     123      53      52      83     124
      53      54      55      56      53      54      55      88
      54      55      56      57      54      55      56      89
      55      56      57      58      55      56      57      90
      55      56      57      91      55      56      89     125
      55      56      89     126      55      56      89     127
      56      57      58      59      56      57      58      92
      56      57      58      93      57      56      89     125
      57      56      89     126      57      56      89     127
      57      58      59      60      57      58      59      94
      58      59      60      61      58      59      60      95
      59      60      61      96      59      60      61      97
      59      60      61      98      59      60      95     128
      59      60      95     129      59      60      95     130
      61      60      95     128      61      60      95     129
      61      60      95     130      62      20      48      74
      62      20      48      75      62      20      48      76
      62      20      49      77      62      20      49      78
      62      20      49      79      62      63      64      65
      62      63      64     102      63      64      65      66
      63      64      65     103      63      64      65     104
      63      64     102     131      63      64     102     132
      63      64     102     133      64      65      66      67
      64      65      66     105      64      65      66     106
      65      64     102     131      65      64     102     132
      65      64     102     133      65      66      67      68
      65      66      67     107      66      67      68      69
      66      67      68     108      67      68      69      70
      67      68      69     109      67      68      69     110
      67      68     108     134      67      68     108     135
      67      68     108     136      68      69      70      71
      68      69      70     111      68      69      70     112
      69      68     108     134      69      68     108     135
      69      68     108     136      69      70      71      72
      69      70      71     113      70      71      72      73
      70      71      72     114      71      72      73     115
      71      72      73     116      71      72      73     117
      71      72     114     137      71      72     114     138
      71      72     114     139      73      72     114     137
      73      72     114     138      73      72     114     139
      80      50      51      52      80      50      51      82
      81      50      51      52      81      50      51      82
      82      51      52      53      82      51      52      83
      83      52      53      54      83      52      53      84
      83      52      53      85      84      53      54      55
      84      53      54      86      84      53      54      87
      85      53      54      55      85      53      54      86
      85      53      54      87      86      54      55      56
      86      54      55      88      87      54      55      56
      87      54      55      88      88      55      56      57
      88      55      56      89      89      56      57      58
      89      56      57      90      89      56      57      91
      90      57      58      59      90      57      58      92
      90      57      58      93      91      57      58      59
      91      57      58      92      91      57      58      93
      92      58      59      60      92      58      59      94
      93      58      59      60      93      58      59      94
      94      59      60      61      94      59      60      95
      95      60      61      96      95      60      61      97
      95      60      61      98      99      62      63      64
      99      62      63     101     100      62      63      64
     100      62      63     101     101      63      64      65
     101      63      64     102     102      64      65      66
     102      64      65     103     102      64      65     104
     103      65      66      67     103      65      66     105
     103      65      66     106     104      65      66      67
     104      65      66     105     104      65      66     106
     105      66      67      68     105      66      67     107
     106      66      67      68     106      66      67     107
     107      67      68      69     107      67      68     108
     108      68      69      70     108      68      69     109
     108      68      69     110     109      69      70      71
     109      69      70     111     109      69      70     112
     110      69      70      71     110      69      70     111
     110      69      70     112     111      70      71      72
     111      70      71     113     112      70      71      72
     112      70      71     113     113      71      72      73
     113      71      72     114     114      72      73     115
     114      72      73     116     114      72      73     117
     118      10      11      12     118      10      11      13
     118      10      11      50     119      19      20      48
     119      19      20      49     119      19      20      62

       0 !NIMPHI: impropers


       0 !NDON: donors


       0 !NACC: acceptors


       0 !NNB

       0       0       0       0       0       0       0       0
       0       0       0       0       0       0       0       0
       0       0       0       0       0       0       0       0
       0       0       0       0       0       0       0       0
       0       0       0       0       0       0       0       0
       0       0       0       0       0       0       0       0
       0       0       0       0       0       0       0       0
       0       0       0       0       0       0       0       0
       0       0       0       0       0       0       0       0
       0       0       0       0       0       0       0       0
       0       0       0       0       0       0       0       0
       0       0       0       0       0       0       0       0
       0       0       0       0       0       0       0       0
       0       0       0       0       0       0       0       0
       0       0       0       0       0       0       0       0
       0       0       0       0       0       0       0       0
       0       0       0       0       0       0       0       0
       0       0       0

       1       0 !NGRP
       0       0       0
