# Supplementary material for: A Systematic Approach: Molecular Dynamics Study and Parametrisation of Gemini Type Cationic Surfactants
Source: Int J Mol Sci. 2021 Oct 10;22(20):10939. doi: 10.3390/ijms222010939 (PMC8536075; doi:10.3390/ijms222010939)
Supplement: Supplementary file 1 [file ijms-22-10939-s001.zip › Force_fields/Act_2_18/Act_2_18.par]

!>>>>>> Combined CHARMM All-Hydrogen Parameter File for <<<<<<<<<
!>>>>>>>>> CHARMM22 Proteins and CHARMM27 Lipids <<<<<<<<<<
!from
!>>>> CHARMM22 All-Hydrogen Parameter File for Proteins <<<<<<<<<<
!>>>>>>>>>>>>>>>>>>>>>> August 1999 <<<<<<<<<<<<<<<<<<<<<<<<<<<<<
!>>>>>>> Direct comments to Alexander D. MacKerell Jr. <<<<<<<<<
!>>>>>> 410-706-7442 or email: alex,mmiris.ab.umd.edu  <<<<<<<<<
!and !  \\\ CHARMM27 All-Hydrogen Lipid Parameter File ///////
!  \\\\\\\\\ Developmental /////////////////////////
!              Alexander D. MacKerell Jr.
!                     August 1999
! All comments to ADM jr.  email:alex,mmiris.ab.umd.edu
!              telephone: 410-706-7442
!


! +++++++++++++++++++++++++++++++++++++++++++++++++++++++++++++++++++++++++++++
! + Residue topologies/parameters generated by PARATOOL.                      +
! +                                                                           +
! + PARATOOL is an interactive tool for generation of force field parameters. +
! + and can be obtained free of charge from                                   +
! + http://bioinf.charite.de/biophys/paratool                                 +
! +                                                                           +
! + Author:                                                                   +
! + Jan Saam                                                                  +
! + Institute of Biochemistry                                                 +
! + Charite Berlin                                                            +
! + Germany                                                                   +
! + saam@charite.de                                                           +
! +                                                                           +
! + CITATION:                                                                 +
! + If you use PARATOOL or topologies/parameters generated by this program,   +
! + please cite the following work:                                           +
! + Saam, et al. (2006), ...                                                  +
! +++++++++++++++++++++++++++++++++++++++++++++++++++++++++++++++++++++++++++++


! Parameters for components AC3
! To be used in combination with:
! [DEFAULTDIR]/par_all27_prot_lipid_na.inp


BONDS
!
!V(bond) = Kb(b - b0)**2
!
!Kb: kcal/mole/A**2
!b0: A
!
!atom type   Kb         b0
!

N1G  C1G     485.215    1.3606
N1G  C3G     337.424    1.4687
N1G  C5G     327.773    1.4677
C1G  C2G     286.314    1.5165
C1G  O1G     710.716    1.2491
C2G  H1G     349.912    1.0948
C2G  H2G     346.833    1.0961
C2G  H3G     359.911    1.0908
C3G  C4G     292.666    1.5373
C3G  H4G     323.121    1.0910
C3G  H5G     315.497    1.0938
C4G  O2G     339.431    1.4331
C4G  H6G     329.358    1.0963
C4G  H7G     337.174    1.0933
C5G  C6G     289.560    1.5264
C5G  H8G     331.025    1.0896
C5G  H9G     308.752    1.0962
C6G  O3G     331.156    1.4292
C6G  H10G    320.993    1.0999
C6G  H11G    322.753    1.0992
O2G  C7G     354.663    1.4248
O3G  C9G     339.543    1.4249
C7G  C8G     266.363    1.5407
C7G  H12G    331.135    1.0960
C7G  H13G    328.508    1.0968
C8G  O4G     354.804    1.4220
C8G  C11G    267.604    1.5367
C8G  H14G    262.660    1.0949
C9G  C10G    288.946    1.5318
C9G  H15G    324.291    1.0985
C9G  H16G    323.521    1.0990
C10G O5G     352.795    1.4260
C10G C12G    272.151    1.5371
C10G H17G    267.389    1.0929
O4G  H18G    453.234    0.9835
O5G  H19G    441.552    0.9751
C11G N2G     263.101    1.5323
C11G H20G    337.475    1.0926
C11G H21G    341.623    1.0914
C12G N3G     265.742    1.5310
C12G H22G    340.819    1.0916
C12G H23G    337.205    1.0927
N2G  C13G    286.796    1.5050
N2G  C14G    281.269    1.5090
N2G  C17G    253.336    1.5361
N3G  C15G    281.833    1.5052
N3G  C16G    278.597    1.5097
N3G  C35G    250.764    1.5368
C13G H24G    365.632    1.0884
C13G H25G    360.770    1.0906
C13G H26G    364.759    1.0890
C14G H27G    360.031    1.0909
C14G H28G    364.269    1.0889
C14G H29G    370.728    1.0874
C15G H30G    360.620    1.0906
C15G H31G    365.869    1.0883
C15G H32G    364.514    1.0890
C16G H33G    364.524    1.0888
C16G H34G    360.232    1.0908
C16G H35G    370.717    1.0873
C17G C18G    288.937    1.5275
C17G H36G    346.900    1.0932
C17G H37G    347.101    1.0930
C18G C19G    282.738    1.5398
C18G H38G    344.428    1.0960
C18G H39G    346.152    1.0953
C19G C20G    287.877    1.5349
C19G H40G    338.215    1.0993
C19G H41G    338.601    1.0992
C20G C21G    287.425    1.5348
C20G H42G    336.331    1.1001
C20G H43G    336.506    1.1000
C21G C22G    286.925    1.5350
C21G H44G    335.334    1.1005
C21G H45G    335.296    1.1005
C22G C23G    286.919    1.5350
C22G H46G    334.852    1.1007
C22G H47G    334.951    1.1007
C23G C24G    286.671    1.5350
C23G H48G    334.717    1.1007
C23G H49G    334.679    1.1008
C24G C25G    286.767    1.5350
C24G H50G    334.590    1.1008
C24G H51G    334.644    1.1008
C25G C26G    286.580    1.5351
C25G H52G    334.585    1.1008
C25G H53G    334.551    1.1008
C26G C27G    286.721    1.5350
C26G H54G    334.551    1.1008
C26G H55G    334.593    1.1008
C27G C28G    286.582    1.5351
C27G H56G    334.552    1.1008
C27G H57G    334.538    1.1008
C28G C29G    286.712    1.5350
C28G H58G    334.555    1.1008
C28G H59G    334.575    1.1008
C29G C30G    286.595    1.5351
C29G H60G    334.561    1.1008
C29G H61G    334.542    1.1008
C30G C31G    286.701    1.5351
C30G H62G    334.585    1.1008
C30G H63G    334.599    1.1008
C31G C32G    286.713    1.5349
C31G H64G    334.560    1.1008
C31G H65G    334.565    1.1008
C32G C33G    287.042    1.5350
C32G H66G    334.375    1.1009
C32G H67G    334.381    1.1009
C33G C34G    291.687    1.5336
C33G H68G    336.593    1.0999
C33G H69G    336.581    1.0999
C34G H70G    345.356    1.0979
C34G H71G    345.350    1.0979
C34G H72G    347.400    1.0970
C35G C36G    287.888    1.5274
C35G H73G    347.013    1.0931
C35G H74G    347.103    1.0930
C36G C37G    282.812    1.5397
C36G H75G    346.300    1.0952
C36G H76G    344.724    1.0959
C37G C38G    287.661    1.5350
C37G H77G    338.731    1.0991
C37G H78G    338.395    1.0993
C38G C39G    287.236    1.5348
C38G H79G    336.413    1.1000
C38G H80G    336.436    1.1001
C39G C40G    286.718    1.5350
C39G H81G    335.306    1.1005
C39G H82G    335.324    1.1005
C40G C41G    286.692    1.5349
C40G H83G    334.873    1.1007
C40G H84G    334.942    1.1007
C41G C42G    286.464    1.5351
C41G H85G    334.675    1.1007
C41G H86G    334.688    1.1008
C42G C43G    286.535    1.5350
C42G H87G    334.578    1.1008
C42G H88G    334.663    1.1008
C43G C44G    286.378    1.5351
C43G H89G    334.537    1.1008
C43G H90G    334.563    1.1008
C44G C45G    286.487    1.5350
C44G H91G    334.538    1.1008
C44G H92G    334.612    1.1008
C45G C46G    286.379    1.5351
C45G H93G    334.514    1.1008
C45G H94G    334.542    1.1008
C46G C47G    286.488    1.5350
C46G H95G    334.531    1.1008
C46G H96G    334.604    1.1008
C47G C48G    286.397    1.5351
C47G H97G    334.515    1.1008
C47G H98G    334.562    1.1008
C48G C49G    286.489    1.5351
C48G H99G    334.558    1.1008
C48G H2H     334.627    1.1008
C49G C50G    286.534    1.5349
C49G H2H     334.576    1.1008
C49G H3H     334.529    1.1008
C50G C51G    286.880    1.5350
C50G H4H     334.352    1.1009
C50G H5H     334.394    1.1009
C51G C52G    291.603    1.5336
C51G H6H     336.563    1.0999
C51G H7H     336.617    1.0999
C52G H8H     345.353    1.0979
C52G H9H     345.370    1.0979
C52G H10H    347.395    1.0970


ANGLES
!
!V(angle) = Ktheta(Theta - Theta0)**2
!
!V(Urey-Bradley) = Kub(S - S0)**2
!
!Ktheta: kcal/mole/rad**2
!Theta0: degrees
!Kub: kcal/mole/A**2 (Urey-Bradley)
!S0: A
!
!atom types        Ktheta    Theta0    Kub      S0
!

C1G  N1G  C3G      78.091    117.05
C1G  N1G  C5G      61.939    123.86
C3G  N1G  C5G      73.316    118.94
N1G  C1G  C2G      61.758    119.56
N1G  C1G  O1G      67.796    120.65
C2G  C1G  O1G      53.935    119.79
C1G  C2G  H1G      28.743    112.17
C1G  C2G  H2G      28.527    111.37
C1G  C2G  H3G      31.035    107.88
H1G  C2G  H2G      16.070    107.92
H1G  C2G  H3G      15.990    108.87
H2G  C2G  H3G      15.779    108.56
N1G  C3G  C4G      57.843    112.63
N1G  C3G  H4G      22.188    107.99
N1G  C3G  H5G      16.500    108.52
C4G  C3G  H4G      19.892    111.00
C4G  C3G  H5G      17.160    108.21
H4G  C3G  H5G       6.228    108.38
C3G  C4G  O2G      54.640    108.09
C3G  C4G  H6G      25.337    111.07
C3G  C4G  H7G      22.626    109.79
O2G  C4G  H6G      19.807    109.44
O2G  C4G  H7G      19.975    110.41
H6G  C4G  H7G       8.502    108.05
N1G  C5G  C6G      56.030    115.12
N1G  C5G  H8G      19.927    108.97
N1G  C5G  H9G      18.585    108.43
C6G  C5G  H8G      18.240    108.08
C6G  C5G  H9G      17.922    109.07
H8G  C5G  H9G       5.965    106.88
C5G  C6G  O3G      52.521    109.61
C5G  C6G  H10G     20.970    108.82
C5G  C6G  H11G     21.897    110.71
O3G  C6G  H10G     18.590    109.21
O3G  C6G  H11G     18.775    110.09
H10G C6G  H11G      8.198    108.36
C4G  O2G  C7G     138.910    116.28
C6G  O3G  C9G      76.707    113.47
O2G  C7G  C8G      84.215    113.28
O2G  C7G  H12G     23.293    107.01
O2G  C7G  H13G     22.708    110.99
C8G  C7G  H12G     26.820    108.98
C8G  C7G  H13G     22.406    108.39
H12G C7G  H13G      7.935    108.05
C7G  C8G  O4G      28.837    113.72
C7G  C8G  C11G     36.950    109.04
C7G  C8G  H14G     10.050    105.26
O4G  C8G  C11G     24.738    113.81
O4G  C8G  H14G      7.968    105.06
C11G C8G  H14G     10.421    109.47
O3G  C9G  C10G     50.254    107.68
O3G  C9G  H15G     17.737    110.13
O3G  C9G  H16G     18.305    110.89
C10G C9G  H15G     20.107    108.09
C10G C9G  H16G     20.850    111.44
H15G C9G  H16G      8.193    108.57
C9G  C10G O5G      24.973    110.17
C9G  C10G C12G     30.927    109.91
C9G  C10G H17G      8.792    107.09
O5G  C10G C12G     22.262    113.25
O5G  C10G H17G      7.429    106.20
C12G C10G H17G     10.305    109.98
C8G  O4G  H18G     52.736    112.73
C10G O5G  H19G     56.351    107.22
C8G  C11G N2G      75.344    117.26
C8G  C11G H20G     16.634    108.35
C8G  C11G H21G     17.621    110.82
N2G  C11G H20G     21.104    105.65
N2G  C11G H21G     21.104    106.05
H20G C11G H21G      5.566    108.30
C10G C12G N3G      73.067    117.11
C10G C12G H22G     16.141    110.77
C10G C12G H23G     16.747    108.31
N3G  C12G H22G     21.594    105.97
N3G  C12G H23G     19.675    105.72
H22G C12G H23G      5.526    108.60
C11G N2G  C13G     11.729    110.90
C11G N2G  C14G     11.075    110.50
C11G N2G  C17G     12.545    105.88
C13G N2G  C14G     10.183    109.23
C13G N2G  C17G     10.598    110.09
C14G N2G  C17G     11.112    110.21
C12G N3G  C15G     11.998    110.82
C12G N3G  C16G     10.632    110.50
C12G N3G  C35G     11.344    105.89
C15G N3G  C16G      9.959    109.35
C15G N3G  C35G     10.444    110.06
C16G N3G  C35G     11.255    110.18
N2G  C13G H24G     38.301    108.87
N2G  C13G H25G     36.816    109.00
N2G  C13G H26G     37.474    108.92
H24G C13G H25G     15.431    110.04
H24G C13G H26G     15.562    109.34
H25G C13G H26G     15.449    110.65
N2G  C14G H27G     37.733    108.64
N2G  C14G H28G     38.591    108.81
N2G  C14G H29G     37.990    108.05
H27G C14G H28G     15.400    110.23
H27G C14G H29G     15.291    110.57
H28G C14G H29G     15.354    110.47
N3G  C15G H30G     36.798    108.95
N3G  C15G H31G     38.262    108.89
N3G  C15G H32G     37.380    109.01
H30G C15G H31G     15.423    110.07
H30G C15G H32G     15.454    110.66
H31G C15G H32G     15.566    109.23
N3G  C16G H33G     38.597    108.77
N3G  C16G H34G     37.823    108.56
N3G  C16G H35G     38.186    108.14
H33G C16G H34G     15.352    110.23
H33G C16G H35G     15.365    110.63
H34G C16G H35G     15.366    110.45
N2G  C17G C18G     61.994    116.61
N2G  C17G H36G     19.744    105.42
N2G  C17G H37G     19.933    105.31
C18G C17G H36G     15.837    110.24
C18G C17G H37G     15.461    110.57
H36G C17G H37G      5.448    108.23
C17G C18G C19G     41.670    109.78
C17G C18G H38G     13.861    111.17
C17G C18G H39G     13.771    110.63
C19G C18G H38G     14.419    108.77
C19G C18G H39G     14.093    108.93
H38G C18G H39G      5.612    107.49
C18G C19G C20G     41.422    112.57
C18G C19G H40G     14.651    109.42
C18G C19G H41G     14.442    109.36
C20G C19G H40G     14.448    109.39
C20G C19G H41G     14.268    109.34
H40G C19G H41G      5.457    106.58
C19G C20G C21G     41.082    113.19
C19G C20G H42G     14.559    109.18
C19G C20G H43G     14.462    109.27
C21G C20G H42G     14.498    109.29
C21G C20G H43G     14.329    109.31
H42G C20G H43G      5.410    106.37
C20G C21G C22G     40.869    113.41
C20G C21G H44G     14.576    109.23
C20G C21G H45G     14.385    109.20
C22G C21G H44G     14.487    109.27
C22G C21G H45G     14.374    109.21
H44G C21G H45G      5.390    106.27
C21G C22G C23G     40.755    113.56
C21G C22G H46G     14.502    109.16
C21G C22G H47G     14.438    109.23
C23G C22G H46G     14.513    109.19
C23G C22G H47G     14.398    109.23
H46G C22G H47G      5.380    106.22
C22G C23G C24G     40.625    113.58
C22G C23G H48G     14.532    109.21
C22G C23G H49G     14.379    109.17
C24G C23G H48G     14.471    109.23
C24G C23G H49G     14.390    109.17
H48G C23G H49G      5.374    106.20
C23G C24G C25G     40.467    113.62
C23G C24G H50G     14.460    109.16
C23G C24G H51G     14.409    109.22
C25G C24G H50G     14.469    109.18
C25G C24G H51G     14.389    109.20
H50G C24G H51G      5.369    106.19
C24G C25G C26G     40.263    113.63
C24G C25G H52G     14.479    109.20
C24G C25G H53G     14.362    109.17
C26G C25G H52G     14.422    109.21
C26G C25G H53G     14.374    109.17
H52G C25G H53G      5.364    106.19
C25G C26G C27G     40.037    113.62
C25G C26G H54G     14.410    109.17
C25G C26G H55G     14.368    109.21
C27G C26G H54G     14.405    109.18
C27G C26G H55G     14.353    109.20
H54G C26G H55G      5.359    106.19
C26G C27G C28G     39.739    113.64
C26G C27G H56G     14.415    109.19
C26G C27G H57G     14.328    109.18
C28G C27G H56G     14.360    109.20
C28G C27G H57G     14.336    109.17
H56G C27G H57G      5.351    106.19
C27G C28G C29G     39.425    113.62
C27G C28G H58G     14.348    109.18
C27G C28G H59G     14.312    109.21
C29G C28G H58G     14.330    109.19
C29G C28G H59G     14.301    109.19
H58G C28G H59G      5.346    106.19
C28G C29G C30G     39.047    113.64
C28G C29G H60G     14.337    109.19
C28G C29G H61G     14.275    109.18
C30G C29G H60G     14.284    109.19
C30G C29G H61G     14.277    109.17
H60G C29G H61G      5.335    106.19
C29G C30G C31G     38.636    113.62
C29G C30G H62G     14.272    109.19
C29G C30G H63G     14.243    109.21
C31G C30G H62G     14.244    109.18
C31G C30G H63G     14.237    109.19
H62G C30G H63G      5.327    106.19
C30G C31G C32G     38.159    113.64
C30G C31G H64G     14.205    109.19
C30G C31G H65G     14.240    109.19
C32G C31G H64G     14.197    109.18
C32G C31G H65G     14.191    109.18
H64G C31G H65G      5.315    106.19
C31G C32G C33G     37.662    113.66
C31G C32G H66G     14.162    109.24
C31G C32G H67G     14.151    109.25
C33G C32G H66G     14.165    109.12
C33G C32G H67G     14.172    109.12
H66G C32G H67G      5.303    106.18
C32G C33G C34G     37.682    113.28
C32G C33G H68G     14.149    109.18
C32G C33G H69G     14.142    109.17
C34G C33G H68G     14.092    109.38
C34G C33G H69G     14.092    109.38
H68G C33G H69G      5.328    106.20
C33G C34G H70G     30.066    111.11
C33G C34G H71G     30.053    111.12
C33G C34G H72G     29.512    111.42
H70G C34G H71G     15.217    107.59
H70G C34G H72G     15.207    107.71
H71G C34G H72G     15.206    107.71
N3G  C35G C36G     54.312    116.53
N3G  C35G H73G     18.734    105.39
N3G  C35G H74G     19.284    105.33
C36G C35G H73G     15.182    110.24
C36G C35G H74G     14.828    110.64
H73G C35G H74G      5.308    108.27
C35G C36G C37G     35.187    109.80
C35G C36G H75G     13.202    110.61
C35G C36G H76G     13.221    111.19
C37G C36G H75G     13.518    108.88
C37G C36G H76G     13.665    108.78
H75G C36G H76G      5.445    107.51
C36G C37G C38G     35.462    112.54
C36G C37G H77G     13.966    109.41
C36G C37G H78G     13.965    109.38
C38G C37G H77G     13.712    109.39
C38G C37G H78G     13.802    109.35
H77G C37G H78G      5.320    106.60
C37G C38G C39G     35.480    113.19
C37G C38G H79G     13.897    109.22
C37G C38G H80G     14.017    109.22
C39G C38G H79G     13.834    109.30
C39G C38G H80G     13.900    109.31
H79G C38G H80G      5.279    106.37
C38G C39G C40G     35.583    113.42
C38G C39G H81G     13.948    109.22
C38G C39G H82G     14.000    109.21
C40G C39G H81G     13.857    109.24
C40G C39G H82G     13.973    109.23
H81G C39G H82G      5.269    106.27
C39G C40G C41G     35.900    113.54
C39G C40G H83G     13.924    109.19
C39G C40G H84G     14.048    109.20
C41G C40G H83G     13.954    109.22
C41G C40G H84G     14.019    109.21
H83G C40G H84G      5.269    106.22
C40G C41G C42G     36.077    113.60
C40G C41G H85G     13.990    109.19
C40G C41G H86G     14.055    109.19
C42G C41G H85G     13.934    109.19
C42G C41G H86G     14.058    109.20
H85G C41G H86G      5.269    106.20
C41G C42G C43G     36.383    113.60
C41G C42G H87G     13.956    109.19
C41G C42G H88G     14.091    109.19
C43G C42G H87G     14.006    109.20
C43G C42G H88G     14.070    109.20
H87G C42G H88G      5.277    106.19
C42G C43G C44G     36.494    113.65
C42G C43G H89G     14.027    109.18
C42G C43G H90G     14.095    109.19
C44G C43G H89G     13.986    109.18
C44G C43G H90G     14.104    109.18
H89G C43G H90G      5.276    106.19
C43G C44G C45G     36.775    113.60
C43G C44G H91G     13.989    109.19
C43G C44G H92G     14.121    109.20
C45G C44G H91G     14.039    109.20
C45G C44G H92G     14.099    109.20
H91G C44G H92G      5.286    106.19
C44G C45G C46G     36.812    113.67
C44G C45G H93G     14.057    109.18
C44G C45G H94G     14.122    109.18
C46G C45G H93G     14.028    109.18
C46G C45G H94G     14.131    109.18
H93G C45G H94G      5.282    106.18
C45G C46G C47G     37.048    113.60
C45G C46G H95G     14.019    109.20
C45G C46G H96G     14.140    109.20
C47G C46G H95G     14.067    109.19
C47G C46G H96G     14.115    109.20
H95G C46G H96G      5.292    106.19
C46G C47G C48G     37.039    113.66
C46G C47G H97G     14.077    109.18
C46G C47G H98G     14.134    109.18
C48G C47G H97G     14.060    109.18
C48G C47G H98G     14.143    109.18
H97G C47G H98G      5.288    106.19
C47G C48G C49G     37.225    113.60
C47G C48G H99G     14.049    109.20
C47G C48G H2H      14.149    109.20
C49G C48G H99G     14.093    109.19
C49G C48G H2H      14.123    109.19
H99G C48G H2H       5.296    106.19
C48G C49G C50G     37.156    113.66
C48G C49G H2H      14.132    109.19
C48G C49G H3H      14.092    109.19
C50G C49G H2H      14.137    109.17
C50G C49G H3H      14.084    109.18
H2H  C49G H3H       5.291    106.19
C49G C50G C51G     37.274    113.66
C49G C50G H4H      14.063    109.24
C49G C50G H5H      14.128    109.25
C51G C50G H4H      14.131    109.12
C51G C50G H5H      14.144    109.12
H4H  C50G H5H       5.294    106.18
C50G C51G C52G     37.578    113.29
C50G C51G H6H      14.121    109.17
C50G C51G H7H      14.132    109.17
C52G C51G H6H      14.074    109.38
C52G C51G H7H      14.087    109.38
H6H  C51G H7H       5.325    106.20
C51G C52G H8H      30.029    111.12
C51G C52G H9H      30.059    111.11
C51G C52G H10H     29.505    111.42
H8H  C52G H9H      15.214    107.59
H8H  C52G H10H     15.201    107.71
H9H  C52G H10H     15.207    107.71


DIHEDRALS
!
!V(dihedral) = Kchi(1 + cos(n(chi) - delta))
!
!Kchi: kcal/mole
!n: multiplicity
!delta: degrees
!
!atom types             Kchi     n    delta
!

C3G  N1G  C1G  C2G      0.7057   2    180.00
C3G  N1G  C1G  O1G      0.9715   2    180.00
C5G  N1G  C1G  C2G      0.6297   2    180.00
C5G  N1G  C1G  O1G      1.0922   2    180.00
C1G  N1G  C3G  C4G      0.2181   6    104.11
C1G  N1G  C3G  H4G      0.1260   6    341.18
C1G  N1G  C3G  H5G      0.1172   6    223.90
C5G  N1G  C3G  C4G      0.2109   6    288.47
C5G  N1G  C3G  H4G      0.1163   6    165.54
C5G  N1G  C3G  H5G      0.1342   6     48.26
C1G  N1G  C5G  C6G      0.1031   6    287.86
C1G  N1G  C5G  H8G      0.0899   6    166.29
C1G  N1G  C5G  H9G      0.1130   6     50.31
C3G  N1G  C5G  C6G      0.1076   6    103.19
C3G  N1G  C5G  H8G      0.1071   6    341.61
C3G  N1G  C5G  H9G      0.1032   6    225.63
N1G  C1G  C2G  H1G      0.1307   6    124.40
N1G  C1G  C2G  H2G      0.1295   6    245.47
N1G  C1G  C2G  H3G      0.1279   6      4.51
O1G  C1G  C2G  H1G      0.1195   6    304.83
O1G  C1G  C2G  H2G      0.1171   6     65.90
O1G  C1G  C2G  H3G      0.1330   6    184.94
N1G  C3G  C4G  O2G      1.6215   3    333.61
N1G  C3G  C4G  H6G      0.7060   3     93.68
N1G  C3G  C4G  H7G      0.7192   3    213.12
H4G  C3G  C4G  O2G      0.9425   3     94.85
H4G  C3G  C4G  H6G      0.5720   3    214.91
H4G  C3G  C4G  H7G      0.5840   3    334.35
H5G  C3G  C4G  O2G      0.7791   3    213.65
H5G  C3G  C4G  H6G      0.5933   3    333.72
H5G  C3G  C4G  H7G      0.6554   3     93.16
C3G  C4G  O2G  C7G      2.1405   3     38.15
H6G  C4G  O2G  C7G      1.1849   3    277.06
H7G  C4G  O2G  C7G      0.9533   3    158.25
N1G  C5G  C6G  O3G      0.6838   3    256.53
N1G  C5G  C6G  H10G     0.6693   3     15.90
N1G  C5G  C6G  H11G     0.6025   3    134.89
H8G  C5G  C6G  O3G      0.5840   3     18.58
H8G  C5G  C6G  H10G     0.5699   3    137.95
H8G  C5G  C6G  H11G     0.5670   3    256.94
H9G  C5G  C6G  O3G      0.5749   3    134.43
H9G  C5G  C6G  H10G     0.5653   3    253.80
H9G  C5G  C6G  H11G     0.5579   3     12.79
C5G  C6G  O3G  C9G      1.0230   3      0.00
H10G C6G  O3G  C9G      0.9530   3      0.00
H11G C6G  O3G  C9G      0.9802   3      0.00
C4G  O2G  C7G  C8G      1.6039   3    276.16
C4G  O2G  C7G  H12G     1.1764   3     36.29
C4G  O2G  C7G  H13G     0.8090   3    153.96
C6G  O3G  C9G  C10G     0.6159   3     19.12
C6G  O3G  C9G  H15G     0.8654   3    136.76
C6G  O3G  C9G  H16G     0.8823   3    256.96
O2G  C7G  C8G  O4G      0.9508   3    108.46
O2G  C7G  C8G  C11G     0.8743   3      0.00
O2G  C7G  C8G  H14G     0.7878   3      0.00
H12G C7G  C8G  O4G      0.7184   3    349.47
H12G C7G  C8G  C11G     0.5914   3      0.00
H12G C7G  C8G  H14G     0.5428   3      0.00
H13G C7G  C8G  O4G      0.6739   3      0.00
H13G C7G  C8G  C11G     0.6771   3      0.00
H13G C7G  C8G  H14G     0.5576   3      0.00
C7G  C8G  O4G  H18G     0.7536   3      0.00
C11G C8G  O4G  H18G     0.7087   3    111.12
H14G C8G  O4G  H18G     0.5196   3    351.38
C7G  C8G  C11G N2G      0.7307   3      0.00
C7G  C8G  C11G H20G     0.7198   3      0.00
C7G  C8G  C11G H21G     0.6703   3      0.00
O4G  C8G  C11G N2G      0.7908   3      0.00
O4G  C8G  C11G H20G     0.7602   3      0.00
O4G  C8G  C11G H21G     0.6820   3      0.00
H14G C8G  C11G N2G      0.5554   3      0.00
H14G C8G  C11G H20G     0.5290   3      0.00
H14G C8G  C11G H21G     0.5657   3      0.00
O3G  C9G  C10G O5G      0.7630   3      0.00
O3G  C9G  C10G C12G     0.7307   3      0.00
O3G  C9G  C10G H17G     0.5877   3      0.00
H15G C9G  C10G O5G      0.6795   3      0.00
H15G C9G  C10G C12G     0.6700   3      0.00
H15G C9G  C10G H17G     0.5296   3      0.00
H16G C9G  C10G O5G      0.6657   3      0.00
H16G C9G  C10G C12G     0.5854   3      0.00
H16G C9G  C10G H17G     0.5198   3      0.00
C9G  C10G O5G  H19G     0.5990   3    136.41
C12G C10G O5G  H19G     0.6158   3    259.96
H17G C10G O5G  H19G     0.4268   3     20.77
C9G  C10G C12G N3G      0.6468   3      0.00
C9G  C10G C12G H22G     0.5933   3      0.00
C9G  C10G C12G H23G     0.6012   3      0.00
O5G  C10G C12G N3G      0.6968   3      0.00
O5G  C10G C12G H22G     0.6426   3      0.00
O5G  C10G C12G H23G     0.6810   3      0.00
H17G C10G C12G N3G      0.5396   3      0.00
H17G C10G C12G H22G     0.5641   3      0.00
H17G C10G C12G H23G     0.5089   3      0.00
C8G  C11G N2G  C13G     0.5394   3    136.36
C8G  C11G N2G  C14G     0.5905   3    257.64
C8G  C11G N2G  C17G     0.6349   3     16.96
H20G C11G N2G  C13G     0.4895   3    257.17
H20G C11G N2G  C14G     0.5413   3     18.45
H20G C11G N2G  C17G     0.5526   3    137.78
H21G C11G N2G  C13G     0.5056   3     12.00
H21G C11G N2G  C14G     0.4773   3    133.28
H21G C11G N2G  C17G     0.5694   3    252.60
C10G C12G N3G  C15G     0.4602   3    224.62
C10G C12G N3G  C16G     0.5558   3    103.26
C10G C12G N3G  C35G     0.5317   3    343.95
H22G C12G N3G  C15G     0.4788   3    348.74
H22G C12G N3G  C16G     0.4724   3    227.37
H22G C12G N3G  C35G     0.5144   3    108.07
H23G C12G N3G  C15G     0.4712   3    103.91
H23G C12G N3G  C16G     0.5429   3    342.54
H23G C12G N3G  C35G     0.5506   3    223.24
C11G N2G  C13G H24G     0.5564   3      0.00
C11G N2G  C13G H25G     0.5449   3      0.00
C11G N2G  C13G H26G     0.5673   3      0.00
C14G N2G  C13G H24G     0.5243   3      0.00
C14G N2G  C13G H25G     0.5362   3      0.00
C14G N2G  C13G H26G     0.5294   3      0.00
C17G N2G  C13G H24G     0.5505   3      0.00
C17G N2G  C13G H25G     0.5469   3      0.00
C17G N2G  C13G H26G     0.5683   3      0.00
C11G N2G  C14G H27G     0.5662   3      0.00
C11G N2G  C14G H28G     0.5853   3      0.00
C11G N2G  C14G H29G     0.5861   3      0.00
C13G N2G  C14G H27G     0.5268   3      0.00
C13G N2G  C14G H28G     0.5188   3      0.00
C13G N2G  C14G H29G     0.5284   3      0.00
C17G N2G  C14G H27G     0.5435   3      0.00
C17G N2G  C14G H28G     0.5635   3      0.00
C17G N2G  C14G H29G     0.5713   3      0.00
C11G N2G  C17G C18G     0.5826   3      8.93
C11G N2G  C17G H36G     0.5676   3    131.60
C11G N2G  C17G H37G     0.5531   3      0.00
C13G N2G  C17G C18G     0.5171   3    249.00
C13G N2G  C17G H36G     0.5332   3     11.66
C13G N2G  C17G H37G     0.5024   3      0.00
C14G N2G  C17G C18G     0.4946   3      0.00
C14G N2G  C17G H36G     0.4939   3    251.11
C14G N2G  C17G H37G     0.5161   3      0.00
C12G N3G  C15G H30G     0.5221   3      0.00
C12G N3G  C15G H31G     0.5349   3      0.00
C12G N3G  C15G H32G     0.5439   3      0.00
C16G N3G  C15G H30G     0.5283   3      0.00
C16G N3G  C15G H31G     0.5176   3      0.00
C16G N3G  C15G H32G     0.5197   3      0.00
C35G N3G  C15G H30G     0.5324   3      0.00
C35G N3G  C15G H31G     0.5350   3      0.00
C35G N3G  C15G H32G     0.5500   3      0.00
C12G N3G  C16G H33G     0.5585   3      0.00
C12G N3G  C16G H34G     0.5412   3      0.00
C12G N3G  C16G H35G     0.5579   3      0.00
C15G N3G  C16G H33G     0.5294   3      0.00
C15G N3G  C16G H34G     0.5390   3      0.00
C15G N3G  C16G H35G     0.5392   3      0.00
C35G N3G  C16G H33G     0.5345   3      0.00
C35G N3G  C16G H34G     0.5143   3      0.00
C35G N3G  C16G H35G     0.5406   3      0.00
C12G N3G  C35G C36G     0.5121   3    350.89
C12G N3G  C35G H73G     0.5526   3    228.31
C12G N3G  C35G H74G     0.5414   3      0.00
C15G N3G  C35G C36G     0.5266   3    110.71
C15G N3G  C35G H73G     0.5394   3    348.14
C15G N3G  C35G H74G     0.5058   3      0.00
C16G N3G  C35G C36G     0.4721   3    231.38
C16G N3G  C35G H73G     0.4857   3    108.80
C16G N3G  C35G H74G     0.5009   3      0.00
N2G  C17G C18G C19G     0.5830   3      0.00
N2G  C17G C18G H38G     0.5386   3      0.00
N2G  C17G C18G H39G     0.5469   3      0.00
H36G C17G C18G C19G     0.5309   3      0.00
H36G C17G C18G H38G     0.5397   3      0.00
H36G C17G C18G H39G     0.5353   3      0.00
H37G C17G C18G C19G     0.5275   3      0.00
H37G C17G C18G H38G     0.5391   3      0.00
H37G C17G C18G H39G     0.5671   3      0.00
C17G C18G C19G C20G     0.5239   3      0.00
C17G C18G C19G H40G     0.4972   3      0.00
C17G C18G C19G H41G     0.4937   3      0.00
H38G C18G C19G C20G     0.4833   3      0.00
H38G C18G C19G H40G     0.4932   3      0.00
H38G C18G C19G H41G     0.5111   3      0.00
H39G C18G C19G C20G     0.4770   3      0.00
H39G C18G C19G H40G     0.5109   3      0.00
H39G C18G C19G H41G     0.5001   3      0.00
C18G C19G C20G C21G     0.5059   3      0.00
C18G C19G C20G H42G     0.4819   3      0.00
C18G C19G C20G H43G     0.4731   3      0.00
H40G C19G C20G C21G     0.4763   3      0.00
H40G C19G C20G H42G     0.4839   3      0.00
H40G C19G C20G H43G     0.5045   3      0.00
H41G C19G C20G C21G     0.4686   3      0.00
H41G C19G C20G H42G     0.5055   3      0.00
H41G C19G C20G H43G     0.4870   3      0.00
C19G C20G C21G C22G     0.4854   3      0.00
C19G C20G C21G H44G     0.4705   3      0.00
C19G C20G C21G H45G     0.4664   3      0.00
H42G C20G C21G C22G     0.4678   3      0.00
H42G C20G C21G H44G     0.4787   3      0.00
H42G C20G C21G H45G     0.5020   3      0.00
H43G C20G C21G C22G     0.4621   3      0.00
H43G C20G C21G H44G     0.5010   3      0.00
H43G C20G C21G H45G     0.4831   3      0.00
C20G C21G C22G C23G     0.4777   3      0.00
C20G C21G C22G H46G     0.4688   3      0.00
C20G C21G C22G H47G     0.4615   3      0.00
H44G C21G C22G C23G     0.4659   3      0.00
H44G C21G C22G H46G     0.4777   3      0.00
H44G C21G C22G H47G     0.4993   3      0.00
H45G C21G C22G C23G     0.4605   3      0.00
H45G C21G C22G H46G     0.5005   3      0.00
H45G C21G C22G H47G     0.4798   3      0.00
C21G C22G C23G C24G     0.4654   3      0.00
C21G C22G C23G H48G     0.4629   3      0.00
C21G C22G C23G H49G     0.4602   3      0.00
H46G C22G C23G C24G     0.4618   3      0.00
H46G C22G C23G H48G     0.4761   3      0.00
H46G C22G C23G H49G     0.4997   3      0.00
H47G C22G C23G C24G     0.4577   3      0.00
H47G C22G C23G H48G     0.4984   3      0.00
H47G C22G C23G H49G     0.4792   3      0.00
C22G C23G C24G C25G     0.4613   3      0.00
C22G C23G C24G H50G     0.4632   3      0.00
C22G C23G C24G H51G     0.4577   3      0.00
H48G C23G C24G C25G     0.4612   3      0.00
H48G C23G C24G H50G     0.4760   3      0.00
H48G C23G C24G H51G     0.4982   3      0.00
H49G C23G C24G C25G     0.4574   3      0.00
H49G C23G C24G H50G     0.4990   3      0.00
H49G C23G C24G H51G     0.4774   3      0.00
C23G C24G C25G C26G     0.4527   3      0.00
C23G C24G C25G H52G     0.4594   3      0.00
C23G C24G C25G H53G     0.4574   3      0.00
H50G C24G C25G C26G     0.4584   3      0.00
H50G C24G C25G H52G     0.4751   3      0.00
H50G C24G C25G H53G     0.4988   3      0.00
H51G C24G C25G C26G     0.4557   3      0.00
H51G C24G C25G H52G     0.4979   3      0.00
H51G C24G C25G H53G     0.4771   3      0.00
C24G C25G C26G C27G     0.4504   3      0.00
C24G C25G C26G H54G     0.4598   3      0.00
C24G C25G C26G H55G     0.4557   3      0.00
H52G C25G C26G C27G     0.4582   3      0.00
H52G C25G C26G H54G     0.4749   3      0.00
H52G C25G C26G H55G     0.4980   3      0.00
H53G C25G C26G C27G     0.4556   3      0.00
H53G C25G C26G H54G     0.4985   3      0.00
H53G C25G C26G H55G     0.4757   3      0.00
C25G C26G C27G C28G     0.4446   3      0.00
C25G C26G C27G H56G     0.4572   3      0.00
C25G C26G C27G H57G     0.4556   3      0.00
H54G C26G C27G C28G     0.4561   3      0.00
H54G C26G C27G H56G     0.4739   3      0.00
H54G C26G C27G H57G     0.4984   3      0.00
H55G C26G C27G C28G     0.4545   3      0.00
H55G C26G C27G H56G     0.4978   3      0.00
H55G C26G C27G H57G     0.4752   3      0.00
C26G C27G C28G C29G     0.4433   3      0.00
C26G C27G C28G H58G     0.4574   3      0.00
C26G C27G C28G H59G     0.4544   3      0.00
H56G C27G C28G C29G     0.4560   3      0.00
H56G C27G C28G H58G     0.4735   3      0.00
H56G C27G C28G H59G     0.4980   3      0.00
H57G C27G C28G C29G     0.4544   3      0.00
H57G C27G C28G H58G     0.4981   3      0.00
H57G C27G C28G H59G     0.4738   3      0.00
C27G C28G C29G C30G     0.4395   3      0.00
C27G C28G C29G H60G     0.4556   3      0.00
C27G C28G C29G H61G     0.4544   3      0.00
H58G C28G C29G C30G     0.4544   3      0.00
H58G C28G C29G H60G     0.4724   3      0.00
H58G C28G C29G H61G     0.4982   3      0.00
H59G C28G C29G C30G     0.4536   3      0.00
H59G C28G C29G H60G     0.4977   3      0.00
H59G C28G C29G H61G     0.4731   3      0.00
C28G C29G C30G C31G     0.4387   3      0.00
C28G C29G C30G H62G     0.4555   3      0.00
C28G C29G C30G H63G     0.4535   3      0.00
H60G C29G C30G C31G     0.4542   3      0.00
H60G C29G C30G H62G     0.4717   3      0.00
H60G C29G C30G H63G     0.4979   3      0.00
H61G C29G C30G C31G     0.4535   3      0.00
H61G C29G C30G H62G     0.4980   3      0.00
H61G C29G C30G H63G     0.4716   3      0.00
C29G C30G C31G C32G     0.4363   3      0.00
C29G C30G C31G H64G     0.4534   3      0.00
C29G C30G C31G H65G     0.4542   3      0.00
H62G C30G C31G C32G     0.4529   3      0.00
H62G C30G C31G H64G     0.4980   3      0.00
H62G C30G C31G H65G     0.4705   3      0.00
H63G C30G C31G C32G     0.4529   3      0.00
H63G C30G C31G H64G     0.4705   3      0.00
H63G C30G C31G H65G     0.4978   3      0.00
C30G C31G C32G C33G     0.4350   3      0.00
C30G C31G C32G H66G     0.4535   3      0.00
C30G C31G C32G H67G     0.4526   3      0.00
H64G C31G C32G C33G     0.4521   3      0.00
H64G C31G C32G H66G     0.4978   3      0.00
H64G C31G C32G H67G     0.4688   3      0.00
H65G C31G C32G C33G     0.4521   3      0.00
H65G C31G C32G H66G     0.4691   3      0.00
H65G C31G C32G H67G     0.4978   3      0.00
C31G C32G C33G C34G     0.4368   3      0.00
C31G C32G C33G H68G     0.4531   3      0.00
C31G C32G C33G H69G     0.4529   3      0.00
H66G C32G C33G C34G     0.4541   3      0.00
H66G C32G C33G H68G     0.4677   3      0.00
H66G C32G C33G H69G     0.4987   3      0.00
H67G C32G C33G C34G     0.4541   3      0.00
H67G C32G C33G H68G     0.4985   3      0.00
H67G C32G C33G H69G     0.4676   3      0.00
C32G C33G C34G H70G     0.4501   3      0.00
C32G C33G C34G H71G     0.4502   3      0.00
C32G C33G C34G H72G     0.4581   3      0.00
H68G C33G C34G H70G     0.4676   3      0.00
H68G C33G C34G H71G     0.4941   3      0.00
H68G C33G C34G H72G     0.4725   3      0.00
H69G C33G C34G H70G     0.4940   3      0.00
H69G C33G C34G H71G     0.4675   3      0.00
H69G C33G C34G H72G     0.4723   3      0.00
N3G  C35G C36G C37G     0.5277   3      0.00
N3G  C35G C36G H75G     0.5366   3      0.00
N3G  C35G C36G H76G     0.5204   3      0.00
H73G C35G C36G C37G     0.5079   3      0.00
H73G C35G C36G H75G     0.5357   3      0.00
H73G C35G C36G H76G     0.5177   3      0.00
H74G C35G C36G C37G     0.5150   3      0.00
H74G C35G C36G H75G     0.5414   3      0.00
H74G C35G C36G H76G     0.5368   3      0.00
C35G C36G C37G C38G     0.4616   3      0.00
C35G C36G C37G H77G     0.4780   3      0.00
C35G C36G C37G H78G     0.4780   3      0.00
H75G C36G C37G C38G     0.4629   3      0.00
H75G C36G C37G H77G     0.4794   3      0.00
H75G C36G C37G H78G     0.5100   3      0.00
H76G C36G C37G C38G     0.4655   3      0.00
H76G C36G C37G H77G     0.5095   3      0.00
H76G C36G C37G H78G     0.4783   3      0.00
C36G C37G C38G C39G     0.4643   3      0.00
C36G C37G C38G H79G     0.4648   3      0.00
C36G C37G C38G H80G     0.4673   3      0.00
H77G C37G C38G C39G     0.4595   3      0.00
H77G C37G C38G H79G     0.4694   3      0.00
H77G C37G C38G H80G     0.5035   3      0.00
H78G C37G C38G C39G     0.4627   3      0.00
H78G C37G C38G H79G     0.5037   3      0.00
H78G C37G C38G H80G     0.4681   3      0.00
C37G C38G C39G C40G     0.4399   3      0.00
C37G C38G C39G H81G     0.4529   3      0.00
C37G C38G C39G H82G     0.4569   3      0.00
H79G C38G C39G C40G     0.4511   3      0.00
H79G C38G C39G H81G     0.4660   3      0.00
H79G C38G C39G H82G     0.5006   3      0.00
H80G C38G C39G C40G     0.4545   3      0.00
H80G C38G C39G H81G     0.5006   3      0.00
H80G C38G C39G H82G     0.4652   3      0.00
C38G C39G C40G C41G     0.4504   3      0.00
C38G C39G C40G H83G     0.4550   3      0.00
C38G C39G C40G H84G     0.4583   3      0.00
H81G C39G C40G C41G     0.4537   3      0.00
H81G C39G C40G H83G     0.4652   3      0.00
H81G C39G C40G H84G     0.4988   3      0.00
H82G C39G C40G C41G     0.4566   3      0.00
H82G C39G C40G H83G     0.4986   3      0.00
H82G C39G C40G H84G     0.4635   3      0.00
C39G C40G C41G C42G     0.4332   3      0.00
C39G C40G C41G H85G     0.4490   3      0.00
C39G C40G C41G H86G     0.4531   3      0.00
H83G C40G C41G C42G     0.4485   3      0.00
H83G C40G C41G H85G     0.4651   3      0.00
H83G C40G C41G H86G     0.4983   3      0.00
H84G C40G C41G C42G     0.4523   3      0.00
H84G C40G C41G H85G     0.4985   3      0.00
H84G C40G C41G H86G     0.4642   3      0.00
C40G C41G C42G C43G     0.4445   3      0.00
C40G C41G C42G H87G     0.4526   3      0.00
C40G C41G C42G H88G     0.4561   3      0.00
H85G C41G C42G C43G     0.4522   3      0.00
H85G C41G C42G H87G     0.4656   3      0.00
H85G C41G C42G H88G     0.4977   3      0.00
H86G C41G C42G C43G     0.4552   3      0.00
H86G C41G C42G H87G     0.4977   3      0.00
H86G C41G C42G H88G     0.4637   3      0.00
C41G C42G C43G C44G     0.4305   3      0.00
C41G C42G C43G H89G     0.4482   3      0.00
C41G C42G C43G H90G     0.4524   3      0.00
H87G C42G C43G C44G     0.4482   3      0.00
H87G C42G C43G H89G     0.4658   3      0.00
H87G C42G C43G H90G     0.4978   3      0.00
H88G C42G C43G C44G     0.4518   3      0.00
H88G C42G C43G H89G     0.4979   3      0.00
H88G C42G C43G H90G     0.4648   3      0.00
C42G C43G C44G C45G     0.4408   3      0.00
C42G C43G C44G H91G     0.4518   3      0.00
C42G C43G C44G H92G     0.4552   3      0.00
H89G C43G C44G C45G     0.4517   3      0.00
H89G C43G C44G H91G     0.4664   3      0.00
H89G C43G C44G H92G     0.4975   3      0.00
H90G C43G C44G C45G     0.4546   3      0.00
H90G C43G C44G H91G     0.4975   3      0.00
H90G C43G C44G H92G     0.4646   3      0.00
C43G C44G C45G C46G     0.4298   3      0.00
C43G C44G C45G H93G     0.4483   3      0.00
C43G C44G C45G H94G     0.4524   3      0.00
H91G C44G C45G C46G     0.4486   3      0.00
H91G C44G C45G H93G     0.4665   3      0.00
H91G C44G C45G H94G     0.4976   3      0.00
H92G C44G C45G C46G     0.4518   3      0.00
H92G C44G C45G H93G     0.4977   3      0.00
H92G C44G C45G H94G     0.4657   3      0.00
C44G C45G C46G C47G     0.4382   3      0.00
C44G C45G C46G H95G     0.4514   3      0.00
C44G C45G C46G H96G     0.4545   3      0.00
H93G C45G C46G C47G     0.4515   3      0.00
H93G C45G C46G H95G     0.4670   3      0.00
H93G C45G C46G H96G     0.4974   3      0.00
H94G C45G C46G C47G     0.4541   3      0.00
H94G C45G C46G H95G     0.4975   3      0.00
H94G C45G C46G H96G     0.4655   3      0.00
C45G C46G C47G C48G     0.4303   3      0.00
C45G C46G C47G H97G     0.4489   3      0.00
C45G C46G C47G H98G     0.4524   3      0.00
H95G C46G C47G C48G     0.4494   3      0.00
H95G C46G C47G H97G     0.4669   3      0.00
H95G C46G C47G H98G     0.4976   3      0.00
H96G C46G C47G C48G     0.4519   3      0.00
H96G C46G C47G H97G     0.4976   3      0.00
H96G C46G C47G H98G     0.4664   3      0.00
C46G C47G C48G C49G     0.4364   3      0.00
C46G C47G C48G H99G     0.4514   3      0.00
C46G C47G C48G H2H      0.4538   3      0.00
H97G C47G C48G C49G     0.4516   3      0.00
H97G C47G C48G H99G     0.4673   3      0.00
H97G C47G C48G H2H      0.4976   3      0.00
H98G C47G C48G C49G     0.4535   3      0.00
H98G C47G C48G H99G     0.4975   3      0.00
H98G C47G C48G H2H      0.4664   3      0.00
C47G C48G C49G C50G     0.4316   3      0.00
C47G C48G C49G H2H      0.4523   3      0.00
C47G C48G C49G H3H      0.4498   3      0.00
H99G C48G C49G C50G     0.4504   3      0.00
H99G C48G C49G H2H      0.4975   3      0.00
H99G C48G C49G H3H      0.4670   3      0.00
H2H  C48G C49G C50G     0.4519   3      0.00
H2H  C48G C49G H2H      0.4670   3      0.00
H2H  C48G C49G H3H      0.4976   3      0.00
C48G C49G C50G C51G     0.4344   3      0.00
C48G C49G C50G H4H      0.4512   3      0.00
C48G C49G C50G H5H      0.4528   3      0.00
H2H  C49G C50G C51G     0.4522   3      0.00
H2H  C49G C50G H4H      0.4975   3      0.00
H2H  C49G C50G H5H      0.4668   3      0.00
H3H  C49G C50G C51G     0.4512   3      0.00
H3H  C49G C50G H4H      0.4670   3      0.00
H3H  C49G C50G H5H      0.4975   3      0.00
C49G C50G C51G C52G     0.4355   3      0.00
C49G C50G C51G H6H      0.4516   3      0.00
C49G C50G C51G H7H      0.4526   3      0.00
H4H  C50G C51G C52G     0.4535   3      0.00
H4H  C50G C51G H6H      0.4669   3      0.00
H4H  C50G C51G H7H      0.4983   3      0.00
H5H  C50G C51G C52G     0.4539   3      0.00
H5H  C50G C51G H6H      0.4985   3      0.00
H5H  C50G C51G H7H      0.4672   3      0.00
C50G C51G C52G H8H      0.4501   3      0.00
C50G C51G C52G H9H      0.4503   3      0.00
C50G C51G C52G H10H     0.4578   3      0.00
H6H  C51G C52G H8H      0.4674   3      0.00
H6H  C51G C52G H9H      0.4939   3      0.00
H6H  C51G C52G H10H     0.4721   3      0.00
H7H  C51G C52G H8H      0.4939   3      0.00
H7H  C51G C52G H9H      0.4674   3      0.00
H7H  C51G C52G H10H     0.4722   3      0.00

IMPROPER
!
!V(improper) = Kpsi(psi - psi0)**2
!
!Kpsi: kcal/mole/rad**2
!psi0: degrees
!note that the second column of numbers (0) is ignored
!
!atom types             Kpsi        0  psi0
!


NONBONDED nbxmod  5 atom cdiel shift vatom vdistance vswitch -
cutnb 14.0 ctofnb 12.0 ctonnb 10.0 eps 1.0 e14fac 1.0 wmin 1.5
                !adm jr., 5/08/91, suggested cutoff scheme
!
!V(Lennard-Jones) = Eps(i,j)*[(Rmin(i,j)/r(i,j))**12 - 2(Rmin(i,j)/r(i,j))**6]
!
!epsilon [kcal/mole]: Eps(i,j) = sqrt(eps(i) * eps(j))
!Rmin/2  [A]:         Rmin(i,j) = Rmin/2(i) + Rmin/2(j)
!
!atom  ignored   epsilon     Rmin/2  ignored   eps,1-4     Rmin/2,1-4
!

N1G      0.0     -0.0690     1.8300    ! 
C1G      0.0     -0.1050     1.9255    ! 
C2G      0.0     -0.1050     1.9255    ! 
O1G      0.0     -0.0600     1.7500    ! 
C3G      0.0     -0.1050     1.9255    ! 
C4G      0.0     -0.1050     1.9255    ! 
C5G      0.0     -0.1050     1.9255    ! 
C6G      0.0     -0.1050     1.9255    ! 
O2G      0.0     -0.0600     1.7500    ! 
O3G      0.0     -0.0600     1.7500    ! 
C7G      0.0     -0.1050     1.9255    ! 
C8G      0.0     -0.1050     1.9255    ! 
C9G      0.0     -0.1050     1.9255    ! 
C10G     0.0     -0.1050     1.9255    ! 
O4G      0.0     -0.0600     1.7500    ! 
O5G      0.0     -0.0600     1.7500    ! 
C11G     0.0     -0.1050     1.9255    ! 
C12G     0.0     -0.1050     1.9255    ! 
N2G      0.0     -0.0690     1.8300    ! 
N3G      0.0     -0.0690     1.8300    ! 
C13G     0.0     -0.1050     1.9255    ! 
C14G     0.0     -0.1050     1.9255    ! 
C15G     0.0     -0.1050     1.9255    ! 
C16G     0.0     -0.1050     1.9255    ! 
C17G     0.0     -0.1050     1.9255    ! 
C18G     0.0     -0.1050     1.9255    ! 
C19G     0.0     -0.1050     1.9255    ! 
C20G     0.0     -0.1050     1.9255    ! 
C21G     0.0     -0.1050     1.9255    ! 
C22G     0.0     -0.1050     1.9255    ! 
C23G     0.0     -0.1050     1.9255    ! 
C24G     0.0     -0.1050     1.9255    ! 
C25G     0.0     -0.1050     1.9255    ! 
C26G     0.0     -0.1050     1.9255    ! 
C27G     0.0     -0.1050     1.9255    ! 
C28G     0.0     -0.1050     1.9255    ! 
C29G     0.0     -0.1050     1.9255    ! 
C30G     0.0     -0.1050     1.9255    ! 
C31G     0.0     -0.1050     1.9255    ! 
C32G     0.0     -0.1050     1.9255    ! 
C33G     0.0     -0.1050     1.9255    ! 
C34G     0.0     -0.1050     1.9255    ! 
C35G     0.0     -0.1050     1.9255    ! 
C36G     0.0     -0.1050     1.9255    ! 
C37G     0.0     -0.1050     1.9255    ! 
C38G     0.0     -0.1050     1.9255    ! 
C39G     0.0     -0.1050     1.9255    ! 
C40G     0.0     -0.1050     1.9255    ! 
C41G     0.0     -0.1050     1.9255    ! 
C42G     0.0     -0.1050     1.9255    ! 
C43G     0.0     -0.1050     1.9255    ! 
C44G     0.0     -0.1050     1.9255    ! 
C45G     0.0     -0.1050     1.9255    ! 
C46G     0.0     -0.1050     1.9255    ! 
C47G     0.0     -0.1050     1.9255    ! 
C48G     0.0     -0.1050     1.9255    ! 
C49G     0.0     -0.1050     1.9255    ! 
C50G     0.0     -0.1050     1.9255    ! 
C51G     0.0     -0.1050     1.9255    ! 
C52G     0.0     -0.1050     1.9255    ! 
H1G      0.0     -0.0440     1.4430    ! 
H2G      0.0     -0.0440     1.4430    ! 
H3G      0.0     -0.0440     1.4430    ! 
H4G      0.0     -0.0440     1.4430    ! 
H5G      0.0     -0.0440     1.4430    ! 
H6G      0.0     -0.0440     1.4430    ! 
H7G      0.0     -0.0440     1.4430    ! 
H8G      0.0     -0.0440     1.4430    ! 
H9G      0.0     -0.0440     1.4430    ! 
H10G     0.0     -0.0440     1.4430    ! 
H11G     0.0     -0.0440     1.4430    ! 
H12G     0.0     -0.0440     1.4430    ! 
H13G     0.0     -0.0440     1.4430    ! 
H14G     0.0     -0.0440     1.4430    ! 
H15G     0.0     -0.0440     1.4430    ! 
H16G     0.0     -0.0440     1.4430    ! 
H17G     0.0     -0.0440     1.4430    ! 
H18G     0.0     -0.0440     1.4430    ! 
H19G     0.0     -0.0440     1.4430    ! 
H20G     0.0     -0.0440     1.4430    ! 
H21G     0.0     -0.0440     1.4430    ! 
H22G     0.0     -0.0440     1.4430    ! 
H23G     0.0     -0.0440     1.4430    ! 
H24G     0.0     -0.0440     1.4430    ! 
H25G     0.0     -0.0440     1.4430    ! 
H26G     0.0     -0.0440     1.4430    ! 
H27G     0.0     -0.0440     1.4430    ! 
H28G     0.0     -0.0440     1.4430    ! 
H29G     0.0     -0.0440     1.4430    ! 
H30G     0.0     -0.0440     1.4430    ! 
H31G     0.0     -0.0440     1.4430    ! 
H32G     0.0     -0.0440     1.4430    ! 
H33G     0.0     -0.0440     1.4430    ! 
H34G     0.0     -0.0440     1.4430    ! 
H35G     0.0     -0.0440     1.4430    ! 
H36G     0.0     -0.0440     1.4430    ! 
H37G     0.0     -0.0440     1.4430    ! 
H38G     0.0     -0.0440     1.4430    ! 
H39G     0.0     -0.0440     1.4430    ! 
H40G     0.0     -0.0440     1.4430    ! 
H41G     0.0     -0.0440     1.4430    ! 
H42G     0.0     -0.0440     1.4430    ! 
H43G     0.0     -0.0440     1.4430    ! 
H44G     0.0     -0.0440     1.4430    ! 
H45G     0.0     -0.0440     1.4430    ! 
H46G     0.0     -0.0440     1.4430    ! 
H47G     0.0     -0.0440     1.4430    ! 
H48G     0.0     -0.0440     1.4430    ! 
H49G     0.0     -0.0440     1.4430    ! 
H50G     0.0     -0.0440     1.4430    ! 
H51G     0.0     -0.0440     1.4430    ! 
H52G     0.0     -0.0440     1.4430    ! 
H53G     0.0     -0.0440     1.4430    ! 
H54G     0.0     -0.0440     1.4430    ! 
H55G     0.0     -0.0440     1.4430    ! 
H56G     0.0     -0.0440     1.4430    ! 
H57G     0.0     -0.0440     1.4430    ! 
H58G     0.0     -0.0440     1.4430    ! 
H59G     0.0     -0.0440     1.4430    ! 
H60G     0.0     -0.0440     1.4430    ! 
H61G     0.0     -0.0440     1.4430    ! 
H62G     0.0     -0.0440     1.4430    ! 
H63G     0.0     -0.0440     1.4430    ! 
H64G     0.0     -0.0440     1.4430    ! 
H65G     0.0     -0.0440     1.4430    ! 
H66G     0.0     -0.0440     1.4430    ! 
H67G     0.0     -0.0440     1.4430    ! 
H68G     0.0     -0.0440     1.4430    ! 
H69G     0.0     -0.0440     1.4430    ! 
H70G     0.0     -0.0440     1.4430    ! 
H71G     0.0     -0.0440     1.4430    ! 
H72G     0.0     -0.0440     1.4430    ! 
H73G     0.0     -0.0440     1.4430    ! 
H74G     0.0     -0.0440     1.4430    ! 
H75G     0.0     -0.0440     1.4430    ! 
H76G     0.0     -0.0440     1.4430    ! 
H77G     0.0     -0.0440     1.4430    ! 
H78G     0.0     -0.0440     1.4430    ! 
H79G     0.0     -0.0440     1.4430    ! 
H80G     0.0     -0.0440     1.4430    ! 
H81G     0.0     -0.0440     1.4430    ! 
H82G     0.0     -0.0440     1.4430    ! 
H83G     0.0     -0.0440     1.4430    ! 
H84G     0.0     -0.0440     1.4430    ! 
H85G     0.0     -0.0440     1.4430    ! 
H86G     0.0     -0.0440     1.4430    ! 
H87G     0.0     -0.0440     1.4430    ! 
H88G     0.0     -0.0440     1.4430    ! 
H89G     0.0     -0.0440     1.4430    ! 
H90G     0.0     -0.0440     1.4430    ! 
H91G     0.0     -0.0440     1.4430    ! 
H92G     0.0     -0.0440     1.4430    ! 
H93G     0.0     -0.0440     1.4430    ! 
H94G     0.0     -0.0440     1.4430    ! 
H95G     0.0     -0.0440     1.4430    ! 
H96G     0.0     -0.0440     1.4430    ! 
H97G     0.0     -0.0440     1.4430    ! 
H98G     0.0     -0.0440     1.4430    ! 
H99G     0.0     -0.0440     1.4430    ! 
H2H      0.0     -0.0440     1.4430    ! 
H3H      0.0     -0.0440     1.4430    ! 
H4H      0.0     -0.0440     1.4430    ! 
H5H      0.0     -0.0440     1.4430    ! 
H6H      0.0     -0.0440     1.4430    ! 
H7H      0.0     -0.0440     1.4430    ! 
H8H      0.0     -0.0440     1.4430    ! 
H9H      0.0     -0.0440     1.4430    ! 
H10H     0.0     -0.0440     1.4430    ! 
END
