# Supplementary material for: A Systematic Approach: Molecular Dynamics Study and Parametrisation of Gemini Type Cationic Surfactants
Source: Int J Mol Sci. 2021 Oct 10;22(20):10939. doi: 10.3390/ijms222010939 (PMC8536075; doi:10.3390/ijms222010939)
Supplement: Supplementary file 1 [file ijms-22-10939-s001.zip › Force_fields/Act_2_18/Act_2_18.pdb]

REMARK original generated coordinate pdb file
ATOM      1  N1G AC3 X   1      -0.924   1.555  -0.578  1.00  0.00      GEM  N
ATOM      2  C1G AC3 X   1      -1.919   1.806   0.316  1.00  0.00      GEM  C
ATOM      3  C2G AC3 X   1      -2.548   3.184   0.368  1.00  0.00      GEM  C
ATOM      4  O1G AC3 X   1      -2.323   0.909   1.086  1.00  0.00      GEM  O
ATOM      5  C3G AC3 X   1      -0.394   0.186  -0.622  1.00  0.00      GEM  C
ATOM      6  C4G AC3 X   1       0.536  -0.127   0.561  1.00  0.00      GEM  C
ATOM      7  C5G AC3 X   1      -0.430   2.539  -1.548  1.00  0.00      GEM  C
ATOM      8  C6G AC3 X   1       0.956   3.105  -1.249  1.00  0.00      GEM  C
ATOM      9  O2G AC3 X   1       0.499  -1.541   0.794  1.00  0.00      GEM  O
ATOM     10  O3G AC3 X   1       1.953   2.142  -1.597  1.00  0.00      GEM  O
ATOM     11  C7G AC3 X   1       0.528  -1.957   2.157  1.00  0.00      GEM  C
ATOM     12  C8G AC3 X   1      -0.872  -2.236   2.738  1.00  0.00      GEM  C
ATOM     13  C9G AC3 X   1       3.283   2.588  -1.350  1.00  0.00      GEM  C
ATOM     14 C10G AC3 X   1       4.229   1.715  -2.181  1.00  0.00      GEM  C
ATOM     15  O4G AC3 X   1      -1.646  -1.063   2.953  1.00  0.00      GEM  O
ATOM     16  O5G AC3 X   1       3.900   1.814  -3.565  1.00  0.00      GEM  O
ATOM     17 C11G AC3 X   1      -1.574  -3.292   1.871  1.00  0.00      GEM  C
ATOM     18 C12G AC3 X   1       4.206   0.271  -1.654  1.00  0.00      GEM  C
ATOM     19  N2G AC3 X   1      -2.921  -3.827   2.369  1.00  0.00      GEM  N
ATOM     20  N3G AC3 X   1       5.149  -0.732  -2.324  1.00  0.00      GEM  N
ATOM     21 C13G AC3 X   1      -2.872  -4.113   3.845  1.00  0.00      GEM  C
ATOM     22 C14G AC3 X   1      -4.019  -2.830   2.091  1.00  0.00      GEM  C
ATOM     23 C15G AC3 X   1       6.517  -0.134  -2.515  1.00  0.00      GEM  C
ATOM     24 C16G AC3 X   1       4.599  -1.161  -3.663  1.00  0.00      GEM  C
ATOM     25 C17G AC3 X   1      -3.172  -5.125   1.587  1.00  0.00      GEM  C
ATOM     26 C18G AC3 X   1      -4.554  -5.758   1.738  1.00  0.00      GEM  C
ATOM     27 C19G AC3 X   1      -4.594  -7.106   0.996  1.00  0.00      GEM  C
ATOM     28 C20G AC3 X   1      -5.964  -7.792   1.093  1.00  0.00      GEM  C
ATOM     29 C21G AC3 X   1      -6.019  -9.139   0.360  1.00  0.00      GEM  C
ATOM     30 C22G AC3 X   1      -7.383  -9.835   0.464  1.00  0.00      GEM  C
ATOM     31 C23G AC3 X   1      -7.440 -11.185  -0.264  1.00  0.00      GEM  C
ATOM     32 C24G AC3 X   1      -8.800 -11.888  -0.149  1.00  0.00      GEM  C
ATOM     33 C25G AC3 X   1      -8.858 -13.239  -0.875  1.00  0.00      GEM  C
ATOM     34 C26G AC3 X   1     -10.214 -13.946  -0.752  1.00  0.00      GEM  C
ATOM     35 C27G AC3 X   1     -10.271 -15.298  -1.478  1.00  0.00      GEM  C
ATOM     36 C28G AC3 X   1     -11.625 -16.009  -1.349  1.00  0.00      GEM  C
ATOM     37 C29G AC3 X   1     -11.682 -17.360  -2.075  1.00  0.00      GEM  C
ATOM     38 C30G AC3 X   1     -13.034 -18.074  -1.943  1.00  0.00      GEM  C
ATOM     39 C31G AC3 X   1     -13.090 -19.426  -2.669  1.00  0.00      GEM  C
ATOM     40 C32G AC3 X   1     -14.441 -20.141  -2.535  1.00  0.00      GEM  C
ATOM     41 C33G AC3 X   1     -14.498 -21.492  -3.261  1.00  0.00      GEM  C
ATOM     42 C34G AC3 X   1     -15.851 -22.200  -3.122  1.00  0.00      GEM  C
ATOM     43 C35G AC3 X   1       5.228  -1.936  -1.372  1.00  0.00      GEM  C
ATOM     44 C36G AC3 X   1       5.939  -3.179  -1.903  1.00  0.00      GEM  C
ATOM     45 C37G AC3 X   1       6.025  -4.244  -0.794  1.00  0.00      GEM  C
ATOM     46 C38G AC3 X   1       6.708  -5.534  -1.269  1.00  0.00      GEM  C
ATOM     47 C39G AC3 X   1       6.801  -6.607  -0.175  1.00  0.00      GEM  C
ATOM     48 C40G AC3 X   1       7.479  -7.901  -0.645  1.00  0.00      GEM  C
ATOM     49 C41G AC3 X   1       7.576  -8.974   0.447  1.00  0.00      GEM  C
ATOM     50 C42G AC3 X   1       8.253 -10.270  -0.022  1.00  0.00      GEM  C
ATOM     51 C43G AC3 X   1       8.351 -11.343   1.071  1.00  0.00      GEM  C
ATOM     52 C44G AC3 X   1       9.027 -12.639   0.603  1.00  0.00      GEM  C
ATOM     53 C45G AC3 X   1       9.124 -13.711   1.697  1.00  0.00      GEM  C
ATOM     54 C46G AC3 X   1       9.799 -15.008   1.230  1.00  0.00      GEM  C
ATOM     55 C47G AC3 X   1       9.896 -16.079   2.325  1.00  0.00      GEM  C
ATOM     56 C48G AC3 X   1      10.571 -17.377   1.860  1.00  0.00      GEM  C
ATOM     57 C49G AC3 X   1      10.667 -18.447   2.957  1.00  0.00      GEM  C
ATOM     58 C50G AC3 X   1      11.341 -19.746   2.493  1.00  0.00      GEM  C
ATOM     59 C51G AC3 X   1      11.437 -20.816   3.589  1.00  0.00      GEM  C
ATOM     60 C52G AC3 X   1      12.111 -22.110   3.116  1.00  0.00      GEM  C
ATOM     61  H1G AC3 X   1      -1.804   3.972   0.528  1.00  0.00      GEM  H
ATOM     62  H2G AC3 X   1      -3.088   3.412  -0.558  1.00  0.00      GEM  H
ATOM     63  H3G AC3 X   1      -3.258   3.197   1.196  1.00  0.00      GEM  H
ATOM     64  H4G AC3 X   1       0.125   0.056  -1.572  1.00  0.00      GEM  H
ATOM     65  H5G AC3 X   1      -1.235  -0.513  -0.590  1.00  0.00      GEM  H
ATOM     66  H6G AC3 X   1       1.566   0.180   0.345  1.00  0.00      GEM  H
ATOM     67  H7G AC3 X   1       0.200   0.414   1.450  1.00  0.00      GEM  H
ATOM     68  H8G AC3 X   1      -1.132   3.371  -1.597  1.00  0.00      GEM  H
ATOM     69  H9G AC3 X   1      -0.420   2.072  -2.540  1.00  0.00      GEM  H
ATOM     70 H10G AC3 X   1       1.105   4.014  -1.851  1.00  0.00      GEM  H
ATOM     71 H11G AC3 X   1       1.045   3.375  -0.187  1.00  0.00      GEM  H
ATOM     72 H12G AC3 X   1       1.121  -2.877   2.199  1.00  0.00      GEM  H
ATOM     73 H13G AC3 X   1       1.020  -1.206   2.786  1.00  0.00      GEM  H
ATOM     74 H14G AC3 X   1      -0.692  -2.645   3.738  1.00  0.00      GEM  H
ATOM     75 H15G AC3 X   1       3.401   3.629  -1.682  1.00  0.00      GEM  H
ATOM     76 H16G AC3 X   1       3.523   2.533  -0.279  1.00  0.00      GEM  H
ATOM     77 H17G AC3 X   1       5.232   2.135  -2.074  1.00  0.00      GEM  H
ATOM     78 H18G AC3 X   1      -1.760  -0.528   2.136  1.00  0.00      GEM  H
ATOM     79 H19G AC3 X   1       2.929   1.766  -3.636  1.00  0.00      GEM  H
ATOM     80 H20G AC3 X   1      -0.920  -4.165   1.795  1.00  0.00      GEM  H
ATOM     81 H21G AC3 X   1      -1.753  -2.911   0.864  1.00  0.00      GEM  H
ATOM     82 H22G AC3 X   1       3.204  -0.156  -1.738  1.00  0.00      GEM  H
ATOM     83 H23G AC3 X   1       4.491   0.286  -0.599  1.00  0.00      GEM  H
ATOM     84 H24G AC3 X   1      -3.796  -4.609   4.138  1.00  0.00      GEM  H
ATOM     85 H25G AC3 X   1      -2.019  -4.760   4.053  1.00  0.00      GEM  H
ATOM     86 H26G AC3 X   1      -2.781  -3.172   4.385  1.00  0.00      GEM  H
ATOM     87 H27G AC3 X   1      -4.119  -2.712   1.012  1.00  0.00      GEM  H
ATOM     88 H28G AC3 X   1      -4.949  -3.205   2.517  1.00  0.00      GEM  H
ATOM     89 H29G AC3 X   1      -3.742  -1.886   2.554  1.00  0.00      GEM  H
ATOM     90 H30G AC3 X   1       6.869   0.257  -1.560  1.00  0.00      GEM  H
ATOM     91 H31G AC3 X   1       7.192  -0.908  -2.874  1.00  0.00      GEM  H
ATOM     92 H32G AC3 X   1       6.456   0.661  -3.258  1.00  0.00      GEM  H
ATOM     93 H33G AC3 X   1       5.325  -1.812  -4.147  1.00  0.00      GEM  H
ATOM     94 H34G AC3 X   1       3.663  -1.697  -3.498  1.00  0.00      GEM  H
ATOM     95 H35G AC3 X   1       4.425  -0.269  -4.259  1.00  0.00      GEM  H
ATOM     96 H36G AC3 X   1      -2.984  -4.875   0.540  1.00  0.00      GEM  H
ATOM     97 H37G AC3 X   1      -2.395  -5.817   1.919  1.00  0.00      GEM  H
ATOM     98 H38G AC3 X   1      -4.798  -5.928   2.793  1.00  0.00      GEM  H
ATOM     99 H39G AC3 X   1      -5.327  -5.101   1.324  1.00  0.00      GEM  H
ATOM    100 H40G AC3 X   1      -4.339  -6.949  -0.061  1.00  0.00      GEM  H
ATOM    101 H41G AC3 X   1      -3.824  -7.772   1.409  1.00  0.00      GEM  H
ATOM    102 H42G AC3 X   1      -6.218  -7.944   2.153  1.00  0.00      GEM  H
ATOM    103 H43G AC3 X   1      -6.735  -7.122   0.683  1.00  0.00      GEM  H
ATOM    104 H44G AC3 X   1      -5.770  -8.985  -0.701  1.00  0.00      GEM  H
ATOM    105 H45G AC3 X   1      -5.241  -9.804   0.766  1.00  0.00      GEM  H
ATOM    106 H46G AC3 X   1      -7.631  -9.986   1.526  1.00  0.00      GEM  H
ATOM    107 H47G AC3 X   1      -8.161  -9.171   0.058  1.00  0.00      GEM  H
ATOM    108 H48G AC3 X   1      -7.199 -11.033  -1.327  1.00  0.00      GEM  H
ATOM    109 H49G AC3 X   1      -6.657 -11.846   0.137  1.00  0.00      GEM  H
ATOM    110 H50G AC3 X   1      -9.040 -12.039   0.915  1.00  0.00      GEM  H
ATOM    111 H51G AC3 X   1      -9.584 -11.227  -0.550  1.00  0.00      GEM  H
ATOM    112 H52G AC3 X   1      -8.624 -13.087  -1.940  1.00  0.00      GEM  H
ATOM    113 H53G AC3 X   1      -8.069 -13.897  -0.478  1.00  0.00      GEM  H
ATOM    114 H54G AC3 X   1     -10.447 -14.098   0.313  1.00  0.00      GEM  H
ATOM    115 H55G AC3 X   1     -11.003 -13.289  -1.148  1.00  0.00      GEM  H
ATOM    116 H56G AC3 X   1     -10.042 -15.146  -2.544  1.00  0.00      GEM  H
ATOM    117 H57G AC3 X   1      -9.479 -15.954  -1.084  1.00  0.00      GEM  H
ATOM    118 H58G AC3 X   1     -11.854 -16.162  -0.283  1.00  0.00      GEM  H
ATOM    119 H59G AC3 X   1     -12.418 -15.354  -1.742  1.00  0.00      GEM  H
ATOM    120 H60G AC3 X   1     -11.456 -17.208  -3.142  1.00  0.00      GEM  H
ATOM    121 H61G AC3 X   1     -10.888 -18.015  -1.684  1.00  0.00      GEM  H
ATOM    122 H62G AC3 X   1     -13.260 -18.228  -0.876  1.00  0.00      GEM  H
ATOM    123 H63G AC3 X   1     -13.829 -17.420  -2.333  1.00  0.00      GEM  H
ATOM    124 H64G AC3 X   1     -12.295 -20.079  -2.279  1.00  0.00      GEM  H
ATOM    125 H65G AC3 X   1     -12.866 -19.272  -3.736  1.00  0.00      GEM  H
ATOM    126 H66G AC3 X   1     -14.666 -20.295  -1.469  1.00  0.00      GEM  H
ATOM    127 H67G AC3 X   1     -15.238 -19.489  -2.926  1.00  0.00      GEM  H
ATOM    128 H68G AC3 X   1     -14.274 -21.339  -4.327  1.00  0.00      GEM  H
ATOM    129 H69G AC3 X   1     -13.703 -22.145  -2.872  1.00  0.00      GEM  H
ATOM    130 H70G AC3 X   1     -16.087 -22.397  -2.068  1.00  0.00      GEM  H
ATOM    131 H71G AC3 X   1     -16.663 -21.586  -3.534  1.00  0.00      GEM  H
ATOM    132 H72G AC3 X   1     -15.857 -23.161  -3.651  1.00  0.00      GEM  H
ATOM    133 H73G AC3 X   1       4.192  -2.173  -1.117  1.00  0.00      GEM  H
ATOM    134 H74G AC3 X   1       5.725  -1.562  -0.474  1.00  0.00      GEM  H
ATOM    135 H75G AC3 X   1       5.396  -3.599  -2.756  1.00  0.00      GEM  H
ATOM    136 H76G AC3 X   1       6.953  -2.941  -2.243  1.00  0.00      GEM  H
ATOM    137 H77G AC3 X   1       6.576  -3.834   0.064  1.00  0.00      GEM  H
ATOM    138 H78G AC3 X   1       5.013  -4.479  -0.434  1.00  0.00      GEM  H
ATOM    139 H79G AC3 X   1       6.156  -5.940  -2.130  1.00  0.00      GEM  H
ATOM    140 H80G AC3 X   1       7.718  -5.297  -1.632  1.00  0.00      GEM  H
ATOM    141 H81G AC3 X   1       7.353  -6.200   0.685  1.00  0.00      GEM  H
ATOM    142 H82G AC3 X   1       5.789  -6.839   0.191  1.00  0.00      GEM  H
ATOM    143 H83G AC3 X   1       6.925  -8.308  -1.505  1.00  0.00      GEM  H
ATOM    144 H84G AC3 X   1       8.489  -7.667  -1.014  1.00  0.00      GEM  H
ATOM    145 H85G AC3 X   1       8.130  -8.567   1.307  1.00  0.00      GEM  H
ATOM    146 H86G AC3 X   1       6.565  -9.208   0.816  1.00  0.00      GEM  H
ATOM    147 H87G AC3 X   1       7.698 -10.677  -0.881  1.00  0.00      GEM  H
ATOM    148 H88G AC3 X   1       9.263 -10.037  -0.392  1.00  0.00      GEM  H
ATOM    149 H89G AC3 X   1       8.906 -10.935   1.930  1.00  0.00      GEM  H
ATOM    150 H90G AC3 X   1       7.340 -11.575   1.441  1.00  0.00      GEM  H
ATOM    151 H91G AC3 X   1       8.471 -13.047  -0.255  1.00  0.00      GEM  H
ATOM    152 H92G AC3 X   1      10.037 -12.407   0.232  1.00  0.00      GEM  H
ATOM    153 H93G AC3 X   1       9.680 -13.303   2.555  1.00  0.00      GEM  H
ATOM    154 H94G AC3 X   1       8.114 -13.943   2.068  1.00  0.00      GEM  H
ATOM    155 H95G AC3 X   1       9.244 -15.417   0.372  1.00  0.00      GEM  H
ATOM    156 H96G AC3 X   1      10.810 -14.778   0.859  1.00  0.00      GEM  H
ATOM    157 H97G AC3 X   1      10.452 -15.670   3.183  1.00  0.00      GEM  H
ATOM    158 H98G AC3 X   1       8.886 -16.310   2.696  1.00  0.00      GEM  H
ATOM    159 H99G AC3 X   1      10.015 -17.787   1.003  1.00  0.00      GEM  H
ATOM    160  H1H AC3 X   1      11.581 -17.147   1.490  1.00  0.00      GEM  H
ATOM    161  H2H AC3 X   1       9.656 -18.677   3.327  1.00  0.00      GEM  H
ATOM    162  H3H AC3 X   1      11.223 -18.038   3.814  1.00  0.00      GEM  H
ATOM    163  H4H AC3 X   1      10.785 -20.157   1.635  1.00  0.00      GEM  H
ATOM    164  H5H AC3 X   1      12.352 -19.518   2.122  1.00  0.00      GEM  H
ATOM    165  H6H AC3 X   1      11.992 -20.407   4.446  1.00  0.00      GEM  H
ATOM    166  H7H AC3 X   1      10.427 -21.045   3.960  1.00  0.00      GEM  H
ATOM    167  H8H AC3 X   1      11.559 -22.562   2.282  1.00  0.00      GEM  H
ATOM    168  H9H AC3 X   1      13.135 -21.919   2.771  1.00  0.00      GEM  H
ATOM    169 H10H AC3 X   1      12.163 -22.852   3.922  1.00  0.00      GEM  H
END
