# Supplementary material for: A Systematic Approach: Molecular Dynamics Study and Parametrisation of Gemini Type Cationic Surfactants
Source: Int J Mol Sci. 2021 Oct 10;22(20):10939. doi: 10.3390/ijms222010939 (PMC8536075; doi:10.3390/ijms222010939)
Supplement: Supplementary file 1 [file ijms-22-10939-s001.zip › Force_fields/Act_2_18/Act_2_18.psf]

PSF

       4 !NTITLE
 REMARKS original generated structure x-plor psf file
 REMARKS topology D:/Dokumenty/do_VMD/FF/ReBatch_1_OK/Act_2_18.top 
 REMARKS topology D:/Dokumenty/do_VMD/top_all36_lipid.rtf 
 REMARKS segment GEM { first NONE; last NONE; auto none  }

     169 !NATOM
       1 GEM  1    AC3  N1G  N1G   -0.143000       14.0070           0
       2 GEM  1    AC3  C1G  C1G    0.675000       12.0110           0
       3 GEM  1    AC3  C2G  C2G   -0.501000       12.0110           0
       4 GEM  1    AC3  O1G  O1G   -0.669000       15.9990           0
       5 GEM  1    AC3  C3G  C3G   -0.157000       12.0110           0
       6 GEM  1    AC3  C4G  C4G    0.009000       12.0110           0
       7 GEM  1    AC3  C5G  C5G   -0.291000       12.0110           0
       8 GEM  1    AC3  C6G  C6G    0.122000       12.0110           0
       9 GEM  1    AC3  O2G  O2G   -0.340000       15.9990           0
      10 GEM  1    AC3  O3G  O3G   -0.240000       15.9990           0
      11 GEM  1    AC3  C7G  C7G   -0.196000       12.0110           0
      12 GEM  1    AC3  C8G  C8G    0.411000       12.0110           0
      13 GEM  1    AC3  C9G  C9G   -0.306000       12.0110           0
      14 GEM  1    AC3  C10G C10G   0.444000       12.0110           0
      15 GEM  1    AC3  O4G  O4G   -0.729000       15.9990           0
      16 GEM  1    AC3  O5G  O5G   -0.695000       15.9990           0
      17 GEM  1    AC3  C11G C11G  -0.635000       12.0110           0
      18 GEM  1    AC3  C12G C12G  -0.825000       12.0110           0
      19 GEM  1    AC3  N2G  N2G    0.511000       14.0070           0
      20 GEM  1    AC3  N3G  N3G    0.579000       14.0070           0
      21 GEM  1    AC3  C13G C13G  -0.478000       12.0110           0
      22 GEM  1    AC3  C14G C14G  -0.283000       12.0110           0
      23 GEM  1    AC3  C15G C15G  -0.483000       12.0110           0
      24 GEM  1    AC3  C16G C16G  -0.318000       12.0110           0
      25 GEM  1    AC3  C17G C17G  -0.328000       12.0110           0
      26 GEM  1    AC3  C18G C18G   0.123000       12.0110           0
      27 GEM  1    AC3  C19G C19G  -0.060000       12.0110           0
      28 GEM  1    AC3  C20G C20G  -0.003000       12.0110           0
      29 GEM  1    AC3  C21G C21G   0.000000       12.0110           0
      30 GEM  1    AC3  C22G C22G   0.082000       12.0110           0
      31 GEM  1    AC3  C23G C23G  -0.061000       12.0110           0
      32 GEM  1    AC3  C24G C24G   0.103000       12.0110           0
      33 GEM  1    AC3  C25G C25G  -0.045000       12.0110           0
      34 GEM  1    AC3  C26G C26G   0.066000       12.0110           0
      35 GEM  1    AC3  C27G C27G  -0.013000       12.0110           0
      36 GEM  1    AC3  C28G C28G   0.046000       12.0110           0
      37 GEM  1    AC3  C29G C29G  -0.043000       12.0110           0
      38 GEM  1    AC3  C30G C30G   0.159000       12.0110           0
      39 GEM  1    AC3  C31G C31G  -0.118000       12.0110           0
      40 GEM  1    AC3  C32G C32G   0.042000       12.0110           0
      41 GEM  1    AC3  C33G C33G   0.156000       12.0110           0
      42 GEM  1    AC3  C34G C34G  -0.311000       12.0110           0
      43 GEM  1    AC3  C35G C35G  -0.288000       12.0110           0
      44 GEM  1    AC3  C36G C36G   0.054000       12.0110           0
      45 GEM  1    AC3  C37G C37G  -0.013000       12.0110           0
      46 GEM  1    AC3  C38G C38G  -0.049000       12.0110           0
      47 GEM  1    AC3  C39G C39G   0.061000       12.0110           0
      48 GEM  1    AC3  C40G C40G   0.028000       12.0110           0
      49 GEM  1    AC3  C41G C41G   0.011000       12.0110           0
      50 GEM  1    AC3  C42G C42G   0.052000       12.0110           0
      51 GEM  1    AC3  C43G C43G   0.007000       12.0110           0
      52 GEM  1    AC3  C44G C44G   0.035000       12.0110           0
      53 GEM  1    AC3  C45G C45G   0.042000       12.0110           0
      54 GEM  1    AC3  C46G C46G   0.009000       12.0110           0
      55 GEM  1    AC3  C47G C47G   0.015000       12.0110           0
      56 GEM  1    AC3  C48G C48G   0.100000       12.0110           0
      57 GEM  1    AC3  C49G C49G  -0.057000       12.0110           0
      58 GEM  1    AC3  C50G C50G   0.013000       12.0110           0
      59 GEM  1    AC3  C51G C51G   0.186000       12.0110           0
      60 GEM  1    AC3  C52G C52G  -0.319000       12.0110           0
      61 GEM  1    AC3  H1G  H1G    0.155000        1.0080           0
      62 GEM  1    AC3  H2G  H2G    0.154000        1.0080           0
      63 GEM  1    AC3  H3G  H3G    0.140000        1.0080           0
      64 GEM  1    AC3  H4G  H4G    0.135000        1.0080           0
      65 GEM  1    AC3  H5G  H5G    0.114000        1.0080           0
      66 GEM  1    AC3  H6G  H6G    0.117000        1.0080           0
      67 GEM  1    AC3  H7G  H7G    0.092000        1.0080           0
      68 GEM  1    AC3  H8G  H8G    0.158000        1.0080           0
      69 GEM  1    AC3  H9G  H9G    0.164000        1.0080           0
      70 GEM  1    AC3  H10G H10G   0.082000        1.0080           0
      71 GEM  1    AC3  H11G H11G   0.066000        1.0080           0
      72 GEM  1    AC3  H12G H12G   0.134000        1.0080           0
      73 GEM  1    AC3  H13G H13G   0.127000        1.0080           0
      74 GEM  1    AC3  H14G H14G   0.102000        1.0080           0
      75 GEM  1    AC3  H15G H15G   0.137000        1.0080           0
      76 GEM  1    AC3  H16G H16G   0.160000        1.0080           0
      77 GEM  1    AC3  H17G H17G   0.125000        1.0080           0
      78 GEM  1    AC3  H18G H18G   0.507000        1.0080           0
      79 GEM  1    AC3  H19G H19G   0.475000        1.0080           0
      80 GEM  1    AC3  H20G H20G   0.248000        1.0080           0
      81 GEM  1    AC3  H21G H21G   0.234000        1.0080           0
      82 GEM  1    AC3  H22G H22G   0.279000        1.0080           0
      83 GEM  1    AC3  H23G H23G   0.285000        1.0080           0
      84 GEM  1    AC3  H24G H24G   0.189000        1.0080           0
      85 GEM  1    AC3  H25G H25G   0.201000        1.0080           0
      86 GEM  1    AC3  H26G H26G   0.202000        1.0080           0
      87 GEM  1    AC3  H27G H27G   0.164000        1.0080           0
      88 GEM  1    AC3  H28G H28G   0.117000        1.0080           0
      89 GEM  1    AC3  H29G H29G   0.135000        1.0080           0
      90 GEM  1    AC3  H30G H30G   0.209000        1.0080           0
      91 GEM  1    AC3  H31G H31G   0.186000        1.0080           0
      92 GEM  1    AC3  H32G H32G   0.199000        1.0080           0
      93 GEM  1    AC3  H33G H33G   0.124000        1.0080           0
      94 GEM  1    AC3  H34G H34G   0.164000        1.0080           0
      95 GEM  1    AC3  H35G H35G   0.156000        1.0080           0
      96 GEM  1    AC3  H36G H36G   0.155000        1.0080           0
      97 GEM  1    AC3  H37G H37G   0.150000        1.0080           0
      98 GEM  1    AC3  H38G H38G   0.019000        1.0080           0
      99 GEM  1    AC3  H39G H39G   0.014000        1.0080           0
     100 GEM  1    AC3  H40G H40G   0.030000        1.0080           0
     101 GEM  1    AC3  H41G H41G   0.032000        1.0080           0
     102 GEM  1    AC3  H42G H42G   0.002000        1.0080           0
     103 GEM  1    AC3  H43G H43G   0.004000        1.0080           0
     104 GEM  1    AC3  H44G H44G  -0.002000        1.0080           0
     105 GEM  1    AC3  H45G H45G  -0.003000        1.0080           0
     106 GEM  1    AC3  H46G H46G  -0.020000        1.0080           0
     107 GEM  1    AC3  H47G H47G  -0.021000        1.0080           0
     108 GEM  1    AC3  H48G H48G   0.005000        1.0080           0
     109 GEM  1    AC3  H49G H49G   0.005000        1.0080           0
     110 GEM  1    AC3  H50G H50G  -0.026000        1.0080           0
     111 GEM  1    AC3  H51G H51G  -0.026000        1.0080           0
     112 GEM  1    AC3  H52G H52G   0.002000        1.0080           0
     113 GEM  1    AC3  H53G H53G   0.002000        1.0080           0
     114 GEM  1    AC3  H54G H54G  -0.018000        1.0080           0
     115 GEM  1    AC3  H55G H55G  -0.019000        1.0080           0
     116 GEM  1    AC3  H56G H56G  -0.003000        1.0080           0
     117 GEM  1    AC3  H57G H57G  -0.002000        1.0080           0
     118 GEM  1    AC3  H58G H58G  -0.016000        1.0080           0
     119 GEM  1    AC3  H59G H59G  -0.016000        1.0080           0
     120 GEM  1    AC3  H60G H60G   0.002000        1.0080           0
     121 GEM  1    AC3  H61G H61G   0.002000        1.0080           0
     122 GEM  1    AC3  H62G H62G  -0.038000        1.0080           0
     123 GEM  1    AC3  H63G H63G  -0.037000        1.0080           0
     124 GEM  1    AC3  H64G H64G   0.013000        1.0080           0
     125 GEM  1    AC3  H65G H65G   0.012000        1.0080           0
     126 GEM  1    AC3  H66G H66G  -0.008000        1.0080           0
     127 GEM  1    AC3  H67G H67G  -0.008000        1.0080           0
     128 GEM  1    AC3  H68G H68G  -0.022000        1.0080           0
     129 GEM  1    AC3  H69G H69G  -0.022000        1.0080           0
     130 GEM  1    AC3  H70G H70G   0.069000        1.0080           0
     131 GEM  1    AC3  H71G H71G   0.069000        1.0080           0
     132 GEM  1    AC3  H72G H72G   0.075000        1.0080           0
     133 GEM  1    AC3  H73G H73G   0.149000        1.0080           0
     134 GEM  1    AC3  H74G H74G   0.143000        1.0080           0
     135 GEM  1    AC3  H75G H75G   0.030000        1.0080           0
     136 GEM  1    AC3  H76G H76G   0.031000        1.0080           0
     137 GEM  1    AC3  H77G H77G   0.023000        1.0080           0
     138 GEM  1    AC3  H78G H78G   0.024000        1.0080           0
     139 GEM  1    AC3  H79G H79G   0.010000        1.0080           0
     140 GEM  1    AC3  H80G H80G   0.012000        1.0080           0
     141 GEM  1    AC3  H81G H81G  -0.016000        1.0080           0
     142 GEM  1    AC3  H82G H82G  -0.017000        1.0080           0
     143 GEM  1    AC3  H83G H83G  -0.012000        1.0080           0
     144 GEM  1    AC3  H84G H84G  -0.013000        1.0080           0
     145 GEM  1    AC3  H85G H85G  -0.011000        1.0080           0
     146 GEM  1    AC3  H86G H86G  -0.011000        1.0080           0
     147 GEM  1    AC3  H87G H87G  -0.019000        1.0080           0
     148 GEM  1    AC3  H88G H88G  -0.019000        1.0080           0
     149 GEM  1    AC3  H89G H89G  -0.010000        1.0080           0
     150 GEM  1    AC3  H90G H90G  -0.010000        1.0080           0
     151 GEM  1    AC3  H91G H91G  -0.015000        1.0080           0
     152 GEM  1    AC3  H92G H92G  -0.015000        1.0080           0
     153 GEM  1    AC3  H93G H93G  -0.016000        1.0080           0
     154 GEM  1    AC3  H94G H94G  -0.017000        1.0080           0
     155 GEM  1    AC3  H95G H95G  -0.011000        1.0080           0
     156 GEM  1    AC3  H96G H96G  -0.012000        1.0080           0
     157 GEM  1    AC3  H97G H97G  -0.010000        1.0080           0
     158 GEM  1    AC3  H98G H98G  -0.010000        1.0080           0
     159 GEM  1    AC3  H99G H99G  -0.027000        1.0080           0
     160 GEM  1    AC3  H1H  H2H   -0.027000        1.0080           0
     161 GEM  1    AC3  H2H  H2H   -0.001000        1.0080           0
     162 GEM  1    AC3  H3H  H3H   -0.001000        1.0080           0
     163 GEM  1    AC3  H4H  H4H   -0.005000        1.0080           0
     164 GEM  1    AC3  H5H  H5H   -0.006000        1.0080           0
     165 GEM  1    AC3  H6H  H6H   -0.029000        1.0080           0
     166 GEM  1    AC3  H7H  H7H   -0.030000        1.0080           0
     167 GEM  1    AC3  H8H  H8H    0.071000        1.0080           0
     168 GEM  1    AC3  H9H  H9H    0.070000        1.0080           0
     169 GEM  1    AC3  H10H H10H   0.075000        1.0080           0

     168 !NBOND: bonds
       1       2       1       5       1       7       2       3
       2       4       3      61       3      62       3      63
       5       6       5      64       5      65       6       9
       6      66       6      67       7       8       7      68
       7      69       8      10       8      70       8      71
       9      11      10      13      11      12      11      72
      11      73      12      15      12      17      12      74
      13      14      13      75      13      76      14      16
      14      18      14      77      15      78      16      79
      17      19      17      80      17      81      18      20
      18      82      18      83      19      21      19      22
      19      25      20      23      20      24      20      43
      21      84      21      85      21      86      22      87
      22      88      22      89      23      90      23      91
      23      92      24      93      24      94      24      95
      25      26      25      96      25      97      26      27
      26      98      26      99      27      28      27     100
      27     101      28      29      28     102      28     103
      29      30      29     104      29     105      30      31
      30     106      30     107      31      32      31     108
      31     109      32      33      32     110      32     111
      33      34      33     112      33     113      34      35
      34     114      34     115      35      36      35     116
      35     117      36      37      36     118      36     119
      37      38      37     120      37     121      38      39
      38     122      38     123      39      40      39     124
      39     125      40      41      40     126      40     127
      41      42      41     128      41     129      42     130
      42     131      42     132      43      44      43     133
      43     134      44      45      44     135      44     136
      45      46      45     137      45     138      46      47
      46     139      46     140      47      48      47     141
      47     142      48      49      48     143      48     144
      49      50      49     145      49     146      50      51
      50     147      50     148      51      52      51     149
      51     150      52      53      52     151      52     152
      53      54      53     153      53     154      54      55
      54     155      54     156      55      56      55     157
      55     158      56      57      56     159      56     160
      57      58      57     161      57     162      58      59
      58     163      58     164      59      60      59     165
      59     166      60     167      60     168      60     169

     328 !NTHETA: angles
       1       2       3       1       2       4       1       5       6
       1       5      64       1       5      65       1       7       8
       1       7      68       1       7      69       2       1       5
       2       1       7       2       3      61       2       3      62
       2       3      63       3       2       4       5       1       7
       5       6       9       5       6      66       5       6      67
       6       5      64       6       5      65       6       9      11
       7       8      10       7       8      70       7       8      71
       8       7      68       8       7      69       8      10      13
       9       6      66       9       6      67       9      11      12
       9      11      72       9      11      73      10       8      70
      10       8      71      10      13      14      10      13      75
      10      13      76      11      12      15      11      12      17
      11      12      74      12      11      72      12      11      73
      12      15      78      12      17      19      12      17      80
      12      17      81      13      14      16      13      14      18
      13      14      77      14      13      75      14      13      76
      14      16      79      14      18      20      14      18      82
      14      18      83      15      12      17      15      12      74
      16      14      18      16      14      77      17      12      74
      17      19      21      17      19      22      17      19      25
      18      14      77      18      20      23      18      20      24
      18      20      43      19      17      80      19      17      81
      19      21      84      19      21      85      19      21      86
      19      22      87      19      22      88      19      22      89
      19      25      26      19      25      96      19      25      97
      20      18      82      20      18      83      20      23      90
      20      23      91      20      23      92      20      24      93
      20      24      94      20      24      95      20      43      44
      20      43     133      20      43     134      21      19      22
      21      19      25      22      19      25      23      20      24
      23      20      43      24      20      43      25      26      27
      25      26      98      25      26      99      26      25      96
      26      25      97      26      27      28      26      27     100
      26      27     101      27      26      98      27      26      99
      27      28      29      27      28     102      27      28     103
      28      27     100      28      27     101      28      29      30
      28      29     104      28      29     105      29      28     102
      29      28     103      29      30      31      29      30     106
      29      30     107      30      29     104      30      29     105
      30      31      32      30      31     108      30      31     109
      31      30     106      31      30     107      31      32      33
      31      32     110      31      32     111      32      31     108
      32      31     109      32      33      34      32      33     112
      32      33     113      33      32     110      33      32     111
      33      34      35      33      34     114      33      34     115
      34      33     112      34      33     113      34      35      36
      34      35     116      34      35     117      35      34     114
      35      34     115      35      36      37      35      36     118
      35      36     119      36      35     116      36      35     117
      36      37      38      36      37     120      36      37     121
      37      36     118      37      36     119      37      38      39
      37      38     122      37      38     123      38      37     120
      38      37     121      38      39      40      38      39     124
      38      39     125      39      38     122      39      38     123
      39      40      41      39      40     126      39      40     127
      40      39     124      40      39     125      40      41      42
      40      41     128      40      41     129      41      40     126
      41      40     127      41      42     130      41      42     131
      41      42     132      42      41     128      42      41     129
      43      44      45      43      44     135      43      44     136
      44      43     133      44      43     134      44      45      46
      44      45     137      44      45     138      45      44     135
      45      44     136      45      46      47      45      46     139
      45      46     140      46      45     137      46      45     138
      46      47      48      46      47     141      46      47     142
      47      46     139      47      46     140      47      48      49
      47      48     143      47      48     144      48      47     141
      48      47     142      48      49      50      48      49     145
      48      49     146      49      48     143      49      48     144
      49      50      51      49      50     147      49      50     148
      50      49     145      50      49     146      50      51      52
      50      51     149      50      51     150      51      50     147
      51      50     148      51      52      53      51      52     151
      51      52     152      52      51     149      52      51     150
      52      53      54      52      53     153      52      53     154
      53      52     151      53      52     152      53      54      55
      53      54     155      53      54     156      54      53     153
      54      53     154      54      55      56      54      55     157
      54      55     158      55      54     155      55      54     156
      55      56      57      55      56     159      55      56     160
      56      55     157      56      55     158      56      57      58
      56      57     161      56      57     162      57      56     159
      57      56     160      57      58      59      57      58     163
      57      58     164      58      57     161      58      57     162
      58      59      60      58      59     165      58      59     166
      59      58     163      59      58     164      59      60     167
      59      60     168      59      60     169      60      59     165
      60      59     166      61       3      62      61       3      63
      62       3      63      64       5      65      66       6      67
      68       7      69      70       8      71      72      11      73
      75      13      76      80      17      81      82      18      83
      84      21      85      84      21      86      85      21      86
      87      22      88      87      22      89      88      22      89
      90      23      91      90      23      92      91      23      92
      93      24      94      93      24      95      94      24      95
      96      25      97      98      26      99     100      27     101
     102      28     103     104      29     105     106      30     107
     108      31     109     110      32     111     112      33     113
     114      34     115     116      35     117     118      36     119
     120      37     121     122      38     123     124      39     125
     126      40     127     128      41     129     130      42     131
     130      42     132     131      42     132     133      43     134
     135      44     136     137      45     138     139      46     140
     141      47     142     143      48     144     145      49     146
     147      50     148     149      51     150     151      52     152
     153      53     154     155      54     156     157      55     158
     159      56     160     161      57     162     163      58     164
     165      59     166     167      60     168     167      60     169
     168      60     169

     472 !NPHI: dihedrals
       1       2       3      61       1       2       3      62
       1       2       3      63       1       5       6       9
       1       5       6      66       1       5       6      67
       1       7       8      10       1       7       8      70
       1       7       8      71       2       1       5       6
       2       1       5      64       2       1       5      65
       2       1       7       8       2       1       7      68
       2       1       7      69       4       2       3      61
       4       2       3      62       4       2       3      63
       5       1       2       3       5       1       2       4
       5       1       7       8       5       1       7      68
       5       1       7      69       5       6       9      11
       6       9      11      12       6       9      11      72
       6       9      11      73       7       1       2       3
       7       1       2       4       7       1       5       6
       7       1       5      64       7       1       5      65
       7       8      10      13       8      10      13      14
       8      10      13      75       8      10      13      76
       9      11      12      15       9      11      12      17
       9      11      12      74      10      13      14      16
      10      13      14      18      10      13      14      77
      11      12      15      78      11      12      17      19
      11      12      17      80      11      12      17      81
      12      17      19      21      12      17      19      22
      12      17      19      25      13      14      16      79
      13      14      18      20      13      14      18      82
      13      14      18      83      14      18      20      23
      14      18      20      24      14      18      20      43
      15      12      17      19      15      12      17      80
      15      12      17      81      16      14      18      20
      16      14      18      82      16      14      18      83
      17      12      15      78      17      19      21      84
      17      19      21      85      17      19      21      86
      17      19      22      87      17      19      22      88
      17      19      22      89      17      19      25      26
      17      19      25      96      17      19      25      97
      18      14      16      79      18      20      23      90
      18      20      23      91      18      20      23      92
      18      20      24      93      18      20      24      94
      18      20      24      95      18      20      43      44
      18      20      43     133      18      20      43     134
      19      25      26      27      19      25      26      98
      19      25      26      99      20      43      44      45
      20      43      44     135      20      43      44     136
      21      19      22      87      21      19      22      88
      21      19      22      89      21      19      25      26
      21      19      25      96      21      19      25      97
      22      19      21      84      22      19      21      85
      22      19      21      86      22      19      25      26
      22      19      25      96      22      19      25      97
      23      20      24      93      23      20      24      94
      23      20      24      95      23      20      43      44
      23      20      43     133      23      20      43     134
      24      20      23      90      24      20      23      91
      24      20      23      92      24      20      43      44
      24      20      43     133      24      20      43     134
      25      19      21      84      25      19      21      85
      25      19      21      86      25      19      22      87
      25      19      22      88      25      19      22      89
      25      26      27      28      25      26      27     100
      25      26      27     101      26      27      28      29
      26      27      28     102      26      27      28     103
      27      28      29      30      27      28      29     104
      27      28      29     105      28      29      30      31
      28      29      30     106      28      29      30     107
      29      30      31      32      29      30      31     108
      29      30      31     109      30      31      32      33
      30      31      32     110      30      31      32     111
      31      32      33      34      31      32      33     112
      31      32      33     113      32      33      34      35
      32      33      34     114      32      33      34     115
      33      34      35      36      33      34      35     116
      33      34      35     117      34      35      36      37
      34      35      36     118      34      35      36     119
      35      36      37      38      35      36      37     120
      35      36      37     121      36      37      38      39
      36      37      38     122      36      37      38     123
      37      38      39      40      37      38      39     124
      37      38      39     125      38      39      40      41
      38      39      40     126      38      39      40     127
      39      40      41      42      39      40      41     128
      39      40      41     129      40      41      42     130
      40      41      42     131      40      41      42     132
      43      20      23      90      43      20      23      91
      43      20      23      92      43      20      24      93
      43      20      24      94      43      20      24      95
      43      44      45      46      43      44      45     137
      43      44      45     138      44      45      46      47
      44      45      46     139      44      45      46     140
      45      46      47      48      45      46      47     141
      45      46      47     142      46      47      48      49
      46      47      48     143      46      47      48     144
      47      48      49      50      47      48      49     145
      47      48      49     146      48      49      50      51
      48      49      50     147      48      49      50     148
      49      50      51      52      49      50      51     149
      49      50      51     150      50      51      52      53
      50      51      52     151      50      51      52     152
      51      52      53      54      51      52      53     153
      51      52      53     154      52      53      54      55
      52      53      54     155      52      53      54     156
      53      54      55      56      53      54      55     157
      53      54      55     158      54      55      56      57
      54      55      56     159      54      55      56     160
      55      56      57      58      55      56      57     161
      55      56      57     162      56      57      58      59
      56      57      58     163      56      57      58     164
      57      58      59      60      57      58      59     165
      57      58      59     166      58      59      60     167
      58      59      60     168      58      59      60     169
      64       5       6       9      64       5       6      66
      64       5       6      67      65       5       6       9
      65       5       6      66      65       5       6      67
      66       6       9      11      67       6       9      11
      68       7       8      10      68       7       8      70
      68       7       8      71      69       7       8      10
      69       7       8      70      69       7       8      71
      70       8      10      13      71       8      10      13
      72      11      12      15      72      11      12      17
      72      11      12      74      73      11      12      15
      73      11      12      17      73      11      12      74
      74      12      15      78      74      12      17      19
      74      12      17      80      74      12      17      81
      75      13      14      16      75      13      14      18
      75      13      14      77      76      13      14      16
      76      13      14      18      76      13      14      77
      77      14      16      79      77      14      18      20
      77      14      18      82      77      14      18      83
      80      17      19      21      80      17      19      22
      80      17      19      25      81      17      19      21
      81      17      19      22      81      17      19      25
      82      18      20      23      82      18      20      24
      82      18      20      43      83      18      20      23
      83      18      20      24      83      18      20      43
      96      25      26      27      96      25      26      98
      96      25      26      99      97      25      26      27
      97      25      26      98      97      25      26      99
      98      26      27      28      98      26      27     100
      98      26      27     101      99      26      27      28
      99      26      27     100      99      26      27     101
     100      27      28      29     100      27      28     102
     100      27      28     103     101      27      28      29
     101      27      28     102     101      27      28     103
     102      28      29      30     102      28      29     104
     102      28      29     105     103      28      29      30
     103      28      29     104     103      28      29     105
     104      29      30      31     104      29      30     106
     104      29      30     107     105      29      30      31
     105      29      30     106     105      29      30     107
     106      30      31      32     106      30      31     108
     106      30      31     109     107      30      31      32
     107      30      31     108     107      30      31     109
     108      31      32      33     108      31      32     110
     108      31      32     111     109      31      32      33
     109      31      32     110     109      31      32     111
     110      32      33      34     110      32      33     112
     110      32      33     113     111      32      33      34
     111      32      33     112     111      32      33     113
     112      33      34      35     112      33      34     114
     112      33      34     115     113      33      34      35
     113      33      34     114     113      33      34     115
     114      34      35      36     114      34      35     116
     114      34      35     117     115      34      35      36
     115      34      35     116     115      34      35     117
     116      35      36      37     116      35      36     118
     116      35      36     119     117      35      36      37
     117      35      36     118     117      35      36     119
     118      36      37      38     118      36      37     120
     118      36      37     121     119      36      37      38
     119      36      37     120     119      36      37     121
     120      37      38      39     120      37      38     122
     120      37      38     123     121      37      38      39
     121      37      38     122     121      37      38     123
     122      38      39      40     122      38      39     124
     122      38      39     125     123      38      39      40
     123      38      39     124     123      38      39     125
     124      39      40      41     124      39      40     126
     124      39      40     127     125      39      40      41
     125      39      40     126     125      39      40     127
     126      40      41      42     126      40      41     128
     126      40      41     129     127      40      41      42
     127      40      41     128     127      40      41     129
     128      41      42     130     128      41      42     131
     128      41      42     132     129      41      42     130
     129      41      42     131     129      41      42     132
     133      43      44      45     133      43      44     135
     133      43      44     136     134      43      44      45
     134      43      44     135     134      43      44     136
     135      44      45      46     135      44      45     137
     135      44      45     138     136      44      45      46
     136      44      45     137     136      44      45     138
     137      45      46      47     137      45      46     139
     137      45      46     140     138      45      46      47
     138      45      46     139     138      45      46     140
     139      46      47      48     139      46      47     141
     139      46      47     142     140      46      47      48
     140      46      47     141     140      46      47     142
     141      47      48      49     141      47      48     143
     141      47      48     144     142      47      48      49
     142      47      48     143     142      47      48     144
     143      48      49      50     143      48      49     145
     143      48      49     146     144      48      49      50
     144      48      49     145     144      48      49     146
     145      49      50      51     145      49      50     147
     145      49      50     148     146      49      50      51
     146      49      50     147     146      49      50     148
     147      50      51      52     147      50      51     149
     147      50      51     150     148      50      51      52
     148      50      51     149     148      50      51     150
     149      51      52      53     149      51      52     151
     149      51      52     152     150      51      52      53
     150      51      52     151     150      51      52     152
     151      52      53      54     151      52      53     153
     151      52      53     154     152      52      53      54
     152      52      53     153     152      52      53     154
     153      53      54      55     153      53      54     155
     153      53      54     156     154      53      54      55
     154      53      54     155     154      53      54     156
     155      54      55      56     155      54      55     157
     155      54      55     158     156      54      55      56
     156      54      55     157     156      54      55     158
     157      55      56      57     157      55      56     159
     157      55      56     160     158      55      56      57
     158      55      56     159     158      55      56     160
     159      56      57      58     159      56      57     161
     159      56      57     162     160      56      57      58
     160      56      57     161     160      56      57     162
     161      57      58      59     161      57      58     163
     161      57      58     164     162      57      58      59
     162      57      58     163     162      57      58     164
     163      58      59      60     163      58      59     165
     163      58      59     166     164      58      59      60
     164      58      59     165     164      58      59     166
     165      59      60     167     165      59      60     168
     165      59      60     169     166      59      60     167
     166      59      60     168     166      59      60     169

       0 !NIMPHI: impropers


       0 !NDON: donors


       0 !NACC: acceptors


       0 !NNB

       0       0       0       0       0       0       0       0
       0       0       0       0       0       0       0       0
       0       0       0       0       0       0       0       0
       0       0       0       0       0       0       0       0
       0       0       0       0       0       0       0       0
       0       0       0       0       0       0       0       0
       0       0       0       0       0       0       0       0
       0       0       0       0       0       0       0       0
       0       0       0       0       0       0       0       0
       0       0       0       0       0       0       0       0
       0       0       0       0       0       0       0       0
       0       0       0       0       0       0       0       0
       0       0       0       0       0       0       0       0
       0       0       0       0       0       0       0       0
       0       0       0       0       0       0       0       0
       0       0       0       0       0       0       0       0
       0       0       0       0       0       0       0       0
       0       0       0       0       0       0       0       0
       0       0       0       0       0       0       0       0
       0       0       0       0       0       0       0       0
       0       0       0       0       0       0       0       0
       0

       1       0 !NGRP
       0       0       0
