# Supplementary material for: A Systematic Approach: Molecular Dynamics Study and Parametrisation of Gemini Type Cationic Surfactants
Source: Int J Mol Sci. 2021 Oct 10;22(20):10939. doi: 10.3390/ijms222010939 (PMC8536075; doi:10.3390/ijms222010939)
Supplement: Supplementary file 1 [file ijms-22-10939-s001.zip › Force_fields/Adm_1_12/Adm_1_12.itp]

[ moleculetype ] 
; Name 		  nrexcl 
 mol_01    3 
 
[ atoms ]        
;   134 atoms
     1        C1G      1 AD1    C1G         1     -0.3870     12.0110 
     2        C2G      1 AD1    C2G         2      0.6640     12.0110 
     3        C3G      1 AD1    C3G         3     -0.6420     12.0110 
     4        C4G      1 AD1    C4G         4      0.4470     12.0110 
     5        C5G      1 AD1    C5G         5     -0.5130     12.0110 
     6        C6G      1 AD1    C6G         6      0.4110     12.0110 
     7        C7G      1 AD1    C7G         7     -0.3810     12.0110 
     8        C8G      1 AD1    C8G         8      0.7640     12.0110 
     9        C9G      1 AD1    C9G         9     -0.5930     12.0110 
    10       C10G      1 AD1    C10G       10     -0.8700     12.0110 
    11       C11G      1 AD1    C11G       11      0.5360     12.0110 
    12       C12G      1 AD1    C12G       12      0.4920     12.0110 
    13        O1G      1 AD1    O1G        13     -0.5380     15.9990 
    14        O2G      1 AD1    O2G        14     -0.5310     15.9990 
    15        O3G      1 AD1    O3G        15     -0.4190     15.9990 
    16        O4G      1 AD1    O4G        16     -0.4120     15.9990 
    17       C13G      1 AD1    C13G       17      0.2940     12.0110 
    18       C14G      1 AD1    C14G       18     -0.5280     12.0110 
    19       C15G      1 AD1    C15G       19      0.2640     12.0110 
    20       C16G      1 AD1    C16G       20     -0.6350     12.0110 
    21        N1G      1 AD1    N1G        21      0.4560     14.0070 
    22        N2G      1 AD1    N2G        22      0.4770     14.0070 
    23       C17G      1 AD1    C17G       23     -0.2250     12.0110 
    24       C18G      1 AD1    C18G       24     -0.4710     12.0110 
    25       C19G      1 AD1    C19G       25     -0.4500     12.0110 
    26       C20G      1 AD1    C20G       26     -0.3650     12.0110 
    27       C21G      1 AD1    C21G       27     -0.3220     12.0110 
    28       C22G      1 AD1    C22G       28     -0.3140     12.0110 
    29       C23G      1 AD1    C23G       29      0.0830     12.0110 
    30       C24G      1 AD1    C24G       30     -0.0140     12.0110 
    31       C25G      1 AD1    C25G       31     -0.0480     12.0110 
    32       C26G      1 AD1    C26G       32      0.0670     12.0110 
    33       C27G      1 AD1    C27G       33     -0.0020     12.0110 
    34       C28G      1 AD1    C28G       34      0.0090     12.0110 
    35       C29G      1 AD1    C29G       35      0.0720     12.0110 
    36       C30G      1 AD1    C30G       36     -0.0440     12.0110 
    37       C31G      1 AD1    C31G       37     -0.0120     12.0110 
    38       C32G      1 AD1    C32G       38      0.1830     12.0110 
    39       C33G      1 AD1    C33G       39     -0.3100     12.0110 
    40       C34G      1 AD1    C34G       40      0.1100     12.0110 
    41       C35G      1 AD1    C35G       41     -0.0370     12.0110 
    42       C36G      1 AD1    C36G       42     -0.0490     12.0110 
    43       C37G      1 AD1    C37G       43      0.0950     12.0110 
    44       C38G      1 AD1    C38G       44     -0.0100     12.0110 
    45       C39G      1 AD1    C39G       45      0.0110     12.0110 
    46       C40G      1 AD1    C40G       46      0.0930     12.0110 
    47       C41G      1 AD1    C41G       47     -0.0500     12.0110 
    48       C42G      1 AD1    C42G       48     -0.0020     12.0110 
    49       C43G      1 AD1    C43G       49      0.1840     12.0110 
    50       C44G      1 AD1    C44G       50     -0.3080     12.0110 
    51        H1G      1 AD1    H1G        51      0.0540      1.0080 
    52        H2G      1 AD1    H2G        52      0.0880      1.0080 
    53        H3G      1 AD1    H3G        53      0.1570      1.0080 
    54        H4G      1 AD1    H4G        54      0.1480      1.0080 
    55        H5G      1 AD1    H5G        55     -0.0040      1.0080 
    56        H6G      1 AD1    H6G        56      0.1140      1.0080 
    57        H7G      1 AD1    H7G        57      0.1060      1.0080 
    58        H8G      1 AD1    H8G        58      0.0030      1.0080 
    59        H9G      1 AD1    H9G        59      0.0380      1.0080 
    60       H10G      1 AD1    H10G       60      0.0810      1.0080 
    61       H11G      1 AD1    H11G       61      0.1320      1.0080 
    62       H12G      1 AD1    H12G       62      0.1430      1.0080 
    63       H13G      1 AD1    H13G       63      0.1780      1.0080 
    64       H14G      1 AD1    H14G       64      0.1790      1.0080 
    65       H15G      1 AD1    H15G       65      0.0980      1.0080 
    66       H16G      1 AD1    H16G       66      0.0660      1.0080 
    67       H17G      1 AD1    H17G       67      0.2170      1.0080 
    68       H18G      1 AD1    H18G       68      0.2340      1.0080 
    69       H19G      1 AD1    H19G       69      0.0860      1.0080 
    70       H20G      1 AD1    H20G       70      0.1140      1.0080 
    71       H21G      1 AD1    H21G       71      0.2710      1.0080 
    72       H22G      1 AD1    H22G       72      0.2500      1.0080 
    73       H23G      1 AD1    H23G       73      0.1200      1.0080 
    74       H24G      1 AD1    H24G       74      0.1470      1.0080 
    75       H25G      1 AD1    H25G       75      0.1080      1.0080 
    76       H26G      1 AD1    H26G       76      0.1940      1.0080 
    77       H27G      1 AD1    H27G       77      0.2080      1.0080 
    78       H28G      1 AD1    H28G       78      0.1980      1.0080 
    79       H29G      1 AD1    H29G       79      0.1880      1.0080 
    80       H30G      1 AD1    H30G       80      0.2000      1.0080 
    81       H31G      1 AD1    H31G       81      0.1920      1.0080 
    82       H32G      1 AD1    H32G       82      0.1500      1.0080 
    83       H33G      1 AD1    H33G       83      0.1810      1.0080 
    84       H34G      1 AD1    H34G       84      0.1790      1.0080 
    85       H35G      1 AD1    H35G       85      0.1550      1.0080 
    86       H36G      1 AD1    H36G       86      0.1590      1.0080 
    87       H37G      1 AD1    H37G       87      0.1540      1.0080 
    88       H38G      1 AD1    H38G       88      0.1600      1.0080 
    89       H39G      1 AD1    H39G       89      0.0250      1.0080 
    90       H40G      1 AD1    H40G       90      0.0220      1.0080 
    91       H41G      1 AD1    H41G       91      0.0230      1.0080 
    92       H42G      1 AD1    H42G       92      0.0230      1.0080 
    93       H43G      1 AD1    H43G       93      0.0120      1.0080 
    94       H44G      1 AD1    H44G       94      0.0120      1.0080 
    95       H45G      1 AD1    H45G       95     -0.0170      1.0080 
    96       H46G      1 AD1    H46G       96     -0.0160      1.0080 
    97       H47G      1 AD1    H47G       97     -0.0040      1.0080 
    98       H48G      1 AD1    H48G       98     -0.0060      1.0080 
    99       H49G      1 AD1    H49G       99     -0.0070      1.0080 
   100       H50G      1 AD1    H50G      100     -0.0060      1.0080 
   101       H51G      1 AD1    H51G      101     -0.0190      1.0080 
   102       H52G      1 AD1    H52G      102     -0.0200      1.0080 
   103       H53G      1 AD1    H53G      103     -0.0010      1.0080 
   104       H54G      1 AD1    H54G      104      0.0020      1.0080 
   105       H55G      1 AD1    H55G      105      0.0030      1.0080 
   106       H56G      1 AD1    H56G      106      0.0010      1.0080 
   107       H57G      1 AD1    H57G      107     -0.0280      1.0080 
   108       H58G      1 AD1    H58G      108     -0.0290      1.0080 
   109       H59G      1 AD1    H59G      109      0.0690      1.0080 
   110       H60G      1 AD1    H60G      110      0.0690      1.0080 
   111       H61G      1 AD1    H61G      111      0.0220      1.0080 
   112       H62G      1 AD1    H62G      112      0.0230      1.0080 
   113       H63G      1 AD1    H63G      113      0.0260      1.0080 
   114       H64G      1 AD1    H64G      114      0.0250      1.0080 
   115       H65G      1 AD1    H65G      115      0.0100      1.0080 
   116       H66G      1 AD1    H66G      116      0.0090      1.0080 
   117       H67G      1 AD1    H67G      117     -0.0230      1.0080 
   118       H68G      1 AD1    H68G      118     -0.0220      1.0080 
   119       H69G      1 AD1    H69G      119     -0.0050      1.0080 
   120       H70G      1 AD1    H70G      120     -0.0050      1.0080 
   121       H71G      1 AD1    H71G      121     -0.0090      1.0080 
   122       H72G      1 AD1    H72G      122     -0.0090      1.0080 
   123       H73G      1 AD1    H73G      123     -0.0240      1.0080 
   124       H74G      1 AD1    H74G      124     -0.0250      1.0080 
   125       H75G      1 AD1    H75G      125     -0.0010      1.0080 
   126       H76G      1 AD1    H76G      126      0.0000      1.0080 
   127       H77G      1 AD1    H77G      127     -0.0020      1.0080 
   128       H78G      1 AD1    H78G      128     -0.0010      1.0080 
   129       H79G      1 AD1    H79G      129     -0.0290      1.0080 
   130       H80G      1 AD1    H80G      130     -0.0300      1.0080 
   131       H81G      1 AD1    H81G      131      0.0680      1.0080 
   132       H82G      1 AD1    H82G      132      0.0680      1.0080 
   133       H83G      1 AD1    H83G      133      0.0720      1.0080 
   134       H84G      1 AD1    H84G      134      0.0720      1.0080 
        
[ bonds ]        
;   136 bonds
  1    2   1
  1    6   1
  1   51   1
  1   52   1
  2    3   1
  2   10   1
  2   11   1
  3    4   1
  3   53   1
  3   54   1
  4    5   1
  4    7   1
  4   55   1
  5    6   1
  5   56   1
  5   57   1
  6    9   1
  6   58   1
  7    8   1
  7   59   1
  7   60   1
  8    9   1
  8   10   1
  8   12   1
  9   61   1
  9   62   1
 10   63   1
 10   64   1
 11   14   1
 11   15   1
 12   13   1
 12   16   1
 15   17   1
 16   19   1
 17   18   1
 17   65   1
 17   66   1
 18   21   1
 18   67   1
 18   68   1
 19   20   1
 19   69   1
 19   70   1
 20   22   1
 20   71   1
 20   72   1
 21   23   1
 21   24   1
 21   27   1
 22   25   1
 22   26   1
 22   28   1
 23   73   1
 23   74   1
 23   75   1
 24   76   1
 24   77   1
 24   78   1
 25   79   1
 25   80   1
 25   81   1
 26   82   1
 26   83   1
 26   84   1
 27   29   1
 27   85   1
 27   86   1
 28   40   1
 28   87   1
 28   88   1
 29   30   1
 29   89   1
 29   90   1
 30   31   1
 30   91   1
 30   92   1
 31   32   1
 31   93   1
 31   94   1
 32   33   1
 32   95   1
 32   96   1
 33   34   1
 33   97   1
 33   98   1
 34   35   1
 34   99   1
 34  100   1
 35   36   1
 35  101   1
 35  102   1
 36   37   1
 36  103   1
 36  104   1
 37   38   1
 37  105   1
 37  106   1
 38   39   1
 38  107   1
 38  108   1
 39  109   1
 39  110   1
 39  133   1
 40   41   1
 40  111   1
 40  112   1
 41   42   1
 41  113   1
 41  114   1
 42   43   1
 42  115   1
 42  116   1
 43   44   1
 43  117   1
 43  118   1
 44   45   1
 44  119   1
 44  120   1
 45   46   1
 45  121   1
 45  122   1
 46   47   1
 46  123   1
 46  124   1
 47   48   1
 47  125   1
 47  126   1
 48   49   1
 48  127   1
 48  128   1
 49   50   1
 49  129   1
 49  130   1
 50  131   1
 50  132   1
 50  134   1
        
[ pairs ]        
;   406 pairs
  1   4   1
  1  53   1
  1  54   1
  1   8   1
  1  63   1
  1  64   1
  1  14   1
  1  15   1
  1  61   1
  1  62   1
  2   5   1
  2   9   1
  2  58   1
  2   7   1
  2  55   1
  2  17   1
  3   8   1
  3  63   1
  3  64   1
  3  14   1
  3  15   1
  3   6   1
  3  56   1
  3  57   1
  3  59   1
  3  60   1
  4   9   1
  4  58   1
  4  10   1
  4  12   1
  5   8   1
  5  59   1
  5  60   1
  5  61   1
  5  62   1
  6  10   1
  6  11   1
  7   6   1
  7  56   1
  7  57   1
  7  61   1
  7  62   1
  7  63   1
  7  64   1
  7  13   1
  7  16   1
  8  19   1
  9  63   1
  9  64   1
  9  13   1
  9  16   1
 10  53   1
 10  54   1
 10  14   1
 10  15   1
 10  61   1
 10  62   1
 10  13   1
 10  16   1
 11   4   1
 11  53   1
 11  54   1
 11   8   1
 11  63   1
 11  64   1
 11  18   1
 11  65   1
 11  66   1
 12   6   1
 12  61   1
 12  62   1
 12   2   1
 12  63   1
 12  64   1
 12  20   1
 12  69   1
 12  70   1
 13  19   1
 14  17   1
 15  21   1
 15  67   1
 15  68   1
 16  22   1
 16  71   1
 16  72   1
 17  23   1
 17  24   1
 17  27   1
 18  73   1
 18  74   1
 18  75   1
 18  76   1
 18  77   1
 18  78   1
 18  29   1
 18  85   1
 18  86   1
 19  25   1
 19  26   1
 19  28   1
 20  79   1
 20  80   1
 20  81   1
 20  82   1
 20  83   1
 20  84   1
 20  40   1
 20  87   1
 20  88   1
 21  30   1
 21  89   1
 21  90   1
 22  41   1
 22 111   1
 22 112   1
 23  76   1
 23  77   1
 23  78   1
 23  29   1
 23  85   1
 23  86   1
 24  73   1
 24  74   1
 24  75   1
 24  29   1
 24  85   1
 24  86   1
 25  82   1
 25  83   1
 25  84   1
 25  40   1
 25  87   1
 25  88   1
 26  79   1
 26  80   1
 26  81   1
 26  40   1
 26  87   1
 26  88   1
 27  73   1
 27  74   1
 27  75   1
 27  76   1
 27  77   1
 27  78   1
 27  31   1
 27  91   1
 27  92   1
 28  79   1
 28  80   1
 28  81   1
 28  82   1
 28  83   1
 28  84   1
 28  42   1
 28 113   1
 28 114   1
 29  32   1
 29  93   1
 29  94   1
 30  33   1
 30  95   1
 30  96   1
 31  34   1
 31  97   1
 31  98   1
 32  35   1
 32  99   1
 32 100   1
 33  36   1
 33 101   1
 33 102   1
 34  37   1
 34 103   1
 34 104   1
 35  38   1
 35 105   1
 35 106   1
 36  39   1
 36 107   1
 36 108   1
 37 109   1
 37 110   1
 37 133   1
 40  43   1
 40 115   1
 40 116   1
 41  44   1
 41 117   1
 41 118   1
 42  45   1
 42 119   1
 42 120   1
 43  46   1
 43 121   1
 43 122   1
 44  47   1
 44 123   1
 44 124   1
 45  48   1
 45 125   1
 45 126   1
 46  49   1
 46 127   1
 46 128   1
 47  50   1
 47 129   1
 47 130   1
 48 131   1
 48 132   1
 48 134   1
 51   3   1
 51  10   1
 51  11   1
 51   5   1
 51   9   1
 51  58   1
 52   3   1
 52  10   1
 52  11   1
 52   5   1
 52   9   1
 52  58   1
 53   5   1
 53   7   1
 53  55   1
 54   5   1
 54   7   1
 54  55   1
 55   6   1
 55  56   1
 55  57   1
 55   8   1
 55  59   1
 55  60   1
 56   1   1
 56   9   1
 56  58   1
 57   1   1
 57   9   1
 57  58   1
 58   8   1
 58  61   1
 58  62   1
 59   9   1
 59  10   1
 59  12   1
 60   9   1
 60  10   1
 60  12   1
 65  21   1
 65  67   1
 65  68   1
 66  21   1
 66  67   1
 66  68   1
 67  23   1
 67  24   1
 67  27   1
 68  23   1
 68  24   1
 68  27   1
 69  22   1
 69  71   1
 69  72   1
 70  22   1
 70  71   1
 70  72   1
 71  25   1
 71  26   1
 71  28   1
 72  25   1
 72  26   1
 72  28   1
 85  30   1
 85  89   1
 85  90   1
 86  30   1
 86  89   1
 86  90   1
 87  41   1
 87 111   1
 87 112   1
 88  41   1
 88 111   1
 88 112   1
 89  31   1
 89  91   1
 89  92   1
 90  31   1
 90  91   1
 90  92   1
 91  32   1
 91  93   1
 91  94   1
 92  32   1
 92  93   1
 92  94   1
 93  33   1
 93  95   1
 93  96   1
 94  33   1
 94  95   1
 94  96   1
 95  34   1
 95  97   1
 95  98   1
 96  34   1
 96  97   1
 96  98   1
 97  35   1
 97  99   1
 97 100   1
 98  35   1
 98  99   1
 98 100   1
 99  36   1
 99 101   1
 99 102   1
100  36   1
100 101   1
100 102   1
101  37   1
101 103   1
101 104   1
102  37   1
102 103   1
102 104   1
103  38   1
103 105   1
103 106   1
104  38   1
104 105   1
104 106   1
105  39   1
105 107   1
105 108   1
106  39   1
106 107   1
106 108   1
107 109   1
107 110   1
107 133   1
108 109   1
108 110   1
108 133   1
111  42   1
111 113   1
111 114   1
112  42   1
112 113   1
112 114   1
113  43   1
113 115   1
113 116   1
114  43   1
114 115   1
114 116   1
115  44   1
115 117   1
115 118   1
116  44   1
116 117   1
116 118   1
117  45   1
117 119   1
117 120   1
118  45   1
118 119   1
118 120   1
119  46   1
119 121   1
119 122   1
120  46   1
120 121   1
120 122   1
121  47   1
121 123   1
121 124   1
122  47   1
122 123   1
122 124   1
123  48   1
123 125   1
123 126   1
124  48   1
124 125   1
124 126   1
125  49   1
125 127   1
125 128   1
126  49   1
126 127   1
126 128   1
127  50   1
127 129   1
127 130   1
128  50   1
128 129   1
128 130   1
129 131   1
129 132   1
129 134   1
130 131   1
130 132   1
130 134   1
        
[ angles ]       
;   272 angles
  1   2   3   5
  1   2  10   5
  1   2  11   5
  1   6   5   5
  1   6   9   5
  1   6  58   5
  2   1   6   5
  2   1  51   5
  2   1  52   5
  2   3   4   5
  2   3  53   5
  2   3  54   5
  2  10   8   5
  2  10  63   5
  2  10  64   5
  2  11  14   5
  2  11  15   5
  3   2  10   5
  3   2  11   5
  3   4   5   5
  3   4   7   5
  3   4  55   5
  4   3  53   5
  4   3  54   5
  4   5   6   5
  4   5  56   5
  4   5  57   5
  4   7   8   5
  4   7  59   5
  4   7  60   5
  5   4   7   5
  5   4  55   5
  5   6   9   5
  5   6  58   5
  6   1  51   5
  6   1  52   5
  6   5  56   5
  6   5  57   5
  6   9   8   5
  6   9  61   5
  6   9  62   5
  7   4  55   5
  7   8   9   5
  7   8  10   5
  7   8  12   5
  8   7  59   5
  8   7  60   5
  8   9  61   5
  8   9  62   5
  8  10  63   5
  8  10  64   5
  8  12  13   5
  8  12  16   5
  9   6  58   5
  9   8  10   5
  9   8  12   5
 10   2  11   5
 10   8  12   5
 11  15  17   5
 12  16  19   5
 13  12  16   5
 14  11  15   5
 15  17  18   5
 15  17  65   5
 15  17  66   5
 16  19  20   5
 16  19  69   5
 16  19  70   5
 17  18  21   5
 17  18  67   5
 17  18  68   5
 18  17  65   5
 18  17  66   5
 18  21  23   5
 18  21  24   5
 18  21  27   5
 19  20  22   5
 19  20  71   5
 19  20  72   5
 20  19  69   5
 20  19  70   5
 20  22  25   5
 20  22  26   5
 20  22  28   5
 21  18  67   5
 21  18  68   5
 21  23  73   5
 21  23  74   5
 21  23  75   5
 21  24  76   5
 21  24  77   5
 21  24  78   5
 21  27  29   5
 21  27  85   5
 21  27  86   5
 22  20  71   5
 22  20  72   5
 22  25  79   5
 22  25  80   5
 22  25  81   5
 22  26  82   5
 22  26  83   5
 22  26  84   5
 22  28  40   5
 22  28  87   5
 22  28  88   5
 23  21  24   5
 23  21  27   5
 24  21  27   5
 25  22  26   5
 25  22  28   5
 26  22  28   5
 27  29  30   5
 27  29  89   5
 27  29  90   5
 28  40  41   5
 28  40 111   5
 28  40 112   5
 29  27  85   5
 29  27  86   5
 29  30  31   5
 29  30  91   5
 29  30  92   5
 30  29  89   5
 30  29  90   5
 30  31  32   5
 30  31  93   5
 30  31  94   5
 31  30  91   5
 31  30  92   5
 31  32  33   5
 31  32  95   5
 31  32  96   5
 32  31  93   5
 32  31  94   5
 32  33  34   5
 32  33  97   5
 32  33  98   5
 33  32  95   5
 33  32  96   5
 33  34  35   5
 33  34  99   5
 33  34 100   5
 34  33  97   5
 34  33  98   5
 34  35  36   5
 34  35 101   5
 34  35 102   5
 35  34  99   5
 35  34 100   5
 35  36  37   5
 35  36 103   5
 35  36 104   5
 36  35 101   5
 36  35 102   5
 36  37  38   5
 36  37 105   5
 36  37 106   5
 37  36 103   5
 37  36 104   5
 37  38  39   5
 37  38 107   5
 37  38 108   5
 38  37 105   5
 38  37 106   5
 38  39 109   5
 38  39 110   5
 38  39 133   5
 39  38 107   5
 39  38 108   5
 40  28  87   5
 40  28  88   5
 40  41  42   5
 40  41 113   5
 40  41 114   5
 41  40 111   5
 41  40 112   5
 41  42  43   5
 41  42 115   5
 41  42 116   5
 42  41 113   5
 42  41 114   5
 42  43  44   5
 42  43 117   5
 42  43 118   5
 43  42 115   5
 43  42 116   5
 43  44  45   5
 43  44 119   5
 43  44 120   5
 44  43 117   5
 44  43 118   5
 44  45  46   5
 44  45 121   5
 44  45 122   5
 45  44 119   5
 45  44 120   5
 45  46  47   5
 45  46 123   5
 45  46 124   5
 46  45 121   5
 46  45 122   5
 46  47  48   5
 46  47 125   5
 46  47 126   5
 47  46 123   5
 47  46 124   5
 47  48  49   5
 47  48 127   5
 47  48 128   5
 48  47 125   5
 48  47 126   5
 48  49  50   5
 48  49 129   5
 48  49 130   5
 49  48 127   5
 49  48 128   5
 49  50 131   5
 49  50 132   5
 49  50 134   5
 50  49 129   5
 50  49 130   5
 51   1  52   5
 53   3  54   5
 56   5  57   5
 59   7  60   5
 61   9  62   5
 63  10  64   5
 65  17  66   5
 67  18  68   5
 69  19  70   5
 71  20  72   5
 73  23  74   5
 73  23  75   5
 74  23  75   5
 76  24  77   5
 76  24  78   5
 77  24  78   5
 79  25  80   5
 79  25  81   5
 80  25  81   5
 82  26  83   5
 82  26  84   5
 83  26  84   5
 85  27  86   5
 87  28  88   5
 89  29  90   5
 91  30  92   5
 93  31  94   5
 95  32  96   5
 97  33  98   5
 99  34 100   5
101  35 102   5
103  36 104   5
105  37 106   5
107  38 108   5
109  39 110   5
109  39 133   5
110  39 133   5
111  40 112   5
113  41 114   5
115  42 116   5
117  43 118   5
119  44 120   5
121  45 122   5
123  46 124   5
125  47 126   5
127  48 128   5
129  49 130   5
131  50 132   5
131  50 134   5
132  50 134   5
       
[ dihedrals ]    
;   418 dihedrals
  1   2   3   4   9
  1   2   3  53   9
  1   2   3  54   9
  1   2  10   8   9
  1   2  10  63   9
  1   2  10  64   9
  1   2  11  14   9
  1   2  11  15   9
  1   6   9   8   9
  1   6   9  61   9
  1   6   9  62   9
  2   1   6   5   9
  2   1   6   9   9
  2   1   6  58   9
  2   3   4   5   9
  2   3   4   7   9
  2   3   4  55   9
  2  11  15  17   9
  3   2  10   8   9
  3   2  10  63   9
  3   2  10  64   9
  3   2  11  14   9
  3   2  11  15   9
  3   4   5   6   9
  3   4   5  56   9
  3   4   5  57   9
  3   4   7   8   9
  3   4   7  59   9
  3   4   7  60   9
  4   5   6   1   9
  4   5   6   9   9
  4   5   6  58   9
  4   7   8   9   9
  4   7   8  10   9
  4   7   8  12   9
  5   4   7   8   9
  5   4   7  59   9
  5   4   7  60   9
  5   6   9   8   9
  5   6   9  61   9
  5   6   9  62   9
  6   1   2   3   9
  6   1   2  10   9
  6   1   2  11   9
  7   4   5   6   9
  7   4   5  56   9
  7   4   5  57   9
  7   8   9   6   9
  7   8   9  61   9
  7   8   9  62   9
  7   8  10   2   9
  7   8  10  63   9
  7   8  10  64   9
  7   8  12  13   9
  7   8  12  16   9
  8  12  16  19   9
  9   8  10   2   9
  9   8  10  63   9
  9   8  10  64   9
  9   8  12  13   9
  9   8  12  16   9
 10   2   3   4   9
 10   2   3  53   9
 10   2   3  54   9
 10   2  11  14   9
 10   2  11  15   9
 10   8   9   6   9
 10   8   9  61   9
 10   8   9  62   9
 10   8  12  13   9
 10   8  12  16   9
 11   2   3   4   9
 11   2   3  53   9
 11   2   3  54   9
 11   2  10   8   9
 11   2  10  63   9
 11   2  10  64   9
 11  15  17  18   9
 11  15  17  65   9
 11  15  17  66   9
 12   8   9   6   9
 12   8   9  61   9
 12   8   9  62   9
 12   8  10   2   9
 12   8  10  63   9
 12   8  10  64   9
 12  16  19  20   9
 12  16  19  69   9
 12  16  19  70   9
 13  12  16  19   9
 14  11  15  17   9
 15  17  18  21   9
 15  17  18  67   9
 15  17  18  68   9
 16  19  20  22   9
 16  19  20  71   9
 16  19  20  72   9
 17  18  21  23   9
 17  18  21  24   9
 17  18  21  27   9
 18  21  23  73   9
 18  21  23  74   9
 18  21  23  75   9
 18  21  24  76   9
 18  21  24  77   9
 18  21  24  78   9
 18  21  27  29   9
 18  21  27  85   9
 18  21  27  86   9
 19  20  22  25   9
 19  20  22  26   9
 19  20  22  28   9
 20  22  25  79   9
 20  22  25  80   9
 20  22  25  81   9
 20  22  26  82   9
 20  22  26  83   9
 20  22  26  84   9
 20  22  28  40   9
 20  22  28  87   9
 20  22  28  88   9
 21  27  29  30   9
 21  27  29  89   9
 21  27  29  90   9
 22  28  40  41   9
 22  28  40 111   9
 22  28  40 112   9
 23  21  24  76   9
 23  21  24  77   9
 23  21  24  78   9
 23  21  27  29   9
 23  21  27  85   9
 23  21  27  86   9
 24  21  23  73   9
 24  21  23  74   9
 24  21  23  75   9
 24  21  27  29   9
 24  21  27  85   9
 24  21  27  86   9
 25  22  26  82   9
 25  22  26  83   9
 25  22  26  84   9
 25  22  28  40   9
 25  22  28  87   9
 25  22  28  88   9
 26  22  25  79   9
 26  22  25  80   9
 26  22  25  81   9
 26  22  28  40   9
 26  22  28  87   9
 26  22  28  88   9
 27  21  23  73   9
 27  21  23  74   9
 27  21  23  75   9
 27  21  24  76   9
 27  21  24  77   9
 27  21  24  78   9
 27  29  30  31   9
 27  29  30  91   9
 27  29  30  92   9
 28  22  25  79   9
 28  22  25  80   9
 28  22  25  81   9
 28  22  26  82   9
 28  22  26  83   9
 28  22  26  84   9
 28  40  41  42   9
 28  40  41 113   9
 28  40  41 114   9
 29  30  31  32   9
 29  30  31  93   9
 29  30  31  94   9
 30  31  32  33   9
 30  31  32  95   9
 30  31  32  96   9
 31  32  33  34   9
 31  32  33  97   9
 31  32  33  98   9
 32  33  34  35   9
 32  33  34  99   9
 32  33  34 100   9
 33  34  35  36   9
 33  34  35 101   9
 33  34  35 102   9
 34  35  36  37   9
 34  35  36 103   9
 34  35  36 104   9
 35  36  37  38   9
 35  36  37 105   9
 35  36  37 106   9
 36  37  38  39   9
 36  37  38 107   9
 36  37  38 108   9
 37  38  39 109   9
 37  38  39 110   9
 37  38  39 133   9
 40  41  42  43   9
 40  41  42 115   9
 40  41  42 116   9
 41  42  43  44   9
 41  42  43 117   9
 41  42  43 118   9
 42  43  44  45   9
 42  43  44 119   9
 42  43  44 120   9
 43  44  45  46   9
 43  44  45 121   9
 43  44  45 122   9
 44  45  46  47   9
 44  45  46 123   9
 44  45  46 124   9
 45  46  47  48   9
 45  46  47 125   9
 45  46  47 126   9
 46  47  48  49   9
 46  47  48 127   9
 46  47  48 128   9
 47  48  49  50   9
 47  48  49 129   9
 47  48  49 130   9
 48  49  50 131   9
 48  49  50 132   9
 48  49  50 134   9
 51   1   2   3   9
 51   1   2  10   9
 51   1   2  11   9
 51   1   6   5   9
 51   1   6   9   9
 51   1   6  58   9
 52   1   2   3   9
 52   1   2  10   9
 52   1   2  11   9
 52   1   6   5   9
 52   1   6   9   9
 52   1   6  58   9
 53   3   4   5   9
 53   3   4   7   9
 53   3   4  55   9
 54   3   4   5   9
 54   3   4   7   9
 54   3   4  55   9
 55   4   5   6   9
 55   4   5  56   9
 55   4   5  57   9
 55   4   7   8   9
 55   4   7  59   9
 55   4   7  60   9
 56   5   6   1   9
 56   5   6   9   9
 56   5   6  58   9
 57   5   6   1   9
 57   5   6   9   9
 57   5   6  58   9
 58   6   9   8   9
 58   6   9  61   9
 58   6   9  62   9
 59   7   8   9   9
 59   7   8  10   9
 59   7   8  12   9
 60   7   8   9   9
 60   7   8  10   9
 60   7   8  12   9
 65  17  18  21   9
 65  17  18  67   9
 65  17  18  68   9
 66  17  18  21   9
 66  17  18  67   9
 66  17  18  68   9
 67  18  21  23   9
 67  18  21  24   9
 67  18  21  27   9
 68  18  21  23   9
 68  18  21  24   9
 68  18  21  27   9
 69  19  20  22   9
 69  19  20  71   9
 69  19  20  72   9
 70  19  20  22   9
 70  19  20  71   9
 70  19  20  72   9
 71  20  22  25   9
 71  20  22  26   9
 71  20  22  28   9
 72  20  22  25   9
 72  20  22  26   9
 72  20  22  28   9
 85  27  29  30   9
 85  27  29  89   9
 85  27  29  90   9
 86  27  29  30   9
 86  27  29  89   9
 86  27  29  90   9
 87  28  40  41   9
 87  28  40 111   9
 87  28  40 112   9
 88  28  40  41   9
 88  28  40 111   9
 88  28  40 112   9
 89  29  30  31   9
 89  29  30  91   9
 89  29  30  92   9
 90  29  30  31   9
 90  29  30  91   9
 90  29  30  92   9
 91  30  31  32   9
 91  30  31  93   9
 91  30  31  94   9
 92  30  31  32   9
 92  30  31  93   9
 92  30  31  94   9
 93  31  32  33   9
 93  31  32  95   9
 93  31  32  96   9
 94  31  32  33   9
 94  31  32  95   9
 94  31  32  96   9
 95  32  33  34   9
 95  32  33  97   9
 95  32  33  98   9
 96  32  33  34   9
 96  32  33  97   9
 96  32  33  98   9
 97  33  34  35   9
 97  33  34  99   9
 97  33  34 100   9
 98  33  34  35   9
 98  33  34  99   9
 98  33  34 100   9
 99  34  35  36   9
 99  34  35 101   9
 99  34  35 102   9
100  34  35  36   9
100  34  35 101   9
100  34  35 102   9
101  35  36  37   9
101  35  36 103   9
101  35  36 104   9
102  35  36  37   9
102  35  36 103   9
102  35  36 104   9
103  36  37  38   9
103  36  37 105   9
103  36  37 106   9
104  36  37  38   9
104  36  37 105   9
104  36  37 106   9
105  37  38  39   9
105  37  38 107   9
105  37  38 108   9
106  37  38  39   9
106  37  38 107   9
106  37  38 108   9
107  38  39 109   9
107  38  39 110   9
107  38  39 133   9
108  38  39 109   9
108  38  39 110   9
108  38  39 133   9
111  40  41  42   9
111  40  41 113   9
111  40  41 114   9
112  40  41  42   9
112  40  41 113   9
112  40  41 114   9
113  41  42  43   9
113  41  42 115   9
113  41  42 116   9
114  41  42  43   9
114  41  42 115   9
114  41  42 116   9
115  42  43  44   9
115  42  43 117   9
115  42  43 118   9
116  42  43  44   9
116  42  43 117   9
116  42  43 118   9
117  43  44  45   9
117  43  44 119   9
117  43  44 120   9
118  43  44  45   9
118  43  44 119   9
118  43  44 120   9
119  44  45  46   9
119  44  45 121   9
119  44  45 122   9
120  44  45  46   9
120  44  45 121   9
120  44  45 122   9
121  45  46  47   9
121  45  46 123   9
121  45  46 124   9
122  45  46  47   9
122  45  46 123   9
122  45  46 124   9
123  46  47  48   9
123  46  47 125   9
123  46  47 126   9
124  46  47  48   9
124  46  47 125   9
124  46  47 126   9
125  47  48  49   9
125  47  48 127   9
125  47  48 128   9
126  47  48  49   9
126  47  48 127   9
126  47  48 128   9
127  48  49  50   9
127  48  49 129   9
127  48  49 130   9
128  48  49  50   9
128  48  49 129   9
128  48  49 130   9
129  49  50 131   9
129  49  50 132   9
129  49  50 134   9
130  49  50 131   9
130  49  50 132   9
130  49  50 134   9
    
[ dihedrals ]    
;     0 impropers
    
[ cmap ]        
;     0 cmaps
    
