# Supplementary material for: A Systematic Approach: Molecular Dynamics Study and Parametrisation of Gemini Type Cationic Surfactants
Source: Int J Mol Sci. 2021 Oct 10;22(20):10939. doi: 10.3390/ijms222010939 (PMC8536075; doi:10.3390/ijms222010939)
Supplement: Supplementary file 1 [file ijms-22-10939-s001.zip › Force_fields/Adm_1_12/Adm_1_12.par]

!>>>>>> Combined CHARMM All-Hydrogen Parameter File for <<<<<<<<<
!>>>>>>>>> CHARMM22 Proteins and CHARMM27 Lipids <<<<<<<<<<
!from
!>>>> CHARMM22 All-Hydrogen Parameter File for Proteins <<<<<<<<<<
!>>>>>>>>>>>>>>>>>>>>>> August 1999 <<<<<<<<<<<<<<<<<<<<<<<<<<<<<
!>>>>>>> Direct comments to Alexander D. MacKerell Jr. <<<<<<<<<
!>>>>>> 410-706-7442 or email: alex,mmiris.ab.umd.edu  <<<<<<<<<
!and !  \\\ CHARMM27 All-Hydrogen Lipid Parameter File ///////
!  \\\\\\\\\ Developmental /////////////////////////
!              Alexander D. MacKerell Jr.
!                     August 1999
! All comments to ADM jr.  email:alex,mmiris.ab.umd.edu
!              telephone: 410-706-7442
!


! +++++++++++++++++++++++++++++++++++++++++++++++++++++++++++++++++++++++++++++
! + Residue topologies/parameters generated by PARATOOL.                      +
! +                                                                           +
! + PARATOOL is an interactive tool for generation of force field parameters. +
! + and can be obtained free of charge from                                   +
! + http://bioinf.charite.de/biophys/paratool                                 +
! +                                                                           +
! + Author:                                                                   +
! + Jan Saam                                                                  +
! + Institute of Biochemistry                                                 +
! + Charite Berlin                                                            +
! + Germany                                                                   +
! + saam@charite.de                                                           +
! +                                                                           +
! + CITATION:                                                                 +
! + If you use PARATOOL or topologies/parameters generated by this program,   +
! + please cite the following work:                                           +
! + Saam, et al. (2006), ...                                                  +
! +++++++++++++++++++++++++++++++++++++++++++++++++++++++++++++++++++++++++++++


! Parameters for components AD1
! To be used in combination with:
! [DEFAULTDIR]/par_all27_prot_lipid_na.inp


BONDS
!
!V(bond) = Kb(b - b0)**2
!
!Kb: kcal/mole/A**2
!b0: A
!
!atom type   Kb         b0
!

C1G  C2G     194.016    1.5551
C1G  C6G     207.264    1.5417
C1G  H1G     351.242    1.0920
C1G  H2G     335.873    1.0978
C2G  C3G     193.316    1.5575
C2G  C10G    202.575    1.5531
C2G  C11G    256.587    1.5391
C3G  C4G     208.107    1.5404
C3G  H3G     343.428    1.0946
C3G  H4G     336.264    1.0976
C4G  C5G     202.897    1.5424
C4G  C7G     207.224    1.5419
C4G  H5G     338.174    1.0970
C5G  C6G     202.626    1.5425
C5G  H6G     340.192    1.0982
C5G  H7G     340.519    1.0981
C6G  C9G     208.370    1.5404
C6G  H8G     338.178    1.0970
C7G  C8G     194.490    1.5548
C7G  H9G     351.115    1.0923
C7G  H10G    335.809    1.0978
C8G  C9G     191.838    1.5575
C8G  C10G    202.172    1.5530
C8G  C12G    257.322    1.5395
C9G  H11G    336.319    1.0976
C9G  H12G    343.475    1.0945
C10G H13G    319.496    1.0931
C10G H14G    319.683    1.0930
C11G O2G     850.699    1.2165
C11G O3G     366.326    1.3676
C12G O1G     848.817    1.2171
C12G O4G     371.884    1.3658
O3G  C13G    312.885    1.4373
O4G  C15G    309.941    1.4390
C13G C14G    296.386    1.5218
C13G H15G    341.463    1.0907
C13G H16G    339.213    1.0917
C14G N1G     263.869    1.5305
C14G H17G    336.922    1.0926
C14G H18G    339.908    1.0916
C15G C16G    295.436    1.5232
C15G H19G    337.896    1.0920
C15G H20G    343.598    1.0900
C16G N2G     264.071    1.5292
C16G H21G    339.530    1.0917
C16G H22G    338.595    1.0919
N1G  C17G    279.313    1.5099
N1G  C18G    282.822    1.5054
N1G  C21G    249.739    1.5384
N2G  C19G    280.888    1.5078
N2G  C20G    281.390    1.5064
N2G  C22G    250.888    1.5381
C17G H23G    365.047    1.0886
C17G H24G    360.411    1.0907
C17G H25G    371.942    1.0870
C18G H26G    366.135    1.0882
C18G H27G    360.825    1.0905
C18G H28G    364.245    1.0889
C19G H29G    365.650    1.0884
C19G H30G    363.502    1.0895
C19G H31G    367.343    1.0880
C20G H32G    365.851    1.0882
C20G H33G    360.865    1.0905
C20G H34G    364.582    1.0888
C21G C23G    290.712    1.5271
C21G H35G    347.037    1.0931
C21G H36G    347.240    1.0929
C22G C34G    290.414    1.5270
C22G H37G    347.604    1.0928
C22G H38G    347.726    1.0927
C23G C24G    282.156    1.5401
C23G H39G    346.240    1.0952
C23G H40G    344.986    1.0957
C24G C25G    287.631    1.5350
C24G H41G    338.518    1.0992
C24G H42G    338.724    1.0991
C25G C26G    287.147    1.5349
C25G H43G    336.622    1.1000
C25G H44G    336.333    1.1001
C26G C27G    286.794    1.5350
C26G H45G    335.370    1.1005
C26G H46G    335.292    1.1005
C27G C28G    286.624    1.5350
C27G H47G    334.978    1.1006
C27G H48G    334.868    1.1007
C28G C29G    286.547    1.5350
C28G H49G    334.733    1.1007
C28G H50G    334.678    1.1008
C29G C30G    286.492    1.5351
C29G H51G    334.695    1.1008
C29G H52G    334.613    1.1008
C30G C31G    286.580    1.5349
C30G H53G    334.592    1.1008
C30G H54G    334.587    1.1008
C31G C32G    286.854    1.5350
C31G H55G    334.403    1.1009
C31G H56G    334.366    1.1009
C32G C33G    291.605    1.5336
C32G H57G    336.608    1.0999
C32G H58G    336.587    1.0999
C33G H59G    345.353    1.0979
C33G H60G    345.359    1.0979
C33G H83G    347.406    1.0970
C34G C35G    282.510    1.5400
C34G H61G    345.204    1.0957
C34G H62G    345.873    1.0954
C35G C36G    287.737    1.5349
C35G H63G    338.860    1.0990
C35G H64G    338.400    1.0992
C36G C37G    287.127    1.5349
C36G H65G    336.431    1.1000
C36G H66G    336.500    1.1000
C37G C38G    286.825    1.5350
C37G H67G    335.357    1.1005
C37G H68G    335.292    1.1005
C38G C39G    286.605    1.5350
C38G H69G    334.918    1.1006
C38G H70G    334.888    1.1007
C39G C40G    286.585    1.5350
C39G H71G    334.715    1.1007
C39G H72G    334.659    1.1007
C40G C41G    286.471    1.5351
C40G H73G    334.630    1.1008
C40G H74G    334.635    1.1008
C41G C42G    286.612    1.5349
C41G H75G    334.586    1.1008
C41G H76G    334.549    1.1008
C42G C43G    286.862    1.5350
C42G H77G    334.371    1.1009
C42G H78G    334.371    1.1009
C43G C44G    291.645    1.5336
C43G H79G    336.604    1.0999
C43G H80G    336.560    1.0999
C44G H81G    345.353    1.0979
C44G H82G    345.357    1.0979
C44G H84G    347.404    1.0970


ANGLES
!
!V(angle) = Ktheta(Theta - Theta0)**2
!
!V(Urey-Bradley) = Kub(S - S0)**2
!
!Ktheta: kcal/mole/rad**2
!Theta0: degrees
!Kub: kcal/mole/A**2 (Urey-Bradley)
!S0: A
!
!atom types        Ktheta    Theta0    Kub      S0
!

C2G  C1G  C6G       8.105    109.39
C2G  C1G  H1G       8.405    112.03
C2G  C1G  H2G       8.243    109.71
C6G  C1G  H1G       8.824    108.18
C6G  C1G  H2G       8.400    110.30
H1G  C1G  H2G       4.091    107.20
C1G  C2G  C3G       4.905    110.15
C1G  C2G  C10G      5.169    107.91
C1G  C2G  C11G      7.012    113.43
C3G  C2G  C10G      5.087    107.86
C3G  C2G  C11G      6.093    110.35
C10G C2G  C11G      7.880    106.93
C2G  C3G  C4G       8.011    109.17
C2G  C3G  H3G       8.308    111.87
C2G  C3G  H4G       8.206    109.50
C4G  C3G  H3G       8.550    109.13
C4G  C3G  H4G       8.325    110.24
H3G  C3G  H4G       4.094    106.91
C3G  C4G  C5G       6.122    109.91
C3G  C4G  C7G       6.199    110.42
C3G  C4G  H5G       4.619    108.63
C5G  C4G  C7G       6.097    109.50
C5G  C4G  H5G       4.630    109.80
C7G  C4G  H5G       4.606    108.56
C4G  C5G  C6G       8.246    109.58
C4G  C5G  H6G       8.368    110.11
C4G  C5G  H7G       8.374    110.01
C6G  C5G  H6G       8.376    110.04
C6G  C5G  H7G       8.363    110.10
H6G  C5G  H7G       4.126    106.97
C1G  C6G  C5G       6.116    109.51
C1G  C6G  C9G       6.204    110.41
C1G  C6G  H8G       4.604    108.54
C5G  C6G  C9G       6.112    109.93
C5G  C6G  H8G       4.633    109.79
C9G  C6G  H8G       4.622    108.64
C4G  C7G  C8G       8.112    109.42
C4G  C7G  H9G       8.825    108.23
C4G  C7G  H10G      8.406    110.28
C8G  C7G  H9G       8.432    112.00
C8G  C7G  H10G      8.252    109.70
H9G  C7G  H10G      4.090    107.18
C7G  C8G  C9G       4.871    110.16
C7G  C8G  C10G      5.217    107.88
C7G  C8G  C12G      6.968    113.38
C9G  C8G  C10G      5.085    107.84
C9G  C8G  C12G      6.131    110.40
C10G C8G  C12G      7.922    106.95
C6G  C9G  C8G       8.020    109.19
C6G  C9G  H11G      8.320    110.25
C6G  C9G  H12G      8.572    109.09
C8G  C9G  H11G      8.195    109.52
C8G  C9G  H12G      8.318    111.88
H11G C9G  H12G      4.092    106.89
C2G  C10G C8G       8.439    112.18
C2G  C10G H13G      8.842    109.53
C2G  C10G H14G      8.859    109.42
C8G  C10G H13G      8.838    109.40
C8G  C10G H14G      8.814    109.57
H13G C10G H14G      3.911    106.58
C2G  C11G O2G      63.004    122.34
C2G  C11G O3G      82.758    122.94
O2G  C11G O3G      73.294    114.65
C8G  C12G O1G      65.329    122.22
C8G  C12G O4G      89.691    123.06
O1G  C12G O4G      74.969    114.66
C11G O3G  C13G     91.160    128.89
C12G O4G  C15G    103.711    129.00
O3G  C13G C14G     53.008    109.31
O3G  C13G H15G     17.430    111.59
O3G  C13G H16G     18.972    109.69
C14G C13G H15G     20.669    105.40
C14G C13G H16G     23.388    112.26
H15G C13G H16G      8.006    108.55
C13G C14G N1G      64.426    118.21
C13G C14G H17G     16.574    107.06
C13G C14G H18G     16.533    110.37
N1G  C14G H17G     18.899    106.02
N1G  C14G H18G     20.534    106.29
H17G C14G H18G      5.260    108.50
O4G  C15G C16G     53.974    108.19
O4G  C15G H19G     18.951    109.64
O4G  C15G H20G     17.758    111.40
C16G C15G H19G     23.031    112.97
C16G C15G H20G     21.908    106.13
H19G C15G H20G      8.120    108.51
C15G C16G N2G      70.738    117.72
C15G C16G H21G     17.340    109.29
C15G C16G H22G     16.380    108.63
N2G  C16G H21G     19.668    106.72
N2G  C16G H22G     20.922    105.58
H21G C16G H22G      5.407    108.56
C14G N1G  C17G     11.066    110.60
C14G N1G  C18G     11.564    110.91
C14G N1G  C21G     11.319    105.62
C17G N1G  C18G     10.062    109.35
C17G N1G  C21G     11.130    110.19
C18G N1G  C21G     10.669    110.12
C16G N2G  C19G     11.794    111.34
C16G N2G  C20G     10.868    109.94
C16G N2G  C22G     12.677    105.66
C19G N2G  C20G     10.421    109.47
C19G N2G  C22G     10.990    110.04
C20G N2G  C22G     10.907    110.33
N1G  C17G H23G     38.426    108.68
N1G  C17G H24G     37.646    108.61
N1G  C17G H25G     38.690    108.61
H23G C17G H24G     15.342    110.29
H23G C17G H25G     15.630    110.42
H24G C17G H25G     15.412    110.17
N1G  C18G H26G     38.108    108.84
N1G  C18G H27G     36.686    109.13
N1G  C18G H28G     37.499    109.12
H26G C18G H27G     15.431    110.07
H26G C18G H28G     15.589    109.03
H27G C18G H28G     15.542    110.63
N2G  C19G H29G     38.167    108.67
N2G  C19G H30G     37.137    108.80
N2G  C19G H31G     37.924    109.11
H29G C19G H30G     15.416    110.54
H29G C19G H31G     15.680    109.71
H30G C19G H31G     15.289    109.98
N2G  C20G H32G     37.652    109.02
N2G  C20G H33G     36.867    108.87
N2G  C20G H34G     37.756    109.19
H32G C20G H33G     15.411    110.36
H32G C20G H34G     15.643    109.13
H33G C20G H34G     15.460    110.24
N1G  C21G C23G     57.061    116.59
N1G  C21G H35G     19.117    105.40
N1G  C21G H36G     19.467    105.27
C23G C21G H35G     15.459    110.26
C23G C21G H36G     15.118    110.58
H35G C21G H36G      5.358    108.30
N2G  C22G C34G     61.928    116.57
N2G  C22G H37G     19.753    105.19
N2G  C22G H38G     19.897    105.52
C34G C22G H37G     15.341    110.64
C34G C22G H38G     15.769    110.21
H37G C22G H38G      5.453    108.28
C21G C23G C24G     37.459    109.67
C21G C23G H39G     13.440    110.70
C21G C23G H40G     13.407    111.16
C24G C23G H39G     13.728    108.92
C24G C23G H40G     13.789    108.75
H39G C23G H40G      5.508    107.58
C23G C24G C25G     37.335    112.58
C23G C24G H41G     14.127    109.41
C23G C24G H42G     14.134    109.37
C25G C24G H41G     13.978    109.39
C25G C24G H42G     13.970    109.31
H41G C24G H42G      5.359    106.60
C24G C25G C26G     37.229    113.11
C24G C25G H43G     14.158    109.30
C24G C25G H44G     14.081    109.18
C26G C25G H43G     14.010    109.34
C26G C25G H44G     13.971    109.30
H43G C25G H44G      5.323    106.39
C25G C26G C27G     36.989    113.46
C25G C26G H45G     14.095    109.23
C25G C26G H46G     14.094    109.19
C27G C26G H45G     14.065    109.26
C27G C26G H46G     14.095    109.18
H45G C26G H46G      5.297    106.27
C26G C27G C28G     37.114    113.51
C26G C27G H47G     14.150    109.25
C26G C27G H48G     14.060    109.17
C28G C27G H47G     14.095    109.23
C28G C27G H48G     14.060    109.20
H47G C27G H48G      5.297    106.23
C27G C28G C29G     37.067    113.61
C27G C28G H49G     14.093    109.21
C27G C28G H50G     14.105    109.18
C29G C28G H49G     14.091    109.21
C29G C28G H50G     14.128    109.17
H49G C28G H50G      5.290    106.20
C28G C29G C30G     37.165    113.60
C28G C29G H51G     14.147    109.22
C28G C29G H52G     14.068    109.17
C30G C29G H51G     14.116    109.20
C30G C29G H52G     14.090    109.18
H51G C29G H52G      5.293    106.20
C29G C30G C31G     37.132    113.63
C29G C30G H53G     14.091    109.20
C29G C30G H54G     14.113    109.19
C31G C30G H53G     14.096    109.19
C31G C30G H54G     14.127    109.17
H53G C30G H54G      5.290    106.19
C30G C31G C32G     37.210    113.66
C30G C31G H55G     14.121    109.26
C30G C31G H56G     14.067    109.23
C32G C31G H55G     14.138    109.12
C32G C31G H56G     14.130    109.12
H55G C31G H56G      5.292    106.18
C31G C32G C33G     37.570    113.28
C31G C32G H57G     14.121    109.18
C31G C32G H58G     14.126    109.18
C33G C32G H57G     14.075    109.38
C33G C32G H58G     14.085    109.38
H57G C32G H58G      5.325    106.20
C32G C33G H59G     30.081    111.12
C32G C33G H60G     30.051    111.11
C32G C33G H83G     29.509    111.42
H59G C33G H60G     15.219    107.59
H59G C33G H83G     15.210    107.71
H60G C33G H83G     15.203    107.71
C22G C34G C35G     41.206    109.65
C22G C34G H61G     13.756    111.16
C22G C34G H62G     13.605    110.66
C35G C34G H61G     14.411    108.82
C35G C34G H62G     13.882    108.85
H61G C34G H62G      5.600    107.64
C34G C35G C36G     40.227    112.57
C34G C35G H63G     14.287    109.37
C34G C35G H64G     14.547    109.40
C36G C35G H63G     14.110    109.40
C36G C35G H64G     14.267    109.32
H63G C35G H64G      5.428    106.61
C35G C36G C37G     39.364    113.11
C35G C36G H65G     14.320    109.25
C35G C36G H66G     14.259    109.23
C37G C36G H65G     14.332    109.33
C37G C36G H66G     14.076    109.31
H65G C36G H66G      5.373    106.39
C36G C37G C38G     38.550    113.45
C36G C37G H67G     14.177    109.22
C36G C37G H68G     14.315    109.20
C38G C37G H67G     14.162    109.24
C38G C37G H68G     14.227    109.21
H67G C37G H68G      5.333    106.27
C37G C38G C39G     38.212    113.51
C37G C38G H69G     14.195    109.22
C37G C38G H70G     14.179    109.19
C39G C38G H69G     14.250    109.22
C39G C38G H70G     14.122    109.21
H69G C38G H70G      5.323    106.23
C38G C39G C40G     37.797    113.61
C38G C39G H71G     14.143    109.19
C38G C39G H72G     14.192    109.19
C40G C39G H71G     14.149    109.20
C40G C39G H72G     14.169    109.18
H71G C39G H72G      5.306    106.20
C39G C40G C41G     37.651    113.60
C39G C40G H73G     14.135    109.21
C39G C40G H74G     14.142    109.19
C41G C40G H73G     14.174    109.19
C41G C40G H74G     14.125    109.19
H73G C40G H74G      5.305    106.20
C40G C41G C42G     37.415    113.63
C40G C41G H75G     14.121    109.19
C40G C41G H76G     14.130    109.19
C42G C41G H75G     14.127    109.18
C42G C41G H76G     14.129    109.18
H75G C41G H76G      5.296    106.19
C41G C42G C43G     37.371    113.66
C41G C42G H77G     14.099    109.25
C41G C42G H78G     14.107    109.24
C43G C42G H77G     14.151    109.12
C43G C42G H78G     14.141    109.12
H77G C42G H78G      5.295    106.18
C42G C43G C44G     37.616    113.28
C42G C43G H79G     14.130    109.17
C42G C43G H80G     14.129    109.17
C44G C43G H79G     14.081    109.38
C44G C43G H80G     14.085    109.38
H79G C43G H80G      5.326    106.20
C43G C44G H81G     30.058    111.12
C43G C44G H82G     30.045    111.12
C43G C44G H84G     29.510    111.42
H81G C44G H82G     15.218    107.59
H81G C44G H84G     15.206    107.71
H82G C44G H84G     15.203    107.71


DIHEDRALS
!
!V(dihedral) = Kchi(1 + cos(n(chi) - delta))
!
!Kchi: kcal/mole
!n: multiplicity
!delta: degrees
!
!atom types             Kchi     n    delta
!

C6G  C1G  C2G  C3G      0.4562   3      0.00
C6G  C1G  C2G  C10G     0.4528   3      0.00
C6G  C1G  C2G  C11G     0.5670   3      0.00
H1G  C1G  C2G  C3G      0.5091   3      0.00
H1G  C1G  C2G  C10G     0.5444   3      0.00
H1G  C1G  C2G  C11G     0.5361   3      0.00
H2G  C1G  C2G  C3G      0.5163   3      0.00
H2G  C1G  C2G  C10G     0.5408   3      0.00
H2G  C1G  C2G  C11G     0.5146   3      0.00
C2G  C1G  C6G  C5G      0.4360   3      0.00
C2G  C1G  C6G  C9G      0.4311   3      0.00
C2G  C1G  C6G  H8G      0.3937   3      0.00
H1G  C1G  C6G  C5G      0.5189   3      0.00
H1G  C1G  C6G  C9G      0.5254   3      0.00
H1G  C1G  C6G  H8G      0.4255   3      0.00
H2G  C1G  C6G  C5G      0.5079   3      0.00
H2G  C1G  C6G  C9G      0.5014   3      0.00
H2G  C1G  C6G  H8G      0.4151   3      0.00
C1G  C2G  C3G  C4G      0.4618   3      0.00
C1G  C2G  C3G  H3G      0.5146   3      0.00
C1G  C2G  C3G  H4G      0.5293   3      0.00
C10G C2G  C3G  C4G      0.4588   3      0.00
C10G C2G  C3G  H3G      0.5393   3      0.00
C10G C2G  C3G  H4G      0.5487   3      0.00
C11G C2G  C3G  C4G      0.6224   3      0.00
C11G C2G  C3G  H3G      0.5620   3      0.00
C11G C2G  C3G  H4G      0.5643   3      0.00
C1G  C2G  C10G C8G      0.4257   3      0.00
C1G  C2G  C10G H13G     0.5098   3      0.00
C1G  C2G  C10G H14G     0.5099   3      0.00
C3G  C2G  C10G C8G      0.4282   3      0.00
C3G  C2G  C10G H13G     0.5063   3      0.00
C3G  C2G  C10G H14G     0.5081   3      0.00
C11G C2G  C10G C8G      0.5254   3      0.00
C11G C2G  C10G H13G     0.4815   3      0.00
C11G C2G  C10G H14G     0.4784   3      0.00
C1G  C2G  C11G O2G      0.0938   6     55.50
C1G  C2G  C11G O3G      0.1504   6    180.00
C3G  C2G  C11G O2G      0.0965   6    291.37
C3G  C2G  C11G O3G      0.1453   6    114.67
C10G C2G  C11G O2G      0.0973   6    174.32
C10G C2G  C11G O3G      0.1541   6    180.00
C2G  C3G  C4G  C5G      0.4322   3      0.00
C2G  C3G  C4G  C7G      0.4313   3      0.00
C2G  C3G  C4G  H5G      0.3906   3      0.00
H3G  C3G  C4G  C5G      0.5163   3      0.00
H3G  C3G  C4G  C7G      0.5231   3      0.00
H3G  C3G  C4G  H5G      0.4216   3      0.00
H4G  C3G  C4G  C5G      0.5100   3      0.00
H4G  C3G  C4G  C7G      0.5058   3      0.00
H4G  C3G  C4G  H5G      0.4163   3      0.00
C3G  C4G  C5G  C6G      0.4572   3      0.00
C3G  C4G  C5G  H6G      0.5002   3      0.00
C3G  C4G  C5G  H7G      0.5053   3      0.00
C7G  C4G  C5G  C6G      0.4563   3      0.00
C7G  C4G  C5G  H6G      0.5049   3      0.00
C7G  C4G  C5G  H7G      0.5001   3      0.00
H5G  C4G  C5G  C6G      0.4043   3      0.00
H5G  C4G  C5G  H6G      0.4153   3      0.00
H5G  C4G  C5G  H7G      0.4152   3      0.00
C3G  C4G  C7G  C8G      0.4324   3      0.00
C3G  C4G  C7G  H9G      0.5277   3      0.00
C3G  C4G  C7G  H10G     0.5022   3      0.00
C5G  C4G  C7G  C8G      0.4362   3      0.00
C5G  C4G  C7G  H9G      0.5200   3      0.00
C5G  C4G  C7G  H10G     0.5081   3      0.00
H5G  C4G  C7G  C8G      0.3935   3      0.00
H5G  C4G  C7G  H9G      0.4263   3      0.00
H5G  C4G  C7G  H10G     0.4152   3      0.00
C4G  C5G  C6G  C1G      0.4563   3      0.00
C4G  C5G  C6G  C9G      0.4570   3      0.00
C4G  C5G  C6G  H8G      0.4042   3      0.00
H6G  C5G  C6G  C1G      0.4997   3      0.00
H6G  C5G  C6G  C9G      0.5046   3      0.00
H6G  C5G  C6G  H8G      0.4150   3      0.00
H7G  C5G  C6G  C1G      0.5054   3      0.00
H7G  C5G  C6G  C9G      0.5005   3      0.00
H7G  C5G  C6G  H8G      0.4154   3      0.00
C1G  C6G  C9G  C8G      0.4286   3      0.00
C1G  C6G  C9G  H11G     0.5054   3      0.00
C1G  C6G  C9G  H12G     0.5253   3      0.00
C5G  C6G  C9G  C8G      0.4292   3      0.00
C5G  C6G  C9G  H11G     0.5099   3      0.00
C5G  C6G  C9G  H12G     0.5179   3      0.00
H8G  C6G  C9G  C8G      0.3885   3      0.00
H8G  C6G  C9G  H11G     0.4161   3      0.00
H8G  C6G  C9G  H12G     0.4228   3      0.00
C4G  C7G  C8G  C9G      0.4590   3      0.00
C4G  C7G  C8G  C10G     0.4540   3      0.00
C4G  C7G  C8G  C12G     0.5745   3      0.00
H9G  C7G  C8G  C9G      0.5082   3      0.00
H9G  C7G  C8G  C10G     0.5441   3      0.00
H9G  C7G  C8G  C12G     0.5449   3      0.00
H10G C7G  C8G  C9G      0.5168   3      0.00
H10G C7G  C8G  C10G     0.5411   3      0.00
H10G C7G  C8G  C12G     0.5208   3      0.00
C7G  C8G  C9G  C6G      0.4617   3      0.00
C7G  C8G  C9G  H11G     0.5291   3      0.00
C7G  C8G  C9G  H12G     0.5152   3      0.00
C10G C8G  C9G  C6G      0.4586   3      0.00
C10G C8G  C9G  H11G     0.5511   3      0.00
C10G C8G  C9G  H12G     0.5430   3      0.00
C12G C8G  C9G  C6G      0.6123   3      0.00
C12G C8G  C9G  H11G     0.5622   3      0.00
C12G C8G  C9G  H12G     0.5597   3      0.00
C7G  C8G  C10G C2G      0.4260   3      0.00
C7G  C8G  C10G H13G     0.5103   3      0.00
C7G  C8G  C10G H14G     0.5102   3      0.00
C9G  C8G  C10G C2G      0.4298   3      0.00
C9G  C8G  C10G H13G     0.5052   3      0.00
C9G  C8G  C10G H14G     0.5028   3      0.00
C12G C8G  C10G C2G      0.5366   3      0.00
C12G C8G  C10G H13G     0.4815   3      0.00
C12G C8G  C10G H14G     0.4829   3      0.00
C7G  C8G  C12G O1G      0.0981   6     54.98
C7G  C8G  C12G O4G      0.1522   6    180.00
C9G  C8G  C12G O1G      0.0967   6    290.83
C9G  C8G  C12G O4G      0.1548   6    113.75
C10G C8G  C12G O1G      0.0983   6    173.77
C10G C8G  C12G O4G      0.1612   6    180.00
C2G  C11G O3G  C13G     1.2472   2    180.00
O2G  C11G O3G  C13G     2.1569   2    180.00
C8G  C12G O4G  C15G     1.4195   2    180.00
O1G  C12G O4G  C15G     2.1530   2    180.00
C11G O3G  C13G C14G     0.6413   3    343.49
C11G O3G  C13G H15G     0.8895   3    227.31
C11G O3G  C13G H16G     0.9378   3    106.98
C12G O4G  C15G C16G     1.0466   3    341.06
C12G O4G  C15G H19G     0.9768   3    104.66
C12G O4G  C15G H20G     1.0014   3    224.78
O3G  C13G C14G N1G      0.6257   3      0.00
O3G  C13G C14G H17G     0.6046   3      0.00
O3G  C13G C14G H18G     0.5742   3      0.00
H15G C13G C14G N1G      0.6002   3      0.00
H15G C13G C14G H17G     0.5652   3      0.00
H15G C13G C14G H18G     0.5573   3      0.00
H16G C13G C14G N1G      0.5351   3      0.00
H16G C13G C14G H17G     0.5429   3      0.00
H16G C13G C14G H18G     0.5686   3      0.00
C13G C14G N1G  C17G     0.5176   3    104.11
C13G C14G N1G  C18G     0.4755   3    225.62
C13G C14G N1G  C21G     0.5049   3    344.91
H17G C14G N1G  C17G     0.5342   3    344.08
H17G C14G N1G  C18G     0.4816   3    105.59
H17G C14G N1G  C21G     0.5523   3    224.88
H18G C14G N1G  C17G     0.4655   3    228.75
H18G C14G N1G  C18G     0.4909   3    350.26
H18G C14G N1G  C21G     0.5198   3    109.55
O4G  C15G C16G N2G      0.7480   3    259.42
O4G  C15G C16G H21G     0.5878   3    137.54
O4G  C15G C16G H22G     0.7313   3     19.25
H19G C15G C16G N2G      0.5197   3    137.86
H19G C15G C16G H21G     0.5773   3     15.98
H19G C15G C16G H22G     0.5510   3    257.69
H20G C15G C16G N2G      0.6120   3     19.08
H20G C15G C16G H21G     0.5650   3    257.20
H20G C15G C16G H22G     0.5818   3    138.90
C15G C16G N2G  C19G     0.4688   3      0.00
C15G C16G N2G  C20G     0.5096   3      0.00
C15G C16G N2G  C22G     0.5113   3      0.00
H21G C16G N2G  C19G     0.4894   3    249.77
H21G C16G N2G  C20G     0.5340   3     11.28
H21G C16G N2G  C22G     0.5429   3    130.33
H22G C16G N2G  C19G     0.4964   3      0.00
H22G C16G N2G  C20G     0.4883   3      0.00
H22G C16G N2G  C22G     0.5425   3      0.00
C14G N1G  C17G H23G     0.5507   3      0.00
C14G N1G  C17G H24G     0.5281   3      0.00
C14G N1G  C17G H25G     0.5352   3      0.00
C18G N1G  C17G H23G     0.5290   3      0.00
C18G N1G  C17G H24G     0.5363   3      0.00
C18G N1G  C17G H25G     0.5284   3      0.00
C21G N1G  C17G H23G     0.5377   3      0.00
C21G N1G  C17G H24G     0.5187   3      0.00
C21G N1G  C17G H25G     0.5379   3      0.00
C14G N1G  C18G H26G     0.5374   3      0.00
C14G N1G  C18G H27G     0.5260   3      0.00
C14G N1G  C18G H28G     0.5496   3      0.00
C17G N1G  C18G H26G     0.5228   3      0.00
C17G N1G  C18G H27G     0.5336   3      0.00
C17G N1G  C18G H28G     0.5273   3      0.00
C21G N1G  C18G H26G     0.5357   3      0.00
C21G N1G  C18G H27G     0.5304   3      0.00
C21G N1G  C18G H28G     0.5512   3      0.00
C14G N1G  C21G C23G     0.5177   3      0.00
C14G N1G  C21G H35G     0.5504   3    229.18
C14G N1G  C21G H36G     0.5479   3      0.00
C17G N1G  C21G C23G     0.4929   3      0.00
C17G N1G  C21G H35G     0.4940   3    109.71
C17G N1G  C21G H36G     0.5119   3      0.00
C18G N1G  C21G C23G     0.5284   3      0.00
C18G N1G  C21G H35G     0.5369   3    348.99
C18G N1G  C21G H36G     0.4957   3      0.00
C16G N2G  C19G H29G     0.5481   3      0.00
C16G N2G  C19G H30G     0.5259   3      0.00
C16G N2G  C19G H31G     0.5363   3      0.00
C20G N2G  C19G H29G     0.5165   3      0.00
C20G N2G  C19G H30G     0.5197   3      0.00
C20G N2G  C19G H31G     0.5081   3      0.00
C22G N2G  C19G H29G     0.5479   3      0.00
C22G N2G  C19G H30G     0.5363   3      0.00
C22G N2G  C19G H31G     0.5521   3      0.00
C16G N2G  C20G H32G     0.5827   3      0.00
C16G N2G  C20G H33G     0.5667   3      0.00
C16G N2G  C20G H34G     0.5717   3      0.00
C19G N2G  C20G H32G     0.5241   3      0.00
C19G N2G  C20G H33G     0.5324   3      0.00
C19G N2G  C20G H34G     0.5201   3      0.00
C22G N2G  C20G H32G     0.5722   3      0.00
C22G N2G  C20G H33G     0.5571   3      0.00
C22G N2G  C20G H34G     0.5690   3      0.00
C16G N2G  C22G C34G     0.5096   3      0.00
C16G N2G  C22G H37G     0.5422   3      0.00
C16G N2G  C22G H38G     0.5524   3    130.09
C19G N2G  C22G C34G     0.5069   3      0.00
C19G N2G  C22G H37G     0.5034   3      0.00
C19G N2G  C22G H38G     0.5348   3      9.79
C20G N2G  C22G C34G     0.4794   3      0.00
C20G N2G  C22G H37G     0.5144   3      0.00
C20G N2G  C22G H38G     0.4905   3    248.88
N1G  C21G C23G C24G     0.5157   3      0.00
N1G  C21G C23G H39G     0.5347   3      0.00
N1G  C21G C23G H40G     0.5215   3      0.00
H35G C21G C23G C24G     0.5078   3      0.00
H35G C21G C23G H39G     0.5371   3      0.00
H35G C21G C23G H40G     0.5286   3      0.00
H36G C21G C23G C24G     0.5143   3      0.00
H36G C21G C23G H39G     0.5511   3      0.00
H36G C21G C23G H40G     0.5394   3      0.00
N2G  C22G C34G C35G     0.5381   3      0.00
N2G  C22G C34G H61G     0.5389   3      0.00
N2G  C22G C34G H62G     0.5362   3      0.00
H37G C22G C34G C35G     0.5141   3      0.00
H37G C22G C34G H61G     0.5380   3      0.00
H37G C22G C34G H62G     0.5636   3      0.00
H38G C22G C34G C35G     0.5281   3      0.00
H38G C22G C34G H61G     0.5406   3      0.00
H38G C22G C34G H62G     0.5369   3      0.00
C21G C23G C24G C25G     0.4840   3      0.00
C21G C23G C24G H41G     0.4852   3      0.00
C21G C23G C24G H42G     0.4883   3      0.00
H39G C23G C24G C25G     0.4705   3      0.00
H39G C23G C24G H41G     0.5090   3      0.00
H39G C23G C24G H42G     0.4854   3      0.00
H40G C23G C24G C25G     0.4713   3      0.00
H40G C23G C24G H41G     0.4849   3      0.00
H40G C23G C24G H42G     0.5106   3      0.00
C23G C24G C25G C26G     0.4541   3      0.00
C23G C24G C25G H43G     0.4634   3      0.00
C23G C24G C25G H44G     0.4640   3      0.00
H41G C24G C25G C26G     0.4593   3      0.00
H41G C24G C25G H43G     0.5037   3      0.00
H41G C24G C25G H44G     0.4745   3      0.00
H42G C24G C25G C26G     0.4605   3      0.00
H42G C24G C25G H43G     0.4740   3      0.00
H42G C24G C25G H44G     0.5049   3      0.00
C24G C25G C26G C27G     0.4554   3      0.00
C24G C25G C26G H45G     0.4594   3      0.00
C24G C25G C26G H46G     0.4621   3      0.00
H43G C25G C26G C27G     0.4580   3      0.00
H43G C25G C26G H45G     0.4995   3      0.00
H43G C25G C26G H46G     0.4696   3      0.00
H44G C25G C26G C27G     0.4577   3      0.00
H44G C25G C26G H45G     0.4696   3      0.00
H44G C25G C26G H46G     0.5011   3      0.00
C25G C26G C27G C28G     0.4412   3      0.00
C25G C26G C27G H47G     0.4543   3      0.00
C25G C26G C27G H48G     0.4544   3      0.00
H45G C26G C27G C28G     0.4531   3      0.00
H45G C26G C27G H47G     0.4986   3      0.00
H45G C26G C27G H48G     0.4687   3      0.00
H46G C26G C27G C28G     0.4545   3      0.00
H46G C26G C27G H47G     0.4678   3      0.00
H46G C26G C27G H48G     0.4995   3      0.00
C26G C27G C28G C29G     0.4447   3      0.00
C26G C27G C28G H49G     0.4540   3      0.00
C26G C27G C28G H50G     0.4569   3      0.00
H47G C27G C28G C29G     0.4548   3      0.00
H47G C27G C28G H49G     0.4976   3      0.00
H47G C27G C28G H50G     0.4675   3      0.00
H48G C27G C28G C29G     0.4539   3      0.00
H48G C27G C28G H49G     0.4675   3      0.00
H48G C27G C28G H50G     0.4987   3      0.00
C27G C28G C29G C30G     0.4371   3      0.00
C27G C28G C29G H51G     0.4527   3      0.00
C27G C28G C29G H52G     0.4524   3      0.00
H49G C28G C29G C30G     0.4520   3      0.00
H49G C28G C29G H51G     0.4977   3      0.00
H49G C28G C29G H52G     0.4677   3      0.00
H50G C28G C29G C30G     0.4530   3      0.00
H50G C28G C29G H51G     0.4669   3      0.00
H50G C28G C29G H52G     0.4982   3      0.00
C28G C29G C30G C31G     0.4387   3      0.00
C28G C29G C30G H53G     0.4524   3      0.00
C28G C29G C30G H54G     0.4547   3      0.00
H51G C29G C30G C31G     0.4533   3      0.00
H51G C29G C30G H53G     0.4974   3      0.00
H51G C29G C30G H54G     0.4673   3      0.00
H52G C29G C30G C31G     0.4524   3      0.00
H52G C29G C30G H53G     0.4672   3      0.00
H52G C29G C30G H54G     0.4980   3      0.00
C29G C30G C31G C32G     0.4347   3      0.00
C29G C30G C31G H55G     0.4521   3      0.00
C29G C30G C31G H56G     0.4515   3      0.00
H53G C30G C31G C32G     0.4514   3      0.00
H53G C30G C31G H55G     0.4975   3      0.00
H53G C30G C31G H56G     0.4670   3      0.00
H54G C30G C31G C32G     0.4518   3      0.00
H54G C30G C31G H55G     0.4667   3      0.00
H54G C30G C31G H56G     0.4976   3      0.00
C30G C31G C32G C33G     0.4373   3      0.00
C30G C31G C32G H57G     0.4524   3      0.00
C30G C31G C32G H58G     0.4532   3      0.00
H55G C31G C32G C33G     0.4543   3      0.00
H55G C31G C32G H57G     0.4984   3      0.00
H55G C31G C32G H58G     0.4671   3      0.00
H56G C31G C32G C33G     0.4540   3      0.00
H56G C31G C32G H57G     0.4672   3      0.00
H56G C31G C32G H58G     0.4985   3      0.00
C31G C32G C33G H59G     0.4500   3      0.00
C31G C32G C33G H60G     0.4499   3      0.00
C31G C32G C33G H83G     0.4580   3      0.00
H57G C32G C33G H59G     0.4940   3      0.00
H57G C32G C33G H60G     0.4674   3      0.00
H57G C32G C33G H83G     0.4722   3      0.00
H58G C32G C33G H59G     0.4673   3      0.00
H58G C32G C33G H60G     0.4939   3      0.00
H58G C32G C33G H83G     0.4722   3      0.00
C22G C34G C35G C36G     0.4678   3      0.00
C22G C34G C35G H63G     0.4799   3      0.00
C22G C34G C35G H64G     0.4865   3      0.00
H61G C34G C35G C36G     0.4726   3      0.00
H61G C34G C35G H63G     0.5094   3      0.00
H61G C34G C35G H64G     0.4891   3      0.00
H62G C34G C35G C36G     0.4662   3      0.00
H62G C34G C35G H63G     0.4995   3      0.00
H62G C34G C35G H64G     0.5114   3      0.00
C34G C35G C36G C37G     0.4687   3      0.00
C34G C35G C36G H65G     0.4743   3      0.00
C34G C35G C36G H66G     0.4651   3      0.00
H63G C35G C36G C37G     0.4597   3      0.00
H63G C35G C36G H65G     0.5038   3      0.00
H63G C35G C36G H66G     0.4820   3      0.00
H64G C35G C36G C37G     0.4706   3      0.00
H64G C35G C36G H65G     0.4784   3      0.00
H64G C35G C36G H66G     0.5040   3      0.00
C35G C36G C37G C38G     0.4447   3      0.00
C35G C36G C37G H67G     0.4560   3      0.00
C35G C36G C37G H68G     0.4604   3      0.00
H65G C36G C37G C38G     0.4582   3      0.00
H65G C36G C37G H67G     0.5001   3      0.00
H65G C36G C37G H68G     0.4719   3      0.00
H66G C36G C37G C38G     0.4544   3      0.00
H66G C36G C37G H67G     0.4773   3      0.00
H66G C36G C37G H68G     0.5014   3      0.00
C36G C37G C38G C39G     0.4478   3      0.00
C36G C37G C38G H69G     0.4595   3      0.00
C36G C37G C38G H70G     0.4552   3      0.00
H67G C37G C38G C39G     0.4537   3      0.00
H67G C37G C38G H69G     0.4988   3      0.00
H67G C37G C38G H70G     0.4721   3      0.00
H68G C37G C38G C39G     0.4588   3      0.00
H68G C37G C38G H69G     0.4703   3      0.00
H68G C37G C38G H70G     0.4989   3      0.00
C37G C38G C39G C40G     0.4377   3      0.00
C37G C38G C39G H71G     0.4525   3      0.00
C37G C38G C39G H72G     0.4544   3      0.00
H69G C38G C39G C40G     0.4537   3      0.00
H69G C38G C39G H71G     0.4978   3      0.00
H69G C38G C39G H72G     0.4685   3      0.00
H70G C38G C39G C40G     0.4525   3      0.00
H70G C38G C39G H71G     0.4709   3      0.00
H70G C38G C39G H72G     0.4988   3      0.00
C38G C39G C40G C41G     0.4387   3      0.00
C38G C39G C40G H73G     0.4541   3      0.00
C38G C39G C40G H74G     0.4530   3      0.00
H71G C39G C40G C41G     0.4524   3      0.00
H71G C39G C40G H73G     0.4978   3      0.00
H71G C39G C40G H74G     0.4688   3      0.00
H72G C39G C40G C41G     0.4542   3      0.00
H72G C39G C40G H73G     0.4682   3      0.00
H72G C39G C40G H74G     0.4979   3      0.00
C39G C40G C41G C42G     0.4353   3      0.00
C39G C40G C41G H75G     0.4520   3      0.00
C39G C40G C41G H76G     0.4525   3      0.00
H73G C40G C41G C42G     0.4523   3      0.00
H73G C40G C41G H75G     0.4975   3      0.00
H73G C40G C41G H76G     0.4675   3      0.00
H74G C40G C41G C42G     0.4520   3      0.00
H74G C40G C41G H75G     0.4683   3      0.00
H74G C40G C41G H76G     0.4980   3      0.00
C40G C41G C42G C43G     0.4344   3      0.00
C40G C41G C42G H77G     0.4520   3      0.00
C40G C41G C42G H78G     0.4520   3      0.00
H75G C41G C42G C43G     0.4515   3      0.00
H75G C41G C42G H77G     0.4975   3      0.00
H75G C41G C42G H78G     0.4674   3      0.00
H76G C41G C42G C43G     0.4518   3      0.00
H76G C41G C42G H77G     0.4671   3      0.00
H76G C41G C42G H78G     0.4976   3      0.00
C41G C42G C43G C44G     0.4371   3      0.00
C41G C42G C43G H79G     0.4525   3      0.00
C41G C42G C43G H80G     0.4526   3      0.00
H77G C42G C43G C44G     0.4541   3      0.00
H77G C42G C43G H79G     0.4984   3      0.00
H77G C42G C43G H80G     0.4671   3      0.00
H78G C42G C43G C44G     0.4540   3      0.00
H78G C42G C43G H79G     0.4673   3      0.00
H78G C42G C43G H80G     0.4985   3      0.00
C42G C43G C44G H81G     0.4501   3      0.00
C42G C43G C44G H82G     0.4501   3      0.00
C42G C43G C44G H84G     0.4580   3      0.00
H79G C43G C44G H81G     0.4940   3      0.00
H79G C43G C44G H82G     0.4675   3      0.00
H79G C43G C44G H84G     0.4723   3      0.00
H80G C43G C44G H81G     0.4673   3      0.00
H80G C43G C44G H82G     0.4940   3      0.00
H80G C43G C44G H84G     0.4723   3      0.00

IMPROPER
!
!V(improper) = Kpsi(psi - psi0)**2
!
!Kpsi: kcal/mole/rad**2
!psi0: degrees
!note that the second column of numbers (0) is ignored
!
!atom types             Kpsi        0  psi0
!


NONBONDED nbxmod  5 atom cdiel shift vatom vdistance vswitch -
cutnb 14.0 ctofnb 12.0 ctonnb 10.0 eps 1.0 e14fac 1.0 wmin 1.5
                !adm jr., 5/08/91, suggested cutoff scheme
!
!V(Lennard-Jones) = Eps(i,j)*[(Rmin(i,j)/r(i,j))**12 - 2(Rmin(i,j)/r(i,j))**6]
!
!epsilon [kcal/mole]: Eps(i,j) = sqrt(eps(i) * eps(j))
!Rmin/2  [A]:         Rmin(i,j) = Rmin/2(i) + Rmin/2(j)
!
!atom  ignored   epsilon     Rmin/2  ignored   eps,1-4     Rmin/2,1-4
!

C1G      0.0     -0.1050     1.9255    ! 
C2G      0.0     -0.1050     1.9255    ! 
C3G      0.0     -0.1050     1.9255    ! 
C4G      0.0     -0.1050     1.9255    ! 
C5G      0.0     -0.1050     1.9255    ! 
C6G      0.0     -0.1050     1.9255    ! 
C7G      0.0     -0.1050     1.9255    ! 
C8G      0.0     -0.1050     1.9255    ! 
C9G      0.0     -0.1050     1.9255    ! 
C10G     0.0     -0.1050     1.9255    ! 
C11G     0.0     -0.1050     1.9255    ! 
C12G     0.0     -0.1050     1.9255    ! 
O1G      0.0     -0.0600     1.7500    ! 
O2G      0.0     -0.0600     1.7500    ! 
O3G      0.0     -0.0600     1.7500    ! 
O4G      0.0     -0.0600     1.7500    ! 
C13G     0.0     -0.1050     1.9255    ! 
C14G     0.0     -0.1050     1.9255    ! 
C15G     0.0     -0.1050     1.9255    ! 
C16G     0.0     -0.1050     1.9255    ! 
N1G      0.0     -0.0690     1.8300    ! 
N2G      0.0     -0.0690     1.8300    ! 
C17G     0.0     -0.1050     1.9255    ! 
C18G     0.0     -0.1050     1.9255    ! 
C19G     0.0     -0.1050     1.9255    ! 
C20G     0.0     -0.1050     1.9255    ! 
C21G     0.0     -0.1050     1.9255    ! 
C22G     0.0     -0.1050     1.9255    ! 
C23G     0.0     -0.1050     1.9255    ! 
C24G     0.0     -0.1050     1.9255    ! 
C25G     0.0     -0.1050     1.9255    ! 
C26G     0.0     -0.1050     1.9255    ! 
C27G     0.0     -0.1050     1.9255    ! 
C28G     0.0     -0.1050     1.9255    ! 
C29G     0.0     -0.1050     1.9255    ! 
C30G     0.0     -0.1050     1.9255    ! 
C31G     0.0     -0.1050     1.9255    ! 
C32G     0.0     -0.1050     1.9255    ! 
C33G     0.0     -0.1050     1.9255    ! 
C34G     0.0     -0.1050     1.9255    ! 
C35G     0.0     -0.1050     1.9255    ! 
C36G     0.0     -0.1050     1.9255    ! 
C37G     0.0     -0.1050     1.9255    ! 
C38G     0.0     -0.1050     1.9255    ! 
C39G     0.0     -0.1050     1.9255    ! 
C40G     0.0     -0.1050     1.9255    ! 
C41G     0.0     -0.1050     1.9255    ! 
C42G     0.0     -0.1050     1.9255    ! 
C43G     0.0     -0.1050     1.9255    ! 
C44G     0.0     -0.1050     1.9255    ! 
H1G      0.0     -0.0440     1.4430    ! 
H2G      0.0     -0.0440     1.4430    ! 
H3G      0.0     -0.0440     1.4430    ! 
H4G      0.0     -0.0440     1.4430    ! 
H5G      0.0     -0.0440     1.4430    ! 
H6G      0.0     -0.0440     1.4430    ! 
H7G      0.0     -0.0440     1.4430    ! 
H8G      0.0     -0.0440     1.4430    ! 
H9G      0.0     -0.0440     1.4430    ! 
H10G     0.0     -0.0440     1.4430    ! 
H11G     0.0     -0.0440     1.4430    ! 
H12G     0.0     -0.0440     1.4430    ! 
H13G     0.0     -0.0440     1.4430    ! 
H14G     0.0     -0.0440     1.4430    ! 
H15G     0.0     -0.0440     1.4430    ! 
H16G     0.0     -0.0440     1.4430    ! 
H17G     0.0     -0.0440     1.4430    ! 
H18G     0.0     -0.0440     1.4430    ! 
H19G     0.0     -0.0440     1.4430    ! 
H20G     0.0     -0.0440     1.4430    ! 
H21G     0.0     -0.0440     1.4430    ! 
H22G     0.0     -0.0440     1.4430    ! 
H23G     0.0     -0.0440     1.4430    ! 
H24G     0.0     -0.0440     1.4430    ! 
H25G     0.0     -0.0440     1.4430    ! 
H26G     0.0     -0.0440     1.4430    ! 
H27G     0.0     -0.0440     1.4430    ! 
H28G     0.0     -0.0440     1.4430    ! 
H29G     0.0     -0.0440     1.4430    ! 
H30G     0.0     -0.0440     1.4430    ! 
H31G     0.0     -0.0440     1.4430    ! 
H32G     0.0     -0.0440     1.4430    ! 
H33G     0.0     -0.0440     1.4430    ! 
H34G     0.0     -0.0440     1.4430    ! 
H35G     0.0     -0.0440     1.4430    ! 
H36G     0.0     -0.0440     1.4430    ! 
H37G     0.0     -0.0440     1.4430    ! 
H38G     0.0     -0.0440     1.4430    ! 
H39G     0.0     -0.0440     1.4430    ! 
H40G     0.0     -0.0440     1.4430    ! 
H41G     0.0     -0.0440     1.4430    ! 
H42G     0.0     -0.0440     1.4430    ! 
H43G     0.0     -0.0440     1.4430    ! 
H44G     0.0     -0.0440     1.4430    ! 
H45G     0.0     -0.0440     1.4430    ! 
H46G     0.0     -0.0440     1.4430    ! 
H47G     0.0     -0.0440     1.4430    ! 
H48G     0.0     -0.0440     1.4430    ! 
H49G     0.0     -0.0440     1.4430    ! 
H50G     0.0     -0.0440     1.4430    ! 
H51G     0.0     -0.0440     1.4430    ! 
H52G     0.0     -0.0440     1.4430    ! 
H53G     0.0     -0.0440     1.4430    ! 
H54G     0.0     -0.0440     1.4430    ! 
H55G     0.0     -0.0440     1.4430    ! 
H56G     0.0     -0.0440     1.4430    ! 
H57G     0.0     -0.0440     1.4430    ! 
H58G     0.0     -0.0440     1.4430    ! 
H59G     0.0     -0.0440     1.4430    ! 
H60G     0.0     -0.0440     1.4430    ! 
H61G     0.0     -0.0440     1.4430    ! 
H62G     0.0     -0.0440     1.4430    ! 
H63G     0.0     -0.0440     1.4430    ! 
H64G     0.0     -0.0440     1.4430    ! 
H65G     0.0     -0.0440     1.4430    ! 
H66G     0.0     -0.0440     1.4430    ! 
H67G     0.0     -0.0440     1.4430    ! 
H68G     0.0     -0.0440     1.4430    ! 
H69G     0.0     -0.0440     1.4430    ! 
H70G     0.0     -0.0440     1.4430    ! 
H71G     0.0     -0.0440     1.4430    ! 
H72G     0.0     -0.0440     1.4430    ! 
H73G     0.0     -0.0440     1.4430    ! 
H74G     0.0     -0.0440     1.4430    ! 
H75G     0.0     -0.0440     1.4430    ! 
H76G     0.0     -0.0440     1.4430    ! 
H77G     0.0     -0.0440     1.4430    ! 
H78G     0.0     -0.0440     1.4430    ! 
H79G     0.0     -0.0440     1.4430    ! 
H80G     0.0     -0.0440     1.4430    ! 
H81G     0.0     -0.0440     1.4430    ! 
H82G     0.0     -0.0440     1.4430    ! 
H83G     0.0     -0.0440     1.4430    ! 
H84G     0.0     -0.0440     1.4430    ! 
END
