# Supplementary material for: A Systematic Approach: Molecular Dynamics Study and Parametrisation of Gemini Type Cationic Surfactants
Source: Int J Mol Sci. 2021 Oct 10;22(20):10939. doi: 10.3390/ijms222010939 (PMC8536075; doi:10.3390/ijms222010939)
Supplement: Supplementary file 1 [file ijms-22-10939-s001.zip › Force_fields/Adm_1_12/Adm_1_12.pdb]

REMARK original generated coordinate pdb file
ATOM      1  C1G AD1 X   1      -6.891  -0.743   0.616  1.00  0.00      GEM  C
ATOM      2  C2G AD1 X   1      -5.896  -1.283  -0.450  1.00  0.00      GEM  C
ATOM      3  C3G AD1 X   1      -4.708  -0.291  -0.627  1.00  0.00      GEM  C
ATOM      4  C4G AD1 X   1      -3.998  -0.106   0.728  1.00  0.00      GEM  C
ATOM      5  C5G AD1 X   1      -4.992   0.443   1.771  1.00  0.00      GEM  C
ATOM      6  C6G AD1 X   1      -6.152  -0.556   1.957  1.00  0.00      GEM  C
ATOM      7  C7G AD1 X   1      -3.423  -1.449   1.222  1.00  0.00      GEM  C
ATOM      8  C8G AD1 X   1      -4.584  -2.463   1.428  1.00  0.00      GEM  C
ATOM      9  C9G AD1 X   1      -5.607  -1.905   2.462  1.00  0.00      GEM  C
ATOM     10 C10G AD1 X   1      -5.320  -2.628   0.071  1.00  0.00      GEM  C
ATOM     11 C11G AD1 X   1      -6.556  -1.575  -1.810  1.00  0.00      GEM  C
ATOM     12 C12G AD1 X   1      -4.103  -3.863   1.851  1.00  0.00      GEM  C
ATOM     13  O1G AD1 X   1      -4.407  -4.867   1.234  1.00  0.00      GEM  O
ATOM     14  O2G AD1 X   1      -6.484  -2.664  -2.347  1.00  0.00      GEM  O
ATOM     15  O3G AD1 X   1      -7.211  -0.621  -2.539  1.00  0.00      GEM  O
ATOM     16  O4G AD1 X   1      -3.356  -4.088   2.972  1.00  0.00      GEM  O
ATOM     17 C13G AD1 X   1      -7.631   0.693  -2.135  1.00  0.00      GEM  C
ATOM     18 C14G AD1 X   1      -7.942   1.524  -3.371  1.00  0.00      GEM  C
ATOM     19 C15G AD1 X   1      -2.717  -3.135   3.840  1.00  0.00      GEM  C
ATOM     20 C16G AD1 X   1      -2.422  -3.823   5.167  1.00  0.00      GEM  C
ATOM     21  N1G AD1 X   1      -9.149   1.128  -4.224  1.00  0.00      GEM  N
ATOM     22  N2G AD1 X   1      -1.195  -4.732   5.239  1.00  0.00      GEM  N
ATOM     23 C17G AD1 X   1      -8.834  -0.091  -5.058  1.00  0.00      GEM  C
ATOM     24 C18G AD1 X   1     -10.348   0.844  -3.359  1.00  0.00      GEM  C
ATOM     25 C19G AD1 X   1      -1.217  -5.772   4.147  1.00  0.00      GEM  C
ATOM     26 C20G AD1 X   1       0.062  -3.909   5.124  1.00  0.00      GEM  C
ATOM     27 C21G AD1 X   1      -9.428   2.336  -5.134  1.00  0.00      GEM  C
ATOM     28 C22G AD1 X   1      -1.264  -5.413   6.617  1.00  0.00      GEM  C
ATOM     29 C23G AD1 X   1     -10.471   2.139  -6.232  1.00  0.00      GEM  C
ATOM     30 C24G AD1 X   1     -10.705   3.470  -6.970  1.00  0.00      GEM  C
ATOM     31 C25G AD1 X   1     -11.743   3.347  -8.094  1.00  0.00      GEM  C
ATOM     32 C26G AD1 X   1     -11.989   4.669  -8.835  1.00  0.00      GEM  C
ATOM     33 C27G AD1 X   1     -13.038   4.558  -9.950  1.00  0.00      GEM  C
ATOM     34 C28G AD1 X   1     -13.287   5.880 -10.690  1.00  0.00      GEM  C
ATOM     35 C29G AD1 X   1     -14.345   5.775 -11.797  1.00  0.00      GEM  C
ATOM     36 C30G AD1 X   1     -14.594   7.097 -12.536  1.00  0.00      GEM  C
ATOM     37 C31G AD1 X   1     -15.659   6.994 -13.638  1.00  0.00      GEM  C
ATOM     38 C32G AD1 X   1     -15.907   8.316 -14.378  1.00  0.00      GEM  C
ATOM     39 C33G AD1 X   1     -16.974   8.204 -15.475  1.00  0.00      GEM  C
ATOM     40 C34G AD1 X   1      -0.055  -6.252   7.025  1.00  0.00      GEM  C
ATOM     41 C35G AD1 X   1      -0.325  -6.922   8.385  1.00  0.00      GEM  C
ATOM     42 C36G AD1 X   1       0.864  -7.760   8.876  1.00  0.00      GEM  C
ATOM     43 C37G AD1 X   1       0.607  -8.436  10.229  1.00  0.00      GEM  C
ATOM     44 C38G AD1 X   1       1.794  -9.270  10.731  1.00  0.00      GEM  C
ATOM     45 C39G AD1 X   1       1.538  -9.947  12.084  1.00  0.00      GEM  C
ATOM     46 C40G AD1 X   1       2.726 -10.776  12.591  1.00  0.00      GEM  C
ATOM     47 C41G AD1 X   1       2.470 -11.454  13.945  1.00  0.00      GEM  C
ATOM     48 C42G AD1 X   1       3.658 -12.281  14.454  1.00  0.00      GEM  C
ATOM     49 C43G AD1 X   1       3.403 -12.959  15.807  1.00  0.00      GEM  C
ATOM     50 C44G AD1 X   1       4.596 -13.782  16.308  1.00  0.00      GEM  C
ATOM     51  H1G AD1 X   1      -7.319   0.219   0.327  1.00  0.00      GEM  H
ATOM     52  H2G AD1 X   1      -7.724  -1.447   0.736  1.00  0.00      GEM  H
ATOM     53  H3G AD1 X   1      -5.043   0.685  -0.993  1.00  0.00      GEM  H
ATOM     54  H4G AD1 X   1      -4.007  -0.688  -1.372  1.00  0.00      GEM  H
ATOM     55  H5G AD1 X   1      -3.170   0.601   0.596  1.00  0.00      GEM  H
ATOM     56  H6G AD1 X   1      -5.383   1.416   1.445  1.00  0.00      GEM  H
ATOM     57  H7G AD1 X   1      -4.480   0.609   2.728  1.00  0.00      GEM  H
ATOM     58  H8G AD1 X   1      -6.863  -0.167   2.696  1.00  0.00      GEM  H
ATOM     59  H9G AD1 X   1      -2.871  -1.265   2.146  1.00  0.00      GEM  H
ATOM     60 H10G AD1 X   1      -2.708  -1.849   0.491  1.00  0.00      GEM  H
ATOM     61 H11G AD1 X   1      -6.427  -2.623   2.590  1.00  0.00      GEM  H
ATOM     62 H12G AD1 X   1      -5.154  -1.762   3.448  1.00  0.00      GEM  H
ATOM     63 H13G AD1 X   1      -4.630  -3.041  -0.669  1.00  0.00      GEM  H
ATOM     64 H14G AD1 X   1      -6.131  -3.352   0.180  1.00  0.00      GEM  H
ATOM     65 H15G AD1 X   1      -6.833   1.229  -1.619  1.00  0.00      GEM  H
ATOM     66 H16G AD1 X   1      -8.487   0.615  -1.463  1.00  0.00      GEM  H
ATOM     67 H17G AD1 X   1      -8.135   2.544  -3.032  1.00  0.00      GEM  H
ATOM     68 H18G AD1 X   1      -7.083   1.539  -4.045  1.00  0.00      GEM  H
ATOM     69 H19G AD1 X   1      -1.821  -2.740   3.357  1.00  0.00      GEM  H
ATOM     70 H20G AD1 X   1      -3.380  -2.301   4.072  1.00  0.00      GEM  H
ATOM     71 H21G AD1 X   1      -3.281  -4.431   5.456  1.00  0.00      GEM  H
ATOM     72 H22G AD1 X   1      -2.266  -3.057   5.930  1.00  0.00      GEM  H
ATOM     73 H23G AD1 X   1      -9.728  -0.379  -5.607  1.00  0.00      GEM  H
ATOM     74 H24G AD1 X   1      -8.029   0.160  -5.750  1.00  0.00      GEM  H
ATOM     75 H25G AD1 X   1      -8.521  -0.894  -4.395  1.00  0.00      GEM  H
ATOM     76 H26G AD1 X   1     -11.213   0.683  -3.999  1.00  0.00      GEM  H
ATOM     77 H27G AD1 X   1     -10.523   1.695  -2.700  1.00  0.00      GEM  H
ATOM     78 H28G AD1 X   1     -10.164  -0.059  -2.779  1.00  0.00      GEM  H
ATOM     79 H29G AD1 X   1      -0.364  -6.434   4.280  1.00  0.00      GEM  H
ATOM     80 H30G AD1 X   1      -2.149  -6.331   4.214  1.00  0.00      GEM  H
ATOM     81 H31G AD1 X   1      -1.150  -5.275   3.182  1.00  0.00      GEM  H
ATOM     82 H32G AD1 X   1       0.923  -4.575   5.127  1.00  0.00      GEM  H
ATOM     83 H33G AD1 X   1       0.111  -3.221   5.969  1.00  0.00      GEM  H
ATOM     84 H34G AD1 X   1       0.042  -3.355   4.187  1.00  0.00      GEM  H
ATOM     85 H35G AD1 X   1      -8.462   2.598  -5.573  1.00  0.00      GEM  H
ATOM     86 H36G AD1 X   1      -9.727   3.142  -4.460  1.00  0.00      GEM  H
ATOM     87 H37G AD1 X   1      -2.167  -6.028   6.587  1.00  0.00      GEM  H
ATOM     88 H38G AD1 X   1      -1.422  -4.605   7.335  1.00  0.00      GEM  H
ATOM     89 H39G AD1 X   1     -10.137   1.387  -6.954  1.00  0.00      GEM  H
ATOM     90 H40G AD1 X   1     -11.425   1.796  -5.814  1.00  0.00      GEM  H
ATOM     91 H41G AD1 X   1      -9.754   3.828  -7.389  1.00  0.00      GEM  H
ATOM     92 H42G AD1 X   1     -11.037   4.233  -6.251  1.00  0.00      GEM  H
ATOM     93 H43G AD1 X   1     -11.411   2.583  -8.813  1.00  0.00      GEM  H
ATOM     94 H44G AD1 X   1     -12.692   2.985  -7.672  1.00  0.00      GEM  H
ATOM     95 H45G AD1 X   1     -11.040   5.026  -9.264  1.00  0.00      GEM  H
ATOM     96 H46G AD1 X   1     -12.308   5.434  -8.112  1.00  0.00      GEM  H
ATOM     97 H47G AD1 X   1     -12.720   3.792 -10.673  1.00  0.00      GEM  H
ATOM     98 H48G AD1 X   1     -13.986   4.200  -9.519  1.00  0.00      GEM  H
ATOM     99 H49G AD1 X   1     -12.341   6.234 -11.126  1.00  0.00      GEM  H
ATOM    100 H50G AD1 X   1     -13.597   6.647  -9.965  1.00  0.00      GEM  H
ATOM    101 H51G AD1 X   1     -14.036   5.007 -12.522  1.00  0.00      GEM  H
ATOM    102 H52G AD1 X   1     -15.292   5.421 -11.359  1.00  0.00      GEM  H
ATOM    103 H53G AD1 X   1     -13.649   7.448 -12.978  1.00  0.00      GEM  H
ATOM    104 H54G AD1 X   1     -14.899   7.866 -11.810  1.00  0.00      GEM  H
ATOM    105 H55G AD1 X   1     -15.356   6.225 -14.364  1.00  0.00      GEM  H
ATOM    106 H56G AD1 X   1     -16.605   6.645 -13.196  1.00  0.00      GEM  H
ATOM    107 H57G AD1 X   1     -14.963   8.664 -14.822  1.00  0.00      GEM  H
ATOM    108 H58G AD1 X   1     -16.208   9.085 -13.653  1.00  0.00      GEM  H
ATOM    109 H59G AD1 X   1     -16.685   7.465 -16.234  1.00  0.00      GEM  H
ATOM    110 H60G AD1 X   1     -17.939   7.891 -15.057  1.00  0.00      GEM  H
ATOM    111 H61G AD1 X   1       0.156  -7.030   6.283  1.00  0.00      GEM  H
ATOM    112 H62G AD1 X   1       0.839  -5.625   7.111  1.00  0.00      GEM  H
ATOM    113 H63G AD1 X   1      -1.214  -7.563   8.305  1.00  0.00      GEM  H
ATOM    114 H64G AD1 X   1      -0.560  -6.151   9.132  1.00  0.00      GEM  H
ATOM    115 H65G AD1 X   1       1.102  -8.528   8.124  1.00  0.00      GEM  H
ATOM    116 H66G AD1 X   1       1.753  -7.116   8.953  1.00  0.00      GEM  H
ATOM    117 H67G AD1 X   1      -0.281  -9.081  10.149  1.00  0.00      GEM  H
ATOM    118 H68G AD1 X   1       0.363  -7.667  10.978  1.00  0.00      GEM  H
ATOM    119 H69G AD1 X   1       2.039 -10.038   9.982  1.00  0.00      GEM  H
ATOM    120 H70G AD1 X   1       2.682  -8.624  10.811  1.00  0.00      GEM  H
ATOM    121 H71G AD1 X   1       0.652 -10.596  12.003  1.00  0.00      GEM  H
ATOM    122 H72G AD1 X   1       1.288  -9.179  12.832  1.00  0.00      GEM  H
ATOM    123 H73G AD1 X   1       2.977 -11.544  11.844  1.00  0.00      GEM  H
ATOM    124 H74G AD1 X   1       3.611 -10.127  12.674  1.00  0.00      GEM  H
ATOM    125 H75G AD1 X   1       1.586 -12.104  13.862  1.00  0.00      GEM  H
ATOM    126 H76G AD1 X   1       2.217 -10.686  14.692  1.00  0.00      GEM  H
ATOM    127 H77G AD1 X   1       3.912 -13.050  13.708  1.00  0.00      GEM  H
ATOM    128 H78G AD1 X   1       4.543 -11.631  14.538  1.00  0.00      GEM  H
ATOM    129 H79G AD1 X   1       2.519 -13.609  15.724  1.00  0.00      GEM  H
ATOM    130 H80G AD1 X   1       3.150 -12.191  16.553  1.00  0.00      GEM  H
ATOM    131 H81G AD1 X   1       4.851 -14.580  15.598  1.00  0.00      GEM  H
ATOM    132 H82G AD1 X   1       5.486 -13.152  16.434  1.00  0.00      GEM  H
ATOM    133 H83G AD1 X   1     -17.127   9.164 -15.984  1.00  0.00      GEM  H
ATOM    134 H84G AD1 X   1       4.380 -14.252  17.275  1.00  0.00      GEM  H
END
