# Supplementary material for: A Systematic Approach: Molecular Dynamics Study and Parametrisation of Gemini Type Cationic Surfactants
Source: Int J Mol Sci. 2021 Oct 10;22(20):10939. doi: 10.3390/ijms222010939 (PMC8536075; doi:10.3390/ijms222010939)
Supplement: Supplementary file 1 [file ijms-22-10939-s001.zip › Force_fields/Adm_1_12/Adm_1_12.psf]

PSF

       4 !NTITLE
 REMARKS original generated structure x-plor psf file
 REMARKS topology D:/Dokumenty/do_VMD/FF/ReBatch_1_OK/Adm_1_12.top 
 REMARKS topology D:/Dokumenty/do_VMD/top_all36_lipid.rtf 
 REMARKS segment GEM { first NONE; last NONE; auto none  }

     134 !NATOM
       1 GEM  1    AD1  C1G  C1G   -0.387000       12.0110           0
       2 GEM  1    AD1  C2G  C2G    0.664000       12.0110           0
       3 GEM  1    AD1  C3G  C3G   -0.642000       12.0110           0
       4 GEM  1    AD1  C4G  C4G    0.447000       12.0110           0
       5 GEM  1    AD1  C5G  C5G   -0.513000       12.0110           0
       6 GEM  1    AD1  C6G  C6G    0.411000       12.0110           0
       7 GEM  1    AD1  C7G  C7G   -0.381000       12.0110           0
       8 GEM  1    AD1  C8G  C8G    0.764000       12.0110           0
       9 GEM  1    AD1  C9G  C9G   -0.593000       12.0110           0
      10 GEM  1    AD1  C10G C10G  -0.870000       12.0110           0
      11 GEM  1    AD1  C11G C11G   0.536000       12.0110           0
      12 GEM  1    AD1  C12G C12G   0.492000       12.0110           0
      13 GEM  1    AD1  O1G  O1G   -0.538000       15.9990           0
      14 GEM  1    AD1  O2G  O2G   -0.531000       15.9990           0
      15 GEM  1    AD1  O3G  O3G   -0.419000       15.9990           0
      16 GEM  1    AD1  O4G  O4G   -0.412000       15.9990           0
      17 GEM  1    AD1  C13G C13G   0.294000       12.0110           0
      18 GEM  1    AD1  C14G C14G  -0.528000       12.0110           0
      19 GEM  1    AD1  C15G C15G   0.264000       12.0110           0
      20 GEM  1    AD1  C16G C16G  -0.635000       12.0110           0
      21 GEM  1    AD1  N1G  N1G    0.456000       14.0070           0
      22 GEM  1    AD1  N2G  N2G    0.477000       14.0070           0
      23 GEM  1    AD1  C17G C17G  -0.225000       12.0110           0
      24 GEM  1    AD1  C18G C18G  -0.471000       12.0110           0
      25 GEM  1    AD1  C19G C19G  -0.450000       12.0110           0
      26 GEM  1    AD1  C20G C20G  -0.365000       12.0110           0
      27 GEM  1    AD1  C21G C21G  -0.322000       12.0110           0
      28 GEM  1    AD1  C22G C22G  -0.314000       12.0110           0
      29 GEM  1    AD1  C23G C23G   0.083000       12.0110           0
      30 GEM  1    AD1  C24G C24G  -0.014000       12.0110           0
      31 GEM  1    AD1  C25G C25G  -0.048000       12.0110           0
      32 GEM  1    AD1  C26G C26G   0.067000       12.0110           0
      33 GEM  1    AD1  C27G C27G  -0.002000       12.0110           0
      34 GEM  1    AD1  C28G C28G   0.009000       12.0110           0
      35 GEM  1    AD1  C29G C29G   0.072000       12.0110           0
      36 GEM  1    AD1  C30G C30G  -0.044000       12.0110           0
      37 GEM  1    AD1  C31G C31G  -0.012000       12.0110           0
      38 GEM  1    AD1  C32G C32G   0.183000       12.0110           0
      39 GEM  1    AD1  C33G C33G  -0.310000       12.0110           0
      40 GEM  1    AD1  C34G C34G   0.110000       12.0110           0
      41 GEM  1    AD1  C35G C35G  -0.037000       12.0110           0
      42 GEM  1    AD1  C36G C36G  -0.049000       12.0110           0
      43 GEM  1    AD1  C37G C37G   0.095000       12.0110           0
      44 GEM  1    AD1  C38G C38G  -0.010000       12.0110           0
      45 GEM  1    AD1  C39G C39G   0.011000       12.0110           0
      46 GEM  1    AD1  C40G C40G   0.093000       12.0110           0
      47 GEM  1    AD1  C41G C41G  -0.050000       12.0110           0
      48 GEM  1    AD1  C42G C42G  -0.002000       12.0110           0
      49 GEM  1    AD1  C43G C43G   0.184000       12.0110           0
      50 GEM  1    AD1  C44G C44G  -0.308000       12.0110           0
      51 GEM  1    AD1  H1G  H1G    0.054000        1.0080           0
      52 GEM  1    AD1  H2G  H2G    0.088000        1.0080           0
      53 GEM  1    AD1  H3G  H3G    0.157000        1.0080           0
      54 GEM  1    AD1  H4G  H4G    0.148000        1.0080           0
      55 GEM  1    AD1  H5G  H5G   -0.004000        1.0080           0
      56 GEM  1    AD1  H6G  H6G    0.114000        1.0080           0
      57 GEM  1    AD1  H7G  H7G    0.106000        1.0080           0
      58 GEM  1    AD1  H8G  H8G    0.003000        1.0080           0
      59 GEM  1    AD1  H9G  H9G    0.038000        1.0080           0
      60 GEM  1    AD1  H10G H10G   0.081000        1.0080           0
      61 GEM  1    AD1  H11G H11G   0.132000        1.0080           0
      62 GEM  1    AD1  H12G H12G   0.143000        1.0080           0
      63 GEM  1    AD1  H13G H13G   0.178000        1.0080           0
      64 GEM  1    AD1  H14G H14G   0.179000        1.0080           0
      65 GEM  1    AD1  H15G H15G   0.098000        1.0080           0
      66 GEM  1    AD1  H16G H16G   0.066000        1.0080           0
      67 GEM  1    AD1  H17G H17G   0.217000        1.0080           0
      68 GEM  1    AD1  H18G H18G   0.234000        1.0080           0
      69 GEM  1    AD1  H19G H19G   0.086000        1.0080           0
      70 GEM  1    AD1  H20G H20G   0.114000        1.0080           0
      71 GEM  1    AD1  H21G H21G   0.271000        1.0080           0
      72 GEM  1    AD1  H22G H22G   0.250000        1.0080           0
      73 GEM  1    AD1  H23G H23G   0.120000        1.0080           0
      74 GEM  1    AD1  H24G H24G   0.147000        1.0080           0
      75 GEM  1    AD1  H25G H25G   0.108000        1.0080           0
      76 GEM  1    AD1  H26G H26G   0.194000        1.0080           0
      77 GEM  1    AD1  H27G H27G   0.208000        1.0080           0
      78 GEM  1    AD1  H28G H28G   0.198000        1.0080           0
      79 GEM  1    AD1  H29G H29G   0.188000        1.0080           0
      80 GEM  1    AD1  H30G H30G   0.200000        1.0080           0
      81 GEM  1    AD1  H31G H31G   0.192000        1.0080           0
      82 GEM  1    AD1  H32G H32G   0.150000        1.0080           0
      83 GEM  1    AD1  H33G H33G   0.181000        1.0080           0
      84 GEM  1    AD1  H34G H34G   0.179000        1.0080           0
      85 GEM  1    AD1  H35G H35G   0.155000        1.0080           0
      86 GEM  1    AD1  H36G H36G   0.159000        1.0080           0
      87 GEM  1    AD1  H37G H37G   0.154000        1.0080           0
      88 GEM  1    AD1  H38G H38G   0.160000        1.0080           0
      89 GEM  1    AD1  H39G H39G   0.025000        1.0080           0
      90 GEM  1    AD1  H40G H40G   0.022000        1.0080           0
      91 GEM  1    AD1  H41G H41G   0.023000        1.0080           0
      92 GEM  1    AD1  H42G H42G   0.023000        1.0080           0
      93 GEM  1    AD1  H43G H43G   0.012000        1.0080           0
      94 GEM  1    AD1  H44G H44G   0.012000        1.0080           0
      95 GEM  1    AD1  H45G H45G  -0.017000        1.0080           0
      96 GEM  1    AD1  H46G H46G  -0.016000        1.0080           0
      97 GEM  1    AD1  H47G H47G  -0.004000        1.0080           0
      98 GEM  1    AD1  H48G H48G  -0.006000        1.0080           0
      99 GEM  1    AD1  H49G H49G  -0.007000        1.0080           0
     100 GEM  1    AD1  H50G H50G  -0.006000        1.0080           0
     101 GEM  1    AD1  H51G H51G  -0.019000        1.0080           0
     102 GEM  1    AD1  H52G H52G  -0.020000        1.0080           0
     103 GEM  1    AD1  H53G H53G  -0.001000        1.0080           0
     104 GEM  1    AD1  H54G H54G   0.002000        1.0080           0
     105 GEM  1    AD1  H55G H55G   0.003000        1.0080           0
     106 GEM  1    AD1  H56G H56G   0.001000        1.0080           0
     107 GEM  1    AD1  H57G H57G  -0.028000        1.0080           0
     108 GEM  1    AD1  H58G H58G  -0.029000        1.0080           0
     109 GEM  1    AD1  H59G H59G   0.069000        1.0080           0
     110 GEM  1    AD1  H60G H60G   0.069000        1.0080           0
     111 GEM  1    AD1  H61G H61G   0.022000        1.0080           0
     112 GEM  1    AD1  H62G H62G   0.023000        1.0080           0
     113 GEM  1    AD1  H63G H63G   0.026000        1.0080           0
     114 GEM  1    AD1  H64G H64G   0.025000        1.0080           0
     115 GEM  1    AD1  H65G H65G   0.010000        1.0080           0
     116 GEM  1    AD1  H66G H66G   0.009000        1.0080           0
     117 GEM  1    AD1  H67G H67G  -0.023000        1.0080           0
     118 GEM  1    AD1  H68G H68G  -0.022000        1.0080           0
     119 GEM  1    AD1  H69G H69G  -0.005000        1.0080           0
     120 GEM  1    AD1  H70G H70G  -0.005000        1.0080           0
     121 GEM  1    AD1  H71G H71G  -0.009000        1.0080           0
     122 GEM  1    AD1  H72G H72G  -0.009000        1.0080           0
     123 GEM  1    AD1  H73G H73G  -0.024000        1.0080           0
     124 GEM  1    AD1  H74G H74G  -0.025000        1.0080           0
     125 GEM  1    AD1  H75G H75G  -0.001000        1.0080           0
     126 GEM  1    AD1  H76G H76G   0.000000        1.0080           0
     127 GEM  1    AD1  H77G H77G  -0.002000        1.0080           0
     128 GEM  1    AD1  H78G H78G  -0.001000        1.0080           0
     129 GEM  1    AD1  H79G H79G  -0.029000        1.0080           0
     130 GEM  1    AD1  H80G H80G  -0.030000        1.0080           0
     131 GEM  1    AD1  H81G H81G   0.068000        1.0080           0
     132 GEM  1    AD1  H82G H82G   0.068000        1.0080           0
     133 GEM  1    AD1  H83G H83G   0.072000        1.0080           0
     134 GEM  1    AD1  H84G H84G   0.072000        1.0080           0

     136 !NBOND: bonds
       1       2       1       6       1      51       1      52
       2       3       2      10       2      11       3       4
       3      53       3      54       4       5       4       7
       4      55       5       6       5      56       5      57
       6       9       6      58       7       8       7      59
       7      60       8       9       8      10       8      12
       9      61       9      62      10      63      10      64
      11      14      11      15      12      13      12      16
      15      17      16      19      17      18      17      65
      17      66      18      21      18      67      18      68
      19      20      19      69      19      70      20      22
      20      71      20      72      21      23      21      24
      21      27      22      25      22      26      22      28
      23      73      23      74      23      75      24      76
      24      77      24      78      25      79      25      80
      25      81      26      82      26      83      26      84
      27      29      27      85      27      86      28      40
      28      87      28      88      29      30      29      89
      29      90      30      31      30      91      30      92
      31      32      31      93      31      94      32      33
      32      95      32      96      33      34      33      97
      33      98      34      35      34      99      34     100
      35      36      35     101      35     102      36      37
      36     103      36     104      37      38      37     105
      37     106      38      39      38     107      38     108
      39     109      39     110      39     133      40      41
      40     111      40     112      41      42      41     113
      41     114      42      43      42     115      42     116
      43      44      43     117      43     118      44      45
      44     119      44     120      45      46      45     121
      45     122      46      47      46     123      46     124
      47      48      47     125      47     126      48      49
      48     127      48     128      49      50      49     129
      49     130      50     131      50     132      50     134

     272 !NTHETA: angles
       1       2       3       1       2      10       1       2      11
       1       6       5       1       6       9       1       6      58
       2       1       6       2       1      51       2       1      52
       2       3       4       2       3      53       2       3      54
       2      10       8       2      10      63       2      10      64
       2      11      14       2      11      15       3       2      10
       3       2      11       3       4       5       3       4       7
       3       4      55       4       3      53       4       3      54
       4       5       6       4       5      56       4       5      57
       4       7       8       4       7      59       4       7      60
       5       4       7       5       4      55       5       6       9
       5       6      58       6       1      51       6       1      52
       6       5      56       6       5      57       6       9       8
       6       9      61       6       9      62       7       4      55
       7       8       9       7       8      10       7       8      12
       8       7      59       8       7      60       8       9      61
       8       9      62       8      10      63       8      10      64
       8      12      13       8      12      16       9       6      58
       9       8      10       9       8      12      10       2      11
      10       8      12      11      15      17      12      16      19
      13      12      16      14      11      15      15      17      18
      15      17      65      15      17      66      16      19      20
      16      19      69      16      19      70      17      18      21
      17      18      67      17      18      68      18      17      65
      18      17      66      18      21      23      18      21      24
      18      21      27      19      20      22      19      20      71
      19      20      72      20      19      69      20      19      70
      20      22      25      20      22      26      20      22      28
      21      18      67      21      18      68      21      23      73
      21      23      74      21      23      75      21      24      76
      21      24      77      21      24      78      21      27      29
      21      27      85      21      27      86      22      20      71
      22      20      72      22      25      79      22      25      80
      22      25      81      22      26      82      22      26      83
      22      26      84      22      28      40      22      28      87
      22      28      88      23      21      24      23      21      27
      24      21      27      25      22      26      25      22      28
      26      22      28      27      29      30      27      29      89
      27      29      90      28      40      41      28      40     111
      28      40     112      29      27      85      29      27      86
      29      30      31      29      30      91      29      30      92
      30      29      89      30      29      90      30      31      32
      30      31      93      30      31      94      31      30      91
      31      30      92      31      32      33      31      32      95
      31      32      96      32      31      93      32      31      94
      32      33      34      32      33      97      32      33      98
      33      32      95      33      32      96      33      34      35
      33      34      99      33      34     100      34      33      97
      34      33      98      34      35      36      34      35     101
      34      35     102      35      34      99      35      34     100
      35      36      37      35      36     103      35      36     104
      36      35     101      36      35     102      36      37      38
      36      37     105      36      37     106      37      36     103
      37      36     104      37      38      39      37      38     107
      37      38     108      38      37     105      38      37     106
      38      39     109      38      39     110      38      39     133
      39      38     107      39      38     108      40      28      87
      40      28      88      40      41      42      40      41     113
      40      41     114      41      40     111      41      40     112
      41      42      43      41      42     115      41      42     116
      42      41     113      42      41     114      42      43      44
      42      43     117      42      43     118      43      42     115
      43      42     116      43      44      45      43      44     119
      43      44     120      44      43     117      44      43     118
      44      45      46      44      45     121      44      45     122
      45      44     119      45      44     120      45      46      47
      45      46     123      45      46     124      46      45     121
      46      45     122      46      47      48      46      47     125
      46      47     126      47      46     123      47      46     124
      47      48      49      47      48     127      47      48     128
      48      47     125      48      47     126      48      49      50
      48      49     129      48      49     130      49      48     127
      49      48     128      49      50     131      49      50     132
      49      50     134      50      49     129      50      49     130
      51       1      52      53       3      54      56       5      57
      59       7      60      61       9      62      63      10      64
      65      17      66      67      18      68      69      19      70
      71      20      72      73      23      74      73      23      75
      74      23      75      76      24      77      76      24      78
      77      24      78      79      25      80      79      25      81
      80      25      81      82      26      83      82      26      84
      83      26      84      85      27      86      87      28      88
      89      29      90      91      30      92      93      31      94
      95      32      96      97      33      98      99      34     100
     101      35     102     103      36     104     105      37     106
     107      38     108     109      39     110     109      39     133
     110      39     133     111      40     112     113      41     114
     115      42     116     117      43     118     119      44     120
     121      45     122     123      46     124     125      47     126
     127      48     128     129      49     130     131      50     132
     131      50     134     132      50     134

     418 !NPHI: dihedrals
       1       2       3       4       1       2       3      53
       1       2       3      54       1       2      10       8
       1       2      10      63       1       2      10      64
       1       2      11      14       1       2      11      15
       1       6       9       8       1       6       9      61
       1       6       9      62       2       1       6       5
       2       1       6       9       2       1       6      58
       2       3       4       5       2       3       4       7
       2       3       4      55       2      11      15      17
       3       2      10       8       3       2      10      63
       3       2      10      64       3       2      11      14
       3       2      11      15       3       4       5       6
       3       4       5      56       3       4       5      57
       3       4       7       8       3       4       7      59
       3       4       7      60       4       5       6       1
       4       5       6       9       4       5       6      58
       4       7       8       9       4       7       8      10
       4       7       8      12       5       4       7       8
       5       4       7      59       5       4       7      60
       5       6       9       8       5       6       9      61
       5       6       9      62       6       1       2       3
       6       1       2      10       6       1       2      11
       7       4       5       6       7       4       5      56
       7       4       5      57       7       8       9       6
       7       8       9      61       7       8       9      62
       7       8      10       2       7       8      10      63
       7       8      10      64       7       8      12      13
       7       8      12      16       8      12      16      19
       9       8      10       2       9       8      10      63
       9       8      10      64       9       8      12      13
       9       8      12      16      10       2       3       4
      10       2       3      53      10       2       3      54
      10       2      11      14      10       2      11      15
      10       8       9       6      10       8       9      61
      10       8       9      62      10       8      12      13
      10       8      12      16      11       2       3       4
      11       2       3      53      11       2       3      54
      11       2      10       8      11       2      10      63
      11       2      10      64      11      15      17      18
      11      15      17      65      11      15      17      66
      12       8       9       6      12       8       9      61
      12       8       9      62      12       8      10       2
      12       8      10      63      12       8      10      64
      12      16      19      20      12      16      19      69
      12      16      19      70      13      12      16      19
      14      11      15      17      15      17      18      21
      15      17      18      67      15      17      18      68
      16      19      20      22      16      19      20      71
      16      19      20      72      17      18      21      23
      17      18      21      24      17      18      21      27
      18      21      23      73      18      21      23      74
      18      21      23      75      18      21      24      76
      18      21      24      77      18      21      24      78
      18      21      27      29      18      21      27      85
      18      21      27      86      19      20      22      25
      19      20      22      26      19      20      22      28
      20      22      25      79      20      22      25      80
      20      22      25      81      20      22      26      82
      20      22      26      83      20      22      26      84
      20      22      28      40      20      22      28      87
      20      22      28      88      21      27      29      30
      21      27      29      89      21      27      29      90
      22      28      40      41      22      28      40     111
      22      28      40     112      23      21      24      76
      23      21      24      77      23      21      24      78
      23      21      27      29      23      21      27      85
      23      21      27      86      24      21      23      73
      24      21      23      74      24      21      23      75
      24      21      27      29      24      21      27      85
      24      21      27      86      25      22      26      82
      25      22      26      83      25      22      26      84
      25      22      28      40      25      22      28      87
      25      22      28      88      26      22      25      79
      26      22      25      80      26      22      25      81
      26      22      28      40      26      22      28      87
      26      22      28      88      27      21      23      73
      27      21      23      74      27      21      23      75
      27      21      24      76      27      21      24      77
      27      21      24      78      27      29      30      31
      27      29      30      91      27      29      30      92
      28      22      25      79      28      22      25      80
      28      22      25      81      28      22      26      82
      28      22      26      83      28      22      26      84
      28      40      41      42      28      40      41     113
      28      40      41     114      29      30      31      32
      29      30      31      93      29      30      31      94
      30      31      32      33      30      31      32      95
      30      31      32      96      31      32      33      34
      31      32      33      97      31      32      33      98
      32      33      34      35      32      33      34      99
      32      33      34     100      33      34      35      36
      33      34      35     101      33      34      35     102
      34      35      36      37      34      35      36     103
      34      35      36     104      35      36      37      38
      35      36      37     105      35      36      37     106
      36      37      38      39      36      37      38     107
      36      37      38     108      37      38      39     109
      37      38      39     110      37      38      39     133
      40      41      42      43      40      41      42     115
      40      41      42     116      41      42      43      44
      41      42      43     117      41      42      43     118
      42      43      44      45      42      43      44     119
      42      43      44     120      43      44      45      46
      43      44      45     121      43      44      45     122
      44      45      46      47      44      45      46     123
      44      45      46     124      45      46      47      48
      45      46      47     125      45      46      47     126
      46      47      48      49      46      47      48     127
      46      47      48     128      47      48      49      50
      47      48      49     129      47      48      49     130
      48      49      50     131      48      49      50     132
      48      49      50     134      51       1       2       3
      51       1       2      10      51       1       2      11
      51       1       6       5      51       1       6       9
      51       1       6      58      52       1       2       3
      52       1       2      10      52       1       2      11
      52       1       6       5      52       1       6       9
      52       1       6      58      53       3       4       5
      53       3       4       7      53       3       4      55
      54       3       4       5      54       3       4       7
      54       3       4      55      55       4       5       6
      55       4       5      56      55       4       5      57
      55       4       7       8      55       4       7      59
      55       4       7      60      56       5       6       1
      56       5       6       9      56       5       6      58
      57       5       6       1      57       5       6       9
      57       5       6      58      58       6       9       8
      58       6       9      61      58       6       9      62
      59       7       8       9      59       7       8      10
      59       7       8      12      60       7       8       9
      60       7       8      10      60       7       8      12
      65      17      18      21      65      17      18      67
      65      17      18      68      66      17      18      21
      66      17      18      67      66      17      18      68
      67      18      21      23      67      18      21      24
      67      18      21      27      68      18      21      23
      68      18      21      24      68      18      21      27
      69      19      20      22      69      19      20      71
      69      19      20      72      70      19      20      22
      70      19      20      71      70      19      20      72
      71      20      22      25      71      20      22      26
      71      20      22      28      72      20      22      25
      72      20      22      26      72      20      22      28
      85      27      29      30      85      27      29      89
      85      27      29      90      86      27      29      30
      86      27      29      89      86      27      29      90
      87      28      40      41      87      28      40     111
      87      28      40     112      88      28      40      41
      88      28      40     111      88      28      40     112
      89      29      30      31      89      29      30      91
      89      29      30      92      90      29      30      31
      90      29      30      91      90      29      30      92
      91      30      31      32      91      30      31      93
      91      30      31      94      92      30      31      32
      92      30      31      93      92      30      31      94
      93      31      32      33      93      31      32      95
      93      31      32      96      94      31      32      33
      94      31      32      95      94      31      32      96
      95      32      33      34      95      32      33      97
      95      32      33      98      96      32      33      34
      96      32      33      97      96      32      33      98
      97      33      34      35      97      33      34      99
      97      33      34     100      98      33      34      35
      98      33      34      99      98      33      34     100
      99      34      35      36      99      34      35     101
      99      34      35     102     100      34      35      36
     100      34      35     101     100      34      35     102
     101      35      36      37     101      35      36     103
     101      35      36     104     102      35      36      37
     102      35      36     103     102      35      36     104
     103      36      37      38     103      36      37     105
     103      36      37     106     104      36      37      38
     104      36      37     105     104      36      37     106
     105      37      38      39     105      37      38     107
     105      37      38     108     106      37      38      39
     106      37      38     107     106      37      38     108
     107      38      39     109     107      38      39     110
     107      38      39     133     108      38      39     109
     108      38      39     110     108      38      39     133
     111      40      41      42     111      40      41     113
     111      40      41     114     112      40      41      42
     112      40      41     113     112      40      41     114
     113      41      42      43     113      41      42     115
     113      41      42     116     114      41      42      43
     114      41      42     115     114      41      42     116
     115      42      43      44     115      42      43     117
     115      42      43     118     116      42      43      44
     116      42      43     117     116      42      43     118
     117      43      44      45     117      43      44     119
     117      43      44     120     118      43      44      45
     118      43      44     119     118      43      44     120
     119      44      45      46     119      44      45     121
     119      44      45     122     120      44      45      46
     120      44      45     121     120      44      45     122
     121      45      46      47     121      45      46     123
     121      45      46     124     122      45      46      47
     122      45      46     123     122      45      46     124
     123      46      47      48     123      46      47     125
     123      46      47     126     124      46      47      48
     124      46      47     125     124      46      47     126
     125      47      48      49     125      47      48     127
     125      47      48     128     126      47      48      49
     126      47      48     127     126      47      48     128
     127      48      49      50     127      48      49     129
     127      48      49     130     128      48      49      50
     128      48      49     129     128      48      49     130
     129      49      50     131     129      49      50     132
     129      49      50     134     130      49      50     131
     130      49      50     132     130      49      50     134

       0 !NIMPHI: impropers


       0 !NDON: donors


       0 !NACC: acceptors


       0 !NNB

       0       0       0       0       0       0       0       0
       0       0       0       0       0       0       0       0
       0       0       0       0       0       0       0       0
       0       0       0       0       0       0       0       0
       0       0       0       0       0       0       0       0
       0       0       0       0       0       0       0       0
       0       0       0       0       0       0       0       0
       0       0       0       0       0       0       0       0
       0       0       0       0       0       0       0       0
       0       0       0       0       0       0       0       0
       0       0       0       0       0       0       0       0
       0       0       0       0       0       0       0       0
       0       0       0       0       0       0       0       0
       0       0       0       0       0       0       0       0
       0       0       0       0       0       0       0       0
       0       0       0       0       0       0       0       0
       0       0       0       0       0       0

       1       0 !NGRP
       0       0       0
