# Supplementary material for: A Systematic Approach: Molecular Dynamics Study and Parametrisation of Gemini Type Cationic Surfactants
Source: Int J Mol Sci. 2021 Oct 10;22(20):10939. doi: 10.3390/ijms222010939 (PMC8536075; doi:10.3390/ijms222010939)
Supplement: Supplementary file 1 [file ijms-22-10939-s001.zip › Force_fields/Adm_1_12/Adm_1_12.top]

[ defaults ] ; 
;nbfunc    comb-rule    gen-pairs    fudgeLJ    fudgeQQ 
1          2           yes          1.0       1.0 
[ atomtypes ]      
C1G       6 12.0110   -0.4   A       0.343085096356      0.4393200  
C2G       6 12.0110    0.7   A       0.343085096356      0.4393200  
C3G       6 12.0110   -0.6   A       0.343085096356      0.4393200  
C4G       6 12.0110    0.4   A       0.343085096356      0.4393200  
C5G       6 12.0110   -0.5   A       0.343085096356      0.4393200  
C6G       6 12.0110    0.4   A       0.343085096356      0.4393200  
C7G       6 12.0110   -0.4   A       0.343085096356      0.4393200  
C8G       6 12.0110    0.8   A       0.343085096356      0.4393200  
C9G       6 12.0110   -0.6   A       0.343085096356      0.4393200  
C10G      6 12.0110   -0.9   A       0.343085096356      0.4393200  
C11G      6 12.0110    0.5   A       0.343085096356      0.4393200  
C12G      6 12.0110    0.5   A       0.343085096356      0.4393200  
O1G       8 15.9990   -0.5   A       0.311814551349      0.2510400  
O2G       8 15.9990   -0.5   A       0.311814551349      0.2510400  
O3G       8 15.9990   -0.4   A       0.311814551349      0.2510400  
O4G       8 15.9990   -0.4   A       0.311814551349      0.2510400  
C13G      6 12.0110    0.3   A       0.343085096356      0.4393200  
C14G      6 12.0110   -0.5   A       0.343085096356      0.4393200  
C15G      6 12.0110    0.3   A       0.343085096356      0.4393200  
C16G      6 12.0110   -0.6   A       0.343085096356      0.4393200  
N1G       7 14.0070    0.5   A       0.326068930839      0.2886960  
N2G       7 14.0070    0.5   A       0.326068930839      0.2886960  
C17G      6 12.0110   -0.2   A       0.343085096356      0.4393200  
C18G      6 12.0110   -0.5   A       0.343085096356      0.4393200  
C19G      6 12.0110   -0.5   A       0.343085096356      0.4393200  
C20G      6 12.0110   -0.4   A       0.343085096356      0.4393200  
C21G      6 12.0110   -0.3   A       0.343085096356      0.4393200  
C22G      6 12.0110   -0.3   A       0.343085096356      0.4393200  
C23G      6 12.0110    0.1   A       0.343085096356      0.4393200  
C24G      6 12.0110   -0.0   A       0.343085096356      0.4393200  
C25G      6 12.0110   -0.0   A       0.343085096356      0.4393200  
C26G      6 12.0110    0.1   A       0.343085096356      0.4393200  
C27G      6 12.0110   -0.0   A       0.343085096356      0.4393200  
C28G      6 12.0110    0.0   A       0.343085096356      0.4393200  
C29G      6 12.0110    0.1   A       0.343085096356      0.4393200  
C30G      6 12.0110   -0.0   A       0.343085096356      0.4393200  
C31G      6 12.0110   -0.0   A       0.343085096356      0.4393200  
C32G      6 12.0110    0.2   A       0.343085096356      0.4393200  
C33G      6 12.0110   -0.3   A       0.343085096356      0.4393200  
C34G      6 12.0110    0.1   A       0.343085096356      0.4393200  
C35G      6 12.0110   -0.0   A       0.343085096356      0.4393200  
C36G      6 12.0110   -0.0   A       0.343085096356      0.4393200  
C37G      6 12.0110    0.1   A       0.343085096356      0.4393200  
C38G      6 12.0110   -0.0   A       0.343085096356      0.4393200  
C39G      6 12.0110    0.0   A       0.343085096356      0.4393200  
C40G      6 12.0110    0.1   A       0.343085096356      0.4393200  
C41G      6 12.0110   -0.1   A       0.343085096356      0.4393200  
C42G      6 12.0110   -0.0   A       0.343085096356      0.4393200  
C43G      6 12.0110    0.2   A       0.343085096356      0.4393200  
C44G      6 12.0110   -0.3   A       0.343085096356      0.4393200  
H1G       1  1.0080    0.1   A       0.257113370055      0.1840960  
H2G       1  1.0080    0.1   A       0.257113370055      0.1840960  
H3G       1  1.0080    0.2   A       0.257113370055      0.1840960  
H4G       1  1.0080    0.1   A       0.257113370055      0.1840960  
H5G       1  1.0080   -0.0   A       0.257113370055      0.1840960  
H6G       1  1.0080    0.1   A       0.257113370055      0.1840960  
H7G       1  1.0080    0.1   A       0.257113370055      0.1840960  
H8G       1  1.0080    0.0   A       0.257113370055      0.1840960  
H9G       1  1.0080    0.0   A       0.257113370055      0.1840960  
H10G      1  1.0080    0.1   A       0.257113370055      0.1840960  
H11G      1  1.0080    0.1   A       0.257113370055      0.1840960  
H12G      1  1.0080    0.1   A       0.257113370055      0.1840960  
H13G      1  1.0080    0.2   A       0.257113370055      0.1840960  
H14G      1  1.0080    0.2   A       0.257113370055      0.1840960  
H15G      1  1.0080    0.1   A       0.257113370055      0.1840960  
H16G      1  1.0080    0.1   A       0.257113370055      0.1840960  
H17G      1  1.0080    0.2   A       0.257113370055      0.1840960  
H18G      1  1.0080    0.2   A       0.257113370055      0.1840960  
H19G      1  1.0080    0.1   A       0.257113370055      0.1840960  
H20G      1  1.0080    0.1   A       0.257113370055      0.1840960  
H21G      1  1.0080    0.3   A       0.257113370055      0.1840960  
H22G      1  1.0080    0.2   A       0.257113370055      0.1840960  
H23G      1  1.0080    0.1   A       0.257113370055      0.1840960  
H24G      1  1.0080    0.1   A       0.257113370055      0.1840960  
H25G      1  1.0080    0.1   A       0.257113370055      0.1840960  
H26G      1  1.0080    0.2   A       0.257113370055      0.1840960  
H27G      1  1.0080    0.2   A       0.257113370055      0.1840960  
H28G      1  1.0080    0.2   A       0.257113370055      0.1840960  
H29G      1  1.0080    0.2   A       0.257113370055      0.1840960  
H30G      1  1.0080    0.2   A       0.257113370055      0.1840960  
H31G      1  1.0080    0.2   A       0.257113370055      0.1840960  
H32G      1  1.0080    0.1   A       0.257113370055      0.1840960  
H33G      1  1.0080    0.2   A       0.257113370055      0.1840960  
H34G      1  1.0080    0.2   A       0.257113370055      0.1840960  
H35G      1  1.0080    0.2   A       0.257113370055      0.1840960  
H36G      1  1.0080    0.2   A       0.257113370055      0.1840960  
H37G      1  1.0080    0.2   A       0.257113370055      0.1840960  
H38G      1  1.0080    0.2   A       0.257113370055      0.1840960  
H39G      1  1.0080    0.0   A       0.257113370055      0.1840960  
H40G      1  1.0080    0.0   A       0.257113370055      0.1840960  
H41G      1  1.0080    0.0   A       0.257113370055      0.1840960  
H42G      1  1.0080    0.0   A       0.257113370055      0.1840960  
H43G      1  1.0080    0.0   A       0.257113370055      0.1840960  
H44G      1  1.0080    0.0   A       0.257113370055      0.1840960  
H45G      1  1.0080   -0.0   A       0.257113370055      0.1840960  
H46G      1  1.0080   -0.0   A       0.257113370055      0.1840960  
H47G      1  1.0080   -0.0   A       0.257113370055      0.1840960  
H48G      1  1.0080   -0.0   A       0.257113370055      0.1840960  
H49G      1  1.0080   -0.0   A       0.257113370055      0.1840960  
H50G      1  1.0080   -0.0   A       0.257113370055      0.1840960  
H51G      1  1.0080   -0.0   A       0.257113370055      0.1840960  
H52G      1  1.0080   -0.0   A       0.257113370055      0.1840960  
H53G      1  1.0080   -0.0   A       0.257113370055      0.1840960  
H54G      1  1.0080    0.0   A       0.257113370055      0.1840960  
H55G      1  1.0080    0.0   A       0.257113370055      0.1840960  
H56G      1  1.0080    0.0   A       0.257113370055      0.1840960  
H57G      1  1.0080   -0.0   A       0.257113370055      0.1840960  
H58G      1  1.0080   -0.0   A       0.257113370055      0.1840960  
H59G      1  1.0080    0.1   A       0.257113370055      0.1840960  
H60G      1  1.0080    0.1   A       0.257113370055      0.1840960  
H61G      1  1.0080    0.0   A       0.257113370055      0.1840960  
H62G      1  1.0080    0.0   A       0.257113370055      0.1840960  
H63G      1  1.0080    0.0   A       0.257113370055      0.1840960  
H64G      1  1.0080    0.0   A       0.257113370055      0.1840960  
H65G      1  1.0080    0.0   A       0.257113370055      0.1840960  
H66G      1  1.0080    0.0   A       0.257113370055      0.1840960  
H67G      1  1.0080   -0.0   A       0.257113370055      0.1840960  
H68G      1  1.0080   -0.0   A       0.257113370055      0.1840960  
H69G      1  1.0080   -0.0   A       0.257113370055      0.1840960  
H70G      1  1.0080   -0.0   A       0.257113370055      0.1840960  
H71G      1  1.0080   -0.0   A       0.257113370055      0.1840960  
H72G      1  1.0080   -0.0   A       0.257113370055      0.1840960  
H73G      1  1.0080   -0.0   A       0.257113370055      0.1840960  
H74G      1  1.0080   -0.0   A       0.257113370055      0.1840960  
H75G      1  1.0080   -0.0   A       0.257113370055      0.1840960  
H76G      1  1.0080    0.0   A       0.257113370055      0.1840960  
H77G      1  1.0080   -0.0   A       0.257113370055      0.1840960  
H78G      1  1.0080   -0.0   A       0.257113370055      0.1840960  
H79G      1  1.0080   -0.0   A       0.257113370055      0.1840960  
H80G      1  1.0080   -0.0   A       0.257113370055      0.1840960  
H81G      1  1.0080    0.1   A       0.257113370055      0.1840960  
H82G      1  1.0080    0.1   A       0.257113370055      0.1840960  
H83G      1  1.0080    0.1   A       0.257113370055      0.1840960  
H84G      1  1.0080    0.1   A       0.257113370055      0.1840960  
    
[ nonbond_params ] 
 
[ pairtypes ]    
    
[ bondtypes ]    
C1G    C2G    1  0.1555  162352.6
C1G    C6G    1  0.1542  173438.5
C1G    H1G    1  0.1092  293919.3
C1G    H2G    1  0.1098  281058.5
C2G    C3G    1  0.1558  161766.8
C2G    C10G   1  0.1553  169514.8
C2G    C11G   1  0.1539  214712.0
C3G    C4G    1  0.1540  174143.9
C3G    H3G    1  0.1095  287380.6
C3G    H4G    1  0.1098  281385.7
C4G    C5G    1  0.1542  169784.2
C4G    C7G    1  0.1542  173405.0
C4G    H5G    1  0.1097  282984.0
C5G    C6G    1  0.1542  169557.4
C5G    H6G    1  0.1098  284672.7
C5G    H7G    1  0.1098  284946.3
C6G    C9G    1  0.1540  174364.0
C6G    H8G    1  0.1097  282987.4
C7G    C8G    1  0.1555  162749.2
C7G    H9G    1  0.1092  293813.0
C7G    H10G   1  0.1098  281005.0
C8G    C9G    1  0.1558  160530.0
C8G    C10G   1  0.1553  169177.5
C8G    C12G   1  0.1540  215327.0
C9G    H11G   1  0.1098  281431.7
C9G    H12G   1  0.1095  287419.9
C10G   H13G   1  0.1093  267354.3
C10G   H14G   1  0.1093  267510.7
C11G   O2G    1  0.1216  711864.9
C11G   O3G    1  0.1368  306541.6
C12G   O1G    1  0.1217  710290.1
C12G   O4G    1  0.1366  311192.5
O3G    C13G   1  0.1437  261822.2
O4G    C15G   1  0.1439  259358.6
C13G   C14G   1  0.1522  248015.8
C13G   H15G   1  0.1091  285736.2
C13G   H16G   1  0.1092  283853.4
C14G   N1G    1  0.1531  220805.6
C14G   H17G   1  0.1093  281936.3
C14G   H18G   1  0.1092  284435.0
C15G   C16G   1  0.1523  247220.8
C15G   H19G   1  0.1092  282751.4
C15G   H20G   1  0.1090  287522.8
C16G   N2G    1  0.1529  220974.6
C16G   H21G   1  0.1092  284118.7
C16G   H22G   1  0.1092  283336.3
N1G    C17G   1  0.1510  233729.1
N1G    C18G   1  0.1505  236665.4
N1G    C21G   1  0.1538  208981.6
N2G    C19G   1  0.1508  235047.1
N2G    C20G   1  0.1506  235467.2
N2G    C22G   1  0.1538  209943.1
C17G   H23G   1  0.1089  305471.3
C17G   H24G   1  0.1091  301591.9
C17G   H25G   1  0.1087  311241.1
C18G   H26G   1  0.1088  306381.8
C18G   H27G   1  0.1091  301938.4
C18G   H28G   1  0.1089  304800.2
C19G   H29G   1  0.1088  305975.9
C19G   H30G   1  0.1089  304178.5
C19G   H31G   1  0.1088  307392.6
C20G   H32G   1  0.1088  306144.1
C20G   H33G   1  0.1091  301971.8
C20G   H34G   1  0.1089  305082.2
C21G   C23G   1  0.1527  243267.8
C21G   H35G   1  0.1093  290400.6
C21G   H36G   1  0.1093  290570.4
C22G   C34G   1  0.1527  243018.4
C22G   H37G   1  0.1093  290875.0
C22G   H38G   1  0.1093  290977.1
C23G   C24G   1  0.1540  236108.1
C23G   H39G   1  0.1095  289733.6
C23G   H40G   1  0.1096  288684.3
C24G   C25G   1  0.1535  240689.6
C24G   H41G   1  0.1099  283271.9
C24G   H42G   1  0.1099  283444.2
C25G   C26G   1  0.1535  240284.6
C25G   H43G   1  0.1100  281685.3
C25G   H44G   1  0.1100  281443.5
C26G   C27G   1  0.1535  239989.2
C26G   H45G   1  0.1101  280637.6
C26G   H46G   1  0.1101  280572.3
C27G   C28G   1  0.1535  239847.0
C27G   H47G   1  0.1101  280309.6
C27G   H48G   1  0.1101  280217.5
C28G   C29G   1  0.1535  239782.5
C28G   H49G   1  0.1101  280104.6
C28G   H50G   1  0.1101  280058.6
C29G   C30G   1  0.1535  239736.5
C29G   H51G   1  0.1101  280072.8
C29G   H52G   1  0.1101  280004.2
C30G   C31G   1  0.1535  239810.1
C30G   H53G   1  0.1101  279986.6
C30G   H54G   1  0.1101  279982.4
C31G   C32G   1  0.1535  240039.4
C31G   H55G   1  0.1101  279828.4
C31G   H56G   1  0.1101  279797.5
C32G   C33G   1  0.1534  244015.1
C32G   H57G   1  0.1100  281673.6
C32G   H58G   1  0.1100  281656.0
C33G   H59G   1  0.1098  288991.4
C33G   H60G   1  0.1098  288996.4
C33G   H83G   1  0.1097  290709.3
C34G   C35G   1  0.1540  236404.4
C34G   H61G   1  0.1096  288866.7
C34G   H62G   1  0.1095  289426.5
C35G   C36G   1  0.1535  240778.3
C35G   H63G   1  0.1099  283558.0
C35G   H64G   1  0.1099  283173.1
C36G   C37G   1  0.1535  240267.9
C36G   H65G   1  0.1100  281525.5
C36G   H66G   1  0.1100  281583.2
C37G   C38G   1  0.1535  240015.2
C37G   H67G   1  0.1101  280626.7
C37G   H68G   1  0.1101  280572.3
C38G   C39G   1  0.1535  239831.1
C38G   H69G   1  0.1101  280259.4
C38G   H70G   1  0.1101  280234.3
C39G   C40G   1  0.1535  239814.3
C39G   H71G   1  0.1101  280089.5
C39G   H72G   1  0.1101  280042.7
C40G   C41G   1  0.1535  239718.9
C40G   H73G   1  0.1101  280018.4
C40G   H74G   1  0.1101  280022.6
C41G   C42G   1  0.1535  239836.9
C41G   H75G   1  0.1101  279981.6
C41G   H76G   1  0.1101  279950.6
C42G   C43G   1  0.1535  240046.1
C42G   H77G   1  0.1101  279801.7
C42G   H78G   1  0.1101  279801.7
C43G   C44G   1  0.1534  244048.5
C43G   H79G   1  0.1100  281670.2
C43G   H80G   1  0.1100  281633.4
C44G   H81G   1  0.1098  288991.4
C44G   H82G   1  0.1098  288994.7
C44G   H84G   1  0.1097  290707.7
    
[ angletypes ]   
C1G    C2G    C3G    5    110.1500      41.04504      0.00000        0.00000
C1G    C2G    C10G   5    107.9100      43.25419      0.00000        0.00000
C1G    C2G    C11G   5    113.4300      58.67642      0.00000        0.00000
C1G    C6G    C5G    5    109.5100      51.17869      0.00000        0.00000
C1G    C6G    C9G    5    110.4100      51.91507      0.00000        0.00000
C1G    C6G    H8G    5    108.5400      38.52627      0.00000        0.00000
C2G    C1G    C6G    5    109.3900      67.82264      0.00000        0.00000
C2G    C1G    H1G    5    112.0300      70.33304      0.00000        0.00000
C2G    C1G    H2G    5    109.7100      68.97742      0.00000        0.00000
C2G    C3G    C4G    5    109.1700      67.03605      0.00000        0.00000
C2G    C3G    H3G    5    111.8700      69.52134      0.00000        0.00000
C2G    C3G    H4G    5    109.5000      68.66781      0.00000        0.00000
C2G    C10G   C8G    5    112.1800      70.61755      0.00000        0.00000
C2G    C10G   H13G   5    109.5300      73.98986      0.00000        0.00000
C2G    C10G   H14G   5    109.4200      74.13211      0.00000        0.00000
C2G    C11G   O2G    5    122.3400     527.21747      0.00000        0.00000
C2G    C11G   O3G    5    122.9400     692.51894      0.00000        0.00000
C3G    C2G    C10G   5    107.8600      42.56802      0.00000        0.00000
C3G    C2G    C11G   5    110.3500      50.98622      0.00000        0.00000
C3G    C4G    C5G    5    109.9100      51.22890      0.00000        0.00000
C3G    C4G    C7G    5    110.4200      51.87323      0.00000        0.00000
C3G    C4G    H5G    5    108.6300      38.65179      0.00000        0.00000
C4G    C3G    H3G    5    109.1300      71.54640      0.00000        0.00000
C4G    C3G    H4G    5    110.2400      69.66360      0.00000        0.00000
C4G    C5G    C6G    5    109.5800      69.00253      0.00000        0.00000
C4G    C5G    H6G    5    110.1100      70.02342      0.00000        0.00000
C4G    C5G    H7G    5    110.0100      70.07363      0.00000        0.00000
C4G    C7G    C8G    5    109.4200      67.88122      0.00000        0.00000
C4G    C7G    H9G    5    108.2300      73.84760      0.00000        0.00000
C4G    C7G    H10G   5    110.2800      70.34141      0.00000        0.00000
C5G    C4G    C7G    5    109.5000      51.01970      0.00000        0.00000
C5G    C4G    H5G    5    109.8000      38.74384      0.00000        0.00000
C5G    C6G    C9G    5    109.9300      51.14522      0.00000        0.00000
C5G    C6G    H8G    5    109.7900      38.76894      0.00000        0.00000
C6G    C1G    H1G    5    108.1800      73.83923      0.00000        0.00000
C6G    C1G    H2G    5    110.3000      70.29120      0.00000        0.00000
C6G    C5G    H6G    5    110.0400      70.09037      0.00000        0.00000
C6G    C5G    H7G    5    110.1000      69.98158      0.00000        0.00000
C6G    C9G    C8G    5    109.1900      67.11136      0.00000        0.00000
C6G    C9G    H11G   5    110.2500      69.62176      0.00000        0.00000
C6G    C9G    H12G   5    109.0900      71.73050      0.00000        0.00000
C7G    C4G    H5G    5    108.5600      38.54301      0.00000        0.00000
C7G    C8G    C9G    5    110.1600      40.76053      0.00000        0.00000
C7G    C8G    C10G   5    107.8800      43.65586      0.00000        0.00000
C7G    C8G    C12G   5    113.3800      58.30822      0.00000        0.00000
C8G    C7G    H9G    5    112.0000      70.55898      0.00000        0.00000
C8G    C7G    H10G   5    109.7000      69.05274      0.00000        0.00000
C8G    C9G    H11G   5    109.5200      68.57576      0.00000        0.00000
C8G    C9G    H12G   5    111.8800      69.60502      0.00000        0.00000
C8G    C10G   H13G   5    109.4000      73.95638      0.00000        0.00000
C8G    C10G   H14G   5    109.5700      73.75555      0.00000        0.00000
C8G    C12G   O1G    5    122.2200     546.67307      0.00000        0.00000
C8G    C12G   O4G    5    123.0600     750.53429      0.00000        0.00000
C9G    C6G    H8G    5    108.6400      38.67690      0.00000        0.00000
C9G    C8G    C10G   5    107.8400      42.55128      0.00000        0.00000
C9G    C8G    C12G   5    110.4000      51.30421      0.00000        0.00000
C10G   C2G    C11G   5    106.9300      65.93984      0.00000        0.00000
C10G   C8G    C12G   5    106.9500      66.29130      0.00000        0.00000
C11G   O3G    C13G   5    128.8900     762.82688      0.00000        0.00000
C12G   O4G    C15G   5    129.0000     867.85365      0.00000        0.00000
O1G    C12G   O4G    5    114.6600     627.34059      0.00000        0.00000
O2G    C11G   O3G    5    114.6500     613.32419      0.00000        0.00000
O3G    C13G   C14G   5    109.3100     443.57094      0.00000        0.00000
O3G    C13G   H15G   5    111.5900     145.85424      0.00000        0.00000
O3G    C13G   H16G   5    109.6900     158.75770      0.00000        0.00000
O4G    C15G   C16G   5    108.1900     451.65443      0.00000        0.00000
O4G    C15G   H19G   5    109.6400     158.58197      0.00000        0.00000
O4G    C15G   H20G   5    111.4000     148.59894      0.00000        0.00000
C13G   C14G   N1G    5    118.2100     539.11677      0.00000        0.00000
C13G   C14G   H17G   5    107.0600     138.69123      0.00000        0.00000
C13G   C14G   H18G   5    110.3700     138.34814      0.00000        0.00000
C14G   C13G   H15G   5    105.4000     172.95819      0.00000        0.00000
C14G   C13G   H16G   5    112.2600     195.71078      0.00000        0.00000
C14G   N1G    C17G   5    110.6000      92.60029      0.00000        0.00000
C14G   N1G    C18G   5    110.9100      96.76755      0.00000        0.00000
C14G   N1G    C21G   5    105.6200      94.71739      0.00000        0.00000
C15G   C16G   N2G    5    117.7200     591.93558      0.00000        0.00000
C15G   C16G   H21G   5    109.2900     145.10112      0.00000        0.00000
C15G   C16G   H22G   5    108.6300     137.06784      0.00000        0.00000
C16G   C15G   H19G   5    112.9700     192.72341      0.00000        0.00000
C16G   C15G   H20G   5    106.1300     183.32614      0.00000        0.00000
C16G   N2G    C19G   5    111.3400      98.69219      0.00000        0.00000
C16G   N2G    C20G   5    109.9400      90.94342      0.00000        0.00000
C16G   N2G    C22G   5    105.6600     106.08114      0.00000        0.00000
N1G    C14G   H17G   5    106.0200     158.14683      0.00000        0.00000
N1G    C14G   H18G   5    106.2900     171.82851      0.00000        0.00000
N1G    C17G   H23G   5    108.6800     321.54877      0.00000        0.00000
N1G    C17G   H24G   5    108.6100     315.02173      0.00000        0.00000
N1G    C17G   H25G   5    108.6100     323.75792      0.00000        0.00000
N1G    C18G   H26G   5    108.8400     318.88774      0.00000        0.00000
N1G    C18G   H27G   5    109.1300     306.98845      0.00000        0.00000
N1G    C18G   H28G   5    109.1200     313.79163      0.00000        0.00000
N1G    C21G   C23G   5    116.5900     477.48645      0.00000        0.00000
N1G    C21G   H35G   5    105.4000     159.97106      0.00000        0.00000
N1G    C21G   H36G   5    105.2700     162.89986      0.00000        0.00000
N2G    C16G   H21G   5    106.7200     164.58182      0.00000        0.00000
N2G    C16G   H22G   5    105.5800     175.07530      0.00000        0.00000
N2G    C19G   H29G   5    108.6700     319.38146      0.00000        0.00000
N2G    C19G   H30G   5    108.8000     310.76242      0.00000        0.00000
N2G    C19G   H31G   5    109.1100     317.34803      0.00000        0.00000
N2G    C20G   H32G   5    109.0200     315.07194      0.00000        0.00000
N2G    C20G   H33G   5    108.8700     308.50306      0.00000        0.00000
N2G    C20G   H34G   5    109.1900     315.94221      0.00000        0.00000
N2G    C22G   C34G   5    116.5700     518.21350      0.00000        0.00000
N2G    C22G   H37G   5    105.1900     165.29310      0.00000        0.00000
N2G    C22G   H38G   5    105.5200     166.49810      0.00000        0.00000
C17G   N1G    C18G   5    109.3500      84.19882      0.00000        0.00000
C17G   N1G    C21G   5    110.1900      93.13584      0.00000        0.00000
C18G   N1G    C21G   5    110.1200      89.27819      0.00000        0.00000
C19G   N2G    C20G   5    109.4700      87.20293      0.00000        0.00000
C19G   N2G    C22G   5    110.0400      91.96432      0.00000        0.00000
C20G   N2G    C22G   5    110.3300      91.26978      0.00000        0.00000
C21G   C23G   C24G   5    109.6700     313.45691      0.00000        0.00000
C21G   C23G   H39G   5    110.7000     112.46592      0.00000        0.00000
C21G   C23G   H40G   5    111.1600     112.18978      0.00000        0.00000
C22G   C34G   C35G   5    109.6500     344.81181      0.00000        0.00000
C22G   C34G   H61G   5    111.1600     115.11021      0.00000        0.00000
C22G   C34G   H62G   5    110.6600     113.84664      0.00000        0.00000
C23G   C21G   H35G   5    110.2600     129.36091      0.00000        0.00000
C23G   C21G   H36G   5    110.5800     126.50742      0.00000        0.00000
C23G   C24G   C25G   5    112.5800     312.41928      0.00000        0.00000
C23G   C24G   H41G   5    109.4100     118.21474      0.00000        0.00000
C23G   C24G   H42G   5    109.3700     118.27331      0.00000        0.00000
C24G   C23G   H39G   5    108.9200     114.87590      0.00000        0.00000
C24G   C23G   H40G   5    108.7500     115.38635      0.00000        0.00000
C24G   C25G   C26G   5    113.1100     311.53227      0.00000        0.00000
C24G   C25G   H43G   5    109.3000     118.47414      0.00000        0.00000
C24G   C25G   H44G   5    109.1800     117.82981      0.00000        0.00000
C25G   C24G   H41G   5    109.3900     116.96790      0.00000        0.00000
C25G   C24G   H42G   5    109.3100     116.90096      0.00000        0.00000
C25G   C26G   C27G   5    113.4600     309.52395      0.00000        0.00000
C25G   C26G   H45G   5    109.2300     117.94696      0.00000        0.00000
C25G   C26G   H46G   5    109.1900     117.93859      0.00000        0.00000
C26G   C25G   H43G   5    109.3400     117.23568      0.00000        0.00000
C26G   C25G   H44G   5    109.3000     116.90933      0.00000        0.00000
C26G   C27G   C28G   5    113.5100     310.56995      0.00000        0.00000
C26G   C27G   H47G   5    109.2500     118.40720      0.00000        0.00000
C26G   C27G   H48G   5    109.1700     117.65408      0.00000        0.00000
C27G   C26G   H45G   5    109.2600     117.69592      0.00000        0.00000
C27G   C26G   H46G   5    109.1800     117.94696      0.00000        0.00000
C27G   C28G   C29G   5    113.6100     310.17666      0.00000        0.00000
C27G   C28G   H49G   5    109.2100     117.93022      0.00000        0.00000
C27G   C28G   H50G   5    109.1800     118.03064      0.00000        0.00000
C28G   C27G   H47G   5    109.2300     117.94696      0.00000        0.00000
C28G   C27G   H48G   5    109.2000     117.65408      0.00000        0.00000
C28G   C29G   C30G   5    113.6000     310.99672      0.00000        0.00000
C28G   C29G   H51G   5    109.2200     118.38210      0.00000        0.00000
C28G   C29G   H52G   5    109.1700     117.72102      0.00000        0.00000
C29G   C28G   H49G   5    109.2100     117.91349      0.00000        0.00000
C29G   C28G   H50G   5    109.1700     118.22310      0.00000        0.00000
C29G   C30G   C31G   5    113.6300     310.72058      0.00000        0.00000
C29G   C30G   H53G   5    109.2000     117.91349      0.00000        0.00000
C29G   C30G   H54G   5    109.1900     118.09758      0.00000        0.00000
C30G   C29G   H51G   5    109.2000     118.12269      0.00000        0.00000
C30G   C29G   H52G   5    109.1800     117.90512      0.00000        0.00000
C30G   C31G   C32G   5    113.6600     311.37328      0.00000        0.00000
C30G   C31G   H55G   5    109.2600     118.16453      0.00000        0.00000
C30G   C31G   H56G   5    109.2300     117.71266      0.00000        0.00000
C31G   C30G   H53G   5    109.1900     117.95533      0.00000        0.00000
C31G   C30G   H54G   5    109.1700     118.21474      0.00000        0.00000
C31G   C32G   C33G   5    113.2800     314.38576      0.00000        0.00000
C31G   C32G   H57G   5    109.1800     118.16453      0.00000        0.00000
C31G   C32G   H58G   5    109.1800     118.20637      0.00000        0.00000
C32G   C31G   H55G   5    109.1200     118.30678      0.00000        0.00000
C32G   C31G   H56G   5    109.1200     118.23984      0.00000        0.00000
C32G   C33G   H59G   5    111.1200     251.71781      0.00000        0.00000
C32G   C33G   H60G   5    111.1100     251.46677      0.00000        0.00000
C32G   C33G   H83G   5    111.4200     246.93131      0.00000        0.00000
C33G   C32G   H57G   5    109.3800     117.77960      0.00000        0.00000
C33G   C32G   H58G   5    109.3800     117.86328      0.00000        0.00000
C34G   C22G   H37G   5    110.6400     128.37349      0.00000        0.00000
C34G   C22G   H38G   5    110.2100     131.95499      0.00000        0.00000
C34G   C35G   C36G   5    112.5700     336.61954      0.00000        0.00000
C34G   C35G   H63G   5    109.3700     119.55362      0.00000        0.00000
C34G   C35G   H64G   5    109.4000     121.72930      0.00000        0.00000
C35G   C34G   H61G   5    108.8200     120.59125      0.00000        0.00000
C35G   C34G   H62G   5    108.8500     116.16458      0.00000        0.00000
C35G   C36G   C37G   5    113.1100     329.39795      0.00000        0.00000
C35G   C36G   H65G   5    109.2500     119.82976      0.00000        0.00000
C35G   C36G   H66G   5    109.2300     119.31931      0.00000        0.00000
C36G   C35G   H63G   5    109.4000     118.07248      0.00000        0.00000
C36G   C35G   H64G   5    109.3200     119.38626      0.00000        0.00000
C36G   C37G   C38G   5    113.4500     322.58640      0.00000        0.00000
C36G   C37G   H67G   5    109.2200     118.63314      0.00000        0.00000
C36G   C37G   H68G   5    109.2000     119.78792      0.00000        0.00000
C37G   C36G   H65G   5    109.3300     119.93018      0.00000        0.00000
C37G   C36G   H66G   5    109.3100     117.78797      0.00000        0.00000
C37G   C38G   C39G   5    113.5100     319.75802      0.00000        0.00000
C37G   C38G   H69G   5    109.2200     118.78376      0.00000        0.00000
C37G   C38G   H70G   5    109.1900     118.64987      0.00000        0.00000
C38G   C37G   H67G   5    109.2400     118.50762      0.00000        0.00000
C38G   C37G   H68G   5    109.2100     119.05154      0.00000        0.00000
C38G   C39G   C40G   5    113.6100     316.28530      0.00000        0.00000
C38G   C39G   H71G   5    109.1900     118.34862      0.00000        0.00000
C38G   C39G   H72G   5    109.1900     118.75866      0.00000        0.00000
C39G   C38G   H69G   5    109.2200     119.24400      0.00000        0.00000
C39G   C38G   H70G   5    109.2100     118.17290      0.00000        0.00000
C39G   C40G   C41G   5    113.6000     315.06357      0.00000        0.00000
C39G   C40G   H73G   5    109.2100     118.28168      0.00000        0.00000
C39G   C40G   H74G   5    109.1900     118.34026      0.00000        0.00000
C40G   C39G   H71G   5    109.2000     118.39883      0.00000        0.00000
C40G   C39G   H72G   5    109.1800     118.56619      0.00000        0.00000
C40G   C41G   C42G   5    113.6300     313.08872      0.00000        0.00000
C40G   C41G   H75G   5    109.1900     118.16453      0.00000        0.00000
C40G   C41G   H76G   5    109.1900     118.23984      0.00000        0.00000
C41G   C40G   H73G   5    109.1900     118.60803      0.00000        0.00000
C41G   C40G   H74G   5    109.1900     118.19800      0.00000        0.00000
C41G   C42G   C43G   5    113.6600     312.72053      0.00000        0.00000
C41G   C42G   H77G   5    109.2500     117.98043      0.00000        0.00000
C41G   C42G   H78G   5    109.2400     118.04738      0.00000        0.00000
C42G   C41G   H75G   5    109.1800     118.21474      0.00000        0.00000
C42G   C41G   H76G   5    109.1800     118.23147      0.00000        0.00000
C42G   C43G   C44G   5    113.2800     314.77069      0.00000        0.00000
C42G   C43G   H79G   5    109.1700     118.23984      0.00000        0.00000
C42G   C43G   H80G   5    109.1700     118.23147      0.00000        0.00000
C43G   C42G   H77G   5    109.1200     118.41557      0.00000        0.00000
C43G   C42G   H78G   5    109.1200     118.33189      0.00000        0.00000
C43G   C44G   H81G   5    111.1200     251.52534      0.00000        0.00000
C43G   C44G   H82G   5    111.1200     251.41656      0.00000        0.00000
C43G   C44G   H84G   5    111.4200     246.93968      0.00000        0.00000
C44G   C43G   H79G   5    109.3800     117.82981      0.00000        0.00000
C44G   C43G   H80G   5    109.3800     117.86328      0.00000        0.00000
H1G    C1G    H2G    5    107.2000      34.23349      0.00000        0.00000
H3G    C3G    H4G    5    106.9100      34.25859      0.00000        0.00000
H6G    C5G    H7G    5    106.9700      34.52637      0.00000        0.00000
H9G    C7G    H10G   5    107.1800      34.22512      0.00000        0.00000
H11G   C9G    H12G   5    106.8900      34.24186      0.00000        0.00000
H13G   C10G   H14G   5    106.5800      32.72725      0.00000        0.00000
H15G   C13G   H16G   5    108.5500      66.99421      0.00000        0.00000
H17G   C14G   H18G   5    108.5000      44.01568      0.00000        0.00000
H19G   C15G   H20G   5    108.5100      67.94816      0.00000        0.00000
H21G   C16G   H22G   5    108.5600      45.24578      0.00000        0.00000
H23G   C17G   H24G   5    110.2900     128.38186      0.00000        0.00000
H23G   C17G   H25G   5    110.4200     130.79184      0.00000        0.00000
H24G   C17G   H25G   5    110.1700     128.96762      0.00000        0.00000
H26G   C18G   H27G   5    110.0700     129.12661      0.00000        0.00000
H26G   C18G   H28G   5    109.0300     130.44875      0.00000        0.00000
H27G   C18G   H28G   5    110.6300     130.05546      0.00000        0.00000
H29G   C19G   H30G   5    110.5400     129.00109      0.00000        0.00000
H29G   C19G   H31G   5    109.7100     131.21024      0.00000        0.00000
H30G   C19G   H31G   5    109.9800     127.93835      0.00000        0.00000
H32G   C20G   H33G   5    110.3600     128.95925      0.00000        0.00000
H32G   C20G   H34G   5    109.1300     130.90062      0.00000        0.00000
H33G   C20G   H34G   5    110.2400     129.36928      0.00000        0.00000
H35G   C21G   H36G   5    108.3000      44.83574      0.00000        0.00000
H37G   C22G   H38G   5    108.2800      45.63070      0.00000        0.00000
H39G   C23G   H40G   5    107.5800      46.09094      0.00000        0.00000
H41G   C24G   H42G   5    106.6000      44.84411      0.00000        0.00000
H43G   C25G   H44G   5    106.3900      44.54286      0.00000        0.00000
H45G   C26G   H46G   5    106.2700      44.32530      0.00000        0.00000
H47G   C27G   H48G   5    106.2300      44.32530      0.00000        0.00000
H49G   C28G   H50G   5    106.2000      44.26672      0.00000        0.00000
H51G   C29G   H52G   5    106.2000      44.29182      0.00000        0.00000
H53G   C30G   H54G   5    106.1900      44.26672      0.00000        0.00000
H55G   C31G   H56G   5    106.1800      44.28346      0.00000        0.00000
H57G   C32G   H58G   5    106.2000      44.55960      0.00000        0.00000
H59G   C33G   H60G   5    107.5900     127.35259      0.00000        0.00000
H59G   C33G   H83G   5    107.7100     127.27728      0.00000        0.00000
H60G   C33G   H83G   5    107.7100     127.21870      0.00000        0.00000
H61G   C34G   H62G   5    107.6400      46.86080      0.00000        0.00000
H63G   C35G   H64G   5    106.6100      45.42150      0.00000        0.00000
H65G   C36G   H66G   5    106.3900      44.96126      0.00000        0.00000
H67G   C37G   H68G   5    106.2700      44.62654      0.00000        0.00000
H69G   C38G   H70G   5    106.2300      44.54286      0.00000        0.00000
H71G   C39G   H72G   5    106.2000      44.40061      0.00000        0.00000
H73G   C40G   H74G   5    106.2000      44.39224      0.00000        0.00000
H75G   C41G   H76G   5    106.1900      44.31693      0.00000        0.00000
H77G   C42G   H78G   5    106.1800      44.30856      0.00000        0.00000
H79G   C43G   H80G   5    106.2000      44.56797      0.00000        0.00000
H81G   C44G   H82G   5    107.5900     127.34422      0.00000        0.00000
H81G   C44G   H84G   5    107.7100     127.24381      0.00000        0.00000
H82G   C44G   H84G   5    107.7100     127.21870      0.00000        0.00000
   
[ dihedraltypes ]
C1G    C2G    C3G    C4G      9      0.00       1.93217    3
C1G    C2G    C3G    H3G      9      0.00       2.15309    3
C1G    C2G    C3G    H4G      9      0.00       2.21459    3
C1G    C2G    C10G   C8G      9      0.00       1.78113    3
C1G    C2G    C10G   H13G     9      0.00       2.13300    3
C1G    C2G    C10G   H14G     9      0.00       2.13342    3
C1G    C2G    C11G   O2G      9     55.50       0.39246    6
C1G    C2G    C11G   O3G      9    180.00       0.62927    6
C1G    C6G    C9G    C8G      9      0.00       1.79326    3
C1G    C6G    C9G    H11G     9      0.00       2.11459    3
C1G    C6G    C9G    H12G     9      0.00       2.19786    3
C2G    C1G    C6G    C5G      9      0.00       1.82422    3
C2G    C1G    C6G    C9G      9      0.00       1.80372    3
C2G    C1G    C6G    H8G      9      0.00       1.64724    3
C2G    C3G    C4G    C5G      9      0.00       1.80832    3
C2G    C3G    C4G    C7G      9      0.00       1.80456    3
C2G    C3G    C4G    H5G      9      0.00       1.63427    3
C2G    C11G   O3G    C13G     9    180.00       5.21828    2
C3G    C2G    C10G   C8G      9      0.00       1.79159    3
C3G    C2G    C10G   H13G     9      0.00       2.11836    3
C3G    C2G    C10G   H14G     9      0.00       2.12589    3
C3G    C2G    C11G   O2G      9    291.37       0.40376    6
C3G    C2G    C11G   O3G      9    114.67       0.60794    6
C3G    C4G    C5G    C6G      9      0.00       1.91292    3
C3G    C4G    C5G    H6G      9      0.00       2.09284    3
C3G    C4G    C5G    H7G      9      0.00       2.11418    3
C3G    C4G    C7G    C8G      9      0.00       1.80916    3
C3G    C4G    C7G    H9G      9      0.00       2.20790    3
C3G    C4G    C7G    H10G     9      0.00       2.10120    3
C4G    C5G    C6G    C1G      9      0.00       1.90916    3
C4G    C5G    C6G    C9G      9      0.00       1.91209    3
C4G    C5G    C6G    H8G      9      0.00       1.69117    3
C4G    C7G    C8G    C9G      9      0.00       1.92046    3
C4G    C7G    C8G    C10G     9      0.00       1.89954    3
C4G    C7G    C8G    C12G     9      0.00       2.40371    3
C5G    C4G    C7G    C8G      9      0.00       1.82506    3
C5G    C4G    C7G    H9G      9      0.00       2.17568    3
C5G    C4G    C7G    H10G     9      0.00       2.12589    3
C5G    C6G    C9G    C8G      9      0.00       1.79577    3
C5G    C6G    C9G    H11G     9      0.00       2.13342    3
C5G    C6G    C9G    H12G     9      0.00       2.16689    3
C6G    C1G    C2G    C3G      9      0.00       1.90874    3
C6G    C1G    C2G    C10G     9      0.00       1.89452    3
C6G    C1G    C2G    C11G     9      0.00       2.37233    3
C7G    C4G    C5G    C6G      9      0.00       1.90916    3
C7G    C4G    C5G    H6G      9      0.00       2.11250    3
C7G    C4G    C5G    H7G      9      0.00       2.09242    3
C7G    C8G    C9G    C6G      9      0.00       1.93175    3
C7G    C8G    C9G    H11G     9      0.00       2.21375    3
C7G    C8G    C9G    H12G     9      0.00       2.15560    3
C7G    C8G    C10G   C2G      9      0.00       1.78238    3
C7G    C8G    C10G   H13G     9      0.00       2.13510    3
C7G    C8G    C10G   H14G     9      0.00       2.13468    3
C7G    C8G    C12G   O1G      9     54.98       0.41045    6
C7G    C8G    C12G   O4G      9    180.00       0.63680    6
C8G    C12G   O4G    C15G     9    180.00       5.93919    2
C9G    C8G    C10G   C2G      9      0.00       1.79828    3
C9G    C8G    C10G   H13G     9      0.00       2.11376    3
C9G    C8G    C10G   H14G     9      0.00       2.10372    3
C9G    C8G    C12G   O1G      9    290.83       0.40459    6
C9G    C8G    C12G   O4G      9    113.75       0.64768    6
C10G   C2G    C3G    C4G      9      0.00       1.91962    3
C10G   C2G    C3G    H3G      9      0.00       2.25643    3
C10G   C2G    C3G    H4G      9      0.00       2.29576    3
C10G   C2G    C11G   O2G      9    174.32       0.40710    6
C10G   C2G    C11G   O3G      9    180.00       0.64475    6
C10G   C8G    C9G    C6G      9      0.00       1.91878    3
C10G   C8G    C9G    H11G     9      0.00       2.30580    3
C10G   C8G    C9G    H12G     9      0.00       2.27191    3
C10G   C8G    C12G   O1G      9    173.77       0.41129    6
C10G   C8G    C12G   O4G      9    180.00       0.67446    6
C11G   C2G    C3G    C4G      9      0.00       2.60412    3
C11G   C2G    C3G    H3G      9      0.00       2.35141    3
C11G   C2G    C3G    H4G      9      0.00       2.36103    3
C11G   C2G    C10G   C8G      9      0.00       2.19827    3
C11G   C2G    C10G   H13G     9      0.00       2.01460    3
C11G   C2G    C10G   H14G     9      0.00       2.00163    3
C11G   O3G    C13G   C14G     9    343.49       2.68320    3
C11G   O3G    C13G   H15G     9    227.31       3.72167    3
C11G   O3G    C13G   H16G     9    106.98       3.92376    3
C12G   C8G    C9G    C6G      9      0.00       2.56186    3
C12G   C8G    C9G    H11G     9      0.00       2.35224    3
C12G   C8G    C9G    H12G     9      0.00       2.34178    3
C12G   C8G    C10G   C2G      9      0.00       2.24513    3
C12G   C8G    C10G   H13G     9      0.00       2.01460    3
C12G   C8G    C10G   H14G     9      0.00       2.02045    3
C12G   O4G    C15G   C16G     9    341.06       4.37897    3
C12G   O4G    C15G   H19G     9    104.66       4.08693    3
C12G   O4G    C15G   H20G     9    224.78       4.18986    3
O1G    C12G   O4G    C15G     9    180.00       9.00815    2
O2G    C11G   O3G    C13G     9    180.00       9.02447    2
O3G    C13G   C14G   N1G      9      0.00       2.61793    3
O3G    C13G   C14G   H17G     9      0.00       2.52965    3
O3G    C13G   C14G   H18G     9      0.00       2.40245    3
O4G    C15G   C16G   N2G      9    259.42       3.12963    3
O4G    C15G   C16G   H21G     9    137.54       2.45936    3
O4G    C15G   C16G   H22G     9     19.25       3.05976    3
C13G   C14G   N1G    C17G     9    104.11       2.16564    3
C13G   C14G   N1G    C18G     9    225.62       1.98949    3
C13G   C14G   N1G    C21G     9    344.91       2.11250    3
C14G   N1G    C17G   H23G     9      0.00       2.30413    3
C14G   N1G    C17G   H24G     9      0.00       2.20957    3
C14G   N1G    C17G   H25G     9      0.00       2.23928    3
C14G   N1G    C18G   H26G     9      0.00       2.24848    3
C14G   N1G    C18G   H27G     9      0.00       2.20078    3
C14G   N1G    C18G   H28G     9      0.00       2.29953    3
C14G   N1G    C21G   C23G     9      0.00       2.16606    3
C14G   N1G    C21G   H35G     9    229.18       2.30287    3
C14G   N1G    C21G   H36G     9      0.00       2.29241    3
C15G   C16G   N2G    C19G     9      0.00       1.96146    3
C15G   C16G   N2G    C20G     9      0.00       2.13217    3
C15G   C16G   N2G    C22G     9      0.00       2.13928    3
C16G   N2G    C19G   H29G     9      0.00       2.29325    3
C16G   N2G    C19G   H30G     9      0.00       2.20037    3
C16G   N2G    C19G   H31G     9      0.00       2.24388    3
C16G   N2G    C20G   H32G     9      0.00       2.43802    3
C16G   N2G    C20G   H33G     9      0.00       2.37107    3
C16G   N2G    C20G   H34G     9      0.00       2.39199    3
C16G   N2G    C22G   C34G     9      0.00       2.13217    3
C16G   N2G    C22G   H37G     9      0.00       2.26856    3
C16G   N2G    C22G   H38G     9    130.09       2.31124    3
N1G    C21G   C23G   C24G     9      0.00       2.15769    3
N1G    C21G   C23G   H39G     9      0.00       2.23718    3
N1G    C21G   C23G   H40G     9      0.00       2.18196    3
N2G    C22G   C34G   C35G     9      0.00       2.25141    3
N2G    C22G   C34G   H61G     9      0.00       2.25476    3
N2G    C22G   C34G   H62G     9      0.00       2.24346    3
C17G   N1G    C18G   H26G     9      0.00       2.18740    3
C17G   N1G    C18G   H27G     9      0.00       2.23258    3
C17G   N1G    C18G   H28G     9      0.00       2.20622    3
C17G   N1G    C21G   C23G     9      0.00       2.06229    3
C17G   N1G    C21G   H35G     9    109.71       2.06690    3
C17G   N1G    C21G   H36G     9      0.00       2.14179    3
C18G   N1G    C17G   H23G     9      0.00       2.21334    3
C18G   N1G    C17G   H24G     9      0.00       2.24388    3
C18G   N1G    C17G   H25G     9      0.00       2.21083    3
C18G   N1G    C21G   C23G     9      0.00       2.21083    3
C18G   N1G    C21G   H35G     9    348.99       2.24639    3
C18G   N1G    C21G   H36G     9      0.00       2.07401    3
C19G   N2G    C20G   H32G     9      0.00       2.19283    3
C19G   N2G    C20G   H33G     9      0.00       2.22756    3
C19G   N2G    C20G   H34G     9      0.00       2.17610    3
C19G   N2G    C22G   C34G     9      0.00       2.12087    3
C19G   N2G    C22G   H37G     9      0.00       2.10623    3
C19G   N2G    C22G   H38G     9      9.79       2.23760    3
C20G   N2G    C19G   H29G     9      0.00       2.16104    3
C20G   N2G    C19G   H30G     9      0.00       2.17442    3
C20G   N2G    C19G   H31G     9      0.00       2.12589    3
C20G   N2G    C22G   C34G     9      0.00       2.00581    3
C20G   N2G    C22G   H37G     9      0.00       2.15225    3
C20G   N2G    C22G   H38G     9    248.88       2.05225    3
C21G   N1G    C17G   H23G     9      0.00       2.24974    3
C21G   N1G    C17G   H24G     9      0.00       2.17024    3
C21G   N1G    C17G   H25G     9      0.00       2.25057    3
C21G   N1G    C18G   H26G     9      0.00       2.24137    3
C21G   N1G    C18G   H27G     9      0.00       2.21919    3
C21G   N1G    C18G   H28G     9      0.00       2.30622    3
C21G   C23G   C24G   C25G     9      0.00       2.02506    3
C21G   C23G   C24G   H41G     9      0.00       2.03008    3
C21G   C23G   C24G   H42G     9      0.00       2.04305    3
C22G   N2G    C19G   H29G     9      0.00       2.29241    3
C22G   N2G    C19G   H30G     9      0.00       2.24388    3
C22G   N2G    C19G   H31G     9      0.00       2.30999    3
C22G   N2G    C20G   H32G     9      0.00       2.39408    3
C22G   N2G    C20G   H33G     9      0.00       2.33091    3
C22G   N2G    C20G   H34G     9      0.00       2.38070    3
C22G   C34G   C35G   C36G     9      0.00       1.95728    3
C22G   C34G   C35G   H63G     9      0.00       2.00790    3
C22G   C34G   C35G   H64G     9      0.00       2.03552    3
C23G   C24G   C25G   C26G     9      0.00       1.89995    3
C23G   C24G   C25G   H43G     9      0.00       1.93887    3
C23G   C24G   C25G   H44G     9      0.00       1.94138    3
C24G   C25G   C26G   C27G     9      0.00       1.90539    3
C24G   C25G   C26G   H45G     9      0.00       1.92213    3
C24G   C25G   C26G   H46G     9      0.00       1.93343    3
C25G   C26G   C27G   C28G     9      0.00       1.84598    3
C25G   C26G   C27G   H47G     9      0.00       1.90079    3
C25G   C26G   C27G   H48G     9      0.00       1.90121    3
C26G   C27G   C28G   C29G     9      0.00       1.86062    3
C26G   C27G   C28G   H49G     9      0.00       1.89954    3
C26G   C27G   C28G   H50G     9      0.00       1.91167    3
C27G   C28G   C29G   C30G     9      0.00       1.82883    3
C27G   C28G   C29G   H51G     9      0.00       1.89410    3
C27G   C28G   C29G   H52G     9      0.00       1.89284    3
C28G   C29G   C30G   C31G     9      0.00       1.83552    3
C28G   C29G   C30G   H53G     9      0.00       1.89284    3
C28G   C29G   C30G   H54G     9      0.00       1.90246    3
C29G   C30G   C31G   C32G     9      0.00       1.81878    3
C29G   C30G   C31G   H55G     9      0.00       1.89159    3
C29G   C30G   C31G   H56G     9      0.00       1.88908    3
C30G   C31G   C32G   C33G     9      0.00       1.82966    3
C30G   C31G   C32G   H57G     9      0.00       1.89284    3
C30G   C31G   C32G   H58G     9      0.00       1.89619    3
C31G   C32G   C33G   H59G     9      0.00       1.88280    3
C31G   C32G   C33G   H60G     9      0.00       1.88238    3
C31G   C32G   C33G   H83G     9      0.00       1.91627    3
C34G   C35G   C36G   C37G     9      0.00       1.96104    3
C34G   C35G   C36G   H65G     9      0.00       1.98447    3
C34G   C35G   C36G   H66G     9      0.00       1.94598    3
C35G   C36G   C37G   C38G     9      0.00       1.86062    3
C35G   C36G   C37G   H67G     9      0.00       1.90790    3
C35G   C36G   C37G   H68G     9      0.00       1.92631    3
C36G   C37G   C38G   C39G     9      0.00       1.87360    3
C36G   C37G   C38G   H69G     9      0.00       1.92255    3
C36G   C37G   C38G   H70G     9      0.00       1.90456    3
C37G   C38G   C39G   C40G     9      0.00       1.83134    3
C37G   C38G   C39G   H71G     9      0.00       1.89326    3
C37G   C38G   C39G   H72G     9      0.00       1.90121    3
C38G   C39G   C40G   C41G     9      0.00       1.83552    3
C38G   C39G   C40G   H73G     9      0.00       1.89995    3
C38G   C39G   C40G   H74G     9      0.00       1.89535    3
C39G   C40G   C41G   C42G     9      0.00       1.82130    3
C39G   C40G   C41G   H75G     9      0.00       1.89117    3
C39G   C40G   C41G   H76G     9      0.00       1.89326    3
C40G   C41G   C42G   C43G     9      0.00       1.81753    3
C40G   C41G   C42G   H77G     9      0.00       1.89117    3
C40G   C41G   C42G   H78G     9      0.00       1.89117    3
C41G   C42G   C43G   C44G     9      0.00       1.82883    3
C41G   C42G   C43G   H79G     9      0.00       1.89326    3
C41G   C42G   C43G   H80G     9      0.00       1.89368    3
C42G   C43G   C44G   H81G     9      0.00       1.88322    3
C42G   C43G   C44G   H82G     9      0.00       1.88322    3
C42G   C43G   C44G   H84G     9      0.00       1.91627    3
H1G    C1G    C2G    C3G      9      0.00       2.13007    3
H1G    C1G    C2G    C10G     9      0.00       2.27777    3
H1G    C1G    C2G    C11G     9      0.00       2.24304    3
H1G    C1G    C6G    C5G      9      0.00       2.17108    3
H1G    C1G    C6G    C9G      9      0.00       2.19827    3
H1G    C1G    C6G    H8G      9      0.00       1.78029    3
H2G    C1G    C2G    C3G      9      0.00       2.16020    3
H2G    C1G    C2G    C10G     9      0.00       2.26271    3
H2G    C1G    C2G    C11G     9      0.00       2.15309    3
H2G    C1G    C6G    C5G      9      0.00       2.12505    3
H2G    C1G    C6G    C9G      9      0.00       2.09786    3
H2G    C1G    C6G    H8G      9      0.00       1.73678    3
H3G    C3G    C4G    C5G      9      0.00       2.16020    3
H3G    C3G    C4G    C7G      9      0.00       2.18865    3
H3G    C3G    C4G    H5G      9      0.00       1.76397    3
H4G    C3G    C4G    C5G      9      0.00       2.13384    3
H4G    C3G    C4G    C7G      9      0.00       2.11627    3
H4G    C3G    C4G    H5G      9      0.00       1.74180    3
H5G    C4G    C5G    C6G      9      0.00       1.69159    3
H5G    C4G    C5G    H6G      9      0.00       1.73762    3
H5G    C4G    C5G    H7G      9      0.00       1.73720    3
H5G    C4G    C7G    C8G      9      0.00       1.64640    3
H5G    C4G    C7G    H9G      9      0.00       1.78364    3
H5G    C4G    C7G    H10G     9      0.00       1.73720    3
H6G    C5G    C6G    C1G      9      0.00       2.09074    3
H6G    C5G    C6G    C9G      9      0.00       2.11125    3
H6G    C5G    C6G    H8G      9      0.00       1.73636    3
H7G    C5G    C6G    C1G      9      0.00       2.11459    3
H7G    C5G    C6G    C9G      9      0.00       2.09409    3
H7G    C5G    C6G    H8G      9      0.00       1.73803    3
H8G    C6G    C9G    C8G      9      0.00       1.62548    3
H8G    C6G    C9G    H11G     9      0.00       1.74096    3
H8G    C6G    C9G    H12G     9      0.00       1.76900    3
H9G    C7G    C8G    C9G      9      0.00       2.12631    3
H9G    C7G    C8G    C10G     9      0.00       2.27651    3
H9G    C7G    C8G    C12G     9      0.00       2.27986    3
H10G   C7G    C8G    C9G      9      0.00       2.16229    3
H10G   C7G    C8G    C10G     9      0.00       2.26396    3
H10G   C7G    C8G    C12G     9      0.00       2.17903    3
H15G   C13G   C14G   N1G      9      0.00       2.51124    3
H15G   C13G   C14G   H17G     9      0.00       2.36480    3
H15G   C13G   C14G   H18G     9      0.00       2.33174    3
H16G   C13G   C14G   N1G      9      0.00       2.23886    3
H16G   C13G   C14G   H17G     9      0.00       2.27149    3
H16G   C13G   C14G   H18G     9      0.00       2.37902    3
H17G   C14G   N1G    C17G     9    344.08       2.23509    3
H17G   C14G   N1G    C18G     9    105.59       2.01501    3
H17G   C14G   N1G    C21G     9    224.88       2.31082    3
H18G   C14G   N1G    C17G     9    228.75       1.94765    3
H18G   C14G   N1G    C18G     9    350.26       2.05393    3
H18G   C14G   N1G    C21G     9    109.55       2.17484    3
H19G   C15G   C16G   N2G      9    137.86       2.17442    3
H19G   C15G   C16G   H21G     9     15.98       2.41542    3
H19G   C15G   C16G   H22G     9    257.69       2.30538    3
H20G   C15G   C16G   N2G      9     19.08       2.56061    3
H20G   C15G   C16G   H21G     9    257.20       2.36396    3
H20G   C15G   C16G   H22G     9    138.90       2.43425    3
H21G   C16G   N2G    C19G     9    249.77       2.04765    3
H21G   C16G   N2G    C20G     9     11.28       2.23426    3
H21G   C16G   N2G    C22G     9    130.33       2.27149    3
H22G   C16G   N2G    C19G     9      0.00       2.07694    3
H22G   C16G   N2G    C20G     9      0.00       2.04305    3
H22G   C16G   N2G    C22G     9      0.00       2.26982    3
H35G   C21G   C23G   C24G     9      0.00       2.12464    3
H35G   C21G   C23G   H39G     9      0.00       2.24723    3
H35G   C21G   C23G   H40G     9      0.00       2.21166    3
H36G   C21G   C23G   C24G     9      0.00       2.15183    3
H36G   C21G   C23G   H39G     9      0.00       2.30580    3
H36G   C21G   C23G   H40G     9      0.00       2.25685    3
H37G   C22G   C34G   C35G     9      0.00       2.15099    3
H37G   C22G   C34G   H61G     9      0.00       2.25099    3
H37G   C22G   C34G   H62G     9      0.00       2.35810    3
H38G   C22G   C34G   C35G     9      0.00       2.20957    3
H38G   C22G   C34G   H61G     9      0.00       2.26187    3
H38G   C22G   C34G   H62G     9      0.00       2.24639    3
H39G   C23G   C24G   C25G     9      0.00       1.96857    3
H39G   C23G   C24G   H41G     9      0.00       2.12966    3
H39G   C23G   C24G   H42G     9      0.00       2.03091    3
H40G   C23G   C24G   C25G     9      0.00       1.97192    3
H40G   C23G   C24G   H41G     9      0.00       2.02882    3
H40G   C23G   C24G   H42G     9      0.00       2.13635    3
H41G   C24G   C25G   C26G     9      0.00       1.92171    3
H41G   C24G   C25G   H43G     9      0.00       2.10748    3
H41G   C24G   C25G   H44G     9      0.00       1.98531    3
H42G   C24G   C25G   C26G     9      0.00       1.92673    3
H42G   C24G   C25G   H43G     9      0.00       1.98322    3
H42G   C24G   C25G   H44G     9      0.00       2.11250    3
H43G   C25G   C26G   C27G     9      0.00       1.91627    3
H43G   C25G   C26G   H45G     9      0.00       2.08991    3
H43G   C25G   C26G   H46G     9      0.00       1.96481    3
H44G   C25G   C26G   C27G     9      0.00       1.91502    3
H44G   C25G   C26G   H45G     9      0.00       1.96481    3
H44G   C25G   C26G   H46G     9      0.00       2.09660    3
H45G   C26G   C27G   C28G     9      0.00       1.89577    3
H45G   C26G   C27G   H47G     9      0.00       2.08614    3
H45G   C26G   C27G   H48G     9      0.00       1.96104    3
H46G   C26G   C27G   C28G     9      0.00       1.90163    3
H46G   C26G   C27G   H47G     9      0.00       1.95728    3
H46G   C26G   C27G   H48G     9      0.00       2.08991    3
H47G   C27G   C28G   C29G     9      0.00       1.90288    3
H47G   C27G   C28G   H49G     9      0.00       2.08196    3
H47G   C27G   C28G   H50G     9      0.00       1.95602    3
H48G   C27G   C28G   C29G     9      0.00       1.89912    3
H48G   C27G   C28G   H49G     9      0.00       1.95602    3
H48G   C27G   C28G   H50G     9      0.00       2.08656    3
H49G   C28G   C29G   C30G     9      0.00       1.89117    3
H49G   C28G   C29G   H51G     9      0.00       2.08238    3
H49G   C28G   C29G   H52G     9      0.00       1.95686    3
H50G   C28G   C29G   C30G     9      0.00       1.89535    3
H50G   C28G   C29G   H51G     9      0.00       1.95351    3
H50G   C28G   C29G   H52G     9      0.00       2.08447    3
H51G   C29G   C30G   C31G     9      0.00       1.89661    3
H51G   C29G   C30G   H53G     9      0.00       2.08112    3
H51G   C29G   C30G   H54G     9      0.00       1.95518    3
H52G   C29G   C30G   C31G     9      0.00       1.89284    3
H52G   C29G   C30G   H53G     9      0.00       1.95476    3
H52G   C29G   C30G   H54G     9      0.00       2.08363    3
H53G   C30G   C31G   C32G     9      0.00       1.88866    3
H53G   C30G   C31G   H55G     9      0.00       2.08154    3
H53G   C30G   C31G   H56G     9      0.00       1.95393    3
H54G   C30G   C31G   C32G     9      0.00       1.89033    3
H54G   C30G   C31G   H55G     9      0.00       1.95267    3
H54G   C30G   C31G   H56G     9      0.00       2.08196    3
H55G   C31G   C32G   C33G     9      0.00       1.90079    3
H55G   C31G   C32G   H57G     9      0.00       2.08531    3
H55G   C31G   C32G   H58G     9      0.00       1.95435    3
H56G   C31G   C32G   C33G     9      0.00       1.89954    3
H56G   C31G   C32G   H57G     9      0.00       1.95476    3
H56G   C31G   C32G   H58G     9      0.00       2.08572    3
H57G   C32G   C33G   H59G     9      0.00       2.06690    3
H57G   C32G   C33G   H60G     9      0.00       1.95560    3
H57G   C32G   C33G   H83G     9      0.00       1.97568    3
H58G   C32G   C33G   H59G     9      0.00       1.95518    3
H58G   C32G   C33G   H60G     9      0.00       2.06648    3
H58G   C32G   C33G   H83G     9      0.00       1.97568    3
H61G   C34G   C35G   C36G     9      0.00       1.97736    3
H61G   C34G   C35G   H63G     9      0.00       2.13133    3
H61G   C34G   C35G   H64G     9      0.00       2.04639    3
H62G   C34G   C35G   C36G     9      0.00       1.95058    3
H62G   C34G   C35G   H63G     9      0.00       2.08991    3
H62G   C34G   C35G   H64G     9      0.00       2.13970    3
H63G   C35G   C36G   C37G     9      0.00       1.92338    3
H63G   C35G   C36G   H65G     9      0.00       2.10790    3
H63G   C35G   C36G   H66G     9      0.00       2.01669    3
H64G   C35G   C36G   C37G     9      0.00       1.96899    3
H64G   C35G   C36G   H65G     9      0.00       2.00163    3
H64G   C35G   C36G   H66G     9      0.00       2.10874    3
H65G   C36G   C37G   C38G     9      0.00       1.91711    3
H65G   C36G   C37G   H67G     9      0.00       2.09242    3
H65G   C36G   C37G   H68G     9      0.00       1.97443    3
H66G   C36G   C37G   C38G     9      0.00       1.90121    3
H66G   C36G   C37G   H67G     9      0.00       1.99702    3
H66G   C36G   C37G   H68G     9      0.00       2.09786    3
H67G   C37G   C38G   C39G     9      0.00       1.89828    3
H67G   C37G   C38G   H69G     9      0.00       2.08698    3
H67G   C37G   C38G   H70G     9      0.00       1.97527    3
H68G   C37G   C38G   C39G     9      0.00       1.91962    3
H68G   C37G   C38G   H69G     9      0.00       1.96774    3
H68G   C37G   C38G   H70G     9      0.00       2.08740    3
H69G   C38G   C39G   C40G     9      0.00       1.89828    3
H69G   C38G   C39G   H71G     9      0.00       2.08280    3
H69G   C38G   C39G   H72G     9      0.00       1.96020    3
H70G   C38G   C39G   C40G     9      0.00       1.89326    3
H70G   C38G   C39G   H71G     9      0.00       1.97025    3
H70G   C38G   C39G   H72G     9      0.00       2.08698    3
H71G   C39G   C40G   C41G     9      0.00       1.89284    3
H71G   C39G   C40G   H73G     9      0.00       2.08280    3
H71G   C39G   C40G   H74G     9      0.00       1.96146    3
H72G   C39G   C40G   C41G     9      0.00       1.90037    3
H72G   C39G   C40G   H73G     9      0.00       1.95895    3
H72G   C39G   C40G   H74G     9      0.00       2.08321    3
H73G   C40G   C41G   C42G     9      0.00       1.89242    3
H73G   C40G   C41G   H75G     9      0.00       2.08154    3
H73G   C40G   C41G   H76G     9      0.00       1.95602    3
H74G   C40G   C41G   C42G     9      0.00       1.89117    3
H74G   C40G   C41G   H75G     9      0.00       1.95937    3
H74G   C40G   C41G   H76G     9      0.00       2.08363    3
H75G   C41G   C42G   C43G     9      0.00       1.88908    3
H75G   C41G   C42G   H77G     9      0.00       2.08154    3
H75G   C41G   C42G   H78G     9      0.00       1.95560    3
H76G   C41G   C42G   C43G     9      0.00       1.89033    3
H76G   C41G   C42G   H77G     9      0.00       1.95435    3
H76G   C41G   C42G   H78G     9      0.00       2.08196    3
H77G   C42G   C43G   C44G     9      0.00       1.89995    3
H77G   C42G   C43G   H79G     9      0.00       2.08531    3
H77G   C42G   C43G   H80G     9      0.00       1.95435    3
H78G   C42G   C43G   C44G     9      0.00       1.89954    3
H78G   C42G   C43G   H79G     9      0.00       1.95518    3
H78G   C42G   C43G   H80G     9      0.00       2.08572    3
H79G   C43G   C44G   H81G     9      0.00       2.06690    3
H79G   C43G   C44G   H82G     9      0.00       1.95602    3
H79G   C43G   C44G   H84G     9      0.00       1.97610    3
H80G   C43G   C44G   H81G     9      0.00       1.95518    3
H80G   C43G   C44G   H82G     9      0.00       2.06690    3
H80G   C43G   C44G   H84G     9      0.00       1.97610    3

[ dihedraltypes ]

[ cmaptypes ]    

#include "itp_mol_01.itp" 

[system]  
ConvertedSystem

[molecules] 
mol_01     1
