# Supplementary material for: A Systematic Approach: Molecular Dynamics Study and Parametrisation of Gemini Type Cationic Surfactants
Source: Int J Mol Sci. 2021 Oct 10;22(20):10939. doi: 10.3390/ijms222010939 (PMC8536075; doi:10.3390/ijms222010939)
Supplement: Supplementary file 1 [file ijms-22-10939-s001.zip › Force_fields/Adm_1_14/Adm_1_14.par]

!>>>>>> Combined CHARMM All-Hydrogen Parameter File for <<<<<<<<<
!>>>>>>>>> CHARMM22 Proteins and CHARMM27 Lipids <<<<<<<<<<
!from
!>>>> CHARMM22 All-Hydrogen Parameter File for Proteins <<<<<<<<<<
!>>>>>>>>>>>>>>>>>>>>>> August 1999 <<<<<<<<<<<<<<<<<<<<<<<<<<<<<
!>>>>>>> Direct comments to Alexander D. MacKerell Jr. <<<<<<<<<
!>>>>>> 410-706-7442 or email: alex,mmiris.ab.umd.edu  <<<<<<<<<
!and !  \\\ CHARMM27 All-Hydrogen Lipid Parameter File ///////
!  \\\\\\\\\ Developmental /////////////////////////
!              Alexander D. MacKerell Jr.
!                     August 1999
! All comments to ADM jr.  email:alex,mmiris.ab.umd.edu
!              telephone: 410-706-7442
!


! +++++++++++++++++++++++++++++++++++++++++++++++++++++++++++++++++++++++++++++
! + Residue topologies/parameters generated by PARATOOL.                      +
! +                                                                           +
! + PARATOOL is an interactive tool for generation of force field parameters. +
! + and can be obtained free of charge from                                   +
! + http://bioinf.charite.de/biophys/paratool                                 +
! +                                                                           +
! + Author:                                                                   +
! + Jan Saam                                                                  +
! + Institute of Biochemistry                                                 +
! + Charite Berlin                                                            +
! + Germany                                                                   +
! + saam@charite.de                                                           +
! +                                                                           +
! + CITATION:                                                                 +
! + If you use PARATOOL or topologies/parameters generated by this program,   +
! + please cite the following work:                                           +
! + Saam, et al. (2006), ...                                                  +
! +++++++++++++++++++++++++++++++++++++++++++++++++++++++++++++++++++++++++++++


! Parameters for components AD2
! To be used in combination with:
! [DEFAULTDIR]/par_all27_prot_lipid_na.inp


BONDS
!
!V(bond) = Kb(b - b0)**2
!
!Kb: kcal/mole/A**2
!b0: A
!
!atom type   Kb         b0
!

C1G  C2G     194.655    1.5545
C1G  C6G     207.241    1.5419
C1G  H1G     352.077    1.0921
C1G  H2G     335.893    1.0978
C2G  C3G     192.773    1.5577
C2G  C10G    202.431    1.5533
C2G  C11G    255.356    1.5400
C3G  C4G     207.866    1.5407
C3G  H3G     343.240    1.0947
C3G  H4G     336.451    1.0975
C4G  C5G     203.001    1.5424
C4G  C7G     207.084    1.5419
C4G  H5G     338.165    1.0970
C5G  C6G     203.080    1.5424
C5G  H6G     340.495    1.0981
C5G  H7G     340.399    1.0982
C6G  C9G     208.401    1.5401
C6G  H8G     338.154    1.0970
C7G  C8G     193.543    1.5552
C7G  H9G     351.283    1.0922
C7G  H10G    335.989    1.0977
C8G  C9G     192.064    1.5572
C8G  C10G    203.185    1.5527
C8G  C12G    255.626    1.5387
C9G  H11G    336.259    1.0976
C9G  H12G    343.877    1.0945
C10G H13G    320.061    1.0929
C10G H14G    319.281    1.0932
C11G O2G     848.663    1.2171
C11G O3G     370.065    1.3658
C12G O1G     851.844    1.2165
C12G O4G     366.505    1.3677
O3G  C13G    311.180    1.4389
O4G  C15G    311.589    1.4372
C13G C14G    294.265    1.5232
C13G H15G    342.847    1.0902
C13G H16G    338.213    1.0918
C14G N1G     261.979    1.5296
C14G H17G    338.924    1.0917
C14G H18G    339.286    1.0917
C15G C16G    295.951    1.5216
C15G H19G    339.681    1.0915
C15G H20G    341.435    1.0908
C16G N2G     265.204    1.5300
C16G H21G    339.710    1.0916
C16G H22G    337.057    1.0925
N1G  C17G    279.894    1.5077
N1G  C18G    282.198    1.5069
N1G  C21G    250.127    1.5381
N2G  C19G    279.729    1.5102
N2G  C20G    285.171    1.5057
N2G  C22G    250.662    1.5385
C17G H23G    366.139    1.0882
C17G H24G    363.533    1.0895
C17G H25G    367.209    1.0880
C18G H26G    365.984    1.0882
C18G H27G    360.342    1.0907
C18G H28G    364.884    1.0887
C19G H29G    365.281    1.0885
C19G H30G    360.330    1.0907
C19G H31G    371.985    1.0870
C20G H32G    365.850    1.0883
C20G H33G    360.127    1.0909
C20G H34G    363.771    1.0891
C21G C23G    289.157    1.5273
C21G H35G    347.724    1.0927
C21G H36G    347.289    1.0929
C22G C36G    289.883    1.5270
C22G H37G    347.004    1.0931
C22G H38G    347.166    1.0930
C23G C24G    282.173    1.5402
C23G H39G    345.387    1.0956
C23G H40G    345.965    1.0953
C24G C25G    287.496    1.5349
C24G H41G    338.848    1.0991
C24G H42G    338.390    1.0992
C25G C26G    286.961    1.5349
C25G H43G    336.485    1.1000
C25G H44G    336.523    1.1000
C26G C27G    286.663    1.5350
C26G H45G    335.386    1.1005
C26G H46G    335.257    1.1005
C27G C28G    286.436    1.5350
C27G H47G    334.963    1.1006
C27G H48G    334.904    1.1007
C28G C29G    286.413    1.5350
C28G H49G    334.728    1.1007
C28G H50G    334.640    1.1008
C29G C30G    286.301    1.5351
C29G H51G    334.642    1.1008
C29G H52G    334.621    1.1008
C30G C31G    286.335    1.5350
C30G H53G    334.598    1.1008
C30G H54G    334.538    1.1008
C31G C32G    286.285    1.5351
C31G H55G    334.611    1.1008
C31G H56G    334.600    1.1008
C32G C33G    286.457    1.5349
C32G H57G    334.574    1.1008
C32G H58G    334.536    1.1008
C33G C34G    286.765    1.5350
C33G H59G    334.382    1.1009
C33G H60G    334.380    1.1009
C34G C35G    291.589    1.5336
C34G H61G    336.592    1.0999
C34G H62G    336.574    1.0999
C35G H63G    345.352    1.0979
C35G H64G    345.355    1.0979
C35G H91G    347.378    1.0970
C36G C37G    282.283    1.5400
C36G H65G    346.176    1.0953
C36G H66G    344.674    1.0959
C37G C38G    287.642    1.5350
C37G H67G    338.363    1.0993
C37G H68G    338.876    1.0990
C38G C39G    287.203    1.5348
C38G H69G    336.445    1.1000
C38G H70G    336.391    1.1001
C39G C40G    286.703    1.5350
C39G H71G    335.325    1.1005
C39G H72G    335.402    1.1005
C40G C41G    286.644    1.5350
C40G H73G    334.852    1.1007
C40G H74G    334.885    1.1007
C41G C42G    286.458    1.5351
C41G H75G    334.704    1.1007
C41G H76G    334.723    1.1007
C42G C43G    286.495    1.5350
C42G H77G    334.581    1.1008
C42G H78G    334.592    1.1008
C43G C44G    286.397    1.5351
C43G H79G    334.580    1.1008
C43G H80G    334.592    1.1008
C44G C45G    286.464    1.5351
C44G H81G    334.568    1.1008
C44G H82G    334.582    1.1008
C45G C46G    286.522    1.5349
C45G H83G    334.562    1.1008
C45G H84G    334.562    1.1008
C46G C47G    286.876    1.5350
C46G H85G    334.353    1.1009
C46G H86G    334.380    1.1009
C47G C48G    291.625    1.5336
C47G H87G    336.571    1.0999
C47G H88G    336.596    1.0999
C48G H89G    345.332    1.0979
C48G H90G    345.356    1.0979
C48G H92G    347.403    1.0970


ANGLES
!
!V(angle) = Ktheta(Theta - Theta0)**2
!
!V(Urey-Bradley) = Kub(S - S0)**2
!
!Ktheta: kcal/mole/rad**2
!Theta0: degrees
!Kub: kcal/mole/A**2 (Urey-Bradley)
!S0: A
!
!atom types        Ktheta    Theta0    Kub      S0
!

C2G  C1G  C6G       8.138    109.45
C2G  C1G  H1G       8.389    111.95
C2G  C1G  H2G       8.254    109.77
C6G  C1G  H1G       8.841    108.10
C6G  C1G  H2G       8.408    110.31
H1G  C1G  H2G       4.087    107.22
C1G  C2G  C3G       4.920    110.01
C1G  C2G  C10G      5.196    107.95
C1G  C2G  C11G      6.929    113.60
C3G  C2G  C10G      5.068    107.89
C3G  C2G  C11G      6.056    110.32
C10G C2G  C11G      7.972    106.84
C2G  C3G  C4G       8.000    109.19
C2G  C3G  H3G       8.272    111.80
C2G  C3G  H4G       8.212    109.53
C4G  C3G  H3G       8.555    109.08
C4G  C3G  H4G       8.336    110.27
H3G  C3G  H4G       4.091    106.95
C3G  C4G  C5G       6.111    109.90
C3G  C4G  C7G       6.178    110.43
C3G  C4G  H5G       4.619    108.63
C5G  C4G  C7G       6.095    109.51
C5G  C4G  H5G       4.633    109.80
C7G  C4G  H5G       4.603    108.55
C4G  C5G  C6G       8.244    109.56
C4G  C5G  H6G       8.362    110.11
C4G  C5G  H7G       8.377    110.04
C6G  C5G  H6G       8.374    110.04
C6G  C5G  H7G       8.367    110.10
H6G  C5G  H7G       4.128    106.96
C1G  C6G  C5G       6.120    109.51
C1G  C6G  C9G       6.208    110.44
C1G  C6G  H8G       4.608    108.55
C5G  C6G  C9G       6.112    109.90
C5G  C6G  H8G       4.637    109.79
C9G  C6G  H8G       4.622    108.64
C4G  C7G  C8G       8.090    109.39
C4G  C7G  H9G       8.824    108.27
C4G  C7G  H10G      8.374    110.29
C8G  C7G  H9G       8.398    112.03
C8G  C7G  H10G      8.237    109.67
H9G  C7G  H10G      4.086    107.16
C7G  C8G  C9G       4.876    110.21
C7G  C8G  C10G      5.190    107.83
C7G  C8G  C12G      6.685    113.36
C9G  C8G  C10G      5.085    107.89
C9G  C8G  C12G      5.736    110.33
C10G C8G  C12G      7.872    106.99
C6G  C9G  C8G       8.018    109.17
C6G  C9G  H11G      8.326    110.26
C6G  C9G  H12G      8.562    109.14
C8G  C9G  H11G      8.204    109.48
C8G  C9G  H12G      8.307    111.88
H11G C9G  H12G      4.090    106.90
C2G  C10G C8G       8.468    112.17
C2G  C10G H13G      8.772    109.55
C2G  C10G H14G      8.806    109.39
C8G  C10G H13G      8.814    109.41
C8G  C10G H14G      8.805    109.57
H13G C10G H14G      3.909    106.59
C2G  C11G O2G      63.560    122.13
C2G  C11G O3G      83.536    123.21
O2G  C11G O3G      73.523    114.61
C8G  C12G O1G      63.584    122.39
C8G  C12G O4G      84.259    122.85
O1G  C12G O4G      73.552    114.68
C11G O3G  C13G     94.834    128.96
C12G O4G  C15G     94.067    128.90
O3G  C13G C14G     52.387    108.15
O3G  C13G H15G     17.650    111.23
O3G  C13G H16G     18.540    109.78
C14G C13G H15G     20.518    106.28
C14G C13G H16G     22.447    112.83
H15G C13G H16G      8.105    108.55
C13G C14G N1G      58.229    117.51
C13G C14G H17G     15.609    108.73
C13G C14G H18G     15.839    109.31
N1G  C14G H17G     18.848    105.64
N1G  C14G H18G     18.968    106.80
H17G C14G H18G      5.188    108.52
O4G  C15G C16G     51.168    109.37
O4G  C15G H19G     18.706    109.59
O4G  C15G H20G     17.264    111.69
C16G C15G H19G     22.718    112.20
C16G C15G H20G     20.893    105.39
H19G C15G H20G      8.004    108.56
C15G C16G N2G      65.250    118.20
C15G C16G H21G     16.551    110.43
C15G C16G H22G     16.646    107.04
N2G  C16G H21G     20.422    106.27
N2G  C16G H22G     19.102    106.07
H21G C16G H22G      5.267    108.44
C14G N1G  C17G     11.209    111.24
C14G N1G  C18G     10.882    109.98
C14G N1G  C21G     11.501    105.75
C17G N1G  C18G      9.965    109.46
C17G N1G  C21G     10.727    110.18
C18G N1G  C21G     10.824    110.18
C16G N2G  C19G     10.850    110.50
C16G N2G  C20G     11.344    111.02
C16G N2G  C22G     11.648    105.71
C19G N2G  C20G     10.145    109.35
C19G N2G  C22G     11.094    110.15
C20G N2G  C22G     10.597    110.07
N1G  C17G H23G     38.245    108.70
N1G  C17G H24G     37.081    108.85
N1G  C17G H25G     37.983    109.10
H23G C17G H24G     15.440    110.54
H23G C17G H25G     15.712    109.69
H24G C17G H25G     15.293    109.93
N1G  C18G H26G     37.665    108.96
N1G  C18G H27G     36.857    108.89
N1G  C18G H28G     37.770    109.28
H26G C18G H27G     15.400    110.37
H26G C18G H28G     15.652    109.10
H27G C18G H28G     15.501    110.22
N2G  C19G H29G     38.414    108.70
N2G  C19G H30G     37.642    108.57
N2G  C19G H31G     38.751    108.58
H29G C19G H30G     15.334    110.33
H29G C19G H31G     15.640    110.42
H30G C19G H31G     15.401    110.19
N2G  C20G H32G     38.213    108.71
N2G  C20G H33G     36.669    109.18
N2G  C20G H34G     37.573    109.14
H32G C20G H33G     15.405    110.05
H32G C20G H34G     15.565    109.07
H33G C20G H34G     15.579    110.66
N1G  C21G C23G     57.571    116.61
N1G  C21G H35G     19.452    105.26
N1G  C21G H36G     19.156    105.46
C23G C21G H35G     15.165    110.57
C23G C21G H36G     15.319    110.20
H35G C21G H36G      5.363    108.31
N2G  C22G C36G     59.046    116.40
N2G  C22G H37G     19.095    105.41
N2G  C22G H38G     19.807    105.35
C36G C22G H37G     15.571    110.19
C36G C22G H38G     15.093    110.78
H37G C22G H38G      5.411    108.28
C21G C23G C24G     37.750    109.59
C21G C23G H39G     13.364    111.11
C21G C23G H40G     13.399    110.75
C24G C23G H39G     13.838    108.86
C24G C23G H40G     13.733    108.82
H39G C23G H40G      5.520    107.65
C23G C24G C25G     36.920    112.64
C23G C24G H41G     14.123    109.39
C23G C24G H42G     14.076    109.37
C25G C24G H41G     13.922    109.38
C25G C24G H42G     13.875    109.29
H41G C24G H42G      5.345    106.60
C24G C25G C26G     36.553    113.05
C24G C25G H43G     13.979    109.28
C24G C25G H44G     14.017    109.24
C26G C25G H43G     13.929    109.35
C26G C25G H44G     13.906    109.31
H43G C25G H44G      5.313    106.40
C25G C26G C27G     35.899    113.51
C25G C26G H45G     14.034    109.22
C25G C26G H46G     13.974    109.17
C27G C26G H45G     13.976    109.24
C27G C26G H46G     13.938    109.19
H45G C26G H46G      5.268    106.26
C26G C27G C28G     35.974    113.46
C26G C27G H47G     13.938    109.24
C26G C27G H48G     13.968    109.20
C28G C27G H47G     13.967    109.24
C28G C27G H48G     13.960    109.21
H47G C27G H48G      5.275    106.24
C27G C28G C29G     35.755    113.66
C27G C28G H49G     14.021    109.19
C27G C28G H50G     13.950    109.16
C29G C28G H49G     13.991    109.20
C29G C28G H50G     13.968    109.16
H49G C28G H50G      5.256    106.20
C28G C29G C30G     35.997    113.55
C28G C29G H51G     13.948    109.23
C28G C29G H52G     13.976    109.19
C30G C29G H51G     13.984    109.21
C30G C29G H52G     13.992    109.19
H51G C29G H52G      5.270    106.20
C29G C30G C31G     36.047    113.67
C29G C30G H53G     14.036    109.19
C29G C30G H54G     13.970    109.17
C31G C30G H53G     14.016    109.19
C31G C30G H54G     14.008    109.17
H53G C30G H54G      5.263    106.19
C30G C31G C32G     36.410    113.59
C30G C31G H55G     13.994    109.22
C30G C31G H56G     14.018    109.19
C32G C31G H55G     14.032    109.20
C32G C31G H56G     14.040    109.19
H55G C31G H56G      5.277    106.20
C31G C32G C33G     36.610    113.66
C31G C32G H57G     14.074    109.19
C31G C32G H58G     14.025    109.18
C33G C32G H57G     14.060    109.18
C33G C32G H58G     14.065    109.17
H57G C32G H58G      5.277    106.19
C32G C33G C34G     36.986    113.65
C32G C33G H59G     14.051    109.25
C32G C33G H60G     14.060    109.24
C34G C33G H59G     14.112    109.12
C34G C33G H60G     14.120    109.12
H59G C33G H60G      5.287    106.18
C33G C34G C35G     37.581    113.28
C33G C34G H61G     14.133    109.18
C33G C34G H62G     14.119    109.17
C35G C34G H61G     14.084    109.38
C35G C34G H62G     14.077    109.38
H61G C34G H62G      5.325    106.20
C34G C35G H63G     30.042    111.12
C34G C35G H64G     30.051    111.11
C34G C35G H91G     29.508    111.42
H63G C35G H64G     15.215    107.59
H63G C35G H91G     15.204    107.71
H64G C35G H91G     15.205    107.71
C22G C36G C37G     38.557    109.84
C22G C36G H65G     13.453    110.53
C22G C36G H66G     13.624    111.20
C37G C36G H65G     13.787    108.83
C37G C36G H66G     13.972    108.82
H65G C36G H66G      5.522    107.55
C36G C37G C38G     38.596    112.42
C36G C37G H67G     14.213    109.41
C36G C37G H68G     14.209    109.42
C38G C37G H67G     14.057    109.34
C38G C37G H68G     13.938    109.47
H67G C37G H68G      5.401    106.62
C37G C38G C39G     37.865    113.27
C37G C38G H69G     14.136    109.18
C37G C38G H70G     14.262    109.23
C39G C38G H69G     14.042    109.26
C39G C38G H70G     14.126    109.31
H69G C38G H70G      5.326    106.37
C38G C39G C40G     37.862    113.32
C38G C39G H71G     14.152    109.22
C38G C39G H72G     14.123    109.26
C40G C39G H71G     14.129    109.24
C40G C39G H72G     14.060    109.27
H71G C39G H72G      5.327    106.29
C39G C40G C41G     37.529    113.63
C39G C40G H73G     14.123    109.16
C39G C40G H74G     14.204    109.19
C41G C40G H73G     14.113    109.18
C41G C40G H74G     14.167    109.20
H73G C40G H74G      5.298    106.21
C40G C41G C42G     37.647    113.52
C40G C41G H75G     14.143    109.20
C40G C41G H76G     14.116    109.22
C42G C41G H75G     14.144    109.20
C42G C41G H76G     14.097    109.22
H75G C41G H76G      5.310    106.21
C41G C42G C43G     37.409    113.68
C41G C42G H77G     14.119    109.17
C41G C42G H78G     14.170    109.18
C43G C42G H77G     14.121    109.17
C43G C42G H78G     14.156    109.18
H77G C42G H78G      5.293    106.19
C42G C43G C44G     37.516    113.57
C42G C43G H79G     14.135    109.20
C42G C43G H80G     14.114    109.21
C44G C43G H79G     14.137    109.19
C44G C43G H80G     14.109    109.20
H79G C43G H80G      5.303    106.20
C43G C44G C45G     37.362    113.66
C43G C44G H81G     14.117    109.18
C43G C44G H82G     14.148    109.19
C45G C44G H81G     14.120    109.17
C45G C44G H82G     14.145    109.18
H81G C44G H82G      5.294    106.19
C44G C45G C46G     37.388    113.61
C44G C45G H83G     14.131    109.20
C44G C45G H84G     14.112    109.20
C46G C45G H83G     14.126    109.18
C46G C45G H84G     14.112    109.19
H83G C45G H84G      5.298    106.20
C45G C46G C47G     37.270    113.68
C45G C46G H85G     14.099    109.24
C45G C46G H86G     14.118    109.24
C47G C46G H85G     14.134    109.12
C47G C46G H86G     14.147    109.12
H85G C46G H86G      5.291    106.18
C46G C47G C48G     37.612    113.27
C46G C47G H87G     14.134    109.18
C46G C47G H88G     14.124    109.18
C48G C47G H87G     14.083    109.38
C48G C47G H88G     14.076    109.38
H87G C47G H88G      5.326    106.20
C47G C48G H89G     30.049    111.11
C47G C48G H90G     30.065    111.11
C47G C48G H92G     29.510    111.42
H89G C48G H90G     15.216    107.59
H89G C48G H92G     15.204    107.71
H90G C48G H92G     15.208    107.71


DIHEDRALS
!
!V(dihedral) = Kchi(1 + cos(n(chi) - delta))
!
!Kchi: kcal/mole
!n: multiplicity
!delta: degrees
!
!atom types             Kchi     n    delta
!

C6G  C1G  C2G  C3G      0.4561   3      0.00
C6G  C1G  C2G  C10G     0.4519   3      0.00
C6G  C1G  C2G  C11G     0.5742   3      0.00
H1G  C1G  C2G  C3G      0.5066   3      0.00
H1G  C1G  C2G  C10G     0.5455   3      0.00
H1G  C1G  C2G  C11G     0.5438   3      0.00
H2G  C1G  C2G  C3G      0.5129   3      0.00
H2G  C1G  C2G  C10G     0.5401   3      0.00
H2G  C1G  C2G  C11G     0.5167   3      0.00
C2G  C1G  C6G  C5G      0.4355   3      0.00
C2G  C1G  C6G  C9G      0.4291   3      0.00
C2G  C1G  C6G  H8G      0.3934   3      0.00
H1G  C1G  C6G  C5G      0.5177   3      0.00
H1G  C1G  C6G  C9G      0.5243   3      0.00
H1G  C1G  C6G  H8G      0.4251   3      0.00
H2G  C1G  C6G  C5G      0.5075   3      0.00
H2G  C1G  C6G  C9G      0.5009   3      0.00
H2G  C1G  C6G  H8G      0.4147   3      0.00
C1G  C2G  C3G  C4G      0.4635   3      0.00
C1G  C2G  C3G  H3G      0.5159   3      0.00
C1G  C2G  C3G  H4G      0.5297   3      0.00
C10G C2G  C3G  C4G      0.4599   3      0.00
C10G C2G  C3G  H3G      0.5417   3      0.00
C10G C2G  C3G  H4G      0.5503   3      0.00
C11G C2G  C3G  C4G      0.6236   3      0.00
C11G C2G  C3G  H3G      0.5604   3      0.00
C11G C2G  C3G  H4G      0.5626   3      0.00
C1G  C2G  C10G C8G      0.4234   3      0.00
C1G  C2G  C10G H13G     0.5082   3      0.00
C1G  C2G  C10G H14G     0.5086   3      0.00
C3G  C2G  C10G C8G      0.4235   3      0.00
C3G  C2G  C10G H13G     0.5056   3      0.00
C3G  C2G  C10G H14G     0.5073   3      0.00
C11G C2G  C10G C8G      0.5013   3      0.00
C11G C2G  C10G H13G     0.4759   3      0.00
C11G C2G  C10G H14G     0.4733   3      0.00
C1G  C2G  C11G O2G      0.0946   6     53.75
C1G  C2G  C11G O3G      0.1243   6    180.00
C3G  C2G  C11G O2G      0.0940   6    289.70
C3G  C2G  C11G O3G      0.1191   6    112.48
C10G C2G  C11G O2G      0.0938   6    172.68
C10G C2G  C11G O3G      0.1217   6    355.46
C2G  C3G  C4G  C5G      0.4329   3      0.00
C2G  C3G  C4G  C7G      0.4295   3      0.00
C2G  C3G  C4G  H5G      0.3907   3      0.00
H3G  C3G  C4G  C5G      0.5159   3      0.00
H3G  C3G  C4G  C7G      0.5213   3      0.00
H3G  C3G  C4G  H5G      0.4211   3      0.00
H4G  C3G  C4G  C5G      0.5101   3      0.00
H4G  C3G  C4G  C7G      0.5049   3      0.00
H4G  C3G  C4G  H5G      0.4161   3      0.00
C3G  C4G  C5G  C6G      0.4567   3      0.00
C3G  C4G  C5G  H6G      0.5004   3      0.00
C3G  C4G  C5G  H7G      0.5047   3      0.00
C7G  C4G  C5G  C6G      0.4563   3      0.00
C7G  C4G  C5G  H6G      0.5052   3      0.00
C7G  C4G  C5G  H7G      0.4999   3      0.00
H5G  C4G  C5G  C6G      0.4041   3      0.00
H5G  C4G  C5G  H6G      0.4154   3      0.00
H5G  C4G  C5G  H7G      0.4151   3      0.00
C3G  C4G  C7G  C8G      0.4304   3      0.00
C3G  C4G  C7G  H9G      0.5245   3      0.00
C3G  C4G  C7G  H10G     0.5016   3      0.00
C5G  C4G  C7G  C8G      0.4351   3      0.00
C5G  C4G  C7G  H9G      0.5180   3      0.00
C5G  C4G  C7G  H10G     0.5080   3      0.00
H5G  C4G  C7G  C8G      0.3930   3      0.00
H5G  C4G  C7G  H9G      0.4248   3      0.00
H5G  C4G  C7G  H10G     0.4152   3      0.00
C4G  C5G  C6G  C1G      0.4568   3      0.00
C4G  C5G  C6G  C9G      0.4572   3      0.00
C4G  C5G  C6G  H8G      0.4043   3      0.00
H6G  C5G  C6G  C1G      0.5002   3      0.00
H6G  C5G  C6G  C9G      0.5049   3      0.00
H6G  C5G  C6G  H8G      0.4150   3      0.00
H7G  C5G  C6G  C1G      0.5060   3      0.00
H7G  C5G  C6G  C9G      0.5007   3      0.00
H7G  C5G  C6G  H8G      0.4157   3      0.00
C1G  C6G  C9G  C8G      0.4287   3      0.00
C1G  C6G  C9G  H11G     0.5059   3      0.00
C1G  C6G  C9G  H12G     0.5253   3      0.00
C5G  C6G  C9G  C8G      0.4301   3      0.00
C5G  C6G  C9G  H11G     0.5105   3      0.00
C5G  C6G  C9G  H12G     0.5182   3      0.00
H8G  C6G  C9G  C8G      0.3890   3      0.00
H8G  C6G  C9G  H11G     0.4166   3      0.00
H8G  C6G  C9G  H12G     0.4226   3      0.00
C4G  C7G  C8G  C9G      0.4567   3      0.00
C4G  C7G  C8G  C10G     0.4534   3      0.00
C4G  C7G  C8G  C12G     0.5503   3      0.00
H9G  C7G  C8G  C9G      0.5072   3      0.00
H9G  C7G  C8G  C10G     0.5441   3      0.00
H9G  C7G  C8G  C12G     0.5277   3      0.00
H10G C7G  C8G  C9G      0.5143   3      0.00
H10G C7G  C8G  C10G     0.5402   3      0.00
H10G C7G  C8G  C12G     0.5049   3      0.00
C7G  C8G  C9G  C6G      0.4606   3      0.00
C7G  C8G  C9G  H11G     0.5268   3      0.00
C7G  C8G  C9G  H12G     0.5114   3      0.00
C10G C8G  C9G  C6G      0.4575   3      0.00
C10G C8G  C9G  H11G     0.5511   3      0.00
C10G C8G  C9G  H12G     0.5415   3      0.00
C12G C8G  C9G  C6G      0.6091   3      0.00
C12G C8G  C9G  H11G     0.5572   3      0.00
C12G C8G  C9G  H12G     0.5549   3      0.00
C7G  C8G  C10G C2G      0.4219   3      0.00
C7G  C8G  C10G H13G     0.5065   3      0.00
C7G  C8G  C10G H14G     0.5063   3      0.00
C9G  C8G  C10G C2G      0.4239   3      0.00
C9G  C8G  C10G H13G     0.5019   3      0.00
C9G  C8G  C10G H14G     0.4995   3      0.00
C12G C8G  C10G C2G      0.4641   3      0.00
C12G C8G  C10G H13G     0.4557   3      0.00
C12G C8G  C10G H14G     0.4588   3      0.00
C7G  C8G  C12G O1G      0.0938   6    180.00
C7G  C8G  C12G O4G      0.1386   6    180.00
C9G  C8G  C12G O1G      0.0961   6    292.02
C9G  C8G  C12G O4G      0.1356   6    115.52
C10G C8G  C12G O1G      0.0977   6    174.90
C10G C8G  C12G O4G      0.1346   6    180.00
C2G  C11G O3G  C13G     1.2864   2    180.00
O2G  C11G O3G  C13G     1.8924   2    180.00
C8G  C12G O4G  C15G     0.9061   2    166.31
O1G  C12G O4G  C15G     2.0723   2    180.00
C11G O3G  C13G C14G     0.5836   3    343.00
C11G O3G  C13G H15G     0.8860   3    226.65
C11G O3G  C13G H16G     0.9819   3    106.49
C12G O4G  C15G C16G     0.5594   3    343.42
C12G O4G  C15G H19G     0.8692   3    106.81
C12G O4G  C15G H20G     0.8835   3    227.14
O3G  C13G C14G N1G      0.6147   3    260.17
O3G  C13G C14G H17G     0.5920   3     20.01
O3G  C13G C14G H18G     0.5497   3    138.32
H15G C13G C14G N1G      0.6091   3     19.69
H15G C13G C14G H17G     0.5773   3    139.53
H15G C13G C14G H18G     0.5517   3    257.84
H16G C13G C14G N1G      0.5151   3    138.55
H16G C13G C14G H17G     0.5468   3    258.39
H16G C13G C14G H18G     0.5418   3     16.69
C13G C14G N1G  C17G     0.4492   3      0.00
C13G C14G N1G  C18G     0.4887   3      0.00
C13G C14G N1G  C21G     0.4862   3      0.00
H17G C14G N1G  C17G     0.4888   3      0.00
H17G C14G N1G  C18G     0.4865   3      0.00
H17G C14G N1G  C21G     0.5301   3      0.00
H18G C14G N1G  C17G     0.4676   3    250.02
H18G C14G N1G  C18G     0.5066   3     11.46
H18G C14G N1G  C21G     0.5275   3    130.40
O4G  C15G C16G N2G      0.6127   3      0.00
O4G  C15G C16G H21G     0.5739   3      0.00
O4G  C15G C16G H22G     0.6215   3      0.00
H19G C15G C16G N2G      0.5219   3      0.00
H19G C15G C16G H21G     0.5758   3      0.00
H19G C15G C16G H22G     0.5414   3      0.00
H20G C15G C16G N2G      0.5744   3      0.00
H20G C15G C16G H21G     0.5535   3      0.00
H20G C15G C16G H22G     0.5669   3      0.00
C15G C16G N2G  C19G     0.5262   3    103.55
C15G C16G N2G  C20G     0.4652   3    225.05
C15G C16G N2G  C22G     0.4904   3    344.39
H21G C16G N2G  C19G     0.4727   3    228.23
H21G C16G N2G  C20G     0.4878   3    349.74
H21G C16G N2G  C22G     0.5207   3    109.07
H22G C16G N2G  C19G     0.5348   3    343.51
H22G C16G N2G  C20G     0.4833   3    105.02
H22G C16G N2G  C22G     0.5458   3    224.35
C14G N1G  C17G H23G     0.5404   3      0.00
C14G N1G  C17G H24G     0.5193   3      0.00
C14G N1G  C17G H25G     0.5302   3      0.00
C18G N1G  C17G H23G     0.5162   3      0.00
C18G N1G  C17G H24G     0.5208   3      0.00
C18G N1G  C17G H25G     0.5095   3      0.00
C21G N1G  C17G H23G     0.5377   3      0.00
C21G N1G  C17G H24G     0.5253   3      0.00
C21G N1G  C17G H25G     0.5414   3      0.00
C14G N1G  C18G H26G     0.5458   3      0.00
C14G N1G  C18G H27G     0.5292   3      0.00
C14G N1G  C18G H28G     0.5338   3      0.00
C17G N1G  C18G H26G     0.5215   3      0.00
C17G N1G  C18G H27G     0.5297   3      0.00
C17G N1G  C18G H28G     0.5168   3      0.00
C21G N1G  C18G H26G     0.5443   3      0.00
C21G N1G  C18G H27G     0.5296   3      0.00
C21G N1G  C18G H28G     0.5427   3      0.00
C14G N1G  C21G C23G     0.4967   3      0.00
C14G N1G  C21G H35G     0.5449   3      0.00
C14G N1G  C21G H36G     0.5406   3      0.00
C17G N1G  C21G C23G     0.4938   3      0.00
C17G N1G  C21G H35G     0.4914   3      0.00
C17G N1G  C21G H36G     0.5259   3      0.00
C18G N1G  C21G C23G     0.4675   3      0.00
C18G N1G  C21G H35G     0.5026   3      0.00
C18G N1G  C21G H36G     0.4873   3      0.00
C16G N2G  C19G H29G     0.5543   3      0.00
C16G N2G  C19G H30G     0.5307   3      0.00
C16G N2G  C19G H31G     0.5390   3      0.00
C20G N2G  C19G H29G     0.5236   3      0.00
C20G N2G  C19G H30G     0.5310   3      0.00
C20G N2G  C19G H31G     0.5231   3      0.00
C22G N2G  C19G H29G     0.5485   3      0.00
C22G N2G  C19G H30G     0.5287   3      0.00
C22G N2G  C19G H31G     0.5472   3      0.00
C16G N2G  C20G H32G     0.5357   3      0.00
C16G N2G  C20G H33G     0.5262   3      0.00
C16G N2G  C20G H34G     0.5470   3      0.00
C19G N2G  C20G H32G     0.5213   3      0.00
C19G N2G  C20G H33G     0.5344   3      0.00
C19G N2G  C20G H34G     0.5262   3      0.00
C22G N2G  C20G H32G     0.5394   3      0.00
C22G N2G  C20G H33G     0.5355   3      0.00
C22G N2G  C20G H34G     0.5565   3      0.00
C16G N2G  C22G C36G     0.4927   3    350.62
C16G N2G  C22G H37G     0.5456   3    228.17
C16G N2G  C22G H38G     0.5370   3      0.00
C19G N2G  C22G C36G     0.4732   3    231.24
C19G N2G  C22G H37G     0.4932   3    108.78
C19G N2G  C22G H38G     0.5094   3      0.00
C20G N2G  C22G C36G     0.5155   3    110.59
C20G N2G  C22G H37G     0.5364   3    348.13
C20G N2G  C22G H38G     0.4945   3      0.00
N1G  C21G C23G C24G     0.5032   3      0.00
N1G  C21G C23G H39G     0.5196   3      0.00
N1G  C21G C23G H40G     0.5312   3      0.00
H35G C21G C23G C24G     0.5139   3      0.00
H35G C21G C23G H39G     0.5362   3      0.00
H35G C21G C23G H40G     0.5453   3      0.00
H36G C21G C23G C24G     0.5099   3      0.00
H36G C21G C23G H39G     0.5331   3      0.00
H36G C21G C23G H40G     0.5361   3      0.00
N2G  C22G C36G C37G     0.4805   3      0.00
N2G  C22G C36G H65G     0.5313   3      0.00
N2G  C22G C36G H66G     0.5153   3      0.00
H37G C22G C36G C37G     0.5063   3      0.00
H37G C22G C36G H65G     0.5382   3      0.00
H37G C22G C36G H66G     0.5301   3      0.00
H38G C22G C36G C37G     0.5114   3      0.00
H38G C22G C36G H65G     0.5560   3      0.00
H38G C22G C36G H66G     0.5386   3      0.00
C21G C23G C24G C25G     0.4482   3      0.00
C21G C23G C24G H41G     0.4784   3      0.00
C21G C23G C24G H42G     0.4765   3      0.00
H39G C23G C24G C25G     0.4624   3      0.00
H39G C23G C24G H41G     0.5092   3      0.00
H39G C23G C24G H42G     0.4840   3      0.00
H40G C23G C24G C25G     0.4648   3      0.00
H40G C23G C24G H41G     0.4854   3      0.00
H40G C23G C24G H42G     0.5110   3      0.00
C23G C24G C25G C26G     0.4482   3      0.00
C23G C24G C25G H43G     0.4614   3      0.00
C23G C24G C25G H44G     0.4631   3      0.00
H41G C24G C25G C26G     0.4595   3      0.00
H41G C24G C25G H43G     0.5029   3      0.00
H41G C24G C25G H44G     0.4718   3      0.00
H42G C24G C25G C26G     0.4602   3      0.00
H42G C24G C25G H43G     0.4719   3      0.00
H42G C24G C25G H44G     0.5038   3      0.00
C24G C25G C26G C27G     0.4315   3      0.00
C24G C25G C26G H45G     0.4542   3      0.00
C24G C25G C26G H46G     0.4535   3      0.00
H43G C25G C26G C27G     0.4509   3      0.00
H43G C25G C26G H45G     0.4996   3      0.00
H43G C25G C26G H46G     0.4669   3      0.00
H44G C25G C26G C27G     0.4525   3      0.00
H44G C25G C26G H45G     0.4672   3      0.00
H44G C25G C26G H46G     0.5007   3      0.00
C25G C26G C27G C28G     0.4375   3      0.00
C25G C26G C27G H47G     0.4517   3      0.00
C25G C26G C27G H48G     0.4539   3      0.00
H45G C26G C27G C28G     0.4532   3      0.00
H45G C26G C27G H47G     0.4980   3      0.00
H45G C26G C27G H48G     0.4647   3      0.00
H46G C26G C27G C28G     0.4532   3      0.00
H46G C26G C27G H47G     0.4646   3      0.00
H46G C26G C27G H48G     0.4987   3      0.00
C26G C27G C28G C29G     0.4296   3      0.00
C26G C27G C28G H49G     0.4506   3      0.00
C26G C27G C28G H50G     0.4500   3      0.00
H47G C27G C28G C29G     0.4491   3      0.00
H47G C27G C28G H49G     0.4974   3      0.00
H47G C27G C28G H50G     0.4640   3      0.00
H48G C27G C28G C29G     0.4504   3      0.00
H48G C27G C28G H49G     0.4638   3      0.00
H48G C27G C28G H50G     0.4984   3      0.00
C27G C28G C29G C30G     0.4348   3      0.00
C27G C28G C29G H51G     0.4498   3      0.00
C27G C28G C29G H52G     0.4522   3      0.00
H49G C28G C29G C30G     0.4519   3      0.00
H49G C28G C29G H51G     0.4973   3      0.00
H49G C28G C29G H52G     0.4636   3      0.00
H50G C28G C29G C30G     0.4514   3      0.00
H50G C28G C29G H51G     0.4635   3      0.00
H50G C28G C29G H52G     0.4977   3      0.00
C28G C29G C30G C31G     0.4307   3      0.00
C28G C29G C30G H53G     0.4505   3      0.00
C28G C29G C30G H54G     0.4498   3      0.00
H51G C29G C30G C31G     0.4496   3      0.00
H51G C29G C30G H53G     0.4972   3      0.00
H51G C29G C30G H54G     0.4640   3      0.00
H52G C29G C30G C31G     0.4504   3      0.00
H52G C29G C30G H53G     0.4638   3      0.00
H52G C29G C30G H54G     0.4977   3      0.00
C29G C30G C31G C32G     0.4340   3      0.00
C29G C30G C31G H55G     0.4499   3      0.00
C29G C30G C31G H56G     0.4520   3      0.00
H53G C30G C31G C32G     0.4517   3      0.00
H53G C30G C31G H55G     0.4973   3      0.00
H53G C30G C31G H56G     0.4645   3      0.00
H54G C30G C31G C32G     0.4512   3      0.00
H54G C30G C31G H55G     0.4642   3      0.00
H54G C30G C31G H56G     0.4975   3      0.00
C30G C31G C32G C33G     0.4324   3      0.00
C30G C31G C32G H57G     0.4511   3      0.00
C30G C31G C32G H58G     0.4505   3      0.00
H55G C31G C32G C33G     0.4506   3      0.00
H55G C31G C32G H57G     0.4972   3      0.00
H55G C31G C32G H58G     0.4652   3      0.00
H56G C31G C32G C33G     0.4509   3      0.00
H56G C31G C32G H57G     0.4651   3      0.00
H56G C31G C32G H58G     0.4975   3      0.00
C31G C32G C33G C34G     0.4334   3      0.00
C31G C32G C33G H59G     0.4506   3      0.00
C31G C32G C33G H60G     0.4518   3      0.00
H57G C32G C33G C34G     0.4513   3      0.00
H57G C32G C33G H59G     0.4973   3      0.00
H57G C32G C33G H60G     0.4659   3      0.00
H58G C32G C33G C34G     0.4510   3      0.00
H58G C32G C33G H59G     0.4656   3      0.00
H58G C32G C33G H60G     0.4974   3      0.00
C32G C33G C34G C35G     0.4363   3      0.00
C32G C33G C34G H61G     0.4522   3      0.00
C32G C33G C34G H62G     0.4521   3      0.00
H59G C33G C34G C35G     0.4536   3      0.00
H59G C33G C34G H61G     0.4982   3      0.00
H59G C33G C34G H62G     0.4668   3      0.00
H60G C33G C34G C35G     0.4539   3      0.00
H60G C33G C34G H61G     0.4668   3      0.00
H60G C33G C34G H62G     0.4983   3      0.00
C33G C34G C35G H63G     0.4500   3      0.00
C33G C34G C35G H64G     0.4500   3      0.00
C33G C34G C35G H91G     0.4580   3      0.00
H61G C34G C35G H63G     0.4940   3      0.00
H61G C34G C35G H64G     0.4674   3      0.00
H61G C34G C35G H91G     0.4723   3      0.00
H62G C34G C35G H63G     0.4673   3      0.00
H62G C34G C35G H64G     0.4938   3      0.00
H62G C34G C35G H91G     0.4721   3      0.00
C22G C36G C37G C38G     0.4485   3      0.00
C22G C36G C37G H67G     0.4811   3      0.00
C22G C36G C37G H68G     0.4761   3      0.00
H65G C36G C37G C38G     0.4642   3      0.00
H65G C36G C37G H67G     0.5108   3      0.00
H65G C36G C37G H68G     0.4894   3      0.00
H66G C36G C37G C38G     0.4670   3      0.00
H66G C36G C37G H67G     0.4864   3      0.00
H66G C36G C37G H68G     0.5084   3      0.00
C36G C37G C38G C39G     0.4383   3      0.00
C36G C37G C38G H69G     0.4615   3      0.00
C36G C37G C38G H70G     0.4630   3      0.00
H67G C37G C38G C39G     0.4595   3      0.00
H67G C37G C38G H69G     0.5040   3      0.00
H67G C37G C38G H70G     0.4745   3      0.00
H68G C37G C38G C39G     0.4562   3      0.00
H68G C37G C38G H69G     0.4777   3      0.00
H68G C37G C38G H70G     0.5034   3      0.00
C37G C38G C39G C40G     0.4343   3      0.00
C37G C38G C39G H71G     0.4580   3      0.00
C37G C38G C39G H72G     0.4530   3      0.00
H69G C38G C39G C40G     0.4531   3      0.00
H69G C38G C39G H71G     0.5007   3      0.00
H69G C38G C39G H72G     0.4720   3      0.00
H70G C38G C39G C40G     0.4565   3      0.00
H70G C38G C39G H71G     0.4708   3      0.00
H70G C38G C39G H72G     0.4996   3      0.00
C38G C39G C40G C41G     0.4327   3      0.00
C38G C39G C40G H73G     0.4532   3      0.00
C38G C39G C40G H74G     0.4544   3      0.00
H71G C39G C40G C41G     0.4536   3      0.00
H71G C39G C40G H73G     0.4989   3      0.00
H71G C39G C40G H74G     0.4684   3      0.00
H72G C39G C40G C41G     0.4515   3      0.00
H72G C39G C40G H73G     0.4705   3      0.00
H72G C39G C40G H74G     0.4986   3      0.00
C39G C40G C41G C42G     0.4337   3      0.00
C39G C40G C41G H75G     0.4541   3      0.00
C39G C40G C41G H76G     0.4506   3      0.00
H73G C40G C41G C42G     0.4515   3      0.00
H73G C40G C41G H75G     0.4983   3      0.00
H73G C40G C41G H76G     0.4688   3      0.00
H74G C40G C41G C42G     0.4539   3      0.00
H74G C40G C41G H75G     0.4682   3      0.00
H74G C40G C41G H76G     0.4977   3      0.00
C40G C41G C42G C43G     0.4331   3      0.00
C40G C41G C42G H77G     0.4520   3      0.00
C40G C41G C42G H78G     0.4528   3      0.00
H75G C41G C42G C43G     0.4524   3      0.00
H75G C41G C42G H77G     0.4979   3      0.00
H75G C41G C42G H78G     0.4674   3      0.00
H76G C41G C42G C43G     0.4512   3      0.00
H76G C41G C42G H77G     0.4688   3      0.00
H76G C41G C42G H78G     0.4978   3      0.00
C41G C42G C43G C44G     0.4344   3      0.00
C41G C42G C43G H79G     0.4532   3      0.00
C41G C42G C43G H80G     0.4508   3      0.00
H77G C42G C43G C44G     0.4515   3      0.00
H77G C42G C43G H79G     0.4977   3      0.00
H77G C42G C43G H80G     0.4679   3      0.00
H78G C42G C43G C44G     0.4530   3      0.00
H78G C42G C43G H79G     0.4677   3      0.00
H78G C42G C43G H80G     0.4975   3      0.00
C42G C43G C44G C45G     0.4339   3      0.00
C42G C43G C44G H81G     0.4520   3      0.00
C42G C43G C44G H82G     0.4525   3      0.00
H79G C43G C44G C45G     0.4522   3      0.00
H79G C43G C44G H81G     0.4978   3      0.00
H79G C43G C44G H82G     0.4673   3      0.00
H80G C43G C44G C45G     0.4515   3      0.00
H80G C43G C44G H81G     0.4681   3      0.00
H80G C43G C44G H82G     0.4976   3      0.00
C43G C44G C45G C46G     0.4346   3      0.00
C43G C44G C45G H83G     0.4528   3      0.00
C43G C44G C45G H84G     0.4512   3      0.00
H81G C44G C45G C46G     0.4515   3      0.00
H81G C44G C45G H83G     0.4976   3      0.00
H81G C44G C45G H84G     0.4676   3      0.00
H82G C44G C45G C46G     0.4525   3      0.00
H82G C44G C45G H83G     0.4676   3      0.00
H82G C44G C45G H84G     0.4975   3      0.00
C44G C45G C46G C47G     0.4336   3      0.00
C44G C45G C46G H85G     0.4519   3      0.00
C44G C45G C46G H86G     0.4521   3      0.00
H83G C45G C46G C47G     0.4515   3      0.00
H83G C45G C46G H85G     0.4976   3      0.00
H83G C45G C46G H86G     0.4670   3      0.00
H84G C45G C46G C47G     0.4512   3      0.00
H84G C45G C46G H85G     0.4674   3      0.00
H84G C45G C46G H86G     0.4975   3      0.00
C45G C46G C47G C48G     0.4365   3      0.00
C45G C46G C47G H87G     0.4527   3      0.00
C45G C46G C47G H88G     0.4521   3      0.00
H85G C46G C47G C48G     0.4536   3      0.00
H85G C46G C47G H87G     0.4984   3      0.00
H85G C46G C47G H88G     0.4670   3      0.00
H86G C46G C47G C48G     0.4540   3      0.00
H86G C46G C47G H87G     0.4671   3      0.00
H86G C46G C47G H88G     0.4984   3      0.00
C46G C47G C48G H89G     0.4501   3      0.00
C46G C47G C48G H90G     0.4502   3      0.00
C46G C47G C48G H92G     0.4581   3      0.00
H87G C47G C48G H89G     0.4940   3      0.00
H87G C47G C48G H90G     0.4674   3      0.00
H87G C47G C48G H92G     0.4723   3      0.00
H88G C47G C48G H89G     0.4674   3      0.00
H88G C47G C48G H90G     0.4940   3      0.00
H88G C47G C48G H92G     0.4722   3      0.00

IMPROPER
!
!V(improper) = Kpsi(psi - psi0)**2
!
!Kpsi: kcal/mole/rad**2
!psi0: degrees
!note that the second column of numbers (0) is ignored
!
!atom types             Kpsi        0  psi0
!


NONBONDED nbxmod  5 atom cdiel shift vatom vdistance vswitch -
cutnb 14.0 ctofnb 12.0 ctonnb 10.0 eps 1.0 e14fac 1.0 wmin 1.5
                !adm jr., 5/08/91, suggested cutoff scheme
!
!V(Lennard-Jones) = Eps(i,j)*[(Rmin(i,j)/r(i,j))**12 - 2(Rmin(i,j)/r(i,j))**6]
!
!epsilon [kcal/mole]: Eps(i,j) = sqrt(eps(i) * eps(j))
!Rmin/2  [A]:         Rmin(i,j) = Rmin/2(i) + Rmin/2(j)
!
!atom  ignored   epsilon     Rmin/2  ignored   eps,1-4     Rmin/2,1-4
!

C1G      0.0     -0.1050     1.9255    ! 
C2G      0.0     -0.1050     1.9255    ! 
C3G      0.0     -0.1050     1.9255    ! 
C4G      0.0     -0.1050     1.9255    ! 
C5G      0.0     -0.1050     1.9255    ! 
C6G      0.0     -0.1050     1.9255    ! 
C7G      0.0     -0.1050     1.9255    ! 
C8G      0.0     -0.1050     1.9255    ! 
C9G      0.0     -0.1050     1.9255    ! 
C10G     0.0     -0.1050     1.9255    ! 
C11G     0.0     -0.1050     1.9255    ! 
C12G     0.0     -0.1050     1.9255    ! 
O1G      0.0     -0.0600     1.7500    ! 
O2G      0.0     -0.0600     1.7500    ! 
O3G      0.0     -0.0600     1.7500    ! 
O4G      0.0     -0.0600     1.7500    ! 
C13G     0.0     -0.1050     1.9255    ! 
C14G     0.0     -0.1050     1.9255    ! 
C15G     0.0     -0.1050     1.9255    ! 
C16G     0.0     -0.1050     1.9255    ! 
N1G      0.0     -0.0690     1.8300    ! 
N2G      0.0     -0.0690     1.8300    ! 
C17G     0.0     -0.1050     1.9255    ! 
C18G     0.0     -0.1050     1.9255    ! 
C19G     0.0     -0.1050     1.9255    ! 
C20G     0.0     -0.1050     1.9255    ! 
C21G     0.0     -0.1050     1.9255    ! 
C22G     0.0     -0.1050     1.9255    ! 
C23G     0.0     -0.1050     1.9255    ! 
C24G     0.0     -0.1050     1.9255    ! 
C25G     0.0     -0.1050     1.9255    ! 
C26G     0.0     -0.1050     1.9255    ! 
C27G     0.0     -0.1050     1.9255    ! 
C28G     0.0     -0.1050     1.9255    ! 
C29G     0.0     -0.1050     1.9255    ! 
C30G     0.0     -0.1050     1.9255    ! 
C31G     0.0     -0.1050     1.9255    ! 
C32G     0.0     -0.1050     1.9255    ! 
C33G     0.0     -0.1050     1.9255    ! 
C34G     0.0     -0.1050     1.9255    ! 
C35G     0.0     -0.1050     1.9255    ! 
C36G     0.0     -0.1050     1.9255    ! 
C37G     0.0     -0.1050     1.9255    ! 
C38G     0.0     -0.1050     1.9255    ! 
C39G     0.0     -0.1050     1.9255    ! 
C40G     0.0     -0.1050     1.9255    ! 
C41G     0.0     -0.1050     1.9255    ! 
C42G     0.0     -0.1050     1.9255    ! 
C43G     0.0     -0.1050     1.9255    ! 
C44G     0.0     -0.1050     1.9255    ! 
C45G     0.0     -0.1050     1.9255    ! 
C46G     0.0     -0.1050     1.9255    ! 
C47G     0.0     -0.1050     1.9255    ! 
C48G     0.0     -0.1050     1.9255    ! 
H1G      0.0     -0.0440     1.4430    ! 
H2G      0.0     -0.0440     1.4430    ! 
H3G      0.0     -0.0440     1.4430    ! 
H4G      0.0     -0.0440     1.4430    ! 
H5G      0.0     -0.0440     1.4430    ! 
H6G      0.0     -0.0440     1.4430    ! 
H7G      0.0     -0.0440     1.4430    ! 
H8G      0.0     -0.0440     1.4430    ! 
H9G      0.0     -0.0440     1.4430    ! 
H10G     0.0     -0.0440     1.4430    ! 
H11G     0.0     -0.0440     1.4430    ! 
H12G     0.0     -0.0440     1.4430    ! 
H13G     0.0     -0.0440     1.4430    ! 
H14G     0.0     -0.0440     1.4430    ! 
H15G     0.0     -0.0440     1.4430    ! 
H16G     0.0     -0.0440     1.4430    ! 
H17G     0.0     -0.0440     1.4430    ! 
H18G     0.0     -0.0440     1.4430    ! 
H19G     0.0     -0.0440     1.4430    ! 
H20G     0.0     -0.0440     1.4430    ! 
H21G     0.0     -0.0440     1.4430    ! 
H22G     0.0     -0.0440     1.4430    ! 
H23G     0.0     -0.0440     1.4430    ! 
H24G     0.0     -0.0440     1.4430    ! 
H25G     0.0     -0.0440     1.4430    ! 
H26G     0.0     -0.0440     1.4430    ! 
H27G     0.0     -0.0440     1.4430    ! 
H28G     0.0     -0.0440     1.4430    ! 
H29G     0.0     -0.0440     1.4430    ! 
H30G     0.0     -0.0440     1.4430    ! 
H31G     0.0     -0.0440     1.4430    ! 
H32G     0.0     -0.0440     1.4430    ! 
H33G     0.0     -0.0440     1.4430    ! 
H34G     0.0     -0.0440     1.4430    ! 
H35G     0.0     -0.0440     1.4430    ! 
H36G     0.0     -0.0440     1.4430    ! 
H37G     0.0     -0.0440     1.4430    ! 
H38G     0.0     -0.0440     1.4430    ! 
H39G     0.0     -0.0440     1.4430    ! 
H40G     0.0     -0.0440     1.4430    ! 
H41G     0.0     -0.0440     1.4430    ! 
H42G     0.0     -0.0440     1.4430    ! 
H43G     0.0     -0.0440     1.4430    ! 
H44G     0.0     -0.0440     1.4430    ! 
H45G     0.0     -0.0440     1.4430    ! 
H46G     0.0     -0.0440     1.4430    ! 
H47G     0.0     -0.0440     1.4430    ! 
H48G     0.0     -0.0440     1.4430    ! 
H49G     0.0     -0.0440     1.4430    ! 
H50G     0.0     -0.0440     1.4430    ! 
H51G     0.0     -0.0440     1.4430    ! 
H52G     0.0     -0.0440     1.4430    ! 
H53G     0.0     -0.0440     1.4430    ! 
H54G     0.0     -0.0440     1.4430    ! 
H55G     0.0     -0.0440     1.4430    ! 
H56G     0.0     -0.0440     1.4430    ! 
H57G     0.0     -0.0440     1.4430    ! 
H58G     0.0     -0.0440     1.4430    ! 
H59G     0.0     -0.0440     1.4430    ! 
H60G     0.0     -0.0440     1.4430    ! 
H61G     0.0     -0.0440     1.4430    ! 
H62G     0.0     -0.0440     1.4430    ! 
H63G     0.0     -0.0440     1.4430    ! 
H64G     0.0     -0.0440     1.4430    ! 
H65G     0.0     -0.0440     1.4430    ! 
H66G     0.0     -0.0440     1.4430    ! 
H67G     0.0     -0.0440     1.4430    ! 
H68G     0.0     -0.0440     1.4430    ! 
H69G     0.0     -0.0440     1.4430    ! 
H70G     0.0     -0.0440     1.4430    ! 
H71G     0.0     -0.0440     1.4430    ! 
H72G     0.0     -0.0440     1.4430    ! 
H73G     0.0     -0.0440     1.4430    ! 
H74G     0.0     -0.0440     1.4430    ! 
H75G     0.0     -0.0440     1.4430    ! 
H76G     0.0     -0.0440     1.4430    ! 
H77G     0.0     -0.0440     1.4430    ! 
H78G     0.0     -0.0440     1.4430    ! 
H79G     0.0     -0.0440     1.4430    ! 
H80G     0.0     -0.0440     1.4430    ! 
H81G     0.0     -0.0440     1.4430    ! 
H82G     0.0     -0.0440     1.4430    ! 
H83G     0.0     -0.0440     1.4430    ! 
H84G     0.0     -0.0440     1.4430    ! 
H85G     0.0     -0.0440     1.4430    ! 
H86G     0.0     -0.0440     1.4430    ! 
H87G     0.0     -0.0440     1.4430    ! 
H88G     0.0     -0.0440     1.4430    ! 
H89G     0.0     -0.0440     1.4430    ! 
H90G     0.0     -0.0440     1.4430    ! 
H91G     0.0     -0.0440     1.4430    ! 
H92G     0.0     -0.0440     1.4430    ! 
END
