# Supplementary material for: A Systematic Approach: Molecular Dynamics Study and Parametrisation of Gemini Type Cationic Surfactants
Source: Int J Mol Sci. 2021 Oct 10;22(20):10939. doi: 10.3390/ijms222010939 (PMC8536075; doi:10.3390/ijms222010939)
Supplement: Supplementary file 1 [file ijms-22-10939-s001.zip › Force_fields/Adm_1_14/Adm_1_14.pdb]

REMARK original generated coordinate pdb file
ATOM      1  C1G AD2 X   1      -7.188  -0.139   1.235  1.00  0.00      GEM  C
ATOM      2  C2G AD2 X   1      -6.100  -0.452   0.169  1.00  0.00      GEM  C
ATOM      3  C3G AD2 X   1      -4.990   0.640   0.203  1.00  0.00      GEM  C
ATOM      4  C4G AD2 X   1      -4.368   0.686   1.612  1.00  0.00      GEM  C
ATOM      5  C5G AD2 X   1      -5.455   1.011   2.656  1.00  0.00      GEM  C
ATOM      6  C6G AD2 X   1      -6.538  -0.087   2.632  1.00  0.00      GEM  C
ATOM      7  C7G AD2 X   1      -3.712  -0.666   1.955  1.00  0.00      GEM  C
ATOM      8  C8G AD2 X   1      -4.795  -1.781   1.951  1.00  0.00      GEM  C
ATOM      9  C9G AD2 X   1      -5.912  -1.449   2.985  1.00  0.00      GEM  C
ATOM     10 C10G AD2 X   1      -5.444  -1.810   0.541  1.00  0.00      GEM  C
ATOM     11 C11G AD2 X   1      -6.659  -0.602  -1.258  1.00  0.00      GEM  C
ATOM     12 C12G AD2 X   1      -4.226  -3.187   2.213  1.00  0.00      GEM  C
ATOM     13  O1G AD2 X   1      -4.395  -4.112   1.442  1.00  0.00      GEM  O
ATOM     14  O2G AD2 X   1      -6.441  -1.588  -1.938  1.00  0.00      GEM  O
ATOM     15  O3G AD2 X   1      -7.387   0.370  -1.882  1.00  0.00      GEM  O
ATOM     16  O4G AD2 X   1      -3.552  -3.513   3.358  1.00  0.00      GEM  O
ATOM     17 C13G AD2 X   1      -7.917   1.593  -1.339  1.00  0.00      GEM  C
ATOM     18 C14G AD2 X   1      -8.271   2.514  -2.500  1.00  0.00      GEM  C
ATOM     19 C15G AD2 X   1      -3.012  -2.642   4.366  1.00  0.00      GEM  C
ATOM     20 C16G AD2 X   1      -2.723  -3.447   5.625  1.00  0.00      GEM  C
ATOM     21  N1G AD2 X   1      -9.594   2.261  -3.223  1.00  0.00      GEM  N
ATOM     22  N2G AD2 X   1      -1.616  -4.501   5.571  1.00  0.00      GEM  N
ATOM     23 C17G AD2 X   1      -9.705   0.828  -3.676  1.00  0.00      GEM  C
ATOM     24 C18G AD2 X   1     -10.749   2.591  -2.313  1.00  0.00      GEM  C
ATOM     25 C19G AD2 X   1      -2.095  -5.734   4.842  1.00  0.00      GEM  C
ATOM     26 C20G AD2 X   1      -0.389  -3.962   4.885  1.00  0.00      GEM  C
ATOM     27 C21G AD2 X   1      -9.592   3.203  -4.439  1.00  0.00      GEM  C
ATOM     28 C22G AD2 X   1      -1.294  -4.843   7.036  1.00  0.00      GEM  C
ATOM     29 C23G AD2 X   1     -10.874   3.256  -5.267  1.00  0.00      GEM  C
ATOM     30 C24G AD2 X   1     -10.676   4.199  -6.468  1.00  0.00      GEM  C
ATOM     31 C25G AD2 X   1     -11.936   4.327  -7.334  1.00  0.00      GEM  C
ATOM     32 C26G AD2 X   1     -11.750   5.268  -8.532  1.00  0.00      GEM  C
ATOM     33 C27G AD2 X   1     -13.007   5.410  -9.401  1.00  0.00      GEM  C
ATOM     34 C28G AD2 X   1     -12.822   6.356 -10.595  1.00  0.00      GEM  C
ATOM     35 C29G AD2 X   1     -14.079   6.507 -11.463  1.00  0.00      GEM  C
ATOM     36 C30G AD2 X   1     -13.891   7.457 -12.654  1.00  0.00      GEM  C
ATOM     37 C31G AD2 X   1     -15.148   7.613 -13.522  1.00  0.00      GEM  C
ATOM     38 C32G AD2 X   1     -14.959   8.565 -14.711  1.00  0.00      GEM  C
ATOM     39 C33G AD2 X   1     -16.215   8.724 -15.579  1.00  0.00      GEM  C
ATOM     40 C34G AD2 X   1     -16.026   9.676 -16.768  1.00  0.00      GEM  C
ATOM     41 C35G AD2 X   1     -17.286   9.829 -17.628  1.00  0.00      GEM  C
ATOM     42 C36G AD2 X   1      -0.371  -6.037   7.268  1.00  0.00      GEM  C
ATOM     43 C37G AD2 X   1      -0.067  -6.179   8.770  1.00  0.00      GEM  C
ATOM     44 C38G AD2 X   1       0.822  -7.393   9.076  1.00  0.00      GEM  C
ATOM     45 C39G AD2 X   1       1.136  -7.554  10.570  1.00  0.00      GEM  C
ATOM     46 C40G AD2 X   1       2.018  -8.772  10.877  1.00  0.00      GEM  C
ATOM     47 C41G AD2 X   1       2.334  -8.942  12.370  1.00  0.00      GEM  C
ATOM     48 C42G AD2 X   1       3.213 -10.163  12.675  1.00  0.00      GEM  C
ATOM     49 C43G AD2 X   1       3.530 -10.337  14.166  1.00  0.00      GEM  C
ATOM     50 C44G AD2 X   1       4.407 -11.560  14.469  1.00  0.00      GEM  C
ATOM     51 C45G AD2 X   1       4.724 -11.737  15.960  1.00  0.00      GEM  C
ATOM     52 C46G AD2 X   1       5.601 -12.960  16.261  1.00  0.00      GEM  C
ATOM     53 C47G AD2 X   1       5.918 -13.140  17.753  1.00  0.00      GEM  C
ATOM     54 C48G AD2 X   1       6.794 -14.364  18.043  1.00  0.00      GEM  C
ATOM     55  H1G AD2 X   1      -7.674   0.822   1.051  1.00  0.00      GEM  H
ATOM     56  H2G AD2 X   1      -7.969  -0.909   1.205  1.00  0.00      GEM  H
ATOM     57  H3G AD2 X   1      -5.387   1.630  -0.045  1.00  0.00      GEM  H
ATOM     58  H4G AD2 X   1      -4.222   0.407  -0.544  1.00  0.00      GEM  H
ATOM     59  H5G AD2 X   1      -3.594   1.464   1.628  1.00  0.00      GEM  H
ATOM     60  H6G AD2 X   1      -5.906   1.989   2.441  1.00  0.00      GEM  H
ATOM     61  H7G AD2 X   1      -5.008   1.077   3.657  1.00  0.00      GEM  H
ATOM     62  H8G AD2 X   1      -7.317   0.143   3.370  1.00  0.00      GEM  H
ATOM     63  H9G AD2 X   1      -3.223  -0.573   2.927  1.00  0.00      GEM  H
ATOM     64 H10G AD2 X   1      -2.931  -0.908   1.221  1.00  0.00      GEM  H
ATOM     65 H11G AD2 X   1      -6.677  -2.236   2.963  1.00  0.00      GEM  H
ATOM     66 H12G AD2 X   1      -5.524  -1.412   4.007  1.00  0.00      GEM  H
ATOM     67 H13G AD2 X   1      -4.684  -2.065  -0.203  1.00  0.00      GEM  H
ATOM     68 H14G AD2 X   1      -6.198  -2.601   0.500  1.00  0.00      GEM  H
ATOM     69 H15G AD2 X   1      -7.167   2.120  -0.748  1.00  0.00      GEM  H
ATOM     70 H16G AD2 X   1      -8.772   1.372  -0.697  1.00  0.00      GEM  H
ATOM     71 H17G AD2 X   1      -8.328   3.539  -2.129  1.00  0.00      GEM  H
ATOM     72 H18G AD2 X   1      -7.484   2.462  -3.255  1.00  0.00      GEM  H
ATOM     73 H19G AD2 X   1      -2.120  -2.145   3.981  1.00  0.00      GEM  H
ATOM     74 H20G AD2 X   1      -3.732  -1.880   4.668  1.00  0.00      GEM  H
ATOM     75 H21G AD2 X   1      -3.623  -3.965   5.961  1.00  0.00      GEM  H
ATOM     76 H22G AD2 X   1      -2.425  -2.735   6.399  1.00  0.00      GEM  H
ATOM     77 H23G AD2 X   1     -10.634   0.707  -4.229  1.00  0.00      GEM  H
ATOM     78 H24G AD2 X   1      -8.850   0.592  -4.310  1.00  0.00      GEM  H
ATOM     79 H25G AD2 X   1      -9.710   0.178  -2.804  1.00  0.00      GEM  H
ATOM     80 H26G AD2 X   1     -11.681   2.367  -2.830  1.00  0.00      GEM  H
ATOM     81 H27G AD2 X   1     -10.704   3.649  -2.053  1.00  0.00      GEM  H
ATOM     82 H28G AD2 X   1     -10.685   1.979  -1.415  1.00  0.00      GEM  H
ATOM     83 H29G AD2 X   1      -1.267  -6.435   4.760  1.00  0.00      GEM  H
ATOM     84 H30G AD2 X   1      -2.913  -6.178   5.411  1.00  0.00      GEM  H
ATOM     85 H31G AD2 X   1      -2.442  -5.440   3.855  1.00  0.00      GEM  H
ATOM     86 H32G AD2 X   1       0.412  -4.692   4.978  1.00  0.00      GEM  H
ATOM     87 H33G AD2 X   1      -0.097  -3.023   5.358  1.00  0.00      GEM  H
ATOM     88 H34G AD2 X   1      -0.609  -3.807   3.829  1.00  0.00      GEM  H
ATOM     89 H35G AD2 X   1      -8.751   2.875  -5.055  1.00  0.00      GEM  H
ATOM     90 H36G AD2 X   1      -9.359   4.194  -4.040  1.00  0.00      GEM  H
ATOM     91 H37G AD2 X   1      -2.262  -5.016   7.513  1.00  0.00      GEM  H
ATOM     92 H38G AD2 X   1      -0.862  -3.932   7.457  1.00  0.00      GEM  H
ATOM     93 H39G AD2 X   1     -11.145   2.262  -5.638  1.00  0.00      GEM  H
ATOM     94 H40G AD2 X   1     -11.711   3.624  -4.663  1.00  0.00      GEM  H
ATOM     95 H41G AD2 X   1      -9.844   3.833  -7.086  1.00  0.00      GEM  H
ATOM     96 H42G AD2 X   1     -10.382   5.195  -6.105  1.00  0.00      GEM  H
ATOM     97 H43G AD2 X   1     -12.231   3.330  -7.696  1.00  0.00      GEM  H
ATOM     98 H44G AD2 X   1     -12.768   4.689  -6.712  1.00  0.00      GEM  H
ATOM     99 H45G AD2 X   1     -10.919   4.904  -9.153  1.00  0.00      GEM  H
ATOM    100 H46G AD2 X   1     -11.449   6.262  -8.167  1.00  0.00      GEM  H
ATOM    101 H47G AD2 X   1     -13.308   4.417  -9.768  1.00  0.00      GEM  H
ATOM    102 H48G AD2 X   1     -13.839   5.772  -8.777  1.00  0.00      GEM  H
ATOM    103 H49G AD2 X   1     -11.992   5.992 -11.220  1.00  0.00      GEM  H
ATOM    104 H50G AD2 X   1     -12.516   7.348 -10.226  1.00  0.00      GEM  H
ATOM    105 H51G AD2 X   1     -14.384   5.517 -11.834  1.00  0.00      GEM  H
ATOM    106 H52G AD2 X   1     -14.908   6.871 -10.838  1.00  0.00      GEM  H
ATOM    107 H53G AD2 X   1     -13.062   7.093 -13.280  1.00  0.00      GEM  H
ATOM    108 H54G AD2 X   1     -13.583   8.446 -12.283  1.00  0.00      GEM  H
ATOM    109 H55G AD2 X   1     -15.456   6.624 -13.895  1.00  0.00      GEM  H
ATOM    110 H56G AD2 X   1     -15.977   7.977 -12.896  1.00  0.00      GEM  H
ATOM    111 H57G AD2 X   1     -14.130   8.201 -15.338  1.00  0.00      GEM  H
ATOM    112 H58G AD2 X   1     -14.650   9.553 -14.338  1.00  0.00      GEM  H
ATOM    113 H59G AD2 X   1     -16.525   7.736 -15.954  1.00  0.00      GEM  H
ATOM    114 H60G AD2 X   1     -17.044   9.088 -14.953  1.00  0.00      GEM  H
ATOM    115 H61G AD2 X   1     -15.198   9.312 -17.394  1.00  0.00      GEM  H
ATOM    116 H62G AD2 X   1     -15.717  10.663 -16.394  1.00  0.00      GEM  H
ATOM    117 H63G AD2 X   1     -17.601   8.863 -18.045  1.00  0.00      GEM  H
ATOM    118 H64G AD2 X   1     -18.123  10.224 -17.037  1.00  0.00      GEM  H
ATOM    119 H65G AD2 X   1      -0.841  -6.961   6.913  1.00  0.00      GEM  H
ATOM    120 H66G AD2 X   1       0.574  -5.919   6.725  1.00  0.00      GEM  H
ATOM    121 H67G AD2 X   1      -1.010  -6.269   9.327  1.00  0.00      GEM  H
ATOM    122 H68G AD2 X   1       0.425  -5.265   9.132  1.00  0.00      GEM  H
ATOM    123 H69G AD2 X   1       0.327  -8.304   8.709  1.00  0.00      GEM  H
ATOM    124 H70G AD2 X   1       1.763  -7.304   8.514  1.00  0.00      GEM  H
ATOM    125 H71G AD2 X   1       0.193  -7.638  11.131  1.00  0.00      GEM  H
ATOM    126 H72G AD2 X   1       1.634  -6.643  10.936  1.00  0.00      GEM  H
ATOM    127 H73G AD2 X   1       1.520  -9.681  10.507  1.00  0.00      GEM  H
ATOM    128 H74G AD2 X   1       2.960  -8.687  10.315  1.00  0.00      GEM  H
ATOM    129 H75G AD2 X   1       1.392  -9.024  12.932  1.00  0.00      GEM  H
ATOM    130 H76G AD2 X   1       2.834  -8.034  12.740  1.00  0.00      GEM  H
ATOM    131 H77G AD2 X   1       2.713 -11.070  12.303  1.00  0.00      GEM  H
ATOM    132 H78G AD2 X   1       4.155 -10.080  12.112  1.00  0.00      GEM  H
ATOM    133 H79G AD2 X   1       2.587 -10.420  14.729  1.00  0.00      GEM  H
ATOM    134 H80G AD2 X   1       4.031  -9.431  14.539  1.00  0.00      GEM  H
ATOM    135 H81G AD2 X   1       3.906 -12.466  14.095  1.00  0.00      GEM  H
ATOM    136 H82G AD2 X   1       5.350 -11.476  13.906  1.00  0.00      GEM  H
ATOM    137 H83G AD2 X   1       3.782 -11.820  16.523  1.00  0.00      GEM  H
ATOM    138 H84G AD2 X   1       5.226 -10.831  16.334  1.00  0.00      GEM  H
ATOM    139 H85G AD2 X   1       5.100 -13.866  15.888  1.00  0.00      GEM  H
ATOM    140 H86G AD2 X   1       6.544 -12.877  15.700  1.00  0.00      GEM  H
ATOM    141 H87G AD2 X   1       4.976 -13.223  18.315  1.00  0.00      GEM  H
ATOM    142 H88G AD2 X   1       6.419 -12.235  18.127  1.00  0.00      GEM  H
ATOM    143 H89G AD2 X   1       6.304 -15.289  17.711  1.00  0.00      GEM  H
ATOM    144 H90G AD2 X   1       7.758 -14.294  17.522  1.00  0.00      GEM  H
ATOM    145 H91G AD2 X   1     -17.118  10.515 -18.467  1.00  0.00      GEM  H
ATOM    146 H92G AD2 X   1       7.001 -14.463  19.115  1.00  0.00      GEM  H
END
