# Supplementary material for: A Systematic Approach: Molecular Dynamics Study and Parametrisation of Gemini Type Cationic Surfactants
Source: Int J Mol Sci. 2021 Oct 10;22(20):10939. doi: 10.3390/ijms222010939 (PMC8536075; doi:10.3390/ijms222010939)
Supplement: Supplementary file 1 [file ijms-22-10939-s001.zip › Force_fields/Adm_1_14/Adm_1_14.psf]

PSF

       4 !NTITLE
 REMARKS original generated structure x-plor psf file
 REMARKS topology D:/Dokumenty/do_VMD/FF/ReBatch_1_OK/Adm_1_14.top 
 REMARKS topology D:/Dokumenty/do_VMD/top_all36_lipid.rtf 
 REMARKS segment GEM { first NONE; last NONE; auto none  }

     146 !NATOM
       1 GEM  1    AD2  C1G  C1G   -0.389000       12.0110           0
       2 GEM  1    AD2  C2G  C2G    0.674000       12.0110           0
       3 GEM  1    AD2  C3G  C3G   -0.576000       12.0110           0
       4 GEM  1    AD2  C4G  C4G    0.438000       12.0110           0
       5 GEM  1    AD2  C5G  C5G   -0.516000       12.0110           0
       6 GEM  1    AD2  C6G  C6G    0.452000       12.0110           0
       7 GEM  1    AD2  C7G  C7G   -0.418000       12.0110           0
       8 GEM  1    AD2  C8G  C8G    0.643000       12.0110           0
       9 GEM  1    AD2  C9G  C9G   -0.645000       12.0110           0
      10 GEM  1    AD2  C10G C10G  -0.907000       12.0110           0
      11 GEM  1    AD2  C11G C11G   0.561000       12.0110           0
      12 GEM  1    AD2  C12G C12G   0.572000       12.0110           0
      13 GEM  1    AD2  O1G  O1G   -0.540000       15.9990           0
      14 GEM  1    AD2  O2G  O2G   -0.549000       15.9990           0
      15 GEM  1    AD2  O3G  O3G   -0.437000       15.9990           0
      16 GEM  1    AD2  O4G  O4G   -0.416000       15.9990           0
      17 GEM  1    AD2  C13G C13G   0.247000       12.0110           0
      18 GEM  1    AD2  C14G C14G  -0.589000       12.0110           0
      19 GEM  1    AD2  C15G C15G   0.225000       12.0110           0
      20 GEM  1    AD2  C16G C16G  -0.525000       12.0110           0
      21 GEM  1    AD2  N1G  N1G    0.513000       14.0070           0
      22 GEM  1    AD2  N2G  N2G    0.507000       14.0070           0
      23 GEM  1    AD2  C17G C17G  -0.394000       12.0110           0
      24 GEM  1    AD2  C18G C18G  -0.430000       12.0110           0
      25 GEM  1    AD2  C19G C19G  -0.236000       12.0110           0
      26 GEM  1    AD2  C20G C20G  -0.448000       12.0110           0
      27 GEM  1    AD2  C21G C21G  -0.412000       12.0110           0
      28 GEM  1    AD2  C22G C22G  -0.336000       12.0110           0
      29 GEM  1    AD2  C23G C23G   0.136000       12.0110           0
      30 GEM  1    AD2  C24G C24G   0.000000       12.0110           0
      31 GEM  1    AD2  C25G C25G  -0.113000       12.0110           0
      32 GEM  1    AD2  C26G C26G   0.113000       12.0110           0
      33 GEM  1    AD2  C27G C27G  -0.004000       12.0110           0
      34 GEM  1    AD2  C28G C28G   0.043000       12.0110           0
      35 GEM  1    AD2  C29G C29G  -0.027000       12.0110           0
      36 GEM  1    AD2  C30G C30G   0.063000       12.0110           0
      37 GEM  1    AD2  C31G C31G   0.027000       12.0110           0
      38 GEM  1    AD2  C32G C32G  -0.021000       12.0110           0
      39 GEM  1    AD2  C33G C33G  -0.010000       12.0110           0
      40 GEM  1    AD2  C34G C34G   0.195000       12.0110           0
      41 GEM  1    AD2  C35G C35G  -0.320000       12.0110           0
      42 GEM  1    AD2  C36G C36G   0.105000       12.0110           0
      43 GEM  1    AD2  C37G C37G  -0.015000       12.0110           0
      44 GEM  1    AD2  C38G C38G  -0.055000       12.0110           0
      45 GEM  1    AD2  C39G C39G   0.062000       12.0110           0
      46 GEM  1    AD2  C40G C40G   0.044000       12.0110           0
      47 GEM  1    AD2  C41G C41G   0.020000       12.0110           0
      48 GEM  1    AD2  C42G C42G   0.005000       12.0110           0
      49 GEM  1    AD2  C43G C43G   0.035000       12.0110           0
      50 GEM  1    AD2  C44G C44G   0.079000       12.0110           0
      51 GEM  1    AD2  C45G C45G  -0.049000       12.0110           0
      52 GEM  1    AD2  C46G C46G   0.026000       12.0110           0
      53 GEM  1    AD2  C47G C47G   0.177000       12.0110           0
      54 GEM  1    AD2  C48G C48G  -0.325000       12.0110           0
      55 GEM  1    AD2  H1G  H1G    0.043000        1.0080           0
      56 GEM  1    AD2  H2G  H2G    0.092000        1.0080           0
      57 GEM  1    AD2  H3G  H3G    0.141000        1.0080           0
      58 GEM  1    AD2  H4G  H4G    0.134000        1.0080           0
      59 GEM  1    AD2  H5G  H5G   -0.002000        1.0080           0
      60 GEM  1    AD2  H6G  H6G    0.110000        1.0080           0
      61 GEM  1    AD2  H7G  H7G    0.112000        1.0080           0
      62 GEM  1    AD2  H8G  H8G   -0.002000        1.0080           0
      63 GEM  1    AD2  H9G  H9G    0.064000        1.0080           0
      64 GEM  1    AD2  H10G H10G   0.100000        1.0080           0
      65 GEM  1    AD2  H11G H11G   0.152000        1.0080           0
      66 GEM  1    AD2  H12G H12G   0.160000        1.0080           0
      67 GEM  1    AD2  H13G H13G   0.197000        1.0080           0
      68 GEM  1    AD2  H14G H14G   0.199000        1.0080           0
      69 GEM  1    AD2  H15G H15G   0.116000        1.0080           0
      70 GEM  1    AD2  H16G H16G   0.094000        1.0080           0
      71 GEM  1    AD2  H17G H17G   0.238000        1.0080           0
      72 GEM  1    AD2  H18G H18G   0.266000        1.0080           0
      73 GEM  1    AD2  H19G H19G   0.082000        1.0080           0
      74 GEM  1    AD2  H20G H20G   0.121000        1.0080           0
      75 GEM  1    AD2  H21G H21G   0.231000        1.0080           0
      76 GEM  1    AD2  H22G H22G   0.218000        1.0080           0
      77 GEM  1    AD2  H23G H23G   0.171000        1.0080           0
      78 GEM  1    AD2  H24G H24G   0.185000        1.0080           0
      79 GEM  1    AD2  H25G H25G   0.176000        1.0080           0
      80 GEM  1    AD2  H26G H26G   0.167000        1.0080           0
      81 GEM  1    AD2  H27G H27G   0.198000        1.0080           0
      82 GEM  1    AD2  H28G H28G   0.189000        1.0080           0
      83 GEM  1    AD2  H29G H29G   0.116000        1.0080           0
      84 GEM  1    AD2  H30G H30G   0.147000        1.0080           0
      85 GEM  1    AD2  H31G H31G   0.110000        1.0080           0
      86 GEM  1    AD2  H32G H32G   0.181000        1.0080           0
      87 GEM  1    AD2  H33G H33G   0.199000        1.0080           0
      88 GEM  1    AD2  H34G H34G   0.189000        1.0080           0
      89 GEM  1    AD2  H35G H35G   0.170000        1.0080           0
      90 GEM  1    AD2  H36G H36G   0.179000        1.0080           0
      91 GEM  1    AD2  H37G H37G   0.152000        1.0080           0
      92 GEM  1    AD2  H38G H38G   0.155000        1.0080           0
      93 GEM  1    AD2  H39G H39G   0.019000        1.0080           0
      94 GEM  1    AD2  H40G H40G   0.023000        1.0080           0
      95 GEM  1    AD2  H41G H41G   0.024000        1.0080           0
      96 GEM  1    AD2  H42G H42G   0.021000        1.0080           0
      97 GEM  1    AD2  H43G H43G   0.022000        1.0080           0
      98 GEM  1    AD2  H44G H44G   0.021000        1.0080           0
      99 GEM  1    AD2  H45G H45G  -0.025000        1.0080           0
     100 GEM  1    AD2  H46G H46G  -0.024000        1.0080           0
     101 GEM  1    AD2  H47G H47G  -0.004000        1.0080           0
     102 GEM  1    AD2  H48G H48G  -0.004000        1.0080           0
     103 GEM  1    AD2  H49G H49G  -0.016000        1.0080           0
     104 GEM  1    AD2  H50G H50G  -0.016000        1.0080           0
     105 GEM  1    AD2  H51G H51G  -0.002000        1.0080           0
     106 GEM  1    AD2  H52G H52G  -0.002000        1.0080           0
     107 GEM  1    AD2  H53G H53G  -0.016000        1.0080           0
     108 GEM  1    AD2  H54G H54G  -0.017000        1.0080           0
     109 GEM  1    AD2  H55G H55G  -0.011000        1.0080           0
     110 GEM  1    AD2  H56G H56G  -0.012000        1.0080           0
     111 GEM  1    AD2  H57G H57G  -0.005000        1.0080           0
     112 GEM  1    AD2  H58G H58G  -0.004000        1.0080           0
     113 GEM  1    AD2  H59G H59G   0.001000        1.0080           0
     114 GEM  1    AD2  H60G H60G   0.001000        1.0080           0
     115 GEM  1    AD2  H61G H61G  -0.032000        1.0080           0
     116 GEM  1    AD2  H62G H62G  -0.033000        1.0080           0
     117 GEM  1    AD2  H63G H63G   0.070000        1.0080           0
     118 GEM  1    AD2  H64G H64G   0.070000        1.0080           0
     119 GEM  1    AD2  H65G H65G   0.017000        1.0080           0
     120 GEM  1    AD2  H66G H66G   0.022000        1.0080           0
     121 GEM  1    AD2  H67G H67G   0.024000        1.0080           0
     122 GEM  1    AD2  H68G H68G   0.022000        1.0080           0
     123 GEM  1    AD2  H69G H69G   0.012000        1.0080           0
     124 GEM  1    AD2  H70G H70G   0.010000        1.0080           0
     125 GEM  1    AD2  H71G H71G  -0.018000        1.0080           0
     126 GEM  1    AD2  H72G H72G  -0.017000        1.0080           0
     127 GEM  1    AD2  H73G H73G  -0.015000        1.0080           0
     128 GEM  1    AD2  H74G H74G  -0.015000        1.0080           0
     129 GEM  1    AD2  H75G H75G  -0.013000        1.0080           0
     130 GEM  1    AD2  H76G H76G  -0.013000        1.0080           0
     131 GEM  1    AD2  H77G H77G  -0.010000        1.0080           0
     132 GEM  1    AD2  H78G H78G  -0.010000        1.0080           0
     133 GEM  1    AD2  H79G H79G  -0.013000        1.0080           0
     134 GEM  1    AD2  H80G H80G  -0.013000        1.0080           0
     135 GEM  1    AD2  H81G H81G  -0.023000        1.0080           0
     136 GEM  1    AD2  H82G H82G  -0.024000        1.0080           0
     137 GEM  1    AD2  H83G H83G  -0.003000        1.0080           0
     138 GEM  1    AD2  H84G H84G  -0.003000        1.0080           0
     139 GEM  1    AD2  H85G H85G  -0.009000        1.0080           0
     140 GEM  1    AD2  H86G H86G  -0.008000        1.0080           0
     141 GEM  1    AD2  H87G H87G  -0.028000        1.0080           0
     142 GEM  1    AD2  H88G H88G  -0.028000        1.0080           0
     143 GEM  1    AD2  H89G H89G   0.072000        1.0080           0
     144 GEM  1    AD2  H90G H90G   0.071000        1.0080           0
     145 GEM  1    AD2  H91G H91G   0.074000        1.0080           0
     146 GEM  1    AD2  H92G H92G   0.077000        1.0080           0

     148 !NBOND: bonds
       1       2       1       6       1      55       1      56
       2       3       2      10       2      11       3       4
       3      57       3      58       4       5       4       7
       4      59       5       6       5      60       5      61
       6       9       6      62       7       8       7      63
       7      64       8       9       8      10       8      12
       9      65       9      66      10      67      10      68
      11      14      11      15      12      13      12      16
      15      17      16      19      17      18      17      69
      17      70      18      21      18      71      18      72
      19      20      19      73      19      74      20      22
      20      75      20      76      21      23      21      24
      21      27      22      25      22      26      22      28
      23      77      23      78      23      79      24      80
      24      81      24      82      25      83      25      84
      25      85      26      86      26      87      26      88
      27      29      27      89      27      90      28      42
      28      91      28      92      29      30      29      93
      29      94      30      31      30      95      30      96
      31      32      31      97      31      98      32      33
      32      99      32     100      33      34      33     101
      33     102      34      35      34     103      34     104
      35      36      35     105      35     106      36      37
      36     107      36     108      37      38      37     109
      37     110      38      39      38     111      38     112
      39      40      39     113      39     114      40      41
      40     115      40     116      41     117      41     118
      41     145      42      43      42     119      42     120
      43      44      43     121      43     122      44      45
      44     123      44     124      45      46      45     125
      45     126      46      47      46     127      46     128
      47      48      47     129      47     130      48      49
      48     131      48     132      49      50      49     133
      49     134      50      51      50     135      50     136
      51      52      51     137      51     138      52      53
      52     139      52     140      53      54      53     141
      53     142      54     143      54     144      54     146

     296 !NTHETA: angles
       1       2       3       1       2      10       1       2      11
       1       6       5       1       6       9       1       6      62
       2       1       6       2       1      55       2       1      56
       2       3       4       2       3      57       2       3      58
       2      10       8       2      10      67       2      10      68
       2      11      14       2      11      15       3       2      10
       3       2      11       3       4       5       3       4       7
       3       4      59       4       3      57       4       3      58
       4       5       6       4       5      60       4       5      61
       4       7       8       4       7      63       4       7      64
       5       4       7       5       4      59       5       6       9
       5       6      62       6       1      55       6       1      56
       6       5      60       6       5      61       6       9       8
       6       9      65       6       9      66       7       4      59
       7       8       9       7       8      10       7       8      12
       8       7      63       8       7      64       8       9      65
       8       9      66       8      10      67       8      10      68
       8      12      13       8      12      16       9       6      62
       9       8      10       9       8      12      10       2      11
      10       8      12      11      15      17      12      16      19
      13      12      16      14      11      15      15      17      18
      15      17      69      15      17      70      16      19      20
      16      19      73      16      19      74      17      18      21
      17      18      71      17      18      72      18      17      69
      18      17      70      18      21      23      18      21      24
      18      21      27      19      20      22      19      20      75
      19      20      76      20      19      73      20      19      74
      20      22      25      20      22      26      20      22      28
      21      18      71      21      18      72      21      23      77
      21      23      78      21      23      79      21      24      80
      21      24      81      21      24      82      21      27      29
      21      27      89      21      27      90      22      20      75
      22      20      76      22      25      83      22      25      84
      22      25      85      22      26      86      22      26      87
      22      26      88      22      28      42      22      28      91
      22      28      92      23      21      24      23      21      27
      24      21      27      25      22      26      25      22      28
      26      22      28      27      29      30      27      29      93
      27      29      94      28      42      43      28      42     119
      28      42     120      29      27      89      29      27      90
      29      30      31      29      30      95      29      30      96
      30      29      93      30      29      94      30      31      32
      30      31      97      30      31      98      31      30      95
      31      30      96      31      32      33      31      32      99
      31      32     100      32      31      97      32      31      98
      32      33      34      32      33     101      32      33     102
      33      32      99      33      32     100      33      34      35
      33      34     103      33      34     104      34      33     101
      34      33     102      34      35      36      34      35     105
      34      35     106      35      34     103      35      34     104
      35      36      37      35      36     107      35      36     108
      36      35     105      36      35     106      36      37      38
      36      37     109      36      37     110      37      36     107
      37      36     108      37      38      39      37      38     111
      37      38     112      38      37     109      38      37     110
      38      39      40      38      39     113      38      39     114
      39      38     111      39      38     112      39      40      41
      39      40     115      39      40     116      40      39     113
      40      39     114      40      41     117      40      41     118
      40      41     145      41      40     115      41      40     116
      42      28      91      42      28      92      42      43      44
      42      43     121      42      43     122      43      42     119
      43      42     120      43      44      45      43      44     123
      43      44     124      44      43     121      44      43     122
      44      45      46      44      45     125      44      45     126
      45      44     123      45      44     124      45      46      47
      45      46     127      45      46     128      46      45     125
      46      45     126      46      47      48      46      47     129
      46      47     130      47      46     127      47      46     128
      47      48      49      47      48     131      47      48     132
      48      47     129      48      47     130      48      49      50
      48      49     133      48      49     134      49      48     131
      49      48     132      49      50      51      49      50     135
      49      50     136      50      49     133      50      49     134
      50      51      52      50      51     137      50      51     138
      51      50     135      51      50     136      51      52      53
      51      52     139      51      52     140      52      51     137
      52      51     138      52      53      54      52      53     141
      52      53     142      53      52     139      53      52     140
      53      54     143      53      54     144      53      54     146
      54      53     141      54      53     142      55       1      56
      57       3      58      60       5      61      63       7      64
      65       9      66      67      10      68      69      17      70
      71      18      72      73      19      74      75      20      76
      77      23      78      77      23      79      78      23      79
      80      24      81      80      24      82      81      24      82
      83      25      84      83      25      85      84      25      85
      86      26      87      86      26      88      87      26      88
      89      27      90      91      28      92      93      29      94
      95      30      96      97      31      98      99      32     100
     101      33     102     103      34     104     105      35     106
     107      36     108     109      37     110     111      38     112
     113      39     114     115      40     116     117      41     118
     117      41     145     118      41     145     119      42     120
     121      43     122     123      44     124     125      45     126
     127      46     128     129      47     130     131      48     132
     133      49     134     135      50     136     137      51     138
     139      52     140     141      53     142     143      54     144
     143      54     146     144      54     146

     454 !NPHI: dihedrals
       1       2       3       4       1       2       3      57
       1       2       3      58       1       2      10       8
       1       2      10      67       1       2      10      68
       1       2      11      14       1       2      11      15
       1       6       9       8       1       6       9      65
       1       6       9      66       2       1       6       5
       2       1       6       9       2       1       6      62
       2       3       4       5       2       3       4       7
       2       3       4      59       2      11      15      17
       3       2      10       8       3       2      10      67
       3       2      10      68       3       2      11      14
       3       2      11      15       3       4       5       6
       3       4       5      60       3       4       5      61
       3       4       7       8       3       4       7      63
       3       4       7      64       4       5       6       1
       4       5       6       9       4       5       6      62
       4       7       8       9       4       7       8      10
       4       7       8      12       5       4       7       8
       5       4       7      63       5       4       7      64
       5       6       9       8       5       6       9      65
       5       6       9      66       6       1       2       3
       6       1       2      10       6       1       2      11
       7       4       5       6       7       4       5      60
       7       4       5      61       7       8       9       6
       7       8       9      65       7       8       9      66
       7       8      10       2       7       8      10      67
       7       8      10      68       7       8      12      13
       7       8      12      16       8      12      16      19
       9       8      10       2       9       8      10      67
       9       8      10      68       9       8      12      13
       9       8      12      16      10       2       3       4
      10       2       3      57      10       2       3      58
      10       2      11      14      10       2      11      15
      10       8       9       6      10       8       9      65
      10       8       9      66      10       8      12      13
      10       8      12      16      11       2       3       4
      11       2       3      57      11       2       3      58
      11       2      10       8      11       2      10      67
      11       2      10      68      11      15      17      18
      11      15      17      69      11      15      17      70
      12       8       9       6      12       8       9      65
      12       8       9      66      12       8      10       2
      12       8      10      67      12       8      10      68
      12      16      19      20      12      16      19      73
      12      16      19      74      13      12      16      19
      14      11      15      17      15      17      18      21
      15      17      18      71      15      17      18      72
      16      19      20      22      16      19      20      75
      16      19      20      76      17      18      21      23
      17      18      21      24      17      18      21      27
      18      21      23      77      18      21      23      78
      18      21      23      79      18      21      24      80
      18      21      24      81      18      21      24      82
      18      21      27      29      18      21      27      89
      18      21      27      90      19      20      22      25
      19      20      22      26      19      20      22      28
      20      22      25      83      20      22      25      84
      20      22      25      85      20      22      26      86
      20      22      26      87      20      22      26      88
      20      22      28      42      20      22      28      91
      20      22      28      92      21      27      29      30
      21      27      29      93      21      27      29      94
      22      28      42      43      22      28      42     119
      22      28      42     120      23      21      24      80
      23      21      24      81      23      21      24      82
      23      21      27      29      23      21      27      89
      23      21      27      90      24      21      23      77
      24      21      23      78      24      21      23      79
      24      21      27      29      24      21      27      89
      24      21      27      90      25      22      26      86
      25      22      26      87      25      22      26      88
      25      22      28      42      25      22      28      91
      25      22      28      92      26      22      25      83
      26      22      25      84      26      22      25      85
      26      22      28      42      26      22      28      91
      26      22      28      92      27      21      23      77
      27      21      23      78      27      21      23      79
      27      21      24      80      27      21      24      81
      27      21      24      82      27      29      30      31
      27      29      30      95      27      29      30      96
      28      22      25      83      28      22      25      84
      28      22      25      85      28      22      26      86
      28      22      26      87      28      22      26      88
      28      42      43      44      28      42      43     121
      28      42      43     122      29      30      31      32
      29      30      31      97      29      30      31      98
      30      31      32      33      30      31      32      99
      30      31      32     100      31      32      33      34
      31      32      33     101      31      32      33     102
      32      33      34      35      32      33      34     103
      32      33      34     104      33      34      35      36
      33      34      35     105      33      34      35     106
      34      35      36      37      34      35      36     107
      34      35      36     108      35      36      37      38
      35      36      37     109      35      36      37     110
      36      37      38      39      36      37      38     111
      36      37      38     112      37      38      39      40
      37      38      39     113      37      38      39     114
      38      39      40      41      38      39      40     115
      38      39      40     116      39      40      41     117
      39      40      41     118      39      40      41     145
      42      43      44      45      42      43      44     123
      42      43      44     124      43      44      45      46
      43      44      45     125      43      44      45     126
      44      45      46      47      44      45      46     127
      44      45      46     128      45      46      47      48
      45      46      47     129      45      46      47     130
      46      47      48      49      46      47      48     131
      46      47      48     132      47      48      49      50
      47      48      49     133      47      48      49     134
      48      49      50      51      48      49      50     135
      48      49      50     136      49      50      51      52
      49      50      51     137      49      50      51     138
      50      51      52      53      50      51      52     139
      50      51      52     140      51      52      53      54
      51      52      53     141      51      52      53     142
      52      53      54     143      52      53      54     144
      52      53      54     146      55       1       2       3
      55       1       2      10      55       1       2      11
      55       1       6       5      55       1       6       9
      55       1       6      62      56       1       2       3
      56       1       2      10      56       1       2      11
      56       1       6       5      56       1       6       9
      56       1       6      62      57       3       4       5
      57       3       4       7      57       3       4      59
      58       3       4       5      58       3       4       7
      58       3       4      59      59       4       5       6
      59       4       5      60      59       4       5      61
      59       4       7       8      59       4       7      63
      59       4       7      64      60       5       6       1
      60       5       6       9      60       5       6      62
      61       5       6       1      61       5       6       9
      61       5       6      62      62       6       9       8
      62       6       9      65      62       6       9      66
      63       7       8       9      63       7       8      10
      63       7       8      12      64       7       8       9
      64       7       8      10      64       7       8      12
      69      17      18      21      69      17      18      71
      69      17      18      72      70      17      18      21
      70      17      18      71      70      17      18      72
      71      18      21      23      71      18      21      24
      71      18      21      27      72      18      21      23
      72      18      21      24      72      18      21      27
      73      19      20      22      73      19      20      75
      73      19      20      76      74      19      20      22
      74      19      20      75      74      19      20      76
      75      20      22      25      75      20      22      26
      75      20      22      28      76      20      22      25
      76      20      22      26      76      20      22      28
      89      27      29      30      89      27      29      93
      89      27      29      94      90      27      29      30
      90      27      29      93      90      27      29      94
      91      28      42      43      91      28      42     119
      91      28      42     120      92      28      42      43
      92      28      42     119      92      28      42     120
      93      29      30      31      93      29      30      95
      93      29      30      96      94      29      30      31
      94      29      30      95      94      29      30      96
      95      30      31      32      95      30      31      97
      95      30      31      98      96      30      31      32
      96      30      31      97      96      30      31      98
      97      31      32      33      97      31      32      99
      97      31      32     100      98      31      32      33
      98      31      32      99      98      31      32     100
      99      32      33      34      99      32      33     101
      99      32      33     102     100      32      33      34
     100      32      33     101     100      32      33     102
     101      33      34      35     101      33      34     103
     101      33      34     104     102      33      34      35
     102      33      34     103     102      33      34     104
     103      34      35      36     103      34      35     105
     103      34      35     106     104      34      35      36
     104      34      35     105     104      34      35     106
     105      35      36      37     105      35      36     107
     105      35      36     108     106      35      36      37
     106      35      36     107     106      35      36     108
     107      36      37      38     107      36      37     109
     107      36      37     110     108      36      37      38
     108      36      37     109     108      36      37     110
     109      37      38      39     109      37      38     111
     109      37      38     112     110      37      38      39
     110      37      38     111     110      37      38     112
     111      38      39      40     111      38      39     113
     111      38      39     114     112      38      39      40
     112      38      39     113     112      38      39     114
     113      39      40      41     113      39      40     115
     113      39      40     116     114      39      40      41
     114      39      40     115     114      39      40     116
     115      40      41     117     115      40      41     118
     115      40      41     145     116      40      41     117
     116      40      41     118     116      40      41     145
     119      42      43      44     119      42      43     121
     119      42      43     122     120      42      43      44
     120      42      43     121     120      42      43     122
     121      43      44      45     121      43      44     123
     121      43      44     124     122      43      44      45
     122      43      44     123     122      43      44     124
     123      44      45      46     123      44      45     125
     123      44      45     126     124      44      45      46
     124      44      45     125     124      44      45     126
     125      45      46      47     125      45      46     127
     125      45      46     128     126      45      46      47
     126      45      46     127     126      45      46     128
     127      46      47      48     127      46      47     129
     127      46      47     130     128      46      47      48
     128      46      47     129     128      46      47     130
     129      47      48      49     129      47      48     131
     129      47      48     132     130      47      48      49
     130      47      48     131     130      47      48     132
     131      48      49      50     131      48      49     133
     131      48      49     134     132      48      49      50
     132      48      49     133     132      48      49     134
     133      49      50      51     133      49      50     135
     133      49      50     136     134      49      50      51
     134      49      50     135     134      49      50     136
     135      50      51      52     135      50      51     137
     135      50      51     138     136      50      51      52
     136      50      51     137     136      50      51     138
     137      51      52      53     137      51      52     139
     137      51      52     140     138      51      52      53
     138      51      52     139     138      51      52     140
     139      52      53      54     139      52      53     141
     139      52      53     142     140      52      53      54
     140      52      53     141     140      52      53     142
     141      53      54     143     141      53      54     144
     141      53      54     146     142      53      54     143
     142      53      54     144     142      53      54     146

       0 !NIMPHI: impropers


       0 !NDON: donors


       0 !NACC: acceptors


       0 !NNB

       0       0       0       0       0       0       0       0
       0       0       0       0       0       0       0       0
       0       0       0       0       0       0       0       0
       0       0       0       0       0       0       0       0
       0       0       0       0       0       0       0       0
       0       0       0       0       0       0       0       0
       0       0       0       0       0       0       0       0
       0       0       0       0       0       0       0       0
       0       0       0       0       0       0       0       0
       0       0       0       0       0       0       0       0
       0       0       0       0       0       0       0       0
       0       0       0       0       0       0       0       0
       0       0       0       0       0       0       0       0
       0       0       0       0       0       0       0       0
       0       0       0       0       0       0       0       0
       0       0       0       0       0       0       0       0
       0       0       0       0       0       0       0       0
       0       0       0       0       0       0       0       0
       0       0

       1       0 !NGRP
       0       0       0
