# Supplementary material for: A Systematic Approach: Molecular Dynamics Study and Parametrisation of Gemini Type Cationic Surfactants
Source: Int J Mol Sci. 2021 Oct 10;22(20):10939. doi: 10.3390/ijms222010939 (PMC8536075; doi:10.3390/ijms222010939)
Supplement: Supplementary file 1 [file ijms-22-10939-s001.zip › Force_fields/Adm_1_16/Adm_1_16.par]

!>>>>>> Combined CHARMM All-Hydrogen Parameter File for <<<<<<<<<
!>>>>>>>>> CHARMM22 Proteins and CHARMM27 Lipids <<<<<<<<<<
!from
!>>>> CHARMM22 All-Hydrogen Parameter File for Proteins <<<<<<<<<<
!>>>>>>>>>>>>>>>>>>>>>> August 1999 <<<<<<<<<<<<<<<<<<<<<<<<<<<<<
!>>>>>>> Direct comments to Alexander D. MacKerell Jr. <<<<<<<<<
!>>>>>> 410-706-7442 or email: alex,mmiris.ab.umd.edu  <<<<<<<<<
!and !  \\\ CHARMM27 All-Hydrogen Lipid Parameter File ///////
!  \\\\\\\\\ Developmental /////////////////////////
!              Alexander D. MacKerell Jr.
!                     August 1999
! All comments to ADM jr.  email:alex,mmiris.ab.umd.edu
!              telephone: 410-706-7442
!


! +++++++++++++++++++++++++++++++++++++++++++++++++++++++++++++++++++++++++++++
! + Residue topologies/parameters generated by PARATOOL.                      +
! +                                                                           +
! + PARATOOL is an interactive tool for generation of force field parameters. +
! + and can be obtained free of charge from                                   +
! + http://bioinf.charite.de/biophys/paratool                                 +
! +                                                                           +
! + Author:                                                                   +
! + Jan Saam                                                                  +
! + Institute of Biochemistry                                                 +
! + Charite Berlin                                                            +
! + Germany                                                                   +
! + saam@charite.de                                                           +
! +                                                                           +
! + CITATION:                                                                 +
! + If you use PARATOOL or topologies/parameters generated by this program,   +
! + please cite the following work:                                           +
! + Saam, et al. (2006), ...                                                  +
! +++++++++++++++++++++++++++++++++++++++++++++++++++++++++++++++++++++++++++++


! Parameters for components AD3
! To be used in combination with:
! [DEFAULTDIR]/par_all27_prot_lipid_na.inp


BONDS
!
!V(bond) = Kb(b - b0)**2
!
!Kb: kcal/mole/A**2
!b0: A
!
!atom type   Kb         b0
!

C1G  C2G     194.022    1.5550
C1G  C6G     207.554    1.5419
C1G  H1G     351.390    1.0921
C1G  H2G     335.916    1.0977
C2G  C3G     194.279    1.5574
C2G  C10G    202.666    1.5531
C2G  C11G    256.140    1.5385
C3G  C4G     208.374    1.5402
C3G  H3G     343.882    1.0945
C3G  H4G     336.283    1.0976
C4G  C5G     203.313    1.5425
C4G  C7G     207.751    1.5418
C4G  H5G     338.210    1.0970
C5G  C6G     203.124    1.5425
C5G  H6G     340.336    1.0982
C5G  H7G     340.295    1.0982
C6G  C9G     208.340    1.5403
C6G  H8G     338.215    1.0970
C7G  C8G     193.296    1.5553
C7G  H9G     351.656    1.0920
C7G  H10G    335.960    1.0977
C8G  C9G     195.164    1.5573
C8G  C10G    202.578    1.5530
C8G  C12G    258.021    1.5390
C9G  H11G    336.235    1.0976
C9G  H12G    343.800    1.0945
C10G H13G    319.464    1.0931
C10G H14G    319.499    1.0931
C11G O2G     852.155    1.2164
C11G O3G     363.348    1.3678
C12G O1G     851.209    1.2166
C12G O4G     368.655    1.3676
O3G  C13G    312.212    1.4371
O4G  C15G    312.386    1.4376
C13G C14G    296.933    1.5217
C13G H15G    340.559    1.0909
C13G H16G    339.520    1.0916
C14G N1G     265.116    1.5303
C14G H17G    337.167    1.0925
C14G H18G    339.717    1.0916
C15G C16G    295.594    1.5217
C15G H19G    339.035    1.0917
C15G H20G    341.872    1.0905
C16G N2G     263.568    1.5297
C16G H21G    339.835    1.0916
C16G H22G    336.820    1.0926
N1G  C17G    278.488    1.5103
N1G  C18G    283.533    1.5054
N1G  C21G    250.432    1.5384
N2G  C19G    278.362    1.5098
N2G  C20G    280.604    1.5059
N2G  C22G    250.900    1.5389
C17G H23G    365.291    1.0885
C17G H24G    360.455    1.0907
C17G H25G    371.832    1.0870
C18G H26G    366.399    1.0882
C18G H27G    360.765    1.0905
C18G H28G    363.849    1.0891
C19G H29G    365.230    1.0885
C19G H30G    360.435    1.0907
C19G H31G    371.976    1.0869
C20G H32G    366.168    1.0882
C20G H33G    360.228    1.0908
C20G H34G    364.140    1.0889
C21G C23G    290.292    1.5271
C21G H35G    347.010    1.0931
C21G H36G    346.902    1.0931
C22G C38G    290.552    1.5272
C22G H37G    347.043    1.0931
C22G H38G    347.348    1.0928
C23G C24G    282.491    1.5400
C23G H39G    346.205    1.0953
C23G H40G    344.808    1.0959
C24G C25G    287.750    1.5349
C24G H41G    338.459    1.0992
C24G H42G    338.878    1.0990
C25G C26G    287.165    1.5348
C25G H43G    336.528    1.1000
C25G H44G    336.423    1.1001
C26G C27G    286.784    1.5350
C26G H45G    335.382    1.1005
C26G H46G    335.382    1.1005
C27G C28G    286.607    1.5350
C27G H47G    334.884    1.1007
C27G H48G    334.945    1.1007
C28G C29G    286.519    1.5351
C28G H49G    334.768    1.1007
C28G H50G    334.716    1.1007
C29G C30G    286.461    1.5350
C29G H51G    334.590    1.1008
C29G H52G    334.659    1.1008
C30G C31G    286.448    1.5351
C30G H53G    334.642    1.1008
C30G H54G    334.578    1.1008
C31G C32G    286.428    1.5350
C31G H55G    334.537    1.1008
C31G H56G    334.621    1.1008
C32G C33G    286.455    1.5351
C32G H57G    334.626    1.1008
C32G H58G    334.554    1.1008
C33G C34G    286.423    1.5351
C33G H59G    334.563    1.1008
C33G H60G    334.650    1.1008
C34G C35G    286.587    1.5349
C34G H61G    334.631    1.1008
C34G H62G    334.551    1.1008
C35G C36G    286.860    1.5350
C35G H63G    334.358    1.1009
C35G H64G    334.436    1.1009
C36G C37G    291.625    1.5336
C36G H65G    336.627    1.0999
C36G H66G    336.593    1.0999
C37G H67G    345.389    1.0979
C37G H68G    345.347    1.0979
C37G H69G    347.392    1.0970
C38G C39G    282.302    1.5400
C38G H70G    346.212    1.0952
C38G H71G    344.825    1.0959
C39G C40G    287.642    1.5349
C39G H72G    338.391    1.0993
C39G H73G    338.830    1.0991
C40G C41G    287.148    1.5349
C40G H74G    336.576    1.1000
C40G H75G    336.366    1.1001
C41G C42G    286.760    1.5350
C41G H76G    335.328    1.1005
C41G H77G    335.377    1.1005
C42G C43G    286.595    1.5350
C42G H78G    334.953    1.1007
C42G H79G    334.861    1.1007
C43G C44G    286.486    1.5350
C43G H80G    334.708    1.1007
C43G H81G    334.723    1.1007
C44G C45G    286.449    1.5350
C44G H82G    334.654    1.1008
C44G H83G    334.576    1.1008
C45G C46G    286.411    1.5351
C45G H84G    334.581    1.1008
C45G H85G    334.598    1.1008
C46G C47G    286.423    1.5351
C46G H86G    334.594    1.1008
C46G H87G    334.539    1.1008
C47G C48G    286.405    1.5351
C47G H88G    334.565    1.1008
C47G H89G    334.581    1.1008
C48G C49G    286.424    1.5351
C48G H90G    334.613    1.1008
C48G H91G    334.576    1.1008
C49G C50G    286.525    1.5349
C49G H92G    334.565    1.1008
C49G H93G    334.587    1.1008
C50G C51G    286.872    1.5350
C50G H94G    334.407    1.1009
C50G H95G    334.364    1.1009
C51G C52G    291.598    1.5336
C51G H96G    336.580    1.0999
C51G H97G    336.589    1.0999
C52G H98G    345.342    1.0979
C52G H99G    345.380    1.0979
C52G H1H     347.399    1.0970


ANGLES
!
!V(angle) = Ktheta(Theta - Theta0)**2
!
!V(Urey-Bradley) = Kub(S - S0)**2
!
!Ktheta: kcal/mole/rad**2
!Theta0: degrees
!Kub: kcal/mole/A**2 (Urey-Bradley)
!S0: A
!
!atom types        Ktheta    Theta0    Kub      S0
!

C2G  C1G  C6G       8.113    109.40
C2G  C1G  H1G       8.414    112.00
C2G  C1G  H2G       8.243    109.68
C6G  C1G  H1G       8.810    108.27
C6G  C1G  H2G       8.394    110.28
H1G  C1G  H2G       4.089    107.19
C1G  C2G  C3G       4.898    110.15
C1G  C2G  C10G      5.176    107.91
C1G  C2G  C11G      6.958    113.40
C3G  C2G  C10G      5.086    107.90
C3G  C2G  C11G      6.105    110.30
C10G C2G  C11G      8.024    106.97
C2G  C3G  C4G       8.018    109.17
C2G  C3G  H3G       8.338    111.85
C2G  C3G  H4G       8.210    109.51
C4G  C3G  H3G       8.549    109.14
C4G  C3G  H4G       8.347    110.23
H3G  C3G  H4G       4.096    106.91
C3G  C4G  C5G       6.122    109.91
C3G  C4G  C7G       6.213    110.37
C3G  C4G  H5G       4.621    108.64
C5G  C4G  C7G       6.131    109.55
C5G  C4G  H5G       4.637    109.79
C7G  C4G  H5G       4.606    108.55
C4G  C5G  C6G       8.262    109.59
C4G  C5G  H6G       8.370    110.10
C4G  C5G  H7G       8.384    110.03
C6G  C5G  H6G       8.384    110.03
C6G  C5G  H7G       8.372    110.08
H6G  C5G  H7G       4.126    106.98
C1G  C6G  C5G       6.132    109.56
C1G  C6G  C9G       6.218    110.36
C1G  C6G  H8G       4.608    108.55
C5G  C6G  C9G       6.109    109.89
C5G  C6G  H8G       4.635    109.80
C9G  C6G  H8G       4.621    108.65
C4G  C7G  C8G       8.116    109.40
C4G  C7G  H9G       8.844    108.26
C4G  C7G  H10G      8.386    110.29
C8G  C7G  H9G       8.399    112.06
C8G  C7G  H10G      8.236    109.64
H9G  C7G  H10G      4.089    107.16
C7G  C8G  C9G       4.909    110.23
C7G  C8G  C10G      5.210    107.81
C7G  C8G  C12G      6.820    113.40
C9G  C8G  C10G      5.112    107.89
C9G  C8G  C12G      6.160    110.27
C10G C8G  C12G      8.017    107.01
C6G  C9G  C8G       8.035    109.19
C6G  C9G  H11G      8.353    110.21
C6G  C9G  H12G      8.573    109.14
C8G  C9G  H11G      8.221    109.49
C8G  C9G  H12G      8.314    111.90
H11G C9G  H12G      4.096    106.88
C2G  C10G C8G       8.497    112.12
C2G  C10G H13G      8.780    109.55
C2G  C10G H14G      8.830    109.41
C8G  C10G H13G      8.818    109.41
C8G  C10G H14G      8.789    109.60
H13G C10G H14G      3.913    106.58
C2G  C11G O2G      63.471    122.38
C2G  C11G O3G      84.082    122.88
O2G  C11G O3G      73.056    114.66
C8G  C12G O1G      64.886    122.36
C8G  C12G O4G      90.391    122.85
O1G  C12G O4G      74.653    114.70
C11G O3G  C13G     90.870    128.99
C12G O4G  C15G    102.983    128.79
O3G  C13G C14G     53.607    109.33
O3G  C13G H15G     17.553    111.76
O3G  C13G H16G     18.553    109.55
C14G C13G H15G     21.277    105.40
C14G C13G H16G     23.200    112.17
H15G C13G H16G      8.036    108.59
C13G C14G N1G      67.828    118.11
C13G C14G H17G     16.752    106.94
C13G C14G H18G     16.754    110.50
N1G  C14G H17G     19.309    106.18
N1G  C14G H18G     20.722    106.25
H17G C14G H18G      5.336    108.48
O4G  C15G C16G     54.872    109.38
O4G  C15G H19G     18.854    109.55
O4G  C15G H20G     17.899    111.60
C16G C15G H19G     23.085    112.45
C16G C15G H20G     21.014    105.28
H19G C15G H20G      8.047    108.54
C15G C16G N2G      65.808    118.40
C15G C16G H21G     16.649    110.21
C15G C16G H22G     16.571    107.12
N2G  C16G H21G     20.209    106.35
N2G  C16G H22G     19.440    105.91
H21G C16G H22G      5.259    108.47
C14G N1G  C17G     11.195    110.36
C14G N1G  C18G     11.421    110.98
C14G N1G  C21G     11.571    105.78
C17G N1G  C18G      9.988    109.40
C17G N1G  C21G     11.132    110.16
C18G N1G  C21G     10.558    110.11
C16G N2G  C19G     11.269    110.76
C16G N2G  C20G     10.869    110.76
C16G N2G  C22G     11.830    105.60
C19G N2G  C20G     10.117    109.47
C19G N2G  C22G     11.063    110.25
C20G N2G  C22G     10.735    109.95
N1G  C17G H23G     38.446    108.75
N1G  C17G H24G     37.759    108.52
N1G  C17G H25G     38.757    108.54
H23G C17G H24G     15.356    110.31
H23G C17G H25G     15.639    110.45
H24G C17G H25G     15.395    110.22
N1G  C18G H26G     38.277    108.80
N1G  C18G H27G     36.720    109.09
N1G  C18G H28G     37.566    109.07
H26G C18G H27G     15.412    110.00
H26G C18G H28G     15.610    109.16
H27G C18G H28G     15.534    110.69
N2G  C19G H29G     38.176    108.72
N2G  C19G H30G     37.495    108.66
N2G  C19G H31G     38.636    108.66
H29G C19G H30G     15.341    110.29
H29G C19G H31G     15.626    110.38
H30G C19G H31G     15.395    110.08
N2G  C20G H32G     38.093    108.81
N2G  C20G H33G     36.749    109.03
N2G  C20G H34G     37.418    109.24
H32G C20G H33G     15.377    110.05
H32G C20G H34G     15.608    109.08
H33G C20G H34G     15.550    110.61
N1G  C21G C23G     59.039    116.41
N1G  C21G H35G     19.220    105.42
N1G  C21G H36G     19.739    105.31
C23G C21G H35G     15.493    110.22
C23G C21G H36G     15.215    110.72
H35G C21G H36G      5.409    108.32
N2G  C22G C38G     59.107    116.51
N2G  C22G H37G     19.108    105.52
N2G  C22G H38G     19.855    105.24
C38G C22G H37G     15.674    110.22
C38G C22G H38G     15.121    110.65
H37G C22G H38G      5.403    108.26
C21G C23G C24G     38.857    109.81
C21G C23G H39G     13.588    110.57
C21G C23G H40G     13.643    111.18
C24G C23G H39G     13.852    108.84
C24G C23G H40G     14.014    108.83
H39G C23G H40G      5.535    107.54
C23G C24G C25G     38.651    112.47
C23G C24G H41G     14.247    109.39
C23G C24G H42G     14.206    109.42
C25G C24G H41G     14.070    109.37
C25G C24G H42G     14.036    109.40
H41G C24G H42G      5.398    106.61
C24G C25G C26G     38.057    113.22
C24G C25G H43G     14.195    109.22
C24G C25G H44G     14.278    109.20
C26G C25G H43G     14.057    109.27
C26G C25G H44G     14.130    109.32
H43G C25G H44G      5.336    106.37
C25G C26G C27G     37.912    113.36
C25G C26G H45G     14.193    109.20
C25G C26G H46G     14.118    109.26
C27G C26G H45G     14.160    109.25
C27G C26G H46G     14.113    109.25
H45G C26G H46G      5.325    106.28
C26G C27G C28G     37.722    113.60
C26G C27G H47G     14.149    109.19
C26G C27G H48G     14.246    109.18
C28G C27G H47G     14.121    109.18
C28G C27G H48G     14.191    109.21
H47G C27G H48G      5.306    106.22
C27G C28G C29G     37.731    113.54
C27G C28G H49G     14.184    109.19
C27G C28G H50G     14.108    109.22
C29G C28G H49G     14.189    109.21
C29G C28G H50G     14.120    109.21
H49G C28G H50G      5.310    106.21
C28G C29G C30G     37.609    113.66
C28G C29G H51G     14.130    109.18
C28G C29G H52G     14.227    109.18
C30G C29G H51G     14.128    109.17
C30G C29G H52G     14.190    109.19
H51G C29G H52G      5.300    106.19
C29G C30G C31G     37.624    113.59
C29G C30G H53G     14.174    109.19
C29G C30G H54G     14.108    109.21
C31G C30G H53G     14.187    109.20
C31G C30G H54G     14.117    109.19
H53G C30G H54G      5.305    106.20
C30G C31G C32G     37.553    113.66
C30G C31G H55G     14.121    109.19
C30G C31G H56G     14.209    109.18
C32G C31G H55G     14.127    109.17
C32G C31G H56G     14.180    109.19
H55G C31G H56G      5.299    106.19
C31G C32G C33G     37.545    113.61
C31G C32G H57G     14.165    109.19
C31G C32G H58G     14.110    109.21
C33G C32G H57G     14.177    109.19
C33G C32G H58G     14.117    109.19
H57G C32G H58G      5.302    106.19
C32G C33G C34G     37.510    113.64
C32G C33G H59G     14.119    109.19
C32G C33G H60G     14.189    109.19
C34G C33G H59G     14.127    109.18
C34G C33G H60G     14.170    109.18
H59G C33G H60G      5.299    106.19
C33G C34G C35G     37.433    113.62
C33G C34G H61G     14.152    109.19
C33G C34G H62G     14.111    109.20
C35G C34G H61G     14.157    109.18
C35G C34G H62G     14.115    109.18
H61G C34G H62G      5.298    106.20
C34G C35G C36G     37.394    113.68
C34G C35G H63G     14.104    109.24
C34G C35G H64G     14.152    109.24
C36G C35G H63G     14.146    109.12
C36G C35G H64G     14.168    109.12
H63G C35G H64G      5.296    106.18
C35G C36G C37G     37.636    113.27
C35G C36G H65G     14.143    109.18
C35G C36G H66G     14.124    109.18
C37G C36G H65G     14.090    109.38
C37G C36G H66G     14.082    109.38
H65G C36G H66G      5.327    106.20
C36G C37G H67G     30.063    111.11
C36G C37G H68G     30.048    111.11
C36G C37G H69G     29.510    111.42
H67G C37G H68G     15.215    107.59
H67G C37G H69G     15.209    107.71
H68G C37G H69G     15.204    107.71
C22G C38G C39G     38.176    109.74
C22G C38G H70G     13.527    110.61
C22G C38G H71G     13.467    111.19
C39G C38G H70G     13.877    108.90
C39G C38G H71G     13.822    108.77
H70G C38G H71G      5.523    107.56
C38G C39G C40G     38.206    112.51
C38G C39G H72G     14.159    109.44
C38G C39G H73G     14.259    109.35
C40G C39G H72G     14.006    109.36
C40G C39G H73G     13.998    109.39
H72G C39G H73G      5.386    106.60
C39G C40G C41G     37.753    113.18
C39G C40G H74G     14.184    109.23
C39G C40G H75G     14.153    109.22
C41G C40G H74G     14.107    109.31
C41G C40G H75G     14.025    109.29
H74G C40G H75G      5.331    106.38
C40G C41G C42G     37.651    113.39
C40G C41G H76G     14.118    109.23
C40G C41G H77G     14.184    109.21
C42G C41G H76G     14.095    109.25
C42G C41G H77G     14.111    109.23
H76G C41G H77G      5.317    106.28
C41G C42G C43G     37.517    113.57
C41G C42G H78G     14.164    109.20
C41G C42G H79G     14.131    109.18
C43G C42G H78G     14.172    109.22
C43G C42G H79G     14.101    109.19
H78G C42G H79G      5.303    106.22
C42G C43G C44G     37.572    113.57
C42G C43G H80G     14.121    109.21
C42G C43G H81G     14.167    109.19
C44G C43G H80G     14.125    109.21
C44G C43G H81G     14.135    109.19
H80G C43G H81G      5.305    106.21
C43G C44G C45G     37.449    113.64
C43G C44G H82G     14.153    109.20
C43G C44G H83G     14.126    109.17
C45G C44G H82G     14.173    109.19
C45G C44G H83G     14.116    109.18
H82G C44G H83G      5.298    106.19
C44G C45G C46G     37.529    113.60
C44G C45G H84G     14.122    109.21
C44G C45G H85G     14.157    109.19
C46G C45G H84G     14.128    109.20
C46G C45G H85G     14.139    109.19
H84G C45G H85G      5.302    106.19
C45G C46G C47G     37.418    113.65
C45G C46G H86G     14.144    109.19
C45G C46G H87G     14.124    109.18
C47G C46G H86G     14.162    109.19
C47G C46G H87G     14.121    109.18
H86G C46G H87G      5.297    106.19
C46G C47G C48G     37.496    113.61
C46G C47G H88G     14.124    109.20
C46G C47G H89G     14.150    109.19
C48G C47G H88G     14.127    109.19
C48G C47G H89G     14.139    109.18
H88G C47G H89G      5.301    106.19
C47G C48G C49G     37.403    113.64
C47G C48G H90G     14.136    109.19
C47G C48G H91G     14.122    109.19
C49G C48G H90G     14.154    109.18
C49G C48G H91G     14.125    109.18
H90G C48G H91G      5.297    106.19
C48G C49G C50G     37.428    113.63
C48G C49G H92G     14.124    109.20
C48G C49G H93G     14.142    109.19
C50G C49G H92G     14.121    109.18
C50G C49G H93G     14.133    109.18
H92G C49G H93G      5.298    106.19
C49G C50G C51G     37.320    113.68
C49G C50G H94G     14.110    109.24
C49G C50G H95G     14.106    109.24
C51G C50G H94G     14.161    109.12
C51G C50G H95G     14.135    109.12
H94G C50G H95G      5.293    106.18
C50G C51G C52G     37.678    113.28
C50G C51G H96G     14.132    109.18
C50G C51G H97G     14.142    109.18
C52G C51G H96G     14.085    109.38
C52G C51G H97G     14.094    109.38
H96G C51G H97G      5.328    106.20
C51G C52G H98G     30.047    111.11
C51G C52G H99G     30.060    111.11
C51G C52G H1H      29.510    111.42
H98G C52G H99G     15.216    107.59
H98G C52G H1H      15.204    107.71
H99G C52G H1H      15.207    107.71


DIHEDRALS
!
!V(dihedral) = Kchi(1 + cos(n(chi) - delta))
!
!Kchi: kcal/mole
!n: multiplicity
!delta: degrees
!
!atom types             Kchi     n    delta
!

C6G  C1G  C2G  C3G      0.4568   3      0.00
C6G  C1G  C2G  C10G     0.4522   3      0.00
C6G  C1G  C2G  C11G     0.5730   3      0.00
H1G  C1G  C2G  C3G      0.5078   3      0.00
H1G  C1G  C2G  C10G     0.5436   3      0.00
H1G  C1G  C2G  C11G     0.5454   3      0.00
H2G  C1G  C2G  C3G      0.5166   3      0.00
H2G  C1G  C2G  C10G     0.5408   3      0.00
H2G  C1G  C2G  C11G     0.5218   3      0.00
C2G  C1G  C6G  C5G      0.4334   3      0.00
C2G  C1G  C6G  C9G      0.4308   3      0.00
C2G  C1G  C6G  H8G      0.3924   3      0.00
H1G  C1G  C6G  C5G      0.5184   3      0.00
H1G  C1G  C6G  C9G      0.5260   3      0.00
H1G  C1G  C6G  H8G      0.4253   3      0.00
H2G  C1G  C6G  C5G      0.5082   3      0.00
H2G  C1G  C6G  C9G      0.5026   3      0.00
H2G  C1G  C6G  H8G      0.4153   3      0.00
C1G  C2G  C3G  C4G      0.4611   3      0.00
C1G  C2G  C3G  H3G      0.5127   3      0.00
C1G  C2G  C3G  H4G      0.5282   3      0.00
C10G C2G  C3G  C4G      0.4601   3      0.00
C10G C2G  C3G  H3G      0.5410   3      0.00
C10G C2G  C3G  H4G      0.5508   3      0.00
C11G C2G  C3G  C4G      0.6382   3      0.00
C11G C2G  C3G  H3G      0.5664   3      0.00
C11G C2G  C3G  H4G      0.5692   3      0.00
C1G  C2G  C10G C8G      0.4259   3      0.00
C1G  C2G  C10G H13G     0.5071   3      0.00
C1G  C2G  C10G H14G     0.5077   3      0.00
C3G  C2G  C10G C8G      0.4281   3      0.00
C3G  C2G  C10G H13G     0.5044   3      0.00
C3G  C2G  C10G H14G     0.5063   3      0.00
C11G C2G  C10G C8G      0.5227   3      0.00
C11G C2G  C10G H13G     0.4790   3      0.00
C11G C2G  C10G H14G     0.4765   3      0.00
C1G  C2G  C11G O2G      0.0910   6     55.65
C1G  C2G  C11G O3G      0.1364   6    180.00
C3G  C2G  C11G O2G      0.0977   6    291.58
C3G  C2G  C11G O3G      0.1406   6    115.06
C10G C2G  C11G O2G      0.0956   6    174.48
C10G C2G  C11G O3G      0.1434   6    180.00
C2G  C3G  C4G  C5G      0.4341   3      0.00
C2G  C3G  C4G  C7G      0.4324   3      0.00
C2G  C3G  C4G  H5G      0.3919   3      0.00
H3G  C3G  C4G  C5G      0.5175   3      0.00
H3G  C3G  C4G  C7G      0.5251   3      0.00
H3G  C3G  C4G  H5G      0.4227   3      0.00
H4G  C3G  C4G  C5G      0.5108   3      0.00
H4G  C3G  C4G  C7G      0.5069   3      0.00
H4G  C3G  C4G  H5G      0.4166   3      0.00
C3G  C4G  C5G  C6G      0.4573   3      0.00
C3G  C4G  C5G  H6G      0.5005   3      0.00
C3G  C4G  C5G  H7G      0.5048   3      0.00
C7G  C4G  C5G  C6G      0.4574   3      0.00
C7G  C4G  C5G  H6G      0.5059   3      0.00
C7G  C4G  C5G  H7G      0.5005   3      0.00
H5G  C4G  C5G  C6G      0.4045   3      0.00
H5G  C4G  C5G  H6G      0.4155   3      0.00
H5G  C4G  C5G  H7G      0.4152   3      0.00
C3G  C4G  C7G  C8G      0.4335   3      0.00
C3G  C4G  C7G  H9G      0.5264   3      0.00
C3G  C4G  C7G  H10G     0.5025   3      0.00
C5G  C4G  C7G  C8G      0.4358   3      0.00
C5G  C4G  C7G  H9G      0.5187   3      0.00
C5G  C4G  C7G  H10G     0.5082   3      0.00
H5G  C4G  C7G  C8G      0.3934   3      0.00
H5G  C4G  C7G  H9G      0.4250   3      0.00
H5G  C4G  C7G  H10G     0.4152   3      0.00
C4G  C5G  C6G  C1G      0.4576   3      0.00
C4G  C5G  C6G  C9G      0.4580   3      0.00
C4G  C5G  C6G  H8G      0.4045   3      0.00
H6G  C5G  C6G  C1G      0.5003   3      0.00
H6G  C5G  C6G  C9G      0.5048   3      0.00
H6G  C5G  C6G  H8G      0.4149   3      0.00
H7G  C5G  C6G  C1G      0.5061   3      0.00
H7G  C5G  C6G  C9G      0.5005   3      0.00
H7G  C5G  C6G  H8G      0.4155   3      0.00
C1G  C6G  C9G  C8G      0.4320   3      0.00
C1G  C6G  C9G  H11G     0.5076   3      0.00
C1G  C6G  C9G  H12G     0.5247   3      0.00
C5G  C6G  C9G  C8G      0.4328   3      0.00
C5G  C6G  C9G  H11G     0.5115   3      0.00
C5G  C6G  C9G  H12G     0.5168   3      0.00
H8G  C6G  C9G  C8G      0.3911   3      0.00
H8G  C6G  C9G  H11G     0.4172   3      0.00
H8G  C6G  C9G  H12G     0.4218   3      0.00
C4G  C7G  C8G  C9G      0.4611   3      0.00
C4G  C7G  C8G  C10G     0.4547   3      0.00
C4G  C7G  C8G  C12G     0.5812   3      0.00
H9G  C7G  C8G  C9G      0.5136   3      0.00
H9G  C7G  C8G  C10G     0.5445   3      0.00
H9G  C7G  C8G  C12G     0.5487   3      0.00
H10G C7G  C8G  C9G      0.5206   3      0.00
H10G C7G  C8G  C10G     0.5404   3      0.00
H10G C7G  C8G  C12G     0.5259   3      0.00
C7G  C8G  C9G  C6G      0.4633   3      0.00
C7G  C8G  C9G  H11G     0.5305   3      0.00
C7G  C8G  C9G  H12G     0.5147   3      0.00
C10G C8G  C9G  C6G      0.4604   3      0.00
C10G C8G  C9G  H11G     0.5514   3      0.00
C10G C8G  C9G  H12G     0.5413   3      0.00
C12G C8G  C9G  C6G      0.6269   3      0.00
C12G C8G  C9G  H11G     0.5650   3      0.00
C12G C8G  C9G  H12G     0.5631   3      0.00
C7G  C8G  C10G C2G      0.4266   3      0.00
C7G  C8G  C10G H13G     0.5074   3      0.00
C7G  C8G  C10G H14G     0.5076   3      0.00
C9G  C8G  C10G C2G      0.4284   3      0.00
C9G  C8G  C10G H13G     0.5071   3      0.00
C9G  C8G  C10G H14G     0.5056   3      0.00
C12G C8G  C10G C2G      0.5045   3      0.00
C12G C8G  C10G H13G     0.4680   3      0.00
C12G C8G  C10G H14G     0.4705   3      0.00
C7G  C8G  C12G O1G      0.0923   6    180.00
C7G  C8G  C12G O4G      0.1489   6    180.00
C9G  C8G  C12G O1G      0.0998   6    292.06
C9G  C8G  C12G O4G      0.1554   6    180.00
C10G C8G  C12G O1G      0.0988   6    174.96
C10G C8G  C12G O4G      0.1540   6    180.00
C2G  C11G O3G  C13G     1.2178   2    166.53
O2G  C11G O3G  C13G     2.0183   2    180.00
C8G  C12G O4G  C15G     0.9875   2    165.56
O1G  C12G O4G  C15G     2.1801   2    180.00
C11G O3G  C13G C14G     0.7078   3    343.17
C11G O3G  C13G H15G     0.9034   3    226.87
C11G O3G  C13G H16G     0.9563   3    106.46
C12G O4G  C15G C16G     0.5814   3    342.82
C12G O4G  C15G H19G     0.9019   3    106.50
C12G O4G  C15G H20G     0.8757   3    226.73
O3G  C13G C14G N1G      0.6450   3      0.00
O3G  C13G C14G H17G     0.6124   3      0.00
O3G  C13G C14G H18G     0.5699   3      0.00
H15G C13G C14G N1G      0.6265   3      0.00
H15G C13G C14G H17G     0.5693   3      0.00
H15G C13G C14G H18G     0.5616   3      0.00
H16G C13G C14G N1G      0.5351   3      0.00
H16G C13G C14G H17G     0.5434   3      0.00
H16G C13G C14G H18G     0.5889   3      0.00
C13G C14G N1G  C17G     0.5466   3    101.77
C13G C14G N1G  C18G     0.4633   3    223.23
C13G C14G N1G  C21G     0.5013   3    342.64
H17G C14G N1G  C17G     0.5474   3    341.84
H17G C14G N1G  C18G     0.4801   3    103.29
H17G C14G N1G  C21G     0.5392   3    222.70
H18G C14G N1G  C17G     0.4723   3    226.47
H18G C14G N1G  C18G     0.4843   3    347.92
H18G C14G N1G  C21G     0.5148   3    107.34
O4G  C15G C16G N2G      0.6868   3    248.72
O4G  C15G C16G H21G     0.5665   3      0.00
O4G  C15G C16G H22G     0.6378   3      0.00
H19G C15G C16G N2G      0.5197   3      0.00
H19G C15G C16G H21G     0.5776   3      0.00
H19G C15G C16G H22G     0.5391   3      0.00
H20G C15G C16G N2G      0.6168   3      8.77
H20G C15G C16G H21G     0.5542   3      0.00
H20G C15G C16G H22G     0.5678   3      0.00
C15G C16G N2G  C19G     0.5166   3    106.69
C15G C16G N2G  C20G     0.4602   3    228.35
C15G C16G N2G  C22G     0.5077   3    347.33
H21G C16G N2G  C19G     0.4709   3    231.29
H21G C16G N2G  C20G     0.4874   3      0.00
H21G C16G N2G  C22G     0.5264   3      0.00
H22G C16G N2G  C19G     0.5289   3    346.56
H22G C16G N2G  C20G     0.4797   3    108.22
H22G C16G N2G  C22G     0.5431   3    227.20
C14G N1G  C17G H23G     0.5570   3      0.00
C14G N1G  C17G H24G     0.5341   3      0.00
C14G N1G  C17G H25G     0.5429   3      0.00
C18G N1G  C17G H23G     0.5232   3      0.00
C18G N1G  C17G H24G     0.5324   3      0.00
C18G N1G  C17G H25G     0.5254   3      0.00
C21G N1G  C17G H23G     0.5432   3      0.00
C21G N1G  C17G H24G     0.5248   3      0.00
C21G N1G  C17G H25G     0.5446   3      0.00
C14G N1G  C18G H26G     0.5467   3      0.00
C14G N1G  C18G H27G     0.5368   3      0.00
C14G N1G  C18G H28G     0.5597   3      0.00
C17G N1G  C18G H26G     0.5272   3      0.00
C17G N1G  C18G H27G     0.5411   3      0.00
C17G N1G  C18G H28G     0.5331   3      0.00
C21G N1G  C18G H26G     0.5377   3      0.00
C21G N1G  C18G H27G     0.5355   3      0.00
C21G N1G  C18G H28G     0.5562   3      0.00
C14G N1G  C21G C23G     0.5363   3    350.60
C14G N1G  C21G H35G     0.5578   3    228.10
C14G N1G  C21G H36G     0.5510   3      0.00
C17G N1G  C21G C23G     0.4903   3    231.33
C17G N1G  C21G H35G     0.4950   3    108.83
C17G N1G  C21G H36G     0.5134   3      0.00
C18G N1G  C21G C23G     0.5197   3    110.58
C18G N1G  C21G H35G     0.5335   3    348.09
C18G N1G  C21G H36G     0.4926   3      0.00
C16G N2G  C19G H29G     0.5425   3      0.00
C16G N2G  C19G H30G     0.5194   3      0.00
C16G N2G  C19G H31G     0.5260   3      0.00
C20G N2G  C19G H29G     0.5169   3      0.00
C20G N2G  C19G H30G     0.5231   3      0.00
C20G N2G  C19G H31G     0.5151   3      0.00
C22G N2G  C19G H29G     0.5502   3      0.00
C22G N2G  C19G H30G     0.5288   3      0.00
C22G N2G  C19G H31G     0.5474   3      0.00
C16G N2G  C20G H32G     0.5534   3      0.00
C16G N2G  C20G H33G     0.5433   3      0.00
C16G N2G  C20G H34G     0.5632   3      0.00
C19G N2G  C20G H32G     0.5249   3      0.00
C19G N2G  C20G H33G     0.5362   3      0.00
C19G N2G  C20G H34G     0.5278   3      0.00
C22G N2G  C20G H32G     0.5455   3      0.00
C22G N2G  C20G H33G     0.5405   3      0.00
C22G N2G  C20G H34G     0.5600   3      0.00
C16G N2G  C22G C38G     0.5061   3      0.00
C16G N2G  C22G H37G     0.5418   3    228.78
C16G N2G  C22G H38G     0.5346   3      0.00
C19G N2G  C22G C38G     0.4872   3      0.00
C19G N2G  C22G H37G     0.4980   3    109.08
C19G N2G  C22G H38G     0.5132   3      0.00
C20G N2G  C22G C38G     0.5153   3    110.94
C20G N2G  C22G H37G     0.5297   3    348.30
C20G N2G  C22G H38G     0.4873   3      0.00
N1G  C21G C23G C24G     0.5071   3      0.00
N1G  C21G C23G H39G     0.5377   3      0.00
N1G  C21G C23G H40G     0.5219   3      0.00
H35G C21G C23G C24G     0.5077   3      0.00
H35G C21G C23G H39G     0.5381   3      0.00
H35G C21G C23G H40G     0.5342   3      0.00
H36G C21G C23G C24G     0.5133   3      0.00
H36G C21G C23G H39G     0.5569   3      0.00
H36G C21G C23G H40G     0.5392   3      0.00
N2G  C22G C38G C39G     0.5090   3      0.00
N2G  C22G C38G H70G     0.5397   3      0.00
N2G  C22G C38G H71G     0.5166   3      0.00
H37G C22G C38G C39G     0.5034   3      0.00
H37G C22G C38G H70G     0.5356   3      0.00
H37G C22G C38G H71G     0.5311   3      0.00
H38G C22G C38G C39G     0.5200   3      0.00
H38G C22G C38G H70G     0.5552   3      0.00
H38G C22G C38G H71G     0.5398   3      0.00
C21G C23G C24G C25G     0.4783   3      0.00
C21G C23G C24G H41G     0.4864   3      0.00
C21G C23G C24G H42G     0.4866   3      0.00
H39G C23G C24G C25G     0.4719   3      0.00
H39G C23G C24G H41G     0.5109   3      0.00
H39G C23G C24G H42G     0.4900   3      0.00
H40G C23G C24G C25G     0.4726   3      0.00
H40G C23G C24G H41G     0.4879   3      0.00
H40G C23G C24G H42G     0.5098   3      0.00
C23G C24G C25G C26G     0.4497   3      0.00
C23G C24G C25G H43G     0.4622   3      0.00
C23G C24G C25G H44G     0.4648   3      0.00
H41G C24G C25G C26G     0.4614   3      0.00
H41G C24G C25G H43G     0.5046   3      0.00
H41G C24G C25G H44G     0.4768   3      0.00
H42G C24G C25G C26G     0.4584   3      0.00
H42G C24G C25G H43G     0.4774   3      0.00
H42G C24G C25G H44G     0.5040   3      0.00
C24G C25G C26G C27G     0.4551   3      0.00
C24G C25G C26G H45G     0.4629   3      0.00
C24G C25G C26G H46G     0.4596   3      0.00
H43G C25G C26G C27G     0.4579   3      0.00
H43G C25G C26G H45G     0.5006   3      0.00
H43G C25G C26G H46G     0.4726   3      0.00
H44G C25G C26G C27G     0.4600   3      0.00
H44G C25G C26G H45G     0.4715   3      0.00
H44G C25G C26G H46G     0.5004   3      0.00
C25G C26G C27G C28G     0.4405   3      0.00
C25G C26G C27G H47G     0.4533   3      0.00
C25G C26G C27G H48G     0.4561   3      0.00
H45G C26G C27G C28G     0.4556   3      0.00
H45G C26G C27G H47G     0.4994   3      0.00
H45G C26G C27G H48G     0.4699   3      0.00
H46G C26G C27G C28G     0.4525   3      0.00
H46G C26G C27G H47G     0.4709   3      0.00
H46G C26G C27G H48G     0.4988   3      0.00
C26G C27G C28G C29G     0.4474   3      0.00
C26G C27G C28G H49G     0.4582   3      0.00
C26G C27G C28G H50G     0.4545   3      0.00
H47G C27G C28G C29G     0.4543   3      0.00
H47G C27G C28G H49G     0.4983   3      0.00
H47G C27G C28G H50G     0.4697   3      0.00
H48G C27G C28G C29G     0.4570   3      0.00
H48G C27G C28G H49G     0.4688   3      0.00
H48G C27G C28G H50G     0.4983   3      0.00
C27G C28G C29G C30G     0.4384   3      0.00
C27G C28G C29G H51G     0.4518   3      0.00
C27G C28G C29G H52G     0.4545   3      0.00
H49G C28G C29G C30G     0.4543   3      0.00
H49G C28G C29G H51G     0.4982   3      0.00
H49G C28G C29G H52G     0.4683   3      0.00
H50G C28G C29G C30G     0.4516   3      0.00
H50G C28G C29G H51G     0.4695   3      0.00
H50G C28G C29G H52G     0.4978   3      0.00
C28G C29G C30G C31G     0.4431   3      0.00
C28G C29G C30G H53G     0.4566   3      0.00
C28G C29G C30G H54G     0.4530   3      0.00
H51G C29G C30G C31G     0.4529   3      0.00
H51G C29G C30G H53G     0.4979   3      0.00
H51G C29G C30G H54G     0.4688   3      0.00
H52G C29G C30G C31G     0.4557   3      0.00
H52G C29G C30G H53G     0.4682   3      0.00
H52G C29G C30G H54G     0.4979   3      0.00
C29G C30G C31G C32G     0.4375   3      0.00
C29G C30G C31G H55G     0.4517   3      0.00
C29G C30G C31G H56G     0.4539   3      0.00
H53G C30G C31G C32G     0.4538   3      0.00
H53G C30G C31G H55G     0.4979   3      0.00
H53G C30G C31G H56G     0.4679   3      0.00
H54G C30G C31G C32G     0.4515   3      0.00
H54G C30G C31G H55G     0.4689   3      0.00
H54G C30G C31G H56G     0.4976   3      0.00
C30G C31G C32G C33G     0.4399   3      0.00
C30G C31G C32G H57G     0.4555   3      0.00
C30G C31G C32G H58G     0.4524   3      0.00
H55G C31G C32G C33G     0.4523   3      0.00
H55G C31G C32G H57G     0.4978   3      0.00
H55G C31G C32G H58G     0.4684   3      0.00
H56G C31G C32G C33G     0.4547   3      0.00
H56G C31G C32G H57G     0.4682   3      0.00
H56G C31G C32G H58G     0.4978   3      0.00
C31G C32G C33G C34G     0.4366   3      0.00
C31G C32G C33G H59G     0.4518   3      0.00
C31G C32G C33G H60G     0.4535   3      0.00
H57G C32G C33G C34G     0.4534   3      0.00
H57G C32G C33G H59G     0.4978   3      0.00
H57G C32G C33G H60G     0.4679   3      0.00
H58G C32G C33G C34G     0.4517   3      0.00
H58G C32G C33G H59G     0.4685   3      0.00
H58G C32G C33G H60G     0.4976   3      0.00
C32G C33G C34G C35G     0.4370   3      0.00
C32G C33G C34G H61G     0.4544   3      0.00
C32G C33G C34G H62G     0.4521   3      0.00
H59G C33G C34G C35G     0.4520   3      0.00
H59G C33G C34G H61G     0.4978   3      0.00
H59G C33G C34G H62G     0.4681   3      0.00
H60G C33G C34G C35G     0.4536   3      0.00
H60G C33G C34G H61G     0.4682   3      0.00
H60G C33G C34G H62G     0.4978   3      0.00
C33G C34G C35G C36G     0.4348   3      0.00
C33G C34G C35G H63G     0.4516   3      0.00
C33G C34G C35G H64G     0.4529   3      0.00
H61G C34G C35G C36G     0.4523   3      0.00
H61G C34G C35G H63G     0.4976   3      0.00
H61G C34G C35G H64G     0.4677   3      0.00
H62G C34G C35G C36G     0.4513   3      0.00
H62G C34G C35G H63G     0.4676   3      0.00
H62G C34G C35G H64G     0.4975   3      0.00
C34G C35G C36G C37G     0.4367   3      0.00
C34G C35G C36G H65G     0.4536   3      0.00
C34G C35G C36G H66G     0.4525   3      0.00
H63G C35G C36G C37G     0.4539   3      0.00
H63G C35G C36G H65G     0.4985   3      0.00
H63G C35G C36G H66G     0.4673   3      0.00
H64G C35G C36G C37G     0.4544   3      0.00
H64G C35G C36G H65G     0.4678   3      0.00
H64G C35G C36G H66G     0.4987   3      0.00
C35G C36G C37G H67G     0.4503   3      0.00
C35G C36G C37G H68G     0.4499   3      0.00
C35G C36G C37G H69G     0.4580   3      0.00
H65G C36G C37G H67G     0.4675   3      0.00
H65G C36G C37G H68G     0.4940   3      0.00
H65G C36G C37G H69G     0.4723   3      0.00
H66G C36G C37G H67G     0.4940   3      0.00
H66G C36G C37G H68G     0.4674   3      0.00
H66G C36G C37G H69G     0.4722   3      0.00
C22G C38G C39G C40G     0.4640   3      0.00
C22G C38G C39G H72G     0.4803   3      0.00
C22G C38G C39G H73G     0.4841   3      0.00
H70G C38G C39G C40G     0.4688   3      0.00
H70G C38G C39G H72G     0.5105   3      0.00
H70G C38G C39G H73G     0.4871   3      0.00
H71G C38G C39G C40G     0.4674   3      0.00
H71G C38G C39G H72G     0.4876   3      0.00
H71G C38G C39G H73G     0.5099   3      0.00
C38G C39G C40G C41G     0.4521   3      0.00
C38G C39G C40G H74G     0.4663   3      0.00
C38G C39G C40G H75G     0.4633   3      0.00
H72G C39G C40G C41G     0.4591   3      0.00
H72G C39G C40G H74G     0.5038   3      0.00
H72G C39G C40G H75G     0.4758   3      0.00
H73G C39G C40G C41G     0.4620   3      0.00
H73G C39G C40G H74G     0.4754   3      0.00
H73G C39G C40G H75G     0.5042   3      0.00
C39G C40G C41G C42G     0.4432   3      0.00
C39G C40G C41G H76G     0.4569   3      0.00
C39G C40G C41G H77G     0.4586   3      0.00
H74G C40G C41G C42G     0.4565   3      0.00
H74G C40G C41G H76G     0.5003   3      0.00
H74G C40G C41G H77G     0.4705   3      0.00
H75G C40G C41G C42G     0.4557   3      0.00
H75G C40G C41G H76G     0.4721   3      0.00
H75G C40G C41G H77G     0.5007   3      0.00
C40G C41G C42G C43G     0.4408   3      0.00
C40G C41G C42G H78G     0.4565   3      0.00
C40G C41G C42G H79G     0.4544   3      0.00
H76G C41G C42G C43G     0.4531   3      0.00
H76G C41G C42G H78G     0.4988   3      0.00
H76G C41G C42G H79G     0.4694   3      0.00
H77G C41G C42G C43G     0.4556   3      0.00
H77G C41G C42G H78G     0.4693   3      0.00
H77G C41G C42G H79G     0.4991   3      0.00
C41G C42G C43G C44G     0.4380   3      0.00
C41G C42G C43G H80G     0.4529   3      0.00
C41G C42G C43G H81G     0.4543   3      0.00
H78G C42G C43G C44G     0.4537   3      0.00
H78G C42G C43G H80G     0.4980   3      0.00
H78G C42G C43G H81G     0.4681   3      0.00
H79G C42G C43G C44G     0.4531   3      0.00
H79G C42G C43G H80G     0.4693   3      0.00
H79G C42G C43G H81G     0.4985   3      0.00
C42G C43G C44G C45G     0.4374   3      0.00
C42G C43G C44G H82G     0.4542   3      0.00
C42G C43G C44G H83G     0.4526   3      0.00
H80G C43G C44G C45G     0.4519   3      0.00
H80G C43G C44G H82G     0.4978   3      0.00
H80G C43G C44G H83G     0.4682   3      0.00
H81G C43G C44G C45G     0.4539   3      0.00
H81G C43G C44G H82G     0.4681   3      0.00
H81G C43G C44G H83G     0.4981   3      0.00
C43G C44G C45G C46G     0.4361   3      0.00
C43G C44G C45G H84G     0.4521   3      0.00
C43G C44G C45G H85G     0.4532   3      0.00
H82G C44G C45G C46G     0.4529   3      0.00
H82G C44G C45G H84G     0.4975   3      0.00
H82G C44G C45G H85G     0.4677   3      0.00
H83G C44G C45G C46G     0.4524   3      0.00
H83G C44G C45G H84G     0.4685   3      0.00
H83G C44G C45G H85G     0.4979   3      0.00
C44G C45G C46G C47G     0.4358   3      0.00
C44G C45G C46G H86G     0.4534   3      0.00
C44G C45G C46G H87G     0.4522   3      0.00
H84G C45G C46G C47G     0.4518   3      0.00
H84G C45G C46G H86G     0.4977   3      0.00
H84G C45G C46G H87G     0.4678   3      0.00
H85G C45G C46G C47G     0.4531   3      0.00
H85G C45G C46G H86G     0.4679   3      0.00
H85G C45G C46G H87G     0.4978   3      0.00
C45G C46G C47G C48G     0.4353   3      0.00
C45G C46G C47G H88G     0.4519   3      0.00
C45G C46G C47G H89G     0.4528   3      0.00
H86G C46G C47G C48G     0.4526   3      0.00
H86G C46G C47G H88G     0.4975   3      0.00
H86G C46G C47G H89G     0.4676   3      0.00
H87G C46G C47G C48G     0.4522   3      0.00
H87G C46G C47G H88G     0.4682   3      0.00
H87G C46G C47G H89G     0.4977   3      0.00
C46G C47G C48G C49G     0.4351   3      0.00
C46G C47G C48G H90G     0.4530   3      0.00
C46G C47G C48G H91G     0.4521   3      0.00
H88G C47G C48G C49G     0.4519   3      0.00
H88G C47G C48G H90G     0.4977   3      0.00
H88G C47G C48G H91G     0.4677   3      0.00
H89G C47G C48G C49G     0.4528   3      0.00
H89G C47G C48G H90G     0.4678   3      0.00
H89G C47G C48G H91G     0.4978   3      0.00
C47G C48G C49G C50G     0.4347   3      0.00
C47G C48G C49G H92G     0.4519   3      0.00
C47G C48G C49G H93G     0.4525   3      0.00
H90G C48G C49G C50G     0.4523   3      0.00
H90G C48G C49G H92G     0.4975   3      0.00
H90G C48G C49G H93G     0.4677   3      0.00
H91G C48G C49G C50G     0.4519   3      0.00
H91G C48G C49G H92G     0.4679   3      0.00
H91G C48G C49G H93G     0.4976   3      0.00
C48G C49G C50G C51G     0.4340   3      0.00
C48G C49G C50G H94G     0.4524   3      0.00
C48G C49G C50G H95G     0.4520   3      0.00
H92G C49G C50G C51G     0.4513   3      0.00
H92G C49G C50G H94G     0.4976   3      0.00
H92G C49G C50G H95G     0.4673   3      0.00
H93G C49G C50G C51G     0.4519   3      0.00
H93G C49G C50G H94G     0.4674   3      0.00
H93G C49G C50G H95G     0.4976   3      0.00
C49G C50G C51G C52G     0.4366   3      0.00
C49G C50G C51G H96G     0.4525   3      0.00
C49G C50G C51G H97G     0.4525   3      0.00
H94G C50G C51G C52G     0.4542   3      0.00
H94G C50G C51G H96G     0.4984   3      0.00
H94G C50G C51G H97G     0.4673   3      0.00
H95G C50G C51G C52G     0.4538   3      0.00
H95G C50G C51G H96G     0.4673   3      0.00
H95G C50G C51G H97G     0.4984   3      0.00
C50G C51G C52G H98G     0.4500   3      0.00
C50G C51G C52G H99G     0.4504   3      0.00
C50G C51G C52G H1H      0.4580   3      0.00
H96G C51G C52G H98G     0.4675   3      0.00
H96G C51G C52G H99G     0.4940   3      0.00
H96G C51G C52G H1H      0.4722   3      0.00
H97G C51G C52G H98G     0.4941   3      0.00
H97G C51G C52G H99G     0.4676   3      0.00
H97G C51G C52G H1H      0.4723   3      0.00

IMPROPER
!
!V(improper) = Kpsi(psi - psi0)**2
!
!Kpsi: kcal/mole/rad**2
!psi0: degrees
!note that the second column of numbers (0) is ignored
!
!atom types             Kpsi        0  psi0
!


NONBONDED nbxmod  5 atom cdiel shift vatom vdistance vswitch -
cutnb 14.0 ctofnb 12.0 ctonnb 10.0 eps 1.0 e14fac 1.0 wmin 1.5
                !adm jr., 5/08/91, suggested cutoff scheme
!
!V(Lennard-Jones) = Eps(i,j)*[(Rmin(i,j)/r(i,j))**12 - 2(Rmin(i,j)/r(i,j))**6]
!
!epsilon [kcal/mole]: Eps(i,j) = sqrt(eps(i) * eps(j))
!Rmin/2  [A]:         Rmin(i,j) = Rmin/2(i) + Rmin/2(j)
!
!atom  ignored   epsilon     Rmin/2  ignored   eps,1-4     Rmin/2,1-4
!

C1G      0.0     -0.1050     1.9255    ! 
C2G      0.0     -0.1050     1.9255    ! 
C3G      0.0     -0.1050     1.9255    ! 
C4G      0.0     -0.1050     1.9255    ! 
C5G      0.0     -0.1050     1.9255    ! 
C6G      0.0     -0.1050     1.9255    ! 
C7G      0.0     -0.1050     1.9255    ! 
C8G      0.0     -0.1050     1.9255    ! 
C9G      0.0     -0.1050     1.9255    ! 
C10G     0.0     -0.1050     1.9255    ! 
C11G     0.0     -0.1050     1.9255    ! 
C12G     0.0     -0.1050     1.9255    ! 
O1G      0.0     -0.0600     1.7500    ! 
O2G      0.0     -0.0600     1.7500    ! 
O3G      0.0     -0.0600     1.7500    ! 
O4G      0.0     -0.0600     1.7500    ! 
C13G     0.0     -0.1050     1.9255    ! 
C14G     0.0     -0.1050     1.9255    ! 
C15G     0.0     -0.1050     1.9255    ! 
C16G     0.0     -0.1050     1.9255    ! 
N1G      0.0     -0.0690     1.8300    ! 
N2G      0.0     -0.0690     1.8300    ! 
C17G     0.0     -0.1050     1.9255    ! 
C18G     0.0     -0.1050     1.9255    ! 
C19G     0.0     -0.1050     1.9255    ! 
C20G     0.0     -0.1050     1.9255    ! 
C21G     0.0     -0.1050     1.9255    ! 
C22G     0.0     -0.1050     1.9255    ! 
C23G     0.0     -0.1050     1.9255    ! 
C24G     0.0     -0.1050     1.9255    ! 
C25G     0.0     -0.1050     1.9255    ! 
C26G     0.0     -0.1050     1.9255    ! 
C27G     0.0     -0.1050     1.9255    ! 
C28G     0.0     -0.1050     1.9255    ! 
C29G     0.0     -0.1050     1.9255    ! 
C30G     0.0     -0.1050     1.9255    ! 
C31G     0.0     -0.1050     1.9255    ! 
C32G     0.0     -0.1050     1.9255    ! 
C33G     0.0     -0.1050     1.9255    ! 
C34G     0.0     -0.1050     1.9255    ! 
C35G     0.0     -0.1050     1.9255    ! 
C36G     0.0     -0.1050     1.9255    ! 
C37G     0.0     -0.1050     1.9255    ! 
C38G     0.0     -0.1050     1.9255    ! 
C39G     0.0     -0.1050     1.9255    ! 
C40G     0.0     -0.1050     1.9255    ! 
C41G     0.0     -0.1050     1.9255    ! 
C42G     0.0     -0.1050     1.9255    ! 
C43G     0.0     -0.1050     1.9255    ! 
C44G     0.0     -0.1050     1.9255    ! 
C45G     0.0     -0.1050     1.9255    ! 
C46G     0.0     -0.1050     1.9255    ! 
C47G     0.0     -0.1050     1.9255    ! 
C48G     0.0     -0.1050     1.9255    ! 
C49G     0.0     -0.1050     1.9255    ! 
C50G     0.0     -0.1050     1.9255    ! 
C51G     0.0     -0.1050     1.9255    ! 
C52G     0.0     -0.1050     1.9255    ! 
H1G      0.0     -0.0440     1.4430    ! 
H2G      0.0     -0.0440     1.4430    ! 
H3G      0.0     -0.0440     1.4430    ! 
H4G      0.0     -0.0440     1.4430    ! 
H5G      0.0     -0.0440     1.4430    ! 
H6G      0.0     -0.0440     1.4430    ! 
H7G      0.0     -0.0440     1.4430    ! 
H8G      0.0     -0.0440     1.4430    ! 
H9G      0.0     -0.0440     1.4430    ! 
H10G     0.0     -0.0440     1.4430    ! 
H11G     0.0     -0.0440     1.4430    ! 
H12G     0.0     -0.0440     1.4430    ! 
H13G     0.0     -0.0440     1.4430    ! 
H14G     0.0     -0.0440     1.4430    ! 
H15G     0.0     -0.0440     1.4430    ! 
H16G     0.0     -0.0440     1.4430    ! 
H17G     0.0     -0.0440     1.4430    ! 
H18G     0.0     -0.0440     1.4430    ! 
H19G     0.0     -0.0440     1.4430    ! 
H20G     0.0     -0.0440     1.4430    ! 
H21G     0.0     -0.0440     1.4430    ! 
H22G     0.0     -0.0440     1.4430    ! 
H23G     0.0     -0.0440     1.4430    ! 
H24G     0.0     -0.0440     1.4430    ! 
H25G     0.0     -0.0440     1.4430    ! 
H26G     0.0     -0.0440     1.4430    ! 
H27G     0.0     -0.0440     1.4430    ! 
H28G     0.0     -0.0440     1.4430    ! 
H29G     0.0     -0.0440     1.4430    ! 
H30G     0.0     -0.0440     1.4430    ! 
H31G     0.0     -0.0440     1.4430    ! 
H32G     0.0     -0.0440     1.4430    ! 
H33G     0.0     -0.0440     1.4430    ! 
H34G     0.0     -0.0440     1.4430    ! 
H35G     0.0     -0.0440     1.4430    ! 
H36G     0.0     -0.0440     1.4430    ! 
H37G     0.0     -0.0440     1.4430    ! 
H38G     0.0     -0.0440     1.4430    ! 
H39G     0.0     -0.0440     1.4430    ! 
H40G     0.0     -0.0440     1.4430    ! 
H41G     0.0     -0.0440     1.4430    ! 
H42G     0.0     -0.0440     1.4430    ! 
H43G     0.0     -0.0440     1.4430    ! 
H44G     0.0     -0.0440     1.4430    ! 
H45G     0.0     -0.0440     1.4430    ! 
H46G     0.0     -0.0440     1.4430    ! 
H47G     0.0     -0.0440     1.4430    ! 
H48G     0.0     -0.0440     1.4430    ! 
H49G     0.0     -0.0440     1.4430    ! 
H50G     0.0     -0.0440     1.4430    ! 
H51G     0.0     -0.0440     1.4430    ! 
H52G     0.0     -0.0440     1.4430    ! 
H53G     0.0     -0.0440     1.4430    ! 
H54G     0.0     -0.0440     1.4430    ! 
H55G     0.0     -0.0440     1.4430    ! 
H56G     0.0     -0.0440     1.4430    ! 
H57G     0.0     -0.0440     1.4430    ! 
H58G     0.0     -0.0440     1.4430    ! 
H59G     0.0     -0.0440     1.4430    ! 
H60G     0.0     -0.0440     1.4430    ! 
H61G     0.0     -0.0440     1.4430    ! 
H62G     0.0     -0.0440     1.4430    ! 
H63G     0.0     -0.0440     1.4430    ! 
H64G     0.0     -0.0440     1.4430    ! 
H65G     0.0     -0.0440     1.4430    ! 
H66G     0.0     -0.0440     1.4430    ! 
H67G     0.0     -0.0440     1.4430    ! 
H68G     0.0     -0.0440     1.4430    ! 
H69G     0.0     -0.0440     1.4430    ! 
H70G     0.0     -0.0440     1.4430    ! 
H71G     0.0     -0.0440     1.4430    ! 
H72G     0.0     -0.0440     1.4430    ! 
H73G     0.0     -0.0440     1.4430    ! 
H74G     0.0     -0.0440     1.4430    ! 
H75G     0.0     -0.0440     1.4430    ! 
H76G     0.0     -0.0440     1.4430    ! 
H77G     0.0     -0.0440     1.4430    ! 
H78G     0.0     -0.0440     1.4430    ! 
H79G     0.0     -0.0440     1.4430    ! 
H80G     0.0     -0.0440     1.4430    ! 
H81G     0.0     -0.0440     1.4430    ! 
H82G     0.0     -0.0440     1.4430    ! 
H83G     0.0     -0.0440     1.4430    ! 
H84G     0.0     -0.0440     1.4430    ! 
H85G     0.0     -0.0440     1.4430    ! 
H86G     0.0     -0.0440     1.4430    ! 
H87G     0.0     -0.0440     1.4430    ! 
H88G     0.0     -0.0440     1.4430    ! 
H89G     0.0     -0.0440     1.4430    ! 
H90G     0.0     -0.0440     1.4430    ! 
H91G     0.0     -0.0440     1.4430    ! 
H92G     0.0     -0.0440     1.4430    ! 
H93G     0.0     -0.0440     1.4430    ! 
H94G     0.0     -0.0440     1.4430    ! 
H95G     0.0     -0.0440     1.4430    ! 
H96G     0.0     -0.0440     1.4430    ! 
H97G     0.0     -0.0440     1.4430    ! 
H98G     0.0     -0.0440     1.4430    ! 
H99G     0.0     -0.0440     1.4430    ! 
H1H      0.0     -0.0440     1.4430    ! 
END
