# Supplementary material for: A Systematic Approach: Molecular Dynamics Study and Parametrisation of Gemini Type Cationic Surfactants
Source: Int J Mol Sci. 2021 Oct 10;22(20):10939. doi: 10.3390/ijms222010939 (PMC8536075; doi:10.3390/ijms222010939)
Supplement: Supplementary file 1 [file ijms-22-10939-s001.zip › Force_fields/Adm_1_16/Adm_1_16.pdb]

REMARK original generated coordinate pdb file
ATOM      1  C1G AD3 X   1      -7.026   0.063   1.251  1.00  0.00      GEM  C
ATOM      2  C2G AD3 X   1      -5.821  -0.060   0.276  1.00  0.00      GEM  C
ATOM      3  C3G AD3 X   1      -4.861   1.154   0.455  1.00  0.00      GEM  C
ATOM      4  C4G AD3 X   1      -4.370   1.200   1.914  1.00  0.00      GEM  C
ATOM      5  C5G AD3 X   1      -5.573   1.336   2.869  1.00  0.00      GEM  C
ATOM      6  C6G AD3 X   1      -6.507   0.120   2.702  1.00  0.00      GEM  C
ATOM      7  C7G AD3 X   1      -3.583  -0.081   2.256  1.00  0.00      GEM  C
ATOM      8  C8G AD3 X   1      -4.517  -1.316   2.109  1.00  0.00      GEM  C
ATOM      9  C9G AD3 X   1      -5.748  -1.175   3.051  1.00  0.00      GEM  C
ATOM     10 C10G AD3 X   1      -5.036  -1.348   0.646  1.00  0.00      GEM  C
ATOM     11 C11G AD3 X   1      -6.240  -0.196  -1.198  1.00  0.00      GEM  C
ATOM     12 C12G AD3 X   1      -3.803  -2.656   2.362  1.00  0.00      GEM  C
ATOM     13  O1G AD3 X   1      -3.791  -3.553   1.541  1.00  0.00      GEM  O
ATOM     14  O2G AD3 X   1      -5.877  -1.126  -1.895  1.00  0.00      GEM  O
ATOM     15  O3G AD3 X   1      -6.987   0.746  -1.848  1.00  0.00      GEM  O
ATOM     16  O4G AD3 X   1      -3.196  -2.961   3.550  1.00  0.00      GEM  O
ATOM     17 C13G AD3 X   1      -7.732   1.846  -1.299  1.00  0.00      GEM  C
ATOM     18 C14G AD3 X   1      -8.048   2.843  -2.405  1.00  0.00      GEM  C
ATOM     19 C15G AD3 X   1      -2.846  -2.083   4.633  1.00  0.00      GEM  C
ATOM     20 C16G AD3 X   1      -2.590  -2.906   5.887  1.00  0.00      GEM  C
ATOM     21  N1G AD3 X   1      -8.979   2.395  -3.534  1.00  0.00      GEM  N
ATOM     22  N2G AD3 X   1      -1.355  -3.807   5.927  1.00  0.00      GEM  N
ATOM     23 C17G AD3 X   1      -8.232   1.528  -4.519  1.00  0.00      GEM  C
ATOM     24 C18G AD3 X   1     -10.158   1.633  -2.990  1.00  0.00      GEM  C
ATOM     25 C19G AD3 X   1      -1.548  -5.019   5.047  1.00  0.00      GEM  C
ATOM     26 C20G AD3 X   1      -0.130  -3.054   5.481  1.00  0.00      GEM  C
ATOM     27 C21G AD3 X   1      -9.456   3.687  -4.220  1.00  0.00      GEM  C
ATOM     28 C22G AD3 X   1      -1.202  -4.235   7.397  1.00  0.00      GEM  C
ATOM     29 C23G AD3 X   1     -10.227   3.517  -5.527  1.00  0.00      GEM  C
ATOM     30 C24G AD3 X   1     -10.725   4.888  -6.021  1.00  0.00      GEM  C
ATOM     31 C25G AD3 X   1     -11.487   4.792  -7.350  1.00  0.00      GEM  C
ATOM     32 C26G AD3 X   1     -11.984   6.150  -7.863  1.00  0.00      GEM  C
ATOM     33 C27G AD3 X   1     -12.750   6.057  -9.189  1.00  0.00      GEM  C
ATOM     34 C28G AD3 X   1     -13.241   7.414  -9.713  1.00  0.00      GEM  C
ATOM     35 C29G AD3 X   1     -14.011   7.318 -11.037  1.00  0.00      GEM  C
ATOM     36 C30G AD3 X   1     -14.497   8.675 -11.567  1.00  0.00      GEM  C
ATOM     37 C31G AD3 X   1     -15.271   8.577 -12.889  1.00  0.00      GEM  C
ATOM     38 C32G AD3 X   1     -15.752   9.933 -13.423  1.00  0.00      GEM  C
ATOM     39 C33G AD3 X   1     -16.528   9.833 -14.743  1.00  0.00      GEM  C
ATOM     40 C34G AD3 X   1     -17.007  11.190 -15.280  1.00  0.00      GEM  C
ATOM     41 C35G AD3 X   1     -17.783  11.089 -16.600  1.00  0.00      GEM  C
ATOM     42 C36G AD3 X   1     -18.261  12.445 -17.139  1.00  0.00      GEM  C
ATOM     43 C37G AD3 X   1     -19.036  12.334 -18.457  1.00  0.00      GEM  C
ATOM     44 C38G AD3 X   1      -0.157  -5.309   7.689  1.00  0.00      GEM  C
ATOM     45 C39G AD3 X   1      -0.042  -5.524   9.210  1.00  0.00      GEM  C
ATOM     46 C40G AD3 X   1       0.969  -6.620   9.574  1.00  0.00      GEM  C
ATOM     47 C41G AD3 X   1       1.102  -6.840  11.087  1.00  0.00      GEM  C
ATOM     48 C42G AD3 X   1       2.113  -7.934  11.458  1.00  0.00      GEM  C
ATOM     49 C43G AD3 X   1       2.253  -8.154  12.970  1.00  0.00      GEM  C
ATOM     50 C44G AD3 X   1       3.267  -9.246  13.340  1.00  0.00      GEM  C
ATOM     51 C45G AD3 X   1       3.411  -9.465  14.853  1.00  0.00      GEM  C
ATOM     52 C46G AD3 X   1       4.427 -10.555  15.222  1.00  0.00      GEM  C
ATOM     53 C47G AD3 X   1       4.573 -10.773  16.734  1.00  0.00      GEM  C
ATOM     54 C48G AD3 X   1       5.590 -11.863  17.103  1.00  0.00      GEM  C
ATOM     55 C49G AD3 X   1       5.738 -12.081  18.615  1.00  0.00      GEM  C
ATOM     56 C50G AD3 X   1       6.756 -13.170  18.983  1.00  0.00      GEM  C
ATOM     57 C51G AD3 X   1       6.905 -13.388  20.495  1.00  0.00      GEM  C
ATOM     58 C52G AD3 X   1       7.923 -14.478  20.852  1.00  0.00      GEM  C
ATOM     59  H1G AD3 X   1      -7.615   0.963   1.063  1.00  0.00      GEM  H
ATOM     60  H2G AD3 X   1      -7.696  -0.797   1.121  1.00  0.00      GEM  H
ATOM     61  H3G AD3 X   1      -5.352   2.101   0.211  1.00  0.00      GEM  H
ATOM     62  H4G AD3 X   1      -4.009   1.051  -0.229  1.00  0.00      GEM  H
ATOM     63  H5G AD3 X   1      -3.702   2.062   2.032  1.00  0.00      GEM  H
ATOM     64  H6G AD3 X   1      -6.122   2.263   2.655  1.00  0.00      GEM  H
ATOM     65  H7G AD3 X   1      -5.223   1.403   3.908  1.00  0.00      GEM  H
ATOM     66  H8G AD3 X   1      -7.366   0.216   3.377  1.00  0.00      GEM  H
ATOM     67  H9G AD3 X   1      -3.191   0.019   3.270  1.00  0.00      GEM  H
ATOM     68 H10G AD3 X   1      -2.721  -0.189   1.585  1.00  0.00      GEM  H
ATOM     69 H11G AD3 X   1      -6.406  -2.045   2.927  1.00  0.00      GEM  H
ATOM     70 H12G AD3 X   1      -5.455  -1.145   4.105  1.00  0.00      GEM  H
ATOM     71 H13G AD3 X   1      -4.191  -1.470  -0.037  1.00  0.00      GEM  H
ATOM     72 H14G AD3 X   1      -5.681  -2.219   0.504  1.00  0.00      GEM  H
ATOM     73 H15G AD3 X   1      -7.148   2.404  -0.566  1.00  0.00      GEM  H
ATOM     74 H16G AD3 X   1      -8.634   1.470  -0.813  1.00  0.00      GEM  H
ATOM     75 H17G AD3 X   1      -8.533   3.700  -1.932  1.00  0.00      GEM  H
ATOM     76 H18G AD3 X   1      -7.129   3.186  -2.885  1.00  0.00      GEM  H
ATOM     77 H19G AD3 X   1      -1.983  -1.478   4.348  1.00  0.00      GEM  H
ATOM     78 H20G AD3 X   1      -3.668  -1.415   4.890  1.00  0.00      GEM  H
ATOM     79 H21G AD3 X   1      -3.447  -3.549   6.097  1.00  0.00      GEM  H
ATOM     80 H22G AD3 X   1      -2.475  -2.203   6.715  1.00  0.00      GEM  H
ATOM     81 H23G AD3 X   1      -8.932   1.171  -5.272  1.00  0.00      GEM  H
ATOM     82 H24G AD3 X   1      -7.449   2.127  -4.984  1.00  0.00      GEM  H
ATOM     83 H25G AD3 X   1      -7.794   0.691  -3.980  1.00  0.00      GEM  H
ATOM     84 H26G AD3 X   1     -10.857   1.443  -3.802  1.00  0.00      GEM  H
ATOM     85 H27G AD3 X   1     -10.640   2.228  -2.214  1.00  0.00      GEM  H
ATOM     86 H28G AD3 X   1      -9.811   0.682  -2.587  1.00  0.00      GEM  H
ATOM     87 H29G AD3 X   1      -0.633  -5.608   5.057  1.00  0.00      GEM  H
ATOM     88 H30G AD3 X   1      -2.380  -5.606   5.439  1.00  0.00      GEM  H
ATOM     89 H31G AD3 X   1      -1.772  -4.684   4.038  1.00  0.00      GEM  H
ATOM     90 H32G AD3 X   1       0.745  -3.679   5.644  1.00  0.00      GEM  H
ATOM     91 H33G AD3 X   1      -0.047  -2.135   6.063  1.00  0.00      GEM  H
ATOM     92 H34G AD3 X   1      -0.214  -2.829   4.419  1.00  0.00      GEM  H
ATOM     93 H35G AD3 X   1      -8.551   4.277  -4.389  1.00  0.00      GEM  H
ATOM     94 H36G AD3 X   1     -10.067   4.202  -3.474  1.00  0.00      GEM  H
ATOM     95 H37G AD3 X   1      -2.193  -4.578   7.706  1.00  0.00      GEM  H
ATOM     96 H38G AD3 X   1      -0.973  -3.316   7.941  1.00  0.00      GEM  H
ATOM     97 H39G AD3 X   1      -9.586   3.075  -6.298  1.00  0.00      GEM  H
ATOM     98 H40G AD3 X   1     -11.090   2.854  -5.395  1.00  0.00      GEM  H
ATOM     99 H41G AD3 X   1      -9.868   5.567  -6.140  1.00  0.00      GEM  H
ATOM    100 H42G AD3 X   1     -11.377   5.337  -5.258  1.00  0.00      GEM  H
ATOM    101 H43G AD3 X   1     -10.835   4.334  -8.109  1.00  0.00      GEM  H
ATOM    102 H44G AD3 X   1     -12.344   4.113  -7.227  1.00  0.00      GEM  H
ATOM    103 H45G AD3 X   1     -11.125   6.827  -7.987  1.00  0.00      GEM  H
ATOM    104 H46G AD3 X   1     -12.631   6.611  -7.101  1.00  0.00      GEM  H
ATOM    105 H47G AD3 X   1     -12.104   5.589  -9.948  1.00  0.00      GEM  H
ATOM    106 H48G AD3 X   1     -13.612   5.385  -9.063  1.00  0.00      GEM  H
ATOM    107 H49G AD3 X   1     -12.378   8.085  -9.843  1.00  0.00      GEM  H
ATOM    108 H50G AD3 X   1     -13.883   7.885  -8.953  1.00  0.00      GEM  H
ATOM    109 H51G AD3 X   1     -13.370   6.843 -11.795  1.00  0.00      GEM  H
ATOM    110 H52G AD3 X   1     -14.877   6.651 -10.904  1.00  0.00      GEM  H
ATOM    111 H53G AD3 X   1     -13.631   9.341 -11.702  1.00  0.00      GEM  H
ATOM    112 H54G AD3 X   1     -15.136   9.152 -10.808  1.00  0.00      GEM  H
ATOM    113 H55G AD3 X   1     -14.633   8.096 -13.646  1.00  0.00      GEM  H
ATOM    114 H56G AD3 X   1     -16.138   7.913 -12.752  1.00  0.00      GEM  H
ATOM    115 H57G AD3 X   1     -14.884  10.596 -13.562  1.00  0.00      GEM  H
ATOM    116 H58G AD3 X   1     -16.388  10.416 -12.665  1.00  0.00      GEM  H
ATOM    117 H59G AD3 X   1     -15.893   9.349 -15.501  1.00  0.00      GEM  H
ATOM    118 H60G AD3 X   1     -17.397   9.173 -14.603  1.00  0.00      GEM  H
ATOM    119 H61G AD3 X   1     -16.137  11.850 -15.421  1.00  0.00      GEM  H
ATOM    120 H62G AD3 X   1     -17.641  11.675 -14.523  1.00  0.00      GEM  H
ATOM    121 H63G AD3 X   1     -17.150  10.603 -17.358  1.00  0.00      GEM  H
ATOM    122 H64G AD3 X   1     -18.654  10.430 -16.460  1.00  0.00      GEM  H
ATOM    123 H65G AD3 X   1     -17.392  13.104 -17.281  1.00  0.00      GEM  H
ATOM    124 H66G AD3 X   1     -18.894  12.931 -16.383  1.00  0.00      GEM  H
ATOM    125 H67G AD3 X   1     -19.931  11.709 -18.339  1.00  0.00      GEM  H
ATOM    126 H68G AD3 X   1     -18.417  11.882 -19.243  1.00  0.00      GEM  H
ATOM    127 H69G AD3 X   1     -19.362  13.319 -18.815  1.00  0.00      GEM  H
ATOM    128 H70G AD3 X   1      -0.435  -6.257   7.217  1.00  0.00      GEM  H
ATOM    129 H71G AD3 X   1       0.826  -5.022   7.299  1.00  0.00      GEM  H
ATOM    130 H72G AD3 X   1      -1.029  -5.789   9.617  1.00  0.00      GEM  H
ATOM    131 H73G AD3 X   1       0.253  -4.581   9.690  1.00  0.00      GEM  H
ATOM    132 H74G AD3 X   1       0.670  -7.564   9.095  1.00  0.00      GEM  H
ATOM    133 H75G AD3 X   1       1.952  -6.358   9.157  1.00  0.00      GEM  H
ATOM    134 H76G AD3 X   1       0.117  -7.100  11.504  1.00  0.00      GEM  H
ATOM    135 H77G AD3 X   1       1.400  -5.895  11.566  1.00  0.00      GEM  H
ATOM    136 H78G AD3 X   1       1.815  -8.880  10.980  1.00  0.00      GEM  H
ATOM    137 H79G AD3 X   1       3.097  -7.675  11.037  1.00  0.00      GEM  H
ATOM    138 H80G AD3 X   1       1.270  -8.415  13.391  1.00  0.00      GEM  H
ATOM    139 H81G AD3 X   1       2.551  -7.208  13.447  1.00  0.00      GEM  H
ATOM    140 H82G AD3 X   1       2.969 -10.193  12.865  1.00  0.00      GEM  H
ATOM    141 H83G AD3 X   1       4.249  -8.986  12.917  1.00  0.00      GEM  H
ATOM    142 H84G AD3 X   1       2.429  -9.726  15.276  1.00  0.00      GEM  H
ATOM    143 H85G AD3 X   1       3.708  -8.518  15.329  1.00  0.00      GEM  H
ATOM    144 H86G AD3 X   1       4.130 -11.502  14.747  1.00  0.00      GEM  H
ATOM    145 H87G AD3 X   1       5.408 -10.293  14.798  1.00  0.00      GEM  H
ATOM    146 H88G AD3 X   1       3.592 -11.036  17.159  1.00  0.00      GEM  H
ATOM    147 H89G AD3 X   1       4.870  -9.826  17.210  1.00  0.00      GEM  H
ATOM    148 H90G AD3 X   1       5.294 -12.810  16.628  1.00  0.00      GEM  H
ATOM    149 H91G AD3 X   1       6.571 -11.600  16.678  1.00  0.00      GEM  H
ATOM    150 H92G AD3 X   1       4.758 -12.343  19.040  1.00  0.00      GEM  H
ATOM    151 H93G AD3 X   1       6.035 -11.133  19.090  1.00  0.00      GEM  H
ATOM    152 H94G AD3 X   1       6.459 -14.118  18.509  1.00  0.00      GEM  H
ATOM    153 H95G AD3 X   1       7.737 -12.908  18.558  1.00  0.00      GEM  H
ATOM    154 H96G AD3 X   1       5.925 -13.651  20.920  1.00  0.00      GEM  H
ATOM    155 H97G AD3 X   1       7.202 -12.442  20.969  1.00  0.00      GEM  H
ATOM    156 H98G AD3 X   1       8.921 -14.228  20.469  1.00  0.00      GEM  H
ATOM    157 H99G AD3 X   1       7.635 -15.446  20.420  1.00  0.00      GEM  H
ATOM    158  H1H AD3 X   1       8.005 -14.609  21.938  1.00  0.00      GEM  H
END
