# Supplementary material for: A Systematic Approach: Molecular Dynamics Study and Parametrisation of Gemini Type Cationic Surfactants
Source: Int J Mol Sci. 2021 Oct 10;22(20):10939. doi: 10.3390/ijms222010939 (PMC8536075; doi:10.3390/ijms222010939)
Supplement: Supplementary file 1 [file ijms-22-10939-s001.zip › Force_fields/Adm_1_16/Adm_1_16.psf]

PSF

       4 !NTITLE
 REMARKS original generated structure x-plor psf file
 REMARKS topology D:/Dokumenty/do_VMD/FF/ReBatch_1_OK/Adm_1_16.top 
 REMARKS topology D:/Dokumenty/do_VMD/top_all36_lipid.rtf 
 REMARKS segment GEM { first NONE; last NONE; auto none  }

     158 !NATOM
       1 GEM  1    AD3  C1G  C1G   -0.446000       12.0110           0
       2 GEM  1    AD3  C2G  C2G    0.675000       12.0110           0
       3 GEM  1    AD3  C3G  C3G   -0.608000       12.0110           0
       4 GEM  1    AD3  C4G  C4G    0.487000       12.0110           0
       5 GEM  1    AD3  C5G  C5G   -0.572000       12.0110           0
       6 GEM  1    AD3  C6G  C6G    0.494000       12.0110           0
       7 GEM  1    AD3  C7G  C7G   -0.481000       12.0110           0
       8 GEM  1    AD3  C8G  C8G    0.742000       12.0110           0
       9 GEM  1    AD3  C9G  C9G   -0.679000       12.0110           0
      10 GEM  1    AD3  C10G C10G  -0.911000       12.0110           0
      11 GEM  1    AD3  C11G C11G   0.565000       12.0110           0
      12 GEM  1    AD3  C12G C12G   0.543000       12.0110           0
      13 GEM  1    AD3  O1G  O1G   -0.538000       15.9990           0
      14 GEM  1    AD3  O2G  O2G   -0.537000       15.9990           0
      15 GEM  1    AD3  O3G  O3G   -0.421000       15.9990           0
      16 GEM  1    AD3  O4G  O4G   -0.424000       15.9990           0
      17 GEM  1    AD3  C13G C13G   0.194000       12.0110           0
      18 GEM  1    AD3  C14G C14G  -0.419000       12.0110           0
      19 GEM  1    AD3  C15G C15G   0.261000       12.0110           0
      20 GEM  1    AD3  C16G C16G  -0.502000       12.0110           0
      21 GEM  1    AD3  N1G  N1G    0.446000       14.0070           0
      22 GEM  1    AD3  N2G  N2G    0.481000       14.0070           0
      23 GEM  1    AD3  C17G C17G  -0.234000       12.0110           0
      24 GEM  1    AD3  C18G C18G  -0.459000       12.0110           0
      25 GEM  1    AD3  C19G C19G  -0.289000       12.0110           0
      26 GEM  1    AD3  C20G C20G  -0.479000       12.0110           0
      27 GEM  1    AD3  C21G C21G  -0.398000       12.0110           0
      28 GEM  1    AD3  C22G C22G  -0.360000       12.0110           0
      29 GEM  1    AD3  C23G C23G   0.143000       12.0110           0
      30 GEM  1    AD3  C24G C24G  -0.010000       12.0110           0
      31 GEM  1    AD3  C25G C25G  -0.111000       12.0110           0
      32 GEM  1    AD3  C26G C26G   0.134000       12.0110           0
      33 GEM  1    AD3  C27G C27G  -0.019000       12.0110           0
      34 GEM  1    AD3  C28G C28G   0.033000       12.0110           0
      35 GEM  1    AD3  C29G C29G  -0.009000       12.0110           0
      36 GEM  1    AD3  C30G C30G   0.097000       12.0110           0
      37 GEM  1    AD3  C31G C31G  -0.054000       12.0110           0
      38 GEM  1    AD3  C32G C32G   0.059000       12.0110           0
      39 GEM  1    AD3  C33G C33G   0.065000       12.0110           0
      40 GEM  1    AD3  C34G C34G  -0.061000       12.0110           0
      41 GEM  1    AD3  C35G C35G  -0.005000       12.0110           0
      42 GEM  1    AD3  C36G C36G   0.186000       12.0110           0
      43 GEM  1    AD3  C37G C37G  -0.312000       12.0110           0
      44 GEM  1    AD3  C38G C38G   0.122000       12.0110           0
      45 GEM  1    AD3  C39G C39G  -0.024000       12.0110           0
      46 GEM  1    AD3  C40G C40G  -0.070000       12.0110           0
      47 GEM  1    AD3  C41G C41G   0.076000       12.0110           0
      48 GEM  1    AD3  C42G C42G   0.042000       12.0110           0
      49 GEM  1    AD3  C43G C43G  -0.017000       12.0110           0
      50 GEM  1    AD3  C44G C44G   0.047000       12.0110           0
      51 GEM  1    AD3  C45G C45G   0.053000       12.0110           0
      52 GEM  1    AD3  C46G C46G  -0.021000       12.0110           0
      53 GEM  1    AD3  C47G C47G   0.036000       12.0110           0
      54 GEM  1    AD3  C48G C48G   0.093000       12.0110           0
      55 GEM  1    AD3  C49G C49G  -0.064000       12.0110           0
      56 GEM  1    AD3  C50G C50G   0.011000       12.0110           0
      57 GEM  1    AD3  C51G C51G   0.183000       12.0110           0
      58 GEM  1    AD3  C52G C52G  -0.305000       12.0110           0
      59 GEM  1    AD3  H1G  H1G    0.065000        1.0080           0
      60 GEM  1    AD3  H2G  H2G    0.105000        1.0080           0
      61 GEM  1    AD3  H3G  H3G    0.144000        1.0080           0
      62 GEM  1    AD3  H4G  H4G    0.141000        1.0080           0
      63 GEM  1    AD3  H5G  H5G   -0.005000        1.0080           0
      64 GEM  1    AD3  H6G  H6G    0.122000        1.0080           0
      65 GEM  1    AD3  H7G  H7G    0.124000        1.0080           0
      66 GEM  1    AD3  H8G  H8G   -0.004000        1.0080           0
      67 GEM  1    AD3  H9G  H9G    0.074000        1.0080           0
      68 GEM  1    AD3  H10G H10G   0.109000        1.0080           0
      69 GEM  1    AD3  H11G H11G   0.153000        1.0080           0
      70 GEM  1    AD3  H12G H12G   0.163000        1.0080           0
      71 GEM  1    AD3  H13G H13G   0.191000        1.0080           0
      72 GEM  1    AD3  H14G H14G   0.194000        1.0080           0
      73 GEM  1    AD3  H15G H15G   0.124000        1.0080           0
      74 GEM  1    AD3  H16G H16G   0.087000        1.0080           0
      75 GEM  1    AD3  H17G H17G   0.197000        1.0080           0
      76 GEM  1    AD3  H18G H18G   0.209000        1.0080           0
      77 GEM  1    AD3  H19G H19G   0.071000        1.0080           0
      78 GEM  1    AD3  H20G H20G   0.109000        1.0080           0
      79 GEM  1    AD3  H21G H21G   0.228000        1.0080           0
      80 GEM  1    AD3  H22G H22G   0.212000        1.0080           0
      81 GEM  1    AD3  H23G H23G   0.120000        1.0080           0
      82 GEM  1    AD3  H24G H24G   0.152000        1.0080           0
      83 GEM  1    AD3  H25G H25G   0.110000        1.0080           0
      84 GEM  1    AD3  H26G H26G   0.191000        1.0080           0
      85 GEM  1    AD3  H27G H27G   0.204000        1.0080           0
      86 GEM  1    AD3  H28G H28G   0.197000        1.0080           0
      87 GEM  1    AD3  H29G H29G   0.131000        1.0080           0
      88 GEM  1    AD3  H30G H30G   0.162000        1.0080           0
      89 GEM  1    AD3  H31G H31G   0.131000        1.0080           0
      90 GEM  1    AD3  H32G H32G   0.192000        1.0080           0
      91 GEM  1    AD3  H33G H33G   0.208000        1.0080           0
      92 GEM  1    AD3  H34G H34G   0.204000        1.0080           0
      93 GEM  1    AD3  H35G H35G   0.170000        1.0080           0
      94 GEM  1    AD3  H36G H36G   0.176000        1.0080           0
      95 GEM  1    AD3  H37G H37G   0.162000        1.0080           0
      96 GEM  1    AD3  H38G H38G   0.165000        1.0080           0
      97 GEM  1    AD3  H39G H39G   0.016000        1.0080           0
      98 GEM  1    AD3  H40G H40G   0.017000        1.0080           0
      99 GEM  1    AD3  H41G H41G   0.022000        1.0080           0
     100 GEM  1    AD3  H42G H42G   0.020000        1.0080           0
     101 GEM  1    AD3  H43G H43G   0.022000        1.0080           0
     102 GEM  1    AD3  H44G H44G   0.022000        1.0080           0
     103 GEM  1    AD3  H45G H45G  -0.029000        1.0080           0
     104 GEM  1    AD3  H46G H46G  -0.028000        1.0080           0
     105 GEM  1    AD3  H47G H47G  -0.002000        1.0080           0
     106 GEM  1    AD3  H48G H48G  -0.003000        1.0080           0
     107 GEM  1    AD3  H49G H49G  -0.014000        1.0080           0
     108 GEM  1    AD3  H50G H50G  -0.015000        1.0080           0
     109 GEM  1    AD3  H51G H51G  -0.004000        1.0080           0
     110 GEM  1    AD3  H52G H52G  -0.004000        1.0080           0
     111 GEM  1    AD3  H53G H53G  -0.026000        1.0080           0
     112 GEM  1    AD3  H54G H54G  -0.025000        1.0080           0
     113 GEM  1    AD3  H55G H55G   0.000000        1.0080           0
     114 GEM  1    AD3  H56G H56G   0.000000        1.0080           0
     115 GEM  1    AD3  H57G H57G  -0.017000        1.0080           0
     116 GEM  1    AD3  H58G H58G  -0.017000        1.0080           0
     117 GEM  1    AD3  H59G H59G  -0.017000        1.0080           0
     118 GEM  1    AD3  H60G H60G  -0.017000        1.0080           0
     119 GEM  1    AD3  H61G H61G   0.004000        1.0080           0
     120 GEM  1    AD3  H62G H62G   0.003000        1.0080           0
     121 GEM  1    AD3  H63G H63G   0.001000        1.0080           0
     122 GEM  1    AD3  H64G H64G   0.001000        1.0080           0
     123 GEM  1    AD3  H65G H65G  -0.029000        1.0080           0
     124 GEM  1    AD3  H66G H66G  -0.029000        1.0080           0
     125 GEM  1    AD3  H67G H67G   0.069000        1.0080           0
     126 GEM  1    AD3  H68G H68G   0.068000        1.0080           0
     127 GEM  1    AD3  H69G H69G   0.072000        1.0080           0
     128 GEM  1    AD3  H70G H70G   0.020000        1.0080           0
     129 GEM  1    AD3  H71G H71G   0.023000        1.0080           0
     130 GEM  1    AD3  H72G H72G   0.026000        1.0080           0
     131 GEM  1    AD3  H73G H73G   0.024000        1.0080           0
     132 GEM  1    AD3  H74G H74G   0.013000        1.0080           0
     133 GEM  1    AD3  H75G H75G   0.013000        1.0080           0
     134 GEM  1    AD3  H76G H76G  -0.019000        1.0080           0
     135 GEM  1    AD3  H77G H77G  -0.018000        1.0080           0
     136 GEM  1    AD3  H78G H78G  -0.014000        1.0080           0
     137 GEM  1    AD3  H79G H79G  -0.015000        1.0080           0
     138 GEM  1    AD3  H80G H80G  -0.006000        1.0080           0
     139 GEM  1    AD3  H81G H81G  -0.006000        1.0080           0
     140 GEM  1    AD3  H82G H82G  -0.017000        1.0080           0
     141 GEM  1    AD3  H83G H83G  -0.017000        1.0080           0
     142 GEM  1    AD3  H84G H84G  -0.018000        1.0080           0
     143 GEM  1    AD3  H85G H85G  -0.018000        1.0080           0
     144 GEM  1    AD3  H86G H86G  -0.005000        1.0080           0
     145 GEM  1    AD3  H87G H87G  -0.006000        1.0080           0
     146 GEM  1    AD3  H88G H88G  -0.014000        1.0080           0
     147 GEM  1    AD3  H89G H89G  -0.014000        1.0080           0
     148 GEM  1    AD3  H90G H90G  -0.025000        1.0080           0
     149 GEM  1    AD3  H91G H91G  -0.026000        1.0080           0
     150 GEM  1    AD3  H92G H92G   0.002000        1.0080           0
     151 GEM  1    AD3  H93G H93G   0.002000        1.0080           0
     152 GEM  1    AD3  H94G H94G  -0.004000        1.0080           0
     153 GEM  1    AD3  H95G H95G  -0.004000        1.0080           0
     154 GEM  1    AD3  H96G H96G  -0.030000        1.0080           0
     155 GEM  1    AD3  H97G H97G  -0.030000        1.0080           0
     156 GEM  1    AD3  H98G H98G   0.067000        1.0080           0
     157 GEM  1    AD3  H99G H99G   0.066000        1.0080           0
     158 GEM  1    AD3  H1H  H1H    0.072000        1.0080           0

     160 !NBOND: bonds
       1       2       1       6       1      59       1      60
       2       3       2      10       2      11       3       4
       3      61       3      62       4       5       4       7
       4      63       5       6       5      64       5      65
       6       9       6      66       7       8       7      67
       7      68       8       9       8      10       8      12
       9      69       9      70      10      71      10      72
      11      14      11      15      12      13      12      16
      15      17      16      19      17      18      17      73
      17      74      18      21      18      75      18      76
      19      20      19      77      19      78      20      22
      20      79      20      80      21      23      21      24
      21      27      22      25      22      26      22      28
      23      81      23      82      23      83      24      84
      24      85      24      86      25      87      25      88
      25      89      26      90      26      91      26      92
      27      29      27      93      27      94      28      44
      28      95      28      96      29      30      29      97
      29      98      30      31      30      99      30     100
      31      32      31     101      31     102      32      33
      32     103      32     104      33      34      33     105
      33     106      34      35      34     107      34     108
      35      36      35     109      35     110      36      37
      36     111      36     112      37      38      37     113
      37     114      38      39      38     115      38     116
      39      40      39     117      39     118      40      41
      40     119      40     120      41      42      41     121
      41     122      42      43      42     123      42     124
      43     125      43     126      43     127      44      45
      44     128      44     129      45      46      45     130
      45     131      46      47      46     132      46     133
      47      48      47     134      47     135      48      49
      48     136      48     137      49      50      49     138
      49     139      50      51      50     140      50     141
      51      52      51     142      51     143      52      53
      52     144      52     145      53      54      53     146
      53     147      54      55      54     148      54     149
      55      56      55     150      55     151      56      57
      56     152      56     153      57      58      57     154
      57     155      58     156      58     157      58     158

     320 !NTHETA: angles
       1       2       3       1       2      10       1       2      11
       1       6       5       1       6       9       1       6      66
       2       1       6       2       1      59       2       1      60
       2       3       4       2       3      61       2       3      62
       2      10       8       2      10      71       2      10      72
       2      11      14       2      11      15       3       2      10
       3       2      11       3       4       5       3       4       7
       3       4      63       4       3      61       4       3      62
       4       5       6       4       5      64       4       5      65
       4       7       8       4       7      67       4       7      68
       5       4       7       5       4      63       5       6       9
       5       6      66       6       1      59       6       1      60
       6       5      64       6       5      65       6       9       8
       6       9      69       6       9      70       7       4      63
       7       8       9       7       8      10       7       8      12
       8       7      67       8       7      68       8       9      69
       8       9      70       8      10      71       8      10      72
       8      12      13       8      12      16       9       6      66
       9       8      10       9       8      12      10       2      11
      10       8      12      11      15      17      12      16      19
      13      12      16      14      11      15      15      17      18
      15      17      73      15      17      74      16      19      20
      16      19      77      16      19      78      17      18      21
      17      18      75      17      18      76      18      17      73
      18      17      74      18      21      23      18      21      24
      18      21      27      19      20      22      19      20      79
      19      20      80      20      19      77      20      19      78
      20      22      25      20      22      26      20      22      28
      21      18      75      21      18      76      21      23      81
      21      23      82      21      23      83      21      24      84
      21      24      85      21      24      86      21      27      29
      21      27      93      21      27      94      22      20      79
      22      20      80      22      25      87      22      25      88
      22      25      89      22      26      90      22      26      91
      22      26      92      22      28      44      22      28      95
      22      28      96      23      21      24      23      21      27
      24      21      27      25      22      26      25      22      28
      26      22      28      27      29      30      27      29      97
      27      29      98      28      44      45      28      44     128
      28      44     129      29      27      93      29      27      94
      29      30      31      29      30      99      29      30     100
      30      29      97      30      29      98      30      31      32
      30      31     101      30      31     102      31      30      99
      31      30     100      31      32      33      31      32     103
      31      32     104      32      31     101      32      31     102
      32      33      34      32      33     105      32      33     106
      33      32     103      33      32     104      33      34      35
      33      34     107      33      34     108      34      33     105
      34      33     106      34      35      36      34      35     109
      34      35     110      35      34     107      35      34     108
      35      36      37      35      36     111      35      36     112
      36      35     109      36      35     110      36      37      38
      36      37     113      36      37     114      37      36     111
      37      36     112      37      38      39      37      38     115
      37      38     116      38      37     113      38      37     114
      38      39      40      38      39     117      38      39     118
      39      38     115      39      38     116      39      40      41
      39      40     119      39      40     120      40      39     117
      40      39     118      40      41      42      40      41     121
      40      41     122      41      40     119      41      40     120
      41      42      43      41      42     123      41      42     124
      42      41     121      42      41     122      42      43     125
      42      43     126      42      43     127      43      42     123
      43      42     124      44      28      95      44      28      96
      44      45      46      44      45     130      44      45     131
      45      44     128      45      44     129      45      46      47
      45      46     132      45      46     133      46      45     130
      46      45     131      46      47      48      46      47     134
      46      47     135      47      46     132      47      46     133
      47      48      49      47      48     136      47      48     137
      48      47     134      48      47     135      48      49      50
      48      49     138      48      49     139      49      48     136
      49      48     137      49      50      51      49      50     140
      49      50     141      50      49     138      50      49     139
      50      51      52      50      51     142      50      51     143
      51      50     140      51      50     141      51      52      53
      51      52     144      51      52     145      52      51     142
      52      51     143      52      53      54      52      53     146
      52      53     147      53      52     144      53      52     145
      53      54      55      53      54     148      53      54     149
      54      53     146      54      53     147      54      55      56
      54      55     150      54      55     151      55      54     148
      55      54     149      55      56      57      55      56     152
      55      56     153      56      55     150      56      55     151
      56      57      58      56      57     154      56      57     155
      57      56     152      57      56     153      57      58     156
      57      58     157      57      58     158      58      57     154
      58      57     155      59       1      60      61       3      62
      64       5      65      67       7      68      69       9      70
      71      10      72      73      17      74      75      18      76
      77      19      78      79      20      80      81      23      82
      81      23      83      82      23      83      84      24      85
      84      24      86      85      24      86      87      25      88
      87      25      89      88      25      89      90      26      91
      90      26      92      91      26      92      93      27      94
      95      28      96      97      29      98      99      30     100
     101      31     102     103      32     104     105      33     106
     107      34     108     109      35     110     111      36     112
     113      37     114     115      38     116     117      39     118
     119      40     120     121      41     122     123      42     124
     125      43     126     125      43     127     126      43     127
     128      44     129     130      45     131     132      46     133
     134      47     135     136      48     137     138      49     139
     140      50     141     142      51     143     144      52     145
     146      53     147     148      54     149     150      55     151
     152      56     153     154      57     155     156      58     157
     156      58     158     157      58     158

     490 !NPHI: dihedrals
       1       2       3       4       1       2       3      61
       1       2       3      62       1       2      10       8
       1       2      10      71       1       2      10      72
       1       2      11      14       1       2      11      15
       1       6       9       8       1       6       9      69
       1       6       9      70       2       1       6       5
       2       1       6       9       2       1       6      66
       2       3       4       5       2       3       4       7
       2       3       4      63       2      11      15      17
       3       2      10       8       3       2      10      71
       3       2      10      72       3       2      11      14
       3       2      11      15       3       4       5       6
       3       4       5      64       3       4       5      65
       3       4       7       8       3       4       7      67
       3       4       7      68       4       5       6       1
       4       5       6       9       4       5       6      66
       4       7       8       9       4       7       8      10
       4       7       8      12       5       4       7       8
       5       4       7      67       5       4       7      68
       5       6       9       8       5       6       9      69
       5       6       9      70       6       1       2       3
       6       1       2      10       6       1       2      11
       7       4       5       6       7       4       5      64
       7       4       5      65       7       8       9       6
       7       8       9      69       7       8       9      70
       7       8      10       2       7       8      10      71
       7       8      10      72       7       8      12      13
       7       8      12      16       8      12      16      19
       9       8      10       2       9       8      10      71
       9       8      10      72       9       8      12      13
       9       8      12      16      10       2       3       4
      10       2       3      61      10       2       3      62
      10       2      11      14      10       2      11      15
      10       8       9       6      10       8       9      69
      10       8       9      70      10       8      12      13
      10       8      12      16      11       2       3       4
      11       2       3      61      11       2       3      62
      11       2      10       8      11       2      10      71
      11       2      10      72      11      15      17      18
      11      15      17      73      11      15      17      74
      12       8       9       6      12       8       9      69
      12       8       9      70      12       8      10       2
      12       8      10      71      12       8      10      72
      12      16      19      20      12      16      19      77
      12      16      19      78      13      12      16      19
      14      11      15      17      15      17      18      21
      15      17      18      75      15      17      18      76
      16      19      20      22      16      19      20      79
      16      19      20      80      17      18      21      23
      17      18      21      24      17      18      21      27
      18      21      23      81      18      21      23      82
      18      21      23      83      18      21      24      84
      18      21      24      85      18      21      24      86
      18      21      27      29      18      21      27      93
      18      21      27      94      19      20      22      25
      19      20      22      26      19      20      22      28
      20      22      25      87      20      22      25      88
      20      22      25      89      20      22      26      90
      20      22      26      91      20      22      26      92
      20      22      28      44      20      22      28      95
      20      22      28      96      21      27      29      30
      21      27      29      97      21      27      29      98
      22      28      44      45      22      28      44     128
      22      28      44     129      23      21      24      84
      23      21      24      85      23      21      24      86
      23      21      27      29      23      21      27      93
      23      21      27      94      24      21      23      81
      24      21      23      82      24      21      23      83
      24      21      27      29      24      21      27      93
      24      21      27      94      25      22      26      90
      25      22      26      91      25      22      26      92
      25      22      28      44      25      22      28      95
      25      22      28      96      26      22      25      87
      26      22      25      88      26      22      25      89
      26      22      28      44      26      22      28      95
      26      22      28      96      27      21      23      81
      27      21      23      82      27      21      23      83
      27      21      24      84      27      21      24      85
      27      21      24      86      27      29      30      31
      27      29      30      99      27      29      30     100
      28      22      25      87      28      22      25      88
      28      22      25      89      28      22      26      90
      28      22      26      91      28      22      26      92
      28      44      45      46      28      44      45     130
      28      44      45     131      29      30      31      32
      29      30      31     101      29      30      31     102
      30      31      32      33      30      31      32     103
      30      31      32     104      31      32      33      34
      31      32      33     105      31      32      33     106
      32      33      34      35      32      33      34     107
      32      33      34     108      33      34      35      36
      33      34      35     109      33      34      35     110
      34      35      36      37      34      35      36     111
      34      35      36     112      35      36      37      38
      35      36      37     113      35      36      37     114
      36      37      38      39      36      37      38     115
      36      37      38     116      37      38      39      40
      37      38      39     117      37      38      39     118
      38      39      40      41      38      39      40     119
      38      39      40     120      39      40      41      42
      39      40      41     121      39      40      41     122
      40      41      42      43      40      41      42     123
      40      41      42     124      41      42      43     125
      41      42      43     126      41      42      43     127
      44      45      46      47      44      45      46     132
      44      45      46     133      45      46      47      48
      45      46      47     134      45      46      47     135
      46      47      48      49      46      47      48     136
      46      47      48     137      47      48      49      50
      47      48      49     138      47      48      49     139
      48      49      50      51      48      49      50     140
      48      49      50     141      49      50      51      52
      49      50      51     142      49      50      51     143
      50      51      52      53      50      51      52     144
      50      51      52     145      51      52      53      54
      51      52      53     146      51      52      53     147
      52      53      54      55      52      53      54     148
      52      53      54     149      53      54      55      56
      53      54      55     150      53      54      55     151
      54      55      56      57      54      55      56     152
      54      55      56     153      55      56      57      58
      55      56      57     154      55      56      57     155
      56      57      58     156      56      57      58     157
      56      57      58     158      59       1       2       3
      59       1       2      10      59       1       2      11
      59       1       6       5      59       1       6       9
      59       1       6      66      60       1       2       3
      60       1       2      10      60       1       2      11
      60       1       6       5      60       1       6       9
      60       1       6      66      61       3       4       5
      61       3       4       7      61       3       4      63
      62       3       4       5      62       3       4       7
      62       3       4      63      63       4       5       6
      63       4       5      64      63       4       5      65
      63       4       7       8      63       4       7      67
      63       4       7      68      64       5       6       1
      64       5       6       9      64       5       6      66
      65       5       6       1      65       5       6       9
      65       5       6      66      66       6       9       8
      66       6       9      69      66       6       9      70
      67       7       8       9      67       7       8      10
      67       7       8      12      68       7       8       9
      68       7       8      10      68       7       8      12
      73      17      18      21      73      17      18      75
      73      17      18      76      74      17      18      21
      74      17      18      75      74      17      18      76
      75      18      21      23      75      18      21      24
      75      18      21      27      76      18      21      23
      76      18      21      24      76      18      21      27
      77      19      20      22      77      19      20      79
      77      19      20      80      78      19      20      22
      78      19      20      79      78      19      20      80
      79      20      22      25      79      20      22      26
      79      20      22      28      80      20      22      25
      80      20      22      26      80      20      22      28
      93      27      29      30      93      27      29      97
      93      27      29      98      94      27      29      30
      94      27      29      97      94      27      29      98
      95      28      44      45      95      28      44     128
      95      28      44     129      96      28      44      45
      96      28      44     128      96      28      44     129
      97      29      30      31      97      29      30      99
      97      29      30     100      98      29      30      31
      98      29      30      99      98      29      30     100
      99      30      31      32      99      30      31     101
      99      30      31     102     100      30      31      32
     100      30      31     101     100      30      31     102
     101      31      32      33     101      31      32     103
     101      31      32     104     102      31      32      33
     102      31      32     103     102      31      32     104
     103      32      33      34     103      32      33     105
     103      32      33     106     104      32      33      34
     104      32      33     105     104      32      33     106
     105      33      34      35     105      33      34     107
     105      33      34     108     106      33      34      35
     106      33      34     107     106      33      34     108
     107      34      35      36     107      34      35     109
     107      34      35     110     108      34      35      36
     108      34      35     109     108      34      35     110
     109      35      36      37     109      35      36     111
     109      35      36     112     110      35      36      37
     110      35      36     111     110      35      36     112
     111      36      37      38     111      36      37     113
     111      36      37     114     112      36      37      38
     112      36      37     113     112      36      37     114
     113      37      38      39     113      37      38     115
     113      37      38     116     114      37      38      39
     114      37      38     115     114      37      38     116
     115      38      39      40     115      38      39     117
     115      38      39     118     116      38      39      40
     116      38      39     117     116      38      39     118
     117      39      40      41     117      39      40     119
     117      39      40     120     118      39      40      41
     118      39      40     119     118      39      40     120
     119      40      41      42     119      40      41     121
     119      40      41     122     120      40      41      42
     120      40      41     121     120      40      41     122
     121      41      42      43     121      41      42     123
     121      41      42     124     122      41      42      43
     122      41      42     123     122      41      42     124
     123      42      43     125     123      42      43     126
     123      42      43     127     124      42      43     125
     124      42      43     126     124      42      43     127
     128      44      45      46     128      44      45     130
     128      44      45     131     129      44      45      46
     129      44      45     130     129      44      45     131
     130      45      46      47     130      45      46     132
     130      45      46     133     131      45      46      47
     131      45      46     132     131      45      46     133
     132      46      47      48     132      46      47     134
     132      46      47     135     133      46      47      48
     133      46      47     134     133      46      47     135
     134      47      48      49     134      47      48     136
     134      47      48     137     135      47      48      49
     135      47      48     136     135      47      48     137
     136      48      49      50     136      48      49     138
     136      48      49     139     137      48      49      50
     137      48      49     138     137      48      49     139
     138      49      50      51     138      49      50     140
     138      49      50     141     139      49      50      51
     139      49      50     140     139      49      50     141
     140      50      51      52     140      50      51     142
     140      50      51     143     141      50      51      52
     141      50      51     142     141      50      51     143
     142      51      52      53     142      51      52     144
     142      51      52     145     143      51      52      53
     143      51      52     144     143      51      52     145
     144      52      53      54     144      52      53     146
     144      52      53     147     145      52      53      54
     145      52      53     146     145      52      53     147
     146      53      54      55     146      53      54     148
     146      53      54     149     147      53      54      55
     147      53      54     148     147      53      54     149
     148      54      55      56     148      54      55     150
     148      54      55     151     149      54      55      56
     149      54      55     150     149      54      55     151
     150      55      56      57     150      55      56     152
     150      55      56     153     151      55      56      57
     151      55      56     152     151      55      56     153
     152      56      57      58     152      56      57     154
     152      56      57     155     153      56      57      58
     153      56      57     154     153      56      57     155
     154      57      58     156     154      57      58     157
     154      57      58     158     155      57      58     156
     155      57      58     157     155      57      58     158

       0 !NIMPHI: impropers


       0 !NDON: donors


       0 !NACC: acceptors


       0 !NNB

       0       0       0       0       0       0       0       0
       0       0       0       0       0       0       0       0
       0       0       0       0       0       0       0       0
       0       0       0       0       0       0       0       0
       0       0       0       0       0       0       0       0
       0       0       0       0       0       0       0       0
       0       0       0       0       0       0       0       0
       0       0       0       0       0       0       0       0
       0       0       0       0       0       0       0       0
       0       0       0       0       0       0       0       0
       0       0       0       0       0       0       0       0
       0       0       0       0       0       0       0       0
       0       0       0       0       0       0       0       0
       0       0       0       0       0       0       0       0
       0       0       0       0       0       0       0       0
       0       0       0       0       0       0       0       0
       0       0       0       0       0       0       0       0
       0       0       0       0       0       0       0       0
       0       0       0       0       0       0       0       0
       0       0       0       0       0       0

       1       0 !NGRP
       0       0       0
