# Supplementary material for: A Systematic Approach: Molecular Dynamics Study and Parametrisation of Gemini Type Cationic Surfactants
Source: Int J Mol Sci. 2021 Oct 10;22(20):10939. doi: 10.3390/ijms222010939 (PMC8536075; doi:10.3390/ijms222010939)
Supplement: Supplementary file 1 [file ijms-22-10939-s001.zip › Force_fields/Alg_2_11/Alg_2_11.par]

!>>>>>> Combined CHARMM All-Hydrogen Parameter File for <<<<<<<<<
!>>>>>>>>> CHARMM22 Proteins and CHARMM27 Lipids <<<<<<<<<<
!from
!>>>> CHARMM22 All-Hydrogen Parameter File for Proteins <<<<<<<<<<
!>>>>>>>>>>>>>>>>>>>>>> August 1999 <<<<<<<<<<<<<<<<<<<<<<<<<<<<<
!>>>>>>> Direct comments to Alexander D. MacKerell Jr. <<<<<<<<<
!>>>>>> 410-706-7442 or email: alex,mmiris.ab.umd.edu  <<<<<<<<<
!and !  \\\ CHARMM27 All-Hydrogen Lipid Parameter File ///////
!  \\\\\\\\\ Developmental /////////////////////////
!              Alexander D. MacKerell Jr.
!                     August 1999
! All comments to ADM jr.  email:alex,mmiris.ab.umd.edu
!              telephone: 410-706-7442
!


! +++++++++++++++++++++++++++++++++++++++++++++++++++++++++++++++++++++++++++++
! + Residue topologies/parameters generated by PARATOOL.                      +
! +                                                                           +
! + PARATOOL is an interactive tool for generation of force field parameters. +
! + and can be obtained free of charge from                                   +
! + http://bioinf.charite.de/biophys/paratool                                 +
! +                                                                           +
! + Author:                                                                   +
! + Jan Saam                                                                  +
! + Institute of Biochemistry                                                 +
! + Charite Berlin                                                            +
! + Germany                                                                   +
! + saam@charite.de                                                           +
! +                                                                           +
! + CITATION:                                                                 +
! + If you use PARATOOL or topologies/parameters generated by this program,   +
! + please cite the following work:                                           +
! + Saam, et al. (2006), ...                                                  +
! +++++++++++++++++++++++++++++++++++++++++++++++++++++++++++++++++++++++++++++


! Parameters for components AL5
! To be used in combination with:
! [DEFAULTDIR]/par_all27_prot_lipid_na.inp


BONDS
!
!V(bond) = Kb(b - b0)**2
!
!Kb: kcal/mole/A**2
!b0: A
!
!atom type   Kb         b0
!

C1G  C2G     274.122    1.5363
C1G  N2G     339.151    1.4585
C1G  H1G     315.570    1.0929
C1G  H2G     314.215    1.0936
C2G  N1G     335.923    1.4612
C2G  H3G     315.963    1.0928
C2G  H4G     312.865    1.0941
N1G  C3G     485.447    1.3523
N1G  H5G     403.908    1.0120
N2G  C4G     494.377    1.3484
N2G  H6G     404.096    1.0122
C3G  O2G     754.015    1.2369
C3G  C5G     251.552    1.5435
C4G  O1G     746.548    1.2384
C4G  C6G     253.536    1.5469
C5G  N3G     335.041    1.4590
C5G  C17G    273.109    1.5448
C5G  H7G     148.442    1.0919
C6G  N7G     324.464    1.4617
C6G  C31G    277.386    1.5434
C6G  H8G     133.602    1.0938
N3G  C7G     461.551    1.3632
N3G  H9G     389.702    1.0162
C7G  O3G     733.495    1.2418
C7G  C8G     281.373    1.5200
C8G  C9G     273.484    1.5445
C8G  H10G    342.140    1.0946
C8G  H11G    342.444    1.0950
C9G  C10G    286.557    1.5346
C9G  H12G    334.032    1.0984
C9G  H13G    334.310    1.0982
C10G C11G    286.089    1.5350
C10G H14G    335.616    1.1000
C10G H15G    335.306    1.1002
C11G C12G    285.748    1.5351
C11G H16G    334.426    1.1005
C11G H17G    334.829    1.1004
C12G C13G    285.911    1.5350
C12G H18G    334.183    1.1006
C12G H19G    334.077    1.1007
C13G C14G    285.687    1.5351
C13G H20G    334.107    1.1007
C13G H21G    333.850    1.1008
C14G C15G    285.852    1.5351
C14G H22G    333.906    1.1007
C14G H23G    333.870    1.1008
C15G C16G    285.843    1.5349
C15G H24G    333.758    1.1008
C15G H25G    333.986    1.1008
C16G H26G    333.630    1.1009
C16G H27G    333.642    1.1009
C16G C37G    286.208    1.5350
C17G C18G    286.376    1.5337
C17G H28G    334.737    1.0981
C17G H29G    336.572    1.0973
C18G C19G    280.901    1.5355
C18G H30G    339.800    1.0960
C18G H31G    336.661    1.0973
C19G N4G     321.323    1.4688
C19G H32G    331.342    1.0947
C19G H33G    335.556    1.0932
N4G  C20G    555.202    1.3373
N4G  H34G    396.177    1.0125
C20G N5G     544.910    1.3408
C20G N6G     543.471    1.3416
N5G  H35G    445.438    1.0099
N5G  H63G    440.846    1.0114
N6G  H64G    442.068    1.0110
N6G  H77G    441.532    1.0111
N7G  C21G    440.807    1.3686
N7G  H36G    386.922    1.0167
C21G O4G     743.617    1.2392
C21G C22G    279.861    1.5186
C22G C23G    273.532    1.5447
C22G H37G    340.730    1.0952
C22G H38G    342.676    1.0948
C23G C24G    286.738    1.5344
C23G H39G    333.063    1.0988
C23G H40G    335.135    1.0979
C24G C25G    286.003    1.5349
C24G H41G    335.458    1.1001
C24G H42G    335.524    1.1001
C25G C26G    285.859    1.5351
C25G H43G    334.478    1.1005
C25G H44G    334.617    1.1005
C26G C27G    285.806    1.5350
C26G H45G    334.186    1.1006
C26G H46G    334.135    1.1007
C27G C28G    285.738    1.5350
C27G H47G    333.937    1.1007
C27G H48G    333.868    1.1008
C28G C29G    285.746    1.5351
C28G H49G    333.912    1.1007
C28G H50G    333.877    1.1008
C29G C30G    285.872    1.5349
C29G H51G    333.776    1.1008
C29G H52G    333.829    1.1008
C30G H53G    333.634    1.1009
C30G H54G    333.615    1.1009
C30G C35G    286.113    1.5350
C31G C32G    286.111    1.5343
C31G H55G    331.598    1.0994
C31G H56G    343.617    1.0946
C32G C33G    281.528    1.5357
C32G H57G    338.830    1.0963
C32G H58G    335.295    1.0978
C33G N8G     328.424    1.4679
C33G H59G    332.328    1.0946
C33G H60G    334.390    1.0936
N8G  C34G    560.069    1.3371
N8G  H61G    394.122    1.0131
C34G N9G     552.083    1.3398
C34G N10G    543.020    1.3419
N9G  H65G    442.328    1.0110
N9G  H78G    446.076    1.0098
N10G H62G    441.648    1.0111
N10G H66G    442.050    1.0110
C35G C36G    290.806    1.5336
C35G H67G    335.682    1.0999
C35G H68G    335.723    1.0999
C36G H69G    344.412    1.0979
C36G H70G    344.409    1.0979
C36G H71G    346.439    1.0970
C37G C38G    290.812    1.5336
C37G H72G    335.680    1.0999
C37G H73G    335.822    1.0999
C38G H74G    344.408    1.0979
C38G H75G    344.399    1.0979
C38G H76G    346.476    1.0969


ANGLES
!
!V(angle) = Ktheta(Theta - Theta0)**2
!
!V(Urey-Bradley) = Kub(S - S0)**2
!
!Ktheta: kcal/mole/rad**2
!Theta0: degrees
!Kub: kcal/mole/A**2 (Urey-Bradley)
!S0: A
!
!atom types        Ktheta    Theta0    Kub      S0
!

C2G  C1G  N2G      40.784    113.46
C2G  C1G  H1G      15.968    109.90
C2G  C1G  H2G      15.517    108.73
N2G  C1G  H1G      16.502    107.97
N2G  C1G  H2G      16.147    108.24
H1G  C1G  H2G       5.765    108.41
C1G  C2G  N1G      42.565    113.41
C1G  C2G  H3G      16.166    110.13
C1G  C2G  H4G      15.469    108.68
N1G  C2G  H3G      16.565    107.68
N1G  C2G  H4G      16.500    108.46
H3G  C2G  H4G       5.785    108.35
C2G  N1G  C3G      36.789    123.08
C2G  N1G  H5G      26.800    117.99
C3G  N1G  H5G      27.763    118.92
C1G  N2G  C4G      38.171    123.53
C1G  N2G  H6G      27.124    118.79
C4G  N2G  H6G      30.656    117.65
N1G  C3G  O2G      55.429    123.22
N1G  C3G  C5G      46.062    116.06
O2G  C3G  C5G      46.860    120.70
N2G  C4G  O1G      59.279    123.67
N2G  C4G  C6G      62.939    116.93
O1G  C4G  C6G      51.323    119.40
C3G  C5G  N3G      18.784    109.99
C3G  C5G  C17G     20.333    108.84
C3G  C5G  H7G       7.274    110.18
N3G  C5G  C17G     24.095    110.64
N3G  C5G  H7G       9.541    108.46
C17G C5G  H7G       8.121    108.72
C4G  C6G  N7G      24.042    114.28
C4G  C6G  C31G     24.859    109.74
C4G  C6G  H8G       6.771    105.30
N7G  C6G  C31G     26.128    110.41
N7G  C6G  H8G       8.613    108.90
C31G C6G  H8G       8.284    107.92
C5G  N3G  C7G      52.597    129.60
C5G  N3G  H9G      31.277    115.72
C7G  N3G  H9G      31.833    113.85
N3G  C7G  O3G      61.825    119.76
N3G  C7G  C8G      65.303    119.51
O3G  C7G  C8G      52.054    120.67
C7G  C8G  C9G      33.381    112.21
C7G  C8G  H10G     13.144    106.18
C7G  C8G  H11G     14.245    111.85
C9G  C8G  H10G     14.902    109.25
C9G  C8G  H11G     15.952    109.94
H10G C8G  H11G      5.905    107.19
C8G  C9G  C10G     38.714    112.36
C8G  C9G  H12G     14.060    109.82
C8G  C9G  H13G     14.052    108.84
C10G C9G  H12G     13.895    109.42
C10G C9G  H13G     13.722    109.63
H12G C9G  H13G      5.310    106.60
C9G  C10G C11G     38.102    113.19
C9G  C10G H14G     14.064    109.14
C9G  C10G H15G     14.145    109.25
C11G C10G H14G     13.913    109.35
C11G C10G H15G     14.050    109.31
H14G C10G H15G      5.282    106.36
C10G C11G C12G     38.276    113.40
C10G C11G H16G     14.079    109.23
C10G C11G H17G     14.139    109.21
C12G C11G H16G     14.019    109.25
C12G C11G H17G     14.124    109.23
H16G C11G H17G      5.272    106.28
C11G C12G C13G     38.068    113.56
C11G C12G H18G     14.092    109.17
C11G C12G H19G     14.168    109.21
C13G C12G H18G     14.045    109.21
C13G C12G H19G     14.152    109.21
H18G C12G H19G      5.257    106.22
C12G C13G C14G     38.094    113.59
C12G C13G H20G     14.147    109.18
C12G C13G H21G     14.104    109.20
C14G C13G H20G     14.154    109.18
C14G C13G H21G     14.067    109.21
H20G C13G H21G      5.257    106.21
C13G C14G C15G     37.869    113.62
C13G C14G H22G     14.079    109.18
C13G C14G H23G     14.141    109.21
C15G C14G H22G     14.060    109.19
C15G C14G H23G     14.144    109.19
H22G C14G H23G      5.250    106.20
C14G C15G C16G     37.818    113.62
C14G C15G H24G     14.085    109.20
C14G C15G H25G     14.116    109.19
C16G C15G H24G     14.052    109.19
C16G C15G H25G     14.126    109.18
H24G C15G H25G      5.249    106.19
C15G C16G H26G     14.049    109.23
C15G C16G H27G     14.087    109.25
C15G C16G C37G     37.517    113.67
H26G C16G H27G      5.240    106.18
H26G C16G C37G     14.053    109.12
H27G C16G C37G     14.120    109.11
C5G  C17G C18G     39.815    113.38
C5G  C17G H28G     14.734    108.42
C5G  C17G H29G     14.510    108.02
C18G C17G H28G     13.714    110.26
C18G C17G H29G     13.803    109.82
H28G C17G H29G      5.229    106.68
C17G C18G C19G     36.234    111.14
C17G C18G H30G     12.886    110.13
C17G C18G H31G     13.252    109.86
C19G C18G H30G     13.570    108.76
C19G C18G H31G     13.441    109.68
H30G C18G H31G      5.325    107.17
C18G C19G N4G      41.666    113.20
C18G C19G H32G     16.368    111.46
C18G C19G H33G     15.729    110.42
N4G  C19G H32G     18.233    109.36
N4G  C19G H33G     16.622    105.94
H32G C19G H33G      6.135    106.07
C19G N4G  C20G     37.192    126.67
C19G N4G  H34G     27.727    116.25
C20G N4G  H34G     29.515    116.58
N4G  C20G N5G      61.975    121.20
N4G  C20G N6G      59.255    119.67
N5G  C20G N6G      56.357    119.11
C20G N5G  H35G     26.118    121.40
C20G N5G  H63G     25.668    120.37
H35G N5G  H63G     21.899    116.14
C20G N6G  H64G     24.782    121.06
C20G N6G  H77G     24.660    121.23
H64G N6G  H77G     21.576    116.76
C6G  N7G  C21G     38.350    129.03
C6G  N7G  H36G     28.109    116.91
C21G N7G  H36G     28.602    113.54
N7G  C21G O4G      59.110    119.80
N7G  C21G C22G     55.192    119.14
O4G  C21G C22G     49.099    121.07
C21G C22G C23G     31.338    111.89
C21G C22G H37G     12.666    106.32
C21G C22G H38G     14.214    111.90
C23G C22G H37G     14.708    109.17
C23G C22G H38G     15.785    110.10
H37G C22G H38G      5.877    107.25
C22G C23G C24G     36.945    112.31
C22G C23G H39G     13.959    109.82
C22G C23G H40G     13.829    108.78
C24G C23G H39G     13.768    109.46
C24G C23G H40G     13.469    109.67
H39G C23G H40G      5.269    106.64
C23G C24G C25G     36.889    113.15
C23G C24G H41G     13.953    109.11
C23G C24G H42G     13.998    109.29
C25G C24G H41G     13.827    109.33
C25G C24G H42G     13.884    109.36
H41G C24G H42G      5.259    106.37
C24G C25G C26G     37.095    113.39
C24G C25G H43G     13.993    109.25
C24G C25G H44G     13.982    109.19
C26G C25G H43G     13.949    109.25
C26G C25G H44G     13.961    109.23
H43G C25G H44G      5.245    106.28
C25G C26G C27G     37.237    113.55
C25G C26G H45G     14.024    109.18
C25G C26G H46G     14.053    109.20
C27G C26G H45G     14.014    109.20
C27G C26G H46G     14.017    109.23
H45G C26G H46G      5.240    106.22
C26G C27G C28G     37.297    113.58
C26G C27G H47G     14.033    109.18
C26G C27G H48G     14.036    109.21
C28G C27G H47G     14.036    109.19
C28G C27G H48G     14.025    109.20
H47G C27G H48G      5.239    106.21
C27G C28G C29G     37.363    113.62
C27G C28G H49G     14.039    109.19
C27G C28G H50G     14.060    109.20
C29G C28G H49G     14.047    109.18
C29G C28G H50G     14.050    109.20
H49G C28G H50G      5.239    106.20
C28G C29G C30G     37.337    113.62
C28G C29G H51G     14.040    109.20
C28G C29G H52G     14.039    109.19
C30G C29G H51G     14.039    109.18
C30G C29G H52G     14.047    109.18
H51G C29G H52G      5.238    106.20
C29G C30G H53G     14.028    109.24
C29G C30G H54G     14.040    109.24
C29G C30G C35G     37.363    113.67
H53G C30G H54G      5.236    106.18
H53G C30G C35G     14.069    109.12
H54G C30G C35G     14.074    109.12
C6G  C31G C32G     38.522    113.23
C6G  C31G H55G     14.863    109.03
C6G  C31G H56G     14.122    107.41
C32G C31G H55G     13.735    110.23
C32G C31G H56G     13.747    109.88
H55G C31G H56G      5.205    106.82
C31G C32G C33G     34.682    111.12
C31G C32G H57G     13.259    110.67
C31G C32G H58G     13.190    109.49
C33G C32G H57G     13.515    108.68
C33G C32G H58G     13.278    110.00
H57G C32G H58G      5.299    106.78
C32G C33G N8G      41.319    113.26
C32G C33G H59G     15.997    111.57
C32G C33G H60G     16.113    110.23
N8G  C33G H59G     18.380    108.62
N8G  C33G H60G     16.675    106.39
H59G C33G H60G      6.093    106.43
C33G N8G  C34G     43.980    126.27
C33G N8G  H61G     29.099    116.79
C34G N8G  H61G     31.442    116.88
N8G  C34G N9G      63.617    121.03
N8G  C34G N10G     56.226    119.61
N9G  C34G N10G     56.600    119.36
C34G N9G  H65G     25.199    120.81
C34G N9G  H78G     25.841    121.73
H65G N9G  H78G     22.039    116.46
C34G N10G H62G     24.548    121.14
C34G N10G H66G     24.731    121.12
H62G N10G H66G     21.522    116.80
C30G C35G C36G     37.687    113.27
C30G C35G H67G     14.049    109.18
C30G C35G H68G     14.047    109.17
C36G C35G H67G     14.020    109.38
C36G C35G H68G     14.019    109.38
H67G C35G H68G      5.274    106.20
C35G C36G H69G     29.772    111.11
C35G C36G H70G     29.772    111.11
C35G C36G H71G     29.233    111.42
H69G C36G H70G     15.039    107.59
H69G C36G H71G     15.048    107.71
H70G C36G H71G     15.048    107.71
C16G C37G C38G     37.752    113.28
C16G C37G H72G     14.049    109.18
C16G C37G H73G     14.074    109.18
C38G C37G H72G     14.015    109.38
C38G C37G H73G     14.039    109.38
H72G C37G H73G      5.275    106.20
C37G C38G H74G     29.794    111.12
C37G C38G H75G     29.766    111.11
C37G C38G H76G     29.228    111.42
H74G C38G H75G     15.044    107.59
H74G C38G H76G     15.052    107.71
H75G C38G H76G     15.043    107.71


DIHEDRALS
!
!V(dihedral) = Kchi(1 + cos(n(chi) - delta))
!
!Kchi: kcal/mole
!n: multiplicity
!delta: degrees
!
!atom types             Kchi     n    delta
!

N2G  C1G  C2G  N1G      0.5486   3      0.00
N2G  C1G  C2G  H3G      0.5237   3      0.00
N2G  C1G  C2G  H4G      0.5251   3      0.00
H1G  C1G  C2G  N1G      0.5213   3      0.00
H1G  C1G  C2G  H3G      0.5019   3      0.00
H1G  C1G  C2G  H4G      0.5198   3      0.00
H2G  C1G  C2G  N1G      0.5161   3      0.00
H2G  C1G  C2G  H3G      0.5224   3      0.00
H2G  C1G  C2G  H4G      0.5064   3      0.00
C2G  C1G  N2G  C4G      0.0680   6      0.00
C2G  C1G  N2G  H6G      0.0724   6      0.00
H1G  C1G  N2G  C4G      0.0945   6      0.00
H1G  C1G  N2G  H6G      0.0966   6      0.00
H2G  C1G  N2G  C4G      0.0944   6      0.00
H2G  C1G  N2G  H6G      0.0966   6      0.00
C1G  C2G  N1G  C3G      0.0686   6     96.56
C1G  C2G  N1G  H5G      0.0696   6    276.81
H3G  C2G  N1G  C3G      0.0989   6    334.44
H3G  C2G  N1G  H5G      0.0950   6    154.69
H4G  C2G  N1G  C3G      0.0958   6    217.39
H4G  C2G  N1G  H5G      0.0968   6     37.64
C2G  N1G  C3G  O2G      0.7330   2    180.00
C2G  N1G  C3G  C5G      0.5750   2    180.00
H5G  N1G  C3G  O2G      0.7828   2    180.00
H5G  N1G  C3G  C5G      0.5275   2    180.00
C1G  N2G  C4G  O1G      0.7382   2    180.00
C1G  N2G  C4G  C6G      0.4958   2    180.00
H6G  N2G  C4G  O1G      0.8003   2    180.00
H6G  N2G  C4G  C6G      0.4984   2    180.00
N1G  C3G  C5G  N3G      0.1528   6     44.45
N1G  C3G  C5G  C17G     0.1114   6    283.09
N1G  C3G  C5G  H7G      0.0978   6    163.97
O2G  C3G  C5G  N3G      0.1662   6    226.35
O2G  C3G  C5G  C17G     0.1304   6    104.99
O2G  C3G  C5G  H7G      0.0986   6    345.87
N2G  C4G  C6G  N7G      0.1221   6    186.26
N2G  C4G  C6G  C31G     0.1217   6    180.00
N2G  C4G  C6G  H8G      0.0982   6    305.72
O1G  C4G  C6G  N7G      0.1377   6      6.58
O1G  C4G  C6G  C31G     0.1414   6    180.00
O1G  C4G  C6G  H8G      0.1128   6    126.03
C3G  C5G  N3G  C7G      0.0986   6    277.93
C3G  C5G  N3G  H9G      0.0982   6    109.21
C17G C5G  N3G  C7G      0.1003   6     38.21
C17G C5G  N3G  H9G      0.0983   6    229.49
H7G  C5G  N3G  C7G      0.0587   6    157.37
H7G  C5G  N3G  H9G      0.0653   6    348.64
C3G  C5G  C17G C18G     0.4320   3      0.00
C3G  C5G  C17G H28G     0.5244   3      0.00
C3G  C5G  C17G H29G     0.5180   3      0.00
N3G  C5G  C17G C18G     0.5505   3      0.00
N3G  C5G  C17G H28G     0.5881   3      0.00
N3G  C5G  C17G H29G     0.6027   3      0.00
H7G  C5G  C17G C18G     0.4115   3      0.00
H7G  C5G  C17G H28G     0.4598   3      0.00
H7G  C5G  C17G H29G     0.4551   3      0.00
C4G  C6G  N7G  C21G     0.0970   6    274.78
C4G  C6G  N7G  H36G     0.0956   6      0.00
C31G C6G  N7G  C21G     0.0835   6     39.05
C31G C6G  N7G  H36G     0.0860   6      0.00
H8G  C6G  N7G  C21G     0.0656   6    157.37
H8G  C6G  N7G  H36G     0.0707   6      0.00
C4G  C6G  C31G C32G     0.6343   3     13.90
C4G  C6G  C31G H55G     0.5729   3    250.80
C4G  C6G  C31G H56G     0.5929   3    135.39
N7G  C6G  C31G C32G     0.6155   3      0.00
N7G  C6G  C31G H55G     0.5894   3      0.00
N7G  C6G  C31G H56G     0.6044   3      0.00
H8G  C6G  C31G C32G     0.4299   3      0.00
H8G  C6G  C31G H55G     0.4501   3      0.00
H8G  C6G  C31G H56G     0.4533   3    249.64
C5G  N3G  C7G  O3G      0.7602   2    180.00
C5G  N3G  C7G  C8G      0.4511   2    180.00
H9G  N3G  C7G  O3G      0.7359   2    180.00
H9G  N3G  C7G  C8G      0.6350   2    180.00
N3G  C7G  C8G  C9G      0.1090   6      0.00
N3G  C7G  C8G  H10G     0.1231   6      0.00
N3G  C7G  C8G  H11G     0.1220   6    144.90
O3G  C7G  C8G  C9G      0.1061   6      0.00
O3G  C7G  C8G  H10G     0.1303   6      0.00
O3G  C7G  C8G  H11G     0.1126   6      0.00
C7G  C8G  C9G  C10G     0.4316   3      0.00
C7G  C8G  C9G  H12G     0.4507   3      0.00
C7G  C8G  C9G  H13G     0.4609   3      0.00
H10G C8G  C9G  C10G     0.4563   3      0.00
H10G C8G  C9G  H12G     0.4777   3      0.00
H10G C8G  C9G  H13G     0.4997   3      0.00
H11G C8G  C9G  C10G     0.4484   3      0.00
H11G C8G  C9G  H12G     0.4873   3      0.00
H11G C8G  C9G  H13G     0.4678   3      0.00
C8G  C9G  C10G C11G     0.4367   3      0.00
C8G  C9G  C10G H14G     0.4562   3      0.00
C8G  C9G  C10G H15G     0.4587   3      0.00
H12G C9G  C10G C11G     0.4501   3      0.00
H12G C9G  C10G H14G     0.4703   3      0.00
H12G C9G  C10G H15G     0.4960   3      0.00
H13G C9G  C10G C11G     0.4564   3      0.00
H13G C9G  C10G H14G     0.4985   3      0.00
H13G C9G  C10G H15G     0.4705   3      0.00
C9G  C10G C11G C12G     0.4365   3      0.00
C9G  C10G C11G H16G     0.4514   3      0.00
C9G  C10G C11G H17G     0.4553   3      0.00
H14G C10G C11G C12G     0.4505   3      0.00
H14G C10G C11G H16G     0.4689   3      0.00
H14G C10G C11G H17G     0.4957   3      0.00
H15G C10G C11G C12G     0.4538   3      0.00
H15G C10G C11G H16G     0.4948   3      0.00
H15G C10G C11G H17G     0.4674   3      0.00
C10G C11G C12G C13G     0.4342   3      0.00
C10G C11G C12G H18G     0.4497   3      0.00
C10G C11G C12G H19G     0.4526   3      0.00
H16G C11G C12G C13G     0.4487   3      0.00
H16G C11G C12G H18G     0.4676   3      0.00
H16G C11G C12G H19G     0.4945   3      0.00
H17G C11G C12G C13G     0.4525   3      0.00
H17G C11G C12G H18G     0.4946   3      0.00
H17G C11G C12G H19G     0.4665   3      0.00
C11G C12G C13G C14G     0.4388   3      0.00
C11G C12G C13G H20G     0.4536   3      0.00
C11G C12G C13G H21G     0.4506   3      0.00
H18G C12G C13G C14G     0.4498   3      0.00
H18G C12G C13G H20G     0.4945   3      0.00
H18G C12G C13G H21G     0.4669   3      0.00
H19G C12G C13G C14G     0.4526   3      0.00
H19G C12G C13G H20G     0.4662   3      0.00
H19G C12G C13G H21G     0.4937   3      0.00
C12G C13G C14G C15G     0.4361   3      0.00
C12G C13G C14G H22G     0.4496   3      0.00
C12G C13G C14G H23G     0.4516   3      0.00
H20G C13G C14G C15G     0.4519   3      0.00
H20G C13G C14G H22G     0.4941   3      0.00
H20G C13G C14G H23G     0.4657   3      0.00
H21G C13G C14G C15G     0.4488   3      0.00
H21G C13G C14G H22G     0.4663   3      0.00
H21G C13G C14G H23G     0.4939   3      0.00
C13G C14G C15G C16G     0.4375   3      0.00
C13G C14G C15G H24G     0.4504   3      0.00
C13G C14G C15G H25G     0.4525   3      0.00
H22G C14G C15G C16G     0.4491   3      0.00
H22G C14G C15G H24G     0.4658   3      0.00
H22G C14G C15G H25G     0.4940   3      0.00
H23G C14G C15G C16G     0.4512   3      0.00
H23G C14G C15G H24G     0.4935   3      0.00
H23G C14G C15G H25G     0.4656   3      0.00
C14G C15G C16G H26G     0.4493   3      0.00
C14G C15G C16G H27G     0.4505   3      0.00
C14G C15G C16G C37G     0.4332   3      0.00
H24G C15G C16G H26G     0.4651   3      0.00
H24G C15G C16G H27G     0.4937   3      0.00
H24G C15G C16G C37G     0.4479   3      0.00
H25G C15G C16G H26G     0.4937   3      0.00
H25G C15G C16G H27G     0.4649   3      0.00
H25G C15G C16G C37G     0.4500   3      0.00
C15G C16G C37G C38G     0.4361   3      0.00
C15G C16G C37G H72G     0.4500   3      0.00
C15G C16G C37G H73G     0.4514   3      0.00
H26G C16G C37G C38G     0.4508   3      0.00
H26G C16G C37G H72G     0.4642   3      0.00
H26G C16G C37G H73G     0.4947   3      0.00
H27G C16G C37G C38G     0.4520   3      0.00
H27G C16G C37G H72G     0.4946   3      0.00
H27G C16G C37G H73G     0.4645   3      0.00
C5G  C17G C18G C19G     0.3740   3      0.00
C5G  C17G C18G H30G     0.4500   3      0.00
C5G  C17G C18G H31G     0.4363   3      0.00
H28G C17G C18G C19G     0.4538   3      0.00
H28G C17G C18G H30G     0.5018   3      0.00
H28G C17G C18G H31G     0.4706   3      0.00
H29G C17G C18G C19G     0.4536   3      0.00
H29G C17G C18G H30G     0.4652   3      0.00
H29G C17G C18G H31G     0.4948   3      0.00
C17G C18G C19G N4G      0.3739   3      0.00
C17G C18G C19G H32G     0.4652   3      0.00
C17G C18G C19G H33G     0.4668   3      0.00
H30G C18G C19G N4G      0.4799   3      0.00
H30G C18G C19G H32G     0.4820   3      0.00
H30G C18G C19G H33G     0.5276   3      0.00
H31G C18G C19G N4G      0.4746   3      0.00
H31G C18G C19G H32G     0.5237   3      0.00
H31G C18G C19G H33G     0.4913   3      0.00
C18G C19G N4G  C20G     0.0768   6    263.90
C18G C19G N4G  H34G     0.0743   6      0.00
H32G C19G N4G  C20G     0.0943   6    138.97
H32G C19G N4G  H34G     0.0956   6      0.00
H33G C19G N4G  C20G     0.1047   6     25.05
H33G C19G N4G  H34G     0.0979   6      0.00
C19G N4G  C20G N5G      0.4556   2    180.00
C19G N4G  C20G N6G      0.5353   2    180.00
H34G N4G  C20G N5G      0.5888   2    180.00
H34G N4G  C20G N6G      0.5126   2    180.00
N4G  C20G N5G  H35G     0.3580   2    180.00
N4G  C20G N5G  H63G     0.6154   2    180.00
N6G  C20G N5G  H35G     0.5813   2    180.00
N6G  C20G N5G  H63G     0.4256   2    180.00
N4G  C20G N6G  H64G     0.5291   2    180.00
N4G  C20G N6G  H77G     0.3608   2    180.00
N5G  C20G N6G  H64G     0.3336   2    180.00
N5G  C20G N6G  H77G     0.5564   2    180.00
C6G  N7G  C21G O4G      0.7624   2    180.00
C6G  N7G  C21G C22G     0.4289   2    180.00
H36G N7G  C21G O4G      0.7510   2    180.00
H36G N7G  C21G C22G     0.5833   2    180.00
N7G  C21G C22G C23G     0.1051   6    277.80
N7G  C21G C22G H37G     0.1161   6     36.91
N7G  C21G C22G H38G     0.1214   6      0.00
O4G  C21G C22G C23G     0.1106   6     98.30
O4G  C21G C22G H37G     0.1307   6    217.41
O4G  C21G C22G H38G     0.1133   6      0.00
C21G C22G C23G C24G     0.4235   3      0.00
C21G C22G C23G H39G     0.4490   3      0.00
C21G C22G C23G H40G     0.4578   3      0.00
H37G C22G C23G C24G     0.4549   3      0.00
H37G C22G C23G H39G     0.4714   3      0.00
H37G C22G C23G H40G     0.4996   3      0.00
H38G C22G C23G C24G     0.4476   3      0.00
H38G C22G C23G H39G     0.4891   3      0.00
H38G C22G C23G H40G     0.4655   3      0.00
C22G C23G C24G C25G     0.4339   3      0.00
C22G C23G C24G H41G     0.4570   3      0.00
C22G C23G C24G H42G     0.4553   3      0.00
H39G C23G C24G C25G     0.4498   3      0.00
H39G C23G C24G H41G     0.4663   3      0.00
H39G C23G C24G H42G     0.4957   3      0.00
H40G C23G C24G C25G     0.4525   3      0.00
H40G C23G C24G H41G     0.4991   3      0.00
H40G C23G C24G H42G     0.4669   3      0.00
C23G C24G C25G C26G     0.4302   3      0.00
C23G C24G C25G H43G     0.4500   3      0.00
C23G C24G C25G H44G     0.4518   3      0.00
H41G C24G C25G C26G     0.4495   3      0.00
H41G C24G C25G H43G     0.4648   3      0.00
H41G C24G C25G H44G     0.4958   3      0.00
H42G C24G C25G C26G     0.4490   3      0.00
H42G C24G C25G H43G     0.4946   3      0.00
H42G C24G C25G H44G     0.4647   3      0.00
C24G C25G C26G C27G     0.4317   3      0.00
C24G C25G C26G H45G     0.4500   3      0.00
C24G C25G C26G H46G     0.4496   3      0.00
H43G C25G C26G C27G     0.4489   3      0.00
H43G C25G C26G H45G     0.4643   3      0.00
H43G C25G C26G H46G     0.4939   3      0.00
H44G C25G C26G C27G     0.4498   3      0.00
H44G C25G C26G H45G     0.4948   3      0.00
H44G C25G C26G H46G     0.4641   3      0.00
C25G C26G C27G C28G     0.4335   3      0.00
C25G C26G C27G H47G     0.4503   3      0.00
C25G C26G C27G H48G     0.4493   3      0.00
H45G C26G C27G C28G     0.4492   3      0.00
H45G C26G C27G H47G     0.4941   3      0.00
H45G C26G C27G H48G     0.4639   3      0.00
H46G C26G C27G C28G     0.4492   3      0.00
H46G C26G C27G H47G     0.4639   3      0.00
H46G C26G C27G H48G     0.4937   3      0.00
C26G C27G C28G C29G     0.4336   3      0.00
C26G C27G C28G H49G     0.4494   3      0.00
C26G C27G C28G H50G     0.4494   3      0.00
H47G C27G C28G C29G     0.4496   3      0.00
H47G C27G C28G H49G     0.4940   3      0.00
H47G C27G C28G H50G     0.4639   3      0.00
H48G C27G C28G C29G     0.4489   3      0.00
H48G C27G C28G H49G     0.4640   3      0.00
H48G C27G C28G H50G     0.4935   3      0.00
C27G C28G C29G C30G     0.4344   3      0.00
C27G C28G C29G H51G     0.4494   3      0.00
C27G C28G C29G H52G     0.4500   3      0.00
H49G C28G C29G C30G     0.4490   3      0.00
H49G C28G C29G H51G     0.4638   3      0.00
H49G C28G C29G H52G     0.4936   3      0.00
H50G C28G C29G C30G     0.4491   3      0.00
H50G C28G C29G H51G     0.4935   3      0.00
H50G C28G C29G H52G     0.4638   3      0.00
C28G C29G C30G H53G     0.4488   3      0.00
C28G C29G C30G H54G     0.4489   3      0.00
C28G C29G C30G C35G     0.4323   3      0.00
H51G C29G C30G H53G     0.4637   3      0.00
H51G C29G C30G H54G     0.4934   3      0.00
H51G C29G C30G C35G     0.4481   3      0.00
H52G C29G C30G H53G     0.4937   3      0.00
H52G C29G C30G H54G     0.4637   3      0.00
H52G C29G C30G C35G     0.4486   3      0.00
C29G C30G C35G C36G     0.4365   3      0.00
C29G C30G C35G H67G     0.4501   3      0.00
C29G C30G C35G H68G     0.4503   3      0.00
H53G C30G C35G C36G     0.4514   3      0.00
H53G C30G C35G H67G     0.4638   3      0.00
H53G C30G C35G H68G     0.4945   3      0.00
H54G C30G C35G C36G     0.4513   3      0.00
H54G C30G C35G H67G     0.4944   3      0.00
H54G C30G C35G H68G     0.4638   3      0.00
C6G  C31G C32G C33G     0.4792   3      0.00
C6G  C31G C32G H57G     0.4607   3      0.00
C6G  C31G C32G H58G     0.4591   3      0.00
H55G C31G C32G C33G     0.4636   3      0.00
H55G C31G C32G H57G     0.5043   3      0.00
H55G C31G C32G H58G     0.4748   3      0.00
H56G C31G C32G C33G     0.4673   3      0.00
H56G C31G C32G H57G     0.4625   3      0.00
H56G C31G C32G H58G     0.5012   3      0.00
C31G C32G C33G N8G      0.5840   3      0.00
C31G C32G C33G H59G     0.5108   3      0.00
C31G C32G C33G H60G     0.5017   3      0.00
H57G C32G C33G N8G      0.5276   3      0.00
H57G C32G C33G H59G     0.4888   3      0.00
H57G C32G C33G H60G     0.5265   3      0.00
H58G C32G C33G N8G      0.5126   3      0.00
H58G C32G C33G H59G     0.5305   3      0.00
H58G C32G C33G H60G     0.4837   3      0.00
C32G C33G N8G  C34G     0.0949   6      0.00
C32G C33G N8G  H61G     0.0850   6     95.75
H59G C33G N8G  C34G     0.0924   6      0.00
H59G C33G N8G  H61G     0.0922   6      0.00
H60G C33G N8G  C34G     0.1066   6      0.00
H60G C33G N8G  H61G     0.0977   6    216.99
C33G N8G  C34G N9G      0.4088   2    180.00
C33G N8G  C34G N10G     0.4638   2    180.00
H61G N8G  C34G N9G      0.6079   2    180.00
H61G N8G  C34G N10G     0.4903   2    180.00
N8G  C34G N9G  H65G     0.6153   2    180.00
N8G  C34G N9G  H78G     0.3505   2    164.44
N10G C34G N9G  H65G     0.4195   2    180.00
N10G C34G N9G  H78G     0.5661   2    345.07
N8G  C34G N10G H62G     0.3603   2    165.60
N8G  C34G N10G H66G     0.5445   2    180.00
N9G  C34G N10G H62G     0.5417   2    344.99
N9G  C34G N10G H66G     0.3443   2    180.00
C30G C35G C36G H69G     0.4466   3      0.00
C30G C35G C36G H70G     0.4465   3      0.00
C30G C35G C36G H71G     0.4544   3      0.00
H67G C35G C36G H69G     0.4633   3      0.00
H67G C35G C36G H70G     0.4894   3      0.00
H67G C35G C36G H71G     0.4681   3      0.00
H68G C35G C36G H69G     0.4894   3      0.00
H68G C35G C36G H70G     0.4633   3      0.00
H68G C35G C36G H71G     0.4681   3      0.00
C16G C37G C38G H74G     0.4468   3      0.00
C16G C37G C38G H75G     0.4462   3      0.00
C16G C37G C38G H76G     0.4545   3      0.00
H72G C37G C38G H74G     0.4894   3      0.00
H72G C37G C38G H75G     0.4634   3      0.00
H72G C37G C38G H76G     0.4682   3      0.00
H73G C37G C38G H74G     0.4634   3      0.00
H73G C37G C38G H75G     0.4896   3      0.00
H73G C37G C38G H76G     0.4683   3      0.00

IMPROPER
!
!V(improper) = Kpsi(psi - psi0)**2
!
!Kpsi: kcal/mole/rad**2
!psi0: degrees
!note that the second column of numbers (0) is ignored
!
!atom types             Kpsi        0  psi0
!


NONBONDED nbxmod  5 atom cdiel shift vatom vdistance vswitch -
cutnb 14.0 ctofnb 12.0 ctonnb 10.0 eps 1.0 e14fac 1.0 wmin 1.5
                !adm jr., 5/08/91, suggested cutoff scheme
!
!V(Lennard-Jones) = Eps(i,j)*[(Rmin(i,j)/r(i,j))**12 - 2(Rmin(i,j)/r(i,j))**6]
!
!epsilon [kcal/mole]: Eps(i,j) = sqrt(eps(i) * eps(j))
!Rmin/2  [A]:         Rmin(i,j) = Rmin/2(i) + Rmin/2(j)
!
!atom  ignored   epsilon     Rmin/2  ignored   eps,1-4     Rmin/2,1-4
!

C1G      0.0     -0.1050     1.9255    ! 
C2G      0.0     -0.1050     1.9255    ! 
N1G      0.0     -0.0690     1.8300    ! 
N2G      0.0     -0.0690     1.8300    ! 
C3G      0.0     -0.1050     1.9255    ! 
C4G      0.0     -0.1050     1.9255    ! 
O1G      0.0     -0.0600     1.7500    ! 
O2G      0.0     -0.0600     1.7500    ! 
C5G      0.0     -0.1050     1.9255    ! 
C6G      0.0     -0.1050     1.9255    ! 
N3G      0.0     -0.0690     1.8300    ! 
C7G      0.0     -0.1050     1.9255    ! 
O3G      0.0     -0.0600     1.7500    ! 
C8G      0.0     -0.1050     1.9255    ! 
C9G      0.0     -0.1050     1.9255    ! 
C10G     0.0     -0.1050     1.9255    ! 
C11G     0.0     -0.1050     1.9255    ! 
C12G     0.0     -0.1050     1.9255    ! 
C13G     0.0     -0.1050     1.9255    ! 
C14G     0.0     -0.1050     1.9255    ! 
C15G     0.0     -0.1050     1.9255    ! 
C16G     0.0     -0.1050     1.9255    ! 
C17G     0.0     -0.1050     1.9255    ! 
C18G     0.0     -0.1050     1.9255    ! 
C19G     0.0     -0.1050     1.9255    ! 
N4G      0.0     -0.0690     1.8300    ! 
C20G     0.0     -0.1050     1.9255    ! 
N5G      0.0     -0.0690     1.8300    ! 
N6G      0.0     -0.0690     1.8300    ! 
N7G      0.0     -0.0690     1.8300    ! 
C21G     0.0     -0.1050     1.9255    ! 
O4G      0.0     -0.0600     1.7500    ! 
C22G     0.0     -0.1050     1.9255    ! 
C23G     0.0     -0.1050     1.9255    ! 
C24G     0.0     -0.1050     1.9255    ! 
C25G     0.0     -0.1050     1.9255    ! 
C26G     0.0     -0.1050     1.9255    ! 
C27G     0.0     -0.1050     1.9255    ! 
C28G     0.0     -0.1050     1.9255    ! 
C29G     0.0     -0.1050     1.9255    ! 
C30G     0.0     -0.1050     1.9255    ! 
C31G     0.0     -0.1050     1.9255    ! 
C32G     0.0     -0.1050     1.9255    ! 
C33G     0.0     -0.1050     1.9255    ! 
N8G      0.0     -0.0690     1.8300    ! 
C34G     0.0     -0.1050     1.9255    ! 
N9G      0.0     -0.0690     1.8300    ! 
N10G     0.0     -0.0690     1.8300    ! 
H1G      0.0     -0.0440     1.4430    ! 
H2G      0.0     -0.0440     1.4430    ! 
H3G      0.0     -0.0440     1.4430    ! 
H4G      0.0     -0.0440     1.4430    ! 
H5G      0.0     -0.0440     1.4430    ! 
H6G      0.0     -0.0440     1.4430    ! 
H7G      0.0     -0.0440     1.4430    ! 
H8G      0.0     -0.0440     1.4430    ! 
H9G      0.0     -0.0440     1.4430    ! 
H10G     0.0     -0.0440     1.4430    ! 
H11G     0.0     -0.0440     1.4430    ! 
H12G     0.0     -0.0440     1.4430    ! 
H13G     0.0     -0.0440     1.4430    ! 
H14G     0.0     -0.0440     1.4430    ! 
H15G     0.0     -0.0440     1.4430    ! 
H16G     0.0     -0.0440     1.4430    ! 
H17G     0.0     -0.0440     1.4430    ! 
H18G     0.0     -0.0440     1.4430    ! 
H19G     0.0     -0.0440     1.4430    ! 
H20G     0.0     -0.0440     1.4430    ! 
H21G     0.0     -0.0440     1.4430    ! 
H22G     0.0     -0.0440     1.4430    ! 
H23G     0.0     -0.0440     1.4430    ! 
H24G     0.0     -0.0440     1.4430    ! 
H25G     0.0     -0.0440     1.4430    ! 
H26G     0.0     -0.0440     1.4430    ! 
H27G     0.0     -0.0440     1.4430    ! 
H28G     0.0     -0.0440     1.4430    ! 
H29G     0.0     -0.0440     1.4430    ! 
H30G     0.0     -0.0440     1.4430    ! 
H31G     0.0     -0.0440     1.4430    ! 
H32G     0.0     -0.0440     1.4430    ! 
H33G     0.0     -0.0440     1.4430    ! 
H34G     0.0     -0.0440     1.4430    ! 
H35G     0.0     -0.0440     1.4430    ! 
H36G     0.0     -0.0440     1.4430    ! 
H37G     0.0     -0.0440     1.4430    ! 
H38G     0.0     -0.0440     1.4430    ! 
H39G     0.0     -0.0440     1.4430    ! 
H40G     0.0     -0.0440     1.4430    ! 
H41G     0.0     -0.0440     1.4430    ! 
H42G     0.0     -0.0440     1.4430    ! 
H43G     0.0     -0.0440     1.4430    ! 
H44G     0.0     -0.0440     1.4430    ! 
H45G     0.0     -0.0440     1.4430    ! 
H46G     0.0     -0.0440     1.4430    ! 
H47G     0.0     -0.0440     1.4430    ! 
H48G     0.0     -0.0440     1.4430    ! 
H49G     0.0     -0.0440     1.4430    ! 
H50G     0.0     -0.0440     1.4430    ! 
H51G     0.0     -0.0440     1.4430    ! 
H52G     0.0     -0.0440     1.4430    ! 
H53G     0.0     -0.0440     1.4430    ! 
H54G     0.0     -0.0440     1.4430    ! 
H55G     0.0     -0.0440     1.4430    ! 
H56G     0.0     -0.0440     1.4430    ! 
H57G     0.0     -0.0440     1.4430    ! 
H58G     0.0     -0.0440     1.4430    ! 
H59G     0.0     -0.0440     1.4430    ! 
H60G     0.0     -0.0440     1.4430    ! 
H61G     0.0     -0.0440     1.4430    ! 
H62G     0.0     -0.0440     1.4430    ! 
H63G     0.0     -0.0440     1.4430    ! 
H64G     0.0     -0.0440     1.4430    ! 
H65G     0.0     -0.0440     1.4430    ! 
H66G     0.0     -0.0440     1.4430    ! 
C35G     0.0     -0.1050     1.9255    ! 
C36G     0.0     -0.1050     1.9255    ! 
C37G     0.0     -0.1050     1.9255    ! 
C38G     0.0     -0.1050     1.9255    ! 
H67G     0.0     -0.0440     1.4430    ! 
H68G     0.0     -0.0440     1.4430    ! 
H69G     0.0     -0.0440     1.4430    ! 
H70G     0.0     -0.0440     1.4430    ! 
H71G     0.0     -0.0440     1.4430    ! 
H72G     0.0     -0.0440     1.4430    ! 
H73G     0.0     -0.0440     1.4430    ! 
H74G     0.0     -0.0440     1.4430    ! 
H75G     0.0     -0.0440     1.4430    ! 
H76G     0.0     -0.0440     1.4430    ! 
H77G     0.0     -0.0440     1.4430    ! 
H78G     0.0     -0.0440     1.4430    ! 
END
