# Supplementary material for: A Systematic Approach: Molecular Dynamics Study and Parametrisation of Gemini Type Cationic Surfactants
Source: Int J Mol Sci. 2021 Oct 10;22(20):10939. doi: 10.3390/ijms222010939 (PMC8536075; doi:10.3390/ijms222010939)
Supplement: Supplementary file 1 [file ijms-22-10939-s001.zip › Force_fields/Alg_2_11/Alg_2_11.pdb]

REMARK original generated coordinate pdb file
ATOM      1  C1G AL5 X   1       1.048  -1.415  -1.806  1.00  0.00      GEM  C
ATOM      2  C2G AL5 X   1       2.221  -2.004  -1.008  1.00  0.00      GEM  C
ATOM      3  N1G AL5 X   1       3.381  -1.119  -0.941  1.00  0.00      GEM  N
ATOM      4  N2G AL5 X   1       0.508  -0.190  -1.227  1.00  0.00      GEM  N
ATOM      5  C3G AL5 X   1       4.312  -1.047  -1.919  1.00  0.00      GEM  C
ATOM      6  C4G AL5 X   1      -0.503  -0.171  -0.335  1.00  0.00      GEM  C
ATOM      7  O1G AL5 X   1      -1.056  -1.191   0.098  1.00  0.00      GEM  O
ATOM      8  O2G AL5 X   1       4.247  -1.703  -2.966  1.00  0.00      GEM  O
ATOM      9  C5G AL5 X   1       5.515  -0.120  -1.643  1.00  0.00      GEM  C
ATOM     10  C6G AL5 X   1      -0.984   1.217   0.149  1.00  0.00      GEM  C
ATOM     11  N3G AL5 X   1       5.807   0.684  -2.826  1.00  0.00      GEM  N
ATOM     12  C7G AL5 X   1       5.442   1.965  -3.117  1.00  0.00      GEM  C
ATOM     13  O3G AL5 X   1       5.709   2.444  -4.231  1.00  0.00      GEM  O
ATOM     14  C8G AL5 X   1       4.764   2.811  -2.051  1.00  0.00      GEM  C
ATOM     15  C9G AL5 X   1       5.782   3.581  -1.182  1.00  0.00      GEM  C
ATOM     16 C10G AL5 X   1       5.099   4.513  -0.171  1.00  0.00      GEM  C
ATOM     17 C11G AL5 X   1       6.093   5.293   0.699  1.00  0.00      GEM  C
ATOM     18 C12G AL5 X   1       5.416   6.232   1.707  1.00  0.00      GEM  C
ATOM     19 C13G AL5 X   1       6.407   7.013   2.581  1.00  0.00      GEM  C
ATOM     20 C14G AL5 X   1       5.730   7.957   3.584  1.00  0.00      GEM  C
ATOM     21 C15G AL5 X   1       6.721   8.738   4.458  1.00  0.00      GEM  C
ATOM     22 C16G AL5 X   1       6.044   9.684   5.460  1.00  0.00      GEM  C
ATOM     23 C17G AL5 X   1       6.735  -0.987  -1.260  1.00  0.00      GEM  C
ATOM     24 C18G AL5 X   1       7.959  -0.163  -0.839  1.00  0.00      GEM  C
ATOM     25 C19G AL5 X   1       9.159  -1.071  -0.533  1.00  0.00      GEM  C
ATOM     26  N4G AL5 X   1      10.370  -0.325  -0.168  1.00  0.00      GEM  N
ATOM     27 C20G AL5 X   1      10.684   0.144   1.045  1.00  0.00      GEM  C
ATOM     28  N5G AL5 X   1       9.946  -0.164   2.121  1.00  0.00      GEM  N
ATOM     29  N6G AL5 X   1      11.739   0.961   1.188  1.00  0.00      GEM  N
ATOM     30  N7G AL5 X   1      -0.361   2.344  -0.542  1.00  0.00      GEM  N
ATOM     31 C21G AL5 X   1      -0.815   3.049  -1.624  1.00  0.00      GEM  C
ATOM     32  O4G AL5 X   1      -0.198   4.053  -2.007  1.00  0.00      GEM  O
ATOM     33 C22G AL5 X   1      -2.080   2.590  -2.328  1.00  0.00      GEM  C
ATOM     34 C23G AL5 X   1      -3.320   3.383  -1.860  1.00  0.00      GEM  C
ATOM     35 C24G AL5 X   1      -4.586   2.996  -2.637  1.00  0.00      GEM  C
ATOM     36 C25G AL5 X   1      -5.826   3.788  -2.201  1.00  0.00      GEM  C
ATOM     37 C26G AL5 X   1      -7.095   3.408  -2.977  1.00  0.00      GEM  C
ATOM     38 C27G AL5 X   1      -8.337   4.203  -2.549  1.00  0.00      GEM  C
ATOM     39 C28G AL5 X   1      -9.606   3.824  -3.326  1.00  0.00      GEM  C
ATOM     40 C29G AL5 X   1     -10.847   4.622  -2.902  1.00  0.00      GEM  C
ATOM     41 C30G AL5 X   1     -12.116   4.243  -3.678  1.00  0.00      GEM  C
ATOM     42 C31G AL5 X   1      -0.774   1.338   1.674  1.00  0.00      GEM  C
ATOM     43 C32G AL5 X   1      -1.520   2.526   2.295  1.00  0.00      GEM  C
ATOM     44 C33G AL5 X   1      -1.257   2.616   3.805  1.00  0.00      GEM  C
ATOM     45  N8G AL5 X   1      -1.945   3.743   4.447  1.00  0.00      GEM  N
ATOM     46 C34G AL5 X   1      -3.150   3.708   5.026  1.00  0.00      GEM  C
ATOM     47  N9G AL5 X   1      -3.901   2.599   4.991  1.00  0.00      GEM  N
ATOM     48 N10G AL5 X   1      -3.611   4.795   5.663  1.00  0.00      GEM  N
ATOM     49  H1G AL5 X   1       1.368  -1.192  -2.827  1.00  0.00      GEM  H
ATOM     50  H2G AL5 X   1       0.246  -2.156  -1.850  1.00  0.00      GEM  H
ATOM     51  H3G AL5 X   1       1.908  -2.219   0.017  1.00  0.00      GEM  H
ATOM     52  H4G AL5 X   1       2.528  -2.943  -1.478  1.00  0.00      GEM  H
ATOM     53  H5G AL5 X   1       3.489  -0.537  -0.120  1.00  0.00      GEM  H
ATOM     54  H6G AL5 X   1       0.885   0.699  -1.529  1.00  0.00      GEM  H
ATOM     55  H7G AL5 X   1       5.290   0.553  -0.814  1.00  0.00      GEM  H
ATOM     56  H8G AL5 X   1      -2.060   1.234  -0.044  1.00  0.00      GEM  H
ATOM     57  H9G AL5 X   1       6.205   0.181  -3.614  1.00  0.00      GEM  H
ATOM     58 H10G AL5 X   1       4.132   3.526  -2.587  1.00  0.00      GEM  H
ATOM     59 H11G AL5 X   1       4.105   2.212  -1.414  1.00  0.00      GEM  H
ATOM     60 H12G AL5 X   1       6.426   2.871  -0.646  1.00  0.00      GEM  H
ATOM     61 H13G AL5 X   1       6.438   4.166  -1.838  1.00  0.00      GEM  H
ATOM     62 H14G AL5 X   1       4.454   5.221  -0.713  1.00  0.00      GEM  H
ATOM     63 H15G AL5 X   1       4.435   3.921   0.476  1.00  0.00      GEM  H
ATOM     64 H16G AL5 X   1       6.737   4.583   1.240  1.00  0.00      GEM  H
ATOM     65 H17G AL5 X   1       6.760   5.880   0.049  1.00  0.00      GEM  H
ATOM     66 H18G AL5 X   1       4.774   6.942   1.164  1.00  0.00      GEM  H
ATOM     67 H19G AL5 X   1       4.746   5.645   2.355  1.00  0.00      GEM  H
ATOM     68 H20G AL5 X   1       7.079   7.596   1.933  1.00  0.00      GEM  H
ATOM     69 H21G AL5 X   1       7.046   6.302   3.127  1.00  0.00      GEM  H
ATOM     70 H22G AL5 X   1       5.091   8.667   3.038  1.00  0.00      GEM  H
ATOM     71 H23G AL5 X   1       5.057   7.374   4.233  1.00  0.00      GEM  H
ATOM     72 H24G AL5 X   1       7.359   8.028   5.006  1.00  0.00      GEM  H
ATOM     73 H25G AL5 X   1       7.394   9.320   3.810  1.00  0.00      GEM  H
ATOM     74 H26G AL5 X   1       5.405  10.395   4.914  1.00  0.00      GEM  H
ATOM     75 H27G AL5 X   1       5.370   9.103   6.109  1.00  0.00      GEM  H
ATOM     76 H28G AL5 X   1       6.986  -1.630  -2.114  1.00  0.00      GEM  H
ATOM     77 H29G AL5 X   1       6.435  -1.652  -0.441  1.00  0.00      GEM  H
ATOM     78 H30G AL5 X   1       8.238   0.533  -1.638  1.00  0.00      GEM  H
ATOM     79 H31G AL5 X   1       7.716   0.439   0.046  1.00  0.00      GEM  H
ATOM     80 H32G AL5 X   1       8.925  -1.792   0.256  1.00  0.00      GEM  H
ATOM     81 H33G AL5 X   1       9.424  -1.662  -1.414  1.00  0.00      GEM  H
ATOM     82 H34G AL5 X   1      10.966  -0.036  -0.934  1.00  0.00      GEM  H
ATOM     83 H35G AL5 X   1       9.247  -0.892   2.089  1.00  0.00      GEM  H
ATOM     84 H36G AL5 X   1       0.462   2.753  -0.107  1.00  0.00      GEM  H
ATOM     85 H37G AL5 X   1      -1.920   2.770  -3.396  1.00  0.00      GEM  H
ATOM     86 H38G AL5 X   1      -2.250   1.516  -2.202  1.00  0.00      GEM  H
ATOM     87 H39G AL5 X   1      -3.485   3.217  -0.786  1.00  0.00      GEM  H
ATOM     88 H40G AL5 X   1      -3.122   4.455  -1.985  1.00  0.00      GEM  H
ATOM     89 H41G AL5 X   1      -4.411   3.155  -3.711  1.00  0.00      GEM  H
ATOM     90 H42G AL5 X   1      -4.776   1.920  -2.509  1.00  0.00      GEM  H
ATOM     91 H43G AL5 X   1      -5.998   3.629  -1.125  1.00  0.00      GEM  H
ATOM     92 H44G AL5 X   1      -5.632   4.863  -2.327  1.00  0.00      GEM  H
ATOM     93 H45G AL5 X   1      -6.920   3.562  -4.053  1.00  0.00      GEM  H
ATOM     94 H46G AL5 X   1      -7.291   2.333  -2.848  1.00  0.00      GEM  H
ATOM     95 H47G AL5 X   1      -8.140   5.278  -2.679  1.00  0.00      GEM  H
ATOM     96 H48G AL5 X   1      -8.512   4.050  -1.473  1.00  0.00      GEM  H
ATOM     97 H49G AL5 X   1      -9.430   3.975  -4.402  1.00  0.00      GEM  H
ATOM     98 H50G AL5 X   1      -9.803   2.749  -3.194  1.00  0.00      GEM  H
ATOM     99 H51G AL5 X   1     -11.023   4.472  -1.826  1.00  0.00      GEM  H
ATOM    100 H52G AL5 X   1     -10.649   5.696  -3.034  1.00  0.00      GEM  H
ATOM    101 H53G AL5 X   1     -11.941   4.391  -4.755  1.00  0.00      GEM  H
ATOM    102 H54G AL5 X   1     -12.316   3.168  -3.544  1.00  0.00      GEM  H
ATOM    103 H55G AL5 X   1       0.303   1.415   1.882  1.00  0.00      GEM  H
ATOM    104 H56G AL5 X   1      -1.119   0.404   2.127  1.00  0.00      GEM  H
ATOM    105 H57G AL5 X   1      -1.207   3.467   1.827  1.00  0.00      GEM  H
ATOM    106 H58G AL5 X   1      -2.596   2.421   2.107  1.00  0.00      GEM  H
ATOM    107 H59G AL5 X   1      -1.543   1.693   4.319  1.00  0.00      GEM  H
ATOM    108 H60G AL5 X   1      -0.189   2.758   3.995  1.00  0.00      GEM  H
ATOM    109 H61G AL5 X   1      -1.480   4.642   4.411  1.00  0.00      GEM  H
ATOM    110 H62G AL5 X   1      -2.996   5.561   5.902  1.00  0.00      GEM  H
ATOM    111 H63G AL5 X   1      10.237   0.134   3.043  1.00  0.00      GEM  H
ATOM    112 H64G AL5 X   1      12.089   1.203   2.105  1.00  0.00      GEM  H
ATOM    113 H65G AL5 X   1      -4.786   2.558   5.477  1.00  0.00      GEM  H
ATOM    114 H66G AL5 X   1      -4.537   4.809   6.070  1.00  0.00      GEM  H
ATOM    115 C35G AL5 X   1     -13.357   5.041  -3.256  1.00  0.00      GEM  C
ATOM    116 C36G AL5 X   1     -14.620   4.655  -4.037  1.00  0.00      GEM  C
ATOM    117 C37G AL5 X   1       7.033  10.466   6.335  1.00  0.00      GEM  C
ATOM    118 C38G AL5 X   1       6.348  11.408   7.332  1.00  0.00      GEM  C
ATOM    119 H67G AL5 X   1     -13.534   4.893  -2.181  1.00  0.00      GEM  H
ATOM    120 H68G AL5 X   1     -13.159   6.115  -3.390  1.00  0.00      GEM  H
ATOM    121 H69G AL5 X   1     -14.486   4.824  -5.113  1.00  0.00      GEM  H
ATOM    122 H70G AL5 X   1     -14.864   3.594  -3.895  1.00  0.00      GEM  H
ATOM    123 H71G AL5 X   1     -15.487   5.243  -3.712  1.00  0.00      GEM  H
ATOM    124 H72G AL5 X   1       7.671   9.756   6.882  1.00  0.00      GEM  H
ATOM    125 H73G AL5 X   1       7.707  11.047   5.688  1.00  0.00      GEM  H
ATOM    126 H74G AL5 X   1       5.693  10.852   8.016  1.00  0.00      GEM  H
ATOM    127 H75G AL5 X   1       5.729  12.152   6.813  1.00  0.00      GEM  H
ATOM    128 H76G AL5 X   1       7.082  11.951   7.940  1.00  0.00      GEM  H
ATOM    129 H77G AL5 X   1      12.314   1.217   0.398  1.00  0.00      GEM  H
ATOM    130 H78G AL5 X   1      -3.703   1.844   4.350  1.00  0.00      GEM  H
END
