# Supplementary material for: A Systematic Approach: Molecular Dynamics Study and Parametrisation of Gemini Type Cationic Surfactants
Source: Int J Mol Sci. 2021 Oct 10;22(20):10939. doi: 10.3390/ijms222010939 (PMC8536075; doi:10.3390/ijms222010939)
Supplement: Supplementary file 1 [file ijms-22-10939-s001.zip › Force_fields/Alg_2_11/Alg_2_11.psf]

PSF

       4 !NTITLE
 REMARKS original generated structure x-plor psf file
 REMARKS topology D:/Dokumenty/do_VMD/FF/ReBatch_1_OK/Alg_2_11.top 
 REMARKS topology D:/Dokumenty/do_VMD/top_all36_lipid.rtf 
 REMARKS segment GEM { first NONE; last NONE; auto none  }

     130 !NATOM
       1 GEM  1    AL5  C1G  C1G   -0.035000       12.0110           0
       2 GEM  1    AL5  C2G  C2G   -0.036000       12.0110           0
       3 GEM  1    AL5  N1G  N1G   -0.647000       14.0070           0
       4 GEM  1    AL5  N2G  N2G   -0.540000       14.0070           0
       5 GEM  1    AL5  C3G  C3G    0.934000       12.0110           0
       6 GEM  1    AL5  C4G  C4G    0.785000       12.0110           0
       7 GEM  1    AL5  O1G  O1G   -0.756000       15.9990           0
       8 GEM  1    AL5  O2G  O2G   -0.752000       15.9990           0
       9 GEM  1    AL5  C5G  C5G   -0.276000       12.0110           0
      10 GEM  1    AL5  C6G  C6G   -0.111000       12.0110           0
      11 GEM  1    AL5  N3G  N3G   -0.563000       14.0070           0
      12 GEM  1    AL5  C7G  C7G    0.719000       12.0110           0
      13 GEM  1    AL5  O3G  O3G   -0.774000       15.9990           0
      14 GEM  1    AL5  C8G  C8G   -0.185000       12.0110           0
      15 GEM  1    AL5  C9G  C9G    0.156000       12.0110           0
      16 GEM  1    AL5  C10G C10G   0.054000       12.0110           0
      17 GEM  1    AL5  C11G C11G  -0.002000       12.0110           0
      18 GEM  1    AL5  C12G C12G   0.050000       12.0110           0
      19 GEM  1    AL5  C13G C13G   0.045000       12.0110           0
      20 GEM  1    AL5  C14G C14G   0.179000       12.0110           0
      21 GEM  1    AL5  C15G C15G  -0.063000       12.0110           0
      22 GEM  1    AL5  C16G C16G   0.054000       12.0110           0
      23 GEM  1    AL5  C17G C17G  -0.288000       12.0110           0
      24 GEM  1    AL5  C18G C18G   0.162000       12.0110           0
      25 GEM  1    AL5  C19G C19G   0.117000       12.0110           0
      26 GEM  1    AL5  N4G  N4G   -0.796000       14.0070           0
      27 GEM  1    AL5  C20G C20G   0.989000       12.0110           0
      28 GEM  1    AL5  N5G  N5G   -1.012000       14.0070           0
      29 GEM  1    AL5  N6G  N6G   -1.093000       14.0070           0
      30 GEM  1    AL5  N7G  N7G   -0.586000       14.0070           0
      31 GEM  1    AL5  C21G C21G   0.682000       12.0110           0
      32 GEM  1    AL5  O4G  O4G   -0.743000       15.9990           0
      33 GEM  1    AL5  C22G C22G  -0.279000       12.0110           0
      34 GEM  1    AL5  C23G C23G   0.166000       12.0110           0
      35 GEM  1    AL5  C24G C24G   0.066000       12.0110           0
      36 GEM  1    AL5  C25G C25G  -0.030000       12.0110           0
      37 GEM  1    AL5  C26G C26G   0.103000       12.0110           0
      38 GEM  1    AL5  C27G C27G   0.035000       12.0110           0
      39 GEM  1    AL5  C28G C28G   0.145000       12.0110           0
      40 GEM  1    AL5  C29G C29G  -0.060000       12.0110           0
      41 GEM  1    AL5  C30G C30G   0.065000       12.0110           0
      42 GEM  1    AL5  C31G C31G  -0.179000       12.0110           0
      43 GEM  1    AL5  C32G C32G   0.005000       12.0110           0
      44 GEM  1    AL5  C33G C33G   0.059000       12.0110           0
      45 GEM  1    AL5  N8G  N8G   -0.756000       14.0070           0
      46 GEM  1    AL5  C34G C34G   1.047000       12.0110           0
      47 GEM  1    AL5  N9G  N9G   -1.014000       14.0070           0
      48 GEM  1    AL5  N10G N10G  -1.164000       14.0070           0
      49 GEM  1    AL5  H1G  H1G    0.122000        1.0080           0
      50 GEM  1    AL5  H2G  H2G    0.107000        1.0080           0
      51 GEM  1    AL5  H3G  H3G    0.142000        1.0080           0
      52 GEM  1    AL5  H4G  H4G    0.103000        1.0080           0
      53 GEM  1    AL5  H5G  H5G    0.417000        1.0080           0
      54 GEM  1    AL5  H6G  H6G    0.404000        1.0080           0
      55 GEM  1    AL5  H7G  H7G    0.296000        1.0080           0
      56 GEM  1    AL5  H8G  H8G    0.242000        1.0080           0
      57 GEM  1    AL5  H9G  H9G    0.405000        1.0080           0
      58 GEM  1    AL5  H10G H10G   0.065000        1.0080           0
      59 GEM  1    AL5  H11G H11G   0.019000        1.0080           0
      60 GEM  1    AL5  H12G H12G  -0.074000        1.0080           0
      61 GEM  1    AL5  H13G H13G  -0.012000        1.0080           0
      62 GEM  1    AL5  H14G H14G  -0.025000        1.0080           0
      63 GEM  1    AL5  H15G H15G  -0.004000        1.0080           0
      64 GEM  1    AL5  H16G H16G  -0.002000        1.0080           0
      65 GEM  1    AL5  H17G H17G  -0.013000        1.0080           0
      66 GEM  1    AL5  H18G H18G  -0.021000        1.0080           0
      67 GEM  1    AL5  H19G H19G  -0.031000        1.0080           0
      68 GEM  1    AL5  H20G H20G  -0.024000        1.0080           0
      69 GEM  1    AL5  H21G H21G  -0.031000        1.0080           0
      70 GEM  1    AL5  H22G H22G  -0.056000        1.0080           0
      71 GEM  1    AL5  H23G H23G  -0.052000        1.0080           0
      72 GEM  1    AL5  H24G H24G  -0.011000        1.0080           0
      73 GEM  1    AL5  H25G H25G  -0.010000        1.0080           0
      74 GEM  1    AL5  H26G H26G  -0.023000        1.0080           0
      75 GEM  1    AL5  H27G H27G  -0.024000        1.0080           0
      76 GEM  1    AL5  H28G H28G   0.112000        1.0080           0
      77 GEM  1    AL5  H29G H29G   0.071000        1.0080           0
      78 GEM  1    AL5  H30G H30G   0.026000        1.0080           0
      79 GEM  1    AL5  H31G H31G   0.047000        1.0080           0
      80 GEM  1    AL5  H32G H32G   0.070000        1.0080           0
      81 GEM  1    AL5  H33G H33G   0.092000        1.0080           0
      82 GEM  1    AL5  H34G H34G   0.502000        1.0080           0
      83 GEM  1    AL5  H35G H35G   0.505000        1.0080           0
      84 GEM  1    AL5  H36G H36G   0.403000        1.0080           0
      85 GEM  1    AL5  H37G H37G   0.098000        1.0080           0
      86 GEM  1    AL5  H38G H38G   0.045000        1.0080           0
      87 GEM  1    AL5  H39G H39G  -0.041000        1.0080           0
      88 GEM  1    AL5  H40G H40G  -0.013000        1.0080           0
      89 GEM  1    AL5  H41G H41G  -0.021000        1.0080           0
      90 GEM  1    AL5  H42G H42G  -0.009000        1.0080           0
      91 GEM  1    AL5  H43G H43G  -0.008000        1.0080           0
      92 GEM  1    AL5  H44G H44G  -0.011000        1.0080           0
      93 GEM  1    AL5  H45G H45G  -0.036000        1.0080           0
      94 GEM  1    AL5  H46G H46G  -0.043000        1.0080           0
      95 GEM  1    AL5  H47G H47G  -0.023000        1.0080           0
      96 GEM  1    AL5  H48G H48G  -0.025000        1.0080           0
      97 GEM  1    AL5  H49G H49G  -0.046000        1.0080           0
      98 GEM  1    AL5  H50G H50G  -0.044000        1.0080           0
      99 GEM  1    AL5  H51G H51G  -0.010000        1.0080           0
     100 GEM  1    AL5  H52G H52G  -0.006000        1.0080           0
     101 GEM  1    AL5  H53G H53G  -0.022000        1.0080           0
     102 GEM  1    AL5  H54G H54G  -0.024000        1.0080           0
     103 GEM  1    AL5  H55G H55G   0.092000        1.0080           0
     104 GEM  1    AL5  H56G H56G   0.064000        1.0080           0
     105 GEM  1    AL5  H57G H57G   0.058000        1.0080           0
     106 GEM  1    AL5  H58G H58G   0.054000        1.0080           0
     107 GEM  1    AL5  H59G H59G   0.083000        1.0080           0
     108 GEM  1    AL5  H60G H60G   0.116000        1.0080           0
     109 GEM  1    AL5  H61G H61G   0.493000        1.0080           0
     110 GEM  1    AL5  H62G H62G   0.524000        1.0080           0
     111 GEM  1    AL5  H63G H63G   0.503000        1.0080           0
     112 GEM  1    AL5  H64G H64G   0.532000        1.0080           0
     113 GEM  1    AL5  H65G H65G   0.494000        1.0080           0
     114 GEM  1    AL5  H66G H66G   0.551000        1.0080           0
     115 GEM  1    AL5  C35G C35G   0.210000       12.0110           0
     116 GEM  1    AL5  C36G C36G  -0.269000       12.0110           0
     117 GEM  1    AL5  C37G C37G   0.244000       12.0110           0
     118 GEM  1    AL5  C38G C38G  -0.277000       12.0110           0
     119 GEM  1    AL5  H67G H67G  -0.043000        1.0080           0
     120 GEM  1    AL5  H68G H68G  -0.045000        1.0080           0
     121 GEM  1    AL5  H69G H69G   0.051000        1.0080           0
     122 GEM  1    AL5  H70G H70G   0.052000        1.0080           0
     123 GEM  1    AL5  H71G H71G   0.060000        1.0080           0
     124 GEM  1    AL5  H72G H72G  -0.052000        1.0080           0
     125 GEM  1    AL5  H73G H73G  -0.052000        1.0080           0
     126 GEM  1    AL5  H74G H74G   0.052000        1.0080           0
     127 GEM  1    AL5  H75G H75G   0.052000        1.0080           0
     128 GEM  1    AL5  H76G H76G   0.058000        1.0080           0
     129 GEM  1    AL5  H77G H77G   0.507000        1.0080           0
     130 GEM  1    AL5  H78G H78G   0.517000        1.0080           0

     129 !NBOND: bonds
       1       2       1       4       1      49       1      50
       2       3       2      51       2      52       3       5
       3      53       4       6       4      54       5       8
       5       9       6       7       6      10       9      11
       9      23       9      55      10      30      10      42
      10      56      11      12      11      57      12      13
      12      14      14      15      14      58      14      59
      15      16      15      60      15      61      16      17
      16      62      16      63      17      18      17      64
      17      65      18      19      18      66      18      67
      19      20      19      68      19      69      20      21
      20      70      20      71      21      22      21      72
      21      73      22      74      22      75      22     117
      23      24      23      76      23      77      24      25
      24      78      24      79      25      26      25      80
      25      81      26      27      26      82      27      28
      27      29      28      83      28     111      29     112
      29     129      30      31      30      84      31      32
      31      33      33      34      33      85      33      86
      34      35      34      87      34      88      35      36
      35      89      35      90      36      37      36      91
      36      92      37      38      37      93      37      94
      38      39      38      95      38      96      39      40
      39      97      39      98      40      41      40      99
      40     100      41     101      41     102      41     115
      42      43      42     103      42     104      43      44
      43     105      43     106      44      45      44     107
      44     108      45      46      45     109      46      47
      46      48      47     113      47     130      48     110
      48     114     115     116     115     119     115     120
     116     121     116     122     116     123     117     118
     117     124     117     125     118     126     118     127
     118     128

     240 !NTHETA: angles
       1       2       3       1       2      51       1       2      52
       1       4       6       1       4      54       2       1       4
       2       1      49       2       1      50       2       3       5
       2       3      53       3       2      51       3       2      52
       3       5       8       3       5       9       4       1      49
       4       1      50       4       6       7       4       6      10
       5       3      53       5       9      11       5       9      23
       5       9      55       6       4      54       6      10      30
       6      10      42       6      10      56       7       6      10
       8       5       9       9      11      12       9      11      57
       9      23      24       9      23      76       9      23      77
      10      30      31      10      30      84      10      42      43
      10      42     103      10      42     104      11       9      23
      11       9      55      11      12      13      11      12      14
      12      11      57      12      14      15      12      14      58
      12      14      59      13      12      14      14      15      16
      14      15      60      14      15      61      15      14      58
      15      14      59      15      16      17      15      16      62
      15      16      63      16      15      60      16      15      61
      16      17      18      16      17      64      16      17      65
      17      16      62      17      16      63      17      18      19
      17      18      66      17      18      67      18      17      64
      18      17      65      18      19      20      18      19      68
      18      19      69      19      18      66      19      18      67
      19      20      21      19      20      70      19      20      71
      20      19      68      20      19      69      20      21      22
      20      21      72      20      21      73      21      20      70
      21      20      71      21      22      74      21      22      75
      21      22     117      22      21      72      22      21      73
      22     117     118      22     117     124      22     117     125
      23       9      55      23      24      25      23      24      78
      23      24      79      24      23      76      24      23      77
      24      25      26      24      25      80      24      25      81
      25      24      78      25      24      79      25      26      27
      25      26      82      26      25      80      26      25      81
      26      27      28      26      27      29      27      26      82
      27      28      83      27      28     111      27      29     112
      27      29     129      28      27      29      30      10      42
      30      10      56      30      31      32      30      31      33
      31      30      84      31      33      34      31      33      85
      31      33      86      32      31      33      33      34      35
      33      34      87      33      34      88      34      33      85
      34      33      86      34      35      36      34      35      89
      34      35      90      35      34      87      35      34      88
      35      36      37      35      36      91      35      36      92
      36      35      89      36      35      90      36      37      38
      36      37      93      36      37      94      37      36      91
      37      36      92      37      38      39      37      38      95
      37      38      96      38      37      93      38      37      94
      38      39      40      38      39      97      38      39      98
      39      38      95      39      38      96      39      40      41
      39      40      99      39      40     100      40      39      97
      40      39      98      40      41     101      40      41     102
      40      41     115      41      40      99      41      40     100
      41     115     116      41     115     119      41     115     120
      42      10      56      42      43      44      42      43     105
      42      43     106      43      42     103      43      42     104
      43      44      45      43      44     107      43      44     108
      44      43     105      44      43     106      44      45      46
      44      45     109      45      44     107      45      44     108
      45      46      47      45      46      48      46      45     109
      46      47     113      46      47     130      46      48     110
      46      48     114      47      46      48      49       1      50
      51       2      52      58      14      59      60      15      61
      62      16      63      64      17      65      66      18      67
      68      19      69      70      20      71      72      21      73
      74      22      75      74      22     117      75      22     117
      76      23      77      78      24      79      80      25      81
      83      28     111      85      33      86      87      34      88
      89      35      90      91      36      92      93      37      94
      95      38      96      97      39      98      99      40     100
     101      41     102     101      41     115     102      41     115
     103      42     104     105      43     106     107      44     108
     110      48     114     112      29     129     113      47     130
     115     116     121     115     116     122     115     116     123
     116     115     119     116     115     120     117     118     126
     117     118     127     117     118     128     118     117     124
     118     117     125     119     115     120     121     116     122
     121     116     123     122     116     123     124     117     125
     126     118     127     126     118     128     127     118     128

     343 !NPHI: dihedrals
       1       2       3       5       1       2       3      53
       1       4       6       7       1       4       6      10
       2       1       4       6       2       1       4      54
       2       3       5       8       2       3       5       9
       3       5       9      11       3       5       9      23
       3       5       9      55       4       1       2       3
       4       1       2      51       4       1       2      52
       4       6      10      30       4       6      10      42
       4       6      10      56       5       9      11      12
       5       9      11      57       5       9      23      24
       5       9      23      76       5       9      23      77
       6      10      30      31       6      10      30      84
       6      10      42      43       6      10      42     103
       6      10      42     104       7       6      10      30
       7       6      10      42       7       6      10      56
       8       5       9      11       8       5       9      23
       8       5       9      55       9      11      12      13
       9      11      12      14       9      23      24      25
       9      23      24      78       9      23      24      79
      10      30      31      32      10      30      31      33
      10      42      43      44      10      42      43     105
      10      42      43     106      11       9      23      24
      11       9      23      76      11       9      23      77
      11      12      14      15      11      12      14      58
      11      12      14      59      12      14      15      16
      12      14      15      60      12      14      15      61
      13      12      14      15      13      12      14      58
      13      12      14      59      14      15      16      17
      14      15      16      62      14      15      16      63
      15      16      17      18      15      16      17      64
      15      16      17      65      16      17      18      19
      16      17      18      66      16      17      18      67
      17      18      19      20      17      18      19      68
      17      18      19      69      18      19      20      21
      18      19      20      70      18      19      20      71
      19      20      21      22      19      20      21      72
      19      20      21      73      20      21      22      74
      20      21      22      75      20      21      22     117
      21      22     117     118      21      22     117     124
      21      22     117     125      22     117     118     126
      22     117     118     127      22     117     118     128
      23       9      11      12      23       9      11      57
      23      24      25      26      23      24      25      80
      23      24      25      81      24      25      26      27
      24      25      26      82      25      26      27      28
      25      26      27      29      26      27      28      83
      26      27      28     111      26      27      29     112
      26      27      29     129      28      27      29     112
      28      27      29     129      29      27      28      83
      29      27      28     111      30      10      42      43
      30      10      42     103      30      10      42     104
      30      31      33      34      30      31      33      85
      30      31      33      86      31      33      34      35
      31      33      34      87      31      33      34      88
      32      31      33      34      32      31      33      85
      32      31      33      86      33      34      35      36
      33      34      35      89      33      34      35      90
      34      35      36      37      34      35      36      91
      34      35      36      92      35      36      37      38
      35      36      37      93      35      36      37      94
      36      37      38      39      36      37      38      95
      36      37      38      96      37      38      39      40
      37      38      39      97      37      38      39      98
      38      39      40      41      38      39      40      99
      38      39      40     100      39      40      41     101
      39      40      41     102      39      40      41     115
      40      41     115     116      40      41     115     119
      40      41     115     120      41     115     116     121
      41     115     116     122      41     115     116     123
      42      10      30      31      42      10      30      84
      42      43      44      45      42      43      44     107
      42      43      44     108      43      44      45      46
      43      44      45     109      44      45      46      47
      44      45      46      48      45      46      47     113
      45      46      47     130      45      46      48     110
      45      46      48     114      47      46      48     110
      47      46      48     114      48      46      47     113
      48      46      47     130      49       1       2       3
      49       1       2      51      49       1       2      52
      49       1       4       6      49       1       4      54
      50       1       2       3      50       1       2      51
      50       1       2      52      50       1       4       6
      50       1       4      54      51       2       3       5
      51       2       3      53      52       2       3       5
      52       2       3      53      53       3       5       8
      53       3       5       9      54       4       6       7
      54       4       6      10      55       9      11      12
      55       9      11      57      55       9      23      24
      55       9      23      76      55       9      23      77
      56      10      30      31      56      10      30      84
      56      10      42      43      56      10      42     103
      56      10      42     104      57      11      12      13
      57      11      12      14      58      14      15      16
      58      14      15      60      58      14      15      61
      59      14      15      16      59      14      15      60
      59      14      15      61      60      15      16      17
      60      15      16      62      60      15      16      63
      61      15      16      17      61      15      16      62
      61      15      16      63      62      16      17      18
      62      16      17      64      62      16      17      65
      63      16      17      18      63      16      17      64
      63      16      17      65      64      17      18      19
      64      17      18      66      64      17      18      67
      65      17      18      19      65      17      18      66
      65      17      18      67      66      18      19      20
      66      18      19      68      66      18      19      69
      67      18      19      20      67      18      19      68
      67      18      19      69      68      19      20      21
      68      19      20      70      68      19      20      71
      69      19      20      21      69      19      20      70
      69      19      20      71      70      20      21      22
      70      20      21      72      70      20      21      73
      71      20      21      22      71      20      21      72
      71      20      21      73      72      21      22      74
      72      21      22      75      72      21      22     117
      73      21      22      74      73      21      22      75
      73      21      22     117      74      22     117     118
      74      22     117     124      74      22     117     125
      75      22     117     118      75      22     117     124
      75      22     117     125      76      23      24      25
      76      23      24      78      76      23      24      79
      77      23      24      25      77      23      24      78
      77      23      24      79      78      24      25      26
      78      24      25      80      78      24      25      81
      79      24      25      26      79      24      25      80
      79      24      25      81      80      25      26      27
      80      25      26      82      81      25      26      27
      81      25      26      82      82      26      27      28
      82      26      27      29      84      30      31      32
      84      30      31      33      85      33      34      35
      85      33      34      87      85      33      34      88
      86      33      34      35      86      33      34      87
      86      33      34      88      87      34      35      36
      87      34      35      89      87      34      35      90
      88      34      35      36      88      34      35      89
      88      34      35      90      89      35      36      37
      89      35      36      91      89      35      36      92
      90      35      36      37      90      35      36      91
      90      35      36      92      91      36      37      38
      91      36      37      93      91      36      37      94
      92      36      37      38      92      36      37      93
      92      36      37      94      93      37      38      39
      93      37      38      95      93      37      38      96
      94      37      38      39      94      37      38      95
      94      37      38      96      95      38      39      40
      95      38      39      97      95      38      39      98
      96      38      39      40      96      38      39      97
      96      38      39      98      97      39      40      41
      97      39      40      99      97      39      40     100
      98      39      40      41      98      39      40      99
      98      39      40     100      99      40      41     101
      99      40      41     102      99      40      41     115
     100      40      41     101     100      40      41     102
     100      40      41     115     101      41     115     116
     101      41     115     119     101      41     115     120
     102      41     115     116     102      41     115     119
     102      41     115     120     103      42      43      44
     103      42      43     105     103      42      43     106
     104      42      43      44     104      42      43     105
     104      42      43     106     105      43      44      45
     105      43      44     107     105      43      44     108
     106      43      44      45     106      43      44     107
     106      43      44     108     107      44      45      46
     107      44      45     109     108      44      45      46
     108      44      45     109     109      45      46      47
     109      45      46      48     119     115     116     121
     119     115     116     122     119     115     116     123
     120     115     116     121     120     115     116     122
     120     115     116     123     124     117     118     126
     124     117     118     127     124     117     118     128
     125     117     118     126     125     117     118     127
     125     117     118     128

       0 !NIMPHI: impropers


       0 !NDON: donors


       0 !NACC: acceptors


       0 !NNB

       0       0       0       0       0       0       0       0
       0       0       0       0       0       0       0       0
       0       0       0       0       0       0       0       0
       0       0       0       0       0       0       0       0
       0       0       0       0       0       0       0       0
       0       0       0       0       0       0       0       0
       0       0       0       0       0       0       0       0
       0       0       0       0       0       0       0       0
       0       0       0       0       0       0       0       0
       0       0       0       0       0       0       0       0
       0       0       0       0       0       0       0       0
       0       0       0       0       0       0       0       0
       0       0       0       0       0       0       0       0
       0       0       0       0       0       0       0       0
       0       0       0       0       0       0       0       0
       0       0       0       0       0       0       0       0
       0       0

       1       0 !NGRP
       0       0       0
