# Supplementary material for: A Systematic Approach: Molecular Dynamics Study and Parametrisation of Gemini Type Cationic Surfactants
Source: Int J Mol Sci. 2021 Oct 10;22(20):10939. doi: 10.3390/ijms222010939 (PMC8536075; doi:10.3390/ijms222010939)
Supplement: Supplementary file 1 [file ijms-22-10939-s001.zip › Force_fields/Alg_3_11/Alg_3_11.par]

!>>>>>> Combined CHARMM All-Hydrogen Parameter File for <<<<<<<<<
!>>>>>>>>> CHARMM22 Proteins and CHARMM27 Lipids <<<<<<<<<<
!from
!>>>> CHARMM22 All-Hydrogen Parameter File for Proteins <<<<<<<<<<
!>>>>>>>>>>>>>>>>>>>>>> August 1999 <<<<<<<<<<<<<<<<<<<<<<<<<<<<<
!>>>>>>> Direct comments to Alexander D. MacKerell Jr. <<<<<<<<<
!>>>>>> 410-706-7442 or email: alex,mmiris.ab.umd.edu  <<<<<<<<<
!and !  \\\ CHARMM27 All-Hydrogen Lipid Parameter File ///////
!  \\\\\\\\\ Developmental /////////////////////////
!              Alexander D. MacKerell Jr.
!                     August 1999
! All comments to ADM jr.  email:alex,mmiris.ab.umd.edu
!              telephone: 410-706-7442
!


! +++++++++++++++++++++++++++++++++++++++++++++++++++++++++++++++++++++++++++++
! + Residue topologies/parameters generated by PARATOOL.                      +
! +                                                                           +
! + PARATOOL is an interactive tool for generation of force field parameters. +
! + and can be obtained free of charge from                                   +
! + http://bioinf.charite.de/biophys/paratool                                 +
! +                                                                           +
! + Author:                                                                   +
! + Jan Saam                                                                  +
! + Institute of Biochemistry                                                 +
! + Charite Berlin                                                            +
! + Germany                                                                   +
! + saam@charite.de                                                           +
! +                                                                           +
! + CITATION:                                                                 +
! + If you use PARATOOL or topologies/parameters generated by this program,   +
! + please cite the following work:                                           +
! + Saam, et al. (2006), ...                                                  +
! +++++++++++++++++++++++++++++++++++++++++++++++++++++++++++++++++++++++++++++


! Parameters for components AL4
! To be used in combination with:
! [DEFAULTDIR]/par_all27_prot_lipid_na.inp


BONDS
!
!V(bond) = Kb(b - b0)**2
!
!Kb: kcal/mole/A**2
!b0: A
!
!atom type   Kb         b0
!

C1G  C2G     279.729    1.5357
C1G  N2G     334.176    1.4617
C1G  H1G     331.079    1.0952
C1G  H2G     336.914    1.0933
C2G  C3G     279.854    1.5355
C2G  H3G     307.468    1.0970
C2G  H4G     307.309    1.0970
C3G  N1G     333.735    1.4617
C3G  H5G     330.696    1.0954
C3G  H6G     337.115    1.0933
N1G  C4G     487.495    1.3513
N1G  H7G     401.077    1.0127
N2G  C5G     488.799    1.3510
N2G  H8G     400.895    1.0127
C4G  O2G     751.752    1.2374
C4G  C6G     251.397    1.5449
C5G  O1G     750.157    1.2377
C5G  C7G     251.753    1.5442
C6G  N3G     333.582    1.4583
C6G  C18G    273.018    1.5455
C6G  H9G     149.257    1.0920
C7G  N7G     336.396    1.4587
C7G  C32G    272.514    1.5453
C7G  H10G    145.319    1.0919
N3G  C8G     461.063    1.3630
N3G  H11G    389.946    1.0161
C8G  O3G     731.197    1.2422
C8G  C9G     280.524    1.5200
C9G  C10G    274.096    1.5445
C9G  H12G    341.372    1.0949
C9G  H13G    343.293    1.0947
C10G C11G    286.879    1.5345
C10G H14G    333.858    1.0984
C10G H15G    334.541    1.0981
C11G C12G    286.037    1.5350
C11G H16G    335.470    1.1001
C11G H17G    335.363    1.1001
C12G C13G    286.104    1.5350
C12G H18G    334.436    1.1005
C12G H19G    334.607    1.1005
C13G C14G    285.957    1.5350
C13G H20G    334.223    1.1006
C13G H21G    334.119    1.1007
C14G C15G    285.990    1.5350
C14G H22G    333.964    1.1007
C14G H23G    333.867    1.1008
C15G C16G    285.908    1.5351
C15G H24G    333.945    1.1007
C15G H25G    333.886    1.1008
C16G C17G    286.101    1.5349
C16G H26G    333.781    1.1008
C16G H27G    333.865    1.1008
C17G H28G    333.656    1.1009
C17G H29G    333.631    1.1009
C17G C38G    286.277    1.5350
C18G C19G    286.436    1.5336
C18G H30G    334.447    1.0982
C18G H31G    336.798    1.0972
C19G C20G    280.546    1.5356
C19G H32G    340.063    1.0959
C19G H33G    336.704    1.0973
C20G N4G     324.469    1.4694
C20G H34G    329.554    1.0954
C20G H35G    336.525    1.0929
N4G  C21G    553.062    1.3379
N4G  H36G    395.546    1.0127
C21G N5G     547.093    1.3408
C21G N6G     546.482    1.3408
N5G  H37G    445.476    1.0099
N5G  H65G    441.524    1.0112
N6G  H66G    442.655    1.0108
N6G  H79G    441.713    1.0110
N7G  C22G    456.514    1.3631
N7G  H38G    389.817    1.0162
C22G O4G     732.696    1.2421
C22G C23G    273.990    1.5200
C23G C24G    273.695    1.5445
C23G H39G    341.763    1.0948
C23G H40G    343.070    1.0948
C24G C25G    286.609    1.5345
C24G H41G    334.132    1.0983
C24G H42G    334.361    1.0981
C25G C26G    285.919    1.5350
C25G H43G    335.543    1.1001
C25G H44G    335.412    1.1001
C26G C27G    285.884    1.5350
C26G H45G    334.462    1.1005
C26G H46G    334.547    1.1005
C27G C28G    285.781    1.5350
C27G H47G    334.254    1.1006
C27G H48G    334.149    1.1007
C28G C29G    285.770    1.5350
C28G H49G    333.926    1.1007
C28G H50G    333.872    1.1008
C29G C30G    285.741    1.5351
C29G H51G    333.956    1.1007
C29G H52G    333.907    1.1008
C30G C31G    285.895    1.5349
C30G H53G    333.792    1.1008
C30G H54G    333.832    1.1008
C31G H55G    333.682    1.1009
C31G H56G    333.633    1.1009
C31G C36G    286.147    1.5350
C32G C33G    286.667    1.5337
C32G H57G    334.429    1.0982
C32G H58G    336.666    1.0973
C33G C34G    280.799    1.5354
C33G H59G    340.231    1.0959
C33G H60G    336.248    1.0973
C34G N8G     324.608    1.4690
C34G H61G    335.969    1.0930
C34G H62G    330.629    1.0951
N8G  C35G    551.431    1.3378
N8G  H63G    396.402    1.0125
C35G N9G     549.402    1.3394
C35G N10G    542.771    1.3420
N9G  H67G    446.173    1.0097
N9G  H80G    441.543    1.0112
N10G H64G    441.504    1.0112
N10G H68G    442.122    1.0109
C36G C37G    290.781    1.5336
C36G H69G    335.704    1.0999
C36G H70G    335.716    1.0999
C37G H71G    344.433    1.0979
C37G H72G    344.403    1.0979
C37G H73G    346.444    1.0970
C38G C39G    290.858    1.5336
C38G H74G    335.691    1.0999
C38G H75G    335.740    1.0999
C39G H76G    344.417    1.0979
C39G H77G    344.426    1.0979
C39G H78G    346.452    1.0970


ANGLES
!
!V(angle) = Ktheta(Theta - Theta0)**2
!
!V(Urey-Bradley) = Kub(S - S0)**2
!
!Ktheta: kcal/mole/rad**2
!Theta0: degrees
!Kub: kcal/mole/A**2 (Urey-Bradley)
!S0: A
!
!atom types        Ktheta    Theta0    Kub      S0
!

C2G  C1G  N2G      43.105    112.58
C2G  C1G  H1G      16.146    110.46
C2G  C1G  H2G      15.647    110.54
N2G  C1G  H1G      16.607    107.68
N2G  C1G  H2G      16.866    107.46
H1G  C1G  H2G       6.086    107.95
C1G  C2G  C3G      36.563    111.47
C1G  C2G  H3G      13.049    109.67
C1G  C2G  H4G      13.309    109.24
C3G  C2G  H3G      13.199    109.28
C3G  C2G  H4G      12.880    109.66
H3G  C2G  H4G       5.210    107.44
C2G  C3G  N1G      43.069    112.61
C2G  C3G  H5G      16.031    110.41
C2G  C3G  H6G      15.379    110.57
N1G  C3G  H5G      16.708    107.68
N1G  C3G  H6G      17.037    107.45
H5G  C3G  H6G       6.081    107.93
C3G  N1G  C4G      38.337    123.89
C3G  N1G  H7G      27.335    117.48
C4G  N1G  H7G      28.158    118.58
C1G  N2G  C5G      36.001    123.77
C1G  N2G  H8G      26.671    117.51
C5G  N2G  H8G      27.596    118.65
N1G  C4G  O2G      56.651    123.71
N1G  C4G  C6G      49.935    115.58
O2G  C4G  C6G      48.109    120.66
N2G  C5G  O1G      55.957    123.68
N2G  C5G  C7G      46.788    115.74
O1G  C5G  C7G      47.286    120.54
C4G  C6G  N3G      19.508    110.16
C4G  C6G  C18G     19.790    108.96
C4G  C6G  H9G       7.095    110.07
N3G  C6G  C18G     24.198    110.60
N3G  C6G  H9G       8.432    108.49
C18G C6G  H9G       8.205    108.54
C5G  C7G  N7G      18.535    109.93
C5G  C7G  C32G     19.819    109.05
C5G  C7G  H10G      7.065    110.14
N7G  C7G  C32G     23.422    110.63
N7G  C7G  H10G      8.353    108.49
C32G C7G  H10G      8.329    108.58
C6G  N3G  C8G      44.380    129.77
C6G  N3G  H11G     29.476    115.58
C8G  N3G  H11G     29.438    113.61
N3G  C8G  O3G      61.260    119.69
N3G  C8G  C9G      61.530    119.77
O3G  C8G  C9G      51.561    120.49
C8G  C9G  C10G     35.540    112.00
C8G  C9G  H12G     13.152    106.15
C8G  C9G  H13G     14.542    112.16
C10G C9G  H12G     14.970    109.21
C10G C9G  H13G     16.151    109.94
H12G C9G  H13G      5.942    107.17
C9G  C10G C11G     40.525    112.40
C9G  C10G H14G     14.286    109.76
C9G  C10G H15G     14.174    108.84
C11G C10G H14G     14.077    109.44
C11G C10G H15G     13.847    109.60
H14G C10G H15G      5.350    106.64
C10G C11G C12G     39.982    113.14
C10G C11G H16G     14.231    109.14
C10G C11G H17G     14.278    109.29
C12G C11G H16G     14.095    109.34
C12G C11G H17G     14.166    109.34
H16G C11G H17G      5.331    106.36
C11G C12G C13G     39.766    113.44
C11G C12G H18G     14.261    109.23
C11G C12G H19G     14.252    109.19
C13G C12G H18G     14.194    109.24
C13G C12G H19G     14.221    109.23
H18G C12G H19G      5.305    106.26
C12G C13G C14G     39.467    113.54
C12G C13G H20G     14.232    109.18
C12G C13G H21G     14.268    109.21
C14G C13G H20G     14.201    109.21
C14G C13G H21G     14.221    109.22
H20G C13G H21G      5.292    106.22
C13G C14G C15G     39.104    113.60
C13G C14G H22G     14.224    109.18
C13G C14G H23G     14.224    109.20
C15G C14G H22G     14.207    109.19
C15G C14G H23G     14.186    109.20
H22G C14G H23G      5.280    106.20
C14G C15G C16G     38.731    113.61
C14G C15G H24G     14.174    109.19
C14G C15G H25G     14.201    109.21
C16G C15G H24G     14.160    109.18
C16G C15G H25G     14.176    109.19
H24G C15G H25G      5.271    106.19
C15G C16G C17G     38.293    113.63
C15G C16G H26G     14.146    109.20
C15G C16G H27G     14.152    109.19
C17G C16G H26G     14.119    109.18
C17G C16G H27G     14.136    109.18
H26G C16G H27G      5.260    106.19
C16G C17G H28G     14.081    109.24
C16G C17G H29G     14.107    109.25
C16G C17G C38G     37.886    113.66
H28G C17G H29G      5.249    106.18
H28G C17G C38G     14.117    109.12
H29G C17G C38G     14.117    109.12
C6G  C18G C19G     37.621    113.25
C6G  C18G H30G     14.196    108.58
C6G  C18G H31G     14.347    108.02
C19G C18G H30G     13.792    110.38
C19G C18G H31G     13.652    109.70
H30G C18G H31G      5.188    106.67
C18G C19G C20G     34.345    111.34
C18G C19G H32G     12.938    110.26
C18G C19G H33G     13.444    109.64
C20G C19G H32G     13.606    108.79
C20G C19G H33G     12.983    109.59
H32G C19G H33G      5.271    107.12
C19G C20G N4G      39.846    113.15
C19G C20G H34G     16.303    111.44
C19G C20G H35G     15.273    110.55
N4G  C20G H34G     17.901    109.29
N4G  C20G H35G     16.822    106.01
H34G C20G H35G      6.099    106.02
C20G N4G  C21G     43.546    126.08
C20G N4G  H36G     28.983    116.64
C21G N4G  H36G     31.082    116.80
N4G  C21G N5G      61.837    120.94
N4G  C21G N6G      57.823    119.82
N5G  C21G N6G      55.925    119.23
C21G N5G  H37G     26.201    121.31
C21G N5G  H65G     25.629    120.51
H37G N5G  H65G     21.930    116.19
C21G N6G  H66G     24.362    121.35
C21G N6G  H79G     24.470    121.34
H66G N6G  H79G     21.580    116.90
C7G  N7G  C22G     44.553    129.79
C7G  N7G  H38G     28.828    115.43
C22G N7G  H38G     29.938    113.65
N7G  C22G O4G      58.875    119.69
N7G  C22G C23G     53.745    119.72
O4G  C22G C23G     49.159    120.54
C22G C23G C24G     33.663    111.96
C22G C23G H39G     13.127    106.17
C22G C23G H40G     14.115    112.08
C24G C23G H39G     14.910    109.25
C24G C23G H40G     15.812    109.97
H39G C23G H40G      5.917    107.18
C23G C24G C25G     38.437    112.50
C23G C24G H41G     14.108    109.75
C23G C24G H42G     13.958    108.83
C25G C24G H41G     13.997    109.38
C25G C24G H42G     13.609    109.57
H41G C24G H42G      5.292    106.63
C24G C25G C26G     38.249    113.04
C24G C25G H43G     14.092    109.18
C24G C25G H44G     14.009    109.29
C26G C25G H43G     13.940    109.36
C26G C25G H44G     13.941    109.37
H43G C25G H44G      5.298    106.38
C25G C26G C27G     38.034    113.53
C25G C26G H45G     14.113    109.21
C25G C26G H46G     14.088    109.17
C27G C26G H45G     14.116    109.22
C27G C26G H46G     14.022    109.21
H45G C26G H46G      5.259    106.26
C26G C27G C28G     38.116    113.47
C26G C27G H47G     14.108    109.21
C26G C27G H48G     14.069    109.22
C28G C27G H47G     14.077    109.22
C28G C27G H48G     14.063    109.24
H47G C27G H48G      5.266    106.23
C27G C28G C29G     37.874    113.65
C27G C28G H49G     14.104    109.17
C27G C28G H50G     14.107    109.19
C29G C28G H49G     14.071    109.18
C29G C28G H50G     14.129    109.19
H49G C28G H50G      5.248    106.20
C28G C29G C30G     37.859    113.57
C28G C29G H51G     14.087    109.20
C28G C29G H52G     14.068    109.21
C30G C29G H51G     14.083    109.19
C30G C29G H52G     14.081    109.20
H51G C29G H52G      5.254    106.20
C29G C30G C31G     37.680    113.66
C29G C30G H53G     14.079    109.19
C29G C30G H54G     14.079    109.18
C31G C30G H53G     14.098    109.18
C31G C30G H54G     14.069    109.17
H53G C30G H54G      5.244    106.19
C30G C31G H55G     14.047    109.25
C30G C31G H56G     14.037    109.25
C30G C31G C36G     37.561    113.65
H55G C31G H56G      5.242    106.18
H55G C31G C36G     14.090    109.12
H56G C31G C36G     14.087    109.12
C7G  C32G C33G     39.201    113.17
C7G  C32G H57G     14.809    108.53
C7G  C32G H58G     14.164    108.08
C33G C32G H57G     13.754    110.46
C33G C32G H58G     13.754    109.66
H57G C32G H58G      5.226    106.70
C32G C33G C34G     35.880    111.37
C32G C33G H59G     13.284    110.06
C32G C33G H60G     13.138    109.78
C34G C33G H59G     13.582    109.77
C34G C33G H60G     13.418    108.60
H59G C33G H60G      5.303    107.16
C33G C34G N8G      41.693    113.14
C33G C34G H61G     15.738    110.57
C33G C34G H62G     16.250    111.45
N8G  C34G H61G     16.692    105.89
N8G  C34G H62G     18.325    109.34
H61G C34G H62G      6.130    106.07
C34G N8G  C35G     38.292    126.48
C34G N8G  H63G     27.819    116.36
C35G N8G  H63G     29.878    116.53
N8G  C35G N9G      59.601    121.10
N8G  C35G N10G     54.252    119.58
N9G  C35G N10G     55.157    119.31
C35G N9G  H67G     25.659    121.68
C35G N9G  H80G     25.075    120.89
H67G N9G  H80G     21.967    116.45
C35G N10G H64G     24.678    121.11
C35G N10G H68G     24.755    121.16
H64G N10G H68G     21.567    116.71
C31G C36G C37G     37.763    113.28
C31G C36G H69G     14.058    109.18
C31G C36G H70G     14.055    109.17
C37G C36G H69G     14.030    109.38
C37G C36G H70G     14.024    109.38
H69G C36G H70G      5.275    106.20
C36G C37G H71G     29.769    111.11
C36G C37G H72G     29.770    111.11
C36G C37G H73G     29.226    111.42
H71G C37G H72G     15.040    107.59
H71G C37G H73G     15.047    107.71
H72G C37G H73G     15.046    107.71
C17G C38G C39G     37.822    113.28
C17G C38G H74G     14.063    109.18
C17G C38G H75G     14.072    109.17
C39G C38G H74G     14.030    109.38
C39G C38G H75G     14.034    109.38
H74G C38G H75G      5.277    106.20
C38G C39G H76G     29.775    111.12
C38G C39G H77G     29.771    111.11
C38G C39G H78G     29.232    111.42
H76G C39G H77G     15.040    107.59
H76G C39G H78G     15.049    107.71
H77G C39G H78G     15.046    107.71


DIHEDRALS
!
!V(dihedral) = Kchi(1 + cos(n(chi) - delta))
!
!Kchi: kcal/mole
!n: multiplicity
!delta: degrees
!
!atom types             Kchi     n    delta
!

N2G  C1G  C2G  C3G      0.4523   3      0.00
N2G  C1G  C2G  H3G      0.4835   3      0.00
N2G  C1G  C2G  H4G      0.4813   3      0.00
H1G  C1G  C2G  C3G      0.4539   3      0.00
H1G  C1G  C2G  H3G      0.5170   3      0.00
H1G  C1G  C2G  H4G      0.4809   3      0.00
H2G  C1G  C2G  C3G      0.4622   3      0.00
H2G  C1G  C2G  H3G      0.4863   3      0.00
H2G  C1G  C2G  H4G      0.5207   3      0.00
C2G  C1G  N2G  C5G      0.0890   6     85.24
C2G  C1G  N2G  H8G      0.0814   6    262.09
H1G  C1G  N2G  C5G      0.1028   6    323.25
H1G  C1G  N2G  H8G      0.0972   6    140.10
H2G  C1G  N2G  C5G      0.0932   6      0.00
H2G  C1G  N2G  H8G      0.0967   6     24.04
C1G  C2G  C3G  N1G      0.5293   3      0.00
C1G  C2G  C3G  H5G      0.4742   3      0.00
C1G  C2G  C3G  H6G      0.4853   3      0.00
H3G  C2G  C3G  N1G      0.5027   3      0.00
H3G  C2G  C3G  H5G      0.4756   3      0.00
H3G  C2G  C3G  H6G      0.5186   3      0.00
H4G  C2G  C3G  N1G      0.5043   3      0.00
H4G  C2G  C3G  H5G      0.5132   3      0.00
H4G  C2G  C3G  H6G      0.4862   3      0.00
C2G  C3G  N1G  C4G      0.0686   6     84.21
C2G  C3G  N1G  H7G      0.0657   6    261.61
H5G  C3G  N1G  C4G      0.1014   6    322.24
H5G  C3G  N1G  H7G      0.0965   6    139.65
H6G  C3G  N1G  C4G      0.0898   6      0.00
H6G  C3G  N1G  H7G      0.0954   6     23.61
C3G  N1G  C4G  O2G      0.6547   2    180.00
C3G  N1G  C4G  C6G      0.7605   2    180.00
H7G  N1G  C4G  O2G      0.6836   2    180.00
H7G  N1G  C4G  C6G      0.5115   2    180.00
C1G  N2G  C5G  O1G      0.7176   2    180.00
C1G  N2G  C5G  C7G      0.7331   2    180.00
H8G  N2G  C5G  O1G      0.7661   2    180.00
H8G  N2G  C5G  C7G      0.5761   2    180.00
N1G  C4G  C6G  N3G      0.1489   6     39.48
N1G  C4G  C6G  C18G     0.1367   6    277.99
N1G  C4G  C6G  H9G      0.1026   6    159.07
O2G  C4G  C6G  N3G      0.1443   6    221.84
O2G  C4G  C6G  C18G     0.1344   6    100.34
O2G  C4G  C6G  H9G      0.1050   6    341.43
N2G  C5G  C7G  N7G      0.1262   6     41.02
N2G  C5G  C7G  C32G     0.1353   6    279.57
N2G  C5G  C7G  H10G     0.1047   6    160.52
O1G  C5G  C7G  N7G      0.1393   6    223.21
O1G  C5G  C7G  C32G     0.1404   6    101.76
O1G  C5G  C7G  H10G     0.1044   6    342.71
C4G  C6G  N3G  C8G      0.1145   6    276.96
C4G  C6G  N3G  H11G     0.1039   6    109.49
C18G C6G  N3G  C8G      0.0932   6     37.48
C18G C6G  N3G  H11G     0.0935   6    230.01
H9G  C6G  N3G  C8G      0.0591   6    156.41
H9G  C6G  N3G  H11G     0.0644   6    348.94
C4G  C6G  C18G C19G     0.5852   3      0.00
C4G  C6G  C18G H30G     0.5511   3      0.00
C4G  C6G  C18G H31G     0.5461   3      0.00
N3G  C6G  C18G C19G     0.6050   3      0.00
N3G  C6G  C18G H30G     0.5692   3      0.00
N3G  C6G  C18G H31G     0.5742   3      0.00
H9G  C6G  C18G C19G     0.4290   3      0.00
H9G  C6G  C18G H30G     0.4491   3      0.00
H9G  C6G  C18G H31G     0.4450   3      0.00
C5G  C7G  N7G  C22G     0.1051   6    278.25
C5G  C7G  N7G  H38G     0.1014   6    111.29
C32G C7G  N7G  C22G     0.1034   6     38.75
C32G C7G  N7G  H38G     0.1004   6    231.79
H10G C7G  N7G  C22G     0.0593   6    157.75
H10G C7G  N7G  H38G     0.0635   6    350.80
C5G  C7G  C32G C33G     0.5286   3      0.00
C5G  C7G  C32G H57G     0.5269   3      0.00
C5G  C7G  C32G H58G     0.5198   3    128.97
N7G  C7G  C32G C33G     0.5663   3      0.00
N7G  C7G  C32G H57G     0.5538   3      0.00
N7G  C7G  C32G H58G     0.5719   3      0.00
H10G C7G  C32G C33G     0.4217   3      0.00
H10G C7G  C32G H57G     0.4475   3      0.00
H10G C7G  C32G H58G     0.4506   3    249.00
C6G  N3G  C8G  O3G      0.7621   2    180.00
C6G  N3G  C8G  C9G      0.5513   2    180.00
H11G N3G  C8G  O3G      0.7625   2    180.00
H11G N3G  C8G  C9G      0.7600   2    180.00
N3G  C8G  C9G  C10G     0.1052   6      0.00
N3G  C8G  C9G  H12G     0.1241   6      0.00
N3G  C8G  C9G  H13G     0.1209   6      0.00
O3G  C8G  C9G  C10G     0.1051   6     94.93
O3G  C8G  C9G  H12G     0.1306   6      0.00
O3G  C8G  C9G  H13G     0.1160   6      0.00
C8G  C9G  C10G C11G     0.4218   3      0.00
C8G  C9G  C10G H14G     0.4505   3      0.00
C8G  C9G  C10G H15G     0.4596   3      0.00
H12G C9G  C10G C11G     0.4573   3      0.00
H12G C9G  C10G H14G     0.4829   3      0.00
H12G C9G  C10G H15G     0.5000   3      0.00
H13G C9G  C10G C11G     0.4473   3      0.00
H13G C9G  C10G H14G     0.4867   3      0.00
H13G C9G  C10G H15G     0.4733   3      0.00
C9G  C10G C11G C12G     0.4317   3      0.00
C9G  C10G C11G H16G     0.4581   3      0.00
C9G  C10G C11G H17G     0.4572   3      0.00
H14G C10G C11G C12G     0.4517   3      0.00
H14G C10G C11G H16G     0.4752   3      0.00
H14G C10G C11G H17G     0.4961   3      0.00
H15G C10G C11G C12G     0.4546   3      0.00
H15G C10G C11G H16G     0.4986   3      0.00
H15G C10G C11G H17G     0.4755   3      0.00
C10G C11G C12G C13G     0.4289   3      0.00
C10G C11G C12G H18G     0.4510   3      0.00
C10G C11G C12G H19G     0.4530   3      0.00
H16G C11G C12G C13G     0.4511   3      0.00
H16G C11G C12G H18G     0.4725   3      0.00
H16G C11G C12G H19G     0.4958   3      0.00
H17G C11G C12G C13G     0.4519   3      0.00
H17G C11G C12G H18G     0.4946   3      0.00
H17G C11G C12G H19G     0.4722   3      0.00
C11G C12G C13G C14G     0.4315   3      0.00
C11G C12G C13G H20G     0.4515   3      0.00
C11G C12G C13G H21G     0.4512   3      0.00
H18G C12G C13G C14G     0.4506   3      0.00
H18G C12G C13G H20G     0.4710   3      0.00
H18G C12G C13G H21G     0.4941   3      0.00
H19G C12G C13G C14G     0.4514   3      0.00
H19G C12G C13G H20G     0.4945   3      0.00
H19G C12G C13G H21G     0.4705   3      0.00
C12G C13G C14G C15G     0.4336   3      0.00
C12G C13G C14G H22G     0.4517   3      0.00
C12G C13G C14G H23G     0.4503   3      0.00
H20G C13G C14G C15G     0.4503   3      0.00
H20G C13G C14G H22G     0.4943   3      0.00
H20G C13G C14G H23G     0.4693   3      0.00
H21G C13G C14G C15G     0.4512   3      0.00
H21G C13G C14G H22G     0.4695   3      0.00
H21G C13G C14G H23G     0.4938   3      0.00
C13G C14G C15G C16G     0.4351   3      0.00
C13G C14G C15G H24G     0.4511   3      0.00
C13G C14G C15G H25G     0.4510   3      0.00
H22G C14G C15G C16G     0.4509   3      0.00
H22G C14G C15G H24G     0.4940   3      0.00
H22G C14G C15G H25G     0.4682   3      0.00
H23G C14G C15G C16G     0.4503   3      0.00
H23G C14G C15G H24G     0.4684   3      0.00
H23G C14G C15G H25G     0.4937   3      0.00
C14G C15G C16G C17G     0.4350   3      0.00
C14G C15G C16G H26G     0.4503   3      0.00
C14G C15G C16G H27G     0.4512   3      0.00
H24G C15G C16G C17G     0.4497   3      0.00
H24G C15G C16G H26G     0.4671   3      0.00
H24G C15G C16G H27G     0.4939   3      0.00
H25G C15G C16G C17G     0.4502   3      0.00
H25G C15G C16G H26G     0.4936   3      0.00
H25G C15G C16G H27G     0.4672   3      0.00
C15G C16G C17G H28G     0.4497   3      0.00
C15G C16G C17G H29G     0.4500   3      0.00
C15G C16G C17G C38G     0.4332   3      0.00
H26G C16G C17G H28G     0.4657   3      0.00
H26G C16G C17G H29G     0.4935   3      0.00
H26G C16G C17G C38G     0.4491   3      0.00
H27G C16G C17G H28G     0.4937   3      0.00
H27G C16G C17G H29G     0.4658   3      0.00
H27G C16G C17G C38G     0.4492   3      0.00
C16G C17G C38G C39G     0.4353   3      0.00
C16G C17G C38G H74G     0.4497   3      0.00
C16G C17G C38G H75G     0.4503   3      0.00
H28G C17G C38G C39G     0.4513   3      0.00
H28G C17G C38G H74G     0.4645   3      0.00
H28G C17G C38G H75G     0.4946   3      0.00
H29G C17G C38G C39G     0.4513   3      0.00
H29G C17G C38G H74G     0.4945   3      0.00
H29G C17G C38G H75G     0.4647   3      0.00
C6G  C18G C19G C20G     0.4035   3      0.00
C6G  C18G C19G H32G     0.4486   3      0.00
C6G  C18G C19G H33G     0.4286   3      0.00
H30G C18G C19G C20G     0.4356   3      0.00
H30G C18G C19G H32G     0.5036   3      0.00
H30G C18G C19G H33G     0.4686   3      0.00
H31G C18G C19G C20G     0.4550   3      0.00
H31G C18G C19G H32G     0.4673   3      0.00
H31G C18G C19G H33G     0.5015   3      0.00
C18G C19G C20G N4G      0.5907   3      0.00
C18G C19G C20G H34G     0.4999   3      0.00
C18G C19G C20G H35G     0.5091   3      0.00
H32G C19G C20G N4G      0.5224   3      0.00
H32G C19G C20G H34G     0.4730   3      0.00
H32G C19G C20G H35G     0.5251   3      0.00
H33G C19G C20G N4G      0.5247   3      0.00
H33G C19G C20G H34G     0.5243   3      0.00
H33G C19G C20G H35G     0.4894   3      0.00
C19G C20G N4G  C21G     0.0705   6    259.65
C19G C20G N4G  H36G     0.0748   6      0.00
H34G C20G N4G  C21G     0.0926   6    134.84
H34G C20G N4G  H36G     0.0949   6    323.13
H35G C20G N4G  C21G     0.0957   6     20.97
H35G C20G N4G  H36G     0.0938   6      0.00
C20G N4G  C21G N5G      0.4316   2    180.00
C20G N4G  C21G N6G      0.4885   2    180.00
H36G N4G  C21G N5G      0.5464   2    180.00
H36G N4G  C21G N6G      0.4817   2    180.00
N4G  C21G N5G  H37G     0.3637   2    192.94
N4G  C21G N5G  H65G     0.6147   2    180.00
N6G  C21G N5G  H37G     0.5839   2    180.00
N6G  C21G N5G  H65G     0.4242   2    180.00
N4G  C21G N6G  H66G     0.3547   2    180.00
N4G  C21G N6G  H79G     0.5250   2    180.00
N5G  C21G N6G  H66G     0.5540   2    180.00
N5G  C21G N6G  H79G     0.3301   2    180.00
C7G  N7G  C22G O4G      0.7061   2    180.00
C7G  N7G  C22G C23G     0.4297   2    180.00
H38G N7G  C22G O4G      0.7264   2    180.00
H38G N7G  C22G C23G     0.6637   2    180.00
N7G  C22G C23G C24G     0.1040   6      0.00
N7G  C22G C23G H39G     0.1229   6      0.00
N7G  C22G C23G H40G     0.1206   6      0.00
O4G  C22G C23G C24G     0.1009   6      0.00
O4G  C22G C23G H39G     0.1304   6      0.00
O4G  C22G C23G H40G     0.1133   6      0.00
C22G C23G C24G C25G     0.4080   3      0.00
C22G C23G C24G H41G     0.4491   3      0.00
C22G C23G C24G H42G     0.4516   3      0.00
H39G C23G C24G C25G     0.4565   3      0.00
H39G C23G C24G H41G     0.4750   3      0.00
H39G C23G C24G H42G     0.4991   3      0.00
H40G C23G C24G C25G     0.4392   3      0.00
H40G C23G C24G H41G     0.4866   3      0.00
H40G C23G C24G H42G     0.4691   3      0.00
C23G C24G C25G C26G     0.4213   3      0.00
C23G C24G C25G H43G     0.4553   3      0.00
C23G C24G C25G H44G     0.4516   3      0.00
H41G C24G C25G C26G     0.4506   3      0.00
H41G C24G C25G H43G     0.4679   3      0.00
H41G C24G C25G H44G     0.4955   3      0.00
H42G C24G C25G C26G     0.4501   3      0.00
H42G C24G C25G H43G     0.4984   3      0.00
H42G C24G C25G H44G     0.4716   3      0.00
C24G C25G C26G C27G     0.4224   3      0.00
C24G C25G C26G H45G     0.4507   3      0.00
C24G C25G C26G H46G     0.4488   3      0.00
H43G C25G C26G C27G     0.4509   3      0.00
H43G C25G C26G H45G     0.4670   3      0.00
H43G C25G C26G H46G     0.4952   3      0.00
H44G C25G C26G C27G     0.4473   3      0.00
H44G C25G C26G H45G     0.4944   3      0.00
H44G C25G C26G H46G     0.4680   3      0.00
C25G C26G C27G C28G     0.4260   3      0.00
C25G C26G C27G H47G     0.4492   3      0.00
C25G C26G C27G H48G     0.4477   3      0.00
H45G C26G C27G C28G     0.4498   3      0.00
H45G C26G C27G H47G     0.4656   3      0.00
H45G C26G C27G H48G     0.4937   3      0.00
H46G C26G C27G C28G     0.4490   3      0.00
H46G C26G C27G H47G     0.4944   3      0.00
H46G C26G C27G H48G     0.4671   3      0.00
C26G C27G C28G C29G     0.4307   3      0.00
C26G C27G C28G H49G     0.4490   3      0.00
C26G C27G C28G H50G     0.4500   3      0.00
H47G C27G C28G C29G     0.4503   3      0.00
H47G C27G C28G H49G     0.4939   3      0.00
H47G C27G C28G H50G     0.4655   3      0.00
H48G C27G C28G C29G     0.4486   3      0.00
H48G C27G C28G H49G     0.4661   3      0.00
H48G C27G C28G H50G     0.4937   3      0.00
C27G C28G C29G C30G     0.4328   3      0.00
C27G C28G C29G H51G     0.4494   3      0.00
C27G C28G C29G H52G     0.4489   3      0.00
H49G C28G C29G C30G     0.4497   3      0.00
H49G C28G C29G H51G     0.4939   3      0.00
H49G C28G C29G H52G     0.4656   3      0.00
H50G C28G C29G C30G     0.4499   3      0.00
H50G C28G C29G H51G     0.4649   3      0.00
H50G C28G C29G H52G     0.4934   3      0.00
C28G C29G C30G C31G     0.4339   3      0.00
C28G C29G C30G H53G     0.4499   3      0.00
C28G C29G C30G H54G     0.4496   3      0.00
H51G C29G C30G C31G     0.4498   3      0.00
H51G C29G C30G H53G     0.4648   3      0.00
H51G C29G C30G H54G     0.4936   3      0.00
H52G C29G C30G C31G     0.4489   3      0.00
H52G C29G C30G H53G     0.4934   3      0.00
H52G C29G C30G H54G     0.4651   3      0.00
C29G C30G C31G H55G     0.4490   3      0.00
C29G C30G C31G H56G     0.4489   3      0.00
C29G C30G C31G C36G     0.4328   3      0.00
H53G C30G C31G H55G     0.4644   3      0.00
H53G C30G C31G H56G     0.4934   3      0.00
H53G C30G C31G C36G     0.4491   3      0.00
H54G C30G C31G H55G     0.4936   3      0.00
H54G C30G C31G H56G     0.4644   3      0.00
H54G C30G C31G C36G     0.4490   3      0.00
C30G C31G C36G C37G     0.4352   3      0.00
C30G C31G C36G H69G     0.4500   3      0.00
C30G C31G C36G H70G     0.4499   3      0.00
H55G C31G C36G C37G     0.4515   3      0.00
H55G C31G C36G H69G     0.4642   3      0.00
H55G C31G C36G H70G     0.4945   3      0.00
H56G C31G C36G C37G     0.4512   3      0.00
H56G C31G C36G H69G     0.4944   3      0.00
H56G C31G C36G H70G     0.4643   3      0.00
C7G  C32G C33G C34G     0.4466   3      0.00
C7G  C32G C33G H59G     0.4473   3      0.00
C7G  C32G C33G H60G     0.4555   3      0.00
H57G C32G C33G C34G     0.4633   3      0.00
H57G C32G C33G H59G     0.5008   3      0.00
H57G C32G C33G H60G     0.4714   3      0.00
H58G C32G C33G C34G     0.4564   3      0.00
H58G C32G C33G H59G     0.4682   3      0.00
H58G C32G C33G H60G     0.5008   3      0.00
C32G C33G C34G N8G      0.5298   3      0.00
C32G C33G C34G H61G     0.4906   3      0.00
C32G C33G C34G H62G     0.4889   3      0.00
H59G C33G C34G N8G      0.5026   3      0.00
H59G C33G C34G H61G     0.4896   3      0.00
H59G C33G C34G H62G     0.5220   3      0.00
H60G C33G C34G N8G      0.5167   3      0.00
H60G C33G C34G H61G     0.5305   3      0.00
H60G C33G C34G H62G     0.4852   3      0.00
C33G C34G N8G  C35G     0.0845   6     98.82
C33G C34G N8G  H63G     0.0811   6      0.00
H61G C34G N8G  C35G     0.1029   6    337.56
H61G C34G N8G  H63G     0.0962   6      0.00
H62G C34G N8G  C35G     0.0928   6    223.68
H62G C34G N8G  H63G     0.0952   6      0.00
C34G N8G  C35G N9G      0.4655   2    180.00
C34G N8G  C35G N10G     0.5362   2    180.00
H63G N8G  C35G N9G      0.5882   2    180.00
H63G N8G  C35G N10G     0.5088   2    180.00
N8G  C35G N9G  H67G     0.3417   2    180.00
N8G  C35G N9G  H80G     0.6003   2    180.00
N10G C35G N9G  H67G     0.5648   2    180.00
N10G C35G N9G  H80G     0.4074   2    180.00
N8G  C35G N10G H64G     0.3574   2    180.00
N8G  C35G N10G H68G     0.5283   2    180.00
N9G  C35G N10G H64G     0.5538   2    180.00
N9G  C35G N10G H68G     0.3350   2    180.00
C31G C36G C37G H71G     0.4466   3      0.00
C31G C36G C37G H72G     0.4463   3      0.00
C31G C36G C37G H73G     0.4543   3      0.00
H69G C36G C37G H71G     0.4634   3      0.00
H69G C36G C37G H72G     0.4894   3      0.00
H69G C36G C37G H73G     0.4681   3      0.00
H70G C36G C37G H71G     0.4894   3      0.00
H70G C36G C37G H72G     0.4633   3      0.00
H70G C36G C37G H73G     0.4682   3      0.00
C17G C38G C39G H76G     0.4466   3      0.00
C17G C38G C39G H77G     0.4466   3      0.00
C17G C38G C39G H78G     0.4544   3      0.00
H74G C38G C39G H76G     0.4894   3      0.00
H74G C38G C39G H77G     0.4634   3      0.00
H74G C38G C39G H78G     0.4682   3      0.00
H75G C38G C39G H76G     0.4635   3      0.00
H75G C38G C39G H77G     0.4896   3      0.00
H75G C38G C39G H78G     0.4683   3      0.00

IMPROPER
!
!V(improper) = Kpsi(psi - psi0)**2
!
!Kpsi: kcal/mole/rad**2
!psi0: degrees
!note that the second column of numbers (0) is ignored
!
!atom types             Kpsi        0  psi0
!


NONBONDED nbxmod  5 atom cdiel shift vatom vdistance vswitch -
cutnb 14.0 ctofnb 12.0 ctonnb 10.0 eps 1.0 e14fac 1.0 wmin 1.5
                !adm jr., 5/08/91, suggested cutoff scheme
!
!V(Lennard-Jones) = Eps(i,j)*[(Rmin(i,j)/r(i,j))**12 - 2(Rmin(i,j)/r(i,j))**6]
!
!epsilon [kcal/mole]: Eps(i,j) = sqrt(eps(i) * eps(j))
!Rmin/2  [A]:         Rmin(i,j) = Rmin/2(i) + Rmin/2(j)
!
!atom  ignored   epsilon     Rmin/2  ignored   eps,1-4     Rmin/2,1-4
!

C1G      0.0     -0.1050     1.9255    ! 
C2G      0.0     -0.1050     1.9255    ! 
C3G      0.0     -0.1050     1.9255    ! 
N1G      0.0     -0.0690     1.8300    ! 
N2G      0.0     -0.0690     1.8300    ! 
C4G      0.0     -0.1050     1.9255    ! 
C5G      0.0     -0.1050     1.9255    ! 
O1G      0.0     -0.0600     1.7500    ! 
O2G      0.0     -0.0600     1.7500    ! 
C6G      0.0     -0.1050     1.9255    ! 
C7G      0.0     -0.1050     1.9255    ! 
N3G      0.0     -0.0690     1.8300    ! 
C8G      0.0     -0.1050     1.9255    ! 
O3G      0.0     -0.0600     1.7500    ! 
C9G      0.0     -0.1050     1.9255    ! 
C10G     0.0     -0.1050     1.9255    ! 
C11G     0.0     -0.1050     1.9255    ! 
C12G     0.0     -0.1050     1.9255    ! 
C13G     0.0     -0.1050     1.9255    ! 
C14G     0.0     -0.1050     1.9255    ! 
C15G     0.0     -0.1050     1.9255    ! 
C16G     0.0     -0.1050     1.9255    ! 
C17G     0.0     -0.1050     1.9255    ! 
C18G     0.0     -0.1050     1.9255    ! 
C19G     0.0     -0.1050     1.9255    ! 
C20G     0.0     -0.1050     1.9255    ! 
N4G      0.0     -0.0690     1.8300    ! 
C21G     0.0     -0.1050     1.9255    ! 
N5G      0.0     -0.0690     1.8300    ! 
N6G      0.0     -0.0690     1.8300    ! 
N7G      0.0     -0.0690     1.8300    ! 
C22G     0.0     -0.1050     1.9255    ! 
O4G      0.0     -0.0600     1.7500    ! 
C23G     0.0     -0.1050     1.9255    ! 
C24G     0.0     -0.1050     1.9255    ! 
C25G     0.0     -0.1050     1.9255    ! 
C26G     0.0     -0.1050     1.9255    ! 
C27G     0.0     -0.1050     1.9255    ! 
C28G     0.0     -0.1050     1.9255    ! 
C29G     0.0     -0.1050     1.9255    ! 
C30G     0.0     -0.1050     1.9255    ! 
C31G     0.0     -0.1050     1.9255    ! 
C32G     0.0     -0.1050     1.9255    ! 
C33G     0.0     -0.1050     1.9255    ! 
C34G     0.0     -0.1050     1.9255    ! 
N8G      0.0     -0.0690     1.8300    ! 
C35G     0.0     -0.1050     1.9255    ! 
N9G      0.0     -0.0690     1.8300    ! 
N10G     0.0     -0.0690     1.8300    ! 
H1G      0.0     -0.0440     1.4430    ! 
H2G      0.0     -0.0440     1.4430    ! 
H3G      0.0     -0.0440     1.4430    ! 
H4G      0.0     -0.0440     1.4430    ! 
H5G      0.0     -0.0440     1.4430    ! 
H6G      0.0     -0.0440     1.4430    ! 
H7G      0.0     -0.0440     1.4430    ! 
H8G      0.0     -0.0440     1.4430    ! 
H9G      0.0     -0.0440     1.4430    ! 
H10G     0.0     -0.0440     1.4430    ! 
H11G     0.0     -0.0440     1.4430    ! 
H12G     0.0     -0.0440     1.4430    ! 
H13G     0.0     -0.0440     1.4430    ! 
H14G     0.0     -0.0440     1.4430    ! 
H15G     0.0     -0.0440     1.4430    ! 
H16G     0.0     -0.0440     1.4430    ! 
H17G     0.0     -0.0440     1.4430    ! 
H18G     0.0     -0.0440     1.4430    ! 
H19G     0.0     -0.0440     1.4430    ! 
H20G     0.0     -0.0440     1.4430    ! 
H21G     0.0     -0.0440     1.4430    ! 
H22G     0.0     -0.0440     1.4430    ! 
H23G     0.0     -0.0440     1.4430    ! 
H24G     0.0     -0.0440     1.4430    ! 
H25G     0.0     -0.0440     1.4430    ! 
H26G     0.0     -0.0440     1.4430    ! 
H27G     0.0     -0.0440     1.4430    ! 
H28G     0.0     -0.0440     1.4430    ! 
H29G     0.0     -0.0440     1.4430    ! 
H30G     0.0     -0.0440     1.4430    ! 
H31G     0.0     -0.0440     1.4430    ! 
H32G     0.0     -0.0440     1.4430    ! 
H33G     0.0     -0.0440     1.4430    ! 
H34G     0.0     -0.0440     1.4430    ! 
H35G     0.0     -0.0440     1.4430    ! 
H36G     0.0     -0.0440     1.4430    ! 
H37G     0.0     -0.0440     1.4430    ! 
H38G     0.0     -0.0440     1.4430    ! 
H39G     0.0     -0.0440     1.4430    ! 
H40G     0.0     -0.0440     1.4430    ! 
H41G     0.0     -0.0440     1.4430    ! 
H42G     0.0     -0.0440     1.4430    ! 
H43G     0.0     -0.0440     1.4430    ! 
H44G     0.0     -0.0440     1.4430    ! 
H45G     0.0     -0.0440     1.4430    ! 
H46G     0.0     -0.0440     1.4430    ! 
H47G     0.0     -0.0440     1.4430    ! 
H48G     0.0     -0.0440     1.4430    ! 
H49G     0.0     -0.0440     1.4430    ! 
H50G     0.0     -0.0440     1.4430    ! 
H51G     0.0     -0.0440     1.4430    ! 
H52G     0.0     -0.0440     1.4430    ! 
H53G     0.0     -0.0440     1.4430    ! 
H54G     0.0     -0.0440     1.4430    ! 
H55G     0.0     -0.0440     1.4430    ! 
H56G     0.0     -0.0440     1.4430    ! 
H57G     0.0     -0.0440     1.4430    ! 
H58G     0.0     -0.0440     1.4430    ! 
H59G     0.0     -0.0440     1.4430    ! 
H60G     0.0     -0.0440     1.4430    ! 
H61G     0.0     -0.0440     1.4430    ! 
H62G     0.0     -0.0440     1.4430    ! 
H63G     0.0     -0.0440     1.4430    ! 
H64G     0.0     -0.0440     1.4430    ! 
H65G     0.0     -0.0440     1.4430    ! 
H66G     0.0     -0.0440     1.4430    ! 
H67G     0.0     -0.0440     1.4430    ! 
H68G     0.0     -0.0440     1.4430    ! 
C36G     0.0     -0.1050     1.9255    ! 
C37G     0.0     -0.1050     1.9255    ! 
C38G     0.0     -0.1050     1.9255    ! 
C39G     0.0     -0.1050     1.9255    ! 
H69G     0.0     -0.0440     1.4430    ! 
H70G     0.0     -0.0440     1.4430    ! 
H71G     0.0     -0.0440     1.4430    ! 
H72G     0.0     -0.0440     1.4430    ! 
H73G     0.0     -0.0440     1.4430    ! 
H74G     0.0     -0.0440     1.4430    ! 
H75G     0.0     -0.0440     1.4430    ! 
H76G     0.0     -0.0440     1.4430    ! 
H77G     0.0     -0.0440     1.4430    ! 
H78G     0.0     -0.0440     1.4430    ! 
H79G     0.0     -0.0440     1.4430    ! 
H80G     0.0     -0.0440     1.4430    ! 
END
