# Supplementary material for: A Systematic Approach: Molecular Dynamics Study and Parametrisation of Gemini Type Cationic Surfactants
Source: Int J Mol Sci. 2021 Oct 10;22(20):10939. doi: 10.3390/ijms222010939 (PMC8536075; doi:10.3390/ijms222010939)
Supplement: Supplementary file 1 [file ijms-22-10939-s001.zip › Force_fields/Alg_3_11/Alg_3_11.pdb]

REMARK original generated coordinate pdb file
ATOM      1  C1G AL4 X   1       1.784  -5.151   0.284  1.00  0.00      GEM  C
ATOM      2  C2G AL4 X   1       2.355  -3.782  -0.114  1.00  0.00      GEM  C
ATOM      3  C3G AL4 X   1       3.839  -3.882  -0.497  1.00  0.00      GEM  C
ATOM      4  N1G AL4 X   1       4.409  -2.590  -0.877  1.00  0.00      GEM  N
ATOM      5  N2G AL4 X   1       0.372  -5.084   0.655  1.00  0.00      GEM  N
ATOM      6  C4G AL4 X   1       4.516  -2.161  -2.154  1.00  0.00      GEM  C
ATOM      7  C5G AL4 X   1      -0.065  -4.952   1.926  1.00  0.00      GEM  C
ATOM      8  O1G AL4 X   1       0.688  -4.880   2.907  1.00  0.00      GEM  O
ATOM      9  O2G AL4 X   1       4.138  -2.816  -3.133  1.00  0.00      GEM  O
ATOM     10  C6G AL4 X   1       5.207  -0.792  -2.341  1.00  0.00      GEM  C
ATOM     11  C7G AL4 X   1      -1.598  -4.948   2.112  1.00  0.00      GEM  C
ATOM     12  N3G AL4 X   1       4.528  -0.023  -3.378  1.00  0.00      GEM  N
ATOM     13  C8G AL4 X   1       3.577   0.946  -3.263  1.00  0.00      GEM  C
ATOM     14  O3G AL4 X   1       3.038   1.404  -4.284  1.00  0.00      GEM  O
ATOM     15  C9G AL4 X   1       3.227   1.501  -1.892  1.00  0.00      GEM  C
ATOM     16 C10G AL4 X   1       4.063   2.753  -1.544  1.00  0.00      GEM  C
ATOM     17 C11G AL4 X   1       3.638   3.388  -0.213  1.00  0.00      GEM  C
ATOM     18 C12G AL4 X   1       4.452   4.640   0.144  1.00  0.00      GEM  C
ATOM     19 C13G AL4 X   1       4.028   5.285   1.471  1.00  0.00      GEM  C
ATOM     20 C14G AL4 X   1       4.838   6.538   1.830  1.00  0.00      GEM  C
ATOM     21 C15G AL4 X   1       4.414   7.186   3.155  1.00  0.00      GEM  C
ATOM     22 C16G AL4 X   1       5.223   8.440   3.514  1.00  0.00      GEM  C
ATOM     23 C17G AL4 X   1       4.798   9.089   4.838  1.00  0.00      GEM  C
ATOM     24 C18G AL4 X   1       6.688  -1.024  -2.718  1.00  0.00      GEM  C
ATOM     25 C19G AL4 X   1       7.509   0.270  -2.771  1.00  0.00      GEM  C
ATOM     26 C20G AL4 X   1       8.962  -0.007  -3.184  1.00  0.00      GEM  C
ATOM     27  N4G AL4 X   1       9.792   1.205  -3.228  1.00  0.00      GEM  N
ATOM     28 C21G AL4 X   1      10.346   1.819  -2.176  1.00  0.00      GEM  C
ATOM     29  N5G AL4 X   1      10.318   1.260  -0.958  1.00  0.00      GEM  N
ATOM     30  N6G AL4 X   1      10.917   3.022  -2.331  1.00  0.00      GEM  N
ATOM     31  N7G AL4 X   1      -1.977  -3.941   3.097  1.00  0.00      GEM  N
ATOM     32 C22G AL4 X   1      -2.437  -2.671   2.914  1.00  0.00      GEM  C
ATOM     33  O4G AL4 X   1      -2.589  -1.924   3.895  1.00  0.00      GEM  O
ATOM     34 C23G AL4 X   1      -2.820  -2.202   1.520  1.00  0.00      GEM  C
ATOM     35 C24G AL4 X   1      -4.310  -2.464   1.211  1.00  0.00      GEM  C
ATOM     36 C25G AL4 X   1      -4.738  -1.892  -0.147  1.00  0.00      GEM  C
ATOM     37 C26G AL4 X   1      -6.220  -2.136  -0.462  1.00  0.00      GEM  C
ATOM     38 C27G AL4 X   1      -6.662  -1.564  -1.816  1.00  0.00      GEM  C
ATOM     39 C28G AL4 X   1      -8.146  -1.805  -2.127  1.00  0.00      GEM  C
ATOM     40 C29G AL4 X   1      -8.592  -1.234  -3.480  1.00  0.00      GEM  C
ATOM     41 C30G AL4 X   1     -10.077  -1.472  -3.788  1.00  0.00      GEM  C
ATOM     42 C31G AL4 X   1     -10.525  -0.903  -5.141  1.00  0.00      GEM  C
ATOM     43 C32G AL4 X   1      -2.055  -6.352   2.566  1.00  0.00      GEM  C
ATOM     44 C33G AL4 X   1      -3.580  -6.506   2.608  1.00  0.00      GEM  C
ATOM     45 C34G AL4 X   1      -3.988  -7.906   3.091  1.00  0.00      GEM  C
ATOM     46  N8G AL4 X   1      -5.441  -8.119   3.079  1.00  0.00      GEM  N
ATOM     47 C35G AL4 X   1      -6.312  -7.720   4.013  1.00  0.00      GEM  C
ATOM     48  N9G AL4 X   1      -5.891  -7.208   5.177  1.00  0.00      GEM  N
ATOM     49 N10G AL4 X   1      -7.629  -7.811   3.774  1.00  0.00      GEM  N
ATOM     50  H1G AL4 X   1       1.877  -5.860  -0.546  1.00  0.00      GEM  H
ATOM     51  H2G AL4 X   1       2.329  -5.560   1.139  1.00  0.00      GEM  H
ATOM     52  H3G AL4 X   1       1.788  -3.378  -0.962  1.00  0.00      GEM  H
ATOM     53  H4G AL4 X   1       2.236  -3.083   0.723  1.00  0.00      GEM  H
ATOM     54  H5G AL4 X   1       4.425  -4.270   0.342  1.00  0.00      GEM  H
ATOM     55  H6G AL4 X   1       3.972  -4.561  -1.344  1.00  0.00      GEM  H
ATOM     56  H7G AL4 X   1       4.704  -1.972  -0.132  1.00  0.00      GEM  H
ATOM     57  H8G AL4 X   1      -0.310  -5.091  -0.094  1.00  0.00      GEM  H
ATOM     58  H9G AL4 X   1       5.171  -0.223  -1.409  1.00  0.00      GEM  H
ATOM     59 H10G AL4 X   1      -2.090  -4.710   1.167  1.00  0.00      GEM  H
ATOM     60 H11G AL4 X   1       4.647  -0.366  -4.327  1.00  0.00      GEM  H
ATOM     61 H12G AL4 X   1       2.168   1.776  -1.936  1.00  0.00      GEM  H
ATOM     62 H13G AL4 X   1       3.334   0.750  -1.103  1.00  0.00      GEM  H
ATOM     63 H14G AL4 X   1       5.128   2.488  -1.500  1.00  0.00      GEM  H
ATOM     64 H15G AL4 X   1       3.955   3.487  -2.353  1.00  0.00      GEM  H
ATOM     65 H16G AL4 X   1       2.571   3.649  -0.262  1.00  0.00      GEM  H
ATOM     66 H17G AL4 X   1       3.739   2.645   0.592  1.00  0.00      GEM  H
ATOM     67 H18G AL4 X   1       5.519   4.376   0.194  1.00  0.00      GEM  H
ATOM     68 H19G AL4 X   1       4.354   5.378  -0.665  1.00  0.00      GEM  H
ATOM     69 H20G AL4 X   1       2.960   5.547   1.421  1.00  0.00      GEM  H
ATOM     70 H21G AL4 X   1       4.125   4.546   2.281  1.00  0.00      GEM  H
ATOM     71 H22G AL4 X   1       4.742   7.276   1.019  1.00  0.00      GEM  H
ATOM     72 H23G AL4 X   1       5.906   6.276   1.882  1.00  0.00      GEM  H
ATOM     73 H24G AL4 X   1       3.345   7.447   3.104  1.00  0.00      GEM  H
ATOM     74 H25G AL4 X   1       4.511   6.448   3.967  1.00  0.00      GEM  H
ATOM     75 H26G AL4 X   1       6.291   8.179   3.565  1.00  0.00      GEM  H
ATOM     76 H27G AL4 X   1       5.126   9.177   2.702  1.00  0.00      GEM  H
ATOM     77 H28G AL4 X   1       3.729   9.351   4.787  1.00  0.00      GEM  H
ATOM     78 H29G AL4 X   1       4.895   8.353   5.651  1.00  0.00      GEM  H
ATOM     79 H30G AL4 X   1       6.725  -1.540  -3.687  1.00  0.00      GEM  H
ATOM     80 H31G AL4 X   1       7.123  -1.709  -1.979  1.00  0.00      GEM  H
ATOM     81 H32G AL4 X   1       7.067   0.972  -3.487  1.00  0.00      GEM  H
ATOM     82 H33G AL4 X   1       7.493   0.757  -1.788  1.00  0.00      GEM  H
ATOM     83 H34G AL4 X   1       9.433  -0.744  -2.524  1.00  0.00      GEM  H
ATOM     84 H35G AL4 X   1       9.001  -0.435  -4.189  1.00  0.00      GEM  H
ATOM     85 H36G AL4 X   1       9.850   1.684  -4.119  1.00  0.00      GEM  H
ATOM     86 H37G AL4 X   1      10.057   0.293  -0.830  1.00  0.00      GEM  H
ATOM     87 H38G AL4 X   1      -1.695  -4.138   4.054  1.00  0.00      GEM  H
ATOM     88 H39G AL4 X   1      -2.631  -1.124   1.498  1.00  0.00      GEM  H
ATOM     89 H40G AL4 X   1      -2.192  -2.656   0.746  1.00  0.00      GEM  H
ATOM     90 H41G AL4 X   1      -4.509  -3.544   1.231  1.00  0.00      GEM  H
ATOM     91 H42G AL4 X   1      -4.921  -2.017   2.007  1.00  0.00      GEM  H
ATOM     92 H43G AL4 X   1      -4.535  -0.811  -0.164  1.00  0.00      GEM  H
ATOM     93 H44G AL4 X   1      -4.119  -2.337  -0.940  1.00  0.00      GEM  H
ATOM     94 H45G AL4 X   1      -6.421  -3.218  -0.443  1.00  0.00      GEM  H
ATOM     95 H46G AL4 X   1      -6.837  -1.695   0.336  1.00  0.00      GEM  H
ATOM     96 H47G AL4 X   1      -6.458  -0.483  -1.836  1.00  0.00      GEM  H
ATOM     97 H48G AL4 X   1      -6.047  -2.007  -2.614  1.00  0.00      GEM  H
ATOM     98 H49G AL4 X   1      -8.759  -1.361  -1.328  1.00  0.00      GEM  H
ATOM     99 H50G AL4 X   1      -8.349  -2.886  -2.106  1.00  0.00      GEM  H
ATOM    100 H51G AL4 X   1      -8.386  -0.153  -3.503  1.00  0.00      GEM  H
ATOM    101 H52G AL4 X   1      -7.980  -1.679  -4.280  1.00  0.00      GEM  H
ATOM    102 H53G AL4 X   1     -10.282  -2.554  -3.765  1.00  0.00      GEM  H
ATOM    103 H54G AL4 X   1     -10.688  -1.027  -2.988  1.00  0.00      GEM  H
ATOM    104 H55G AL4 X   1     -10.320   0.179  -5.165  1.00  0.00      GEM  H
ATOM    105 H56G AL4 X   1      -9.915  -1.349  -5.942  1.00  0.00      GEM  H
ATOM    106 H57G AL4 X   1      -1.621  -6.558   3.554  1.00  0.00      GEM  H
ATOM    107 H58G AL4 X   1      -1.628  -7.089   1.874  1.00  0.00      GEM  H
ATOM    108 H59G AL4 X   1      -4.017  -5.746   3.265  1.00  0.00      GEM  H
ATOM    109 H60G AL4 X   1      -3.997  -6.347   1.605  1.00  0.00      GEM  H
ATOM    110 H61G AL4 X   1      -3.567  -8.675   2.438  1.00  0.00      GEM  H
ATOM    111 H62G AL4 X   1      -3.599  -8.113   4.093  1.00  0.00      GEM  H
ATOM    112 H63G AL4 X   1      -5.835  -8.484   2.221  1.00  0.00      GEM  H
ATOM    113 H64G AL4 X   1      -7.977  -8.195   2.905  1.00  0.00      GEM  H
ATOM    114 H65G AL4 X   1      10.787   1.702  -0.179  1.00  0.00      GEM  H
ATOM    115 H66G AL4 X   1      10.913   3.495  -3.225  1.00  0.00      GEM  H
ATOM    116 H67G AL4 X   1      -4.917  -7.227   5.444  1.00  0.00      GEM  H
ATOM    117 H68G AL4 X   1      -8.306  -7.670   4.512  1.00  0.00      GEM  H
ATOM    118 C36G AL4 X   1     -12.010  -1.141  -5.448  1.00  0.00      GEM  C
ATOM    119 C37G AL4 X   1     -12.448  -0.568  -6.801  1.00  0.00      GEM  C
ATOM    120 C38G AL4 X   1       5.606  10.344   5.196  1.00  0.00      GEM  C
ATOM    121 C39G AL4 X   1       5.174  10.986   6.521  1.00  0.00      GEM  C
ATOM    122 H69G AL4 X   1     -12.215  -2.221  -5.424  1.00  0.00      GEM  H
ATOM    123 H70G AL4 X   1     -12.620  -0.695  -4.648  1.00  0.00      GEM  H
ATOM    124 H71G AL4 X   1     -12.287   0.517  -6.842  1.00  0.00      GEM  H
ATOM    125 H72G AL4 X   1     -11.879  -1.020  -7.625  1.00  0.00      GEM  H
ATOM    126 H73G AL4 X   1     -13.513  -0.755  -6.989  1.00  0.00      GEM  H
ATOM    127 H74G AL4 X   1       6.673  10.084   5.248  1.00  0.00      GEM  H
ATOM    128 H75G AL4 X   1       5.509  11.080   4.385  1.00  0.00      GEM  H
ATOM    129 H76G AL4 X   1       5.292  10.284   7.357  1.00  0.00      GEM  H
ATOM    130 H77G AL4 X   1       4.119  11.288   6.488  1.00  0.00      GEM  H
ATOM    131 H78G AL4 X   1       5.770  11.878   6.747  1.00  0.00      GEM  H
ATOM    132 H79G AL4 X   1      11.466   3.442  -1.594  1.00  0.00      GEM  H
ATOM    133 H80G AL4 X   1      -6.550  -6.947   5.898  1.00  0.00      GEM  H
END
