# Supplementary material for: A Systematic Approach: Molecular Dynamics Study and Parametrisation of Gemini Type Cationic Surfactants
Source: Int J Mol Sci. 2021 Oct 10;22(20):10939. doi: 10.3390/ijms222010939 (PMC8536075; doi:10.3390/ijms222010939)
Supplement: Supplementary file 1 [file ijms-22-10939-s001.zip › Force_fields/Alg_3_11/Alg_3_11.psf]

PSF

       4 !NTITLE
 REMARKS original generated structure x-plor psf file
 REMARKS topology D:/Dokumenty/do_VMD/FF/ReBatch_1_OK/Alg_3_11.top 
 REMARKS topology D:/Dokumenty/do_VMD/top_all36_lipid.rtf 
 REMARKS segment GEM { first NONE; last NONE; auto none  }

     133 !NATOM
       1 GEM  1    AL4  C1G  C1G    0.090000       12.0110           0
       2 GEM  1    AL4  C2G  C2G   -0.016000       12.0110           0
       3 GEM  1    AL4  C3G  C3G    0.128000       12.0110           0
       4 GEM  1    AL4  N1G  N1G   -0.645000       14.0070           0
       5 GEM  1    AL4  N2G  N2G   -0.628000       14.0070           0
       6 GEM  1    AL4  C4G  C4G    0.807000       12.0110           0
       7 GEM  1    AL4  C5G  C5G    0.852000       12.0110           0
       8 GEM  1    AL4  O1G  O1G   -0.730000       15.9990           0
       9 GEM  1    AL4  O2G  O2G   -0.719000       15.9990           0
      10 GEM  1    AL4  C6G  C6G   -0.256000       12.0110           0
      11 GEM  1    AL4  C7G  C7G   -0.330000       12.0110           0
      12 GEM  1    AL4  N3G  N3G   -0.500000       14.0070           0
      13 GEM  1    AL4  C8G  C8G    0.675000       12.0110           0
      14 GEM  1    AL4  O3G  O3G   -0.767000       15.9990           0
      15 GEM  1    AL4  C9G  C9G   -0.179000       12.0110           0
      16 GEM  1    AL4  C10G C10G   0.193000       12.0110           0
      17 GEM  1    AL4  C11G C11G   0.016000       12.0110           0
      18 GEM  1    AL4  C12G C12G   0.024000       12.0110           0
      19 GEM  1    AL4  C13G C13G  -0.031000       12.0110           0
      20 GEM  1    AL4  C14G C14G   0.139000       12.0110           0
      21 GEM  1    AL4  C15G C15G   0.067000       12.0110           0
      22 GEM  1    AL4  C16G C16G  -0.028000       12.0110           0
      23 GEM  1    AL4  C17G C17G   0.041000       12.0110           0
      24 GEM  1    AL4  C18G C18G  -0.218000       12.0110           0
      25 GEM  1    AL4  C19G C19G   0.166000       12.0110           0
      26 GEM  1    AL4  C20G C20G   0.050000       12.0110           0
      27 GEM  1    AL4  N4G  N4G   -0.773000       14.0070           0
      28 GEM  1    AL4  C21G C21G   0.993000       12.0110           0
      29 GEM  1    AL4  N5G  N5G   -0.984000       14.0070           0
      30 GEM  1    AL4  N6G  N6G   -1.112000       14.0070           0
      31 GEM  1    AL4  N7G  N7G   -0.539000       14.0070           0
      32 GEM  1    AL4  C22G C22G   0.716000       12.0110           0
      33 GEM  1    AL4  O4G  O4G   -0.775000       15.9990           0
      34 GEM  1    AL4  C23G C23G  -0.213000       12.0110           0
      35 GEM  1    AL4  C24G C24G   0.243000       12.0110           0
      36 GEM  1    AL4  C25G C25G  -0.043000       12.0110           0
      37 GEM  1    AL4  C26G C26G   0.032000       12.0110           0
      38 GEM  1    AL4  C27G C27G   0.016000       12.0110           0
      39 GEM  1    AL4  C28G C28G   0.092000       12.0110           0
      40 GEM  1    AL4  C29G C29G   0.114000       12.0110           0
      41 GEM  1    AL4  C30G C30G  -0.032000       12.0110           0
      42 GEM  1    AL4  C31G C31G   0.041000       12.0110           0
      43 GEM  1    AL4  C32G C32G  -0.135000       12.0110           0
      44 GEM  1    AL4  C33G C33G   0.131000       12.0110           0
      45 GEM  1    AL4  C34G C34G   0.077000       12.0110           0
      46 GEM  1    AL4  N8G  N8G   -0.759000       14.0070           0
      47 GEM  1    AL4  C35G C35G   1.002000       12.0110           0
      48 GEM  1    AL4  N9G  N9G   -1.024000       14.0070           0
      49 GEM  1    AL4  N10G N10G  -1.104000       14.0070           0
      50 GEM  1    AL4  H1G  H1G    0.065000        1.0080           0
      51 GEM  1    AL4  H2G  H2G    0.044000        1.0080           0
      52 GEM  1    AL4  H3G  H3G    0.043000        1.0080           0
      53 GEM  1    AL4  H4G  H4G    0.043000        1.0080           0
      54 GEM  1    AL4  H5G  H5G    0.057000        1.0080           0
      55 GEM  1    AL4  H6G  H6G    0.039000        1.0080           0
      56 GEM  1    AL4  H7G  H7G    0.431000        1.0080           0
      57 GEM  1    AL4  H8G  H8G    0.427000        1.0080           0
      58 GEM  1    AL4  H9G  H9G    0.272000        1.0080           0
      59 GEM  1    AL4  H10G H10G   0.288000        1.0080           0
      60 GEM  1    AL4  H11G H11G   0.383000        1.0080           0
      61 GEM  1    AL4  H12G H12G   0.064000        1.0080           0
      62 GEM  1    AL4  H13G H13G   0.013000        1.0080           0
      63 GEM  1    AL4  H14G H14G  -0.069000        1.0080           0
      64 GEM  1    AL4  H15G H15G  -0.025000        1.0080           0
      65 GEM  1    AL4  H16G H16G  -0.011000        1.0080           0
      66 GEM  1    AL4  H17G H17G   0.005000        1.0080           0
      67 GEM  1    AL4  H18G H18G  -0.004000        1.0080           0
      68 GEM  1    AL4  H19G H19G  -0.017000        1.0080           0
      69 GEM  1    AL4  H20G H20G  -0.004000        1.0080           0
      70 GEM  1    AL4  H21G H21G  -0.016000        1.0080           0
      71 GEM  1    AL4  H22G H22G  -0.039000        1.0080           0
      72 GEM  1    AL4  H23G H23G  -0.042000        1.0080           0
      73 GEM  1    AL4  H24G H24G  -0.030000        1.0080           0
      74 GEM  1    AL4  H25G H25G  -0.028000        1.0080           0
      75 GEM  1    AL4  H26G H26G  -0.011000        1.0080           0
      76 GEM  1    AL4  H27G H27G  -0.016000        1.0080           0
      77 GEM  1    AL4  H28G H28G  -0.016000        1.0080           0
      78 GEM  1    AL4  H29G H29G  -0.019000        1.0080           0
      79 GEM  1    AL4  H30G H30G   0.096000        1.0080           0
      80 GEM  1    AL4  H31G H31G   0.059000        1.0080           0
      81 GEM  1    AL4  H32G H32G   0.019000        1.0080           0
      82 GEM  1    AL4  H33G H33G   0.037000        1.0080           0
      83 GEM  1    AL4  H34G H34G   0.081000        1.0080           0
      84 GEM  1    AL4  H35G H35G   0.108000        1.0080           0
      85 GEM  1    AL4  H36G H36G   0.502000        1.0080           0
      86 GEM  1    AL4  H37G H37G   0.498000        1.0080           0
      87 GEM  1    AL4  H38G H38G   0.396000        1.0080           0
      88 GEM  1    AL4  H39G H39G   0.068000        1.0080           0
      89 GEM  1    AL4  H40G H40G   0.022000        1.0080           0
      90 GEM  1    AL4  H41G H41G  -0.083000        1.0080           0
      91 GEM  1    AL4  H42G H42G  -0.030000        1.0080           0
      92 GEM  1    AL4  H43G H43G   0.001000        1.0080           0
      93 GEM  1    AL4  H44G H44G   0.017000        1.0080           0
      94 GEM  1    AL4  H45G H45G  -0.007000        1.0080           0
      95 GEM  1    AL4  H46G H46G  -0.018000        1.0080           0
      96 GEM  1    AL4  H47G H47G  -0.013000        1.0080           0
      97 GEM  1    AL4  H48G H48G  -0.024000        1.0080           0
      98 GEM  1    AL4  H49G H49G  -0.034000        1.0080           0
      99 GEM  1    AL4  H50G H50G  -0.036000        1.0080           0
     100 GEM  1    AL4  H51G H51G  -0.040000        1.0080           0
     101 GEM  1    AL4  H52G H52G  -0.039000        1.0080           0
     102 GEM  1    AL4  H53G H53G  -0.013000        1.0080           0
     103 GEM  1    AL4  H54G H54G  -0.016000        1.0080           0
     104 GEM  1    AL4  H55G H55G  -0.018000        1.0080           0
     105 GEM  1    AL4  H56G H56G  -0.022000        1.0080           0
     106 GEM  1    AL4  H57G H57G   0.091000        1.0080           0
     107 GEM  1    AL4  H58G H58G   0.028000        1.0080           0
     108 GEM  1    AL4  H59G H59G   0.020000        1.0080           0
     109 GEM  1    AL4  H60G H60G   0.052000        1.0080           0
     110 GEM  1    AL4  H61G H61G   0.100000        1.0080           0
     111 GEM  1    AL4  H62G H62G   0.067000        1.0080           0
     112 GEM  1    AL4  H63G H63G   0.488000        1.0080           0
     113 GEM  1    AL4  H64G H64G   0.508000        1.0080           0
     114 GEM  1    AL4  H65G H65G   0.493000        1.0080           0
     115 GEM  1    AL4  H66G H66G   0.511000        1.0080           0
     116 GEM  1    AL4  H67G H67G   0.517000        1.0080           0
     117 GEM  1    AL4  H68G H68G   0.534000        1.0080           0
     118 GEM  1    AL4  C36G C36G   0.237000       12.0110           0
     119 GEM  1    AL4  C37G C37G  -0.266000       12.0110           0
     120 GEM  1    AL4  C38G C38G   0.232000       12.0110           0
     121 GEM  1    AL4  C39G C39G  -0.289000       12.0110           0
     122 GEM  1    AL4  H69G H69G  -0.051000        1.0080           0
     123 GEM  1    AL4  H70G H70G  -0.052000        1.0080           0
     124 GEM  1    AL4  H71G H71G   0.050000        1.0080           0
     125 GEM  1    AL4  H72G H72G   0.050000        1.0080           0
     126 GEM  1    AL4  H73G H73G   0.056000        1.0080           0
     127 GEM  1    AL4  H74G H74G  -0.049000        1.0080           0
     128 GEM  1    AL4  H75G H75G  -0.048000        1.0080           0
     129 GEM  1    AL4  H76G H76G   0.056000        1.0080           0
     130 GEM  1    AL4  H77G H77G   0.056000        1.0080           0
     131 GEM  1    AL4  H78G H78G   0.063000        1.0080           0
     132 GEM  1    AL4  H79G H79G   0.538000        1.0080           0
     133 GEM  1    AL4  H80G H80G   0.504000        1.0080           0

     132 !NBOND: bonds
       1       2       1       5       1      50       1      51
       2       3       2      52       2      53       3       4
       3      54       3      55       4       6       4      56
       5       7       5      57       6       9       6      10
       7       8       7      11      10      12      10      24
      10      58      11      31      11      43      11      59
      12      13      12      60      13      14      13      15
      15      16      15      61      15      62      16      17
      16      63      16      64      17      18      17      65
      17      66      18      19      18      67      18      68
      19      20      19      69      19      70      20      21
      20      71      20      72      21      22      21      73
      21      74      22      23      22      75      22      76
      23      77      23      78      23     120      24      25
      24      79      24      80      25      26      25      81
      25      82      26      27      26      83      26      84
      27      28      27      85      28      29      28      30
      29      86      29     114      30     115      30     132
      31      32      31      87      32      33      32      34
      34      35      34      88      34      89      35      36
      35      90      35      91      36      37      36      92
      36      93      37      38      37      94      37      95
      38      39      38      96      38      97      39      40
      39      98      39      99      40      41      40     100
      40     101      41      42      41     102      41     103
      42     104      42     105      42     118      43      44
      43     106      43     107      44      45      44     108
      44     109      45      46      45     110      45     111
      46      47      46     112      47      48      47      49
      48     116      48     133      49     113      49     117
     118     119     118     122     118     123     119     124
     119     125     119     126     120     121     120     127
     120     128     121     129     121     130     121     131

     246 !NTHETA: angles
       1       2       3       1       2      52       1       2      53
       1       5       7       1       5      57       2       1       5
       2       1      50       2       1      51       2       3       4
       2       3      54       2       3      55       3       2      52
       3       2      53       3       4       6       3       4      56
       4       3      54       4       3      55       4       6       9
       4       6      10       5       1      50       5       1      51
       5       7       8       5       7      11       6       4      56
       6      10      12       6      10      24       6      10      58
       7       5      57       7      11      31       7      11      43
       7      11      59       8       7      11       9       6      10
      10      12      13      10      12      60      10      24      25
      10      24      79      10      24      80      11      31      32
      11      31      87      11      43      44      11      43     106
      11      43     107      12      10      24      12      10      58
      12      13      14      12      13      15      13      12      60
      13      15      16      13      15      61      13      15      62
      14      13      15      15      16      17      15      16      63
      15      16      64      16      15      61      16      15      62
      16      17      18      16      17      65      16      17      66
      17      16      63      17      16      64      17      18      19
      17      18      67      17      18      68      18      17      65
      18      17      66      18      19      20      18      19      69
      18      19      70      19      18      67      19      18      68
      19      20      21      19      20      71      19      20      72
      20      19      69      20      19      70      20      21      22
      20      21      73      20      21      74      21      20      71
      21      20      72      21      22      23      21      22      75
      21      22      76      22      21      73      22      21      74
      22      23      77      22      23      78      22      23     120
      23      22      75      23      22      76      23     120     121
      23     120     127      23     120     128      24      10      58
      24      25      26      24      25      81      24      25      82
      25      24      79      25      24      80      25      26      27
      25      26      83      25      26      84      26      25      81
      26      25      82      26      27      28      26      27      85
      27      26      83      27      26      84      27      28      29
      27      28      30      28      27      85      28      29      86
      28      29     114      28      30     115      28      30     132
      29      28      30      31      11      43      31      11      59
      31      32      33      31      32      34      32      31      87
      32      34      35      32      34      88      32      34      89
      33      32      34      34      35      36      34      35      90
      34      35      91      35      34      88      35      34      89
      35      36      37      35      36      92      35      36      93
      36      35      90      36      35      91      36      37      38
      36      37      94      36      37      95      37      36      92
      37      36      93      37      38      39      37      38      96
      37      38      97      38      37      94      38      37      95
      38      39      40      38      39      98      38      39      99
      39      38      96      39      38      97      39      40      41
      39      40     100      39      40     101      40      39      98
      40      39      99      40      41      42      40      41     102
      40      41     103      41      40     100      41      40     101
      41      42     104      41      42     105      41      42     118
      42      41     102      42      41     103      42     118     119
      42     118     122      42     118     123      43      11      59
      43      44      45      43      44     108      43      44     109
      44      43     106      44      43     107      44      45      46
      44      45     110      44      45     111      45      44     108
      45      44     109      45      46      47      45      46     112
      46      45     110      46      45     111      46      47      48
      46      47      49      47      46     112      47      48     116
      47      48     133      47      49     113      47      49     117
      48      47      49      50       1      51      52       2      53
      54       3      55      61      15      62      63      16      64
      65      17      66      67      18      68      69      19      70
      71      20      72      73      21      74      75      22      76
      77      23      78      77      23     120      78      23     120
      79      24      80      81      25      82      83      26      84
      86      29     114      88      34      89      90      35      91
      92      36      93      94      37      95      96      38      97
      98      39      99     100      40     101     102      41     103
     104      42     105     104      42     118     105      42     118
     106      43     107     108      44     109     110      45     111
     113      49     117     115      30     132     116      48     133
     118     119     124     118     119     125     118     119     126
     119     118     122     119     118     123     120     121     129
     120     121     130     120     121     131     121     120     127
     121     120     128     122     118     123     124     119     125
     124     119     126     125     119     126     127     120     128
     129     121     130     129     121     131     130     121     131

     352 !NPHI: dihedrals
       1       2       3       4       1       2       3      54
       1       2       3      55       1       5       7       8
       1       5       7      11       2       1       5       7
       2       1       5      57       2       3       4       6
       2       3       4      56       3       4       6       9
       3       4       6      10       4       6      10      12
       4       6      10      24       4       6      10      58
       5       1       2       3       5       1       2      52
       5       1       2      53       5       7      11      31
       5       7      11      43       5       7      11      59
       6      10      12      13       6      10      12      60
       6      10      24      25       6      10      24      79
       6      10      24      80       7      11      31      32
       7      11      31      87       7      11      43      44
       7      11      43     106       7      11      43     107
       8       7      11      31       8       7      11      43
       8       7      11      59       9       6      10      12
       9       6      10      24       9       6      10      58
      10      12      13      14      10      12      13      15
      10      24      25      26      10      24      25      81
      10      24      25      82      11      31      32      33
      11      31      32      34      11      43      44      45
      11      43      44     108      11      43      44     109
      12      10      24      25      12      10      24      79
      12      10      24      80      12      13      15      16
      12      13      15      61      12      13      15      62
      13      15      16      17      13      15      16      63
      13      15      16      64      14      13      15      16
      14      13      15      61      14      13      15      62
      15      16      17      18      15      16      17      65
      15      16      17      66      16      17      18      19
      16      17      18      67      16      17      18      68
      17      18      19      20      17      18      19      69
      17      18      19      70      18      19      20      21
      18      19      20      71      18      19      20      72
      19      20      21      22      19      20      21      73
      19      20      21      74      20      21      22      23
      20      21      22      75      20      21      22      76
      21      22      23      77      21      22      23      78
      21      22      23     120      22      23     120     121
      22      23     120     127      22      23     120     128
      23     120     121     129      23     120     121     130
      23     120     121     131      24      10      12      13
      24      10      12      60      24      25      26      27
      24      25      26      83      24      25      26      84
      25      26      27      28      25      26      27      85
      26      27      28      29      26      27      28      30
      27      28      29      86      27      28      29     114
      27      28      30     115      27      28      30     132
      29      28      30     115      29      28      30     132
      30      28      29      86      30      28      29     114
      31      11      43      44      31      11      43     106
      31      11      43     107      31      32      34      35
      31      32      34      88      31      32      34      89
      32      34      35      36      32      34      35      90
      32      34      35      91      33      32      34      35
      33      32      34      88      33      32      34      89
      34      35      36      37      34      35      36      92
      34      35      36      93      35      36      37      38
      35      36      37      94      35      36      37      95
      36      37      38      39      36      37      38      96
      36      37      38      97      37      38      39      40
      37      38      39      98      37      38      39      99
      38      39      40      41      38      39      40     100
      38      39      40     101      39      40      41      42
      39      40      41     102      39      40      41     103
      40      41      42     104      40      41      42     105
      40      41      42     118      41      42     118     119
      41      42     118     122      41      42     118     123
      42     118     119     124      42     118     119     125
      42     118     119     126      43      11      31      32
      43      11      31      87      43      44      45      46
      43      44      45     110      43      44      45     111
      44      45      46      47      44      45      46     112
      45      46      47      48      45      46      47      49
      46      47      48     116      46      47      48     133
      46      47      49     113      46      47      49     117
      48      47      49     113      48      47      49     117
      49      47      48     116      49      47      48     133
      50       1       2       3      50       1       2      52
      50       1       2      53      50       1       5       7
      50       1       5      57      51       1       2       3
      51       1       2      52      51       1       2      53
      51       1       5       7      51       1       5      57
      52       2       3       4      52       2       3      54
      52       2       3      55      53       2       3       4
      53       2       3      54      53       2       3      55
      54       3       4       6      54       3       4      56
      55       3       4       6      55       3       4      56
      56       4       6       9      56       4       6      10
      57       5       7       8      57       5       7      11
      58      10      12      13      58      10      12      60
      58      10      24      25      58      10      24      79
      58      10      24      80      59      11      31      32
      59      11      31      87      59      11      43      44
      59      11      43     106      59      11      43     107
      60      12      13      14      60      12      13      15
      61      15      16      17      61      15      16      63
      61      15      16      64      62      15      16      17
      62      15      16      63      62      15      16      64
      63      16      17      18      63      16      17      65
      63      16      17      66      64      16      17      18
      64      16      17      65      64      16      17      66
      65      17      18      19      65      17      18      67
      65      17      18      68      66      17      18      19
      66      17      18      67      66      17      18      68
      67      18      19      20      67      18      19      69
      67      18      19      70      68      18      19      20
      68      18      19      69      68      18      19      70
      69      19      20      21      69      19      20      71
      69      19      20      72      70      19      20      21
      70      19      20      71      70      19      20      72
      71      20      21      22      71      20      21      73
      71      20      21      74      72      20      21      22
      72      20      21      73      72      20      21      74
      73      21      22      23      73      21      22      75
      73      21      22      76      74      21      22      23
      74      21      22      75      74      21      22      76
      75      22      23      77      75      22      23      78
      75      22      23     120      76      22      23      77
      76      22      23      78      76      22      23     120
      77      23     120     121      77      23     120     127
      77      23     120     128      78      23     120     121
      78      23     120     127      78      23     120     128
      79      24      25      26      79      24      25      81
      79      24      25      82      80      24      25      26
      80      24      25      81      80      24      25      82
      81      25      26      27      81      25      26      83
      81      25      26      84      82      25      26      27
      82      25      26      83      82      25      26      84
      83      26      27      28      83      26      27      85
      84      26      27      28      84      26      27      85
      85      27      28      29      85      27      28      30
      87      31      32      33      87      31      32      34
      88      34      35      36      88      34      35      90
      88      34      35      91      89      34      35      36
      89      34      35      90      89      34      35      91
      90      35      36      37      90      35      36      92
      90      35      36      93      91      35      36      37
      91      35      36      92      91      35      36      93
      92      36      37      38      92      36      37      94
      92      36      37      95      93      36      37      38
      93      36      37      94      93      36      37      95
      94      37      38      39      94      37      38      96
      94      37      38      97      95      37      38      39
      95      37      38      96      95      37      38      97
      96      38      39      40      96      38      39      98
      96      38      39      99      97      38      39      40
      97      38      39      98      97      38      39      99
      98      39      40      41      98      39      40     100
      98      39      40     101      99      39      40      41
      99      39      40     100      99      39      40     101
     100      40      41      42     100      40      41     102
     100      40      41     103     101      40      41      42
     101      40      41     102     101      40      41     103
     102      41      42     104     102      41      42     105
     102      41      42     118     103      41      42     104
     103      41      42     105     103      41      42     118
     104      42     118     119     104      42     118     122
     104      42     118     123     105      42     118     119
     105      42     118     122     105      42     118     123
     106      43      44      45     106      43      44     108
     106      43      44     109     107      43      44      45
     107      43      44     108     107      43      44     109
     108      44      45      46     108      44      45     110
     108      44      45     111     109      44      45      46
     109      44      45     110     109      44      45     111
     110      45      46      47     110      45      46     112
     111      45      46      47     111      45      46     112
     112      46      47      48     112      46      47      49
     122     118     119     124     122     118     119     125
     122     118     119     126     123     118     119     124
     123     118     119     125     123     118     119     126
     127     120     121     129     127     120     121     130
     127     120     121     131     128     120     121     129
     128     120     121     130     128     120     121     131

       0 !NIMPHI: impropers


       0 !NDON: donors


       0 !NACC: acceptors


       0 !NNB

       0       0       0       0       0       0       0       0
       0       0       0       0       0       0       0       0
       0       0       0       0       0       0       0       0
       0       0       0       0       0       0       0       0
       0       0       0       0       0       0       0       0
       0       0       0       0       0       0       0       0
       0       0       0       0       0       0       0       0
       0       0       0       0       0       0       0       0
       0       0       0       0       0       0       0       0
       0       0       0       0       0       0       0       0
       0       0       0       0       0       0       0       0
       0       0       0       0       0       0       0       0
       0       0       0       0       0       0       0       0
       0       0       0       0       0       0       0       0
       0       0       0       0       0       0       0       0
       0       0       0       0       0       0       0       0
       0       0       0       0       0

       1       0 !NGRP
       0       0       0
