# Supplementary material for: A Systematic Approach: Molecular Dynamics Study and Parametrisation of Gemini Type Cationic Surfactants
Source: Int J Mol Sci. 2021 Oct 10;22(20):10939. doi: 10.3390/ijms222010939 (PMC8536075; doi:10.3390/ijms222010939)
Supplement: Supplementary file 1 [file ijms-22-10939-s001.zip › Force_fields/Alg_4_09/Alg_4_09.par]

!>>>>>> Combined CHARMM All-Hydrogen Parameter File for <<<<<<<<<
!>>>>>>>>> CHARMM22 Proteins and CHARMM27 Lipids <<<<<<<<<<
!from
!>>>> CHARMM22 All-Hydrogen Parameter File for Proteins <<<<<<<<<<
!>>>>>>>>>>>>>>>>>>>>>> August 1999 <<<<<<<<<<<<<<<<<<<<<<<<<<<<<
!>>>>>>> Direct comments to Alexander D. MacKerell Jr. <<<<<<<<<
!>>>>>> 410-706-7442 or email: alex,mmiris.ab.umd.edu  <<<<<<<<<
!and !  \\\ CHARMM27 All-Hydrogen Lipid Parameter File ///////
!  \\\\\\\\\ Developmental /////////////////////////
!              Alexander D. MacKerell Jr.
!                     August 1999
! All comments to ADM jr.  email:alex,mmiris.ab.umd.edu
!              telephone: 410-706-7442
!


! +++++++++++++++++++++++++++++++++++++++++++++++++++++++++++++++++++++++++++++
! + Residue topologies/parameters generated by PARATOOL.                      +
! +                                                                           +
! + PARATOOL is an interactive tool for generation of force field parameters. +
! + and can be obtained free of charge from                                   +
! + http://bioinf.charite.de/biophys/paratool                                 +
! +                                                                           +
! + Author:                                                                   +
! + Jan Saam                                                                  +
! + Institute of Biochemistry                                                 +
! + Charite Berlin                                                            +
! + Germany                                                                   +
! + saam@charite.de                                                           +
! +                                                                           +
! + CITATION:                                                                 +
! + If you use PARATOOL or topologies/parameters generated by this program,   +
! + please cite the following work:                                           +
! + Saam, et al. (2006), ...                                                  +
! +++++++++++++++++++++++++++++++++++++++++++++++++++++++++++++++++++++++++++++


! Parameters for components AL3
! To be used in combination with:
! [DEFAULTDIR]/par_all27_prot_lipid_na.inp


BONDS
!
!V(bond) = Kb(b - b0)**2
!
!Kb: kcal/mole/A**2
!b0: A
!
!atom type   Kb         b0
!

C1G  C2G     281.631    1.5354
C1G  N2G     330.260    1.4632
C1G  H1G     331.738    1.0950
C1G  H2G     337.425    1.0932
C2G  C3G     286.037    1.5341
C2G  H3G     333.410    1.0986
C2G  H4G     335.048    1.0980
C3G  C4G     281.467    1.5355
C3G  H5G     333.218    1.0987
C3G  H6G     334.585    1.0982
C4G  N1G     334.295    1.4609
C4G  H7G     337.826    1.0931
C4G  H8G     329.709    1.0958
N1G  C5G     498.860    1.3469
N1G  H9G     399.990    1.0130
N2G  C6G     494.267    1.3495
N2G  H10G    401.982    1.0124
C5G  O1G     741.032    1.2395
C5G  C7G     255.028    1.5476
C6G  O4G     746.445    1.2390
C6G  C8G     255.146    1.5425
C7G  N3G     325.491    1.4619
C7G  C19G    277.342    1.5438
C7G  H11G    140.015    1.0934
C8G  N7G     330.471    1.4620
C8G  C33G    273.855    1.5430
C8G  H12G    151.172    1.0910
N3G  C9G     444.574    1.3681
N3G  H13G    387.059    1.0166
C9G  O2G     743.696    1.2395
C9G  C10G    283.882    1.5190
C10G C11G    273.877    1.5448
C10G H14G    340.970    1.0951
C10G H15G    342.404    1.0949
C11G C12G    286.776    1.5345
C11G H16G    333.396    1.0987
C11G H17G    335.010    1.0979
C12G C13G    286.017    1.5349
C12G H18G    335.435    1.1001
C12G H19G    335.440    1.1001
C13G C14G    285.887    1.5351
C13G H20G    334.489    1.1005
C13G H21G    334.623    1.1005
C14G C15G    285.878    1.5350
C14G H22G    334.171    1.1006
C14G H23G    334.090    1.1007
C15G C16G    285.938    1.5349
C15G H24G    333.967    1.1007
C15G H25G    333.865    1.1008
C16G C17G    286.122    1.5350
C16G H26G    333.612    1.1009
C16G H27G    333.633    1.1009
C17G C18G    290.806    1.5336
C17G H28G    335.689    1.0999
C17G H29G    335.741    1.0999
C18G H30G    344.399    1.0979
C18G H31G    344.394    1.0979
C18G H32G    346.484    1.0969
C19G C20G    286.172    1.5344
C19G H33G    331.725    1.0993
C19G H34G    343.214    1.0948
C20G C21G    281.066    1.5358
C20G H35G    339.601    1.0961
C20G H36G    336.229    1.0973
C21G N4G     324.656    1.4684
C21G H37G    336.010    1.0930
C21G H38G    330.440    1.0951
N4G  C22G    556.092    1.3372
N4G  H39G    396.293    1.0126
C22G N5G     546.925    1.3408
C22G N6G     544.033    1.3417
N5G  H40G    445.705    1.0098
N5G  H69G    441.376    1.0112
N6G  H70G    441.765    1.0110
N6G  H74G    441.709    1.0111
N7G  C23G    460.215    1.3617
N7G  H41G    388.424    1.0165
C23G O3G     728.862    1.2427
C23G C24G    281.975    1.5204
C24G C25G    274.180    1.5444
C24G H42G    342.815    1.0944
C24G H43G    340.769    1.0957
C25G C26G    286.482    1.5346
C25G H44G    334.302    1.0984
C25G H45G    333.641    1.0984
C26G C27G    285.863    1.5350
C26G H46G    335.659    1.1000
C26G H47G    335.280    1.1002
C27G C28G    285.922    1.5350
C27G H48G    334.359    1.1006
C27G H49G    334.637    1.1005
C28G C29G    285.779    1.5351
C28G H50G    334.307    1.1006
C28G H51G    334.111    1.1007
C29G C30G    285.969    1.5349
C29G H52G    333.986    1.1007
C29G H53G    333.831    1.1008
C30G C31G    286.093    1.5350
C30G H54G    333.728    1.1009
C30G H55G    333.647    1.1009
C31G C32G    290.795    1.5336
C31G H56G    335.702    1.0999
C31G H57G    335.776    1.0999
C32G H58G    344.452    1.0979
C32G H59G    344.404    1.0979
C32G H60G    346.465    1.0969
C33G C34G    284.506    1.5348
C33G H61G    337.617    1.0968
C33G H62G    336.810    1.0973
C34G C35G    281.319    1.5354
C34G H63G    336.147    1.0976
C34G H64G    337.471    1.0967
C35G N8G     324.572    1.4689
C35G H65G    336.394    1.0928
C35G H66G    330.509    1.0951
N8G  C36G    555.948    1.3374
N8G  H67G    395.992    1.0125
C36G N9G     550.511    1.3395
C36G N10G    539.421    1.3427
N9G  H71G    442.146    1.0110
N9G  H73G    446.296    1.0096
N10G H68G    441.208    1.0113
N10G H72G    440.880    1.0113


ANGLES
!
!V(angle) = Ktheta(Theta - Theta0)**2
!
!V(Urey-Bradley) = Kub(S - S0)**2
!
!Ktheta: kcal/mole/rad**2
!Theta0: degrees
!Kub: kcal/mole/A**2 (Urey-Bradley)
!S0: A
!
!atom types        Ktheta    Theta0    Kub      S0
!

C2G  C1G  N2G      43.120    112.88
C2G  C1G  H1G      16.365    110.46
C2G  C1G  H2G      15.969    110.39
N2G  C1G  H1G      17.124    107.62
N2G  C1G  H2G      17.265    107.35
H1G  C1G  H2G       6.063    107.97
C1G  C2G  C3G      37.626    112.02
C1G  C2G  H3G      14.078    109.17
C1G  C2G  H4G      13.888    108.82
C3G  C2G  H3G      13.861    109.98
C3G  C2G  H4G      13.610    109.76
H3G  C2G  H4G       5.302    106.95
C2G  C3G  C4G      38.492    111.90
C2G  C3G  H5G      13.848    109.57
C2G  C3G  H6G      13.698    110.21
C4G  C3G  H5G      13.935    109.09
C4G  C3G  H6G      14.114    109.01
H5G  C3G  H6G       5.329    106.93
C3G  C4G  N1G      44.659    112.91
C3G  C4G  H7G      16.309    110.54
C3G  C4G  H8G      16.435    110.13
N1G  C4G  H7G      17.537    107.50
N1G  C4G  H8G      17.184    107.65
H7G  C4G  H8G       6.091    107.92
C4G  N1G  C5G      40.356    124.38
C4G  N1G  H9G      28.797    118.18
C5G  N1G  H9G      30.329    117.33
C1G  N2G  C6G      41.388    123.57
C1G  N2G  H10G     27.775    117.68
C6G  N2G  H10G     29.054    118.56
N1G  C5G  O1G      59.857    124.11
N1G  C5G  C7G      64.174    116.71
O1G  C5G  C7G      51.516    119.17
N2G  C6G  O4G      57.962    123.70
N2G  C6G  C8G      53.191    116.43
O4G  C6G  C8G      48.954    119.87
C5G  C7G  N3G      26.177    114.29
C5G  C7G  C19G     26.662    109.39
C5G  C7G  H11G      7.180    105.67
N3G  C7G  C19G     27.793    110.32
N3G  C7G  H11G      8.909    108.90
C19G C7G  H11G      8.310    108.00
C6G  C8G  N7G      18.794    107.70
C6G  C8G  C33G     20.761    110.92
C6G  C8G  H12G      7.673    110.32
N7G  C8G  C33G     23.475    110.37
N7G  C8G  H12G      9.803    108.42
C33G C8G  H12G      8.634    109.07
C7G  N3G  C9G      42.769    128.91
C7G  N3G  H13G     29.487    116.96
C9G  N3G  H13G     29.560    113.66
N3G  C9G  O2G      60.104    119.87
N3G  C9G  C10G     60.117    119.05
O2G  C9G  C10G     50.235    121.08
C9G  C10G C11G     32.224    112.03
C9G  C10G H14G     12.863    106.31
C9G  C10G H15G     14.371    111.80
C11G C10G H14G     14.878    109.19
C11G C10G H15G     15.945    110.02
H14G C10G H15G      5.890    107.28
C10G C11G C12G     37.497    112.32
C10G C11G H16G     14.012    109.80
C10G C11G H17G     13.922    108.85
C12G C11G H16G     13.887    109.38
C12G C11G H17G     13.576    109.69
H16G C11G H17G      5.282    106.64
C11G C12G C13G     37.087    113.14
C11G C12G H18G     14.012    109.14
C11G C12G H19G     14.004    109.27
C13G C12G H18G     13.861    109.38
C13G C12G H19G     13.914    109.32
H18G C12G H19G      5.262    106.37
C12G C13G C14G     37.070    113.41
C12G C13G H20G     13.986    109.22
C12G C13G H21G     14.010    109.22
C14G C13G H20G     13.975    109.22
C14G C13G H21G     13.986    109.24
H20G C13G H21G      5.244    106.28
C13G C14G C15G     37.133    113.54
C13G C14G H22G     14.017    109.20
C13G C14G H23G     14.037    109.19
C15G C14G H22G     13.998    109.22
C15G C14G H23G     14.011    109.20
H22G C14G H23G      5.237    106.23
C14G C15G C16G     37.101    113.60
C14G C15G H24G     14.031    109.20
C14G C15G H25G     14.001    109.20
C16G C15G H24G     14.028    109.19
C16G C15G H25G     14.006    109.18
H24G C15G H25G      5.234    106.21
C15G C16G C17G     37.199    113.65
C15G C16G H26G     13.986    109.24
C15G C16G H27G     14.025    109.24
C17G C16G H26G     14.046    109.13
C17G C16G H27G     14.051    109.12
H26G C16G H27G      5.232    106.19
C16G C17G C18G     37.638    113.27
C16G C17G H28G     14.033    109.17
C16G C17G H29G     14.044    109.18
C18G C17G H28G     14.007    109.38
C18G C17G H29G     14.015    109.38
H28G C17G H29G      5.273    106.20
C17G C18G H30G     29.776    111.11
C17G C18G H31G     29.766    111.11
C17G C18G H32G     29.233    111.42
H30G C18G H31G     15.042    107.60
H30G C18G H32G     15.046    107.71
H31G C18G H32G     15.046    107.71
C7G  C19G C20G     42.210    113.35
C7G  C19G H33G     15.115    108.92
C7G  C19G H34G     14.801    107.34
C20G C19G H33G     14.233    110.12
C20G C19G H34G     13.919    110.02
H33G C19G H34G      5.285    106.85
C19G C20G C21G     38.887    111.19
C19G C20G H35G     13.709    110.45
C19G C20G H36G     13.342    109.89
C21G C20G H35G     14.335    109.55
C21G C20G H36G     13.605    108.77
H35G C20G H36G      5.398    106.87
C20G C21G N4G      44.585    113.19
C20G C21G H37G     16.486    110.54
C20G C21G H38G     16.294    111.42
N4G  C21G H37G     17.218    106.15
N4G  C21G H38G     18.483    109.09
H37G C21G H38G      6.178    106.08
C21G N4G  C22G     42.878    126.29
C21G N4G  H39G     29.038    116.57
C22G N4G  H39G     30.782    116.84
N4G  C22G N5G      63.453    121.11
N4G  C22G N6G      59.092    119.75
N5G  C22G N6G      56.538    119.14
C22G N5G  H40G     26.596    121.42
C22G N5G  H69G     25.724    120.43
H40G N5G  H69G     22.047    116.05
C22G N6G  H70G     24.759    121.09
C22G N6G  H74G     24.619    121.26
H70G N6G  H74G     21.575    116.63
C8G  N7G  C23G     47.196    130.19
C8G  N7G  H41G     30.444    115.33
C23G N7G  H41G     30.789    114.39
N7G  C23G O3G      60.200    119.69
N7G  C23G C24G     58.089    119.60
O3G  C23G C24G     50.370    120.68
C23G C24G C25G     33.023    112.26
C23G C24G H42G     13.283    106.10
C23G C24G H43G     13.998    111.74
C25G C24G H42G     15.048    109.36
C25G C24G H43G     15.897    109.98
H42G C24G H43G      5.899    107.18
C24G C25G C26G     37.746    112.51
C24G C25G H44G     14.042    109.86
C24G C25G H45G     13.972    108.87
C26G C25G H44G     13.947    109.34
C26G C25G H45G     13.678    109.51
H44G C25G H45G      5.274    106.57
C25G C26G C27G     37.664    113.04
C25G C26G H46G     14.000    109.15
C25G C26G H47G     14.024    109.30
C27G C26G H46G     13.861    109.37
C27G C26G H47G     13.951    109.38
H46G C26G H47G      5.283    106.38
C26G C27G C28G     37.313    113.53
C26G C27G H48G     14.027    109.21
C26G C27G H49G     14.061    109.17
C28G C27G H48G     14.025    109.22
C28G C27G H49G     14.019    109.20
H48G C27G H49G      5.239    106.25
C27G C28G C29G     37.525    113.47
C27G C28G H50G     14.020    109.20
C27G C28G H51G     14.048    109.23
C29G C28G H50G     14.015    109.22
C29G C28G H51G     14.047    109.23
H50G C28G H51G      5.252    106.23
C28G C29G C30G     37.242    113.65
C28G C29G H52G     14.058    109.18
C28G C29G H53G     14.028    109.19
C30G C29G H52G     14.039    109.17
C30G C29G H53G     14.048    109.18
H52G C29G H53G      5.232    106.20
C29G C30G C31G     37.338    113.62
C29G C30G H54G     13.997    109.25
C29G C30G H55G     14.021    109.26
C31G C30G H54G     14.059    109.13
C31G C30G H55G     14.067    109.13
H54G C30G H55G      5.237    106.19
C30G C31G C32G     37.647    113.28
C30G C31G H56G     14.041    109.18
C30G C31G H57G     14.049    109.17
C32G C31G H56G     14.013    109.39
C32G C31G H57G     14.018    109.38
H56G C31G H57G      5.271    106.20
C31G C32G H58G     29.770    111.11
C31G C32G H59G     29.760    111.12
C31G C32G H60G     29.228    111.41
H58G C32G H59G     15.040    107.60
H58G C32G H60G     15.043    107.71
H59G C32G H60G     15.046    107.71
C8G  C33G C34G     40.523    113.71
C8G  C33G H61G     14.284    107.30
C8G  C33G H62G     15.180    108.48
C34G C33G H61G     14.061    109.95
C34G C33G H62G     13.709    109.99
H61G C33G H62G      5.221    107.17
C33G C34G C35G     38.744    110.94
C33G C34G H63G     13.216    109.99
C33G C34G H64G     13.631    110.57
C35G C34G H63G     14.248    109.70
C35G C34G H64G     13.757    108.54
H63G C34G H64G      5.401    107.01
C34G C35G N8G      43.828    113.43
C34G C35G H65G     16.488    110.41
C34G C35G H66G     16.419    111.31
N8G  C35G H65G     16.725    105.97
N8G  C35G H66G     18.894    109.31
H65G C35G H66G      6.142    106.02
C35G N8G  C36G     42.064    126.46
C35G N8G  H67G     29.009    116.47
C36G N8G  H67G     30.676    116.65
N8G  C36G N9G      61.344    121.14
N8G  C36G N10G     58.528    119.70
N9G  C36G N10G     56.270    119.15
C36G N9G  H71G     25.151    120.76
C36G N9G  H73G     25.701    121.73
H71G N9G  H73G     21.960    116.43
C36G N10G H68G     24.993    120.97
C36G N10G H72G     25.050    120.88
H68G N10G H72G     21.534    116.46


DIHEDRALS
!
!V(dihedral) = Kchi(1 + cos(n(chi) - delta))
!
!Kchi: kcal/mole
!n: multiplicity
!delta: degrees
!
!atom types             Kchi     n    delta
!

N2G  C1G  C2G  C3G      0.6020   3      0.00
N2G  C1G  C2G  H3G      0.5325   3      0.00
N2G  C1G  C2G  H4G      0.5320   3      0.00
H1G  C1G  C2G  C3G      0.5093   3      0.00
H1G  C1G  C2G  H3G      0.5211   3      0.00
H1G  C1G  C2G  H4G      0.4877   3      0.00
H2G  C1G  C2G  C3G      0.5147   3      0.00
H2G  C1G  C2G  H3G      0.4911   3      0.00
H2G  C1G  C2G  H4G      0.5249   3      0.00
C2G  C1G  N2G  C6G      0.1020   6      0.00
C2G  C1G  N2G  H10G     0.0860   6    261.88
H1G  C1G  N2G  C6G      0.1111   6    324.80
H1G  C1G  N2G  H10G     0.0999   6    139.74
H2G  C1G  N2G  C6G      0.1040   6      0.00
H2G  C1G  N2G  H10G     0.1012   6     23.74
C1G  C2G  C3G  C4G      0.5017   3      0.00
C1G  C2G  C3G  H5G      0.4802   3      0.00
C1G  C2G  C3G  H6G      0.4720   3      0.00
H3G  C2G  C3G  C4G      0.4749   3      0.00
H3G  C2G  C3G  H5G      0.4760   3      0.00
H3G  C2G  C3G  H6G      0.5001   3      0.00
H4G  C2G  C3G  C4G      0.4796   3      0.00
H4G  C2G  C3G  H5G      0.5047   3      0.00
H4G  C2G  C3G  H6G      0.4769   3      0.00
C2G  C3G  C4G  N1G      0.6014   3      0.00
C2G  C3G  C4G  H7G      0.5132   3      0.00
C2G  C3G  C4G  H8G      0.5101   3      0.00
H5G  C3G  C4G  N1G      0.5358   3      0.00
H5G  C3G  C4G  H7G      0.4926   3      0.00
H5G  C3G  C4G  H8G      0.5252   3      0.00
H6G  C3G  C4G  N1G      0.5291   3      0.00
H6G  C3G  C4G  H7G      0.5221   3      0.00
H6G  C3G  C4G  H8G      0.4934   3      0.00
C3G  C4G  N1G  C5G      0.1006   6    278.84
C3G  C4G  N1G  H9G      0.0947   6    102.58
H7G  C4G  N1G  C5G      0.1017   6    156.65
H7G  C4G  N1G  H9G      0.1039   6    340.40
H8G  C4G  N1G  C5G      0.1112   6     40.61
H8G  C4G  N1G  H9G      0.1028   6    224.36
C4G  N1G  C5G  O1G      0.8637   2    180.00
C4G  N1G  C5G  C7G      1.0024   2    180.00
H9G  N1G  C5G  O1G      0.9465   2    180.00
H9G  N1G  C5G  C7G      0.7942   2    180.00
C1G  N2G  C6G  O4G      0.8004   2    180.00
C1G  N2G  C6G  C8G      0.7301   2    180.00
H10G N2G  C6G  O4G      0.9071   2    180.00
H10G N2G  C6G  C8G      0.6034   2    180.00
N1G  C5G  C7G  N3G      0.1652   6    189.76
N1G  C5G  C7G  C19G     0.1387   6     65.52
N1G  C5G  C7G  H11G     0.1022   6    309.47
O1G  C5G  C7G  N3G      0.1703   6      8.61
O1G  C5G  C7G  C19G     0.1471   6    244.36
O1G  C5G  C7G  H11G     0.1070   6    128.32
N2G  C6G  C8G  N7G      0.1887   6    180.00
N2G  C6G  C8G  C33G     0.1415   6    180.00
N2G  C6G  C8G  H12G     0.0989   6    174.85
O4G  C6G  C8G  N7G      0.1835   6    180.00
O4G  C6G  C8G  C33G     0.1426   6    180.00
O4G  C6G  C8G  H12G     0.1019   6    355.29
C5G  C7G  N3G  C9G      0.1305   6    274.38
C5G  C7G  N3G  H13G     0.1153   6      0.00
C19G C7G  N3G  C9G      0.1064   6     38.12
C19G C7G  N3G  H13G     0.0996   6      0.00
H11G C7G  N3G  C9G      0.0707   6    156.49
H11G C7G  N3G  H13G     0.0727   6      0.00
C5G  C7G  C19G C20G     0.6191   3     10.60
C5G  C7G  C19G H33G     0.5994   3      0.00
C5G  C7G  C19G H34G     0.6104   3    132.30
N3G  C7G  C19G C20G     0.6494   3      0.00
N3G  C7G  C19G H33G     0.6312   3      0.00
N3G  C7G  C19G H34G     0.6410   3      0.00
H11G C7G  C19G C20G     0.4324   3      0.00
H11G C7G  C19G H33G     0.4664   3      0.00
H11G C7G  C19G H34G     0.4542   3      0.00
C6G  C8G  N7G  C23G     0.1044   6    180.00
C6G  C8G  N7G  H41G     0.1054   6    180.00
C33G C8G  N7G  C23G     0.1030   6    180.00
C33G C8G  N7G  H41G     0.1072   6    180.00
H12G C8G  N7G  C23G     0.0580   6    180.00
H12G C8G  N7G  H41G     0.0680   6    180.00
C6G  C8G  C33G C34G     0.5557   3      0.00
C6G  C8G  C33G H61G     0.5772   3      0.00
C6G  C8G  C33G H62G     0.5447   3      0.00
N7G  C8G  C33G C34G     0.5628   3      0.00
N7G  C8G  C33G H61G     0.5814   3      0.00
N7G  C8G  C33G H62G     0.5868   3      0.00
H12G C8G  C33G C34G     0.4200   3      0.00
H12G C8G  C33G H61G     0.4637   3      0.00
H12G C8G  C33G H62G     0.4532   3      0.00
C7G  N3G  C9G  O2G      0.8060   2    180.00
C7G  N3G  C9G  C10G     0.5423   2    180.00
H13G N3G  C9G  O2G      0.7978   2    180.00
H13G N3G  C9G  C10G     0.7492   2    180.00
N3G  C9G  C10G C11G     0.1207   6    276.52
N3G  C9G  C10G H14G     0.1190   6     35.72
N3G  C9G  C10G H15G     0.1230   6      0.00
O2G  C9G  C10G C11G     0.1193   6     97.04
O2G  C9G  C10G H14G     0.1312   6    216.24
O2G  C9G  C10G H15G     0.1147   6      0.00
C9G  C10G C11G C12G     0.4913   3      0.00
C9G  C10G C11G H16G     0.4669   3      0.00
C9G  C10G C11G H17G     0.4733   3      0.00
H14G C10G C11G C12G     0.4639   3      0.00
H14G C10G C11G H16G     0.4749   3      0.00
H14G C10G C11G H17G     0.5007   3      0.00
H15G C10G C11G C12G     0.4554   3      0.00
H15G C10G C11G H16G     0.4907   3      0.00
H15G C10G C11G H17G     0.4686   3      0.00
C10G C11G C12G C13G     0.4714   3      0.00
C10G C11G C12G H18G     0.4650   3      0.00
C10G C11G C12G H19G     0.4647   3      0.00
H16G C11G C12G C13G     0.4562   3      0.00
H16G C11G C12G H18G     0.4678   3      0.00
H16G C11G C12G H19G     0.4974   3      0.00
H17G C11G C12G C13G     0.4571   3      0.00
H17G C11G C12G H18G     0.4991   3      0.00
H17G C11G C12G H19G     0.4690   3      0.00
C11G C12G C13G C14G     0.4555   3      0.00
C11G C12G C13G H20G     0.4565   3      0.00
C11G C12G C13G H21G     0.4566   3      0.00
H18G C12G C13G C14G     0.4531   3      0.00
H18G C12G C13G H20G     0.4655   3      0.00
H18G C12G C13G H21G     0.4958   3      0.00
H19G C12G C13G C14G     0.4531   3      0.00
H19G C12G C13G H20G     0.4953   3      0.00
H19G C12G C13G H21G     0.4651   3      0.00
C12G C13G C14G C15G     0.4436   3      0.00
C12G C13G C14G H22G     0.4523   3      0.00
C12G C13G C14G H23G     0.4530   3      0.00
H20G C13G C14G C15G     0.4502   3      0.00
H20G C13G C14G H22G     0.4643   3      0.00
H20G C13G C14G H23G     0.4946   3      0.00
H21G C13G C14G C15G     0.4508   3      0.00
H21G C13G C14G H22G     0.4946   3      0.00
H21G C13G C14G H23G     0.4645   3      0.00
C13G C14G C15G C16G     0.4390   3      0.00
C13G C14G C15G H24G     0.4513   3      0.00
C13G C14G C15G H25G     0.4508   3      0.00
H22G C14G C15G C16G     0.4489   3      0.00
H22G C14G C15G H24G     0.4939   3      0.00
H22G C14G C15G H25G     0.4635   3      0.00
H23G C14G C15G C16G     0.4497   3      0.00
H23G C14G C15G H24G     0.4634   3      0.00
H23G C14G C15G H25G     0.4939   3      0.00
C14G C15G C16G C17G     0.4337   3      0.00
C14G C15G C16G H26G     0.4487   3      0.00
C14G C15G C16G H27G     0.4498   3      0.00
H24G C15G C16G C17G     0.4485   3      0.00
H24G C15G C16G H26G     0.4937   3      0.00
H24G C15G C16G H27G     0.4632   3      0.00
H25G C15G C16G C17G     0.4479   3      0.00
H25G C15G C16G H26G     0.4631   3      0.00
H25G C15G C16G H27G     0.4936   3      0.00
C15G C16G C17G C18G     0.4359   3      0.00
C15G C16G C17G H28G     0.4493   3      0.00
C15G C16G C17G H29G     0.4499   3      0.00
H26G C16G C17G C18G     0.4509   3      0.00
H26G C16G C17G H28G     0.4634   3      0.00
H26G C16G C17G H29G     0.4944   3      0.00
H27G C16G C17G C18G     0.4510   3      0.00
H27G C16G C17G H28G     0.4944   3      0.00
H27G C16G C17G H29G     0.4635   3      0.00
C16G C17G C18G H30G     0.4463   3      0.00
C16G C17G C18G H31G     0.4464   3      0.00
C16G C17G C18G H32G     0.4544   3      0.00
H28G C17G C18G H30G     0.4631   3      0.00
H28G C17G C18G H31G     0.4893   3      0.00
H28G C17G C18G H32G     0.4681   3      0.00
H29G C17G C18G H30G     0.4894   3      0.00
H29G C17G C18G H31G     0.4632   3      0.00
H29G C17G C18G H32G     0.4681   3      0.00
C7G  C19G C20G C21G     0.4777   3      0.00
C7G  C19G C20G H35G     0.4768   3      0.00
C7G  C19G C20G H36G     0.4610   3      0.00
H33G C19G C20G C21G     0.4711   3      0.00
H33G C19G C20G H35G     0.5026   3      0.00
H33G C19G C20G H36G     0.4838   3      0.00
H34G C19G C20G C21G     0.4786   3      0.00
H34G C19G C20G H35G     0.4782   3      0.00
H34G C19G C20G H36G     0.5023   3      0.00
C19G C20G C21G N4G      0.5225   3      0.00
C19G C20G C21G H37G     0.5003   3      0.00
C19G C20G C21G H38G     0.5001   3      0.00
H35G C20G C21G N4G      0.5123   3      0.00
H35G C20G C21G H37G     0.4923   3      0.00
H35G C20G C21G H38G     0.5311   3      0.00
H36G C20G C21G N4G      0.5100   3      0.00
H36G C20G C21G H37G     0.5281   3      0.00
H36G C20G C21G H38G     0.5071   3      0.00
C20G C21G N4G  C22G     0.1053   6     95.40
C20G C21G N4G  H39G     0.0856   6      0.00
H37G C21G N4G  C22G     0.1121   6      0.00
H37G C21G N4G  H39G     0.0981   6      0.00
H38G C21G N4G  C22G     0.0958   6    220.06
H38G C21G N4G  H39G     0.0967   6      0.00
C21G N4G  C22G N5G      0.4692   2    180.00
C21G N4G  C22G N6G      0.5486   2    180.00
H39G N4G  C22G N5G      0.6524   2    180.00
H39G N4G  C22G N6G      0.5253   2    180.00
N4G  C22G N5G  H40G     0.3505   2    180.00
N4G  C22G N5G  H69G     0.6210   2    180.00
N6G  C22G N5G  H40G     0.5707   2    180.00
N6G  C22G N5G  H69G     0.4341   2    180.00
N4G  C22G N6G  H70G     0.5303   2    180.00
N4G  C22G N6G  H74G     0.3562   2    180.00
N5G  C22G N6G  H70G     0.3345   2    180.00
N5G  C22G N6G  H74G     0.5484   2    180.00
C8G  N7G  C23G O3G      0.8066   2    180.00
C8G  N7G  C23G C24G     0.4818   2    180.00
H41G N7G  C23G O3G      0.7391   2    180.00
H41G N7G  C23G C24G     0.6278   2    180.00
N7G  C23G C24G C25G     0.1196   6    264.85
N7G  C23G C24G H42G     0.1253   6     24.25
N7G  C23G C24G H43G     0.1219   6    140.74
O3G  C23G C24G C25G     0.1122   6      0.00
O3G  C23G C24G H42G     0.1304   6      0.00
O3G  C23G C24G H43G     0.1106   6    322.84
C23G C24G C25G C26G     0.4474   3      0.00
C23G C24G C25G H44G     0.4548   3      0.00
C23G C24G C25G H45G     0.4630   3      0.00
H42G C24G C25G C26G     0.4586   3      0.00
H42G C24G C25G H44G     0.4770   3      0.00
H42G C24G C25G H45G     0.5013   3      0.00
H43G C24G C25G C26G     0.4478   3      0.00
H43G C24G C25G H44G     0.4856   3      0.00
H43G C24G C25G H45G     0.4656   3      0.00
C24G C25G C26G C27G     0.4516   3      0.00
C24G C25G C26G H46G     0.4595   3      0.00
C24G C25G C26G H47G     0.4597   3      0.00
H44G C25G C26G C27G     0.4538   3      0.00
H44G C25G C26G H46G     0.4690   3      0.00
H44G C25G C26G H47G     0.4964   3      0.00
H45G C25G C26G C27G     0.4571   3      0.00
H45G C25G C26G H46G     0.4990   3      0.00
H45G C25G C26G H47G     0.4690   3      0.00
C25G C26G C27G C28G     0.4402   3      0.00
C25G C26G C27G H48G     0.4523   3      0.00
C25G C26G C27G H49G     0.4540   3      0.00
H46G C26G C27G C28G     0.4507   3      0.00
H46G C26G C27G H48G     0.4668   3      0.00
H46G C26G C27G H49G     0.4959   3      0.00
H47G C26G C27G C28G     0.4509   3      0.00
H47G C26G C27G H48G     0.4944   3      0.00
H47G C26G C27G H49G     0.4654   3      0.00
C26G C27G C28G C29G     0.4385   3      0.00
C26G C27G C28G H50G     0.4505   3      0.00
C26G C27G C28G H51G     0.4513   3      0.00
H48G C27G C28G C29G     0.4502   3      0.00
H48G C27G C28G H50G     0.4650   3      0.00
H48G C27G C28G H51G     0.4941   3      0.00
H49G C27G C28G C29G     0.4513   3      0.00
H49G C27G C28G H50G     0.4945   3      0.00
H49G C27G C28G H51G     0.4647   3      0.00
C27G C28G C29G C30G     0.4349   3      0.00
C27G C28G C29G H52G     0.4506   3      0.00
C27G C28G C29G H53G     0.4497   3      0.00
H50G C28G C29G C30G     0.4489   3      0.00
H50G C28G C29G H52G     0.4941   3      0.00
H50G C28G C29G H53G     0.4644   3      0.00
H51G C28G C29G C30G     0.4492   3      0.00
H51G C28G C29G H52G     0.4642   3      0.00
H51G C28G C29G H53G     0.4936   3      0.00
C28G C29G C30G C31G     0.4336   3      0.00
C28G C29G C30G H54G     0.4488   3      0.00
C28G C29G C30G H55G     0.4493   3      0.00
H52G C29G C30G C31G     0.4490   3      0.00
H52G C29G C30G H54G     0.4938   3      0.00
H52G C29G C30G H55G     0.4635   3      0.00
H53G C29G C30G C31G     0.4486   3      0.00
H53G C29G C30G H54G     0.4636   3      0.00
H53G C29G C30G H55G     0.4935   3      0.00
C29G C30G C31G C32G     0.4351   3      0.00
C29G C30G C31G H56G     0.4492   3      0.00
C29G C30G C31G H57G     0.4501   3      0.00
H54G C30G C31G C32G     0.4511   3      0.00
H54G C30G C31G H56G     0.4639   3      0.00
H54G C30G C31G H57G     0.4945   3      0.00
H55G C30G C31G C32G     0.4512   3      0.00
H55G C30G C31G H56G     0.4943   3      0.00
H55G C30G C31G H57G     0.4638   3      0.00
C30G C31G C32G H58G     0.4463   3      0.00
C30G C31G C32G H59G     0.4462   3      0.00
C30G C31G C32G H60G     0.4542   3      0.00
H56G C31G C32G H58G     0.4631   3      0.00
H56G C31G C32G H59G     0.4892   3      0.00
H56G C31G C32G H60G     0.4680   3      0.00
H57G C31G C32G H58G     0.4894   3      0.00
H57G C31G C32G H59G     0.4631   3      0.00
H57G C31G C32G H60G     0.4681   3      0.00
C8G  C33G C34G C35G     0.4815   3      0.00
C8G  C33G C34G H63G     0.4790   3      0.00
C8G  C33G C34G H64G     0.4697   3      0.00
H61G C33G C34G C35G     0.4711   3      0.00
H61G C33G C34G H63G     0.5004   3      0.00
H61G C33G C34G H64G     0.4741   3      0.00
H62G C33G C34G C35G     0.4883   3      0.00
H62G C33G C34G H63G     0.4864   3      0.00
H62G C33G C34G H64G     0.4994   3      0.00
C33G C34G C35G N8G      0.4751   3      0.00
C33G C34G C35G H65G     0.4789   3      0.00
C33G C34G C35G H66G     0.4954   3      0.00
H63G C34G C35G N8G      0.4930   3      0.00
H63G C34G C35G H65G     0.4914   3      0.00
H63G C34G C35G H66G     0.5264   3      0.00
H64G C34G C35G N8G      0.5110   3      0.00
H64G C34G C35G H65G     0.5327   3      0.00
H64G C34G C35G H66G     0.5060   3      0.00
C34G C35G N8G  C36G     0.1042   6     98.05
C34G C35G N8G  H67G     0.0889   6      0.00
H65G C35G N8G  C36G     0.1123   6    336.77
H65G C35G N8G  H67G     0.0986   6      0.00
H66G C35G N8G  C36G     0.0961   6    222.91
H66G C35G N8G  H67G     0.0946   6     35.21
C35G N8G  C36G N9G      0.4925   2    180.00
C35G N8G  C36G N10G     0.5298   2    180.00
H67G N8G  C36G N9G      0.6904   2    180.00
H67G N8G  C36G N10G     0.5417   2    180.00
N8G  C36G N9G  H71G     0.6047   2    180.00
N8G  C36G N9G  H73G     0.3488   2    180.00
N10G C36G N9G  H71G     0.4140   2    180.00
N10G C36G N9G  H73G     0.5722   2    180.00
N8G  C36G N10G H68G     0.3742   2    180.00
N8G  C36G N10G H72G     0.5361   2    180.00
N9G  C36G N10G H68G     0.5688   2    180.00
N9G  C36G N10G H72G     0.3469   2    166.16

IMPROPER
!
!V(improper) = Kpsi(psi - psi0)**2
!
!Kpsi: kcal/mole/rad**2
!psi0: degrees
!note that the second column of numbers (0) is ignored
!
!atom types             Kpsi        0  psi0
!


NONBONDED nbxmod  5 atom cdiel shift vatom vdistance vswitch -
cutnb 14.0 ctofnb 12.0 ctonnb 10.0 eps 1.0 e14fac 1.0 wmin 1.5
                !adm jr., 5/08/91, suggested cutoff scheme
!
!V(Lennard-Jones) = Eps(i,j)*[(Rmin(i,j)/r(i,j))**12 - 2(Rmin(i,j)/r(i,j))**6]
!
!epsilon [kcal/mole]: Eps(i,j) = sqrt(eps(i) * eps(j))
!Rmin/2  [A]:         Rmin(i,j) = Rmin/2(i) + Rmin/2(j)
!
!atom  ignored   epsilon     Rmin/2  ignored   eps,1-4     Rmin/2,1-4
!

C1G      0.0     -0.1050     1.9255    ! 
C2G      0.0     -0.1050     1.9255    ! 
C3G      0.0     -0.1050     1.9255    ! 
C4G      0.0     -0.1050     1.9255    ! 
N1G      0.0     -0.0690     1.8300    ! 
N2G      0.0     -0.0690     1.8300    ! 
C5G      0.0     -0.1050     1.9255    ! 
C6G      0.0     -0.1050     1.9255    ! 
O4G      0.0     -0.0600     1.7500    ! 
O1G      0.0     -0.0600     1.7500    ! 
C7G      0.0     -0.1050     1.9255    ! 
C8G      0.0     -0.1050     1.9255    ! 
N3G      0.0     -0.0690     1.8300    ! 
C9G      0.0     -0.1050     1.9255    ! 
O2G      0.0     -0.0600     1.7500    ! 
C10G     0.0     -0.1050     1.9255    ! 
C11G     0.0     -0.1050     1.9255    ! 
C12G     0.0     -0.1050     1.9255    ! 
C13G     0.0     -0.1050     1.9255    ! 
C14G     0.0     -0.1050     1.9255    ! 
C15G     0.0     -0.1050     1.9255    ! 
C16G     0.0     -0.1050     1.9255    ! 
C17G     0.0     -0.1050     1.9255    ! 
C18G     0.0     -0.1050     1.9255    ! 
C19G     0.0     -0.1050     1.9255    ! 
C20G     0.0     -0.1050     1.9255    ! 
C21G     0.0     -0.1050     1.9255    ! 
N4G      0.0     -0.0690     1.8300    ! 
C22G     0.0     -0.1050     1.9255    ! 
N5G      0.0     -0.0690     1.8300    ! 
N6G      0.0     -0.0690     1.8300    ! 
N7G      0.0     -0.0690     1.8300    ! 
C23G     0.0     -0.1050     1.9255    ! 
O3G      0.0     -0.0600     1.7500    ! 
C24G     0.0     -0.1050     1.9255    ! 
C25G     0.0     -0.1050     1.9255    ! 
C26G     0.0     -0.1050     1.9255    ! 
C27G     0.0     -0.1050     1.9255    ! 
C28G     0.0     -0.1050     1.9255    ! 
C29G     0.0     -0.1050     1.9255    ! 
C30G     0.0     -0.1050     1.9255    ! 
C31G     0.0     -0.1050     1.9255    ! 
C32G     0.0     -0.1050     1.9255    ! 
C33G     0.0     -0.1050     1.9255    ! 
C34G     0.0     -0.1050     1.9255    ! 
C35G     0.0     -0.1050     1.9255    ! 
N8G      0.0     -0.0690     1.8300    ! 
C36G     0.0     -0.1050     1.9255    ! 
N9G      0.0     -0.0690     1.8300    ! 
N10G     0.0     -0.0690     1.8300    ! 
H1G      0.0     -0.0440     1.4430    ! 
H2G      0.0     -0.0440     1.4430    ! 
H3G      0.0     -0.0440     1.4430    ! 
H4G      0.0     -0.0440     1.4430    ! 
H5G      0.0     -0.0440     1.4430    ! 
H6G      0.0     -0.0440     1.4430    ! 
H7G      0.0     -0.0440     1.4430    ! 
H8G      0.0     -0.0440     1.4430    ! 
H9G      0.0     -0.0440     1.4430    ! 
H10G     0.0     -0.0440     1.4430    ! 
H11G     0.0     -0.0440     1.4430    ! 
H12G     0.0     -0.0440     1.4430    ! 
H13G     0.0     -0.0440     1.4430    ! 
H14G     0.0     -0.0440     1.4430    ! 
H15G     0.0     -0.0440     1.4430    ! 
H16G     0.0     -0.0440     1.4430    ! 
H17G     0.0     -0.0440     1.4430    ! 
H18G     0.0     -0.0440     1.4430    ! 
H19G     0.0     -0.0440     1.4430    ! 
H20G     0.0     -0.0440     1.4430    ! 
H21G     0.0     -0.0440     1.4430    ! 
H22G     0.0     -0.0440     1.4430    ! 
H23G     0.0     -0.0440     1.4430    ! 
H24G     0.0     -0.0440     1.4430    ! 
H25G     0.0     -0.0440     1.4430    ! 
H26G     0.0     -0.0440     1.4430    ! 
H27G     0.0     -0.0440     1.4430    ! 
H28G     0.0     -0.0440     1.4430    ! 
H29G     0.0     -0.0440     1.4430    ! 
H30G     0.0     -0.0440     1.4430    ! 
H31G     0.0     -0.0440     1.4430    ! 
H32G     0.0     -0.0440     1.4430    ! 
H33G     0.0     -0.0440     1.4430    ! 
H34G     0.0     -0.0440     1.4430    ! 
H35G     0.0     -0.0440     1.4430    ! 
H36G     0.0     -0.0440     1.4430    ! 
H37G     0.0     -0.0440     1.4430    ! 
H38G     0.0     -0.0440     1.4430    ! 
H39G     0.0     -0.0440     1.4430    ! 
H40G     0.0     -0.0440     1.4430    ! 
H41G     0.0     -0.0440     1.4430    ! 
H42G     0.0     -0.0440     1.4430    ! 
H43G     0.0     -0.0440     1.4430    ! 
H44G     0.0     -0.0440     1.4430    ! 
H45G     0.0     -0.0440     1.4430    ! 
H46G     0.0     -0.0440     1.4430    ! 
H47G     0.0     -0.0440     1.4430    ! 
H48G     0.0     -0.0440     1.4430    ! 
H49G     0.0     -0.0440     1.4430    ! 
H50G     0.0     -0.0440     1.4430    ! 
H51G     0.0     -0.0440     1.4430    ! 
H52G     0.0     -0.0440     1.4430    ! 
H53G     0.0     -0.0440     1.4430    ! 
H54G     0.0     -0.0440     1.4430    ! 
H55G     0.0     -0.0440     1.4430    ! 
H56G     0.0     -0.0440     1.4430    ! 
H57G     0.0     -0.0440     1.4430    ! 
H58G     0.0     -0.0440     1.4430    ! 
H59G     0.0     -0.0440     1.4430    ! 
H60G     0.0     -0.0440     1.4430    ! 
H61G     0.0     -0.0440     1.4430    ! 
H62G     0.0     -0.0440     1.4430    ! 
H63G     0.0     -0.0440     1.4430    ! 
H64G     0.0     -0.0440     1.4430    ! 
H65G     0.0     -0.0440     1.4430    ! 
H66G     0.0     -0.0440     1.4430    ! 
H67G     0.0     -0.0440     1.4430    ! 
H68G     0.0     -0.0440     1.4430    ! 
H69G     0.0     -0.0440     1.4430    ! 
H70G     0.0     -0.0440     1.4430    ! 
H71G     0.0     -0.0440     1.4430    ! 
H72G     0.0     -0.0440     1.4430    ! 
H73G     0.0     -0.0440     1.4430    ! 
H74G     0.0     -0.0440     1.4430    ! 
END
