# Supplementary material for: A Systematic Approach: Molecular Dynamics Study and Parametrisation of Gemini Type Cationic Surfactants
Source: Int J Mol Sci. 2021 Oct 10;22(20):10939. doi: 10.3390/ijms222010939 (PMC8536075; doi:10.3390/ijms222010939)
Supplement: Supplementary file 1 [file ijms-22-10939-s001.zip › Force_fields/Alg_4_09/Alg_4_09.pdb]

REMARK original generated coordinate pdb file
ATOM      1  C1G AL3 X   1      -3.588  -2.931   1.470  1.00  0.00      GEM  C
ATOM      2  C2G AL3 X   1      -2.598  -1.950   2.113  1.00  0.00      GEM  C
ATOM      3  C3G AL3 X   1      -1.170  -2.510   2.140  1.00  0.00      GEM  C
ATOM      4  C4G AL3 X   1      -0.179  -1.522   2.774  1.00  0.00      GEM  C
ATOM      5  N1G AL3 X   1       1.170  -2.068   2.893  1.00  0.00      GEM  N
ATOM      6  N2G AL3 X   1      -4.967  -2.441   1.486  1.00  0.00      GEM  N
ATOM      7  C5G AL3 X   1       2.173  -1.814   2.030  1.00  0.00      GEM  C
ATOM      8  C6G AL3 X   1      -5.850  -2.729   2.464  1.00  0.00      GEM  C
ATOM      9  O4G AL3 X   1      -5.594  -3.465   3.427  1.00  0.00      GEM  O
ATOM     10  O1G AL3 X   1       2.069  -1.069   1.045  1.00  0.00      GEM  O
ATOM     11  C7G AL3 X   1       3.534  -2.486   2.328  1.00  0.00      GEM  C
ATOM     12  C8G AL3 X   1      -7.251  -2.096   2.333  1.00  0.00      GEM  C
ATOM     13  N3G AL3 X   1       3.490  -3.491   3.389  1.00  0.00      GEM  N
ATOM     14  C9G AL3 X   1       3.330  -4.845   3.284  1.00  0.00      GEM  C
ATOM     15  O2G AL3 X   1       3.426  -5.558   4.293  1.00  0.00      GEM  O
ATOM     16 C10G AL3 X   1       3.047  -5.451   1.920  1.00  0.00      GEM  C
ATOM     17 C11G AL3 X   1       4.332  -5.977   1.243  1.00  0.00      GEM  C
ATOM     18 C12G AL3 X   1       4.041  -6.682  -0.089  1.00  0.00      GEM  C
ATOM     19 C13G AL3 X   1       5.305  -7.214  -0.779  1.00  0.00      GEM  C
ATOM     20 C14G AL3 X   1       5.022  -7.922  -2.111  1.00  0.00      GEM  C
ATOM     21 C15G AL3 X   1       6.284  -8.454  -2.803  1.00  0.00      GEM  C
ATOM     22 C16G AL3 X   1       6.002  -9.160  -4.137  1.00  0.00      GEM  C
ATOM     23 C17G AL3 X   1       7.264  -9.693  -4.830  1.00  0.00      GEM  C
ATOM     24 C18G AL3 X   1       6.972 -10.396  -6.161  1.00  0.00      GEM  C
ATOM     25 C19G AL3 X   1       4.580  -1.400   2.661  1.00  0.00      GEM  C
ATOM     26 C20G AL3 X   1       6.016  -1.937   2.719  1.00  0.00      GEM  C
ATOM     27 C21G AL3 X   1       7.018  -0.810   3.015  1.00  0.00      GEM  C
ATOM     28  N4G AL3 X   1       8.403  -1.284   3.134  1.00  0.00      GEM  N
ATOM     29 C22G AL3 X   1       8.976  -1.785   4.233  1.00  0.00      GEM  C
ATOM     30  N5G AL3 X   1       8.308  -1.853   5.393  1.00  0.00      GEM  N
ATOM     31  N6G AL3 X   1      10.243  -2.226   4.181  1.00  0.00      GEM  N
ATOM     32  N7G AL3 X   1      -7.506  -1.325   3.548  1.00  0.00      GEM  N
ATOM     33 C23G AL3 X   1      -7.736   0.007   3.711  1.00  0.00      GEM  C
ATOM     34  O3G AL3 X   1      -7.909   0.467   4.852  1.00  0.00      GEM  O
ATOM     35 C24G AL3 X   1      -7.825   0.909   2.490  1.00  0.00      GEM  C
ATOM     36 C25G AL3 X   1      -9.242   0.921   1.874  1.00  0.00      GEM  C
ATOM     37 C26G AL3 X   1      -9.373   1.928   0.723  1.00  0.00      GEM  C
ATOM     38 C27G AL3 X   1     -10.778   1.954   0.106  1.00  0.00      GEM  C
ATOM     39 C28G AL3 X   1     -10.925   2.964  -1.041  1.00  0.00      GEM  C
ATOM     40 C29G AL3 X   1     -12.331   2.989  -1.657  1.00  0.00      GEM  C
ATOM     41 C30G AL3 X   1     -12.483   4.000  -2.802  1.00  0.00      GEM  C
ATOM     42 C31G AL3 X   1     -13.889   4.024  -3.418  1.00  0.00      GEM  C
ATOM     43 C32G AL3 X   1     -14.033   5.038  -4.560  1.00  0.00      GEM  C
ATOM     44 C33G AL3 X   1      -8.331  -3.183   2.150  1.00  0.00      GEM  C
ATOM     45 C34G AL3 X   1      -8.167  -4.007   0.866  1.00  0.00      GEM  C
ATOM     46 C35G AL3 X   1      -9.316  -5.013   0.708  1.00  0.00      GEM  C
ATOM     47  N8G AL3 X   1      -9.197  -5.853  -0.491  1.00  0.00      GEM  N
ATOM     48 C36G AL3 X   1      -9.557  -5.518  -1.735  1.00  0.00      GEM  C
ATOM     49  N9G AL3 X   1     -10.216  -4.378  -1.982  1.00  0.00      GEM  N
ATOM     50 N10G AL3 X   1      -9.229  -6.319  -2.761  1.00  0.00      GEM  N
ATOM     51  H1G AL3 X   1      -3.316  -3.122   0.426  1.00  0.00      GEM  H
ATOM     52  H2G AL3 X   1      -3.577  -3.887   2.001  1.00  0.00      GEM  H
ATOM     53  H3G AL3 X   1      -2.619  -1.002   1.559  1.00  0.00      GEM  H
ATOM     54  H4G AL3 X   1      -2.930  -1.731   3.136  1.00  0.00      GEM  H
ATOM     55  H5G AL3 X   1      -1.154  -3.450   2.708  1.00  0.00      GEM  H
ATOM     56  H6G AL3 X   1      -0.836  -2.747   1.121  1.00  0.00      GEM  H
ATOM     57  H7G AL3 X   1      -0.113  -0.609   2.177  1.00  0.00      GEM  H
ATOM     58  H8G AL3 X   1      -0.516  -1.244   3.779  1.00  0.00      GEM  H
ATOM     59  H9G AL3 X   1       1.356  -2.724   3.642  1.00  0.00      GEM  H
ATOM     60 H10G AL3 X   1      -5.243  -1.790   0.760  1.00  0.00      GEM  H
ATOM     61 H11G AL3 X   1       3.835  -2.970   1.395  1.00  0.00      GEM  H
ATOM     62 H12G AL3 X   1      -7.281  -1.417   1.480  1.00  0.00      GEM  H
ATOM     63 H13G AL3 X   1       3.720  -3.179   4.329  1.00  0.00      GEM  H
ATOM     64 H14G AL3 X   1       2.361  -6.287   2.091  1.00  0.00      GEM  H
ATOM     65 H15G AL3 X   1       2.538  -4.743   1.258  1.00  0.00      GEM  H
ATOM     66 H16G AL3 X   1       5.029  -5.146   1.070  1.00  0.00      GEM  H
ATOM     67 H17G AL3 X   1       4.834  -6.673   1.927  1.00  0.00      GEM  H
ATOM     68 H18G AL3 X   1       3.345  -7.515   0.088  1.00  0.00      GEM  H
ATOM     69 H19G AL3 X   1       3.524  -5.984  -0.764  1.00  0.00      GEM  H
ATOM     70 H20G AL3 X   1       6.001  -6.379  -0.953  1.00  0.00      GEM  H
ATOM     71 H21G AL3 X   1       5.822  -7.910  -0.101  1.00  0.00      GEM  H
ATOM     72 H22G AL3 X   1       4.325  -8.756  -1.936  1.00  0.00      GEM  H
ATOM     73 H23G AL3 X   1       4.504  -7.225  -2.788  1.00  0.00      GEM  H
ATOM     74 H24G AL3 X   1       6.801  -9.151  -2.127  1.00  0.00      GEM  H
ATOM     75 H25G AL3 X   1       6.981  -7.620  -2.976  1.00  0.00      GEM  H
ATOM     76 H26G AL3 X   1       5.305  -9.995  -3.964  1.00  0.00      GEM  H
ATOM     77 H27G AL3 X   1       5.485  -8.464  -4.814  1.00  0.00      GEM  H
ATOM     78 H28G AL3 X   1       7.960  -8.859  -5.003  1.00  0.00      GEM  H
ATOM     79 H29G AL3 X   1       7.781 -10.389  -4.155  1.00  0.00      GEM  H
ATOM     80 H30G AL3 X   1       6.305 -11.256  -6.016  1.00  0.00      GEM  H
ATOM     81 H31G AL3 X   1       6.485  -9.715  -6.871  1.00  0.00      GEM  H
ATOM     82 H32G AL3 X   1       7.893 -10.764  -6.630  1.00  0.00      GEM  H
ATOM     83 H33G AL3 X   1       4.313  -0.930   3.619  1.00  0.00      GEM  H
ATOM     84 H34G AL3 X   1       4.500  -0.624   1.894  1.00  0.00      GEM  H
ATOM     85 H35G AL3 X   1       6.104  -2.716   3.485  1.00  0.00      GEM  H
ATOM     86 H36G AL3 X   1       6.280  -2.401   1.761  1.00  0.00      GEM  H
ATOM     87 H37G AL3 X   1       7.017  -0.074   2.207  1.00  0.00      GEM  H
ATOM     88 H38G AL3 X   1       6.748  -0.263   3.925  1.00  0.00      GEM  H
ATOM     89 H39G AL3 X   1       8.944  -1.319   2.279  1.00  0.00      GEM  H
ATOM     90 H40G AL3 X   1       7.403  -1.421   5.506  1.00  0.00      GEM  H
ATOM     91 H41G AL3 X   1      -7.457  -1.852   4.416  1.00  0.00      GEM  H
ATOM     92 H42G AL3 X   1      -7.572   1.916   2.837  1.00  0.00      GEM  H
ATOM     93 H43G AL3 X   1      -7.088   0.634   1.727  1.00  0.00      GEM  H
ATOM     94 H44G AL3 X   1      -9.499  -0.083   1.510  1.00  0.00      GEM  H
ATOM     95 H45G AL3 X   1      -9.969   1.165   2.660  1.00  0.00      GEM  H
ATOM     96 H46G AL3 X   1      -9.118   2.932   1.092  1.00  0.00      GEM  H
ATOM     97 H47G AL3 X   1      -8.636   1.687  -0.057  1.00  0.00      GEM  H
ATOM     98 H48G AL3 X   1     -11.030   0.948  -0.264  1.00  0.00      GEM  H
ATOM     99 H49G AL3 X   1     -11.514   2.187   0.890  1.00  0.00      GEM  H
ATOM    100 H50G AL3 X   1     -10.674   3.970  -0.671  1.00  0.00      GEM  H
ATOM    101 H51G AL3 X   1     -10.189   2.732  -1.825  1.00  0.00      GEM  H
ATOM    102 H52G AL3 X   1     -13.067   3.218  -0.872  1.00  0.00      GEM  H
ATOM    103 H53G AL3 X   1     -12.581   1.983  -2.028  1.00  0.00      GEM  H
ATOM    104 H54G AL3 X   1     -12.234   5.006  -2.432  1.00  0.00      GEM  H
ATOM    105 H55G AL3 X   1     -11.748   3.771  -3.589  1.00  0.00      GEM  H
ATOM    106 H56G AL3 X   1     -14.138   3.019  -3.789  1.00  0.00      GEM  H
ATOM    107 H57G AL3 X   1     -14.624   4.252  -2.632  1.00  0.00      GEM  H
ATOM    108 H58G AL3 X   1     -13.824   6.058  -4.211  1.00  0.00      GEM  H
ATOM    109 H59G AL3 X   1     -13.334   4.816  -5.376  1.00  0.00      GEM  H
ATOM    110 H60G AL3 X   1     -15.048   5.030  -4.977  1.00  0.00      GEM  H
ATOM    111 H61G AL3 X   1      -9.305  -2.677   2.148  1.00  0.00      GEM  H
ATOM    112 H62G AL3 X   1      -8.312  -3.844   3.025  1.00  0.00      GEM  H
ATOM    113 H63G AL3 X   1      -8.136  -3.341  -0.006  1.00  0.00      GEM  H
ATOM    114 H64G AL3 X   1      -7.219  -4.560   0.881  1.00  0.00      GEM  H
ATOM    115 H65G AL3 X   1      -9.339  -5.702   1.556  1.00  0.00      GEM  H
ATOM    116 H66G AL3 X   1     -10.288  -4.509   0.702  1.00  0.00      GEM  H
ATOM    117 H67G AL3 X   1      -8.694  -6.725  -0.383  1.00  0.00      GEM  H
ATOM    118 H68G AL3 X   1      -8.751  -7.197  -2.604  1.00  0.00      GEM  H
ATOM    119 H69G AL3 X   1       8.789  -2.106   6.247  1.00  0.00      GEM  H
ATOM    120 H70G AL3 X   1      10.671  -2.677   4.978  1.00  0.00      GEM  H
ATOM    121 H71G AL3 X   1     -10.519  -4.149  -2.919  1.00  0.00      GEM  H
ATOM    122 H72G AL3 X   1      -9.643  -6.189  -3.674  1.00  0.00      GEM  H
ATOM    123 H73G AL3 X   1     -10.590  -3.809  -1.237  1.00  0.00      GEM  H
ATOM    124 H74G AL3 X   1      10.742  -2.284   3.304  1.00  0.00      GEM  H
END
