# Supplementary material for: A Systematic Approach: Molecular Dynamics Study and Parametrisation of Gemini Type Cationic Surfactants
Source: Int J Mol Sci. 2021 Oct 10;22(20):10939. doi: 10.3390/ijms222010939 (PMC8536075; doi:10.3390/ijms222010939)
Supplement: Supplementary file 1 [file ijms-22-10939-s001.zip › Force_fields/Alg_4_09/Alg_4_09.psf]

PSF

       4 !NTITLE
 REMARKS original generated structure x-plor psf file
 REMARKS topology D:/Dokumenty/do_VMD/FF/ReBatch_1_OK/Alg_4_09.top 
 REMARKS topology D:/Dokumenty/do_VMD/top_all36_lipid.rtf 
 REMARKS segment GEM { first NONE; last NONE; auto none  }

     124 !NATOM
       1 GEM  1    AL3  C1G  C1G    0.325000       12.0110           0
       2 GEM  1    AL3  C2G  C2G   -0.131000       12.0110           0
       3 GEM  1    AL3  C3G  C3G   -0.033000       12.0110           0
       4 GEM  1    AL3  C4G  C4G    0.241000       12.0110           0
       5 GEM  1    AL3  N1G  N1G   -0.672000       14.0070           0
       6 GEM  1    AL3  N2G  N2G   -0.846000       14.0070           0
       7 GEM  1    AL3  C5G  C5G    0.804000       12.0110           0
       8 GEM  1    AL3  C6G  C6G    0.873000       12.0110           0
       9 GEM  1    AL3  O4G  O4G   -0.709000       15.9990           0
      10 GEM  1    AL3  O1G  O1G   -0.734000       15.9990           0
      11 GEM  1    AL3  C7G  C7G   -0.283000       12.0110           0
      12 GEM  1    AL3  C8G  C8G   -0.189000       12.0110           0
      13 GEM  1    AL3  N3G  N3G   -0.574000       14.0070           0
      14 GEM  1    AL3  C9G  C9G    0.734000       12.0110           0
      15 GEM  1    AL3  O2G  O2G   -0.760000       15.9990           0
      16 GEM  1    AL3  C10G C10G  -0.349000       12.0110           0
      17 GEM  1    AL3  C11G C11G   0.248000       12.0110           0
      18 GEM  1    AL3  C12G C12G   0.039000       12.0110           0
      19 GEM  1    AL3  C13G C13G  -0.039000       12.0110           0
      20 GEM  1    AL3  C14G C14G   0.192000       12.0110           0
      21 GEM  1    AL3  C15G C15G   0.013000       12.0110           0
      22 GEM  1    AL3  C16G C16G   0.018000       12.0110           0
      23 GEM  1    AL3  C17G C17G   0.284000       12.0110           0
      24 GEM  1    AL3  C18G C18G  -0.308000       12.0110           0
      25 GEM  1    AL3  C19G C19G  -0.002000       12.0110           0
      26 GEM  1    AL3  C20G C20G  -0.008000       12.0110           0
      27 GEM  1    AL3  C21G C21G   0.045000       12.0110           0
      28 GEM  1    AL3  N4G  N4G   -0.748000       14.0070           0
      29 GEM  1    AL3  C22G C22G   1.051000       12.0110           0
      30 GEM  1    AL3  N5G  N5G   -1.067000       14.0070           0
      31 GEM  1    AL3  N6G  N6G   -1.142000       14.0070           0
      32 GEM  1    AL3  N7G  N7G   -0.631000       14.0070           0
      33 GEM  1    AL3  C23G C23G   0.744000       12.0110           0
      34 GEM  1    AL3  O3G  O3G   -0.768000       15.9990           0
      35 GEM  1    AL3  C24G C24G  -0.272000       12.0110           0
      36 GEM  1    AL3  C25G C25G   0.158000       12.0110           0
      37 GEM  1    AL3  C26G C26G  -0.016000       12.0110           0
      38 GEM  1    AL3  C27G C27G  -0.023000       12.0110           0
      39 GEM  1    AL3  C28G C28G   0.179000       12.0110           0
      40 GEM  1    AL3  C29G C29G  -0.004000       12.0110           0
      41 GEM  1    AL3  C30G C30G   0.020000       12.0110           0
      42 GEM  1    AL3  C31G C31G   0.252000       12.0110           0
      43 GEM  1    AL3  C32G C32G  -0.270000       12.0110           0
      44 GEM  1    AL3  C33G C33G  -0.156000       12.0110           0
      45 GEM  1    AL3  C34G C34G   0.037000       12.0110           0
      46 GEM  1    AL3  C35G C35G   0.313000       12.0110           0
      47 GEM  1    AL3  N8G  N8G   -0.828000       14.0070           0
      48 GEM  1    AL3  C36G C36G   1.010000       12.0110           0
      49 GEM  1    AL3  N9G  N9G   -1.053000       14.0070           0
      50 GEM  1    AL3  N10G N10G  -1.067000       14.0070           0
      51 GEM  1    AL3  H1G  H1G    0.032000        1.0080           0
      52 GEM  1    AL3  H2G  H2G    0.003000        1.0080           0
      53 GEM  1    AL3  H3G  H3G    0.054000        1.0080           0
      54 GEM  1    AL3  H4G  H4G    0.040000        1.0080           0
      55 GEM  1    AL3  H5G  H5G    0.032000        1.0080           0
      56 GEM  1    AL3  H6G  H6G    0.018000        1.0080           0
      57 GEM  1    AL3  H7G  H7G    0.017000        1.0080           0
      58 GEM  1    AL3  H8G  H8G    0.028000        1.0080           0
      59 GEM  1    AL3  H9G  H9G    0.429000        1.0080           0
      60 GEM  1    AL3  H10G H10G   0.468000        1.0080           0
      61 GEM  1    AL3  H11G H11G   0.270000        1.0080           0
      62 GEM  1    AL3  H12G H12G   0.266000        1.0080           0
      63 GEM  1    AL3  H13G H13G   0.410000        1.0080           0
      64 GEM  1    AL3  H14G H14G   0.101000        1.0080           0
      65 GEM  1    AL3  H15G H15G   0.074000        1.0080           0
      66 GEM  1    AL3  H16G H16G  -0.056000        1.0080           0
      67 GEM  1    AL3  H17G H17G  -0.032000        1.0080           0
      68 GEM  1    AL3  H18G H18G  -0.019000        1.0080           0
      69 GEM  1    AL3  H19G H19G  -0.010000        1.0080           0
      70 GEM  1    AL3  H20G H20G  -0.009000        1.0080           0
      71 GEM  1    AL3  H21G H21G  -0.015000        1.0080           0
      72 GEM  1    AL3  H22G H22G  -0.055000        1.0080           0
      73 GEM  1    AL3  H23G H23G  -0.061000        1.0080           0
      74 GEM  1    AL3  H24G H24G  -0.027000        1.0080           0
      75 GEM  1    AL3  H25G H25G  -0.029000        1.0080           0
      76 GEM  1    AL3  H26G H26G  -0.022000        1.0080           0
      77 GEM  1    AL3  H27G H27G  -0.022000        1.0080           0
      78 GEM  1    AL3  H28G H28G  -0.062000        1.0080           0
      79 GEM  1    AL3  H29G H29G  -0.062000        1.0080           0
      80 GEM  1    AL3  H30G H30G   0.060000        1.0080           0
      81 GEM  1    AL3  H31G H31G   0.059000        1.0080           0
      82 GEM  1    AL3  H32G H32G   0.064000        1.0080           0
      83 GEM  1    AL3  H33G H33G   0.062000        1.0080           0
      84 GEM  1    AL3  H34G H34G   0.008000        1.0080           0
      85 GEM  1    AL3  H35G H35G   0.042000        1.0080           0
      86 GEM  1    AL3  H36G H36G   0.072000        1.0080           0
      87 GEM  1    AL3  H37G H37G   0.126000        1.0080           0
      88 GEM  1    AL3  H38G H38G   0.069000        1.0080           0
      89 GEM  1    AL3  H39G H39G   0.488000        1.0080           0
      90 GEM  1    AL3  H40G H40G   0.541000        1.0080           0
      91 GEM  1    AL3  H41G H41G   0.408000        1.0080           0
      92 GEM  1    AL3  H42G H42G   0.078000        1.0080           0
      93 GEM  1    AL3  H43G H43G   0.067000        1.0080           0
      94 GEM  1    AL3  H44G H44G  -0.003000        1.0080           0
      95 GEM  1    AL3  H45G H45G  -0.009000        1.0080           0
      96 GEM  1    AL3  H46G H46G   0.006000        1.0080           0
      97 GEM  1    AL3  H47G H47G   0.002000        1.0080           0
      98 GEM  1    AL3  H48G H48G  -0.010000        1.0080           0
      99 GEM  1    AL3  H49G H49G  -0.012000        1.0080           0
     100 GEM  1    AL3  H50G H50G  -0.053000        1.0080           0
     101 GEM  1    AL3  H51G H51G  -0.054000        1.0080           0
     102 GEM  1    AL3  H52G H52G  -0.021000        1.0080           0
     103 GEM  1    AL3  H53G H53G  -0.021000        1.0080           0
     104 GEM  1    AL3  H54G H54G  -0.018000        1.0080           0
     105 GEM  1    AL3  H55G H55G  -0.019000        1.0080           0
     106 GEM  1    AL3  H56G H56G  -0.055000        1.0080           0
     107 GEM  1    AL3  H57G H57G  -0.056000        1.0080           0
     108 GEM  1    AL3  H58G H58G   0.051000        1.0080           0
     109 GEM  1    AL3  H59G H59G   0.051000        1.0080           0
     110 GEM  1    AL3  H60G H60G   0.056000        1.0080           0
     111 GEM  1    AL3  H61G H61G   0.081000        1.0080           0
     112 GEM  1    AL3  H62G H62G   0.061000        1.0080           0
     113 GEM  1    AL3  H63G H63G   0.014000        1.0080           0
     114 GEM  1    AL3  H64G H64G   0.022000        1.0080           0
     115 GEM  1    AL3  H65G H65G   0.040000        1.0080           0
     116 GEM  1    AL3  H66G H66G   0.005000        1.0080           0
     117 GEM  1    AL3  H67G H67G   0.500000        1.0080           0
     118 GEM  1    AL3  H68G H68G   0.497000        1.0080           0
     119 GEM  1    AL3  H69G H69G   0.507000        1.0080           0
     120 GEM  1    AL3  H70G H70G   0.548000        1.0080           0
     121 GEM  1    AL3  H71G H71G   0.513000        1.0080           0
     122 GEM  1    AL3  H72G H72G   0.519000        1.0080           0
     123 GEM  1    AL3  H73G H73G   0.534000        1.0080           0
     124 GEM  1    AL3  H74G H74G   0.516000        1.0080           0

     123 !NBOND: bonds
       1       2       1       6       1      51       1      52
       2       3       2      53       2      54       3       4
       3      55       3      56       4       5       4      57
       4      58       5       7       5      59       6       8
       6      60       7      10       7      11       8       9
       8      12      11      13      11      25      11      61
      12      32      12      44      12      62      13      14
      13      63      14      15      14      16      16      17
      16      64      16      65      17      18      17      66
      17      67      18      19      18      68      18      69
      19      20      19      70      19      71      20      21
      20      72      20      73      21      22      21      74
      21      75      22      23      22      76      22      77
      23      24      23      78      23      79      24      80
      24      81      24      82      25      26      25      83
      25      84      26      27      26      85      26      86
      27      28      27      87      27      88      28      29
      28      89      29      30      29      31      30      90
      30     119      31     120      31     124      32      33
      32      91      33      34      33      35      35      36
      35      92      35      93      36      37      36      94
      36      95      37      38      37      96      37      97
      38      39      38      98      38      99      39      40
      39     100      39     101      40      41      40     102
      40     103      41      42      41     104      41     105
      42      43      42     106      42     107      43     108
      43     109      43     110      44      45      44     111
      44     112      45      46      45     113      45     114
      46      47      46     115      46     116      47      48
      47     117      48      49      48      50      49     121
      49     123      50     118      50     122

     228 !NTHETA: angles
       1       2       3       1       2      53       1       2      54
       1       6       8       1       6      60       2       1       6
       2       1      51       2       1      52       2       3       4
       2       3      55       2       3      56       3       2      53
       3       2      54       3       4       5       3       4      57
       3       4      58       4       3      55       4       3      56
       4       5       7       4       5      59       5       4      57
       5       4      58       5       7      10       5       7      11
       6       1      51       6       1      52       6       8       9
       6       8      12       7       5      59       7      11      13
       7      11      25       7      11      61       8       6      60
       8      12      32       8      12      44       8      12      62
       9       8      12      10       7      11      11      13      14
      11      13      63      11      25      26      11      25      83
      11      25      84      12      32      33      12      32      91
      12      44      45      12      44     111      12      44     112
      13      11      25      13      11      61      13      14      15
      13      14      16      14      13      63      14      16      17
      14      16      64      14      16      65      15      14      16
      16      17      18      16      17      66      16      17      67
      17      16      64      17      16      65      17      18      19
      17      18      68      17      18      69      18      17      66
      18      17      67      18      19      20      18      19      70
      18      19      71      19      18      68      19      18      69
      19      20      21      19      20      72      19      20      73
      20      19      70      20      19      71      20      21      22
      20      21      74      20      21      75      21      20      72
      21      20      73      21      22      23      21      22      76
      21      22      77      22      21      74      22      21      75
      22      23      24      22      23      78      22      23      79
      23      22      76      23      22      77      23      24      80
      23      24      81      23      24      82      24      23      78
      24      23      79      25      11      61      25      26      27
      25      26      85      25      26      86      26      25      83
      26      25      84      26      27      28      26      27      87
      26      27      88      27      26      85      27      26      86
      27      28      29      27      28      89      28      27      87
      28      27      88      28      29      30      28      29      31
      29      28      89      29      30      90      29      30     119
      29      31     120      29      31     124      30      29      31
      32      12      44      32      12      62      32      33      34
      32      33      35      33      32      91      33      35      36
      33      35      92      33      35      93      34      33      35
      35      36      37      35      36      94      35      36      95
      36      35      92      36      35      93      36      37      38
      36      37      96      36      37      97      37      36      94
      37      36      95      37      38      39      37      38      98
      37      38      99      38      37      96      38      37      97
      38      39      40      38      39     100      38      39     101
      39      38      98      39      38      99      39      40      41
      39      40     102      39      40     103      40      39     100
      40      39     101      40      41      42      40      41     104
      40      41     105      41      40     102      41      40     103
      41      42      43      41      42     106      41      42     107
      42      41     104      42      41     105      42      43     108
      42      43     109      42      43     110      43      42     106
      43      42     107      44      12      62      44      45      46
      44      45     113      44      45     114      45      44     111
      45      44     112      45      46      47      45      46     115
      45      46     116      46      45     113      46      45     114
      46      47      48      46      47     117      47      46     115
      47      46     116      47      48      49      47      48      50
      48      47     117      48      49     121      48      49     123
      48      50     118      48      50     122      49      48      50
      51       1      52      53       2      54      55       3      56
      57       4      58      64      16      65      66      17      67
      68      18      69      70      19      71      72      20      73
      74      21      75      76      22      77      78      23      79
      80      24      81      80      24      82      81      24      82
      83      25      84      85      26      86      87      27      88
      90      30     119      92      35      93      94      36      95
      96      37      97      98      38      99     100      39     101
     102      40     103     104      41     105     106      42     107
     108      43     109     108      43     110     109      43     110
     111      44     112     113      45     114     115      46     116
     118      50     122     120      31     124     121      49     123

     325 !NPHI: dihedrals
       1       2       3       4       1       2       3      55
       1       2       3      56       1       6       8       9
       1       6       8      12       2       1       6       8
       2       1       6      60       2       3       4       5
       2       3       4      57       2       3       4      58
       3       4       5       7       3       4       5      59
       4       5       7      10       4       5       7      11
       5       7      11      13       5       7      11      25
       5       7      11      61       6       1       2       3
       6       1       2      53       6       1       2      54
       6       8      12      32       6       8      12      44
       6       8      12      62       7      11      13      14
       7      11      13      63       7      11      25      26
       7      11      25      83       7      11      25      84
       8      12      32      33       8      12      32      91
       8      12      44      45       8      12      44     111
       8      12      44     112       9       8      12      32
       9       8      12      44       9       8      12      62
      10       7      11      13      10       7      11      25
      10       7      11      61      11      13      14      15
      11      13      14      16      11      25      26      27
      11      25      26      85      11      25      26      86
      12      32      33      34      12      32      33      35
      12      44      45      46      12      44      45     113
      12      44      45     114      13      11      25      26
      13      11      25      83      13      11      25      84
      13      14      16      17      13      14      16      64
      13      14      16      65      14      16      17      18
      14      16      17      66      14      16      17      67
      15      14      16      17      15      14      16      64
      15      14      16      65      16      17      18      19
      16      17      18      68      16      17      18      69
      17      18      19      20      17      18      19      70
      17      18      19      71      18      19      20      21
      18      19      20      72      18      19      20      73
      19      20      21      22      19      20      21      74
      19      20      21      75      20      21      22      23
      20      21      22      76      20      21      22      77
      21      22      23      24      21      22      23      78
      21      22      23      79      22      23      24      80
      22      23      24      81      22      23      24      82
      25      11      13      14      25      11      13      63
      25      26      27      28      25      26      27      87
      25      26      27      88      26      27      28      29
      26      27      28      89      27      28      29      30
      27      28      29      31      28      29      30      90
      28      29      30     119      28      29      31     120
      28      29      31     124      30      29      31     120
      30      29      31     124      31      29      30      90
      31      29      30     119      32      12      44      45
      32      12      44     111      32      12      44     112
      32      33      35      36      32      33      35      92
      32      33      35      93      33      35      36      37
      33      35      36      94      33      35      36      95
      34      33      35      36      34      33      35      92
      34      33      35      93      35      36      37      38
      35      36      37      96      35      36      37      97
      36      37      38      39      36      37      38      98
      36      37      38      99      37      38      39      40
      37      38      39     100      37      38      39     101
      38      39      40      41      38      39      40     102
      38      39      40     103      39      40      41      42
      39      40      41     104      39      40      41     105
      40      41      42      43      40      41      42     106
      40      41      42     107      41      42      43     108
      41      42      43     109      41      42      43     110
      44      12      32      33      44      12      32      91
      44      45      46      47      44      45      46     115
      44      45      46     116      45      46      47      48
      45      46      47     117      46      47      48      49
      46      47      48      50      47      48      49     121
      47      48      49     123      47      48      50     118
      47      48      50     122      49      48      50     118
      49      48      50     122      50      48      49     121
      50      48      49     123      51       1       2       3
      51       1       2      53      51       1       2      54
      51       1       6       8      51       1       6      60
      52       1       2       3      52       1       2      53
      52       1       2      54      52       1       6       8
      52       1       6      60      53       2       3       4
      53       2       3      55      53       2       3      56
      54       2       3       4      54       2       3      55
      54       2       3      56      55       3       4       5
      55       3       4      57      55       3       4      58
      56       3       4       5      56       3       4      57
      56       3       4      58      57       4       5       7
      57       4       5      59      58       4       5       7
      58       4       5      59      59       5       7      10
      59       5       7      11      60       6       8       9
      60       6       8      12      61      11      13      14
      61      11      13      63      61      11      25      26
      61      11      25      83      61      11      25      84
      62      12      32      33      62      12      32      91
      62      12      44      45      62      12      44     111
      62      12      44     112      63      13      14      15
      63      13      14      16      64      16      17      18
      64      16      17      66      64      16      17      67
      65      16      17      18      65      16      17      66
      65      16      17      67      66      17      18      19
      66      17      18      68      66      17      18      69
      67      17      18      19      67      17      18      68
      67      17      18      69      68      18      19      20
      68      18      19      70      68      18      19      71
      69      18      19      20      69      18      19      70
      69      18      19      71      70      19      20      21
      70      19      20      72      70      19      20      73
      71      19      20      21      71      19      20      72
      71      19      20      73      72      20      21      22
      72      20      21      74      72      20      21      75
      73      20      21      22      73      20      21      74
      73      20      21      75      74      21      22      23
      74      21      22      76      74      21      22      77
      75      21      22      23      75      21      22      76
      75      21      22      77      76      22      23      24
      76      22      23      78      76      22      23      79
      77      22      23      24      77      22      23      78
      77      22      23      79      78      23      24      80
      78      23      24      81      78      23      24      82
      79      23      24      80      79      23      24      81
      79      23      24      82      83      25      26      27
      83      25      26      85      83      25      26      86
      84      25      26      27      84      25      26      85
      84      25      26      86      85      26      27      28
      85      26      27      87      85      26      27      88
      86      26      27      28      86      26      27      87
      86      26      27      88      87      27      28      29
      87      27      28      89      88      27      28      29
      88      27      28      89      89      28      29      30
      89      28      29      31      91      32      33      34
      91      32      33      35      92      35      36      37
      92      35      36      94      92      35      36      95
      93      35      36      37      93      35      36      94
      93      35      36      95      94      36      37      38
      94      36      37      96      94      36      37      97
      95      36      37      38      95      36      37      96
      95      36      37      97      96      37      38      39
      96      37      38      98      96      37      38      99
      97      37      38      39      97      37      38      98
      97      37      38      99      98      38      39      40
      98      38      39     100      98      38      39     101
      99      38      39      40      99      38      39     100
      99      38      39     101     100      39      40      41
     100      39      40     102     100      39      40     103
     101      39      40      41     101      39      40     102
     101      39      40     103     102      40      41      42
     102      40      41     104     102      40      41     105
     103      40      41      42     103      40      41     104
     103      40      41     105     104      41      42      43
     104      41      42     106     104      41      42     107
     105      41      42      43     105      41      42     106
     105      41      42     107     106      42      43     108
     106      42      43     109     106      42      43     110
     107      42      43     108     107      42      43     109
     107      42      43     110     111      44      45      46
     111      44      45     113     111      44      45     114
     112      44      45      46     112      44      45     113
     112      44      45     114     113      45      46      47
     113      45      46     115     113      45      46     116
     114      45      46      47     114      45      46     115
     114      45      46     116     115      46      47      48
     115      46      47     117     116      46      47      48
     116      46      47     117     117      47      48      49
     117      47      48      50

       0 !NIMPHI: impropers


       0 !NDON: donors


       0 !NACC: acceptors


       0 !NNB

       0       0       0       0       0       0       0       0
       0       0       0       0       0       0       0       0
       0       0       0       0       0       0       0       0
       0       0       0       0       0       0       0       0
       0       0       0       0       0       0       0       0
       0       0       0       0       0       0       0       0
       0       0       0       0       0       0       0       0
       0       0       0       0       0       0       0       0
       0       0       0       0       0       0       0       0
       0       0       0       0       0       0       0       0
       0       0       0       0       0       0       0       0
       0       0       0       0       0       0       0       0
       0       0       0       0       0       0       0       0
       0       0       0       0       0       0       0       0
       0       0       0       0       0       0       0       0
       0       0       0       0

       1       0 !NGRP
       0       0       0
