# Supplementary material for: A Systematic Approach: Molecular Dynamics Study and Parametrisation of Gemini Type Cationic Surfactants
Source: Int J Mol Sci. 2021 Oct 10;22(20):10939. doi: 10.3390/ijms222010939 (PMC8536075; doi:10.3390/ijms222010939)
Supplement: Supplementary file 1 [file ijms-22-10939-s001.zip › Force_fields/Alg_4_11/Alg_4_11.itp]

[ moleculetype ] 
; Name 		  nrexcl 
 mol_01    3 
 
[ atoms ]        
;   136 atoms
     1        C1G      1 AL2    C1G         1      0.0220     12.0110 
     2        C2G      1 AL2    C2G         2     -0.0320     12.0110 
     3        C3G      1 AL2    C3G         3     -0.0630     12.0110 
     4        C4G      1 AL2    C4G         4      0.0700     12.0110 
     5        N1G      1 AL2    N1G         5     -0.6060     14.0070 
     6        N2G      1 AL2    N2G         6     -0.6010     14.0070 
     7        C5G      1 AL2    C5G         7      0.7200     12.0110 
     8        C6G      1 AL2    C6G         8      0.7180     12.0110 
     9        O1G      1 AL2    O1G         9     -0.6180     15.9990 
    10        O2G      1 AL2    O2G        10     -0.6230     15.9990 
    11        C7G      1 AL2    C7G        11     -0.2700     12.0110 
    12        C8G      1 AL2    C8G        12     -0.3090     12.0110 
    13        N3G      1 AL2    N3G        13     -0.5170     14.0070 
    14        C9G      1 AL2    C9G        14      0.6190     12.0110 
    15        O3G      1 AL2    O3G        15     -0.6610     15.9990 
    16       C10G      1 AL2    C10G       16     -0.2300     12.0110 
    17       C11G      1 AL2    C11G       17      0.1400     12.0110 
    18       C12G      1 AL2    C12G       18     -0.0130     12.0110 
    19       C13G      1 AL2    C13G       19      0.0020     12.0110 
    20       C14G      1 AL2    C14G       20     -0.0120     12.0110 
    21       C15G      1 AL2    C15G       21      0.0770     12.0110 
    22       C16G      1 AL2    C16G       22      0.0360     12.0110 
    23       C17G      1 AL2    C17G       23     -0.0090     12.0110 
    24       C18G      1 AL2    C18G       24     -0.0140     12.0110 
    25       C19G      1 AL2    C19G       25     -0.1360     12.0110 
    26       C20G      1 AL2    C20G       26      0.0450     12.0110 
    27       C21G      1 AL2    C21G       27     -0.0210     12.0110 
    28        N4G      1 AL2    N4G        28     -0.6710     14.0070 
    29       C22G      1 AL2    C22G       29      0.9190     12.0110 
    30        N5G      1 AL2    N5G        30     -0.9380     14.0070 
    31        N6G      1 AL2    N6G        31     -1.0330     14.0070 
    32        N7G      1 AL2    N7G        32     -0.4880     14.0070 
    33       C23G      1 AL2    C23G       33      0.6090     12.0110 
    34        O4G      1 AL2    O4G        34     -0.6630     15.9990 
    35       C24G      1 AL2    C24G       35     -0.2080     12.0110 
    36       C25G      1 AL2    C25G       36      0.1510     12.0110 
    37       C26G      1 AL2    C26G       37     -0.0130     12.0110 
    38       C27G      1 AL2    C27G       38      0.0210     12.0110 
    39       C28G      1 AL2    C28G       39     -0.0360     12.0110 
    40       C29G      1 AL2    C29G       40      0.0820     12.0110 
    41       C30G      1 AL2    C30G       41      0.0430     12.0110 
    42       C31G      1 AL2    C31G       42     -0.0100     12.0110 
    43       C32G      1 AL2    C32G       43      0.0000     12.0110 
    44       C33G      1 AL2    C33G       44     -0.1820     12.0110 
    45       C34G      1 AL2    C34G       45      0.0100     12.0110 
    46       C35G      1 AL2    C35G       46     -0.0300     12.0110 
    47        N8G      1 AL2    N8G        47     -0.6780     14.0070 
    48       C36G      1 AL2    C36G       48      0.9420     12.0110 
    49        N9G      1 AL2    N9G        49     -0.9420     14.0070 
    50       N10G      1 AL2    N10G       50     -1.0530     14.0070 
    51        H1G      1 AL2    H1G        51      0.0880      1.0080 
    52        H2G      1 AL2    H2G        52      0.0630      1.0080 
    53        H3G      1 AL2    H3G        53      0.0360      1.0080 
    54        H4G      1 AL2    H4G        54      0.0390      1.0080 
    55        H5G      1 AL2    H5G        55      0.0430      1.0080 
    56        H6G      1 AL2    H6G        56      0.0390      1.0080 
    57        H7G      1 AL2    H7G        57      0.0740      1.0080 
    58        H8G      1 AL2    H8G        58      0.0510      1.0080 
    59        H9G      1 AL2    H9G        59      0.4200      1.0080 
    60       H10G      1 AL2    H10G       60      0.4250      1.0080 
    61       H11G      1 AL2    H11G       61      0.2650      1.0080 
    62       H12G      1 AL2    H12G       62      0.2770      1.0080 
    63       H13G      1 AL2    H13G       63      0.3810      1.0080 
    64       H14G      1 AL2    H14G       64      0.0750      1.0080 
    65       H15G      1 AL2    H15G       65      0.0410      1.0080 
    66       H16G      1 AL2    H16G       66     -0.0510      1.0080 
    67       H17G      1 AL2    H17G       67      0.0000      1.0080 
    68       H18G      1 AL2    H18G       68      0.0030      1.0080 
    69       H19G      1 AL2    H19G       69      0.0150      1.0080 
    70       H20G      1 AL2    H20G       70      0.0040      1.0080 
    71       H21G      1 AL2    H21G       71     -0.0080      1.0080 
    72       H22G      1 AL2    H22G       72     -0.0020      1.0080 
    73       H23G      1 AL2    H23G       73     -0.0090      1.0080 
    74       H24G      1 AL2    H24G       74     -0.0200      1.0080 
    75       H25G      1 AL2    H25G       75     -0.0240      1.0080 
    76       H26G      1 AL2    H26G       76     -0.0160      1.0080 
    77       H27G      1 AL2    H27G       77     -0.0150      1.0080 
    78       H28G      1 AL2    H28G       78     -0.0080      1.0080 
    79       H29G      1 AL2    H29G       79     -0.0090      1.0080 
    80       H30G      1 AL2    H30G       80      0.0000      1.0080 
    81       H31G      1 AL2    H31G       81     -0.0010      1.0080 
    82       H32G      1 AL2    H32G       82      0.0930      1.0080 
    83       H33G      1 AL2    H33G       83      0.0420      1.0080 
    84       H34G      1 AL2    H34G       84      0.0360      1.0080 
    85       H35G      1 AL2    H35G       85      0.0720      1.0080 
    86       H36G      1 AL2    H36G       86      0.1300      1.0080 
    87       H37G      1 AL2    H37G       87      0.0900      1.0080 
    88       H38G      1 AL2    H38G       88      0.4690      1.0080 
    89       H39G      1 AL2    H39G       89      0.4980      1.0080 
    90       H40G      1 AL2    H40G       90      0.3790      1.0080 
    91       H41G      1 AL2    H41G       91      0.0700      1.0080 
    92       H42G      1 AL2    H42G       92      0.0340      1.0080 
    93       H43G      1 AL2    H43G       93     -0.0480      1.0080 
    94       H44G      1 AL2    H44G       94     -0.0100      1.0080 
    95       H45G      1 AL2    H45G       95     -0.0010      1.0080 
    96       H46G      1 AL2    H46G       96      0.0120      1.0080 
    97       H47G      1 AL2    H47G       97     -0.0020      1.0080 
    98       H48G      1 AL2    H48G       98     -0.0100      1.0080 
    99       H49G      1 AL2    H49G       99      0.0040      1.0080 
   100       H50G      1 AL2    H50G      100     -0.0040      1.0080 
   101       H51G      1 AL2    H51G      101     -0.0220      1.0080 
   102       H52G      1 AL2    H52G      102     -0.0240      1.0080 
   103       H53G      1 AL2    H53G      103     -0.0190      1.0080 
   104       H54G      1 AL2    H54G      104     -0.0170      1.0080 
   105       H55G      1 AL2    H55G      105     -0.0100      1.0080 
   106       H56G      1 AL2    H56G      106     -0.0120      1.0080 
   107       H57G      1 AL2    H57G      107     -0.0030      1.0080 
   108       H58G      1 AL2    H58G      108     -0.0040      1.0080 
   109       H59G      1 AL2    H59G      109      0.1150      1.0080 
   110       H60G      1 AL2    H60G      110      0.0660      1.0080 
   111       H61G      1 AL2    H61G      111      0.0460      1.0080 
   112       H62G      1 AL2    H62G      112      0.0880      1.0080 
   113       H63G      1 AL2    H63G      113      0.1390      1.0080 
   114       H64G      1 AL2    H64G      114      0.0900      1.0080 
   115       H65G      1 AL2    H65G      115      0.4690      1.0080 
   116       H66G      1 AL2    H66G      116      0.4970      1.0080 
   117       H67G      1 AL2    H67G      117      0.4750      1.0080 
   118       H68G      1 AL2    H68G      118      0.5170      1.0080 
   119       H69G      1 AL2    H69G      119      0.5030      1.0080 
   120       H70G      1 AL2    H70G      120      0.5210      1.0080 
   121       C37G      1 AL2    C37G      121      0.1930     12.0110 
   122       C38G      1 AL2    C38G      122     -0.3380     12.0110 
   123       C39G      1 AL2    C39G      123      0.1960     12.0110 
   124       C40G      1 AL2    C40G      124     -0.3080     12.0110 
   125       H71G      1 AL2    H71G      125     -0.0310      1.0080 
   126       H72G      1 AL2    H72G      126     -0.0310      1.0080 
   127       H73G      1 AL2    H73G      127      0.0760      1.0080 
   128       H74G      1 AL2    H74G      128      0.0750      1.0080 
   129       H75G      1 AL2    H75G      129      0.0790      1.0080 
   130       H76G      1 AL2    H76G      130     -0.0340      1.0080 
   131       H77G      1 AL2    H77G      131     -0.0330      1.0080 
   132       H78G      1 AL2    H78G      132      0.0670      1.0080 
   133       H79G      1 AL2    H79G      133      0.0670      1.0080 
   134       H80G      1 AL2    H80G      134      0.0710      1.0080 
   135       H81G      1 AL2    H81G      135      0.4730      1.0080 
   136       H82G      1 AL2    H82G      136      0.4900      1.0080 
        
[ bonds ]        
;   135 bonds
  1    2   1
  1    6   1
  1   51   1
  1   52   1
  2    3   1
  2   53   1
  2   54   1
  3    4   1
  3   55   1
  3   56   1
  4    5   1
  4   57   1
  4   58   1
  5    7   1
  5   59   1
  6    8   1
  6   60   1
  7   10   1
  7   11   1
  8    9   1
  8   12   1
 11   13   1
 11   25   1
 11   61   1
 12   32   1
 12   44   1
 12   62   1
 13   14   1
 13   63   1
 14   15   1
 14   16   1
 16   17   1
 16   64   1
 16   65   1
 17   18   1
 17   66   1
 17   67   1
 18   19   1
 18   68   1
 18   69   1
 19   20   1
 19   70   1
 19   71   1
 20   21   1
 20   72   1
 20   73   1
 21   22   1
 21   74   1
 21   75   1
 22   23   1
 22   76   1
 22   77   1
 23   24   1
 23   78   1
 23   79   1
 24   80   1
 24   81   1
 24  123   1
 25   26   1
 25   82   1
 25   83   1
 26   27   1
 26   84   1
 26   85   1
 27   28   1
 27   86   1
 27   87   1
 28   29   1
 28   88   1
 29   30   1
 29   31   1
 30   89   1
 30  117   1
 31  118   1
 31  136   1
 32   33   1
 32   90   1
 33   34   1
 33   35   1
 35   36   1
 35   91   1
 35   92   1
 36   37   1
 36   93   1
 36   94   1
 37   38   1
 37   95   1
 37   96   1
 38   39   1
 38   97   1
 38   98   1
 39   40   1
 39   99   1
 39  100   1
 40   41   1
 40  101   1
 40  102   1
 41   42   1
 41  103   1
 41  104   1
 42   43   1
 42  105   1
 42  106   1
 43  107   1
 43  108   1
 43  121   1
 44   45   1
 44  109   1
 44  110   1
 45   46   1
 45  111   1
 45  112   1
 46   47   1
 46  113   1
 46  114   1
 47   48   1
 47  115   1
 48   49   1
 48   50   1
 49  119   1
 49  135   1
 50  116   1
 50  120   1
121  122   1
121  125   1
121  126   1
122  127   1
122  128   1
122  129   1
123  124   1
123  130   1
123  131   1
124  132   1
124  133   1
124  134   1
        
[ pairs ]        
;   361 pairs
  1   4   1
  1  55   1
  1  56   1
  1   9   1
  1  12   1
  2   8   1
  2  60   1
  2   5   1
  2  57   1
  2  58   1
  3   7   1
  3  59   1
  4  10   1
  4  11   1
  5  13   1
  5  25   1
  5  61   1
  6   3   1
  6  53   1
  6  54   1
  6  32   1
  6  44   1
  6  62   1
  7  14   1
  7  63   1
  7  26   1
  7  82   1
  7  83   1
  8  33   1
  8  90   1
  8  45   1
  8 109   1
  8 110   1
  9  32   1
  9  44   1
  9  62   1
 10  13   1
 10  25   1
 10  61   1
 11  15   1
 11  16   1
 11  27   1
 11  84   1
 11  85   1
 12  34   1
 12  35   1
 12  46   1
 12 111   1
 12 112   1
 13  26   1
 13  82   1
 13  83   1
 13  17   1
 13  64   1
 13  65   1
 14  18   1
 14  66   1
 14  67   1
 15  17   1
 15  64   1
 15  65   1
 16  19   1
 16  68   1
 16  69   1
 17  20   1
 17  70   1
 17  71   1
 18  21   1
 18  72   1
 18  73   1
 19  22   1
 19  74   1
 19  75   1
 20  23   1
 20  76   1
 20  77   1
 21  24   1
 21  78   1
 21  79   1
 22  80   1
 22  81   1
 22 123   1
 23 124   1
 23 130   1
 23 131   1
 24 132   1
 24 133   1
 24 134   1
 25  14   1
 25  63   1
 25  28   1
 25  86   1
 25  87   1
 26  29   1
 26  88   1
 27  30   1
 27  31   1
 28  89   1
 28 117   1
 28 118   1
 28 136   1
 30 118   1
 30 136   1
 31  89   1
 31 117   1
 32  45   1
 32 109   1
 32 110   1
 32  36   1
 32  91   1
 32  92   1
 33  37   1
 33  93   1
 33  94   1
 34  36   1
 34  91   1
 34  92   1
 35  38   1
 35  95   1
 35  96   1
 36  39   1
 36  97   1
 36  98   1
 37  40   1
 37  99   1
 37 100   1
 38  41   1
 38 101   1
 38 102   1
 39  42   1
 39 103   1
 39 104   1
 40  43   1
 40 105   1
 40 106   1
 41 107   1
 41 108   1
 41 121   1
 42 122   1
 42 125   1
 42 126   1
 43 127   1
 43 128   1
 43 129   1
 44  33   1
 44  90   1
 44  47   1
 44 113   1
 44 114   1
 45  48   1
 45 115   1
 46  49   1
 46  50   1
 47 119   1
 47 135   1
 47 116   1
 47 120   1
 49 116   1
 49 120   1
 50 119   1
 50 135   1
 51   3   1
 51  53   1
 51  54   1
 51   8   1
 51  60   1
 52   3   1
 52  53   1
 52  54   1
 52   8   1
 52  60   1
 53   4   1
 53  55   1
 53  56   1
 54   4   1
 54  55   1
 54  56   1
 55   5   1
 55  57   1
 55  58   1
 56   5   1
 56  57   1
 56  58   1
 57   7   1
 57  59   1
 58   7   1
 58  59   1
 59  10   1
 59  11   1
 60   9   1
 60  12   1
 61  14   1
 61  63   1
 61  26   1
 61  82   1
 61  83   1
 62  33   1
 62  90   1
 62  45   1
 62 109   1
 62 110   1
 63  15   1
 63  16   1
 64  18   1
 64  66   1
 64  67   1
 65  18   1
 65  66   1
 65  67   1
 66  19   1
 66  68   1
 66  69   1
 67  19   1
 67  68   1
 67  69   1
 68  20   1
 68  70   1
 68  71   1
 69  20   1
 69  70   1
 69  71   1
 70  21   1
 70  72   1
 70  73   1
 71  21   1
 71  72   1
 71  73   1
 72  22   1
 72  74   1
 72  75   1
 73  22   1
 73  74   1
 73  75   1
 74  23   1
 74  76   1
 74  77   1
 75  23   1
 75  76   1
 75  77   1
 76  24   1
 76  78   1
 76  79   1
 77  24   1
 77  78   1
 77  79   1
 78  80   1
 78  81   1
 78 123   1
 79  80   1
 79  81   1
 79 123   1
 80 124   1
 80 130   1
 80 131   1
 81 124   1
 81 130   1
 81 131   1
 82  27   1
 82  84   1
 82  85   1
 83  27   1
 83  84   1
 83  85   1
 84  28   1
 84  86   1
 84  87   1
 85  28   1
 85  86   1
 85  87   1
 86  29   1
 86  88   1
 87  29   1
 87  88   1
 88  30   1
 88  31   1
 90  34   1
 90  35   1
 91  37   1
 91  93   1
 91  94   1
 92  37   1
 92  93   1
 92  94   1
 93  38   1
 93  95   1
 93  96   1
 94  38   1
 94  95   1
 94  96   1
 95  39   1
 95  97   1
 95  98   1
 96  39   1
 96  97   1
 96  98   1
 97  40   1
 97  99   1
 97 100   1
 98  40   1
 98  99   1
 98 100   1
 99  41   1
 99 101   1
 99 102   1
100  41   1
100 101   1
100 102   1
101  42   1
101 103   1
101 104   1
102  42   1
102 103   1
102 104   1
103  43   1
103 105   1
103 106   1
104  43   1
104 105   1
104 106   1
105 107   1
105 108   1
105 121   1
106 107   1
106 108   1
106 121   1
107 122   1
107 125   1
107 126   1
108 122   1
108 125   1
108 126   1
109  46   1
109 111   1
109 112   1
110  46   1
110 111   1
110 112   1
111  47   1
111 113   1
111 114   1
112  47   1
112 113   1
112 114   1
113  48   1
113 115   1
114  48   1
114 115   1
115  49   1
115  50   1
125 127   1
125 128   1
125 129   1
126 127   1
126 128   1
126 129   1
130 132   1
130 133   1
130 134   1
131 132   1
131 133   1
131 134   1
        
[ angles ]       
;   252 angles
  1   2   3   5
  1   2  53   5
  1   2  54   5
  1   6   8   5
  1   6  60   5
  2   1   6   5
  2   1  51   5
  2   1  52   5
  2   3   4   5
  2   3  55   5
  2   3  56   5
  3   2  53   5
  3   2  54   5
  3   4   5   5
  3   4  57   5
  3   4  58   5
  4   3  55   5
  4   3  56   5
  4   5   7   5
  4   5  59   5
  5   4  57   5
  5   4  58   5
  5   7  10   5
  5   7  11   5
  6   1  51   5
  6   1  52   5
  6   8   9   5
  6   8  12   5
  7   5  59   5
  7  11  13   5
  7  11  25   5
  7  11  61   5
  8   6  60   5
  8  12  32   5
  8  12  44   5
  8  12  62   5
  9   8  12   5
 10   7  11   5
 11  13  14   5
 11  13  63   5
 11  25  26   5
 11  25  82   5
 11  25  83   5
 12  32  33   5
 12  32  90   5
 12  44  45   5
 12  44 109   5
 12  44 110   5
 13  11  25   5
 13  11  61   5
 13  14  15   5
 13  14  16   5
 14  13  63   5
 14  16  17   5
 14  16  64   5
 14  16  65   5
 15  14  16   5
 16  17  18   5
 16  17  66   5
 16  17  67   5
 17  16  64   5
 17  16  65   5
 17  18  19   5
 17  18  68   5
 17  18  69   5
 18  17  66   5
 18  17  67   5
 18  19  20   5
 18  19  70   5
 18  19  71   5
 19  18  68   5
 19  18  69   5
 19  20  21   5
 19  20  72   5
 19  20  73   5
 20  19  70   5
 20  19  71   5
 20  21  22   5
 20  21  74   5
 20  21  75   5
 21  20  72   5
 21  20  73   5
 21  22  23   5
 21  22  76   5
 21  22  77   5
 22  21  74   5
 22  21  75   5
 22  23  24   5
 22  23  78   5
 22  23  79   5
 23  22  76   5
 23  22  77   5
 23  24  80   5
 23  24  81   5
 23  24 123   5
 24  23  78   5
 24  23  79   5
 24 123 124   5
 24 123 130   5
 24 123 131   5
 25  11  61   5
 25  26  27   5
 25  26  84   5
 25  26  85   5
 26  25  82   5
 26  25  83   5
 26  27  28   5
 26  27  86   5
 26  27  87   5
 27  26  84   5
 27  26  85   5
 27  28  29   5
 27  28  88   5
 28  27  86   5
 28  27  87   5
 28  29  30   5
 28  29  31   5
 29  28  88   5
 29  30  89   5
 29  30 117   5
 29  31 118   5
 29  31 136   5
 30  29  31   5
 32  12  44   5
 32  12  62   5
 32  33  34   5
 32  33  35   5
 33  32  90   5
 33  35  36   5
 33  35  91   5
 33  35  92   5
 34  33  35   5
 35  36  37   5
 35  36  93   5
 35  36  94   5
 36  35  91   5
 36  35  92   5
 36  37  38   5
 36  37  95   5
 36  37  96   5
 37  36  93   5
 37  36  94   5
 37  38  39   5
 37  38  97   5
 37  38  98   5
 38  37  95   5
 38  37  96   5
 38  39  40   5
 38  39  99   5
 38  39 100   5
 39  38  97   5
 39  38  98   5
 39  40  41   5
 39  40 101   5
 39  40 102   5
 40  39  99   5
 40  39 100   5
 40  41  42   5
 40  41 103   5
 40  41 104   5
 41  40 101   5
 41  40 102   5
 41  42  43   5
 41  42 105   5
 41  42 106   5
 42  41 103   5
 42  41 104   5
 42  43 107   5
 42  43 108   5
 42  43 121   5
 43  42 105   5
 43  42 106   5
 43 121 122   5
 43 121 125   5
 43 121 126   5
 44  12  62   5
 44  45  46   5
 44  45 111   5
 44  45 112   5
 45  44 109   5
 45  44 110   5
 45  46  47   5
 45  46 113   5
 45  46 114   5
 46  45 111   5
 46  45 112   5
 46  47  48   5
 46  47 115   5
 47  46 113   5
 47  46 114   5
 47  48  49   5
 47  48  50   5
 48  47 115   5
 48  49 119   5
 48  49 135   5
 48  50 116   5
 48  50 120   5
 49  48  50   5
 51   1  52   5
 53   2  54   5
 55   3  56   5
 57   4  58   5
 64  16  65   5
 66  17  67   5
 68  18  69   5
 70  19  71   5
 72  20  73   5
 74  21  75   5
 76  22  77   5
 78  23  79   5
 80  24  81   5
 80  24 123   5
 81  24 123   5
 82  25  83   5
 84  26  85   5
 86  27  87   5
 89  30 117   5
 91  35  92   5
 93  36  94   5
 95  37  96   5
 97  38  98   5
 99  39 100   5
101  40 102   5
103  41 104   5
105  42 106   5
107  43 108   5
107  43 121   5
108  43 121   5
109  44 110   5
111  45 112   5
113  46 114   5
116  50 120   5
118  31 136   5
119  49 135   5
121 122 127   5
121 122 128   5
121 122 129   5
122 121 125   5
122 121 126   5
123 124 132   5
123 124 133   5
123 124 134   5
124 123 130   5
124 123 131   5
125 121 126   5
127 122 128   5
127 122 129   5
128 122 129   5
130 123 131   5
132 124 133   5
132 124 134   5
133 124 134   5
       
[ dihedrals ]    
;   361 dihedrals
  1   2   3   4   9
  1   2   3  55   9
  1   2   3  56   9
  1   6   8   9   9
  1   6   8  12   9
  2   1   6   8   9
  2   1   6  60   9
  2   3   4   5   9
  2   3   4  57   9
  2   3   4  58   9
  3   4   5   7   9
  3   4   5  59   9
  4   5   7  10   9
  4   5   7  11   9
  5   7  11  13   9
  5   7  11  25   9
  5   7  11  61   9
  6   1   2   3   9
  6   1   2  53   9
  6   1   2  54   9
  6   8  12  32   9
  6   8  12  44   9
  6   8  12  62   9
  7  11  13  14   9
  7  11  13  63   9
  7  11  25  26   9
  7  11  25  82   9
  7  11  25  83   9
  8  12  32  33   9
  8  12  32  90   9
  8  12  44  45   9
  8  12  44 109   9
  8  12  44 110   9
  9   8  12  32   9
  9   8  12  44   9
  9   8  12  62   9
 10   7  11  13   9
 10   7  11  25   9
 10   7  11  61   9
 11  13  14  15   9
 11  13  14  16   9
 11  25  26  27   9
 11  25  26  84   9
 11  25  26  85   9
 12  32  33  34   9
 12  32  33  35   9
 12  44  45  46   9
 12  44  45 111   9
 12  44  45 112   9
 13  11  25  26   9
 13  11  25  82   9
 13  11  25  83   9
 13  14  16  17   9
 13  14  16  64   9
 13  14  16  65   9
 14  16  17  18   9
 14  16  17  66   9
 14  16  17  67   9
 15  14  16  17   9
 15  14  16  64   9
 15  14  16  65   9
 16  17  18  19   9
 16  17  18  68   9
 16  17  18  69   9
 17  18  19  20   9
 17  18  19  70   9
 17  18  19  71   9
 18  19  20  21   9
 18  19  20  72   9
 18  19  20  73   9
 19  20  21  22   9
 19  20  21  74   9
 19  20  21  75   9
 20  21  22  23   9
 20  21  22  76   9
 20  21  22  77   9
 21  22  23  24   9
 21  22  23  78   9
 21  22  23  79   9
 22  23  24  80   9
 22  23  24  81   9
 22  23  24 123   9
 23  24 123 124   9
 23  24 123 130   9
 23  24 123 131   9
 24 123 124 132   9
 24 123 124 133   9
 24 123 124 134   9
 25  11  13  14   9
 25  11  13  63   9
 25  26  27  28   9
 25  26  27  86   9
 25  26  27  87   9
 26  27  28  29   9
 26  27  28  88   9
 27  28  29  30   9
 27  28  29  31   9
 28  29  30  89   9
 28  29  30 117   9
 28  29  31 118   9
 28  29  31 136   9
 30  29  31 118   9
 30  29  31 136   9
 31  29  30  89   9
 31  29  30 117   9
 32  12  44  45   9
 32  12  44 109   9
 32  12  44 110   9
 32  33  35  36   9
 32  33  35  91   9
 32  33  35  92   9
 33  35  36  37   9
 33  35  36  93   9
 33  35  36  94   9
 34  33  35  36   9
 34  33  35  91   9
 34  33  35  92   9
 35  36  37  38   9
 35  36  37  95   9
 35  36  37  96   9
 36  37  38  39   9
 36  37  38  97   9
 36  37  38  98   9
 37  38  39  40   9
 37  38  39  99   9
 37  38  39 100   9
 38  39  40  41   9
 38  39  40 101   9
 38  39  40 102   9
 39  40  41  42   9
 39  40  41 103   9
 39  40  41 104   9
 40  41  42  43   9
 40  41  42 105   9
 40  41  42 106   9
 41  42  43 107   9
 41  42  43 108   9
 41  42  43 121   9
 42  43 121 122   9
 42  43 121 125   9
 42  43 121 126   9
 43 121 122 127   9
 43 121 122 128   9
 43 121 122 129   9
 44  12  32  33   9
 44  12  32  90   9
 44  45  46  47   9
 44  45  46 113   9
 44  45  46 114   9
 45  46  47  48   9
 45  46  47 115   9
 46  47  48  49   9
 46  47  48  50   9
 47  48  49 119   9
 47  48  49 135   9
 47  48  50 116   9
 47  48  50 120   9
 49  48  50 116   9
 49  48  50 120   9
 50  48  49 119   9
 50  48  49 135   9
 51   1   2   3   9
 51   1   2  53   9
 51   1   2  54   9
 51   1   6   8   9
 51   1   6  60   9
 52   1   2   3   9
 52   1   2  53   9
 52   1   2  54   9
 52   1   6   8   9
 52   1   6  60   9
 53   2   3   4   9
 53   2   3  55   9
 53   2   3  56   9
 54   2   3   4   9
 54   2   3  55   9
 54   2   3  56   9
 55   3   4   5   9
 55   3   4  57   9
 55   3   4  58   9
 56   3   4   5   9
 56   3   4  57   9
 56   3   4  58   9
 57   4   5   7   9
 57   4   5  59   9
 58   4   5   7   9
 58   4   5  59   9
 59   5   7  10   9
 59   5   7  11   9
 60   6   8   9   9
 60   6   8  12   9
 61  11  13  14   9
 61  11  13  63   9
 61  11  25  26   9
 61  11  25  82   9
 61  11  25  83   9
 62  12  32  33   9
 62  12  32  90   9
 62  12  44  45   9
 62  12  44 109   9
 62  12  44 110   9
 63  13  14  15   9
 63  13  14  16   9
 64  16  17  18   9
 64  16  17  66   9
 64  16  17  67   9
 65  16  17  18   9
 65  16  17  66   9
 65  16  17  67   9
 66  17  18  19   9
 66  17  18  68   9
 66  17  18  69   9
 67  17  18  19   9
 67  17  18  68   9
 67  17  18  69   9
 68  18  19  20   9
 68  18  19  70   9
 68  18  19  71   9
 69  18  19  20   9
 69  18  19  70   9
 69  18  19  71   9
 70  19  20  21   9
 70  19  20  72   9
 70  19  20  73   9
 71  19  20  21   9
 71  19  20  72   9
 71  19  20  73   9
 72  20  21  22   9
 72  20  21  74   9
 72  20  21  75   9
 73  20  21  22   9
 73  20  21  74   9
 73  20  21  75   9
 74  21  22  23   9
 74  21  22  76   9
 74  21  22  77   9
 75  21  22  23   9
 75  21  22  76   9
 75  21  22  77   9
 76  22  23  24   9
 76  22  23  78   9
 76  22  23  79   9
 77  22  23  24   9
 77  22  23  78   9
 77  22  23  79   9
 78  23  24  80   9
 78  23  24  81   9
 78  23  24 123   9
 79  23  24  80   9
 79  23  24  81   9
 79  23  24 123   9
 80  24 123 124   9
 80  24 123 130   9
 80  24 123 131   9
 81  24 123 124   9
 81  24 123 130   9
 81  24 123 131   9
 82  25  26  27   9
 82  25  26  84   9
 82  25  26  85   9
 83  25  26  27   9
 83  25  26  84   9
 83  25  26  85   9
 84  26  27  28   9
 84  26  27  86   9
 84  26  27  87   9
 85  26  27  28   9
 85  26  27  86   9
 85  26  27  87   9
 86  27  28  29   9
 86  27  28  88   9
 87  27  28  29   9
 87  27  28  88   9
 88  28  29  30   9
 88  28  29  31   9
 90  32  33  34   9
 90  32  33  35   9
 91  35  36  37   9
 91  35  36  93   9
 91  35  36  94   9
 92  35  36  37   9
 92  35  36  93   9
 92  35  36  94   9
 93  36  37  38   9
 93  36  37  95   9
 93  36  37  96   9
 94  36  37  38   9
 94  36  37  95   9
 94  36  37  96   9
 95  37  38  39   9
 95  37  38  97   9
 95  37  38  98   9
 96  37  38  39   9
 96  37  38  97   9
 96  37  38  98   9
 97  38  39  40   9
 97  38  39  99   9
 97  38  39 100   9
 98  38  39  40   9
 98  38  39  99   9
 98  38  39 100   9
 99  39  40  41   9
 99  39  40 101   9
 99  39  40 102   9
100  39  40  41   9
100  39  40 101   9
100  39  40 102   9
101  40  41  42   9
101  40  41 103   9
101  40  41 104   9
102  40  41  42   9
102  40  41 103   9
102  40  41 104   9
103  41  42  43   9
103  41  42 105   9
103  41  42 106   9
104  41  42  43   9
104  41  42 105   9
104  41  42 106   9
105  42  43 107   9
105  42  43 108   9
105  42  43 121   9
106  42  43 107   9
106  42  43 108   9
106  42  43 121   9
107  43 121 122   9
107  43 121 125   9
107  43 121 126   9
108  43 121 122   9
108  43 121 125   9
108  43 121 126   9
109  44  45  46   9
109  44  45 111   9
109  44  45 112   9
110  44  45  46   9
110  44  45 111   9
110  44  45 112   9
111  45  46  47   9
111  45  46 113   9
111  45  46 114   9
112  45  46  47   9
112  45  46 113   9
112  45  46 114   9
113  46  47  48   9
113  46  47 115   9
114  46  47  48   9
114  46  47 115   9
115  47  48  49   9
115  47  48  50   9
125 121 122 127   9
125 121 122 128   9
125 121 122 129   9
126 121 122 127   9
126 121 122 128   9
126 121 122 129   9
130 123 124 132   9
130 123 124 133   9
130 123 124 134   9
131 123 124 132   9
131 123 124 133   9
131 123 124 134   9
    
[ dihedrals ]    
;     0 impropers
    
[ cmap ]        
;     0 cmaps
    
