# Supplementary material for: A Systematic Approach: Molecular Dynamics Study and Parametrisation of Gemini Type Cationic Surfactants
Source: Int J Mol Sci. 2021 Oct 10;22(20):10939. doi: 10.3390/ijms222010939 (PMC8536075; doi:10.3390/ijms222010939)
Supplement: Supplementary file 1 [file ijms-22-10939-s001.zip › Force_fields/Alg_4_11/Alg_4_11.par]

!>>>>>> Combined CHARMM All-Hydrogen Parameter File for <<<<<<<<<
!>>>>>>>>> CHARMM22 Proteins and CHARMM27 Lipids <<<<<<<<<<
!from
!>>>> CHARMM22 All-Hydrogen Parameter File for Proteins <<<<<<<<<<
!>>>>>>>>>>>>>>>>>>>>>> August 1999 <<<<<<<<<<<<<<<<<<<<<<<<<<<<<
!>>>>>>> Direct comments to Alexander D. MacKerell Jr. <<<<<<<<<
!>>>>>> 410-706-7442 or email: alex,mmiris.ab.umd.edu  <<<<<<<<<
!and !  \\\ CHARMM27 All-Hydrogen Lipid Parameter File ///////
!  \\\\\\\\\ Developmental /////////////////////////
!              Alexander D. MacKerell Jr.
!                     August 1999
! All comments to ADM jr.  email:alex,mmiris.ab.umd.edu
!              telephone: 410-706-7442
!


! +++++++++++++++++++++++++++++++++++++++++++++++++++++++++++++++++++++++++++++
! + Residue topologies/parameters generated by PARATOOL.                      +
! +                                                                           +
! + PARATOOL is an interactive tool for generation of force field parameters. +
! + and can be obtained free of charge from                                   +
! + http://bioinf.charite.de/biophys/paratool                                 +
! +                                                                           +
! + Author:                                                                   +
! + Jan Saam                                                                  +
! + Institute of Biochemistry                                                 +
! + Charite Berlin                                                            +
! + Germany                                                                   +
! + saam@charite.de                                                           +
! +                                                                           +
! + CITATION:                                                                 +
! + If you use PARATOOL or topologies/parameters generated by this program,   +
! + please cite the following work:                                           +
! + Saam, et al. (2006), ...                                                  +
! +++++++++++++++++++++++++++++++++++++++++++++++++++++++++++++++++++++++++++++


! Parameters for components AL2
! To be used in combination with:
! [DEFAULTDIR]/par_all27_prot_lipid_na.inp


BONDS
!
!V(bond) = Kb(b - b0)**2
!
!Kb: kcal/mole/A**2
!b0: A
!
!atom type   Kb         b0
!

C1G  C2G     281.547    1.5354
C1G  N2G     332.853    1.4630
C1G  H1G     333.136    1.0951
C1G  H2G     338.858    1.0933
C2G  C3G     286.674    1.5341
C2G  H3G     334.486    1.0987
C2G  H4G     336.550    1.0978
C3G  C4G     281.680    1.5354
C3G  H5G     336.426    1.0979
C3G  H6G     334.347    1.0988
C4G  N1G     333.355    1.4629
C4G  H7G     332.862    1.0952
C4G  H8G     339.098    1.0933
N1G  C5G     497.824    1.3507
N1G  H9G     403.968    1.0126
N2G  C6G     496.115    1.3507
N2G  H10G    403.982    1.0126
C5G  O2G     763.365    1.2379
C5G  C7G     251.642    1.5447
C6G  O1G     762.609    1.2380
C6G  C8G     250.312    1.5445
C7G  N3G     330.984    1.4588
C7G  C19G    274.344    1.5452
C7G  H11G    152.768    1.0920
C8G  N7G     332.155    1.4593
C8G  C33G    274.573    1.5448
C8G  H12G    154.717    1.0917
N3G  C9G     457.611    1.3628
N3G  H13G    392.443    1.0162
C9G  O3G     746.892    1.2421
C9G  C10G    279.172    1.5201
C10G C11G    274.262    1.5444
C10G H14G    343.446    1.0946
C10G H15G    342.934    1.0951
C11G C12G    287.339    1.5345
C11G H16G    335.282    1.0984
C11G H17G    335.397    1.0982
C12G C13G    286.719    1.5350
C12G H18G    336.306    1.1000
C12G H19G    336.018    1.1002
C13G C14G    286.746    1.5351
C13G H20G    335.172    1.1005
C13G H21G    335.397    1.1005
C14G C15G    286.608    1.5350
C14G H22G    334.951    1.1006
C14G H23G    334.829    1.1007
C15G C16G    286.613    1.5350
C15G H24G    334.738    1.1007
C15G H25G    334.598    1.1008
C16G C17G    286.495    1.5351
C16G H26G    334.650    1.1007
C16G H27G    334.611    1.1008
C17G C18G    286.680    1.5349
C17G H28G    334.510    1.1008
C17G H29G    334.618    1.1008
C18G H30G    334.361    1.1009
C18G H31G    334.369    1.1009
C18G C39G    286.905    1.5350
C19G C20G    287.373    1.5336
C19G H32G    335.604    1.0981
C19G H33G    337.985    1.0972
C20G C21G    280.695    1.5358
C20G H34G    341.525    1.0959
C20G H35G    337.218    1.0974
C21G N4G     328.006    1.4686
C21G H36G    337.582    1.0930
C21G H37G    331.607    1.0953
N4G  C22G    560.148    1.3379
N4G  H38G    397.890    1.0124
C22G N5G     557.085    1.3401
C22G N6G     553.524    1.3410
N5G  H39G    447.730    1.0096
N5G  H67G    442.440    1.0111
N6G  H68G    443.842    1.0107
N6G  H82G    443.683    1.0108
N7G  C23G    459.964    1.3628
N7G  H40G    392.408    1.0162
C23G O4G     746.061    1.2423
C23G C24G    277.499    1.5200
C24G C25G    274.284    1.5444
C24G H41G    342.463    1.0950
C24G H42G    344.508    1.0945
C25G C26G    287.205    1.5346
C25G H43G    334.969    1.0984
C25G H44G    335.906    1.0981
C26G C27G    286.623    1.5350
C26G H45G    336.315    1.1001
C26G H46G    335.993    1.1002
C27G C28G    286.628    1.5351
C27G H47G    335.243    1.1005
C27G H48G    335.408    1.1005
C28G C29G    286.604    1.5350
C28G H49G    335.033    1.1006
C28G H50G    334.834    1.1007
C29G C30G    286.513    1.5351
C29G H51G    334.749    1.1007
C29G H52G    334.675    1.1008
C30G C31G    286.512    1.5351
C30G H53G    334.745    1.1007
C30G H54G    334.634    1.1008
C31G C32G    286.589    1.5350
C31G H55G    334.599    1.1008
C31G H56G    334.631    1.1008
C32G H57G    334.475    1.1009
C32G H58G    334.389    1.1009
C32G C37G    286.957    1.5350
C33G C34G    287.341    1.5337
C33G H59G    335.756    1.0981
C33G H60G    337.809    1.0973
C34G C35G    280.607    1.5358
C34G H61G    341.495    1.0959
C34G H62G    337.228    1.0974
C35G N8G     327.350    1.4685
C35G H63G    337.543    1.0930
C35G H64G    331.800    1.0952
N8G  C36G    561.189    1.3379
N8G  H65G    397.698    1.0125
C36G N9G     558.462    1.3401
C36G N10G    552.868    1.3410
N9G  H69G    447.878    1.0095
N9G  H81G    442.447    1.0111
N10G H66G    443.777    1.0108
N10G H70G    443.900    1.0107
C37G C38G    291.646    1.5336
C37G H71G    336.593    1.0999
C37G H72G    336.616    1.0999
C38G H73G    345.367    1.0979
C38G H74G    345.360    1.0979
C38G H75G    347.420    1.0969
C39G C40G    291.684    1.5336
C39G H76G    336.541    1.0999
C39G H77G    336.597    1.0999
C40G H78G    345.339    1.0979
C40G H79G    345.353    1.0979
C40G H80G    347.412    1.0970


ANGLES
!
!V(angle) = Ktheta(Theta - Theta0)**2
!
!V(Urey-Bradley) = Kub(S - S0)**2
!
!Ktheta: kcal/mole/rad**2
!Theta0: degrees
!Kub: kcal/mole/A**2 (Urey-Bradley)
!S0: A
!
!atom types        Ktheta    Theta0    Kub      S0
!

C2G  C1G  N2G      42.898    112.96
C2G  C1G  H1G      16.209    110.41
C2G  C1G  H2G      15.879    110.34
N2G  C1G  H1G      17.218    107.61
N2G  C1G  H2G      17.009    107.40
H1G  C1G  H2G       6.101    107.93
C1G  C2G  C3G      36.790    111.99
C1G  C2G  H3G      13.745    109.13
C1G  C2G  H4G      13.651    108.84
C3G  C2G  H3G      13.589    109.94
C3G  C2G  H4G      13.557    109.84
H3G  C2G  H4G       5.339    106.96
C2G  C3G  C4G      36.684    111.94
C2G  C3G  H5G      13.599    109.86
C2G  C3G  H6G      13.546    109.94
C4G  C3G  H5G      13.500    108.85
C4G  C3G  H6G      13.844    109.15
H5G  C3G  H6G       5.341    106.96
C3G  C4G  N1G      42.554    112.98
C3G  C4G  H7G      16.077    110.38
C3G  C4G  H8G      15.965    110.36
N1G  C4G  H7G      17.249    107.65
N1G  C4G  H8G      16.933    107.35
H7G  C4G  H8G       6.097    107.93
C4G  N1G  C5G      42.912    123.70
C4G  N1G  H9G      28.213    117.67
C5G  N1G  H9G      29.399    118.57
C1G  N2G  C6G      41.044    123.58
C1G  N2G  H10G     27.796    117.71
C6G  N2G  H10G     28.832    118.63
N1G  C5G  O2G      59.099    123.68
N1G  C5G  C7G      53.616    115.85
O2G  C5G  C7G      49.262    120.42
N2G  C6G  O1G      58.582    123.63
N2G  C6G  C8G      52.410    115.94
O1G  C6G  C8G      48.506    120.39
C5G  C7G  N3G      19.025    109.96
C5G  C7G  C19G     20.644    108.86
C5G  C7G  H11G      7.322    110.24
N3G  C7G  C19G     24.344    110.66
N3G  C7G  H11G      9.123    108.45
C19G C7G  H11G      8.664    108.66
C6G  C8G  N7G      19.233    109.91
C6G  C8G  C33G     20.408    108.86
C6G  C8G  H12G      7.173    110.30
N7G  C8G  C33G     24.389    110.66
N7G  C8G  H12G      8.952    108.46
C33G C8G  H12G      8.682    108.64
C7G  N3G  C9G      37.281    129.59
C7G  N3G  H13G     27.027    115.64
C9G  N3G  H13G     27.466    113.78
N3G  C9G  O3G      58.644    119.77
N3G  C9G  C10G     51.569    119.52
O3G  C9G  C10G     48.520    120.65
C9G  C10G C11G     33.748    112.22
C9G  C10G H14G     13.126    106.18
C9G  C10G H15G     14.249    111.86
C11G C10G H14G     15.199    109.28
C11G C10G H15G     15.980    109.91
H14G C10G H15G      5.971    107.19
C10G C11G C12G     38.686    112.35
C10G C11G H16G     14.115    109.78
C10G C11G H17G     13.916    108.89
C12G C11G H16G     13.927    109.42
C12G C11G H17G     13.740    109.63
H16G C11G H17G      5.364    106.60
C11G C12G C13G     38.109    113.20
C11G C12G H18G     14.148    109.14
C11G C12G H19G     14.175    109.25
C13G C12G H18G     14.011    109.36
C13G C12G H19G     14.090    109.31
H18G C12G H19G      5.337    106.36
C12G C13G C14G     38.023    113.39
C12G C13G H20G     14.146    109.22
C12G C13G H21G     14.157    109.22
C14G C13G H20G     14.085    109.24
C14G C13G H21G     14.140    109.24
H20G C13G H21G      5.325    106.28
C13G C14G C15G     37.830    113.57
C13G C14G H22G     14.163    109.18
C13G C14G H23G     14.175    109.19
C15G C14G H22G     14.123    109.21
C15G C14G H23G     14.170    109.20
H22G C14G H23G      5.309    106.22
C14G C15G C16G     37.717    113.57
C14G C15G H24G     14.153    109.20
C14G C15G H25G     14.152    109.20
C16G C15G H24G     14.153    109.20
C16G C15G H25G     14.109    109.20
H24G C15G H25G      5.308    106.21
C15G C16G C17G     37.562    113.63
C15G C16G H26G     14.147    109.18
C15G C16G H27G     14.147    109.19
C17G C16G H26G     14.120    109.19
C17G C16G H27G     14.161    109.18
H26G C16G H27G      5.300    106.19
C16G C17G C18G     37.440    113.61
C16G C17G H28G     14.136    109.20
C16G C17G H29G     14.130    109.20
C18G C17G H28G     14.096    109.19
C18G C17G H29G     14.133    109.18
H28G C17G H29G      5.299    106.20
C17G C18G H30G     14.117    109.24
C17G C18G H31G     14.106    109.24
C17G C18G C39G     37.305    113.67
H30G C18G H31G      5.292    106.18
H30G C18G C39G     14.120    109.12
H31G C18G C39G     14.152    109.12
C7G  C19G C20G     41.493    113.43
C7G  C19G H32G     14.907    108.48
C7G  C19G H33G     14.632    107.99
C20G C19G H32G     14.059    110.19
C20G C19G H33G     14.796    109.83
H32G C19G H33G      5.324    106.68
C19G C20G C21G     37.854    111.17
C19G C20G H34G     14.230    109.95
C19G C20G H35G     13.425    110.06
C21G C20G H34G     13.797    109.74
C21G C20G H35G     13.695    108.74
H34G C20G H35G      5.417    107.09
C20G C21G N4G      43.108    113.27
C20G C21G H36G     16.100    110.57
C20G C21G H37G     16.433    111.36
N4G  C21G H36G     17.808    106.02
N4G  C21G H37G     18.397    109.18
H36G C21G H37G      6.183    106.05
C21G N4G  C22G     48.200    126.34
C21G N4G  H38G     30.286    116.51
C22G N4G  H38G     31.986    116.77
N4G  C22G N5G      63.066    121.09
N4G  C22G N6G      58.477    119.76
N5G  C22G N6G      56.682    119.14
C22G N5G  H39G     25.716    121.69
C22G N5G  H67G     25.062    120.70
H39G N5G  H67G     21.971    116.34
C22G N6G  H68G     24.125    121.38
C22G N6G  H82G     23.925    121.66
H68G N6G  H82G     21.626    116.95
C8G  N7G  C23G     41.471    129.85
C8G  N7G  H40G     28.102    115.59
C23G N7G  H40G     28.558    113.67
N7G  C23G O4G      59.198    119.69
N7G  C23G C24G     53.822    119.79
O4G  C23G C24G     48.937    120.47
C23G C24G C25G     34.038    112.13
C23G C24G H41G     12.988    106.11
C23G C24G H42G     14.424    112.12
C25G C24G H41G     15.053    109.20
C25G C24G H42G     16.130    109.89
H41G C24G H42G      5.973    107.16
C24G C25G C26G     39.085    112.36
C24G C25G H43G     14.110    109.74
C24G C25G H44G     13.942    108.88
C26G C25G H43G     13.954    109.40
C26G C25G H44G     13.766    109.63
H43G C25G H44G      5.375    106.66
C25G C26G C27G     38.485    113.18
C25G C26G H45G     14.192    109.15
C25G C26G H46G     14.176    109.27
C27G C26G H45G     14.044    109.36
C27G C26G H46G     14.128    109.29
H45G C26G H46G      5.349    106.36
C26G C27G C28G     38.471    113.42
C26G C27G H47G     14.179    109.20
C26G C27G H48G     14.208    109.23
C28G C27G H47G     14.161    109.23
C28G C27G H48G     14.174    109.23
H47G C27G H48G      5.334    106.27
C27G C28G C29G     38.246    113.56
C27G C28G H49G     14.221    109.19
C27G C28G H50G     14.184    109.20
C29G C28G H49G     14.172    109.22
C29G C28G H50G     14.203    109.20
H49G C28G H50G      5.322    106.22
C28G C29G C30G     38.166    113.59
C28G C29G H51G     14.199    109.20
C28G C29G H52G     14.191    109.19
C30G C29G H51G     14.182    109.19
C30G C29G H52G     14.193    109.20
H51G C29G H52G      5.317    106.21
C29G C30G C31G     37.910    113.62
C29G C30G H53G     14.191    109.19
C29G C30G H54G     14.156    109.20
C31G C30G H53G     14.171    109.19
C31G C30G H54G     14.187    109.18
H53G C30G H54G      5.311    106.20
C30G C31G C32G     37.805    113.63
C30G C31G H55G     14.170    109.19
C30G C31G H56G     14.165    109.20
C32G C31G H55G     14.167    109.18
C32G C31G H56G     14.156    109.18
H55G C31G H56G      5.307    106.20
C31G C32G H57G     14.149    109.24
C31G C32G H58G     14.107    109.24
C31G C32G C37G     37.476    113.67
H57G C32G H58G      5.298    106.18
H57G C32G C37G     14.145    109.12
H58G C32G C37G     14.172    109.12
C8G  C33G C34G     40.454    113.50
C8G  C33G H59G     14.814    108.49
C8G  C33G H60G     14.608    107.92
C34G C33G H59G     13.944    110.15
C34G C33G H60G     14.688    109.86
H59G C33G H60G      5.297    106.67
C33G C34G C35G     37.261    111.13
C33G C34G H61G     14.139    109.94
C33G C34G H62G     13.324    110.11
C35G C34G H61G     13.780    109.74
C35G C34G H62G     13.650    108.77
H61G C34G H62G      5.410    107.05
C34G C35G N8G      42.976    113.29
C34G C35G H63G     16.119    110.57
C34G C35G H64G     16.421    111.37
N8G  C35G H63G     17.716    106.05
N8G  C35G H64G     18.373    109.14
H63G C35G H64G      6.180    106.04
C35G N8G  C36G     44.838    126.34
C35G N8G  H65G     29.397    116.52
C36G N8G  H65G     31.206    116.78
N8G  C36G N9G      62.126    121.12
N8G  C36G N10G     57.625    119.77
N9G  C36G N10G     56.669    119.11
C36G N9G  H69G     25.682    121.75
C36G N9G  H81G     25.046    120.69
H69G N9G  H81G     21.977    116.35
C36G N10G H66G     23.916    121.67
C36G N10G H70G     24.130    121.37
H66G N10G H70G     21.627    116.96
C32G C37G C38G     37.721    113.28
C32G C37G H71G     14.140    109.18
C32G C37G H72G     14.139    109.18
C38G C37G H71G     14.091    109.38
C38G C37G H72G     14.093    109.38
H71G C37G H72G      5.329    106.20
C37G C38G H73G     30.064    111.11
C37G C38G H74G     30.050    111.11
C37G C38G H75G     29.508    111.42
H73G C38G H74G     15.217    107.59
H73G C38G H75G     15.207    107.71
H74G C38G H75G     15.205    107.71
C18G C39G C40G     37.546    113.27
C18G C39G H76G     14.118    109.18
C18G C39G H77G     14.125    109.18
C40G C39G H76G     14.068    109.39
C40G C39G H77G     14.077    109.39
H76G C39G H77G      5.325    106.20
C39G C40G H78G     30.048    111.11
C39G C40G H79G     30.047    111.11
C39G C40G H80G     29.514    111.42
H78G C40G H79G     15.214    107.60
H78G C40G H80G     15.205    107.71
H79G C40G H80G     15.203    107.71


DIHEDRALS
!
!V(dihedral) = Kchi(1 + cos(n(chi) - delta))
!
!Kchi: kcal/mole
!n: multiplicity
!delta: degrees
!
!atom types             Kchi     n    delta
!

N2G  C1G  C2G  C3G      0.6286   3      0.00
N2G  C1G  C2G  H3G      0.5266   3      0.00
N2G  C1G  C2G  H4G      0.5385   3      0.00
H1G  C1G  C2G  C3G      0.5085   3      0.00
H1G  C1G  C2G  H3G      0.5213   3      0.00
H1G  C1G  C2G  H4G      0.4846   3      0.00
H2G  C1G  C2G  C3G      0.5014   3      0.00
H2G  C1G  C2G  H3G      0.4851   3      0.00
H2G  C1G  C2G  H4G      0.5221   3      0.00
C2G  C1G  N2G  C6G      0.0846   6      0.00
C2G  C1G  N2G  H10G     0.0759   6    263.74
H1G  C1G  N2G  C6G      0.1020   6    324.85
H1G  C1G  N2G  H10G     0.0971   6    141.61
H2G  C1G  N2G  C6G      0.0962   6      0.00
H2G  C1G  N2G  H10G     0.1004   6     25.64
C1G  C2G  C3G  C4G      0.4686   3      0.00
C1G  C2G  C3G  H5G      0.4549   3      0.00
C1G  C2G  C3G  H6G      0.4590   3      0.00
H3G  C2G  C3G  C4G      0.4556   3      0.00
H3G  C2G  C3G  H5G      0.4726   3      0.00
H3G  C2G  C3G  H6G      0.5054   3      0.00
H4G  C2G  C3G  C4G      0.4593   3      0.00
H4G  C2G  C3G  H5G      0.5015   3      0.00
H4G  C2G  C3G  H6G      0.4733   3      0.00
C2G  C3G  C4G  N1G      0.6430   3      0.00
C2G  C3G  C4G  H7G      0.5112   3      0.00
C2G  C3G  C4G  H8G      0.5027   3      0.00
H5G  C3G  C4G  N1G      0.5424   3      0.00
H5G  C3G  C4G  H7G      0.4870   3      0.00
H5G  C3G  C4G  H8G      0.5216   3      0.00
H6G  C3G  C4G  N1G      0.5304   3      0.00
H6G  C3G  C4G  H7G      0.5216   3      0.00
H6G  C3G  C4G  H8G      0.4811   3      0.00
C3G  C4G  N1G  C5G      0.0809   6     85.30
C3G  C4G  N1G  H9G      0.0780   6    262.54
H7G  C4G  N1G  C5G      0.0981   6    323.17
H7G  C4G  N1G  H9G      0.0979   6    140.41
H8G  C4G  N1G  C5G      0.0951   6      0.00
H8G  C4G  N1G  H9G      0.1008   6     24.44
C4G  N1G  C5G  O2G      0.7390   2    180.00
C4G  N1G  C5G  C7G      0.7103   2    180.00
H9G  N1G  C5G  O2G      0.7572   2    180.00
H9G  N1G  C5G  C7G      0.5531   2    180.00
C1G  N2G  C6G  O1G      0.7253   2    180.00
C1G  N2G  C6G  C8G      0.7614   2    180.00
H10G N2G  C6G  O1G      0.7534   2    180.00
H10G N2G  C6G  C8G      0.5408   2    180.00
N1G  C5G  C7G  N3G      0.1332   6     41.06
N1G  C5G  C7G  C19G     0.1462   6    279.68
N1G  C5G  C7G  H11G     0.0982   6    160.57
O2G  C5G  C7G  N3G      0.1567   6    223.36
O2G  C5G  C7G  C19G     0.1429   6    101.98
O2G  C5G  C7G  H11G     0.1055   6    342.87
N2G  C6G  C8G  N7G      0.1400   6     42.62
N2G  C6G  C8G  C33G     0.1524   6    281.27
N2G  C6G  C8G  H12G     0.1026   6    162.16
O1G  C6G  C8G  N7G      0.1537   6    224.79
O1G  C6G  C8G  C33G     0.1442   6    103.43
O1G  C6G  C8G  H12G     0.1052   6    344.32
C5G  C7G  N3G  C9G      0.0906   6    278.20
C5G  C7G  N3G  H13G     0.0973   6    110.41
C19G C7G  N3G  C9G      0.1047   6     38.50
C19G C7G  N3G  H13G     0.1019   6    230.72
H11G C7G  N3G  C9G      0.0619   6    157.59
H11G C7G  N3G  H13G     0.0677   6    349.81
C5G  C7G  C19G C20G     0.7541   3      0.00
C5G  C7G  C19G H32G     0.5790   3      0.00
C5G  C7G  C19G H33G     0.5904   3      0.00
N3G  C7G  C19G C20G     0.6854   3      0.00
N3G  C7G  C19G H32G     0.5844   3      0.00
N3G  C7G  C19G H33G     0.6091   3      0.00
H11G C7G  C19G C20G     0.4733   3      0.00
H11G C7G  C19G H32G     0.4567   3      0.00
H11G C7G  C19G H33G     0.4524   3      0.00
C6G  C8G  N7G  C23G     0.0964   6    278.13
C6G  C8G  N7G  H40G     0.0991   6    109.78
C33G C8G  N7G  C23G     0.1006   6     38.40
C33G C8G  N7G  H40G     0.0987   6    230.05
H12G C8G  N7G  C23G     0.0616   6    157.48
H12G C8G  N7G  H40G     0.0667   6    349.13
C6G  C8G  C33G C34G     0.7210   3      0.00
C6G  C8G  C33G H59G     0.5699   3      0.00
C6G  C8G  C33G H60G     0.5797   3      0.00
N7G  C8G  C33G C34G     0.6777   3      0.00
N7G  C8G  C33G H59G     0.5834   3      0.00
N7G  C8G  C33G H60G     0.6059   3      0.00
H12G C8G  C33G C34G     0.4605   3      0.00
H12G C8G  C33G H59G     0.4511   3      0.00
H12G C8G  C33G H60G     0.4487   3      0.00
C7G  N3G  C9G  O3G      0.7672   2    180.00
C7G  N3G  C9G  C10G     0.4908   2    180.00
H13G N3G  C9G  O3G      0.7520   2    180.00
H13G N3G  C9G  C10G     0.6768   2    180.00
N3G  C9G  C10G C11G     0.1137   6      0.00
N3G  C9G  C10G H14G     0.1262   6      0.00
N3G  C9G  C10G H15G     0.1227   6    144.33
O3G  C9G  C10G C11G     0.1077   6      0.00
O3G  C9G  C10G H14G     0.1311   6      0.00
O3G  C9G  C10G H15G     0.1124   6      0.00
C9G  C10G C11G C12G     0.4318   3      0.00
C9G  C10G C11G H16G     0.4516   3      0.00
C9G  C10G C11G H17G     0.4614   3      0.00
H14G C10G C11G C12G     0.4540   3      0.00
H14G C10G C11G H16G     0.4751   3      0.00
H14G C10G C11G H17G     0.5004   3      0.00
H15G C10G C11G C12G     0.4502   3      0.00
H15G C10G C11G H16G     0.4903   3      0.00
H15G C10G C11G H17G     0.4715   3      0.00
C10G C11G C12G C13G     0.4429   3      0.00
C10G C11G C12G H18G     0.4596   3      0.00
C10G C11G C12G H19G     0.4606   3      0.00
H16G C11G C12G C13G     0.4543   3      0.00
H16G C11G C12G H18G     0.4728   3      0.00
H16G C11G C12G H19G     0.4999   3      0.00
H17G C11G C12G C13G     0.4562   3      0.00
H17G C11G C12G H18G     0.4998   3      0.00
H17G C11G C12G H19G     0.4715   3      0.00
C11G C12G C13G C14G     0.4360   3      0.00
C11G C12G C13G H20G     0.4539   3      0.00
C11G C12G C13G H21G     0.4556   3      0.00
H18G C12G C13G C14G     0.4531   3      0.00
H18G C12G C13G H20G     0.4713   3      0.00
H18G C12G C13G H21G     0.4996   3      0.00
H19G C12G C13G C14G     0.4547   3      0.00
H19G C12G C13G H20G     0.4989   3      0.00
H19G C12G C13G H21G     0.4704   3      0.00
C12G C13G C14G C15G     0.4368   3      0.00
C12G C13G C14G H22G     0.4539   3      0.00
C12G C13G C14G H23G     0.4548   3      0.00
H20G C13G C14G C15G     0.4526   3      0.00
H20G C13G C14G H22G     0.4700   3      0.00
H20G C13G C14G H23G     0.4985   3      0.00
H21G C13G C14G C15G     0.4539   3      0.00
H21G C13G C14G H22G     0.4982   3      0.00
H21G C13G C14G H23G     0.4693   3      0.00
C13G C14G C15G C16G     0.4337   3      0.00
C13G C14G C15G H24G     0.4527   3      0.00
C13G C14G C15G H25G     0.4519   3      0.00
H22G C14G C15G C16G     0.4516   3      0.00
H22G C14G C15G H24G     0.4981   3      0.00
H22G C14G C15G H25G     0.4690   3      0.00
H23G C14G C15G C16G     0.4528   3      0.00
H23G C14G C15G H24G     0.4685   3      0.00
H23G C14G C15G H25G     0.4979   3      0.00
C14G C15G C16G C17G     0.4352   3      0.00
C14G C15G C16G H26G     0.4527   3      0.00
C14G C15G C16G H27G     0.4531   3      0.00
H24G C15G C16G C17G     0.4528   3      0.00
H24G C15G C16G H26G     0.4977   3      0.00
H24G C15G C16G H27G     0.4682   3      0.00
H25G C15G C16G C17G     0.4517   3      0.00
H25G C15G C16G H26G     0.4684   3      0.00
H25G C15G C16G H27G     0.4979   3      0.00
C15G C16G C17G C18G     0.4331   3      0.00
C15G C16G C17G H28G     0.4516   3      0.00
C15G C16G C17G H29G     0.4518   3      0.00
H26G C16G C17G C18G     0.4511   3      0.00
H26G C16G C17G H28G     0.4679   3      0.00
H26G C16G C17G H29G     0.4977   3      0.00
H27G C16G C17G C18G     0.4519   3      0.00
H27G C16G C17G H28G     0.4976   3      0.00
H27G C16G C17G H29G     0.4676   3      0.00
C16G C17G C18G H30G     0.4520   3      0.00
C16G C17G C18G H31G     0.4522   3      0.00
C16G C17G C18G C39G     0.4335   3      0.00
H28G C17G C18G H30G     0.4672   3      0.00
H28G C17G C18G H31G     0.4976   3      0.00
H28G C17G C18G C39G     0.4508   3      0.00
H29G C17G C18G H30G     0.4974   3      0.00
H29G C17G C18G H31G     0.4673   3      0.00
H29G C17G C18G C39G     0.4516   3      0.00
C17G C18G C39G C40G     0.4355   3      0.00
C17G C18G C39G H76G     0.4517   3      0.00
C17G C18G C39G H77G     0.4519   3      0.00
H30G C18G C39G C40G     0.4532   3      0.00
H30G C18G C39G H76G     0.4666   3      0.00
H30G C18G C39G H77G     0.4985   3      0.00
H31G C18G C39G C40G     0.4535   3      0.00
H31G C18G C39G H76G     0.4984   3      0.00
H31G C18G C39G H77G     0.4667   3      0.00
C7G  C19G C20G C21G     0.4932   3      0.00
C7G  C19G C20G H34G     0.4668   3      0.00
C7G  C19G C20G H35G     0.4583   3      0.00
H32G C19G C20G C21G     0.4718   3      0.00
H32G C19G C20G H34G     0.5120   3      0.00
H32G C19G C20G H35G     0.4976   3      0.00
H33G C19G C20G C21G     0.4701   3      0.00
H33G C19G C20G H34G     0.4733   3      0.00
H33G C19G C20G H35G     0.5101   3      0.00
C19G C20G C21G N4G      0.7984   3      0.00
C19G C20G C21G H36G     0.5732   3      0.00
C19G C20G C21G H37G     0.5500   3      0.00
H34G C20G C21G N4G      0.5933   3      0.00
H34G C20G C21G H36G     0.4937   3      0.00
H34G C20G C21G H37G     0.5288   3      0.00
H35G C20G C21G N4G      0.5689   3      0.00
H35G C20G C21G H36G     0.5312   3      0.00
H35G C20G C21G H37G     0.4977   3      0.00
C20G C21G N4G  C22G     0.0955   6     96.94
C20G C21G N4G  H38G     0.0830   6      0.00
H36G C21G N4G  C22G     0.1070   6    335.50
H36G C21G N4G  H38G     0.0973   6      0.00
H37G C21G N4G  C22G     0.0974   6    221.64
H37G C21G N4G  H38G     0.1004   6     34.33
C21G N4G  C22G N5G      0.4772   2    180.00
C21G N4G  C22G N6G      0.5515   2    180.00
H38G N4G  C22G N5G      0.6148   2    180.00
H38G N4G  C22G N6G      0.4997   2    180.00
N4G  C22G N5G  H39G     0.3236   2    180.00
N4G  C22G N5G  H67G     0.5727   2    180.00
N6G  C22G N5G  H39G     0.5515   2    180.00
N6G  C22G N5G  H67G     0.3852   2    180.00
N4G  C22G N6G  H68G     0.4938   2    180.00
N4G  C22G N6G  H82G     0.3083   2    180.00
N5G  C22G N6G  H68G     0.2922   2    180.00
N5G  C22G N6G  H82G     0.5124   2    180.00
C8G  N7G  C23G O4G      0.7404   2    180.00
C8G  N7G  C23G C24G     0.4813   2    180.00
H40G N7G  C23G O4G      0.7509   2    180.00
H40G N7G  C23G C24G     0.6797   2    180.00
N7G  C23G C24G C25G     0.1039   6      0.00
N7G  C23G C24G H41G     0.1220   6      0.00
N7G  C23G C24G H42G     0.1212   6      0.00
O4G  C23G C24G C25G     0.1054   6     95.45
O4G  C23G C24G H41G     0.1314   6    214.59
O4G  C23G C24G H42G     0.1139   6      0.00
C23G C24G C25G C26G     0.4298   3      0.00
C23G C24G C25G H43G     0.4516   3      0.00
C23G C24G C25G H44G     0.4613   3      0.00
H41G C24G C25G C26G     0.4558   3      0.00
H41G C24G C25G H43G     0.4772   3      0.00
H41G C24G C25G H44G     0.5003   3      0.00
H42G C24G C25G C26G     0.4506   3      0.00
H42G C24G C25G H43G     0.4894   3      0.00
H42G C24G C25G H44G     0.4704   3      0.00
C24G C25G C26G C27G     0.4336   3      0.00
C24G C25G C26G H45G     0.4568   3      0.00
C24G C25G C26G H46G     0.4590   3      0.00
H43G C25G C26G C27G     0.4527   3      0.00
H43G C25G C26G H45G     0.4735   3      0.00
H43G C25G C26G H46G     0.5003   3      0.00
H44G C25G C26G C27G     0.4554   3      0.00
H44G C25G C26G H45G     0.4995   3      0.00
H44G C25G C26G H46G     0.4724   3      0.00
C25G C26G C27G C28G     0.4370   3      0.00
C25G C26G C27G H47G     0.4555   3      0.00
C25G C26G C27G H48G     0.4557   3      0.00
H45G C26G C27G C28G     0.4551   3      0.00
H45G C26G C27G H47G     0.4729   3      0.00
H45G C26G C27G H48G     0.4993   3      0.00
H46G C26G C27G C28G     0.4548   3      0.00
H46G C26G C27G H47G     0.4987   3      0.00
H46G C26G C27G H48G     0.4713   3      0.00
C26G C27G C28G C29G     0.4323   3      0.00
C26G C27G C28G H49G     0.4525   3      0.00
C26G C27G C28G H50G     0.4539   3      0.00
H47G C27G C28G C29G     0.4523   3      0.00
H47G C27G C28G H49G     0.4708   3      0.00
H47G C27G C28G H50G     0.4987   3      0.00
H48G C27G C28G C29G     0.4537   3      0.00
H48G C27G C28G H49G     0.4982   3      0.00
H48G C27G C28G H50G     0.4708   3      0.00
C27G C28G C29G C30G     0.4366   3      0.00
C27G C28G C29G H51G     0.4532   3      0.00
C27G C28G C29G H52G     0.4539   3      0.00
H49G C28G C29G C30G     0.4540   3      0.00
H49G C28G C29G H51G     0.4981   3      0.00
H49G C28G C29G H52G     0.4706   3      0.00
H50G C28G C29G C30G     0.4532   3      0.00
H50G C28G C29G H51G     0.4696   3      0.00
H50G C28G C29G H52G     0.4977   3      0.00
C28G C29G C30G C31G     0.4335   3      0.00
C28G C29G C30G H53G     0.4521   3      0.00
C28G C29G C30G H54G     0.4526   3      0.00
H51G C29G C30G C31G     0.4530   3      0.00
H51G C29G C30G H53G     0.4978   3      0.00
H51G C29G C30G H54G     0.4695   3      0.00
H52G C29G C30G C31G     0.4523   3      0.00
H52G C29G C30G H53G     0.4692   3      0.00
H52G C29G C30G H54G     0.4980   3      0.00
C29G C30G C31G C32G     0.4361   3      0.00
C29G C30G C31G H55G     0.4533   3      0.00
C29G C30G C31G H56G     0.4523   3      0.00
H53G C30G C31G C32G     0.4532   3      0.00
H53G C30G C31G H55G     0.4693   3      0.00
H53G C30G C31G H56G     0.4977   3      0.00
H54G C30G C31G C32G     0.4524   3      0.00
H54G C30G C31G H55G     0.4975   3      0.00
H54G C30G C31G H56G     0.4687   3      0.00
C30G C31G C32G H57G     0.4522   3      0.00
C30G C31G C32G H58G     0.4520   3      0.00
C30G C31G C32G C37G     0.4334   3      0.00
H55G C31G C32G H57G     0.4681   3      0.00
H55G C31G C32G H58G     0.4977   3      0.00
H55G C31G C32G C37G     0.4516   3      0.00
H56G C31G C32G H57G     0.4976   3      0.00
H56G C31G C32G H58G     0.4682   3      0.00
H56G C31G C32G C37G     0.4521   3      0.00
C31G C32G C37G C38G     0.4367   3      0.00
C31G C32G C37G H71G     0.4527   3      0.00
C31G C32G C37G H72G     0.4523   3      0.00
H57G C32G C37G C38G     0.4540   3      0.00
H57G C32G C37G H71G     0.4676   3      0.00
H57G C32G C37G H72G     0.4985   3      0.00
H58G C32G C37G C38G     0.4540   3      0.00
H58G C32G C37G H71G     0.4984   3      0.00
H58G C32G C37G H72G     0.4673   3      0.00
C8G  C33G C34G C35G     0.4965   3      0.00
C8G  C33G C34G H61G     0.4693   3      0.00
C8G  C33G C34G H62G     0.4581   3      0.00
H59G C33G C34G C35G     0.4727   3      0.00
H59G C33G C34G H61G     0.5103   3      0.00
H59G C33G C34G H62G     0.4945   3      0.00
H60G C33G C34G C35G     0.4729   3      0.00
H60G C33G C34G H61G     0.4692   3      0.00
H60G C33G C34G H62G     0.5094   3      0.00
C33G C34G C35G N8G      0.7627   3      0.00
C33G C34G C35G H63G     0.5633   3      0.00
C33G C34G C35G H64G     0.5445   3      0.00
H61G C34G C35G N8G      0.5853   3      0.00
H61G C34G C35G H63G     0.4929   3      0.00
H61G C34G C35G H64G     0.5296   3      0.00
H62G C34G C35G N8G      0.5594   3      0.00
H62G C34G C35G H63G     0.5308   3      0.00
H62G C34G C35G H64G     0.4982   3      0.00
C34G C35G N8G  C36G     0.0960   6     96.43
C34G C35G N8G  H65G     0.0832   6      0.00
H63G C35G N8G  C36G     0.1072   6    334.97
H63G C35G N8G  H65G     0.0975   6      0.00
H64G C35G N8G  C36G     0.0974   6    221.13
H64G C35G N8G  H65G     0.1001   6      0.00
C35G N8G  C36G N9G      0.4758   2    180.00
C35G N8G  C36G N10G     0.5419   2    180.00
H65G N8G  C36G N9G      0.6231   2    180.00
H65G N8G  C36G N10G     0.5008   2    180.00
N8G  C36G N9G  H69G     0.3214   2    180.00
N8G  C36G N9G  H81G     0.5709   2    180.00
N10G C36G N9G  H69G     0.5510   2    180.00
N10G C36G N9G  H81G     0.3839   2    180.00
N8G  C36G N10G H66G     0.3076   2    180.00
N8G  C36G N10G H70G     0.4925   2    180.00
N9G  C36G N10G H66G     0.5120   2    180.00
N9G  C36G N10G H70G     0.2911   2    180.00
C32G C37G C38G H73G     0.4501   3      0.00
C32G C37G C38G H74G     0.4501   3      0.00
C32G C37G C38G H75G     0.4580   3      0.00
H71G C37G C38G H73G     0.4675   3      0.00
H71G C37G C38G H74G     0.4940   3      0.00
H71G C37G C38G H75G     0.4723   3      0.00
H72G C37G C38G H73G     0.4940   3      0.00
H72G C37G C38G H74G     0.4675   3      0.00
H72G C37G C38G H75G     0.4723   3      0.00
C18G C39G C40G H78G     0.4500   3      0.00
C18G C39G C40G H79G     0.4497   3      0.00
C18G C39G C40G H80G     0.4577   3      0.00
H76G C39G C40G H78G     0.4940   3      0.00
H76G C39G C40G H79G     0.4672   3      0.00
H76G C39G C40G H80G     0.4722   3      0.00
H77G C39G C40G H78G     0.4672   3      0.00
H77G C39G C40G H79G     0.4940   3      0.00
H77G C39G C40G H80G     0.4722   3      0.00

IMPROPER
!
!V(improper) = Kpsi(psi - psi0)**2
!
!Kpsi: kcal/mole/rad**2
!psi0: degrees
!note that the second column of numbers (0) is ignored
!
!atom types             Kpsi        0  psi0
!


NONBONDED nbxmod  5 atom cdiel shift vatom vdistance vswitch -
cutnb 14.0 ctofnb 12.0 ctonnb 10.0 eps 1.0 e14fac 1.0 wmin 1.5
                !adm jr., 5/08/91, suggested cutoff scheme
!
!V(Lennard-Jones) = Eps(i,j)*[(Rmin(i,j)/r(i,j))**12 - 2(Rmin(i,j)/r(i,j))**6]
!
!epsilon [kcal/mole]: Eps(i,j) = sqrt(eps(i) * eps(j))
!Rmin/2  [A]:         Rmin(i,j) = Rmin/2(i) + Rmin/2(j)
!
!atom  ignored   epsilon     Rmin/2  ignored   eps,1-4     Rmin/2,1-4
!

C1G      0.0     -0.1050     1.9255    ! 
C2G      0.0     -0.1050     1.9255    ! 
C3G      0.0     -0.1050     1.9255    ! 
C4G      0.0     -0.1050     1.9255    ! 
N1G      0.0     -0.0690     1.8300    ! 
N2G      0.0     -0.0690     1.8300    ! 
C5G      0.0     -0.1050     1.9255    ! 
C6G      0.0     -0.1050     1.9255    ! 
O1G      0.0     -0.0600     1.7500    ! 
O2G      0.0     -0.0600     1.7500    ! 
C7G      0.0     -0.1050     1.9255    ! 
C8G      0.0     -0.1050     1.9255    ! 
N3G      0.0     -0.0690     1.8300    ! 
C9G      0.0     -0.1050     1.9255    ! 
O3G      0.0     -0.0600     1.7500    ! 
C10G     0.0     -0.1050     1.9255    ! 
C11G     0.0     -0.1050     1.9255    ! 
C12G     0.0     -0.1050     1.9255    ! 
C13G     0.0     -0.1050     1.9255    ! 
C14G     0.0     -0.1050     1.9255    ! 
C15G     0.0     -0.1050     1.9255    ! 
C16G     0.0     -0.1050     1.9255    ! 
C17G     0.0     -0.1050     1.9255    ! 
C18G     0.0     -0.1050     1.9255    ! 
C19G     0.0     -0.1050     1.9255    ! 
C20G     0.0     -0.1050     1.9255    ! 
C21G     0.0     -0.1050     1.9255    ! 
N4G      0.0     -0.0690     1.8300    ! 
C22G     0.0     -0.1050     1.9255    ! 
N5G      0.0     -0.0690     1.8300    ! 
N6G      0.0     -0.0690     1.8300    ! 
N7G      0.0     -0.0690     1.8300    ! 
C23G     0.0     -0.1050     1.9255    ! 
O4G      0.0     -0.0600     1.7500    ! 
C24G     0.0     -0.1050     1.9255    ! 
C25G     0.0     -0.1050     1.9255    ! 
C26G     0.0     -0.1050     1.9255    ! 
C27G     0.0     -0.1050     1.9255    ! 
C28G     0.0     -0.1050     1.9255    ! 
C29G     0.0     -0.1050     1.9255    ! 
C30G     0.0     -0.1050     1.9255    ! 
C31G     0.0     -0.1050     1.9255    ! 
C32G     0.0     -0.1050     1.9255    ! 
C33G     0.0     -0.1050     1.9255    ! 
C34G     0.0     -0.1050     1.9255    ! 
C35G     0.0     -0.1050     1.9255    ! 
N8G      0.0     -0.0690     1.8300    ! 
C36G     0.0     -0.1050     1.9255    ! 
N9G      0.0     -0.0690     1.8300    ! 
N10G     0.0     -0.0690     1.8300    ! 
H1G      0.0     -0.0440     1.4430    ! 
H2G      0.0     -0.0440     1.4430    ! 
H3G      0.0     -0.0440     1.4430    ! 
H4G      0.0     -0.0440     1.4430    ! 
H5G      0.0     -0.0440     1.4430    ! 
H6G      0.0     -0.0440     1.4430    ! 
H7G      0.0     -0.0440     1.4430    ! 
H8G      0.0     -0.0440     1.4430    ! 
H9G      0.0     -0.0440     1.4430    ! 
H10G     0.0     -0.0440     1.4430    ! 
H11G     0.0     -0.0440     1.4430    ! 
H12G     0.0     -0.0440     1.4430    ! 
H13G     0.0     -0.0440     1.4430    ! 
H14G     0.0     -0.0440     1.4430    ! 
H15G     0.0     -0.0440     1.4430    ! 
H16G     0.0     -0.0440     1.4430    ! 
H17G     0.0     -0.0440     1.4430    ! 
H18G     0.0     -0.0440     1.4430    ! 
H19G     0.0     -0.0440     1.4430    ! 
H20G     0.0     -0.0440     1.4430    ! 
H21G     0.0     -0.0440     1.4430    ! 
H22G     0.0     -0.0440     1.4430    ! 
H23G     0.0     -0.0440     1.4430    ! 
H24G     0.0     -0.0440     1.4430    ! 
H25G     0.0     -0.0440     1.4430    ! 
H26G     0.0     -0.0440     1.4430    ! 
H27G     0.0     -0.0440     1.4430    ! 
H28G     0.0     -0.0440     1.4430    ! 
H29G     0.0     -0.0440     1.4430    ! 
H30G     0.0     -0.0440     1.4430    ! 
H31G     0.0     -0.0440     1.4430    ! 
H32G     0.0     -0.0440     1.4430    ! 
H33G     0.0     -0.0440     1.4430    ! 
H34G     0.0     -0.0440     1.4430    ! 
H35G     0.0     -0.0440     1.4430    ! 
H36G     0.0     -0.0440     1.4430    ! 
H37G     0.0     -0.0440     1.4430    ! 
H38G     0.0     -0.0440     1.4430    ! 
H39G     0.0     -0.0440     1.4430    ! 
H40G     0.0     -0.0440     1.4430    ! 
H41G     0.0     -0.0440     1.4430    ! 
H42G     0.0     -0.0440     1.4430    ! 
H43G     0.0     -0.0440     1.4430    ! 
H44G     0.0     -0.0440     1.4430    ! 
H45G     0.0     -0.0440     1.4430    ! 
H46G     0.0     -0.0440     1.4430    ! 
H47G     0.0     -0.0440     1.4430    ! 
H48G     0.0     -0.0440     1.4430    ! 
H49G     0.0     -0.0440     1.4430    ! 
H50G     0.0     -0.0440     1.4430    ! 
H51G     0.0     -0.0440     1.4430    ! 
H52G     0.0     -0.0440     1.4430    ! 
H53G     0.0     -0.0440     1.4430    ! 
H54G     0.0     -0.0440     1.4430    ! 
H55G     0.0     -0.0440     1.4430    ! 
H56G     0.0     -0.0440     1.4430    ! 
H57G     0.0     -0.0440     1.4430    ! 
H58G     0.0     -0.0440     1.4430    ! 
H59G     0.0     -0.0440     1.4430    ! 
H60G     0.0     -0.0440     1.4430    ! 
H61G     0.0     -0.0440     1.4430    ! 
H62G     0.0     -0.0440     1.4430    ! 
H63G     0.0     -0.0440     1.4430    ! 
H64G     0.0     -0.0440     1.4430    ! 
H65G     0.0     -0.0440     1.4430    ! 
H66G     0.0     -0.0440     1.4430    ! 
H67G     0.0     -0.0440     1.4430    ! 
H68G     0.0     -0.0440     1.4430    ! 
H69G     0.0     -0.0440     1.4430    ! 
H70G     0.0     -0.0440     1.4430    ! 
C37G     0.0     -0.1050     1.9255    ! 
C38G     0.0     -0.1050     1.9255    ! 
C39G     0.0     -0.1050     1.9255    ! 
C40G     0.0     -0.1050     1.9255    ! 
H71G     0.0     -0.0440     1.4430    ! 
H72G     0.0     -0.0440     1.4430    ! 
H73G     0.0     -0.0440     1.4430    ! 
H74G     0.0     -0.0440     1.4430    ! 
H75G     0.0     -0.0440     1.4430    ! 
H76G     0.0     -0.0440     1.4430    ! 
H77G     0.0     -0.0440     1.4430    ! 
H78G     0.0     -0.0440     1.4430    ! 
H79G     0.0     -0.0440     1.4430    ! 
H80G     0.0     -0.0440     1.4430    ! 
H81G     0.0     -0.0440     1.4430    ! 
H82G     0.0     -0.0440     1.4430    ! 
END
