# Supplementary material for: A Systematic Approach: Molecular Dynamics Study and Parametrisation of Gemini Type Cationic Surfactants
Source: Int J Mol Sci. 2021 Oct 10;22(20):10939. doi: 10.3390/ijms222010939 (PMC8536075; doi:10.3390/ijms222010939)
Supplement: Supplementary file 1 [file ijms-22-10939-s001.zip › Force_fields/Alg_4_11/Alg_4_11.pdb]

REMARK original generated coordinate pdb file
ATOM      1  C1G AL2 X   1      -1.660  -1.303   1.389  1.00  0.00      GEM  C
ATOM      2  C2G AL2 X   1      -0.662  -0.137   1.428  1.00  0.00      GEM  C
ATOM      3  C3G AL2 X   1       0.792  -0.626   1.462  1.00  0.00      GEM  C
ATOM      4  C4G AL2 X   1       1.789   0.541   1.484  1.00  0.00      GEM  C
ATOM      5  N1G AL2 X   1       3.183   0.101   1.547  1.00  0.00      GEM  N
ATOM      6  N2G AL2 X   1      -3.055  -0.861   1.395  1.00  0.00      GEM  N
ATOM      7  C5G AL2 X   1       3.879  -0.020   2.698  1.00  0.00      GEM  C
ATOM      8  C6G AL2 X   1      -3.791  -0.725   2.519  1.00  0.00      GEM  C
ATOM      9  O1G AL2 X   1      -3.359  -0.965   3.655  1.00  0.00      GEM  O
ATOM     10  O2G AL2 X   1       3.407   0.228   3.815  1.00  0.00      GEM  O
ATOM     11  C7G AL2 X   1       5.358  -0.442   2.549  1.00  0.00      GEM  C
ATOM     12  C8G AL2 X   1      -5.259  -0.292   2.318  1.00  0.00      GEM  C
ATOM     13  N3G AL2 X   1       5.706  -1.410   3.584  1.00  0.00      GEM  N
ATOM     14  C9G AL2 X   1       5.767  -2.770   3.516  1.00  0.00      GEM  C
ATOM     15  O3G AL2 X   1       5.982  -3.430   4.546  1.00  0.00      GEM  O
ATOM     16 C10G AL2 X   1       5.630  -3.460   2.168  1.00  0.00      GEM  C
ATOM     17 C11G AL2 X   1       6.989  -3.616   1.451  1.00  0.00      GEM  C
ATOM     18 C12G AL2 X   1       6.870  -4.405   0.141  1.00  0.00      GEM  C
ATOM     19 C13G AL2 X   1       8.210  -4.570  -0.590  1.00  0.00      GEM  C
ATOM     20 C14G AL2 X   1       8.097  -5.366  -1.898  1.00  0.00      GEM  C
ATOM     21 C15G AL2 X   1       9.434  -5.530  -2.634  1.00  0.00      GEM  C
ATOM     22 C16G AL2 X   1       9.322  -6.328  -3.940  1.00  0.00      GEM  C
ATOM     23 C17G AL2 X   1      10.658  -6.492  -4.678  1.00  0.00      GEM  C
ATOM     24 C18G AL2 X   1      10.545  -7.291  -5.984  1.00  0.00      GEM  C
ATOM     25 C19G AL2 X   1       6.250   0.815   2.656  1.00  0.00      GEM  C
ATOM     26 C20G AL2 X   1       7.739   0.526   2.434  1.00  0.00      GEM  C
ATOM     27 C21G AL2 X   1       8.577   1.808   2.557  1.00  0.00      GEM  C
ATOM     28  N4G AL2 X   1      10.017   1.579   2.381  1.00  0.00      GEM  N
ATOM     29 C22G AL2 X   1      10.874   1.161   3.320  1.00  0.00      GEM  C
ATOM     30  N5G AL2 X   1      10.481   0.994   4.590  1.00  0.00      GEM  N
ATOM     31  N6G AL2 X   1      12.145   0.893   2.989  1.00  0.00      GEM  N
ATOM     32  N7G AL2 X   1      -5.622   0.714   3.311  1.00  0.00      GEM  N
ATOM     33 C23G AL2 X   1      -5.665   2.072   3.203  1.00  0.00      GEM  C
ATOM     34  O4G AL2 X   1      -5.907   2.762   4.207  1.00  0.00      GEM  O
ATOM     35 C24G AL2 X   1      -5.473   2.728   1.845  1.00  0.00      GEM  C
ATOM     36 C25G AL2 X   1      -6.816   2.983   1.126  1.00  0.00      GEM  C
ATOM     37 C26G AL2 X   1      -6.636   3.747  -0.193  1.00  0.00      GEM  C
ATOM     38 C27G AL2 X   1      -7.959   4.004  -0.927  1.00  0.00      GEM  C
ATOM     39 C28G AL2 X   1      -7.786   4.775  -2.243  1.00  0.00      GEM  C
ATOM     40 C29G AL2 X   1      -9.107   5.028  -2.984  1.00  0.00      GEM  C
ATOM     41 C30G AL2 X   1      -8.936   5.803  -4.298  1.00  0.00      GEM  C
ATOM     42 C31G AL2 X   1     -10.255   6.053  -5.041  1.00  0.00      GEM  C
ATOM     43 C32G AL2 X   1     -10.085   6.830  -6.354  1.00  0.00      GEM  C
ATOM     44 C33G AL2 X   1      -6.168  -1.535   2.445  1.00  0.00      GEM  C
ATOM     45 C34G AL2 X   1      -7.651  -1.237   2.188  1.00  0.00      GEM  C
ATOM     46 C35G AL2 X   1      -8.501  -2.509   2.316  1.00  0.00      GEM  C
ATOM     47  N8G AL2 X   1      -9.938  -2.269   2.127  1.00  0.00      GEM  N
ATOM     48 C36G AL2 X   1     -10.799  -1.844   3.059  1.00  0.00      GEM  C
ATOM     49  N9G AL2 X   1     -10.415  -1.673   4.331  1.00  0.00      GEM  N
ATOM     50 N10G AL2 X   1     -12.068  -1.575   2.718  1.00  0.00      GEM  N
ATOM     51  H1G AL2 X   1      -1.508  -1.906   0.487  1.00  0.00      GEM  H
ATOM     52  H2G AL2 X   1      -1.520  -1.953   2.256  1.00  0.00      GEM  H
ATOM     53  H3G AL2 X   1      -0.822   0.504   0.550  1.00  0.00      GEM  H
ATOM     54  H4G AL2 X   1      -0.869   0.477   2.314  1.00  0.00      GEM  H
ATOM     55  H5G AL2 X   1       0.955  -1.249   2.351  1.00  0.00      GEM  H
ATOM     56  H6G AL2 X   1       0.995  -1.257   0.586  1.00  0.00      GEM  H
ATOM     57  H7G AL2 X   1       1.676   1.157   0.585  1.00  0.00      GEM  H
ATOM     58  H8G AL2 X   1       1.609   1.179   2.354  1.00  0.00      GEM  H
ATOM     59  H9G AL2 X   1       3.631  -0.166   0.679  1.00  0.00      GEM  H
ATOM     60 H10G AL2 X   1      -3.470  -0.599   0.509  1.00  0.00      GEM  H
ATOM     61 H11G AL2 X   1       5.522  -0.905   1.574  1.00  0.00      GEM  H
ATOM     62 H12G AL2 X   1      -5.394   0.139   1.324  1.00  0.00      GEM  H
ATOM     63 H13G AL2 X   1       5.748  -1.045   4.531  1.00  0.00      GEM  H
ATOM     64 H14G AL2 X   1       5.214  -4.451   2.374  1.00  0.00      GEM  H
ATOM     65 H15G AL2 X   1       4.921  -2.940   1.515  1.00  0.00      GEM  H
ATOM     66 H16G AL2 X   1       7.416  -2.625   1.244  1.00  0.00      GEM  H
ATOM     67 H17G AL2 X   1       7.690  -4.125   2.126  1.00  0.00      GEM  H
ATOM     68 H18G AL2 X   1       6.446  -5.398   0.354  1.00  0.00      GEM  H
ATOM     69 H19G AL2 X   1       6.153  -3.899  -0.524  1.00  0.00      GEM  H
ATOM     70 H20G AL2 X   1       8.630  -3.576  -0.805  1.00  0.00      GEM  H
ATOM     71 H21G AL2 X   1       8.927  -5.070   0.078  1.00  0.00      GEM  H
ATOM     72 H22G AL2 X   1       7.679  -6.361  -1.681  1.00  0.00      GEM  H
ATOM     73 H23G AL2 X   1       7.376  -4.868  -2.563  1.00  0.00      GEM  H
ATOM     74 H24G AL2 X   1      10.156  -6.026  -1.967  1.00  0.00      GEM  H
ATOM     75 H25G AL2 X   1       9.852  -4.535  -2.852  1.00  0.00      GEM  H
ATOM     76 H26G AL2 X   1       8.905  -7.323  -3.721  1.00  0.00      GEM  H
ATOM     77 H27G AL2 X   1       8.599  -5.832  -4.606  1.00  0.00      GEM  H
ATOM     78 H28G AL2 X   1      11.074  -5.496  -4.898  1.00  0.00      GEM  H
ATOM     79 H29G AL2 X   1      11.381  -6.987  -4.012  1.00  0.00      GEM  H
ATOM     80 H30G AL2 X   1      10.130  -8.286  -5.765  1.00  0.00      GEM  H
ATOM     81 H31G AL2 X   1       9.822  -6.796  -6.650  1.00  0.00      GEM  H
ATOM     82 H32G AL2 X   1       6.095   1.268   3.644  1.00  0.00      GEM  H
ATOM     83 H33G AL2 X   1       5.897   1.544   1.916  1.00  0.00      GEM  H
ATOM     84 H34G AL2 X   1       8.089  -0.216   3.161  1.00  0.00      GEM  H
ATOM     85 H35G AL2 X   1       7.895   0.098   1.436  1.00  0.00      GEM  H
ATOM     86 H36G AL2 X   1       8.290   2.529   1.788  1.00  0.00      GEM  H
ATOM     87 H37G AL2 X   1       8.406   2.305   3.518  1.00  0.00      GEM  H
ATOM     88 H38G AL2 X   1      10.373   1.645   1.436  1.00  0.00      GEM  H
ATOM     89 H39G AL2 X   1       9.567   1.285   4.906  1.00  0.00      GEM  H
ATOM     90 H40G AL2 X   1      -5.702   0.378   4.267  1.00  0.00      GEM  H
ATOM     91 H41G AL2 X   1      -4.980   3.686   2.038  1.00  0.00      GEM  H
ATOM     92 H42G AL2 X   1      -4.808   2.147   1.197  1.00  0.00      GEM  H
ATOM     93 H43G AL2 X   1      -7.318   2.026   0.928  1.00  0.00      GEM  H
ATOM     94 H44G AL2 X   1      -7.474   3.552   1.795  1.00  0.00      GEM  H
ATOM     95 H45G AL2 X   1      -6.139   4.707   0.011  1.00  0.00      GEM  H
ATOM     96 H46G AL2 X   1      -5.959   3.181  -0.851  1.00  0.00      GEM  H
ATOM     97 H47G AL2 X   1      -8.451   3.041  -1.134  1.00  0.00      GEM  H
ATOM     98 H48G AL2 X   1      -8.638   4.562  -0.266  1.00  0.00      GEM  H
ATOM     99 H49G AL2 X   1      -7.298   5.740  -2.036  1.00  0.00      GEM  H
ATOM    100 H50G AL2 X   1      -7.102   4.219  -2.902  1.00  0.00      GEM  H
ATOM    101 H51G AL2 X   1      -9.792   5.581  -2.324  1.00  0.00      GEM  H
ATOM    102 H52G AL2 X   1      -9.594   4.063  -3.194  1.00  0.00      GEM  H
ATOM    103 H53G AL2 X   1      -8.451   6.769  -4.087  1.00  0.00      GEM  H
ATOM    104 H54G AL2 X   1      -8.248   5.252  -4.957  1.00  0.00      GEM  H
ATOM    105 H55G AL2 X   1     -10.739   5.087  -5.253  1.00  0.00      GEM  H
ATOM    106 H56G AL2 X   1     -10.944   6.603  -4.382  1.00  0.00      GEM  H
ATOM    107 H57G AL2 X   1      -9.603   7.797  -6.142  1.00  0.00      GEM  H
ATOM    108 H58G AL2 X   1      -9.395   6.281  -7.014  1.00  0.00      GEM  H
ATOM    109 H59G AL2 X   1      -6.036  -1.962   3.447  1.00  0.00      GEM  H
ATOM    110 H60G AL2 X   1      -5.811  -2.288   1.732  1.00  0.00      GEM  H
ATOM    111 H61G AL2 X   1      -8.008  -0.480   2.897  1.00  0.00      GEM  H
ATOM    112 H62G AL2 X   1      -7.784  -0.823   1.181  1.00  0.00      GEM  H
ATOM    113 H63G AL2 X   1      -8.215  -3.240   1.556  1.00  0.00      GEM  H
ATOM    114 H64G AL2 X   1      -8.343  -3.000   3.282  1.00  0.00      GEM  H
ATOM    115 H65G AL2 X   1     -10.286  -2.334   1.179  1.00  0.00      GEM  H
ATOM    116 H66G AL2 X   1     -12.392  -1.665   1.765  1.00  0.00      GEM  H
ATOM    117 H67G AL2 X   1      11.150   0.758   5.311  1.00  0.00      GEM  H
ATOM    118 H68G AL2 X   1      12.824   0.618   3.686  1.00  0.00      GEM  H
ATOM    119 H69G AL2 X   1      -9.503  -1.960   4.654  1.00  0.00      GEM  H
ATOM    120 H70G AL2 X   1     -12.748  -1.287   3.408  1.00  0.00      GEM  H
ATOM    121 C37G AL2 X   1     -11.404   7.078  -7.099  1.00  0.00      GEM  C
ATOM    122 C38G AL2 X   1     -11.223   7.856  -8.408  1.00  0.00      GEM  C
ATOM    123 C39G AL2 X   1      11.880  -7.454  -6.724  1.00  0.00      GEM  C
ATOM    124 C40G AL2 X   1      11.757  -8.254  -8.026  1.00  0.00      GEM  C
ATOM    125 H71G AL2 X   1     -11.885   6.112  -7.312  1.00  0.00      GEM  H
ATOM    126 H72G AL2 X   1     -12.093   7.626  -6.440  1.00  0.00      GEM  H
ATOM    127 H73G AL2 X   1     -10.775   8.842  -8.224  1.00  0.00      GEM  H
ATOM    128 H74G AL2 X   1     -10.564   7.317  -9.101  1.00  0.00      GEM  H
ATOM    129 H75G AL2 X   1     -12.182   8.016  -8.915  1.00  0.00      GEM  H
ATOM    130 H76G AL2 X   1      12.295  -6.459  -6.944  1.00  0.00      GEM  H
ATOM    131 H77G AL2 X   1      12.604  -7.948  -6.059  1.00  0.00      GEM  H
ATOM    132 H78G AL2 X   1      11.066  -7.766  -8.726  1.00  0.00      GEM  H
ATOM    133 H79G AL2 X   1      11.376  -9.265  -7.835  1.00  0.00      GEM  H
ATOM    134 H80G AL2 X   1      12.727  -8.352  -8.529  1.00  0.00      GEM  H
ATOM    135 H81G AL2 X   1     -11.089  -1.434   5.046  1.00  0.00      GEM  H
ATOM    136 H82G AL2 X   1      12.475   0.979   2.037  1.00  0.00      GEM  H
END
