# Supplementary material for: A Systematic Approach: Molecular Dynamics Study and Parametrisation of Gemini Type Cationic Surfactants
Source: Int J Mol Sci. 2021 Oct 10;22(20):10939. doi: 10.3390/ijms222010939 (PMC8536075; doi:10.3390/ijms222010939)
Supplement: Supplementary file 1 [file ijms-22-10939-s001.zip › Force_fields/Alg_4_11/Alg_4_11.psf]

PSF

       4 !NTITLE
 REMARKS original generated structure x-plor psf file
 REMARKS topology D:/Dokumenty/do_VMD/FF/ReBatch_1_OK/Alg_4_11.top 
 REMARKS topology D:/Dokumenty/do_VMD/top_all36_lipid.rtf 
 REMARKS segment GEM { first NONE; last NONE; auto none  }

     136 !NATOM
       1 GEM  1    AL2  C1G  C1G    0.022000       12.0110           0
       2 GEM  1    AL2  C2G  C2G   -0.032000       12.0110           0
       3 GEM  1    AL2  C3G  C3G   -0.063000       12.0110           0
       4 GEM  1    AL2  C4G  C4G    0.070000       12.0110           0
       5 GEM  1    AL2  N1G  N1G   -0.606000       14.0070           0
       6 GEM  1    AL2  N2G  N2G   -0.601000       14.0070           0
       7 GEM  1    AL2  C5G  C5G    0.720000       12.0110           0
       8 GEM  1    AL2  C6G  C6G    0.718000       12.0110           0
       9 GEM  1    AL2  O1G  O1G   -0.618000       15.9990           0
      10 GEM  1    AL2  O2G  O2G   -0.623000       15.9990           0
      11 GEM  1    AL2  C7G  C7G   -0.270000       12.0110           0
      12 GEM  1    AL2  C8G  C8G   -0.309000       12.0110           0
      13 GEM  1    AL2  N3G  N3G   -0.517000       14.0070           0
      14 GEM  1    AL2  C9G  C9G    0.619000       12.0110           0
      15 GEM  1    AL2  O3G  O3G   -0.661000       15.9990           0
      16 GEM  1    AL2  C10G C10G  -0.230000       12.0110           0
      17 GEM  1    AL2  C11G C11G   0.140000       12.0110           0
      18 GEM  1    AL2  C12G C12G  -0.013000       12.0110           0
      19 GEM  1    AL2  C13G C13G   0.002000       12.0110           0
      20 GEM  1    AL2  C14G C14G  -0.012000       12.0110           0
      21 GEM  1    AL2  C15G C15G   0.077000       12.0110           0
      22 GEM  1    AL2  C16G C16G   0.036000       12.0110           0
      23 GEM  1    AL2  C17G C17G  -0.009000       12.0110           0
      24 GEM  1    AL2  C18G C18G  -0.014000       12.0110           0
      25 GEM  1    AL2  C19G C19G  -0.136000       12.0110           0
      26 GEM  1    AL2  C20G C20G   0.045000       12.0110           0
      27 GEM  1    AL2  C21G C21G  -0.021000       12.0110           0
      28 GEM  1    AL2  N4G  N4G   -0.671000       14.0070           0
      29 GEM  1    AL2  C22G C22G   0.919000       12.0110           0
      30 GEM  1    AL2  N5G  N5G   -0.938000       14.0070           0
      31 GEM  1    AL2  N6G  N6G   -1.033000       14.0070           0
      32 GEM  1    AL2  N7G  N7G   -0.488000       14.0070           0
      33 GEM  1    AL2  C23G C23G   0.609000       12.0110           0
      34 GEM  1    AL2  O4G  O4G   -0.663000       15.9990           0
      35 GEM  1    AL2  C24G C24G  -0.208000       12.0110           0
      36 GEM  1    AL2  C25G C25G   0.151000       12.0110           0
      37 GEM  1    AL2  C26G C26G  -0.013000       12.0110           0
      38 GEM  1    AL2  C27G C27G   0.021000       12.0110           0
      39 GEM  1    AL2  C28G C28G  -0.036000       12.0110           0
      40 GEM  1    AL2  C29G C29G   0.082000       12.0110           0
      41 GEM  1    AL2  C30G C30G   0.043000       12.0110           0
      42 GEM  1    AL2  C31G C31G  -0.010000       12.0110           0
      43 GEM  1    AL2  C32G C32G   0.000000       12.0110           0
      44 GEM  1    AL2  C33G C33G  -0.182000       12.0110           0
      45 GEM  1    AL2  C34G C34G   0.010000       12.0110           0
      46 GEM  1    AL2  C35G C35G  -0.030000       12.0110           0
      47 GEM  1    AL2  N8G  N8G   -0.678000       14.0070           0
      48 GEM  1    AL2  C36G C36G   0.942000       12.0110           0
      49 GEM  1    AL2  N9G  N9G   -0.942000       14.0070           0
      50 GEM  1    AL2  N10G N10G  -1.053000       14.0070           0
      51 GEM  1    AL2  H1G  H1G    0.088000        1.0080           0
      52 GEM  1    AL2  H2G  H2G    0.063000        1.0080           0
      53 GEM  1    AL2  H3G  H3G    0.036000        1.0080           0
      54 GEM  1    AL2  H4G  H4G    0.039000        1.0080           0
      55 GEM  1    AL2  H5G  H5G    0.043000        1.0080           0
      56 GEM  1    AL2  H6G  H6G    0.039000        1.0080           0
      57 GEM  1    AL2  H7G  H7G    0.074000        1.0080           0
      58 GEM  1    AL2  H8G  H8G    0.051000        1.0080           0
      59 GEM  1    AL2  H9G  H9G    0.420000        1.0080           0
      60 GEM  1    AL2  H10G H10G   0.425000        1.0080           0
      61 GEM  1    AL2  H11G H11G   0.265000        1.0080           0
      62 GEM  1    AL2  H12G H12G   0.277000        1.0080           0
      63 GEM  1    AL2  H13G H13G   0.381000        1.0080           0
      64 GEM  1    AL2  H14G H14G   0.075000        1.0080           0
      65 GEM  1    AL2  H15G H15G   0.041000        1.0080           0
      66 GEM  1    AL2  H16G H16G  -0.051000        1.0080           0
      67 GEM  1    AL2  H17G H17G   0.000000        1.0080           0
      68 GEM  1    AL2  H18G H18G   0.003000        1.0080           0
      69 GEM  1    AL2  H19G H19G   0.015000        1.0080           0
      70 GEM  1    AL2  H20G H20G   0.004000        1.0080           0
      71 GEM  1    AL2  H21G H21G  -0.008000        1.0080           0
      72 GEM  1    AL2  H22G H22G  -0.002000        1.0080           0
      73 GEM  1    AL2  H23G H23G  -0.009000        1.0080           0
      74 GEM  1    AL2  H24G H24G  -0.020000        1.0080           0
      75 GEM  1    AL2  H25G H25G  -0.024000        1.0080           0
      76 GEM  1    AL2  H26G H26G  -0.016000        1.0080           0
      77 GEM  1    AL2  H27G H27G  -0.015000        1.0080           0
      78 GEM  1    AL2  H28G H28G  -0.008000        1.0080           0
      79 GEM  1    AL2  H29G H29G  -0.009000        1.0080           0
      80 GEM  1    AL2  H30G H30G   0.000000        1.0080           0
      81 GEM  1    AL2  H31G H31G  -0.001000        1.0080           0
      82 GEM  1    AL2  H32G H32G   0.093000        1.0080           0
      83 GEM  1    AL2  H33G H33G   0.042000        1.0080           0
      84 GEM  1    AL2  H34G H34G   0.036000        1.0080           0
      85 GEM  1    AL2  H35G H35G   0.072000        1.0080           0
      86 GEM  1    AL2  H36G H36G   0.130000        1.0080           0
      87 GEM  1    AL2  H37G H37G   0.090000        1.0080           0
      88 GEM  1    AL2  H38G H38G   0.469000        1.0080           0
      89 GEM  1    AL2  H39G H39G   0.498000        1.0080           0
      90 GEM  1    AL2  H40G H40G   0.379000        1.0080           0
      91 GEM  1    AL2  H41G H41G   0.070000        1.0080           0
      92 GEM  1    AL2  H42G H42G   0.034000        1.0080           0
      93 GEM  1    AL2  H43G H43G  -0.048000        1.0080           0
      94 GEM  1    AL2  H44G H44G  -0.010000        1.0080           0
      95 GEM  1    AL2  H45G H45G  -0.001000        1.0080           0
      96 GEM  1    AL2  H46G H46G   0.012000        1.0080           0
      97 GEM  1    AL2  H47G H47G  -0.002000        1.0080           0
      98 GEM  1    AL2  H48G H48G  -0.010000        1.0080           0
      99 GEM  1    AL2  H49G H49G   0.004000        1.0080           0
     100 GEM  1    AL2  H50G H50G  -0.004000        1.0080           0
     101 GEM  1    AL2  H51G H51G  -0.022000        1.0080           0
     102 GEM  1    AL2  H52G H52G  -0.024000        1.0080           0
     103 GEM  1    AL2  H53G H53G  -0.019000        1.0080           0
     104 GEM  1    AL2  H54G H54G  -0.017000        1.0080           0
     105 GEM  1    AL2  H55G H55G  -0.010000        1.0080           0
     106 GEM  1    AL2  H56G H56G  -0.012000        1.0080           0
     107 GEM  1    AL2  H57G H57G  -0.003000        1.0080           0
     108 GEM  1    AL2  H58G H58G  -0.004000        1.0080           0
     109 GEM  1    AL2  H59G H59G   0.115000        1.0080           0
     110 GEM  1    AL2  H60G H60G   0.066000        1.0080           0
     111 GEM  1    AL2  H61G H61G   0.046000        1.0080           0
     112 GEM  1    AL2  H62G H62G   0.088000        1.0080           0
     113 GEM  1    AL2  H63G H63G   0.139000        1.0080           0
     114 GEM  1    AL2  H64G H64G   0.090000        1.0080           0
     115 GEM  1    AL2  H65G H65G   0.469000        1.0080           0
     116 GEM  1    AL2  H66G H66G   0.497000        1.0080           0
     117 GEM  1    AL2  H67G H67G   0.475000        1.0080           0
     118 GEM  1    AL2  H68G H68G   0.517000        1.0080           0
     119 GEM  1    AL2  H69G H69G   0.503000        1.0080           0
     120 GEM  1    AL2  H70G H70G   0.521000        1.0080           0
     121 GEM  1    AL2  C37G C37G   0.193000       12.0110           0
     122 GEM  1    AL2  C38G C38G  -0.338000       12.0110           0
     123 GEM  1    AL2  C39G C39G   0.196000       12.0110           0
     124 GEM  1    AL2  C40G C40G  -0.308000       12.0110           0
     125 GEM  1    AL2  H71G H71G  -0.031000        1.0080           0
     126 GEM  1    AL2  H72G H72G  -0.031000        1.0080           0
     127 GEM  1    AL2  H73G H73G   0.076000        1.0080           0
     128 GEM  1    AL2  H74G H74G   0.075000        1.0080           0
     129 GEM  1    AL2  H75G H75G   0.079000        1.0080           0
     130 GEM  1    AL2  H76G H76G  -0.034000        1.0080           0
     131 GEM  1    AL2  H77G H77G  -0.033000        1.0080           0
     132 GEM  1    AL2  H78G H78G   0.067000        1.0080           0
     133 GEM  1    AL2  H79G H79G   0.067000        1.0080           0
     134 GEM  1    AL2  H80G H80G   0.071000        1.0080           0
     135 GEM  1    AL2  H81G H81G   0.473000        1.0080           0
     136 GEM  1    AL2  H82G H82G   0.490000        1.0080           0

     135 !NBOND: bonds
       1       2       1       6       1      51       1      52
       2       3       2      53       2      54       3       4
       3      55       3      56       4       5       4      57
       4      58       5       7       5      59       6       8
       6      60       7      10       7      11       8       9
       8      12      11      13      11      25      11      61
      12      32      12      44      12      62      13      14
      13      63      14      15      14      16      16      17
      16      64      16      65      17      18      17      66
      17      67      18      19      18      68      18      69
      19      20      19      70      19      71      20      21
      20      72      20      73      21      22      21      74
      21      75      22      23      22      76      22      77
      23      24      23      78      23      79      24      80
      24      81      24     123      25      26      25      82
      25      83      26      27      26      84      26      85
      27      28      27      86      27      87      28      29
      28      88      29      30      29      31      30      89
      30     117      31     118      31     136      32      33
      32      90      33      34      33      35      35      36
      35      91      35      92      36      37      36      93
      36      94      37      38      37      95      37      96
      38      39      38      97      38      98      39      40
      39      99      39     100      40      41      40     101
      40     102      41      42      41     103      41     104
      42      43      42     105      42     106      43     107
      43     108      43     121      44      45      44     109
      44     110      45      46      45     111      45     112
      46      47      46     113      46     114      47      48
      47     115      48      49      48      50      49     119
      49     135      50     116      50     120     121     122
     121     125     121     126     122     127     122     128
     122     129     123     124     123     130     123     131
     124     132     124     133     124     134

     252 !NTHETA: angles
       1       2       3       1       2      53       1       2      54
       1       6       8       1       6      60       2       1       6
       2       1      51       2       1      52       2       3       4
       2       3      55       2       3      56       3       2      53
       3       2      54       3       4       5       3       4      57
       3       4      58       4       3      55       4       3      56
       4       5       7       4       5      59       5       4      57
       5       4      58       5       7      10       5       7      11
       6       1      51       6       1      52       6       8       9
       6       8      12       7       5      59       7      11      13
       7      11      25       7      11      61       8       6      60
       8      12      32       8      12      44       8      12      62
       9       8      12      10       7      11      11      13      14
      11      13      63      11      25      26      11      25      82
      11      25      83      12      32      33      12      32      90
      12      44      45      12      44     109      12      44     110
      13      11      25      13      11      61      13      14      15
      13      14      16      14      13      63      14      16      17
      14      16      64      14      16      65      15      14      16
      16      17      18      16      17      66      16      17      67
      17      16      64      17      16      65      17      18      19
      17      18      68      17      18      69      18      17      66
      18      17      67      18      19      20      18      19      70
      18      19      71      19      18      68      19      18      69
      19      20      21      19      20      72      19      20      73
      20      19      70      20      19      71      20      21      22
      20      21      74      20      21      75      21      20      72
      21      20      73      21      22      23      21      22      76
      21      22      77      22      21      74      22      21      75
      22      23      24      22      23      78      22      23      79
      23      22      76      23      22      77      23      24      80
      23      24      81      23      24     123      24      23      78
      24      23      79      24     123     124      24     123     130
      24     123     131      25      11      61      25      26      27
      25      26      84      25      26      85      26      25      82
      26      25      83      26      27      28      26      27      86
      26      27      87      27      26      84      27      26      85
      27      28      29      27      28      88      28      27      86
      28      27      87      28      29      30      28      29      31
      29      28      88      29      30      89      29      30     117
      29      31     118      29      31     136      30      29      31
      32      12      44      32      12      62      32      33      34
      32      33      35      33      32      90      33      35      36
      33      35      91      33      35      92      34      33      35
      35      36      37      35      36      93      35      36      94
      36      35      91      36      35      92      36      37      38
      36      37      95      36      37      96      37      36      93
      37      36      94      37      38      39      37      38      97
      37      38      98      38      37      95      38      37      96
      38      39      40      38      39      99      38      39     100
      39      38      97      39      38      98      39      40      41
      39      40     101      39      40     102      40      39      99
      40      39     100      40      41      42      40      41     103
      40      41     104      41      40     101      41      40     102
      41      42      43      41      42     105      41      42     106
      42      41     103      42      41     104      42      43     107
      42      43     108      42      43     121      43      42     105
      43      42     106      43     121     122      43     121     125
      43     121     126      44      12      62      44      45      46
      44      45     111      44      45     112      45      44     109
      45      44     110      45      46      47      45      46     113
      45      46     114      46      45     111      46      45     112
      46      47      48      46      47     115      47      46     113
      47      46     114      47      48      49      47      48      50
      48      47     115      48      49     119      48      49     135
      48      50     116      48      50     120      49      48      50
      51       1      52      53       2      54      55       3      56
      57       4      58      64      16      65      66      17      67
      68      18      69      70      19      71      72      20      73
      74      21      75      76      22      77      78      23      79
      80      24      81      80      24     123      81      24     123
      82      25      83      84      26      85      86      27      87
      89      30     117      91      35      92      93      36      94
      95      37      96      97      38      98      99      39     100
     101      40     102     103      41     104     105      42     106
     107      43     108     107      43     121     108      43     121
     109      44     110     111      45     112     113      46     114
     116      50     120     118      31     136     119      49     135
     121     122     127     121     122     128     121     122     129
     122     121     125     122     121     126     123     124     132
     123     124     133     123     124     134     124     123     130
     124     123     131     125     121     126     127     122     128
     127     122     129     128     122     129     130     123     131
     132     124     133     132     124     134     133     124     134

     361 !NPHI: dihedrals
       1       2       3       4       1       2       3      55
       1       2       3      56       1       6       8       9
       1       6       8      12       2       1       6       8
       2       1       6      60       2       3       4       5
       2       3       4      57       2       3       4      58
       3       4       5       7       3       4       5      59
       4       5       7      10       4       5       7      11
       5       7      11      13       5       7      11      25
       5       7      11      61       6       1       2       3
       6       1       2      53       6       1       2      54
       6       8      12      32       6       8      12      44
       6       8      12      62       7      11      13      14
       7      11      13      63       7      11      25      26
       7      11      25      82       7      11      25      83
       8      12      32      33       8      12      32      90
       8      12      44      45       8      12      44     109
       8      12      44     110       9       8      12      32
       9       8      12      44       9       8      12      62
      10       7      11      13      10       7      11      25
      10       7      11      61      11      13      14      15
      11      13      14      16      11      25      26      27
      11      25      26      84      11      25      26      85
      12      32      33      34      12      32      33      35
      12      44      45      46      12      44      45     111
      12      44      45     112      13      11      25      26
      13      11      25      82      13      11      25      83
      13      14      16      17      13      14      16      64
      13      14      16      65      14      16      17      18
      14      16      17      66      14      16      17      67
      15      14      16      17      15      14      16      64
      15      14      16      65      16      17      18      19
      16      17      18      68      16      17      18      69
      17      18      19      20      17      18      19      70
      17      18      19      71      18      19      20      21
      18      19      20      72      18      19      20      73
      19      20      21      22      19      20      21      74
      19      20      21      75      20      21      22      23
      20      21      22      76      20      21      22      77
      21      22      23      24      21      22      23      78
      21      22      23      79      22      23      24      80
      22      23      24      81      22      23      24     123
      23      24     123     124      23      24     123     130
      23      24     123     131      24     123     124     132
      24     123     124     133      24     123     124     134
      25      11      13      14      25      11      13      63
      25      26      27      28      25      26      27      86
      25      26      27      87      26      27      28      29
      26      27      28      88      27      28      29      30
      27      28      29      31      28      29      30      89
      28      29      30     117      28      29      31     118
      28      29      31     136      30      29      31     118
      30      29      31     136      31      29      30      89
      31      29      30     117      32      12      44      45
      32      12      44     109      32      12      44     110
      32      33      35      36      32      33      35      91
      32      33      35      92      33      35      36      37
      33      35      36      93      33      35      36      94
      34      33      35      36      34      33      35      91
      34      33      35      92      35      36      37      38
      35      36      37      95      35      36      37      96
      36      37      38      39      36      37      38      97
      36      37      38      98      37      38      39      40
      37      38      39      99      37      38      39     100
      38      39      40      41      38      39      40     101
      38      39      40     102      39      40      41      42
      39      40      41     103      39      40      41     104
      40      41      42      43      40      41      42     105
      40      41      42     106      41      42      43     107
      41      42      43     108      41      42      43     121
      42      43     121     122      42      43     121     125
      42      43     121     126      43     121     122     127
      43     121     122     128      43     121     122     129
      44      12      32      33      44      12      32      90
      44      45      46      47      44      45      46     113
      44      45      46     114      45      46      47      48
      45      46      47     115      46      47      48      49
      46      47      48      50      47      48      49     119
      47      48      49     135      47      48      50     116
      47      48      50     120      49      48      50     116
      49      48      50     120      50      48      49     119
      50      48      49     135      51       1       2       3
      51       1       2      53      51       1       2      54
      51       1       6       8      51       1       6      60
      52       1       2       3      52       1       2      53
      52       1       2      54      52       1       6       8
      52       1       6      60      53       2       3       4
      53       2       3      55      53       2       3      56
      54       2       3       4      54       2       3      55
      54       2       3      56      55       3       4       5
      55       3       4      57      55       3       4      58
      56       3       4       5      56       3       4      57
      56       3       4      58      57       4       5       7
      57       4       5      59      58       4       5       7
      58       4       5      59      59       5       7      10
      59       5       7      11      60       6       8       9
      60       6       8      12      61      11      13      14
      61      11      13      63      61      11      25      26
      61      11      25      82      61      11      25      83
      62      12      32      33      62      12      32      90
      62      12      44      45      62      12      44     109
      62      12      44     110      63      13      14      15
      63      13      14      16      64      16      17      18
      64      16      17      66      64      16      17      67
      65      16      17      18      65      16      17      66
      65      16      17      67      66      17      18      19
      66      17      18      68      66      17      18      69
      67      17      18      19      67      17      18      68
      67      17      18      69      68      18      19      20
      68      18      19      70      68      18      19      71
      69      18      19      20      69      18      19      70
      69      18      19      71      70      19      20      21
      70      19      20      72      70      19      20      73
      71      19      20      21      71      19      20      72
      71      19      20      73      72      20      21      22
      72      20      21      74      72      20      21      75
      73      20      21      22      73      20      21      74
      73      20      21      75      74      21      22      23
      74      21      22      76      74      21      22      77
      75      21      22      23      75      21      22      76
      75      21      22      77      76      22      23      24
      76      22      23      78      76      22      23      79
      77      22      23      24      77      22      23      78
      77      22      23      79      78      23      24      80
      78      23      24      81      78      23      24     123
      79      23      24      80      79      23      24      81
      79      23      24     123      80      24     123     124
      80      24     123     130      80      24     123     131
      81      24     123     124      81      24     123     130
      81      24     123     131      82      25      26      27
      82      25      26      84      82      25      26      85
      83      25      26      27      83      25      26      84
      83      25      26      85      84      26      27      28
      84      26      27      86      84      26      27      87
      85      26      27      28      85      26      27      86
      85      26      27      87      86      27      28      29
      86      27      28      88      87      27      28      29
      87      27      28      88      88      28      29      30
      88      28      29      31      90      32      33      34
      90      32      33      35      91      35      36      37
      91      35      36      93      91      35      36      94
      92      35      36      37      92      35      36      93
      92      35      36      94      93      36      37      38
      93      36      37      95      93      36      37      96
      94      36      37      38      94      36      37      95
      94      36      37      96      95      37      38      39
      95      37      38      97      95      37      38      98
      96      37      38      39      96      37      38      97
      96      37      38      98      97      38      39      40
      97      38      39      99      97      38      39     100
      98      38      39      40      98      38      39      99
      98      38      39     100      99      39      40      41
      99      39      40     101      99      39      40     102
     100      39      40      41     100      39      40     101
     100      39      40     102     101      40      41      42
     101      40      41     103     101      40      41     104
     102      40      41      42     102      40      41     103
     102      40      41     104     103      41      42      43
     103      41      42     105     103      41      42     106
     104      41      42      43     104      41      42     105
     104      41      42     106     105      42      43     107
     105      42      43     108     105      42      43     121
     106      42      43     107     106      42      43     108
     106      42      43     121     107      43     121     122
     107      43     121     125     107      43     121     126
     108      43     121     122     108      43     121     125
     108      43     121     126     109      44      45      46
     109      44      45     111     109      44      45     112
     110      44      45      46     110      44      45     111
     110      44      45     112     111      45      46      47
     111      45      46     113     111      45      46     114
     112      45      46      47     112      45      46     113
     112      45      46     114     113      46      47      48
     113      46      47     115     114      46      47      48
     114      46      47     115     115      47      48      49
     115      47      48      50     125     121     122     127
     125     121     122     128     125     121     122     129
     126     121     122     127     126     121     122     128
     126     121     122     129     130     123     124     132
     130     123     124     133     130     123     124     134
     131     123     124     132     131     123     124     133
     131     123     124     134

       0 !NIMPHI: impropers


       0 !NDON: donors


       0 !NACC: acceptors


       0 !NNB

       0       0       0       0       0       0       0       0
       0       0       0       0       0       0       0       0
       0       0       0       0       0       0       0       0
       0       0       0       0       0       0       0       0
       0       0       0       0       0       0       0       0
       0       0       0       0       0       0       0       0
       0       0       0       0       0       0       0       0
       0       0       0       0       0       0       0       0
       0       0       0       0       0       0       0       0
       0       0       0       0       0       0       0       0
       0       0       0       0       0       0       0       0
       0       0       0       0       0       0       0       0
       0       0       0       0       0       0       0       0
       0       0       0       0       0       0       0       0
       0       0       0       0       0       0       0       0
       0       0       0       0       0       0       0       0
       0       0       0       0       0       0       0       0

       1       0 !NGRP
       0       0       0
