# Supplementary material for: A Systematic Approach: Molecular Dynamics Study and Parametrisation of Gemini Type Cationic Surfactants
Source: Int J Mol Sci. 2021 Oct 10;22(20):10939. doi: 10.3390/ijms222010939 (PMC8536075; doi:10.3390/ijms222010939)
Supplement: Supplementary file 1 [file ijms-22-10939-s001.zip › Force_fields/Alg_4_11/Alg_4_11.top]

[ defaults ] ; 
;nbfunc    comb-rule    gen-pairs    fudgeLJ    fudgeQQ 
1          2           yes          1.0       1.0 
[ atomtypes ]      
C1G       6 12.0110    0.0   A       0.343085096356      0.4393200  
C2G       6 12.0110   -0.0   A       0.343085096356      0.4393200  
C3G       6 12.0110   -0.1   A       0.343085096356      0.4393200  
C4G       6 12.0110    0.1   A       0.343085096356      0.4393200  
N1G       7 14.0070   -0.6   A       0.326068930839      0.2886960  
N2G       7 14.0070   -0.6   A       0.326068930839      0.2886960  
C5G       6 12.0110    0.7   A       0.343085096356      0.4393200  
C6G       6 12.0110    0.7   A       0.343085096356      0.4393200  
O1G       8 15.9990   -0.6   A       0.311814551349      0.2510400  
O2G       8 15.9990   -0.6   A       0.311814551349      0.2510400  
C7G       6 12.0110   -0.3   A       0.343085096356      0.4393200  
C8G       6 12.0110   -0.3   A       0.343085096356      0.4393200  
N3G       7 14.0070   -0.5   A       0.326068930839      0.2886960  
C9G       6 12.0110    0.6   A       0.343085096356      0.4393200  
O3G       8 15.9990   -0.7   A       0.311814551349      0.2510400  
C10G      6 12.0110   -0.2   A       0.343085096356      0.4393200  
C11G      6 12.0110    0.1   A       0.343085096356      0.4393200  
C12G      6 12.0110   -0.0   A       0.343085096356      0.4393200  
C13G      6 12.0110    0.0   A       0.343085096356      0.4393200  
C14G      6 12.0110   -0.0   A       0.343085096356      0.4393200  
C15G      6 12.0110    0.1   A       0.343085096356      0.4393200  
C16G      6 12.0110    0.0   A       0.343085096356      0.4393200  
C17G      6 12.0110   -0.0   A       0.343085096356      0.4393200  
C18G      6 12.0110   -0.0   A       0.343085096356      0.4393200  
C19G      6 12.0110   -0.1   A       0.343085096356      0.4393200  
C20G      6 12.0110    0.0   A       0.343085096356      0.4393200  
C21G      6 12.0110   -0.0   A       0.343085096356      0.4393200  
N4G       7 14.0070   -0.7   A       0.326068930839      0.2886960  
C22G      6 12.0110    0.9   A       0.343085096356      0.4393200  
N5G       7 14.0070   -0.9   A       0.326068930839      0.2886960  
N6G       7 14.0070   -1.0   A       0.326068930839      0.2886960  
N7G       7 14.0070   -0.5   A       0.326068930839      0.2886960  
C23G      6 12.0110    0.6   A       0.343085096356      0.4393200  
O4G       8 15.9990   -0.7   A       0.311814551349      0.2510400  
C24G      6 12.0110   -0.2   A       0.343085096356      0.4393200  
C25G      6 12.0110    0.2   A       0.343085096356      0.4393200  
C26G      6 12.0110   -0.0   A       0.343085096356      0.4393200  
C27G      6 12.0110    0.0   A       0.343085096356      0.4393200  
C28G      6 12.0110   -0.0   A       0.343085096356      0.4393200  
C29G      6 12.0110    0.1   A       0.343085096356      0.4393200  
C30G      6 12.0110    0.0   A       0.343085096356      0.4393200  
C31G      6 12.0110   -0.0   A       0.343085096356      0.4393200  
C32G      6 12.0110    0.0   A       0.343085096356      0.4393200  
C33G      6 12.0110   -0.2   A       0.343085096356      0.4393200  
C34G      6 12.0110    0.0   A       0.343085096356      0.4393200  
C35G      6 12.0110   -0.0   A       0.343085096356      0.4393200  
N8G       7 14.0070   -0.7   A       0.326068930839      0.2886960  
C36G      6 12.0110    0.9   A       0.343085096356      0.4393200  
N9G       7 14.0070   -0.9   A       0.326068930839      0.2886960  
N10G      7 14.0070   -1.1   A       0.326068930839      0.2886960  
H1G       1  1.0080    0.1   A       0.257113370055      0.1840960  
H2G       1  1.0080    0.1   A       0.257113370055      0.1840960  
H3G       1  1.0080    0.0   A       0.257113370055      0.1840960  
H4G       1  1.0080    0.0   A       0.257113370055      0.1840960  
H5G       1  1.0080    0.0   A       0.257113370055      0.1840960  
H6G       1  1.0080    0.0   A       0.257113370055      0.1840960  
H7G       1  1.0080    0.1   A       0.257113370055      0.1840960  
H8G       1  1.0080    0.1   A       0.257113370055      0.1840960  
H9G       1  1.0080    0.4   A       0.257113370055      0.1840960  
H10G      1  1.0080    0.4   A       0.257113370055      0.1840960  
H11G      1  1.0080    0.3   A       0.257113370055      0.1840960  
H12G      1  1.0080    0.3   A       0.257113370055      0.1840960  
H13G      1  1.0080    0.4   A       0.257113370055      0.1840960  
H14G      1  1.0080    0.1   A       0.257113370055      0.1840960  
H15G      1  1.0080    0.0   A       0.257113370055      0.1840960  
H16G      1  1.0080   -0.1   A       0.257113370055      0.1840960  
H17G      1  1.0080    0.0   A       0.257113370055      0.1840960  
H18G      1  1.0080    0.0   A       0.257113370055      0.1840960  
H19G      1  1.0080    0.0   A       0.257113370055      0.1840960  
H20G      1  1.0080    0.0   A       0.257113370055      0.1840960  
H21G      1  1.0080   -0.0   A       0.257113370055      0.1840960  
H22G      1  1.0080   -0.0   A       0.257113370055      0.1840960  
H23G      1  1.0080   -0.0   A       0.257113370055      0.1840960  
H24G      1  1.0080   -0.0   A       0.257113370055      0.1840960  
H25G      1  1.0080   -0.0   A       0.257113370055      0.1840960  
H26G      1  1.0080   -0.0   A       0.257113370055      0.1840960  
H27G      1  1.0080   -0.0   A       0.257113370055      0.1840960  
H28G      1  1.0080   -0.0   A       0.257113370055      0.1840960  
H29G      1  1.0080   -0.0   A       0.257113370055      0.1840960  
H30G      1  1.0080    0.0   A       0.257113370055      0.1840960  
H31G      1  1.0080   -0.0   A       0.257113370055      0.1840960  
H32G      1  1.0080    0.1   A       0.257113370055      0.1840960  
H33G      1  1.0080    0.0   A       0.257113370055      0.1840960  
H34G      1  1.0080    0.0   A       0.257113370055      0.1840960  
H35G      1  1.0080    0.1   A       0.257113370055      0.1840960  
H36G      1  1.0080    0.1   A       0.257113370055      0.1840960  
H37G      1  1.0080    0.1   A       0.257113370055      0.1840960  
H38G      1  1.0080    0.5   A       0.257113370055      0.1840960  
H39G      1  1.0080    0.5   A       0.257113370055      0.1840960  
H40G      1  1.0080    0.4   A       0.257113370055      0.1840960  
H41G      1  1.0080    0.1   A       0.257113370055      0.1840960  
H42G      1  1.0080    0.0   A       0.257113370055      0.1840960  
H43G      1  1.0080   -0.0   A       0.257113370055      0.1840960  
H44G      1  1.0080   -0.0   A       0.257113370055      0.1840960  
H45G      1  1.0080   -0.0   A       0.257113370055      0.1840960  
H46G      1  1.0080    0.0   A       0.257113370055      0.1840960  
H47G      1  1.0080   -0.0   A       0.257113370055      0.1840960  
H48G      1  1.0080   -0.0   A       0.257113370055      0.1840960  
H49G      1  1.0080    0.0   A       0.257113370055      0.1840960  
H50G      1  1.0080   -0.0   A       0.257113370055      0.1840960  
H51G      1  1.0080   -0.0   A       0.257113370055      0.1840960  
H52G      1  1.0080   -0.0   A       0.257113370055      0.1840960  
H53G      1  1.0080   -0.0   A       0.257113370055      0.1840960  
H54G      1  1.0080   -0.0   A       0.257113370055      0.1840960  
H55G      1  1.0080   -0.0   A       0.257113370055      0.1840960  
H56G      1  1.0080   -0.0   A       0.257113370055      0.1840960  
H57G      1  1.0080   -0.0   A       0.257113370055      0.1840960  
H58G      1  1.0080   -0.0   A       0.257113370055      0.1840960  
H59G      1  1.0080    0.1   A       0.257113370055      0.1840960  
H60G      1  1.0080    0.1   A       0.257113370055      0.1840960  
H61G      1  1.0080    0.0   A       0.257113370055      0.1840960  
H62G      1  1.0080    0.1   A       0.257113370055      0.1840960  
H63G      1  1.0080    0.1   A       0.257113370055      0.1840960  
H64G      1  1.0080    0.1   A       0.257113370055      0.1840960  
H65G      1  1.0080    0.5   A       0.257113370055      0.1840960  
H66G      1  1.0080    0.5   A       0.257113370055      0.1840960  
H67G      1  1.0080    0.5   A       0.257113370055      0.1840960  
H68G      1  1.0080    0.5   A       0.257113370055      0.1840960  
H69G      1  1.0080    0.5   A       0.257113370055      0.1840960  
H70G      1  1.0080    0.5   A       0.257113370055      0.1840960  
C37G      6 12.0110    0.2   A       0.343085096356      0.4393200  
C38G      6 12.0110   -0.3   A       0.343085096356      0.4393200  
C39G      6 12.0110    0.2   A       0.343085096356      0.4393200  
C40G      6 12.0110   -0.3   A       0.343085096356      0.4393200  
H71G      1  1.0080   -0.0   A       0.257113370055      0.1840960  
H72G      1  1.0080   -0.0   A       0.257113370055      0.1840960  
H73G      1  1.0080    0.1   A       0.257113370055      0.1840960  
H74G      1  1.0080    0.1   A       0.257113370055      0.1840960  
H75G      1  1.0080    0.1   A       0.257113370055      0.1840960  
H76G      1  1.0080   -0.0   A       0.257113370055      0.1840960  
H77G      1  1.0080   -0.0   A       0.257113370055      0.1840960  
H78G      1  1.0080    0.1   A       0.257113370055      0.1840960  
H79G      1  1.0080    0.1   A       0.257113370055      0.1840960  
H80G      1  1.0080    0.1   A       0.257113370055      0.1840960  
H81G      1  1.0080    0.5   A       0.257113370055      0.1840960  
H82G      1  1.0080    0.5   A       0.257113370055      0.1840960  
    
[ nonbond_params ] 
 
[ pairtypes ]    
    
[ bondtypes ]    
C1G    C2G    1  0.1535  235598.5
C1G    N2G    1  0.1463  278531.4
C1G    H1G    1  0.1095  278768.2
C1G    H2G    1  0.1093  283556.4
C2G    C3G    1  0.1534  239888.8
C2G    H3G    1  0.1099  279897.9
C2G    H4G    1  0.1098  281625.0
C3G    C4G    1  0.1535  235709.8
C3G    H5G    1  0.1098  281521.3
C3G    H6G    1  0.1099  279781.6
C4G    N1G    1  0.1463  278951.5
C4G    H7G    1  0.1095  278538.9
C4G    H8G    1  0.1093  283757.2
N1G    C5G    1  0.1351  416579.1
N1G    H9G    1  0.1013  338040.4
N2G    C6G    1  0.1351  415149.0
N2G    H10G   1  0.1013  338052.1
C5G    O2G    1  0.1238  638783.8
C5G    C7G    1  0.1545  210574.0
C6G    O1G    1  0.1238  638151.2
C6G    C8G    1  0.1545  209461.1
C7G    N3G    1  0.1459  276967.4
C7G    C19G   1  0.1545  229571.1
C7G    H11G   1  0.1092  127836.3
C8G    N7G    1  0.1459  277947.3
C8G    C33G   1  0.1545  229762.7
C8G    H12G   1  0.1092  129467.2
N3G    C9G    1  0.1363  382928.9
N3G    H13G   1  0.1016  328396.3
C9G    O3G    1  0.1242  624999.2
C9G    C10G   1  0.1520  233611.1
C10G   C11G   1  0.1544  229502.4
C10G   H14G   1  0.1095  287395.6
C10G   H15G   1  0.1095  286967.2
C11G   C12G   1  0.1535  240445.3
C11G   H16G   1  0.1098  280564.0
C11G   H17G   1  0.1098  280660.2
C12G   C13G   1  0.1535  239926.5
C12G   H18G   1  0.1100  281420.9
C12G   H19G   1  0.1100  281179.9
C13G   C14G   1  0.1535  239949.1
C13G   H20G   1  0.1101  280471.9
C13G   H21G   1  0.1101  280660.2
C14G   C15G   1  0.1535  239833.6
C14G   H22G   1  0.1101  280287.0
C14G   H23G   1  0.1101  280184.9
C15G   C16G   1  0.1535  239837.8
C15G   H24G   1  0.1101  280108.8
C15G   H25G   1  0.1101  279991.6
C16G   C17G   1  0.1535  239739.0
C16G   H26G   1  0.1101  280035.1
C16G   H27G   1  0.1101  280002.5
C17G   C18G   1  0.1535  239893.8
C17G   H28G   1  0.1101  279918.0
C17G   H29G   1  0.1101  280008.3
C18G   H30G   1  0.1101  279793.3
C18G   H31G   1  0.1101  279800.0
C18G   C39G   1  0.1535  240082.1
C19G   C20G   1  0.1534  240473.7
C19G   H32G   1  0.1098  280833.4
C19G   H33G   1  0.1097  282825.8
C20G   C21G   1  0.1536  234885.6
C20G   H34G   1  0.1096  285788.1
C20G   H35G   1  0.1097  282184.0
C21G   N4G    1  0.1469  274475.4
C21G   H36G   1  0.1093  282488.6
C21G   H37G   1  0.1095  277488.7
N4G    C22G   1  0.1338  468731.8
N4G    H38G   1  0.1012  332954.4
C22G   N5G    1  0.1340  466168.7
C22G   N6G    1  0.1341  463188.9
N5G    H39G   1  0.1010  374660.5
N5G    H67G   1  0.1011  370233.8
N6G    H68G   1  0.1011  371407.0
N6G    H82G   1  0.1011  371273.9
N7G    C23G   1  0.1363  384897.9
N7G    H40G   1  0.1016  328367.0
C23G   O4G    1  0.1242  624303.8
C23G   C24G   1  0.1520  232211.2
C24G   C25G   1  0.1544  229520.9
C24G   H41G   1  0.1095  286573.0
C24G   H42G   1  0.1095  288284.3
C25G   C26G   1  0.1535  240333.1
C25G   H43G   1  0.1098  280302.1
C25G   H44G   1  0.1098  281086.1
C26G   C27G   1  0.1535  239846.1
C26G   H45G   1  0.1100  281428.4
C26G   H46G   1  0.1100  281158.9
C27G   C28G   1  0.1535  239850.3
C27G   H47G   1  0.1101  280531.3
C27G   H48G   1  0.1101  280669.4
C28G   C29G   1  0.1535  239830.2
C28G   H49G   1  0.1101  280355.6
C28G   H50G   1  0.1101  280189.1
C29G   C30G   1  0.1535  239754.1
C29G   H51G   1  0.1101  280118.0
C29G   H52G   1  0.1101  280056.0
C30G   C31G   1  0.1535  239753.2
C30G   H53G   1  0.1101  280114.6
C30G   H54G   1  0.1101  280021.7
C31G   C32G   1  0.1535  239817.7
C31G   H55G   1  0.1101  279992.4
C31G   H56G   1  0.1101  280019.2
C32G   H57G   1  0.1101  279888.7
C32G   H58G   1  0.1101  279816.7
C32G   C37G   1  0.1535  240125.6
C33G   C34G   1  0.1534  240446.9
C33G   H59G   1  0.1098  280960.6
C33G   H60G   1  0.1097  282678.6
C34G   C35G   1  0.1536  234811.9
C34G   H61G   1  0.1096  285763.0
C34G   H62G   1  0.1097  282192.4
C35G   N8G    1  0.1469  273926.5
C35G   H63G   1  0.1093  282456.0
C35G   H64G   1  0.1095  277650.2
N8G    C36G   1  0.1338  469603.0
N8G    H65G   1  0.1013  332793.7
C36G   N9G    1  0.1340  467321.0
C36G   N10G   1  0.1341  462639.9
N9G    H69G   1  0.1010  374784.3
N9G    H81G   1  0.1011  370239.6
N10G   H66G   1  0.1011  371352.6
N10G   H70G   1  0.1011  371455.5
C37G   C38G   1  0.1534  244049.4
C37G   H71G   1  0.1100  281661.0
C37G   H72G   1  0.1100  281680.3
C38G   H73G   1  0.1098  289003.1
C38G   H74G   1  0.1098  288997.2
C38G   H75G   1  0.1097  290721.1
C39G   C40G   1  0.1534  244081.2
C39G   H76G   1  0.1100  281617.5
C39G   H77G   1  0.1100  281664.4
C40G   H78G   1  0.1098  288979.7
C40G   H79G   1  0.1098  288991.4
C40G   H80G   1  0.1097  290714.4
    
[ angletypes ]   
C1G    C2G    C3G    5    111.9900     307.85872      0.00000        0.00000
C1G    C2G    H3G    5    109.1300     115.01816      0.00000        0.00000
C1G    C2G    H4G    5    108.8400     114.23157      0.00000        0.00000
C1G    N2G    C6G    5    123.5800     343.45619      0.00000        0.00000
C1G    N2G    H10G   5    117.7100     232.59693      0.00000        0.00000
C2G    C1G    N2G    5    112.9600     358.97046      0.00000        0.00000
C2G    C1G    H1G    5    110.4100     135.63691      0.00000        0.00000
C2G    C1G    H2G    5    110.3400     132.87547      0.00000        0.00000
C2G    C3G    C4G    5    111.9400     306.97171      0.00000        0.00000
C2G    C3G    H5G    5    109.8600     113.79643      0.00000        0.00000
C2G    C3G    H6G    5    109.9400     113.35293      0.00000        0.00000
C3G    C2G    H3G    5    109.9400     113.71275      0.00000        0.00000
C3G    C2G    H4G    5    109.8400     113.44498      0.00000        0.00000
C3G    C4G    N1G    5    112.9800     356.09187      0.00000        0.00000
C3G    C4G    H7G    5    110.3800     134.53234      0.00000        0.00000
C3G    C4G    H8G    5    110.3600     133.59512      0.00000        0.00000
C4G    C3G    H5G    5    108.8500     112.96800      0.00000        0.00000
C4G    C3G    H6G    5    109.1500     115.84659      0.00000        0.00000
C4G    N1G    C5G    5    123.7000     359.08762      0.00000        0.00000
C4G    N1G    H9G    5    117.6700     236.08638      0.00000        0.00000
N1G    C4G    H7G    5    107.6500     144.33963      0.00000        0.00000
N1G    C4G    H8G    5    107.3500     141.69534      0.00000        0.00000
N1G    C5G    O2G    5    123.6800     494.54043      0.00000        0.00000
N1G    C5G    C7G    5    115.8500     448.65869      0.00000        0.00000
N2G    C1G    H1G    5    107.6100     144.08022      0.00000        0.00000
N2G    C1G    H2G    5    107.4000     142.33131      0.00000        0.00000
N2G    C6G    O1G    5    123.6300     490.21418      0.00000        0.00000
N2G    C6G    C8G    5    115.9400     438.56688      0.00000        0.00000
C5G    N1G    H9G    5    118.5700     246.01083      0.00000        0.00000
C5G    C7G    N3G    5    109.9600     159.20120      0.00000        0.00000
C5G    C7G    C19G   5    108.8600     172.74899      0.00000        0.00000
C5G    C7G    H11G   5    110.2400      61.27050      0.00000        0.00000
C6G    N2G    H10G   5    118.6300     241.26618      0.00000        0.00000
C6G    C8G    N7G    5    109.9100     160.94174      0.00000        0.00000
C6G    C8G    C33G   5    108.8600     170.77414      0.00000        0.00000
C6G    C8G    H12G   5    110.3000      60.02366      0.00000        0.00000
O1G    C6G    C8G    5    120.3900     405.89821      0.00000        0.00000
O2G    C5G    C7G    5    120.4200     412.22442      0.00000        0.00000
C7G    N3G    C9G    5    129.5900     311.96741      0.00000        0.00000
C7G    N3G    H13G   5    115.6400     226.16194      0.00000        0.00000
C7G    C19G   C20G   5    113.4300     347.21342      0.00000        0.00000
C7G    C19G   H32G   5    108.4800     124.74178      0.00000        0.00000
C7G    C19G   H33G   5    107.9900     122.44058      0.00000        0.00000
C8G    N7G    C23G   5    129.8500     347.02933      0.00000        0.00000
C8G    N7G    H40G   5    115.5900     235.15754      0.00000        0.00000
C8G    C33G   C34G   5    113.5000     338.51907      0.00000        0.00000
C8G    C33G   H59G   5    108.4900     123.96355      0.00000        0.00000
C8G    C33G   H60G   5    107.9200     122.23974      0.00000        0.00000
N3G    C7G    C19G   5    110.6600     203.71059      0.00000        0.00000
N3G    C7G    H11G   5    108.4500      76.34126      0.00000        0.00000
N3G    C9G    O3G    5    119.7700     490.73299      0.00000        0.00000
N3G    C9G    C10G   5    119.5200     431.52939      0.00000        0.00000
C9G    N3G    H13G   5    113.7800     229.83549      0.00000        0.00000
C9G    C10G   C11G   5    112.2200     282.40326      0.00000        0.00000
C9G    C10G   H14G   5    106.1800     109.83837      0.00000        0.00000
C9G    C10G   H15G   5    111.8600     119.23563      0.00000        0.00000
O3G    C9G    C10G   5    120.6500     406.01536      0.00000        0.00000
C10G   C11G   C12G   5    112.3500     323.72445      0.00000        0.00000
C10G   C11G   H16G   5    109.7800     118.11432      0.00000        0.00000
C10G   C11G   H17G   5    108.8900     116.44909      0.00000        0.00000
C11G   C10G   H14G   5    109.2800     127.18523      0.00000        0.00000
C11G   C10G   H15G   5    109.9100     133.72064      0.00000        0.00000
C11G   C12G   C13G   5    113.2000     318.89611      0.00000        0.00000
C11G   C12G   H18G   5    109.1400     118.39046      0.00000        0.00000
C11G   C12G   H19G   5    109.2500     118.61640      0.00000        0.00000
C12G   C11G   H16G   5    109.4200     116.54114      0.00000        0.00000
C12G   C11G   H17G   5    109.6300     114.97632      0.00000        0.00000
C12G   C13G   C14G   5    113.3900     318.17646      0.00000        0.00000
C12G   C13G   H20G   5    109.2200     118.37373      0.00000        0.00000
C12G   C13G   H21G   5    109.2200     118.46578      0.00000        0.00000
C13G   C12G   H18G   5    109.3600     117.24405      0.00000        0.00000
C13G   C12G   H19G   5    109.3100     117.90512      0.00000        0.00000
C13G   C14G   C15G   5    113.5700     316.56144      0.00000        0.00000
C13G   C14G   H22G   5    109.1800     118.51598      0.00000        0.00000
C13G   C14G   H23G   5    109.1900     118.61640      0.00000        0.00000
C14G   C13G   H20G   5    109.2400     117.86328      0.00000        0.00000
C14G   C13G   H21G   5    109.2400     118.32352      0.00000        0.00000
C14G   C15G   C16G   5    113.5700     315.61586      0.00000        0.00000
C14G   C15G   H24G   5    109.2000     118.43230      0.00000        0.00000
C14G   C15G   H25G   5    109.2000     118.42394      0.00000        0.00000
C15G   C14G   H22G   5    109.2100     118.18126      0.00000        0.00000
C15G   C14G   H23G   5    109.2000     118.57456      0.00000        0.00000
C15G   C16G   C17G   5    113.6300     314.31882      0.00000        0.00000
C15G   C16G   H26G   5    109.1800     118.38210      0.00000        0.00000
C15G   C16G   H27G   5    109.1900     118.38210      0.00000        0.00000
C16G   C15G   H24G   5    109.2000     118.43230      0.00000        0.00000
C16G   C15G   H25G   5    109.2000     118.06411      0.00000        0.00000
C16G   C17G   C18G   5    113.6100     313.29792      0.00000        0.00000
C16G   C17G   H28G   5    109.2000     118.29005      0.00000        0.00000
C16G   C17G   H29G   5    109.2000     118.23984      0.00000        0.00000
C17G   C16G   H26G   5    109.1900     118.15616      0.00000        0.00000
C17G   C16G   H27G   5    109.1800     118.49925      0.00000        0.00000
C17G   C18G   H30G   5    109.2400     118.13106      0.00000        0.00000
C17G   C18G   H31G   5    109.2400     118.03901      0.00000        0.00000
C17G   C18G   C39G   5    113.6700     312.16824      0.00000        0.00000
C18G   C17G   H28G   5    109.1900     117.95533      0.00000        0.00000
C18G   C17G   H29G   5    109.1800     118.26494      0.00000        0.00000
C18G   C39G   C40G   5    113.2700     314.18493      0.00000        0.00000
C18G   C39G   H76G   5    109.1800     118.13942      0.00000        0.00000
C18G   C39G   H77G   5    109.1800     118.19800      0.00000        0.00000
C19G   C7G    H11G   5    108.6600      72.50035      0.00000        0.00000
C19G   C20G   C21G   5    111.1700     316.76227      0.00000        0.00000
C19G   C20G   H34G   5    109.9500     119.07664      0.00000        0.00000
C19G   C20G   H35G   5    110.0600     112.34040      0.00000        0.00000
C20G   C19G   H32G   5    110.1900     117.64571      0.00000        0.00000
C20G   C19G   H33G   5    109.8300     123.81293      0.00000        0.00000
C20G   C21G   N4G    5    113.2700     360.72774      0.00000        0.00000
C20G   C21G   H36G   5    110.5700     134.72480      0.00000        0.00000
C20G   C21G   H37G   5    111.3600     137.51134      0.00000        0.00000
C21G   C20G   H34G   5    109.7400     115.45330      0.00000        0.00000
C21G   C20G   H35G   5    108.7400     114.59976      0.00000        0.00000
C21G   N4G    C22G   5    126.3400     403.33760      0.00000        0.00000
C21G   N4G    H38G   5    116.5100     253.43325      0.00000        0.00000
N4G    C21G   H36G   5    106.0200     149.01734      0.00000        0.00000
N4G    C21G   H37G   5    109.1800     153.94610      0.00000        0.00000
N4G    C22G   N5G    5    121.0900     527.73629      0.00000        0.00000
N4G    C22G   N6G    5    119.7600     489.33554      0.00000        0.00000
C22G   N4G    H38G   5    116.7700     267.65885      0.00000        0.00000
C22G   N5G    H39G   5    121.6900     215.19149      0.00000        0.00000
C22G   N5G    H67G   5    120.7000     209.71882      0.00000        0.00000
C22G   N6G    H68G   5    121.3800     201.87800      0.00000        0.00000
C22G   N6G    H82G   5    121.6600     200.20440      0.00000        0.00000
N5G    C22G   N6G    5    119.1400     474.31498      0.00000        0.00000
N7G    C8G    C33G   5    110.6600     204.08715      0.00000        0.00000
N7G    C8G    H12G   5    108.4600      74.91034      0.00000        0.00000
N7G    C23G   O4G    5    119.6900     495.36886      0.00000        0.00000
N7G    C23G   C24G   5    119.7900     450.38250      0.00000        0.00000
C23G   N7G    H40G   5    113.6700     238.97334      0.00000        0.00000
C23G   C24G   C25G   5    112.1300     284.82998      0.00000        0.00000
C23G   C24G   H41G   5    106.1100     108.68358      0.00000        0.00000
C23G   C24G   H42G   5    112.1200     120.70003      0.00000        0.00000
O4G    C23G   C24G   5    120.4700     409.50482      0.00000        0.00000
C24G   C25G   C26G   5    112.3600     327.06328      0.00000        0.00000
C24G   C25G   H43G   5    109.7400     118.07248      0.00000        0.00000
C24G   C25G   H44G   5    108.8800     116.66666      0.00000        0.00000
C25G   C24G   H41G   5    109.2000     125.96350      0.00000        0.00000
C25G   C24G   H42G   5    109.8900     134.97584      0.00000        0.00000
C25G   C26G   C27G   5    113.1800     322.04248      0.00000        0.00000
C25G   C26G   H45G   5    109.1500     118.75866      0.00000        0.00000
C25G   C26G   H46G   5    109.2700     118.62477      0.00000        0.00000
C26G   C25G   H43G   5    109.4000     116.76707      0.00000        0.00000
C26G   C25G   H44G   5    109.6300     115.19389      0.00000        0.00000
C26G   C27G   C28G   5    113.4200     321.92533      0.00000        0.00000
C26G   C27G   H47G   5    109.2000     118.64987      0.00000        0.00000
C26G   C27G   H48G   5    109.2300     118.89254      0.00000        0.00000
C27G   C26G   H45G   5    109.3600     117.52019      0.00000        0.00000
C27G   C26G   H46G   5    109.2900     118.22310      0.00000        0.00000
C27G   C28G   C29G   5    113.5600     320.04253      0.00000        0.00000
C27G   C28G   H49G   5    109.1900     119.00133      0.00000        0.00000
C27G   C28G   H50G   5    109.2000     118.69171      0.00000        0.00000
C28G   C27G   H47G   5    109.2300     118.49925      0.00000        0.00000
C28G   C27G   H48G   5    109.2300     118.60803      0.00000        0.00000
C28G   C29G   C30G   5    113.5900     319.37309      0.00000        0.00000
C28G   C29G   H51G   5    109.2000     118.81723      0.00000        0.00000
C28G   C29G   H52G   5    109.1900     118.75029      0.00000        0.00000
C29G   C28G   H49G   5    109.2200     118.59130      0.00000        0.00000
C29G   C28G   H50G   5    109.2000     118.85070      0.00000        0.00000
C29G   C30G   C31G   5    113.6200     317.23088      0.00000        0.00000
C29G   C30G   H53G   5    109.1900     118.75029      0.00000        0.00000
C29G   C30G   H54G   5    109.2000     118.45741      0.00000        0.00000
C30G   C29G   H51G   5    109.1900     118.67498      0.00000        0.00000
C30G   C29G   H52G   5    109.2000     118.76702      0.00000        0.00000
C30G   C31G   C32G   5    113.6300     316.35224      0.00000        0.00000
C30G   C31G   H55G   5    109.1900     118.57456      0.00000        0.00000
C30G   C31G   H56G   5    109.2000     118.53272      0.00000        0.00000
C31G   C30G   H53G   5    109.1900     118.58293      0.00000        0.00000
C31G   C30G   H54G   5    109.1800     118.71682      0.00000        0.00000
C31G   C32G   H57G   5    109.2400     118.39883      0.00000        0.00000
C31G   C32G   H58G   5    109.2400     118.04738      0.00000        0.00000
C31G   C32G   C37G   5    113.6700     313.59917      0.00000        0.00000
C32G   C31G   H55G   5    109.1800     118.54946      0.00000        0.00000
C32G   C31G   H56G   5    109.1800     118.45741      0.00000        0.00000
C32G   C37G   C38G   5    113.2800     315.64933      0.00000        0.00000
C32G   C37G   H71G   5    109.1800     118.32352      0.00000        0.00000
C32G   C37G   H72G   5    109.1800     118.31515      0.00000        0.00000
C33G   C8G    H12G   5    108.6400      72.65098      0.00000        0.00000
C33G   C34G   C35G   5    111.1300     311.80005      0.00000        0.00000
C33G   C34G   H61G   5    109.9400     118.31515      0.00000        0.00000
C33G   C34G   H62G   5    110.1100     111.49523      0.00000        0.00000
C34G   C33G   H59G   5    110.1500     116.68339      0.00000        0.00000
C34G   C33G   H60G   5    109.8600     122.90918      0.00000        0.00000
C34G   C35G   N8G    5    113.2900     359.62317      0.00000        0.00000
C34G   C35G   H63G   5    110.5700     134.88379      0.00000        0.00000
C34G   C35G   H64G   5    111.3700     137.41093      0.00000        0.00000
C35G   C34G   H61G   5    109.7400     115.31104      0.00000        0.00000
C35G   C34G   H62G   5    108.7700     114.22320      0.00000        0.00000
C35G   N8G    C36G   5    126.3400     375.20438      0.00000        0.00000
C35G   N8G    H65G   5    116.5200     245.99410      0.00000        0.00000
N8G    C35G   H63G   5    106.0500     148.24749      0.00000        0.00000
N8G    C35G   H64G   5    109.1400     153.74526      0.00000        0.00000
N8G    C36G   N9G    5    121.1200     519.87037      0.00000        0.00000
N8G    C36G   N10G   5    119.7700     482.20600      0.00000        0.00000
C36G   N8G    H65G   5    116.7800     261.13181      0.00000        0.00000
C36G   N9G    H69G   5    121.7500     214.90698      0.00000        0.00000
C36G   N9G    H81G   5    120.6900     209.58493      0.00000        0.00000
C36G   N10G   H66G   5    121.6700     200.12909      0.00000        0.00000
C36G   N10G   H70G   5    121.3700     201.91984      0.00000        0.00000
N9G    C36G   N10G   5    119.1100     474.20619      0.00000        0.00000
H1G    C1G    H2G    5    107.9300      51.05317      0.00000        0.00000
H3G    C2G    H4G    5    106.9600      44.67675      0.00000        0.00000
H5G    C3G    H6G    5    106.9600      44.69349      0.00000        0.00000
H7G    C4G    H8G    5    107.9300      51.01970      0.00000        0.00000
H14G   C10G   H15G   5    107.1900      49.96533      0.00000        0.00000
H16G   C11G   H17G   5    106.6000      44.88595      0.00000        0.00000
H18G   C12G   H19G   5    106.3600      44.66002      0.00000        0.00000
H20G   C13G   H21G   5    106.2800      44.55960      0.00000        0.00000
H22G   C14G   H23G   5    106.2200      44.42571      0.00000        0.00000
H24G   C15G   H25G   5    106.2100      44.41734      0.00000        0.00000
H26G   C16G   H27G   5    106.1900      44.35040      0.00000        0.00000
H28G   C17G   H29G   5    106.2000      44.34203      0.00000        0.00000
H30G   C18G   H31G   5    106.1800      44.28346      0.00000        0.00000
H30G   C18G   C39G   5    109.1200     118.15616      0.00000        0.00000
H31G   C18G   C39G   5    109.1200     118.42394      0.00000        0.00000
H32G   C19G   H33G   5    106.6800      44.55123      0.00000        0.00000
H34G   C20G   H35G   5    107.0900      45.32946      0.00000        0.00000
H36G   C21G   H37G   5    106.0500      51.73934      0.00000        0.00000
H39G   N5G    H67G   5    116.3400     183.85333      0.00000        0.00000
H41G   C24G   H42G   5    107.1600      49.98206      0.00000        0.00000
H43G   C25G   H44G   5    106.6600      44.97800      0.00000        0.00000
H45G   C26G   H46G   5    106.3600      44.76043      0.00000        0.00000
H47G   C27G   H48G   5    106.2700      44.63491      0.00000        0.00000
H49G   C28G   H50G   5    106.2200      44.53450      0.00000        0.00000
H51G   C29G   H52G   5    106.2100      44.49266      0.00000        0.00000
H53G   C30G   H54G   5    106.2000      44.44245      0.00000        0.00000
H55G   C31G   H56G   5    106.2000      44.40898      0.00000        0.00000
H57G   C32G   H58G   5    106.1800      44.33366      0.00000        0.00000
H57G   C32G   C37G   5    109.1200     118.36536      0.00000        0.00000
H58G   C32G   C37G   5    109.1200     118.59130      0.00000        0.00000
H59G   C33G   H60G   5    106.6700      44.32530      0.00000        0.00000
H61G   C34G   H62G   5    107.0500      45.27088      0.00000        0.00000
H63G   C35G   H64G   5    106.0400      51.71424      0.00000        0.00000
H66G   N10G   H70G   5    116.9600     180.97474      0.00000        0.00000
H68G   N6G    H82G   5    116.9500     180.96637      0.00000        0.00000
H69G   N9G    H81G   5    116.3500     183.90354      0.00000        0.00000
C37G   C38G   H73G   5    111.1100     251.57555      0.00000        0.00000
C37G   C38G   H74G   5    111.1100     251.45840      0.00000        0.00000
C37G   C38G   H75G   5    111.4200     246.92294      0.00000        0.00000
C38G   C37G   H71G   5    109.3800     117.91349      0.00000        0.00000
C38G   C37G   H72G   5    109.3800     117.93022      0.00000        0.00000
C39G   C40G   H78G   5    111.1100     251.44166      0.00000        0.00000
C39G   C40G   H79G   5    111.1100     251.43330      0.00000        0.00000
C39G   C40G   H80G   5    111.4200     246.97315      0.00000        0.00000
C40G   C39G   H76G   5    109.3900     117.72102      0.00000        0.00000
C40G   C39G   H77G   5    109.3900     117.79634      0.00000        0.00000
H71G   C37G   H72G   5    106.2000      44.59307      0.00000        0.00000
H73G   C38G   H74G   5    107.5900     127.33586      0.00000        0.00000
H73G   C38G   H75G   5    107.7100     127.25218      0.00000        0.00000
H74G   C38G   H75G   5    107.7100     127.23544      0.00000        0.00000
H76G   C39G   H77G   5    106.2000      44.55960      0.00000        0.00000
H78G   C40G   H79G   5    107.6000     127.31075      0.00000        0.00000
H78G   C40G   H80G   5    107.7100     127.23544      0.00000        0.00000
H79G   C40G   H80G   5    107.7100     127.21870      0.00000        0.00000
   
[ dihedraltypes ]
C1G    C2G    C3G    C4G      9      0.00       1.96062    3
C1G    C2G    C3G    H5G      9      0.00       1.90330    3
C1G    C2G    C3G    H6G      9      0.00       1.92046    3
C1G    N2G    C6G    O1G      9    180.00       3.03466    2
C1G    N2G    C6G    C8G      9    180.00       3.18570    2
C2G    C1G    N2G    C6G      9      0.00       0.35397    6
C2G    C1G    N2G    H10G     9    263.74       0.31757    6
C2G    C3G    C4G    N1G      9      0.00       2.69031    3
C2G    C3G    C4G    H7G      9      0.00       2.13886    3
C2G    C3G    C4G    H8G      9      0.00       2.10330    3
C3G    C4G    N1G    C5G      9     85.30       0.33849    6
C3G    C4G    N1G    H9G      9    262.54       0.32635    6
C4G    N1G    C5G    O2G      9    180.00       3.09198    2
C4G    N1G    C5G    C7G      9    180.00       2.97190    2
N1G    C5G    C7G    N3G      9     41.06       0.55731    6
N1G    C5G    C7G    C19G     9    279.68       0.61170    6
N1G    C5G    C7G    H11G     9    160.57       0.41087    6
N2G    C1G    C2G    C3G      9      0.00       2.63006    3
N2G    C1G    C2G    H3G      9      0.00       2.20329    3
N2G    C1G    C2G    H4G      9      0.00       2.25308    3
N2G    C6G    C8G    N7G      9     42.62       0.58576    6
N2G    C6G    C8G    C33G     9    281.27       0.63764    6
N2G    C6G    C8G    H12G     9    162.16       0.42928    6
C5G    C7G    N3G    C9G      9    278.20       0.37907    6
C5G    C7G    N3G    H13G     9    110.41       0.40710    6
C5G    C7G    C19G   C20G     9      0.00       3.15515    3
C5G    C7G    C19G   H32G     9      0.00       2.42254    3
C5G    C7G    C19G   H33G     9      0.00       2.47023    3
C6G    C8G    N7G    C23G     9    278.13       0.40334    6
C6G    C8G    N7G    H40G     9    109.78       0.41463    6
C6G    C8G    C33G   C34G     9      0.00       3.01666    3
C6G    C8G    C33G   H59G     9      0.00       2.38446    3
C6G    C8G    C33G   H60G     9      0.00       2.42546    3
O1G    C6G    C8G    N7G      9    224.79       0.64308    6
O1G    C6G    C8G    C33G     9    103.43       0.60333    6
O1G    C6G    C8G    H12G     9    344.32       0.44016    6
O2G    C5G    C7G    N3G      9    223.36       0.65563    6
O2G    C5G    C7G    C19G     9    101.98       0.59789    6
O2G    C5G    C7G    H11G     9    342.87       0.44141    6
C7G    N3G    C9G    O3G      9    180.00       3.20996    2
C7G    N3G    C9G    C10G     9    180.00       2.05351    2
C7G    C19G   C20G   C21G     9      0.00       2.06355    3
C7G    C19G   C20G   H34G     9      0.00       1.95309    3
C7G    C19G   C20G   H35G     9      0.00       1.91753    3
C8G    N7G    C23G   O4G      9    180.00       3.09783    2
C8G    N7G    C23G   C24G     9    180.00       2.01376    2
C8G    C33G   C34G   C35G     9      0.00       2.07736    3
C8G    C33G   C34G   H61G     9      0.00       1.96355    3
C8G    C33G   C34G   H62G     9      0.00       1.91669    3
N3G    C7G    C19G   C20G     9      0.00       2.86771    3
N3G    C7G    C19G   H32G     9      0.00       2.44513    3
N3G    C7G    C19G   H33G     9      0.00       2.54847    3
N3G    C9G    C10G   C11G     9      0.00       0.47572    6
N3G    C9G    C10G   H14G     9      0.00       0.52802    6
N3G    C9G    C10G   H15G     9    144.33       0.51338    6
C9G    C10G   C11G   C12G     9      0.00       1.80665    3
C9G    C10G   C11G   H16G     9      0.00       1.88949    3
C9G    C10G   C11G   H17G     9      0.00       1.93050    3
O3G    C9G    C10G   C11G     9      0.00       0.45062    6
O3G    C9G    C10G   H14G     9      0.00       0.54852    6
O3G    C9G    C10G   H15G     9      0.00       0.47028    6
C10G   C11G   C12G   C13G     9      0.00       1.85309    3
C10G   C11G   C12G   H18G     9      0.00       1.92297    3
C10G   C11G   C12G   H19G     9      0.00       1.92715    3
C11G   C12G   C13G   C14G     9      0.00       1.82422    3
C11G   C12G   C13G   H20G     9      0.00       1.89912    3
C11G   C12G   C13G   H21G     9      0.00       1.90623    3
C12G   C13G   C14G   C15G     9      0.00       1.82757    3
C12G   C13G   C14G   H22G     9      0.00       1.89912    3
C12G   C13G   C14G   H23G     9      0.00       1.90288    3
C13G   C14G   C15G   C16G     9      0.00       1.81460    3
C13G   C14G   C15G   H24G     9      0.00       1.89410    3
C13G   C14G   C15G   H25G     9      0.00       1.89075    3
C14G   C15G   C16G   C17G     9      0.00       1.82088    3
C14G   C15G   C16G   H26G     9      0.00       1.89410    3
C14G   C15G   C16G   H27G     9      0.00       1.89577    3
C15G   C16G   C17G   C18G     9      0.00       1.81209    3
C15G   C16G   C17G   H28G     9      0.00       1.88949    3
C15G   C16G   C17G   H29G     9      0.00       1.89033    3
C16G   C17G   C18G   H30G     9      0.00       1.89117    3
C16G   C17G   C18G   H31G     9      0.00       1.89200    3
C16G   C17G   C18G   C39G     9      0.00       1.81376    3
C17G   C18G   C39G   C40G     9      0.00       1.82213    3
C17G   C18G   C39G   H76G     9      0.00       1.88991    3
C17G   C18G   C39G   H77G     9      0.00       1.89075    3
C18G   C39G   C40G   H78G     9      0.00       1.88280    3
C18G   C39G   C40G   H79G     9      0.00       1.88154    3
C18G   C39G   C40G   H80G     9      0.00       1.91502    3
C19G   C7G    N3G    C9G      9     38.50       0.43806    6
C19G   C7G    N3G    H13G     9    230.72       0.42635    6
C19G   C20G   C21G   N4G      9      0.00       3.34051    3
C19G   C20G   C21G   H36G     9      0.00       2.39827    3
C19G   C20G   C21G   H37G     9      0.00       2.30120    3
C20G   C21G   N4G    C22G     9     96.94       0.39957    6
C20G   C21G   N4G    H38G     9      0.00       0.34727    6
C21G   N4G    C22G   N5G      9    180.00       1.99660    2
C21G   N4G    C22G   N6G      9    180.00       2.30748    2
N4G    C22G   N5G    H39G     9    180.00       1.35394    2
N4G    C22G   N5G    H67G     9    180.00       2.39618    2
N4G    C22G   N6G    H68G     9    180.00       2.06606    2
N4G    C22G   N6G    H82G     9    180.00       1.28993    2
N5G    C22G   N6G    H68G     9    180.00       1.22256    2
N5G    C22G   N6G    H82G     9    180.00       2.14388    2
N6G    C22G   N5G    H39G     9    180.00       2.30748    2
N6G    C22G   N5G    H67G     9    180.00       1.61168    2
N7G    C8G    C33G   C34G     9      0.00       2.83550    3
N7G    C8G    C33G   H59G     9      0.00       2.44095    3
N7G    C8G    C33G   H60G     9      0.00       2.53509    3
N7G    C23G   C24G   C25G     9      0.00       0.43472    6
N7G    C23G   C24G   H41G     9      0.00       0.51045    6
N7G    C23G   C24G   H42G     9      0.00       0.50710    6
C23G   C24G   C25G   C26G     9      0.00       1.79828    3
C23G   C24G   C25G   H43G     9      0.00       1.88949    3
C23G   C24G   C25G   H44G     9      0.00       1.93008    3
O4G    C23G   C24G   C25G     9     95.45       0.44099    6
O4G    C23G   C24G   H41G     9    214.59       0.54978    6
O4G    C23G   C24G   H42G     9      0.00       0.47656    6
C24G   C25G   C26G   C27G     9      0.00       1.81418    3
C24G   C25G   C26G   H45G     9      0.00       1.91125    3
C24G   C25G   C26G   H46G     9      0.00       1.92046    3
C25G   C26G   C27G   C28G     9      0.00       1.82841    3
C25G   C26G   C27G   H47G     9      0.00       1.90581    3
C25G   C26G   C27G   H48G     9      0.00       1.90665    3
C26G   C27G   C28G   C29G     9      0.00       1.80874    3
C26G   C27G   C28G   H49G     9      0.00       1.89326    3
C26G   C27G   C28G   H50G     9      0.00       1.89912    3
C27G   C28G   C29G   C30G     9      0.00       1.82673    3
C27G   C28G   C29G   H51G     9      0.00       1.89619    3
C27G   C28G   C29G   H52G     9      0.00       1.89912    3
C28G   C29G   C30G   C31G     9      0.00       1.81376    3
C28G   C29G   C30G   H53G     9      0.00       1.89159    3
C28G   C29G   C30G   H54G     9      0.00       1.89368    3
C29G   C30G   C31G   C32G     9      0.00       1.82464    3
C29G   C30G   C31G   H55G     9      0.00       1.89661    3
C29G   C30G   C31G   H56G     9      0.00       1.89242    3
C30G   C31G   C32G   H57G     9      0.00       1.89200    3
C30G   C31G   C32G   H58G     9      0.00       1.89117    3
C30G   C31G   C32G   C37G     9      0.00       1.81335    3
C31G   C32G   C37G   C38G     9      0.00       1.82715    3
C31G   C32G   C37G   H71G     9      0.00       1.89410    3
C31G   C32G   C37G   H72G     9      0.00       1.89242    3
C32G   C37G   C38G   H73G     9      0.00       1.88322    3
C32G   C37G   C38G   H74G     9      0.00       1.88322    3
C32G   C37G   C38G   H75G     9      0.00       1.91627    3
C33G   C8G    N7G    C23G     9     38.40       0.42091    6
C33G   C8G    N7G    H40G     9    230.05       0.41296    6
C33G   C34G   C35G   N8G      9      0.00       3.19114    3
C33G   C34G   C35G   H63G     9      0.00       2.35685    3
C33G   C34G   C35G   H64G     9      0.00       2.27819    3
C34G   C35G   N8G    C36G     9     96.43       0.40166    6
C34G   C35G   N8G    H65G     9      0.00       0.34811    6
C35G   N8G    C36G   N9G      9    180.00       1.99075    2
C35G   N8G    C36G   N10G     9    180.00       2.26731    2
N8G    C36G   N9G    H69G     9    180.00       1.34474    2
N8G    C36G   N9G    H81G     9    180.00       2.38865    2
N8G    C36G   N10G   H66G     9    180.00       1.28700    2
N8G    C36G   N10G   H70G     9    180.00       2.06062    2
N9G    C36G   N10G   H66G     9    180.00       2.14221    2
N9G    C36G   N10G   H70G     9    180.00       1.21796    2
N10G   C36G   N9G    H69G     9    180.00       2.30538    2
N10G   C36G   N9G    H81G     9    180.00       1.60624    2
H1G    C1G    C2G    C3G      9      0.00       2.12756    3
H1G    C1G    C2G    H3G      9      0.00       2.18112    3
H1G    C1G    C2G    H4G      9      0.00       2.02757    3
H1G    C1G    N2G    C6G      9    324.85       0.42677    6
H1G    C1G    N2G    H10G     9    141.61       0.40627    6
H2G    C1G    C2G    C3G      9      0.00       2.09786    3
H2G    C1G    C2G    H3G      9      0.00       2.02966    3
H2G    C1G    C2G    H4G      9      0.00       2.18447    3
H2G    C1G    N2G    C6G      9      0.00       0.40250    6
H2G    C1G    N2G    H10G     9     25.64       0.42007    6
H3G    C2G    C3G    C4G      9      0.00       1.90623    3
H3G    C2G    C3G    H5G      9      0.00       1.97736    3
H3G    C2G    C3G    H6G      9      0.00       2.11459    3
H4G    C2G    C3G    C4G      9      0.00       1.92171    3
H4G    C2G    C3G    H5G      9      0.00       2.09828    3
H4G    C2G    C3G    H6G      9      0.00       1.98029    3
H5G    C3G    C4G    N1G      9      0.00       2.26940    3
H5G    C3G    C4G    H7G      9      0.00       2.03761    3
H5G    C3G    C4G    H8G      9      0.00       2.18237    3
H6G    C3G    C4G    N1G      9      0.00       2.21919    3
H6G    C3G    C4G    H7G      9      0.00       2.18237    3
H6G    C3G    C4G    H8G      9      0.00       2.01292    3
H7G    C4G    N1G    C5G      9    323.17       0.41045    6
H7G    C4G    N1G    H9G      9    140.41       0.40961    6
H8G    C4G    N1G    C5G      9      0.00       0.39790    6
H8G    C4G    N1G    H9G      9     24.44       0.42175    6
H9G    N1G    C5G    O2G      9    180.00       3.16812    2
H9G    N1G    C5G    C7G      9    180.00       2.31417    2
H10G   N2G    C6G    O1G      9    180.00       3.15223    2
H10G   N2G    C6G    C8G      9    180.00       2.26271    2
H11G   C7G    N3G    C9G      9    157.59       0.25899    6
H11G   C7G    N3G    H13G     9    349.81       0.28326    6
H11G   C7G    C19G   C20G     9      0.00       1.98029    3
H11G   C7G    C19G   H32G     9      0.00       1.91083    3
H11G   C7G    C19G   H33G     9      0.00       1.89284    3
H12G   C8G    N7G    C23G     9    157.48       0.25773    6
H12G   C8G    N7G    H40G     9    349.13       0.27907    6
H12G   C8G    C33G   C34G     9      0.00       1.92673    3
H12G   C8G    C33G   H59G     9      0.00       1.88740    3
H12G   C8G    C33G   H60G     9      0.00       1.87736    3
H13G   N3G    C9G    O3G      9    180.00       3.14637    2
H13G   N3G    C9G    C10G     9    180.00       2.83173    2
H14G   C10G   C11G   C12G     9      0.00       1.89954    3
H14G   C10G   C11G   H16G     9      0.00       1.98782    3
H14G   C10G   C11G   H17G     9      0.00       2.09367    3
H15G   C10G   C11G   C12G     9      0.00       1.88364    3
H15G   C10G   C11G   H16G     9      0.00       2.05142    3
H15G   C10G   C11G   H17G     9      0.00       1.97276    3
H16G   C11G   C12G   C13G     9      0.00       1.90079    3
H16G   C11G   C12G   H18G     9      0.00       1.97820    3
H16G   C11G   C12G   H19G     9      0.00       2.09158    3
H17G   C11G   C12G   C13G     9      0.00       1.90874    3
H17G   C11G   C12G   H18G     9      0.00       2.09116    3
H17G   C11G   C12G   H19G     9      0.00       1.97276    3
H18G   C12G   C13G   C14G     9      0.00       1.89577    3
H18G   C12G   C13G   H20G     9      0.00       1.97192    3
H18G   C12G   C13G   H21G     9      0.00       2.09033    3
H19G   C12G   C13G   C14G     9      0.00       1.90246    3
H19G   C12G   C13G   H20G     9      0.00       2.08740    3
H19G   C12G   C13G   H21G     9      0.00       1.96815    3
H20G   C13G   C14G   C15G     9      0.00       1.89368    3
H20G   C13G   C14G   H22G     9      0.00       1.96648    3
H20G   C13G   C14G   H23G     9      0.00       2.08572    3
H21G   C13G   C14G   C15G     9      0.00       1.89912    3
H21G   C13G   C14G   H22G     9      0.00       2.08447    3
H21G   C13G   C14G   H23G     9      0.00       1.96355    3
H22G   C14G   C15G   C16G     9      0.00       1.88949    3
H22G   C14G   C15G   H24G     9      0.00       2.08405    3
H22G   C14G   C15G   H25G     9      0.00       1.96230    3
H23G   C14G   C15G   C16G     9      0.00       1.89452    3
H23G   C14G   C15G   H24G     9      0.00       1.96020    3
H23G   C14G   C15G   H25G     9      0.00       2.08321    3
H24G   C15G   C16G   C17G     9      0.00       1.89452    3
H24G   C15G   C16G   H26G     9      0.00       2.08238    3
H24G   C15G   C16G   H27G     9      0.00       1.95895    3
H25G   C15G   C16G   C17G     9      0.00       1.88991    3
H25G   C15G   C16G   H26G     9      0.00       1.95979    3
H25G   C15G   C16G   H27G     9      0.00       2.08321    3
H26G   C16G   C17G   C18G     9      0.00       1.88740    3
H26G   C16G   C17G   H28G     9      0.00       1.95769    3
H26G   C16G   C17G   H29G     9      0.00       2.08238    3
H27G   C16G   C17G   C18G     9      0.00       1.89075    3
H27G   C16G   C17G   H28G     9      0.00       2.08196    3
H27G   C16G   C17G   H29G     9      0.00       1.95644    3
H28G   C17G   C18G   H30G     9      0.00       1.95476    3
H28G   C17G   C18G   H31G     9      0.00       2.08196    3
H28G   C17G   C18G   C39G     9      0.00       1.88615    3
H29G   C17G   C18G   H30G     9      0.00       2.08112    3
H29G   C17G   C18G   H31G     9      0.00       1.95518    3
H29G   C17G   C18G   C39G     9      0.00       1.88949    3
H30G   C18G   C39G   C40G     9      0.00       1.89619    3
H30G   C18G   C39G   H76G     9      0.00       1.95225    3
H30G   C18G   C39G   H77G     9      0.00       2.08572    3
H31G   C18G   C39G   C40G     9      0.00       1.89744    3
H31G   C18G   C39G   H76G     9      0.00       2.08531    3
H31G   C18G   C39G   H77G     9      0.00       1.95267    3
H32G   C19G   C20G   C21G     9      0.00       1.97401    3
H32G   C19G   C20G   H34G     9      0.00       2.14221    3
H32G   C19G   C20G   H35G     9      0.00       2.08196    3
H33G   C19G   C20G   C21G     9      0.00       1.96690    3
H33G   C19G   C20G   H34G     9      0.00       1.98029    3
H33G   C19G   C20G   H35G     9      0.00       2.13426    3
H34G   C20G   C21G   N4G      9      0.00       2.48237    3
H34G   C20G   C21G   H36G     9      0.00       2.06564    3
H34G   C20G   C21G   H37G     9      0.00       2.21250    3
H35G   C20G   C21G   N4G      9      0.00       2.38028    3
H35G   C20G   C21G   H36G     9      0.00       2.22254    3
H35G   C20G   C21G   H37G     9      0.00       2.08238    3
H36G   C21G   N4G    C22G     9    335.50       0.44769    6
H36G   C21G   N4G    H38G     9      0.00       0.40710    6
H37G   C21G   N4G    C22G     9    221.64       0.40752    6
H37G   C21G   N4G    H38G     9     34.33       0.42007    6
H38G   N4G    C22G   N5G      9    180.00       2.57232    2
H38G   N4G    C22G   N6G      9    180.00       2.09074    2
H40G   N7G    C23G   O4G      9    180.00       3.14177    2
H40G   N7G    C23G   C24G     9    180.00       2.84386    2
H41G   C24G   C25G   C26G     9      0.00       1.90707    3
H41G   C24G   C25G   H43G     9      0.00       1.99660    3
H41G   C24G   C25G   H44G     9      0.00       2.09326    3
H42G   C24G   C25G   C26G     9      0.00       1.88531    3
H42G   C24G   C25G   H43G     9      0.00       2.04765    3
H42G   C24G   C25G   H44G     9      0.00       1.96815    3
H43G   C25G   C26G   C27G     9      0.00       1.89410    3
H43G   C25G   C26G   H45G     9      0.00       1.98112    3
H43G   C25G   C26G   H46G     9      0.00       2.09326    3
H44G   C25G   C26G   C27G     9      0.00       1.90539    3
H44G   C25G   C26G   H45G     9      0.00       2.08991    3
H44G   C25G   C26G   H46G     9      0.00       1.97652    3
H45G   C26G   C27G   C28G     9      0.00       1.90414    3
H45G   C26G   C27G   H47G     9      0.00       1.97861    3
H45G   C26G   C27G   H48G     9      0.00       2.08907    3
H46G   C26G   C27G   C28G     9      0.00       1.90288    3
H46G   C26G   C27G   H47G     9      0.00       2.08656    3
H46G   C26G   C27G   H48G     9      0.00       1.97192    3
H47G   C27G   C28G   C29G     9      0.00       1.89242    3
H47G   C27G   C28G   H49G     9      0.00       1.96983    3
H47G   C27G   C28G   H50G     9      0.00       2.08656    3
H48G   C27G   C28G   C29G     9      0.00       1.89828    3
H48G   C27G   C28G   H49G     9      0.00       2.08447    3
H48G   C27G   C28G   H50G     9      0.00       1.96983    3
H49G   C28G   C29G   C30G     9      0.00       1.89954    3
H49G   C28G   C29G   H51G     9      0.00       2.08405    3
H49G   C28G   C29G   H52G     9      0.00       1.96899    3
H50G   C28G   C29G   C30G     9      0.00       1.89619    3
H50G   C28G   C29G   H51G     9      0.00       1.96481    3
H50G   C28G   C29G   H52G     9      0.00       2.08238    3
H51G   C29G   C30G   C31G     9      0.00       1.89535    3
H51G   C29G   C30G   H53G     9      0.00       2.08280    3
H51G   C29G   C30G   H54G     9      0.00       1.96439    3
H52G   C29G   C30G   C31G     9      0.00       1.89242    3
H52G   C29G   C30G   H53G     9      0.00       1.96313    3
H52G   C29G   C30G   H54G     9      0.00       2.08363    3
H53G   C30G   C31G   C32G     9      0.00       1.89619    3
H53G   C30G   C31G   H55G     9      0.00       1.96355    3
H53G   C30G   C31G   H56G     9      0.00       2.08238    3
H54G   C30G   C31G   C32G     9      0.00       1.89284    3
H54G   C30G   C31G   H55G     9      0.00       2.08154    3
H54G   C30G   C31G   H56G     9      0.00       1.96104    3
H55G   C31G   C32G   H57G     9      0.00       1.95853    3
H55G   C31G   C32G   H58G     9      0.00       2.08238    3
H55G   C31G   C32G   C37G     9      0.00       1.88949    3
H56G   C31G   C32G   H57G     9      0.00       2.08196    3
H56G   C31G   C32G   H58G     9      0.00       1.95895    3
H56G   C31G   C32G   C37G     9      0.00       1.89159    3
H57G   C32G   C37G   C38G     9      0.00       1.89954    3
H57G   C32G   C37G   H71G     9      0.00       1.95644    3
H57G   C32G   C37G   H72G     9      0.00       2.08572    3
H58G   C32G   C37G   C38G     9      0.00       1.89954    3
H58G   C32G   C37G   H71G     9      0.00       2.08531    3
H58G   C32G   C37G   H72G     9      0.00       1.95518    3
H59G   C33G   C34G   C35G     9      0.00       1.97778    3
H59G   C33G   C34G   H61G     9      0.00       2.13510    3
H59G   C33G   C34G   H62G     9      0.00       2.06899    3
H60G   C33G   C34G   C35G     9      0.00       1.97861    3
H60G   C33G   C34G   H61G     9      0.00       1.96313    3
H60G   C33G   C34G   H62G     9      0.00       2.13133    3
H61G   C34G   C35G   N8G      9      0.00       2.44890    3
H61G   C34G   C35G   H63G     9      0.00       2.06229    3
H61G   C34G   C35G   H64G     9      0.00       2.21585    3
H62G   C34G   C35G   N8G      9      0.00       2.34053    3
H62G   C34G   C35G   H63G     9      0.00       2.22087    3
H62G   C34G   C35G   H64G     9      0.00       2.08447    3
H63G   C35G   N8G    C36G     9    334.97       0.44852    6
H63G   C35G   N8G    H65G     9      0.00       0.40794    6
H64G   C35G   N8G    C36G     9    221.13       0.40752    6
H64G   C35G   N8G    H65G     9      0.00       0.41882    6
H65G   N8G    C36G   N9G      9    180.00       2.60705    2
H65G   N8G    C36G   N10G     9    180.00       2.09535    2
H71G   C37G   C38G   H73G     9      0.00       1.95602    3
H71G   C37G   C38G   H74G     9      0.00       2.06690    3
H71G   C37G   C38G   H75G     9      0.00       1.97610    3
H72G   C37G   C38G   H73G     9      0.00       2.06690    3
H72G   C37G   C38G   H74G     9      0.00       1.95602    3
H72G   C37G   C38G   H75G     9      0.00       1.97610    3
H76G   C39G   C40G   H78G     9      0.00       2.06690    3
H76G   C39G   C40G   H79G     9      0.00       1.95476    3
H76G   C39G   C40G   H80G     9      0.00       1.97568    3
H77G   C39G   C40G   H78G     9      0.00       1.95476    3
H77G   C39G   C40G   H79G     9      0.00       2.06690    3
H77G   C39G   C40G   H80G     9      0.00       1.97568    3

[ dihedraltypes ]

[ cmaptypes ]    

#include "itp_mol_01.itp" 

[system]  
ConvertedSystem

[molecules] 
mol_01     1
