# Supplementary material for: A Systematic Approach: Molecular Dynamics Study and Parametrisation of Gemini Type Cationic Surfactants
Source: Int J Mol Sci. 2021 Oct 10;22(20):10939. doi: 10.3390/ijms222010939 (PMC8536075; doi:10.3390/ijms222010939)
Supplement: Supplementary file 1 [file ijms-22-10939-s001.zip › Force_fields/Alg_9_11/Alg_9_11.par]

!>>>>>> Combined CHARMM All-Hydrogen Parameter File for <<<<<<<<<
!>>>>>>>>> CHARMM22 Proteins and CHARMM27 Lipids <<<<<<<<<<
!from
!>>>> CHARMM22 All-Hydrogen Parameter File for Proteins <<<<<<<<<<
!>>>>>>>>>>>>>>>>>>>>>> August 1999 <<<<<<<<<<<<<<<<<<<<<<<<<<<<<
!>>>>>>> Direct comments to Alexander D. MacKerell Jr. <<<<<<<<<
!>>>>>> 410-706-7442 or email: alex,mmiris.ab.umd.edu  <<<<<<<<<
!and !  \\\ CHARMM27 All-Hydrogen Lipid Parameter File ///////
!  \\\\\\\\\ Developmental /////////////////////////
!              Alexander D. MacKerell Jr.
!                     August 1999
! All comments to ADM jr.  email:alex,mmiris.ab.umd.edu
!              telephone: 410-706-7442
!


! +++++++++++++++++++++++++++++++++++++++++++++++++++++++++++++++++++++++++++++
! + Residue topologies/parameters generated by PARATOOL.                      +
! +                                                                           +
! + PARATOOL is an interactive tool for generation of force field parameters. +
! + and can be obtained free of charge from                                   +
! + http://bioinf.charite.de/biophys/paratool                                 +
! +                                                                           +
! + Author:                                                                   +
! + Jan Saam                                                                  +
! + Institute of Biochemistry                                                 +
! + Charite Berlin                                                            +
! + Germany                                                                   +
! + saam@charite.de                                                           +
! +                                                                           +
! + CITATION:                                                                 +
! + If you use PARATOOL or topologies/parameters generated by this program,   +
! + please cite the following work:                                           +
! + Saam, et al. (2006), ...                                                  +
! +++++++++++++++++++++++++++++++++++++++++++++++++++++++++++++++++++++++++++++


! Parameters for components AL1
! To be used in combination with:
! [DEFAULTDIR]/par_all27_prot_lipid_na.inp


BONDS
!
!V(bond) = Kb(b - b0)**2
!
!Kb: kcal/mole/A**2
!b0: A
!
!atom type   Kb         b0
!

C1G  C2G     281.754    1.5350
C1G  N1G     330.855    1.4637
C1G  H1G     331.700    1.0956
C1G  H2G     339.200    1.0933
C2G  H3G     333.533    1.0991
C2G  H4G     335.367    1.0984
C2G  C37G    286.651    1.5346
N1G  C3G     497.574    1.3503
N1G  H5G     403.256    1.0129
C3G  O1G     763.087    1.2379
C3G  C4G     249.574    1.5456
C4G  N2G     339.264    1.4583
C4G  C15G    274.653    1.5448
C4G  H6G     148.529    1.0923
N2G  C5G     474.561    1.3632
N2G  H7G     392.722    1.0161
C5G  O2G     747.369    1.2419
C5G  C6G     287.072    1.5200
C6G  C7G     274.320    1.5445
C6G  H8G     343.039    1.0948
C6G  H9G     343.655    1.0948
C7G  C8G     287.226    1.5346
C7G  H10G    335.054    1.0984
C7G  H11G    335.607    1.0981
C8G  C9G     286.722    1.5349
C8G  H12G    336.332    1.1001
C8G  H13G    336.074    1.1002
C9G  C10G    286.595    1.5351
C9G  H14G    335.197    1.1005
C9G  H15G    335.392    1.1005
C10G C11G    286.563    1.5350
C10G H16G    335.068    1.1006
C10G H17G    334.905    1.1007
C11G C12G    286.609    1.5349
C11G H18G    334.736    1.1007
C11G H19G    334.646    1.1008
C12G C13G    286.885    1.5350
C12G H20G    334.510    1.1009
C12G H21G    334.436    1.1009
C13G C14G    291.646    1.5336
C13G H22G    336.595    1.0999
C13G H23G    336.643    1.0999
C14G H24G    345.411    1.0979
C14G H25G    345.357    1.0979
C14G H26G    347.406    1.0969
C15G C16G    289.090    1.5335
C15G H27G    335.981    1.0980
C15G H28G    339.065    1.0967
C16G C17G    292.755    1.5302
C16G H29G    339.392    1.0967
C16G H30G    337.008    1.0976
C17G N3G     323.370    1.4696
C17G H31G    329.470    1.0960
C17G H32G    324.997    1.0978
N3G  C18G    567.202    1.3361
N3G  H33G    394.440    1.0131
C18G N4G     546.172    1.3425
C18G N5G     557.507    1.3396
N4G  H35G    443.165    1.0110
N4G  H84G    442.482    1.0113
N5G  H34G    445.376    1.0103
N5G  H36G    443.071    1.0110
C19G C20G    281.807    1.5350
C19G H37G    335.415    1.0983
C19G H38G    333.625    1.0991
C19G C41G    286.601    1.5346
C20G N6G     331.328    1.4638
C20G H39G    331.918    1.0956
C20G H40G    339.038    1.0933
N6G  C21G    498.768    1.3501
N6G  H41G    403.119    1.0128
C21G O3G     762.539    1.2382
C21G C22G    251.434    1.5450
C22G N7G     340.825    1.4586
C22G C33G    273.800    1.5450
C22G H42G    153.558    1.0920
N7G  C23G    470.904    1.3631
N7G  H43G    392.591    1.0161
C23G O4G     746.465    1.2421
C23G C24G    282.529    1.5199
C24G C25G    274.274    1.5445
C24G H44G    342.717    1.0949
C24G H45G    344.245    1.0946
C25G C26G    287.313    1.5345
C25G H46G    334.826    1.0985
C25G H47G    335.777    1.0981
C26G C27G    286.638    1.5350
C26G H48G    336.252    1.1001
C26G H49G    336.062    1.1002
C27G C28G    286.657    1.5350
C27G H50G    335.171    1.1005
C27G H51G    335.366    1.1005
C28G C29G    286.498    1.5351
C28G H52G    335.028    1.1006
C28G H53G    334.881    1.1007
C29G C30G    286.657    1.5349
C29G H54G    334.734    1.1007
C29G H55G    334.613    1.1008
C30G C31G    286.821    1.5350
C30G H56G    334.471    1.1009
C30G H57G    334.426    1.1009
C31G C32G    291.636    1.5336
C31G H58G    336.573    1.0999
C31G H59G    336.630    1.0999
C32G H60G    345.428    1.0979
C32G H61G    345.370    1.0979
C32G H62G    347.425    1.0969
C33G C34G    289.149    1.5334
C33G H63G    336.154    1.0979
C33G H64G    338.698    1.0968
C34G C35G    292.632    1.5301
C34G H65G    339.022    1.0969
C34G H66G    336.930    1.0976
C35G N8G     323.426    1.4695
C35G H67G    330.152    1.0958
C35G H68G    325.327    1.0976
N8G  C36G    562.362    1.3358
N8G  H69G    394.487    1.0131
C36G N9G     558.023    1.3400
C36G N10G    548.175    1.3423
N9G  H70G    442.223    1.0113
N9G  H83G    444.950    1.0105
N10G H71G    443.314    1.0110
N10G H72G    441.969    1.0114
C37G C38G    286.981    1.5351
C37G H73G    335.559    1.1004
C37G H74G    335.874    1.1002
C38G C39G    286.833    1.5349
C38G H75G    335.507    1.1004
C38G H76G    335.408    1.1004
C39G C40G    286.838    1.5349
C39G H77G    335.106    1.1006
C39G H78G    335.063    1.1006
C40G C41G    286.953    1.5351
C40G H79G    335.479    1.1004
C40G H80G    335.450    1.1004
C41G H81G    335.831    1.1003
C41G H82G    335.608    1.1004


ANGLES
!
!V(angle) = Ktheta(Theta - Theta0)**2
!
!V(Urey-Bradley) = Kub(S - S0)**2
!
!Ktheta: kcal/mole/rad**2
!Theta0: degrees
!Kub: kcal/mole/A**2 (Urey-Bradley)
!S0: A
!
!atom types        Ktheta    Theta0    Kub      S0
!

C2G  C1G  N1G      38.378    113.05
C2G  C1G  H1G      16.313    110.31
C2G  C1G  H2G      15.656    110.50
N1G  C1G  H1G      16.516    107.54
N1G  C1G  H2G      16.889    107.36
H1G  C1G  H2G       6.033    107.88
C1G  C2G  H3G      13.430    109.05
C1G  C2G  H4G      13.906    108.90
C1G  C2G  C37G     33.154    112.35
H3G  C2G  H4G       5.235    106.83
H3G  C2G  C37G     13.514    109.64
H4G  C2G  C37G     13.143    109.91
C1G  N1G  C3G      36.985    124.04
C1G  N1G  H5G      26.766    117.45
C3G  N1G  H5G      28.073    118.46
N1G  C3G  O1G      57.220    123.83
N1G  C3G  C4G      48.831    115.53
O1G  C3G  C4G      47.172    120.59
C3G  C4G  N2G      18.778    110.49
C3G  C4G  C15G     17.266    108.86
C3G  C4G  H6G       6.966    110.06
N2G  C4G  C15G     24.742    110.43
N2G  C4G  H6G       8.866    108.48
C15G C4G  H6G       8.355    108.50
C4G  N2G  C5G      50.433    129.43
C4G  N2G  H7G      30.275    115.75
C5G  N2G  H7G      30.402    113.65
N2G  C5G  O2G      61.929    119.76
N2G  C5G  C6G      65.028    119.57
O2G  C5G  C6G      52.049    120.62
C5G  C6G  C7G      32.788    112.16
C5G  C6G  H8G      12.959    106.16
C5G  C6G  H9G      14.288    111.96
C7G  C6G  H8G      15.070    109.22
C7G  C6G  H9G      16.064    109.94
H8G  C6G  H9G       5.960    107.18
C6G  C7G  C8G      38.058    112.40
C6G  C7G  H10G     14.068    109.81
C6G  C7G  H11G     13.852    108.86
C8G  C7G  H10G     13.955    109.36
C8G  C7G  H11G     13.739    109.62
H10G C7G  H11G      5.346    106.63
C7G  C8G  C9G      37.648    113.11
C7G  C8G  H12G     14.112    109.17
C7G  C8G  H13G     14.108    109.26
C9G  C8G  H12G     13.986    109.38
C9G  C8G  H13G     14.028    109.33
H12G C8G  H13G      5.334    106.37
C8G  C9G  C10G     37.485    113.47
C8G  C9G  H14G     14.134    109.21
C8G  C9G  H15G     14.103    109.20
C10G C9G  H14G     14.100    109.21
C10G C9G  H15G     14.122    109.23
H14G C9G  H15G      5.308    106.27
C9G  C10G C11G     37.541    113.51
C9G  C10G H16G     14.141    109.21
C9G  C10G H17G     14.118    109.21
C11G C10G H16G     14.120    109.22
C11G C10G H17G     14.119    109.21
H16G C10G H17G      5.308    106.23
C10G C11G C12G     37.372    113.62
C10G C11G H18G     14.108    109.19
C10G C11G H19G     14.140    109.19
C12G C11G H18G     14.140    109.18
C12G C11G H19G     14.127    109.18
H18G C11G H19G      5.297    106.20
C11G C12G C13G     37.374    113.64
C11G C12G H20G     14.110    109.25
C11G C12G H21G     14.094    109.25
C13G C12G H20G     14.141    109.13
C13G C12G H21G     14.145    109.12
H20G C12G H21G      5.297    106.19
C12G C13G C14G     37.629    113.28
C12G C13G H22G     14.133    109.17
C12G C13G H23G     14.129    109.17
C14G C13G H22G     14.084    109.38
C14G C13G H23G     14.081    109.38
H22G C13G H23G      5.327    106.21
C13G C14G H24G     30.065    111.11
C13G C14G H25G     30.052    111.12
C13G C14G H26G     29.507    111.42
H24G C14G H25G     15.217    107.60
H24G C14G H26G     15.206    107.71
H25G C14G H26G     15.203    107.71
C4G  C15G C16G     33.139    113.26
C4G  C15G H27G     14.005    108.58
C4G  C15G H28G     13.853    107.99
C16G C15G H27G     13.292    110.29
C16G C15G H28G     13.309    109.72
H27G C15G H28G      5.144    106.76
C15G C16G C17G     30.142    111.20
C15G C16G H29G     12.709    109.76
C15G C16G H30G     12.761    109.77
C17G C16G H29G     13.148    109.40
C17G C16G H30G     12.947    109.14
H29G C16G H30G      5.241    107.49
C16G C17G N3G      42.201    110.01
C16G C17G H31G     15.856    109.96
C16G C17G H32G     15.804    109.96
N3G  C17G H31G     15.929    108.69
N3G  C17G H32G     16.216    109.72
H31G C17G H32G      6.401    108.47
C17G N3G  C18G     36.255    125.06
C17G N3G  H33G     28.347    117.42
C18G N3G  H33G     29.396    117.38
N3G  C18G N4G      57.056    119.98
N3G  C18G N5G      59.544    120.31
N4G  C18G N5G      55.124    119.71
C18G N4G  H35G     24.698    121.01
C18G N4G  H84G     24.494    121.04
H35G N4G  H84G     21.510    116.53
C18G N5G  H34G     26.189    121.29
C18G N5G  H36G     25.012    120.99
H34G N5G  H36G     22.069    116.54
C20G C19G H37G     13.555    108.87
C20G C19G H38G     13.176    109.05
C20G C19G C41G     30.650    112.35
H37G C19G H38G      5.174    106.84
H37G C19G C41G     13.004    109.88
H38G C19G C41G     13.305    109.69
C19G C20G N6G      35.125    113.05
C19G C20G H39G     15.955    110.34
C19G C20G H40G     15.362    110.47
N6G  C20G H39G     16.275    107.52
N6G  C20G H40G     16.499    107.37
H39G C20G H40G      5.976    107.87
C20G N6G  C21G     36.629    123.97
C20G N6G  H41G     26.667    117.52
C21G N6G  H41G     27.983    118.46
N6G  C21G O3G      57.533    123.82
N6G  C21G C22G     47.750    115.62
O3G  C21G C22G     47.100    120.51
C21G C22G N7G      18.476    110.23
C21G C22G C33G     16.736    108.90
C21G C22G H42G      6.788    110.08
N7G  C22G C33G     24.011    110.51
N7G  C22G H42G      9.085    108.47
C33G C22G H42G      8.151    108.63
C22G N7G  C23G     49.538    129.74
C22G N7G  H43G     29.437    115.56
C23G N7G  H43G     30.889    113.63
N7G  C23G O4G      60.946    119.70
N7G  C23G C24G     59.993    119.72
O4G  C23G C24G     50.435    120.53
C23G C24G C25G     32.621    112.08
C23G C24G H44G     12.868    106.16
C23G C24G H45G     14.325    112.06
C25G C24G H44G     14.958    109.22
C25G C24G H45G     16.048    109.93
H44G C24G H45G      5.954    107.17
C24G C25G C26G     37.547    112.38
C24G C25G H46G     14.021    109.78
C24G C25G H47G     13.812    108.85
C26G C25G H46G     13.865    109.39
C26G C25G H47G     13.678    109.62
H46G C25G H47G      5.336    106.65
C25G C26G C27G     37.272    113.14
C25G C26G H48G     14.052    109.17
C25G C26G H49G     14.102    109.26
C27G C26G H48G     13.932    109.36
C27G C26G H49G     14.015    109.32
H48G C26G H49G      5.323    106.37
C26G C27G C28G     37.133    113.44
C26G C27G H50G     14.064    109.22
C26G C27G H51G     14.090    109.21
C28G C27G H50G     14.046    109.22
C28G C27G H51G     14.079    109.24
H50G C27G H51G      5.301    106.27
C27G C28G C29G     37.246    113.54
C27G C28G H52G     14.101    109.20
C27G C28G H53G     14.111    109.20
C29G C28G H52G     14.080    109.21
C29G C28G H53G     14.101    109.21
H52G C28G H53G      5.299    106.22
C28G C29G C30G     37.114    113.61
C28G C29G H54G     14.103    109.19
C28G C29G H55G     14.088    109.20
C30G C29G H54G     14.102    109.19
C30G C29G H55G     14.090    109.18
H54G C29G H55G      5.292    106.21
C29G C30G C31G     37.231    113.65
C29G C30G H56G     14.070    109.24
C29G C30G H57G     14.098    109.25
C31G C30G H56G     14.143    109.13
C31G C30G H57G     14.130    109.12
H56G C30G H57G      5.293    106.19
C30G C31G C32G     37.619    113.27
C30G C31G H58G     14.125    109.18
C30G C31G H59G     14.124    109.17
C32G C31G H58G     14.079    109.39
C32G C31G H59G     14.078    109.38
H58G C31G H59G      5.327    106.21
C31G C32G H60G     30.059    111.11
C31G C32G H61G     30.055    111.12
C31G C32G H62G     29.515    111.42
H60G C32G H61G     15.215    107.60
H60G C32G H62G     15.206    107.71
H61G C32G H62G     15.207    107.71
C22G C33G C34G     32.142    113.22
C22G C33G H63G     13.972    108.54
C22G C33G H64G     13.569    108.10
C34G C33G H63G     13.240    110.33
C34G C33G H64G     13.311    109.67
H63G C33G H64G      5.122    106.76
C33G C34G C35G     28.798    111.20
C33G C34G H65G     12.556    109.76
C33G C34G H66G     12.790    109.74
C35G C34G H65G     12.840    109.41
C35G C34G H66G     12.854    109.15
H65G C34G H66G      5.206    107.50
C34G C35G N8G      40.506    110.07
C34G C35G H67G     15.560    110.01
C34G C35G H68G     15.846    109.96
N8G  C35G H67G     15.713    108.55
N8G  C35G H68G     16.222    109.79
H67G C35G H68G      6.373    108.43
C35G N8G  C36G     31.571    125.05
C35G N8G  H69G     27.289    117.44
C36G N8G  H69G     27.733    117.39
N8G  C36G N9G      58.458    120.32
N8G  C36G N10G     53.798    120.01
N9G  C36G N10G     54.566    119.66
C36G N9G  H70G     25.254    120.72
C36G N9G  H83G     26.287    121.26
H70G N9G  H83G     22.039    116.46
C36G N10G H71G     24.746    120.86
C36G N10G H72G     24.521    121.05
H71G N10G H72G     21.491    116.72
C2G  C37G C38G     33.805    113.18
C2G  C37G H73G     13.664    109.28
C2G  C37G H74G     14.084    109.34
C38G C37G H73G     14.167    109.22
C38G C37G H74G     13.692    109.27
H73G C37G H74G      5.242    106.33
C37G C38G C39G     33.822    113.46
C37G C38G H75G     14.225    109.20
C37G C38G H76G     13.770    109.17
C39G C38G H75G     13.714    109.27
C39G C38G H76G     14.095    109.22
H75G C38G H76G      5.224    106.27
C38G C39G C40G     33.398    113.45
C38G C39G H77G     14.102    109.24
C38G C39G H78G     13.653    109.20
C40G C39G H77G     13.719    109.23
C40G C39G H78G     14.138    109.21
H77G C39G H78G      5.215    106.26
C39G C40G C41G     32.993    113.47
C39G C40G H79G     13.692    109.24
C39G C40G H80G     14.057    109.25
C41G C40G H79G     14.079    109.17
C41G C40G H80G     13.658    109.20
H79G C40G H80G      5.205    106.27
C19G C41G C40G     32.240    113.17
C19G C41G H81G     13.958    109.31
C19G C41G H82G     13.599    109.32
C40G C41G H81G     13.485    109.24
C40G C41G H82G     13.963    109.25
H81G C41G H82G      5.206    106.33


DIHEDRALS
!
!V(dihedral) = Kchi(1 + cos(n(chi) - delta))
!
!Kchi: kcal/mole
!n: multiplicity
!delta: degrees
!
!atom types             Kchi     n    delta
!

N1G  C1G  C2G  H3G      0.5120   3      0.00
N1G  C1G  C2G  H4G      0.5062   3      0.00
N1G  C1G  C2G  C37G     0.5174   3      0.00
H1G  C1G  C2G  H3G      0.5269   3      0.00
H1G  C1G  C2G  H4G      0.4708   3      0.00
H1G  C1G  C2G  C37G     0.4863   3      0.00
H2G  C1G  C2G  H3G      0.4804   3      0.00
H2G  C1G  C2G  H4G      0.5237   3      0.00
H2G  C1G  C2G  C37G     0.4887   3      0.00
C2G  C1G  N1G  C3G      0.1053   6     83.64
C2G  C1G  N1G  H5G      0.0821   6    261.09
H1G  C1G  N1G  C3G      0.1103   6    321.63
H1G  C1G  N1G  H5G      0.0993   6    139.09
H2G  C1G  N1G  C3G      0.1052   6      0.00
H2G  C1G  N1G  H5G      0.0940   6     23.22
C1G  C2G  C37G C38G     0.5078   3      0.00
C1G  C2G  C37G H73G     0.4865   3      0.00
C1G  C2G  C37G H74G     0.4711   3      0.00
H3G  C2G  C37G C38G     0.4677   3      0.00
H3G  C2G  C37G H73G     0.5027   3      0.00
H3G  C2G  C37G H74G     0.4585   3      0.00
H4G  C2G  C37G C38G     0.4811   3      0.00
H4G  C2G  C37G H73G     0.4641   3      0.00
H4G  C2G  C37G H74G     0.5003   3      0.00
C1G  N1G  C3G  O1G      0.6603   2    180.00
C1G  N1G  C3G  C4G      0.3515   2    180.00
H5G  N1G  C3G  O1G      0.8972   2    180.00
H5G  N1G  C3G  C4G      0.4346   2    180.00
N1G  C3G  C4G  N2G      0.1852   6     39.29
N1G  C3G  C4G  C15G     0.1516   6    277.86
N1G  C3G  C4G  H6G      0.1090   6    159.07
O1G  C3G  C4G  N2G      0.1714   6    221.68
O1G  C3G  C4G  C15G     0.1456   6    100.25
O1G  C3G  C4G  H6G      0.0999   6    341.45
C3G  C4G  N2G  C5G      0.0913   6      0.00
C3G  C4G  N2G  H7G      0.0864   6    106.65
C15G C4G  N2G  C5G      0.0848   6      0.00
C15G C4G  N2G  H7G      0.0843   6    227.14
H6G  C4G  N2G  C5G      0.0662   6      0.00
H6G  C4G  N2G  H7G      0.0729   6    345.93
C3G  C4G  C15G C16G     0.5322   3      0.00
C3G  C4G  C15G H27G     0.5429   3      0.00
C3G  C4G  C15G H28G     0.5325   3      0.00
N2G  C4G  C15G C16G     0.5781   3      0.00
N2G  C4G  C15G H27G     0.5754   3      0.00
N2G  C4G  C15G H28G     0.5869   3      0.00
H6G  C4G  C15G C16G     0.4122   3      0.00
H6G  C4G  C15G H27G     0.4370   3      0.00
H6G  C4G  C15G H28G     0.4528   3      0.00
C4G  N2G  C5G  O2G      0.8057   2    180.00
C4G  N2G  C5G  C6G      0.5240   2    180.00
H7G  N2G  C5G  O2G      0.7783   2    180.00
H7G  N2G  C5G  C6G      0.6928   2    180.00
N2G  C5G  C6G  C7G      0.1144   6      0.00
N2G  C5G  C6G  H8G      0.1226   6      0.00
N2G  C5G  C6G  H9G      0.1232   6      0.00
O2G  C5G  C6G  C7G      0.1125   6      0.00
O2G  C5G  C6G  H8G      0.1316   6      0.00
O2G  C5G  C6G  H9G      0.1126   6      0.00
C5G  C6G  C7G  C8G      0.4701   3      0.00
C5G  C6G  C7G  H10G     0.4600   3      0.00
C5G  C6G  C7G  H11G     0.4703   3      0.00
H8G  C6G  C7G  C8G      0.4597   3      0.00
H8G  C6G  C7G  H10G     0.4740   3      0.00
H8G  C6G  C7G  H11G     0.5016   3      0.00
H9G  C6G  C7G  C8G      0.4552   3      0.00
H9G  C6G  C7G  H10G     0.4904   3      0.00
H9G  C6G  C7G  H11G     0.4693   3      0.00
C6G  C7G  C8G  C9G      0.4634   3      0.00
C6G  C7G  C8G  H12G     0.4643   3      0.00
C6G  C7G  C8G  H13G     0.4642   3      0.00
H10G C7G  C8G  C9G      0.4586   3      0.00
H10G C7G  C8G  H12G     0.4720   3      0.00
H10G C7G  C8G  H13G     0.5007   3      0.00
H11G C7G  C8G  C9G      0.4590   3      0.00
H11G C7G  C8G  H12G     0.5006   3      0.00
H11G C7G  C8G  H13G     0.4709   3      0.00
C7G  C8G  C9G  C10G     0.4525   3      0.00
C7G  C8G  C9G  H14G     0.4591   3      0.00
C7G  C8G  C9G  H15G     0.4590   3      0.00
H12G C8G  C9G  C10G     0.4559   3      0.00
H12G C8G  C9G  H14G     0.4703   3      0.00
H12G C8G  C9G  H15G     0.4997   3      0.00
H13G C8G  C9G  C10G     0.4568   3      0.00
H13G C8G  C9G  H14G     0.4993   3      0.00
H13G C8G  C9G  H15G     0.4696   3      0.00
C8G  C9G  C10G C11G     0.4441   3      0.00
C8G  C9G  C10G H16G     0.4557   3      0.00
C8G  C9G  C10G H17G     0.4554   3      0.00
H14G C9G  C10G C11G     0.4545   3      0.00
H14G C9G  C10G H16G     0.4690   3      0.00
H14G C9G  C10G H17G     0.4988   3      0.00
H15G C9G  C10G C11G     0.4544   3      0.00
H15G C9G  C10G H16G     0.4986   3      0.00
H15G C9G  C10G H17G     0.4688   3      0.00
C9G  C10G C11G C12G     0.4403   3      0.00
C9G  C10G C11G H18G     0.4540   3      0.00
C9G  C10G C11G H19G     0.4547   3      0.00
H16G C10G C11G C12G     0.4531   3      0.00
H16G C10G C11G H18G     0.4981   3      0.00
H16G C10G C11G H19G     0.4683   3      0.00
H17G C10G C11G C12G     0.4534   3      0.00
H17G C10G C11G H18G     0.4680   3      0.00
H17G C10G C11G H19G     0.4981   3      0.00
C10G C11G C12G C13G     0.4358   3      0.00
C10G C11G C12G H20G     0.4527   3      0.00
C10G C11G C12G H21G     0.4524   3      0.00
H18G C11G C12G C13G     0.4521   3      0.00
H18G C11G C12G H20G     0.4978   3      0.00
H18G C11G C12G H21G     0.4675   3      0.00
H19G C11G C12G C13G     0.4520   3      0.00
H19G C11G C12G H20G     0.4675   3      0.00
H19G C11G C12G H21G     0.4979   3      0.00
C11G C12G C13G C14G     0.4375   3      0.00
C11G C12G C13G H22G     0.4532   3      0.00
C11G C12G C13G H23G     0.4530   3      0.00
H20G C12G C13G C14G     0.4541   3      0.00
H20G C12G C13G H22G     0.4674   3      0.00
H20G C12G C13G H23G     0.4985   3      0.00
H21G C12G C13G C14G     0.4542   3      0.00
H21G C12G C13G H22G     0.4985   3      0.00
H21G C12G C13G H23G     0.4674   3      0.00
C12G C13G C14G H24G     0.4501   3      0.00
C12G C13G C14G H25G     0.4499   3      0.00
C12G C13G C14G H26G     0.4579   3      0.00
H22G C13G C14G H24G     0.4675   3      0.00
H22G C13G C14G H25G     0.4940   3      0.00
H22G C13G C14G H26G     0.4723   3      0.00
H23G C13G C14G H24G     0.4941   3      0.00
H23G C13G C14G H25G     0.4674   3      0.00
H23G C13G C14G H26G     0.4722   3      0.00
C4G  C15G C16G C17G     0.4872   3      0.00
C4G  C15G C16G H29G     0.4633   3      0.00
C4G  C15G C16G H30G     0.4561   3      0.00
H27G C15G C16G C17G     0.4685   3      0.00
H27G C15G C16G H29G     0.5049   3      0.00
H27G C15G C16G H30G     0.4562   3      0.00
H28G C15G C16G C17G     0.4707   3      0.00
H28G C15G C16G H29G     0.4539   3      0.00
H28G C15G C16G H30G     0.5029   3      0.00
C15G C16G C17G N3G      0.5208   3      0.00
C15G C16G C17G H31G     0.4891   3      0.00
C15G C16G C17G H32G     0.4881   3      0.00
H29G C16G C17G N3G      0.5178   3      0.00
H29G C16G C17G H31G     0.4889   3      0.00
H29G C16G C17G H32G     0.5362   3      0.00
H30G C16G C17G N3G      0.5172   3      0.00
H30G C16G C17G H31G     0.5389   3      0.00
H30G C16G C17G H32G     0.4921   3      0.00
C16G C17G N3G  C18G     0.0937   6    351.15
C16G C17G N3G  H33G     0.0810   6    166.74
H31G C17G N3G  C18G     0.1060   6    230.71
H31G C17G N3G  H33G     0.1017   6     46.29
H32G C17G N3G  C18G     0.1044   6    112.25
H32G C17G N3G  H33G     0.1014   6    287.83
C17G N3G  C18G N4G      0.5244   2    180.00
C17G N3G  C18G N5G      0.4667   2    180.00
H33G N3G  C18G N4G      0.4649   2    180.00
H33G N3G  C18G N5G      0.5733   2    180.00
N3G  C18G N4G  H35G     0.5219   2    180.00
N3G  C18G N4G  H84G     0.3459   2    193.33
N5G  C18G N4G  H35G     0.3218   2    180.00
N5G  C18G N4G  H84G     0.5290   2     13.67
N3G  C18G N5G  H34G     0.3245   2    193.22
N3G  C18G N5G  H36G     0.5930   2    180.00
N4G  C18G N5G  H34G     0.5463   2    180.00
N4G  C18G N5G  H36G     0.4034   2    180.00
H37G C19G C20G N6G      0.5098   3      0.00
H37G C19G C20G H39G     0.4617   3      0.00
H37G C19G C20G H40G     0.5225   3      0.00
H38G C19G C20G N6G      0.5110   3      0.00
H38G C19G C20G H39G     0.5242   3      0.00
H38G C19G C20G H40G     0.4702   3      0.00
C41G C19G C20G N6G      0.5251   3      0.00
C41G C19G C20G H39G     0.4892   3      0.00
C41G C19G C20G H40G     0.4934   3      0.00
C20G C19G C41G C40G     0.4584   3      0.00
C20G C19G C41G H81G     0.4585   3      0.00
C20G C19G C41G H82G     0.4718   3      0.00
H37G C19G C41G C40G     0.4683   3      0.00
H37G C19G C41G H81G     0.5019   3      0.00
H37G C19G C41G H82G     0.4596   3      0.00
H38G C19G C41G C40G     0.4549   3      0.00
H38G C19G C41G H81G     0.4546   3      0.00
H38G C19G C41G H82G     0.5034   3      0.00
C19G C20G N6G  C21G     0.0880   6     84.83
C19G C20G N6G  H41G     0.0729   6    262.15
H39G C20G N6G  C21G     0.1028   6    322.79
H39G C20G N6G  H41G     0.0991   6    140.11
H40G C20G N6G  C21G     0.1027   6      0.00
H40G C20G N6G  H41G     0.0904   6     24.26
C20G N6G  C21G O3G      0.5876   2    180.00
C20G N6G  C21G C22G     0.0305   2    180.00
H41G N6G  C21G O3G      0.8393   2    180.00
H41G N6G  C21G C22G     0.3193   2    180.00
N6G  C21G C22G N7G      0.1580   6     40.57
N6G  C21G C22G C33G     0.1253   6    279.17
N6G  C21G C22G H42G     0.1042   6    160.18
O3G  C21G C22G N7G      0.1717   6    222.87
O3G  C21G C22G C33G     0.1337   6    101.48
O3G  C21G C22G H42G     0.0819   6    342.49
C21G C22G N7G  C23G     0.0696   6    276.73
C21G C22G N7G  H43G     0.0761   6    109.42
C33G C22G N7G  C23G     0.0776   6     37.16
C33G C22G N7G  H43G     0.0815   6    229.85
H42G C22G N7G  C23G     0.0614   6    156.14
H42G C22G N7G  H43G     0.0666   6    348.84
C21G C22G C33G C34G     0.5129   3      0.00
C21G C22G C33G H63G     0.5378   3      0.00
C21G C22G C33G H64G     0.5229   3      0.00
N7G  C22G C33G C34G     0.6038   3      0.00
N7G  C22G C33G H63G     0.5882   3      0.00
N7G  C22G C33G H64G     0.6057   3      0.00
H42G C22G C33G C34G     0.4184   3      0.00
H42G C22G C33G H63G     0.4285   3      0.00
H42G C22G C33G H64G     0.4492   3      0.00
C22G N7G  C23G O4G      0.7993   2    180.00
C22G N7G  C23G C24G     0.4861   2    180.00
H43G N7G  C23G O4G      0.7574   2    180.00
H43G N7G  C23G C24G     0.6179   2    180.00
N7G  C23G C24G C25G     0.1090   6      0.00
N7G  C23G C24G H44G     0.1208   6      0.00
N7G  C23G C24G H45G     0.1212   6      0.00
O4G  C23G C24G C25G     0.1104   6     94.84
O4G  C23G C24G H44G     0.1311   6      0.00
O4G  C23G C24G H45G     0.1119   6      0.00
C23G C24G C25G C26G     0.4640   3      0.00
C23G C24G C25G H46G     0.4580   3      0.00
C23G C24G C25G H47G     0.4701   3      0.00
H44G C24G C25G C26G     0.4561   3      0.00
H44G C24G C25G H46G     0.4743   3      0.00
H44G C24G C25G H47G     0.5016   3      0.00
H45G C24G C25G C26G     0.4539   3      0.00
H45G C24G C25G H46G     0.4904   3      0.00
H45G C24G C25G H47G     0.4666   3      0.00
C24G C25G C26G C27G     0.4589   3      0.00
C24G C25G C26G H48G     0.4622   3      0.00
C24G C25G C26G H49G     0.4637   3      0.00
H46G C25G C26G C27G     0.4564   3      0.00
H46G C25G C26G H48G     0.4713   3      0.00
H46G C25G C26G H49G     0.5005   3      0.00
H47G C25G C26G C27G     0.4578   3      0.00
H47G C25G C26G H48G     0.5002   3      0.00
H47G C25G C26G H49G     0.4690   3      0.00
C25G C26G C27G C28G     0.4477   3      0.00
C25G C26G C27G H50G     0.4565   3      0.00
C25G C26G C27G H51G     0.4582   3      0.00
H48G C26G C27G C28G     0.4536   3      0.00
H48G C26G C27G H50G     0.4694   3      0.00
H48G C26G C27G H51G     0.4995   3      0.00
H49G C26G C27G C28G     0.4561   3      0.00
H49G C26G C27G H50G     0.4992   3      0.00
H49G C26G C27G H51G     0.4682   3      0.00
C26G C27G C28G C29G     0.4404   3      0.00
C26G C27G C28G H52G     0.4541   3      0.00
C26G C27G C28G H53G     0.4548   3      0.00
H50G C27G C28G C29G     0.4529   3      0.00
H50G C27G C28G H52G     0.4683   3      0.00
H50G C27G C28G H53G     0.4985   3      0.00
H51G C27G C28G C29G     0.4535   3      0.00
H51G C27G C28G H52G     0.4983   3      0.00
H51G C27G C28G H53G     0.4677   3      0.00
C27G C28G C29G C30G     0.4370   3      0.00
C27G C28G C29G H54G     0.4533   3      0.00
C27G C28G C29G H55G     0.4527   3      0.00
H52G C28G C29G C30G     0.4517   3      0.00
H52G C28G C29G H54G     0.4979   3      0.00
H52G C28G C29G H55G     0.4674   3      0.00
H53G C28G C29G C30G     0.4527   3      0.00
H53G C28G C29G H54G     0.4671   3      0.00
H53G C28G C29G H55G     0.4980   3      0.00
C28G C29G C30G C31G     0.4343   3      0.00
C28G C29G C30G H56G     0.4515   3      0.00
C28G C29G C30G H57G     0.4522   3      0.00
H54G C29G C30G C31G     0.4515   3      0.00
H54G C29G C30G H56G     0.4977   3      0.00
H54G C29G C30G H57G     0.4668   3      0.00
H55G C29G C30G C31G     0.4516   3      0.00
H55G C29G C30G H56G     0.4667   3      0.00
H55G C29G C30G H57G     0.4977   3      0.00
C29G C30G C31G C32G     0.4365   3      0.00
C29G C30G C31G H58G     0.4521   3      0.00
C29G C30G C31G H59G     0.4522   3      0.00
H56G C30G C31G C32G     0.4540   3      0.00
H56G C30G C31G H58G     0.4671   3      0.00
H56G C30G C31G H59G     0.4984   3      0.00
H57G C30G C31G C32G     0.4539   3      0.00
H57G C30G C31G H58G     0.4984   3      0.00
H57G C30G C31G H59G     0.4671   3      0.00
C30G C31G C32G H60G     0.4503   3      0.00
C30G C31G C32G H61G     0.4502   3      0.00
C30G C31G C32G H62G     0.4581   3      0.00
H58G C31G C32G H60G     0.4674   3      0.00
H58G C31G C32G H61G     0.4939   3      0.00
H58G C31G C32G H62G     0.4722   3      0.00
H59G C31G C32G H60G     0.4939   3      0.00
H59G C31G C32G H61G     0.4675   3      0.00
H59G C31G C32G H62G     0.4722   3      0.00
C22G C33G C34G C35G     0.4140   3      0.00
C22G C33G C34G H65G     0.4452   3      0.00
C22G C33G C34G H66G     0.4461   3      0.00
H63G C33G C34G C35G     0.4588   3      0.00
H63G C33G C34G H65G     0.5069   3      0.00
H63G C33G C34G H66G     0.4519   3      0.00
H64G C33G C34G C35G     0.4499   3      0.00
H64G C33G C34G H65G     0.4537   3      0.00
H64G C33G C34G H66G     0.5031   3      0.00
C33G C34G C35G N8G      0.5076   3      0.00
C33G C34G C35G H67G     0.4862   3      0.00
C33G C34G C35G H68G     0.4942   3      0.00
H65G C34G C35G N8G      0.5127   3      0.00
H65G C34G C35G H67G     0.4853   3      0.00
H65G C34G C35G H68G     0.5343   3      0.00
H66G C34G C35G N8G      0.5224   3      0.00
H66G C34G C35G H67G     0.5379   3      0.00
H66G C34G C35G H68G     0.4817   3      0.00
C34G C35G N8G  C36G     0.0791   6    348.86
C34G C35G N8G  H69G     0.0755   6    164.71
H67G C35G N8G  C36G     0.1021   6    228.41
H67G C35G N8G  H69G     0.1025   6     44.26
H68G C35G N8G  C36G     0.1026   6    110.04
H68G C35G N8G  H69G     0.1027   6    285.89
C35G N8G  C36G N9G      0.5186   2    180.00
C35G N8G  C36G N10G     0.5869   2    180.00
H69G N8G  C36G N9G      0.5640   2    180.00
H69G N8G  C36G N10G     0.4888   2    180.00
N8G  C36G N9G  H70G     0.6041   2    180.00
N8G  C36G N9G  H83G     0.3391   2    195.79
N10G C36G N9G  H70G     0.4120   2    180.00
N10G C36G N9G  H83G     0.5484   2     15.25
N8G  C36G N10G H71G     0.5246   2    180.00
N8G  C36G N10G H72G     0.3472   2    194.50
N9G  C36G N10G H71G     0.3235   2    180.00
N9G  C36G N10G H72G     0.5321   2     15.04
C2G  C37G C38G C39G     0.4700   3      0.00
C2G  C37G C38G H75G     0.4606   3      0.00
C2G  C37G C38G H76G     0.4727   3      0.00
H73G C37G C38G C39G     0.4615   3      0.00
H73G C37G C38G H75G     0.4582   3      0.00
H73G C37G C38G H76G     0.5039   3      0.00
H74G C37G C38G C39G     0.4703   3      0.00
H74G C37G C38G H75G     0.5023   3      0.00
H74G C37G C38G H76G     0.4701   3      0.00
C37G C38G C39G C40G     0.5010   3      0.00
C37G C38G C39G H77G     0.4688   3      0.00
C37G C38G C39G H78G     0.4809   3      0.00
H75G C38G C39G C40G     0.4801   3      0.00
H75G C38G C39G H77G     0.5015   3      0.00
H75G C38G C39G H78G     0.4659   3      0.00
H76G C38G C39G C40G     0.4675   3      0.00
H76G C38G C39G H77G     0.4566   3      0.00
H76G C38G C39G H78G     0.5012   3      0.00
C38G C39G C40G C41G     0.4650   3      0.00
C38G C39G C40G H79G     0.4715   3      0.00
C38G C39G C40G H80G     0.4577   3      0.00
H77G C39G C40G C41G     0.4703   3      0.00
H77G C39G C40G H79G     0.4664   3      0.00
H77G C39G C40G H80G     0.5021   3      0.00
H78G C39G C40G C41G     0.4593   3      0.00
H78G C39G C40G H79G     0.5033   3      0.00
H78G C39G C40G H80G     0.4565   3      0.00
C39G C40G C41G C19G     0.4930   3      0.00
C39G C40G C41G H81G     0.4766   3      0.00
C39G C40G C41G H82G     0.4679   3      0.00
H79G C40G C41G C19G     0.4677   3      0.00
H79G C40G C41G H81G     0.5013   3      0.00
H79G C40G C41G H82G     0.4542   3      0.00
H80G C40G C41G C19G     0.4777   3      0.00
H80G C40G C41G H81G     0.4647   3      0.00
H80G C40G C41G H82G     0.5017   3      0.00

IMPROPER
!
!V(improper) = Kpsi(psi - psi0)**2
!
!Kpsi: kcal/mole/rad**2
!psi0: degrees
!note that the second column of numbers (0) is ignored
!
!atom types             Kpsi        0  psi0
!


NONBONDED nbxmod  5 atom cdiel shift vatom vdistance vswitch -
cutnb 14.0 ctofnb 12.0 ctonnb 10.0 eps 1.0 e14fac 1.0 wmin 1.5
                !adm jr., 5/08/91, suggested cutoff scheme
!
!V(Lennard-Jones) = Eps(i,j)*[(Rmin(i,j)/r(i,j))**12 - 2(Rmin(i,j)/r(i,j))**6]
!
!epsilon [kcal/mole]: Eps(i,j) = sqrt(eps(i) * eps(j))
!Rmin/2  [A]:         Rmin(i,j) = Rmin/2(i) + Rmin/2(j)
!
!atom  ignored   epsilon     Rmin/2  ignored   eps,1-4     Rmin/2,1-4
!

C1G      0.0     -0.1050     1.9255    ! 
C2G      0.0     -0.1050     1.9255    ! 
N1G      0.0     -0.0690     1.8300    ! 
C3G      0.0     -0.1050     1.9255    ! 
O1G      0.0     -0.0600     1.7500    ! 
C4G      0.0     -0.1050     1.9255    ! 
N2G      0.0     -0.0690     1.8300    ! 
C5G      0.0     -0.1050     1.9255    ! 
O2G      0.0     -0.0600     1.7500    ! 
C6G      0.0     -0.1050     1.9255    ! 
C7G      0.0     -0.1050     1.9255    ! 
C8G      0.0     -0.1050     1.9255    ! 
C9G      0.0     -0.1050     1.9255    ! 
C10G     0.0     -0.1050     1.9255    ! 
C11G     0.0     -0.1050     1.9255    ! 
C12G     0.0     -0.1050     1.9255    ! 
C13G     0.0     -0.1050     1.9255    ! 
C14G     0.0     -0.1050     1.9255    ! 
C15G     0.0     -0.1050     1.9255    ! 
C16G     0.0     -0.1050     1.9255    ! 
C17G     0.0     -0.1050     1.9255    ! 
N3G      0.0     -0.0690     1.8300    ! 
C18G     0.0     -0.1050     1.9255    ! 
N4G      0.0     -0.0690     1.8300    ! 
N5G      0.0     -0.0690     1.8300    ! 
H1G      0.0     -0.0440     1.4430    ! 
H2G      0.0     -0.0440     1.4430    ! 
H3G      0.0     -0.0440     1.4430    ! 
H4G      0.0     -0.0440     1.4430    ! 
H5G      0.0     -0.0440     1.4430    ! 
H6G      0.0     -0.0440     1.4430    ! 
H7G      0.0     -0.0440     1.4430    ! 
H8G      0.0     -0.0440     1.4430    ! 
H9G      0.0     -0.0440     1.4430    ! 
H10G     0.0     -0.0440     1.4430    ! 
H11G     0.0     -0.0440     1.4430    ! 
H12G     0.0     -0.0440     1.4430    ! 
H13G     0.0     -0.0440     1.4430    ! 
H14G     0.0     -0.0440     1.4430    ! 
H15G     0.0     -0.0440     1.4430    ! 
H16G     0.0     -0.0440     1.4430    ! 
H17G     0.0     -0.0440     1.4430    ! 
H18G     0.0     -0.0440     1.4430    ! 
H19G     0.0     -0.0440     1.4430    ! 
H20G     0.0     -0.0440     1.4430    ! 
H21G     0.0     -0.0440     1.4430    ! 
H22G     0.0     -0.0440     1.4430    ! 
H23G     0.0     -0.0440     1.4430    ! 
H24G     0.0     -0.0440     1.4430    ! 
H25G     0.0     -0.0440     1.4430    ! 
H26G     0.0     -0.0440     1.4430    ! 
H27G     0.0     -0.0440     1.4430    ! 
H28G     0.0     -0.0440     1.4430    ! 
H29G     0.0     -0.0440     1.4430    ! 
H30G     0.0     -0.0440     1.4430    ! 
H31G     0.0     -0.0440     1.4430    ! 
H32G     0.0     -0.0440     1.4430    ! 
H33G     0.0     -0.0440     1.4430    ! 
H34G     0.0     -0.0440     1.4430    ! 
H35G     0.0     -0.0440     1.4430    ! 
H36G     0.0     -0.0440     1.4430    ! 
C19G     0.0     -0.1050     1.9255    ! 
C20G     0.0     -0.1050     1.9255    ! 
N6G      0.0     -0.0690     1.8300    ! 
C21G     0.0     -0.1050     1.9255    ! 
O3G      0.0     -0.0600     1.7500    ! 
C22G     0.0     -0.1050     1.9255    ! 
N7G      0.0     -0.0690     1.8300    ! 
C23G     0.0     -0.1050     1.9255    ! 
O4G      0.0     -0.0600     1.7500    ! 
C24G     0.0     -0.1050     1.9255    ! 
C25G     0.0     -0.1050     1.9255    ! 
C26G     0.0     -0.1050     1.9255    ! 
C27G     0.0     -0.1050     1.9255    ! 
C28G     0.0     -0.1050     1.9255    ! 
C29G     0.0     -0.1050     1.9255    ! 
C30G     0.0     -0.1050     1.9255    ! 
C31G     0.0     -0.1050     1.9255    ! 
C32G     0.0     -0.1050     1.9255    ! 
C33G     0.0     -0.1050     1.9255    ! 
C34G     0.0     -0.1050     1.9255    ! 
C35G     0.0     -0.1050     1.9255    ! 
N8G      0.0     -0.0690     1.8300    ! 
C36G     0.0     -0.1050     1.9255    ! 
N9G      0.0     -0.0690     1.8300    ! 
N10G     0.0     -0.0690     1.8300    ! 
H37G     0.0     -0.0440     1.4430    ! 
H38G     0.0     -0.0440     1.4430    ! 
H39G     0.0     -0.0440     1.4430    ! 
H40G     0.0     -0.0440     1.4430    ! 
H41G     0.0     -0.0440     1.4430    ! 
H42G     0.0     -0.0440     1.4430    ! 
H43G     0.0     -0.0440     1.4430    ! 
H44G     0.0     -0.0440     1.4430    ! 
H45G     0.0     -0.0440     1.4430    ! 
H46G     0.0     -0.0440     1.4430    ! 
H47G     0.0     -0.0440     1.4430    ! 
H48G     0.0     -0.0440     1.4430    ! 
H49G     0.0     -0.0440     1.4430    ! 
H50G     0.0     -0.0440     1.4430    ! 
H51G     0.0     -0.0440     1.4430    ! 
H52G     0.0     -0.0440     1.4430    ! 
H53G     0.0     -0.0440     1.4430    ! 
H54G     0.0     -0.0440     1.4430    ! 
H55G     0.0     -0.0440     1.4430    ! 
H56G     0.0     -0.0440     1.4430    ! 
H57G     0.0     -0.0440     1.4430    ! 
H58G     0.0     -0.0440     1.4430    ! 
H59G     0.0     -0.0440     1.4430    ! 
H60G     0.0     -0.0440     1.4430    ! 
H61G     0.0     -0.0440     1.4430    ! 
H62G     0.0     -0.0440     1.4430    ! 
H63G     0.0     -0.0440     1.4430    ! 
H64G     0.0     -0.0440     1.4430    ! 
H65G     0.0     -0.0440     1.4430    ! 
H66G     0.0     -0.0440     1.4430    ! 
H67G     0.0     -0.0440     1.4430    ! 
H68G     0.0     -0.0440     1.4430    ! 
H69G     0.0     -0.0440     1.4430    ! 
H70G     0.0     -0.0440     1.4430    ! 
H71G     0.0     -0.0440     1.4430    ! 
H72G     0.0     -0.0440     1.4430    ! 
C37G     0.0     -0.1050     1.9255    ! 
C38G     0.0     -0.1050     1.9255    ! 
C39G     0.0     -0.1050     1.9255    ! 
C40G     0.0     -0.1050     1.9255    ! 
C41G     0.0     -0.1050     1.9255    ! 
H73G     0.0     -0.0440     1.4430    ! 
H74G     0.0     -0.0440     1.4430    ! 
H75G     0.0     -0.0440     1.4430    ! 
H76G     0.0     -0.0440     1.4430    ! 
H77G     0.0     -0.0440     1.4430    ! 
H78G     0.0     -0.0440     1.4430    ! 
H79G     0.0     -0.0440     1.4430    ! 
H80G     0.0     -0.0440     1.4430    ! 
H81G     0.0     -0.0440     1.4430    ! 
H82G     0.0     -0.0440     1.4430    ! 
H83G     0.0     -0.0440     1.4430    ! 
H84G     0.0     -0.0440     1.4430    ! 
END
