# Supplementary material for: A Systematic Approach: Molecular Dynamics Study and Parametrisation of Gemini Type Cationic Surfactants
Source: Int J Mol Sci. 2021 Oct 10;22(20):10939. doi: 10.3390/ijms222010939 (PMC8536075; doi:10.3390/ijms222010939)
Supplement: Supplementary file 1 [file ijms-22-10939-s001.zip › Force_fields/Alg_9_11/Alg_9_11.pdb]

REMARK original generated coordinate pdb file
ATOM      1  C1G AL1 X   1       1.600  -8.584  -0.197  1.00  0.00      GEM  C
ATOM      2  C2G AL1 X   1       2.134  -7.145  -0.153  1.00  0.00      GEM  C
ATOM      3  N1G AL1 X   1       2.656  -9.581  -0.377  1.00  0.00      GEM  N
ATOM      4  C3G AL1 X   1       3.002 -10.110  -1.571  1.00  0.00      GEM  C
ATOM      5  O1G AL1 X   1       2.461  -9.805  -2.642  1.00  0.00      GEM  O
ATOM      6  C4G AL1 X   1       4.103 -11.194  -1.526  1.00  0.00      GEM  C
ATOM      7  N2G AL1 X   1       5.011 -11.045  -2.657  1.00  0.00      GEM  N
ATOM      8  C5G AL1 X   1       6.191 -10.366  -2.737  1.00  0.00      GEM  C
ATOM      9  O2G AL1 X   1       6.767 -10.259  -3.831  1.00  0.00      GEM  O
ATOM     10  C6G AL1 X   1       6.816  -9.797  -1.473  1.00  0.00      GEM  C
ATOM     11  C7G AL1 X   1       7.782 -10.797  -0.800  1.00  0.00      GEM  C
ATOM     12  C8G AL1 X   1       8.499 -10.191   0.413  1.00  0.00      GEM  C
ATOM     13  C9G AL1 X   1       9.465 -11.171   1.094  1.00  0.00      GEM  C
ATOM     14 C10G AL1 X   1      10.189 -10.572   2.308  1.00  0.00      GEM  C
ATOM     15 C11G AL1 X   1      11.154 -11.552   2.990  1.00  0.00      GEM  C
ATOM     16 C12G AL1 X   1      11.879 -10.956   4.204  1.00  0.00      GEM  C
ATOM     17 C13G AL1 X   1      12.844 -11.935   4.887  1.00  0.00      GEM  C
ATOM     18 C14G AL1 X   1      13.564 -11.331   6.098  1.00  0.00      GEM  C
ATOM     19 C15G AL1 X   1       3.434 -12.586  -1.550  1.00  0.00      GEM  C
ATOM     20 C16G AL1 X   1       4.428 -13.738  -1.363  1.00  0.00      GEM  C
ATOM     21 C17G AL1 X   1       3.720 -15.094  -1.412  1.00  0.00      GEM  C
ATOM     22  N3G AL1 X   1       4.694 -16.178  -1.223  1.00  0.00      GEM  N
ATOM     23 C18G AL1 X   1       4.385 -17.466  -1.046  1.00  0.00      GEM  C
ATOM     24  N4G AL1 X   1       5.358 -18.366  -0.836  1.00  0.00      GEM  N
ATOM     25  N5G AL1 X   1       3.106 -17.863  -1.070  1.00  0.00      GEM  N
ATOM     26  H1G AL1 X   1       1.075  -8.823   0.733  1.00  0.00      GEM  H
ATOM     27  H2G AL1 X   1       0.894  -8.704  -1.023  1.00  0.00      GEM  H
ATOM     28  H3G AL1 X   1       2.876  -7.063   0.655  1.00  0.00      GEM  H
ATOM     29  H4G AL1 X   1       2.662  -6.932  -1.092  1.00  0.00      GEM  H
ATOM     30  H5G AL1 X   1       3.180  -9.860   0.444  1.00  0.00      GEM  H
ATOM     31  H6G AL1 X   1       4.681 -11.103  -0.603  1.00  0.00      GEM  H
ATOM     32  H7G AL1 X   1       4.642 -11.328  -3.560  1.00  0.00      GEM  H
ATOM     33  H8G AL1 X   1       7.376  -8.909  -1.783  1.00  0.00      GEM  H
ATOM     34  H9G AL1 X   1       6.059  -9.468  -0.754  1.00  0.00      GEM  H
ATOM     35 H10G AL1 X   1       7.230 -11.694  -0.486  1.00  0.00      GEM  H
ATOM     36 H11G AL1 X   1       8.523 -11.128  -1.540  1.00  0.00      GEM  H
ATOM     37 H12G AL1 X   1       9.053  -9.295   0.095  1.00  0.00      GEM  H
ATOM     38 H13G AL1 X   1       7.751  -9.850   1.144  1.00  0.00      GEM  H
ATOM     39 H14G AL1 X   1       8.908 -12.067   1.410  1.00  0.00      GEM  H
ATOM     40 H15G AL1 X   1      10.210 -11.514   0.360  1.00  0.00      GEM  H
ATOM     41 H16G AL1 X   1      10.745  -9.677   1.992  1.00  0.00      GEM  H
ATOM     42 H17G AL1 X   1       9.443 -10.228   3.041  1.00  0.00      GEM  H
ATOM     43 H18G AL1 X   1      11.899 -11.896   2.256  1.00  0.00      GEM  H
ATOM     44 H19G AL1 X   1      10.597 -12.448   3.305  1.00  0.00      GEM  H
ATOM     45 H20G AL1 X   1      12.437 -10.060   3.890  1.00  0.00      GEM  H
ATOM     46 H21G AL1 X   1      11.135 -10.612   4.939  1.00  0.00      GEM  H
ATOM     47 H22G AL1 X   1      12.287 -12.830   5.202  1.00  0.00      GEM  H
ATOM     48 H23G AL1 X   1      13.588 -12.279   4.153  1.00  0.00      GEM  H
ATOM     49 H24G AL1 X   1      14.157 -10.454   5.809  1.00  0.00      GEM  H
ATOM     50 H25G AL1 X   1      12.847 -11.009   6.865  1.00  0.00      GEM  H
ATOM     51 H26G AL1 X   1      14.245 -12.056   6.562  1.00  0.00      GEM  H
ATOM     52 H27G AL1 X   1       2.896 -12.699  -2.500  1.00  0.00      GEM  H
ATOM     53 H28G AL1 X   1       2.681 -12.614  -0.754  1.00  0.00      GEM  H
ATOM     54 H29G AL1 X   1       5.194 -13.699  -2.147  1.00  0.00      GEM  H
ATOM     55 H30G AL1 X   1       4.939 -13.635  -0.397  1.00  0.00      GEM  H
ATOM     56 H31G AL1 X   1       2.969 -15.153  -0.616  1.00  0.00      GEM  H
ATOM     57 H32G AL1 X   1       3.213 -15.216  -2.378  1.00  0.00      GEM  H
ATOM     58 H33G AL1 X   1       5.676 -15.940  -1.295  1.00  0.00      GEM  H
ATOM     59 H34G AL1 X   1       2.374 -17.256  -1.412  1.00  0.00      GEM  H
ATOM     60 H35G AL1 X   1       5.141 -19.343  -0.689  1.00  0.00      GEM  H
ATOM     61 H36G AL1 X   1       2.860 -18.834  -0.932  1.00  0.00      GEM  H
ATOM     62 C19G AL1 X   1       0.350   0.288   0.698  1.00  0.00      GEM  C
ATOM     63 C20G AL1 X   1      -0.773   1.306   0.936  1.00  0.00      GEM  C
ATOM     64  N6G AL1 X   1      -0.294   2.689   0.975  1.00  0.00      GEM  N
ATOM     65 C21G AL1 X   1       0.014   3.349   2.112  1.00  0.00      GEM  C
ATOM     66  O3G AL1 X   1      -0.077   2.853   3.243  1.00  0.00      GEM  O
ATOM     67 C22G AL1 X   1       0.449   4.820   1.933  1.00  0.00      GEM  C
ATOM     68  N7G AL1 X   1       1.562   5.129   2.824  1.00  0.00      GEM  N
ATOM     69 C23G AL1 X   1       2.902   5.140   2.574  1.00  0.00      GEM  C
ATOM     70  O4G AL1 X   1       3.701   5.322   3.507  1.00  0.00      GEM  O
ATOM     71 C24G AL1 X   1       3.403   4.988   1.147  1.00  0.00      GEM  C
ATOM     72 C25G AL1 X   1       3.604   6.353   0.454  1.00  0.00      GEM  C
ATOM     73 C26G AL1 X   1       4.212   6.212  -0.948  1.00  0.00      GEM  C
ATOM     74 C27G AL1 X   1       4.425   7.560  -1.652  1.00  0.00      GEM  C
ATOM     75 C28G AL1 X   1       5.033   7.427  -3.055  1.00  0.00      GEM  C
ATOM     76 C29G AL1 X   1       5.247   8.774  -3.760  1.00  0.00      GEM  C
ATOM     77 C30G AL1 X   1       5.854   8.643  -5.164  1.00  0.00      GEM  C
ATOM     78 C31G AL1 X   1       6.068   9.989  -5.870  1.00  0.00      GEM  C
ATOM     79 C32G AL1 X   1       6.674   9.848  -7.272  1.00  0.00      GEM  C
ATOM     80 C33G AL1 X   1      -0.756   5.738   2.234  1.00  0.00      GEM  C
ATOM     81 C34G AL1 X   1      -0.481   7.216   1.932  1.00  0.00      GEM  C
ATOM     82 C35G AL1 X   1      -1.687   8.088   2.290  1.00  0.00      GEM  C
ATOM     83  N8G AL1 X   1      -1.406   9.494   1.968  1.00  0.00      GEM  N
ATOM     84 C36G AL1 X   1      -2.313  10.475   1.959  1.00  0.00      GEM  C
ATOM     85  N9G AL1 X   1      -3.579  10.229   2.322  1.00  0.00      GEM  N
ATOM     86 N10G AL1 X   1      -1.960  11.712   1.575  1.00  0.00      GEM  N
ATOM     87 H37G AL1 X   1       1.095   0.386   1.499  1.00  0.00      GEM  H
ATOM     88 H38G AL1 X   1       0.862   0.531  -0.244  1.00  0.00      GEM  H
ATOM     89 H39G AL1 X   1      -1.523   1.239   0.140  1.00  0.00      GEM  H
ATOM     90 H40G AL1 X   1      -1.275   1.107   1.887  1.00  0.00      GEM  H
ATOM     91 H41G AL1 X   1      -0.151   3.160   0.090  1.00  0.00      GEM  H
ATOM     92 H42G AL1 X   1       0.771   4.994   0.905  1.00  0.00      GEM  H
ATOM     93 H43G AL1 X   1       1.332   5.176   3.813  1.00  0.00      GEM  H
ATOM     94 H44G AL1 X   1       4.366   4.473   1.216  1.00  0.00      GEM  H
ATOM     95 H45G AL1 X   1       2.742   4.357   0.544  1.00  0.00      GEM  H
ATOM     96 H46G AL1 X   1       2.643   6.880   0.383  1.00  0.00      GEM  H
ATOM     97 H47G AL1 X   1       4.259   6.975   1.079  1.00  0.00      GEM  H
ATOM     98 H48G AL1 X   1       5.175   5.684  -0.873  1.00  0.00      GEM  H
ATOM     99 H49G AL1 X   1       3.558   5.579  -1.565  1.00  0.00      GEM  H
ATOM    100 H50G AL1 X   1       3.461   8.087  -1.723  1.00  0.00      GEM  H
ATOM    101 H51G AL1 X   1       5.077   8.193  -1.032  1.00  0.00      GEM  H
ATOM    102 H52G AL1 X   1       5.996   6.899  -2.983  1.00  0.00      GEM  H
ATOM    103 H53G AL1 X   1       4.380   6.794  -3.674  1.00  0.00      GEM  H
ATOM    104 H54G AL1 X   1       5.901   9.407  -3.141  1.00  0.00      GEM  H
ATOM    105 H55G AL1 X   1       4.284   9.303  -3.830  1.00  0.00      GEM  H
ATOM    106 H56G AL1 X   1       6.817   8.114  -5.095  1.00  0.00      GEM  H
ATOM    107 H57G AL1 X   1       5.200   8.011  -5.784  1.00  0.00      GEM  H
ATOM    108 H58G AL1 X   1       5.107  10.518  -5.939  1.00  0.00      GEM  H
ATOM    109 H59G AL1 X   1       6.722  10.621  -5.251  1.00  0.00      GEM  H
ATOM    110 H60G AL1 X   1       7.653   9.352  -7.231  1.00  0.00      GEM  H
ATOM    111 H61G AL1 X   1       6.026   9.249  -7.924  1.00  0.00      GEM  H
ATOM    112 H62G AL1 X   1       6.815  10.826  -7.747  1.00  0.00      GEM  H
ATOM    113 H63G AL1 X   1      -1.038   5.611   3.288  1.00  0.00      GEM  H
ATOM    114 H64G AL1 X   1      -1.607   5.391   1.636  1.00  0.00      GEM  H
ATOM    115 H65G AL1 X   1       0.394   7.554   2.499  1.00  0.00      GEM  H
ATOM    116 H66G AL1 X   1      -0.252   7.340   0.865  1.00  0.00      GEM  H
ATOM    117 H67G AL1 X   1      -2.565   7.768   1.718  1.00  0.00      GEM  H
ATOM    118 H68G AL1 X   1      -1.915   7.990   3.359  1.00  0.00      GEM  H
ATOM    119 H69G AL1 X   1      -0.441   9.750   1.797  1.00  0.00      GEM  H
ATOM    120 H70G AL1 X   1      -4.274  10.963   2.302  1.00  0.00      GEM  H
ATOM    121 H71G AL1 X   1      -2.633  12.466   1.573  1.00  0.00      GEM  H
ATOM    122 H72G AL1 X   1      -1.089  11.878   1.088  1.00  0.00      GEM  H
ATOM    123 C37G AL1 X   1       1.018  -6.115   0.065  1.00  0.00      GEM  C
ATOM    124 C38G AL1 X   1       1.532  -4.670   0.122  1.00  0.00      GEM  C
ATOM    125 C39G AL1 X   1       0.422  -3.634   0.350  1.00  0.00      GEM  C
ATOM    126 C40G AL1 X   1       0.937  -2.190   0.406  1.00  0.00      GEM  C
ATOM    127 C41G AL1 X   1      -0.172  -1.155   0.644  1.00  0.00      GEM  C
ATOM    128 H73G AL1 X   1       0.487  -6.347   1.000  1.00  0.00      GEM  H
ATOM    129 H74G AL1 X   1       0.277  -6.205  -0.743  1.00  0.00      GEM  H
ATOM    130 H75G AL1 X   1       2.059  -4.436  -0.816  1.00  0.00      GEM  H
ATOM    131 H76G AL1 X   1       2.279  -4.583   0.925  1.00  0.00      GEM  H
ATOM    132 H77G AL1 X   1      -0.326  -3.722  -0.452  1.00  0.00      GEM  H
ATOM    133 H78G AL1 X   1      -0.103  -3.868   1.288  1.00  0.00      GEM  H
ATOM    134 H79G AL1 X   1       1.689  -2.103   1.205  1.00  0.00      GEM  H
ATOM    135 H80G AL1 X   1       1.457  -1.953  -0.534  1.00  0.00      GEM  H
ATOM    136 H81G AL1 X   1      -0.690  -1.389   1.586  1.00  0.00      GEM  H
ATOM    137 H82G AL1 X   1      -0.925  -1.240  -0.154  1.00  0.00      GEM  H
ATOM    138 H83G AL1 X   1      -3.826   9.388   2.825  1.00  0.00      GEM  H
ATOM    139 H84G AL1 X   1       6.300 -18.074  -0.610  1.00  0.00      GEM  H
END
