# Supplementary material for: A Systematic Approach: Molecular Dynamics Study and Parametrisation of Gemini Type Cationic Surfactants
Source: Int J Mol Sci. 2021 Oct 10;22(20):10939. doi: 10.3390/ijms222010939 (PMC8536075; doi:10.3390/ijms222010939)
Supplement: Supplementary file 1 [file ijms-22-10939-s001.zip › Force_fields/Alg_9_11/Alg_9_11.psf]

PSF

       4 !NTITLE
 REMARKS original generated structure x-plor psf file
 REMARKS topology D:/Dokumenty/do_VMD/FF/ReBatch_1_OK/Alg_9_11.top 
 REMARKS topology D:/Dokumenty/do_VMD/top_all36_lipid.rtf 
 REMARKS segment GEM { first NONE; last NONE; auto none  }

     139 !NATOM
       1 GEM  1    AL1  C1G  C1G    0.082000       12.0110           0
       2 GEM  1    AL1  C2G  C2G    0.056000       12.0110           0
       3 GEM  1    AL1  N1G  N1G   -0.667000       14.0070           0
       4 GEM  1    AL1  C3G  C3G    0.789000       12.0110           0
       5 GEM  1    AL1  O1G  O1G   -0.632000       15.9990           0
       6 GEM  1    AL1  C4G  C4G   -0.292000       12.0110           0
       7 GEM  1    AL1  N2G  N2G   -0.607000       14.0070           0
       8 GEM  1    AL1  C5G  C5G    0.657000       12.0110           0
       9 GEM  1    AL1  O2G  O2G   -0.664000       15.9990           0
      10 GEM  1    AL1  C6G  C6G   -0.227000       12.0110           0
      11 GEM  1    AL1  C7G  C7G    0.116000       12.0110           0
      12 GEM  1    AL1  C8G  C8G    0.043000       12.0110           0
      13 GEM  1    AL1  C9G  C9G   -0.053000       12.0110           0
      14 GEM  1    AL1  C10G C10G   0.083000       12.0110           0
      15 GEM  1    AL1  C11G C11G  -0.029000       12.0110           0
      16 GEM  1    AL1  C12G C12G   0.002000       12.0110           0
      17 GEM  1    AL1  C13G C13G   0.179000       12.0110           0
      18 GEM  1    AL1  C14G C14G  -0.288000       12.0110           0
      19 GEM  1    AL1  C15G C15G  -0.248000       12.0110           0
      20 GEM  1    AL1  C16G C16G   0.209000       12.0110           0
      21 GEM  1    AL1  C17G C17G  -0.135000       12.0110           0
      22 GEM  1    AL1  N3G  N3G   -0.523000       14.0070           0
      23 GEM  1    AL1  C18G C18G   0.878000       12.0110           0
      24 GEM  1    AL1  N4G  N4G   -1.026000       14.0070           0
      25 GEM  1    AL1  N5G  N5G   -0.910000       14.0070           0
      26 GEM  1    AL1  H1G  H1G    0.072000        1.0080           0
      27 GEM  1    AL1  H2G  H2G    0.042000        1.0080           0
      28 GEM  1    AL1  H3G  H3G    0.014000        1.0080           0
      29 GEM  1    AL1  H4G  H4G    0.005000        1.0080           0
      30 GEM  1    AL1  H5G  H5G    0.430000        1.0080           0
      31 GEM  1    AL1  H6G  H6G    0.282000        1.0080           0
      32 GEM  1    AL1  H7G  H7G    0.415000        1.0080           0
      33 GEM  1    AL1  H8G  H8G    0.075000        1.0080           0
      34 GEM  1    AL1  H9G  H9G    0.035000        1.0080           0
      35 GEM  1    AL1  H10G H10G  -0.045000        1.0080           0
      36 GEM  1    AL1  H11G H11G  -0.001000        1.0080           0
      37 GEM  1    AL1  H12G H12G  -0.012000        1.0080           0
      38 GEM  1    AL1  H13G H13G   0.003000        1.0080           0
      39 GEM  1    AL1  H14G H14G   0.015000        1.0080           0
      40 GEM  1    AL1  H15G H15G   0.004000        1.0080           0
      41 GEM  1    AL1  H16G H16G  -0.019000        1.0080           0
      42 GEM  1    AL1  H17G H17G  -0.026000        1.0080           0
      43 GEM  1    AL1  H18G H18G  -0.001000        1.0080           0
      44 GEM  1    AL1  H19G H19G  -0.007000        1.0080           0
      45 GEM  1    AL1  H20G H20G  -0.005000        1.0080           0
      46 GEM  1    AL1  H21G H21G  -0.001000        1.0080           0
      47 GEM  1    AL1  H22G H22G  -0.031000        1.0080           0
      48 GEM  1    AL1  H23G H23G  -0.031000        1.0080           0
      49 GEM  1    AL1  H24G H24G   0.063000        1.0080           0
      50 GEM  1    AL1  H25G H25G   0.062000        1.0080           0
      51 GEM  1    AL1  H26G H26G   0.067000        1.0080           0
      52 GEM  1    AL1  H27G H27G   0.112000        1.0080           0
      53 GEM  1    AL1  H28G H28G   0.080000        1.0080           0
      54 GEM  1    AL1  H29G H29G   0.044000        1.0080           0
      55 GEM  1    AL1  H30G H30G   0.030000        1.0080           0
      56 GEM  1    AL1  H31G H31G   0.118000        1.0080           0
      57 GEM  1    AL1  H32G H32G   0.116000        1.0080           0
      58 GEM  1    AL1  H33G H33G   0.389000        1.0080           0
      59 GEM  1    AL1  H34G H34G   0.460000        1.0080           0
      60 GEM  1    AL1  H35G H35G   0.508000        1.0080           0
      61 GEM  1    AL1  H36G H36G   0.479000        1.0080           0
      62 GEM  1    AL1  C19G C19G   0.035000       12.0110           0
      63 GEM  1    AL1  C20G C20G   0.037000       12.0110           0
      64 GEM  1    AL1  N6G  N6G   -0.641000       14.0070           0
      65 GEM  1    AL1  C21G C21G   0.785000       12.0110           0
      66 GEM  1    AL1  O3G  O3G   -0.627000       15.9990           0
      67 GEM  1    AL1  C22G C22G  -0.332000       12.0110           0
      68 GEM  1    AL1  N7G  N7G   -0.572000       14.0070           0
      69 GEM  1    AL1  C23G C23G   0.645000       12.0110           0
      70 GEM  1    AL1  O4G  O4G   -0.663000       15.9990           0
      71 GEM  1    AL1  C24G C24G  -0.230000       12.0110           0
      72 GEM  1    AL1  C25G C25G   0.141000       12.0110           0
      73 GEM  1    AL1  C26G C26G  -0.011000       12.0110           0
      74 GEM  1    AL1  C27G C27G  -0.042000       12.0110           0
      75 GEM  1    AL1  C28G C28G   0.060000       12.0110           0
      76 GEM  1    AL1  C29G C29G  -0.018000       12.0110           0
      77 GEM  1    AL1  C30G C30G  -0.041000       12.0110           0
      78 GEM  1    AL1  C31G C31G   0.191000       12.0110           0
      79 GEM  1    AL1  C32G C32G  -0.306000       12.0110           0
      80 GEM  1    AL1  C33G C33G  -0.283000       12.0110           0
      81 GEM  1    AL1  C34G C34G   0.259000       12.0110           0
      82 GEM  1    AL1  C35G C35G  -0.211000       12.0110           0
      83 GEM  1    AL1  N8G  N8G   -0.523000       14.0070           0
      84 GEM  1    AL1  C36G C36G   0.900000       12.0110           0
      85 GEM  1    AL1  N9G  N9G   -0.924000       14.0070           0
      86 GEM  1    AL1  N10G N10G  -1.032000       14.0070           0
      87 GEM  1    AL1  H37G H37G   0.010000        1.0080           0
      88 GEM  1    AL1  H38G H38G   0.019000        1.0080           0
      89 GEM  1    AL1  H39G H39G   0.082000        1.0080           0
      90 GEM  1    AL1  H40G H40G   0.055000        1.0080           0
      91 GEM  1    AL1  H41G H41G   0.426000        1.0080           0
      92 GEM  1    AL1  H42G H42G   0.295000        1.0080           0
      93 GEM  1    AL1  H43G H43G   0.404000        1.0080           0
      94 GEM  1    AL1  H44G H44G   0.075000        1.0080           0
      95 GEM  1    AL1  H45G H45G   0.039000        1.0080           0
      96 GEM  1    AL1  H46G H46G  -0.048000        1.0080           0
      97 GEM  1    AL1  H47G H47G  -0.005000        1.0080           0
      98 GEM  1    AL1  H48G H48G   0.003000        1.0080           0
      99 GEM  1    AL1  H49G H49G   0.016000        1.0080           0
     100 GEM  1    AL1  H50G H50G   0.015000        1.0080           0
     101 GEM  1    AL1  H51G H51G   0.007000        1.0080           0
     102 GEM  1    AL1  H52G H52G  -0.011000        1.0080           0
     103 GEM  1    AL1  H53G H53G  -0.018000        1.0080           0
     104 GEM  1    AL1  H54G H54G  -0.002000        1.0080           0
     105 GEM  1    AL1  H55G H55G  -0.005000        1.0080           0
     106 GEM  1    AL1  H56G H56G   0.007000        1.0080           0
     107 GEM  1    AL1  H57G H57G   0.011000        1.0080           0
     108 GEM  1    AL1  H58G H58G  -0.029000        1.0080           0
     109 GEM  1    AL1  H59G H59G  -0.029000        1.0080           0
     110 GEM  1    AL1  H60G H60G   0.068000        1.0080           0
     111 GEM  1    AL1  H61G H61G   0.067000        1.0080           0
     112 GEM  1    AL1  H62G H62G   0.070000        1.0080           0
     113 GEM  1    AL1  H63G H63G   0.122000        1.0080           0
     114 GEM  1    AL1  H64G H64G   0.092000        1.0080           0
     115 GEM  1    AL1  H65G H65G   0.040000        1.0080           0
     116 GEM  1    AL1  H66G H66G   0.030000        1.0080           0
     117 GEM  1    AL1  H67G H67G   0.134000        1.0080           0
     118 GEM  1    AL1  H68G H68G   0.136000        1.0080           0
     119 GEM  1    AL1  H69G H69G   0.390000        1.0080           0
     120 GEM  1    AL1  H70G H70G   0.480000        1.0080           0
     121 GEM  1    AL1  H71G H71G   0.509000        1.0080           0
     122 GEM  1    AL1  H72G H72G   0.494000        1.0080           0
     123 GEM  1    AL1  C37G C37G  -0.105000       12.0110           0
     124 GEM  1    AL1  C38G C38G   0.128000       12.0110           0
     125 GEM  1    AL1  C39G C39G  -0.052000       12.0110           0
     126 GEM  1    AL1  C40G C40G   0.097000       12.0110           0
     127 GEM  1    AL1  C41G C41G  -0.058000       12.0110           0
     128 GEM  1    AL1  H73G H73G   0.011000        1.0080           0
     129 GEM  1    AL1  H74G H74G   0.020000        1.0080           0
     130 GEM  1    AL1  H75G H75G  -0.028000        1.0080           0
     131 GEM  1    AL1  H76G H76G  -0.031000        1.0080           0
     132 GEM  1    AL1  H77G H77G   0.005000        1.0080           0
     133 GEM  1    AL1  H78G H78G   0.005000        1.0080           0
     134 GEM  1    AL1  H79G H79G  -0.023000        1.0080           0
     135 GEM  1    AL1  H80G H80G  -0.026000        1.0080           0
     136 GEM  1    AL1  H81G H81G   0.011000        1.0080           0
     137 GEM  1    AL1  H82G H82G   0.004000        1.0080           0
     138 GEM  1    AL1  H83G H83G   0.465000        1.0080           0
     139 GEM  1    AL1  H84G H84G   0.494000        1.0080           0

     138 !NBOND: bonds
       1       2       1       3       1      26       1      27
       2      28       2      29       2     123       3       4
       3      30       4       5       4       6       6       7
       6      19       6      31       7       8       7      32
       8       9       8      10      10      11      10      33
      10      34      11      12      11      35      11      36
      12      13      12      37      12      38      13      14
      13      39      13      40      14      15      14      41
      14      42      15      16      15      43      15      44
      16      17      16      45      16      46      17      18
      17      47      17      48      18      49      18      50
      18      51      19      20      19      52      19      53
      20      21      20      54      20      55      21      22
      21      56      21      57      22      23      22      58
      23      24      23      25      24      60      24     139
      25      59      25      61      62      63      62      87
      62      88      62     127      63      64      63      89
      63      90      64      65      64      91      65      66
      65      67      67      68      67      80      67      92
      68      69      68      93      69      70      69      71
      71      72      71      94      71      95      72      73
      72      96      72      97      73      74      73      98
      73      99      74      75      74     100      74     101
      75      76      75     102      75     103      76      77
      76     104      76     105      77      78      77     106
      77     107      78      79      78     108      78     109
      79     110      79     111      79     112      80      81
      80     113      80     114      81      82      81     115
      81     116      82      83      82     117      82     118
      83      84      83     119      84      85      84      86
      85     120      85     138      86     121      86     122
     123     124     123     128     123     129     124     125
     124     130     124     131     125     126     125     132
     125     133     126     127     126     134     126     135
     127     136     127     137

     258 !NTHETA: angles
       1       2      28       1       2      29       1       2     123
       1       3       4       1       3      30       2       1       3
       2       1      26       2       1      27       2     123     124
       2     123     128       2     123     129       3       1      26
       3       1      27       3       4       5       3       4       6
       4       3      30       4       6       7       4       6      19
       4       6      31       5       4       6       6       7       8
       6       7      32       6      19      20       6      19      52
       6      19      53       7       6      19       7       6      31
       7       8       9       7       8      10       8       7      32
       8      10      11       8      10      33       8      10      34
       9       8      10      10      11      12      10      11      35
      10      11      36      11      10      33      11      10      34
      11      12      13      11      12      37      11      12      38
      12      11      35      12      11      36      12      13      14
      12      13      39      12      13      40      13      12      37
      13      12      38      13      14      15      13      14      41
      13      14      42      14      13      39      14      13      40
      14      15      16      14      15      43      14      15      44
      15      14      41      15      14      42      15      16      17
      15      16      45      15      16      46      16      15      43
      16      15      44      16      17      18      16      17      47
      16      17      48      17      16      45      17      16      46
      17      18      49      17      18      50      17      18      51
      18      17      47      18      17      48      19       6      31
      19      20      21      19      20      54      19      20      55
      20      19      52      20      19      53      20      21      22
      20      21      56      20      21      57      21      20      54
      21      20      55      21      22      23      21      22      58
      22      21      56      22      21      57      22      23      24
      22      23      25      23      22      58      23      24      60
      23      24     139      23      25      59      23      25      61
      24      23      25      26       1      27      28       2      29
      28       2     123      29       2     123      33      10      34
      35      11      36      37      12      38      39      13      40
      41      14      42      43      15      44      45      16      46
      47      17      48      49      18      50      49      18      51
      50      18      51      52      19      53      54      20      55
      56      21      57      59      25      61      60      24     139
      62      63      64      62      63      89      62      63      90
      62     127     126      62     127     136      62     127     137
      63      62      87      63      62      88      63      62     127
      63      64      65      63      64      91      64      63      89
      64      63      90      64      65      66      64      65      67
      65      64      91      65      67      68      65      67      80
      65      67      92      66      65      67      67      68      69
      67      68      93      67      80      81      67      80     113
      67      80     114      68      67      80      68      67      92
      68      69      70      68      69      71      69      68      93
      69      71      72      69      71      94      69      71      95
      70      69      71      71      72      73      71      72      96
      71      72      97      72      71      94      72      71      95
      72      73      74      72      73      98      72      73      99
      73      72      96      73      72      97      73      74      75
      73      74     100      73      74     101      74      73      98
      74      73      99      74      75      76      74      75     102
      74      75     103      75      74     100      75      74     101
      75      76      77      75      76     104      75      76     105
      76      75     102      76      75     103      76      77      78
      76      77     106      76      77     107      77      76     104
      77      76     105      77      78      79      77      78     108
      77      78     109      78      77     106      78      77     107
      78      79     110      78      79     111      78      79     112
      79      78     108      79      78     109      80      67      92
      80      81      82      80      81     115      80      81     116
      81      80     113      81      80     114      81      82      83
      81      82     117      81      82     118      82      81     115
      82      81     116      82      83      84      82      83     119
      83      82     117      83      82     118      83      84      85
      83      84      86      84      83     119      84      85     120
      84      85     138      84      86     121      84      86     122
      85      84      86      87      62      88      87      62     127
      88      62     127      89      63      90      94      71      95
      96      72      97      98      73      99     100      74     101
     102      75     103     104      76     105     106      77     107
     108      78     109     110      79     111     110      79     112
     111      79     112     113      80     114     115      81     116
     117      82     118     120      85     138     121      86     122
     123     124     125     123     124     130     123     124     131
     124     123     128     124     123     129     124     125     126
     124     125     132     124     125     133     125     124     130
     125     124     131     125     126     127     125     126     134
     125     126     135     126     125     132     126     125     133
     126     127     136     126     127     137     127     126     134
     127     126     135     128     123     129     130     124     131
     132     125     133     134     126     135     136     127     137

     370 !NPHI: dihedrals
       1       2     123     124       1       2     123     128
       1       2     123     129       1       3       4       5
       1       3       4       6       2       1       3       4
       2       1       3      30       2     123     124     125
       2     123     124     130       2     123     124     131
       3       1       2      28       3       1       2      29
       3       1       2     123       3       4       6       7
       3       4       6      19       3       4       6      31
       4       6       7       8       4       6       7      32
       4       6      19      20       4       6      19      52
       4       6      19      53       5       4       6       7
       5       4       6      19       5       4       6      31
       6       7       8       9       6       7       8      10
       6      19      20      21       6      19      20      54
       6      19      20      55       7       6      19      20
       7       6      19      52       7       6      19      53
       7       8      10      11       7       8      10      33
       7       8      10      34       8      10      11      12
       8      10      11      35       8      10      11      36
       9       8      10      11       9       8      10      33
       9       8      10      34      10      11      12      13
      10      11      12      37      10      11      12      38
      11      12      13      14      11      12      13      39
      11      12      13      40      12      13      14      15
      12      13      14      41      12      13      14      42
      13      14      15      16      13      14      15      43
      13      14      15      44      14      15      16      17
      14      15      16      45      14      15      16      46
      15      16      17      18      15      16      17      47
      15      16      17      48      16      17      18      49
      16      17      18      50      16      17      18      51
      19       6       7       8      19       6       7      32
      19      20      21      22      19      20      21      56
      19      20      21      57      20      21      22      23
      20      21      22      58      21      22      23      24
      21      22      23      25      22      23      24      60
      22      23      24     139      22      23      25      59
      22      23      25      61      24      23      25      59
      24      23      25      61      25      23      24      60
      25      23      24     139      26       1       2      28
      26       1       2      29      26       1       2     123
      26       1       3       4      26       1       3      30
      27       1       2      28      27       1       2      29
      27       1       2     123      27       1       3       4
      27       1       3      30      28       2     123     124
      28       2     123     128      28       2     123     129
      29       2     123     124      29       2     123     128
      29       2     123     129      30       3       4       5
      30       3       4       6      31       6       7       8
      31       6       7      32      31       6      19      20
      31       6      19      52      31       6      19      53
      32       7       8       9      32       7       8      10
      33      10      11      12      33      10      11      35
      33      10      11      36      34      10      11      12
      34      10      11      35      34      10      11      36
      35      11      12      13      35      11      12      37
      35      11      12      38      36      11      12      13
      36      11      12      37      36      11      12      38
      37      12      13      14      37      12      13      39
      37      12      13      40      38      12      13      14
      38      12      13      39      38      12      13      40
      39      13      14      15      39      13      14      41
      39      13      14      42      40      13      14      15
      40      13      14      41      40      13      14      42
      41      14      15      16      41      14      15      43
      41      14      15      44      42      14      15      16
      42      14      15      43      42      14      15      44
      43      15      16      17      43      15      16      45
      43      15      16      46      44      15      16      17
      44      15      16      45      44      15      16      46
      45      16      17      18      45      16      17      47
      45      16      17      48      46      16      17      18
      46      16      17      47      46      16      17      48
      47      17      18      49      47      17      18      50
      47      17      18      51      48      17      18      49
      48      17      18      50      48      17      18      51
      52      19      20      21      52      19      20      54
      52      19      20      55      53      19      20      21
      53      19      20      54      53      19      20      55
      54      20      21      22      54      20      21      56
      54      20      21      57      55      20      21      22
      55      20      21      56      55      20      21      57
      56      21      22      23      56      21      22      58
      57      21      22      23      57      21      22      58
      58      22      23      24      58      22      23      25
      62      63      64      65      62      63      64      91
      63      62     127     126      63      62     127     136
      63      62     127     137      63      64      65      66
      63      64      65      67      64      65      67      68
      64      65      67      80      64      65      67      92
      65      67      68      69      65      67      68      93
      65      67      80      81      65      67      80     113
      65      67      80     114      66      65      67      68
      66      65      67      80      66      65      67      92
      67      68      69      70      67      68      69      71
      67      80      81      82      67      80      81     115
      67      80      81     116      68      67      80      81
      68      67      80     113      68      67      80     114
      68      69      71      72      68      69      71      94
      68      69      71      95      69      71      72      73
      69      71      72      96      69      71      72      97
      70      69      71      72      70      69      71      94
      70      69      71      95      71      72      73      74
      71      72      73      98      71      72      73      99
      72      73      74      75      72      73      74     100
      72      73      74     101      73      74      75      76
      73      74      75     102      73      74      75     103
      74      75      76      77      74      75      76     104
      74      75      76     105      75      76      77      78
      75      76      77     106      75      76      77     107
      76      77      78      79      76      77      78     108
      76      77      78     109      77      78      79     110
      77      78      79     111      77      78      79     112
      80      67      68      69      80      67      68      93
      80      81      82      83      80      81      82     117
      80      81      82     118      81      82      83      84
      81      82      83     119      82      83      84      85
      82      83      84      86      83      84      85     120
      83      84      85     138      83      84      86     121
      83      84      86     122      85      84      86     121
      85      84      86     122      86      84      85     120
      86      84      85     138      87      62      63      64
      87      62      63      89      87      62      63      90
      87      62     127     126      87      62     127     136
      87      62     127     137      88      62      63      64
      88      62      63      89      88      62      63      90
      88      62     127     126      88      62     127     136
      88      62     127     137      89      63      64      65
      89      63      64      91      90      63      64      65
      90      63      64      91      91      64      65      66
      91      64      65      67      92      67      68      69
      92      67      68      93      92      67      80      81
      92      67      80     113      92      67      80     114
      93      68      69      70      93      68      69      71
      94      71      72      73      94      71      72      96
      94      71      72      97      95      71      72      73
      95      71      72      96      95      71      72      97
      96      72      73      74      96      72      73      98
      96      72      73      99      97      72      73      74
      97      72      73      98      97      72      73      99
      98      73      74      75      98      73      74     100
      98      73      74     101      99      73      74      75
      99      73      74     100      99      73      74     101
     100      74      75      76     100      74      75     102
     100      74      75     103     101      74      75      76
     101      74      75     102     101      74      75     103
     102      75      76      77     102      75      76     104
     102      75      76     105     103      75      76      77
     103      75      76     104     103      75      76     105
     104      76      77      78     104      76      77     106
     104      76      77     107     105      76      77      78
     105      76      77     106     105      76      77     107
     106      77      78      79     106      77      78     108
     106      77      78     109     107      77      78      79
     107      77      78     108     107      77      78     109
     108      78      79     110     108      78      79     111
     108      78      79     112     109      78      79     110
     109      78      79     111     109      78      79     112
     113      80      81      82     113      80      81     115
     113      80      81     116     114      80      81      82
     114      80      81     115     114      80      81     116
     115      81      82      83     115      81      82     117
     115      81      82     118     116      81      82      83
     116      81      82     117     116      81      82     118
     117      82      83      84     117      82      83     119
     118      82      83      84     118      82      83     119
     119      83      84      85     119      83      84      86
     123     124     125     126     123     124     125     132
     123     124     125     133     124     125     126     127
     124     125     126     134     124     125     126     135
     125     126     127      62     125     126     127     136
     125     126     127     137     127      62      63      64
     127      62      63      89     127      62      63      90
     128     123     124     125     128     123     124     130
     128     123     124     131     129     123     124     125
     129     123     124     130     129     123     124     131
     130     124     125     126     130     124     125     132
     130     124     125     133     131     124     125     126
     131     124     125     132     131     124     125     133
     132     125     126     127     132     125     126     134
     132     125     126     135     133     125     126     127
     133     125     126     134     133     125     126     135
     134     126     127      62     134     126     127     136
     134     126     127     137     135     126     127      62
     135     126     127     136     135     126     127     137

       0 !NIMPHI: impropers


       0 !NDON: donors


       0 !NACC: acceptors


       0 !NNB

       0       0       0       0       0       0       0       0
       0       0       0       0       0       0       0       0
       0       0       0       0       0       0       0       0
       0       0       0       0       0       0       0       0
       0       0       0       0       0       0       0       0
       0       0       0       0       0       0       0       0
       0       0       0       0       0       0       0       0
       0       0       0       0       0       0       0       0
       0       0       0       0       0       0       0       0
       0       0       0       0       0       0       0       0
       0       0       0       0       0       0       0       0
       0       0       0       0       0       0       0       0
       0       0       0       0       0       0       0       0
       0       0       0       0       0       0       0       0
       0       0       0       0       0       0       0       0
       0       0       0       0       0       0       0       0
       0       0       0       0       0       0       0       0
       0       0       0

       1       0 !NGRP
       0       0       0
