# Supplementary material for: A Systematic Approach: Molecular Dynamics Study and Parametrisation of Gemini Type Cationic Surfactants
Source: Int J Mol Sci. 2021 Oct 10;22(20):10939. doi: 10.3390/ijms222010939 (PMC8536075; doi:10.3390/ijms222010939)
Supplement: Supplementary file 1 [file ijms-22-10939-s001.zip › Force_fields/Alk10_00/Alk10_00.par]

!>>>>>> Combined CHARMM All-Hydrogen Parameter File for <<<<<<<<<
!>>>>>>>>> CHARMM22 Proteins and CHARMM27 Lipids <<<<<<<<<<
!from
!>>>> CHARMM22 All-Hydrogen Parameter File for Proteins <<<<<<<<<<
!>>>>>>>>>>>>>>>>>>>>>> August 1999 <<<<<<<<<<<<<<<<<<<<<<<<<<<<<
!>>>>>>> Direct comments to Alexander D. MacKerell Jr. <<<<<<<<<
!>>>>>> 410-706-7442 or email: alex,mmiris.ab.umd.edu  <<<<<<<<<
!and !  \\\ CHARMM27 All-Hydrogen Lipid Parameter File ///////
!  \\\\\\\\\ Developmental /////////////////////////
!              Alexander D. MacKerell Jr.
!                     August 1999
! All comments to ADM jr.  email:alex,mmiris.ab.umd.edu
!              telephone: 410-706-7442
!


! +++++++++++++++++++++++++++++++++++++++++++++++++++++++++++++++++++++++++++++
! + Residue topologies/parameters generated by PARATOOL.                      +
! +                                                                           +
! + PARATOOL is an interactive tool for generation of force field parameters. +
! + and can be obtained free of charge from                                   +
! + http://bioinf.charite.de/biophys/paratool                                 +
! +                                                                           +
! + Author:                                                                   +
! + Jan Saam                                                                  +
! + Institute of Biochemistry                                                 +
! + Charite Berlin                                                            +
! + Germany                                                                   +
! + saam@charite.de                                                           +
! +                                                                           +
! + CITATION:                                                                 +
! + If you use PARATOOL or topologies/parameters generated by this program,   +
! + please cite the following work:                                           +
! + Saam, et al. (2006), ...                                                  +
! +++++++++++++++++++++++++++++++++++++++++++++++++++++++++++++++++++++++++++++


! Parameters for components A0A
! To be used in combination with:
! [DEFAULTDIR]/par_all27_prot_lipid_na.inp


BONDS
!
!V(bond) = Kb(b - b0)**2
!
!Kb: kcal/mole/A**2
!b0: A
!
!atom type   Kb         b0
!

C1G  C2G     284.667    1.5319
C1G  N1G     298.493    1.4856
C1G  H11G    313.502    1.1029
C1G  H12G    314.021    1.1028
C2G  C3G     285.884    1.5351
C2G  H13G    325.887    1.1022
C2G  H14G    325.917    1.1022
C3G  H15G    334.221    1.1008
C3G  H16G    334.144    1.1009
C3G  C20G    286.106    1.5354
C4G  C5G     285.729    1.5351
C4G  H17G    332.925    1.1013
C4G  H18G    332.932    1.1013
C4G  C19G    285.591    1.5353
C5G  C6G     286.107    1.5354
C5G  H19G    333.588    1.1010
C5G  H20G    333.611    1.1010
C6G  C7G     285.883    1.5351
C6G  H21G    334.219    1.1008
C6G  H22G    334.145    1.1009
C7G  C8G     284.665    1.5319
C7G  H23G    325.889    1.1022
C7G  H24G    325.917    1.1022
C8G  N2G     298.495    1.4856
C8G  H25G    314.025    1.1028
C8G  H26G    313.497    1.1029
N1G  C14G    417.338    1.3613
N1G  C15G    417.972    1.3611
N2G  C9G     417.996    1.3611
N2G  C10G    417.329    1.3613
C9G  C13G    465.539    1.3717
C9G  H1G     360.327    1.0894
C10G C11G    465.978    1.3715
C10G H2G     360.321    1.0894
C11G C12G    371.909    1.4227
C11G H3G     358.380    1.0897
C12G C13G    372.053    1.4227
C12G N4G     536.140    1.3415
C13G H4G     358.378    1.0897
C14G C18G    465.973    1.3715
C14G H5G     360.321    1.0894
C15G C16G    465.541    1.3717
C15G H6G     360.329    1.0894
C16G C17G    372.035    1.4227
C16G H7G     358.376    1.0897
C17G C18G    371.922    1.4227
C17G N3G     536.141    1.3415
C18G H8G     358.379    1.0897
N3G  H9G     420.814    1.0238
N3G  H27G    420.927    1.0238
N4G  H10G    420.927    1.0238
N4G  H28G    420.815    1.0238
C19G C20G    285.729    1.5351
C19G H29G    332.933    1.1013
C19G H30G    332.925    1.1013
C20G H31G    333.587    1.1010
C20G H32G    333.611    1.1010


ANGLES
!
!V(angle) = Ktheta(Theta - Theta0)**2
!
!V(Urey-Bradley) = Kub(S - S0)**2
!
!Ktheta: kcal/mole/rad**2
!Theta0: degrees
!Kub: kcal/mole/A**2 (Urey-Bradley)
!S0: A
!
!atom types        Ktheta    Theta0    Kub      S0
!

C2G  C1G  N1G      43.732    112.00
C2G  C1G  H11G     15.439    111.16
C2G  C1G  H12G     15.447    111.24
N1G  C1G  H11G     17.429    106.89
N1G  C1G  H12G     17.465    106.95
H11G C1G  H12G      6.159    108.39
C1G  C2G  C3G      36.868    111.55
C1G  C2G  H13G     13.755    109.16
C1G  C2G  H14G     13.825    109.20
C3G  C2G  H13G     13.318    109.75
C3G  C2G  H14G     13.430    109.87
H13G C2G  H14G      5.294    107.20
C2G  C3G  H15G     14.008    109.39
C2G  C3G  H16G     14.103    109.28
C2G  C3G  C20G     37.391    112.97
H15G C3G  H16G      5.281    106.43
H15G C3G  C20G     13.974    109.29
H16G C3G  C20G     13.932    109.27
C5G  C4G  H17G     14.119    109.19
C5G  C4G  H18G     14.007    109.22
C5G  C4G  C19G     37.381    113.48
H17G C4G  H18G      5.245    106.27
H17G C4G  C19G     14.028    109.21
H18G C4G  C19G     14.043    109.22
C4G  C5G  C6G      37.560    113.36
C4G  C5G  H19G     13.954    109.25
C4G  C5G  H20G     14.077    109.28
C6G  C5G  H19G     14.085    109.18
C6G  C5G  H20G     14.084    109.20
H19G C5G  H20G      5.257    106.33
C5G  C6G  C7G      37.389    112.97
C5G  C6G  H21G     13.974    109.29
C5G  C6G  H22G     13.932    109.27
C7G  C6G  H21G     14.007    109.39
C7G  C6G  H22G     14.104    109.28
H21G C6G  H22G      5.280    106.43
C6G  C7G  C8G      36.869    111.55
C6G  C7G  H23G     13.317    109.75
C6G  C7G  H24G     13.431    109.87
C8G  C7G  H23G     13.755    109.17
C8G  C7G  H24G     13.825    109.20
H23G C7G  H24G      5.294    107.20
C7G  C8G  N2G      43.734    112.00
C7G  C8G  H25G     15.447    111.23
C7G  C8G  H26G     15.439    111.16
N2G  C8G  H25G     17.464    106.95
N2G  C8G  H26G     17.432    106.89
H25G C8G  H26G      6.159    108.39
C1G  N1G  C14G     38.681    120.23
C1G  N1G  C15G     38.967    120.33
C14G N1G  C15G     26.833    119.37
C8G  N2G  C9G      38.971    120.34
C8G  N2G  C10G     38.684    120.23
C9G  N2G  C10G     26.833    119.37
N2G  C9G  C13G     25.807    121.90
N2G  C9G  H1G      27.336    115.93
C13G C9G  H1G      24.588    122.17
N2G  C10G C11G     25.777    121.87
N2G  C10G H2G      27.350    115.96
C11G C10G H2G      24.590    122.17
C10G C11G C12G     24.371    119.97
C10G C11G H3G      23.594    119.51
C12G C11G H3G      23.517    120.52
C11G C12G C13G     24.653    116.94
C11G C12G N4G      38.780    121.52
C13G C12G N4G      38.563    121.54
C9G  C13G C12G     24.431    119.94
C9G  C13G H4G      23.585    119.50
C12G C13G H4G      23.547    120.55
N1G  C14G C18G     25.776    121.87
N1G  C14G H5G      27.349    115.96
C18G C14G H5G      24.590    122.17
N1G  C15G C16G     25.807    121.90
N1G  C15G H6G      27.336    115.93
C16G C15G H6G      24.588    122.17
C15G C16G C17G     24.430    119.94
C15G C16G H7G      23.585    119.50
C17G C16G H7G      23.547    120.55
C16G C17G C18G     24.653    116.94
C16G C17G N3G      38.562    121.54
C18G C17G N3G      38.778    121.52
C14G C18G C17G     24.371    119.97
C14G C18G H8G      23.594    119.51
C17G C18G H8G      23.517    120.52
C17G N3G  H9G      25.215    121.10
C17G N3G  H27G     25.231    121.14
H9G  N3G  H27G     21.953    117.75
C12G N4G  H10G     25.231    121.14
C12G N4G  H28G     25.215    121.11
H10G N4G  H28G     21.952    117.75
C4G  C19G C20G     37.385    113.48
C4G  C19G H29G     14.043    109.22
C4G  C19G H30G     14.028    109.21
C20G C19G H29G     14.008    109.22
C20G C19G H30G     14.118    109.19
H29G C19G H30G      5.245    106.27
C3G  C20G C19G     37.560    113.36
C3G  C20G H31G     14.085    109.18
C3G  C20G H32G     14.084    109.20
C19G C20G H31G     13.954    109.25
C19G C20G H32G     14.077    109.28
H31G C20G H32G      5.257    106.33


DIHEDRALS
!
!V(dihedral) = Kchi(1 + cos(n(chi) - delta))
!
!Kchi: kcal/mole
!n: multiplicity
!delta: degrees
!
!atom types             Kchi     n    delta
!

N1G  C1G  C2G  C3G      0.5084   3      0.00
N1G  C1G  C2G  H13G     0.5193   3      0.00
N1G  C1G  C2G  H14G     0.5214   3      0.00
H11G C1G  C2G  C3G      0.5028   3      0.00
H11G C1G  C2G  H13G     0.5371   3      0.00
H11G C1G  C2G  H14G     0.5036   3      0.00
H12G C1G  C2G  C3G      0.4890   3      0.00
H12G C1G  C2G  H13G     0.5014   3      0.00
H12G C1G  C2G  H14G     0.5354   3      0.00
C2G  C1G  N1G  C14G     0.0859   6      0.00
C2G  C1G  N1G  C15G     0.0853   6      0.00
H11G C1G  N1G  C14G     0.0974   6      0.00
H11G C1G  N1G  C15G     0.0996   6      0.00
H12G C1G  N1G  C14G     0.1002   6      0.00
H12G C1G  N1G  C15G     0.0968   6      0.00
C1G  C2G  C3G  H15G     0.4627   3      0.00
C1G  C2G  C3G  H16G     0.4642   3      0.00
C1G  C2G  C3G  C20G     0.4380   3      0.00
H13G C2G  C3G  H15G     0.4756   3      0.00
H13G C2G  C3G  H16G     0.5016   3      0.00
H13G C2G  C3G  C20G     0.4567   3      0.00
H14G C2G  C3G  H15G     0.5004   3      0.00
H14G C2G  C3G  H16G     0.4723   3      0.00
H14G C2G  C3G  C20G     0.4549   3      0.00
C2G  C3G  C20G C19G     0.4426   3      0.00
C2G  C3G  C20G H31G     0.4542   3      0.00
C2G  C3G  C20G H32G     0.4574   3      0.00
H15G C3G  C20G C19G     0.4538   3      0.00
H15G C3G  C20G H31G     0.4678   3      0.00
H15G C3G  C20G H32G     0.4962   3      0.00
H16G C3G  C20G C19G     0.4584   3      0.00
H16G C3G  C20G H31G     0.4974   3      0.00
H16G C3G  C20G H32G     0.4686   3      0.00
H17G C4G  C5G  C6G      0.4535   3      0.00
H17G C4G  C5G  H19G     0.4957   3      0.00
H17G C4G  C5G  H20G     0.4649   3      0.00
H18G C4G  C5G  C6G      0.4528   3      0.00
H18G C4G  C5G  H19G     0.4676   3      0.00
H18G C4G  C5G  H20G     0.4954   3      0.00
C19G C4G  C5G  C6G      0.4346   3      0.00
C19G C4G  C5G  H19G     0.4511   3      0.00
C19G C4G  C5G  H20G     0.4512   3      0.00
C5G  C4G  C19G C20G     0.4391   3      0.00
C5G  C4G  C19G H29G     0.4507   3      0.00
C5G  C4G  C19G H30G     0.4547   3      0.00
H17G C4G  C19G C20G     0.4547   3      0.00
H17G C4G  C19G H29G     0.4947   3      0.00
H17G C4G  C19G H30G     0.4655   3      0.00
H18G C4G  C19G C20G     0.4507   3      0.00
H18G C4G  C19G H29G     0.4648   3      0.00
H18G C4G  C19G H30G     0.4947   3      0.00
C4G  C5G  C6G  C7G      0.4427   3      0.00
C4G  C5G  C6G  H21G     0.4537   3      0.00
C4G  C5G  C6G  H22G     0.4585   3      0.00
H19G C5G  C6G  C7G      0.4542   3      0.00
H19G C5G  C6G  H21G     0.4678   3      0.00
H19G C5G  C6G  H22G     0.4974   3      0.00
H20G C5G  C6G  C7G      0.4575   3      0.00
H20G C5G  C6G  H21G     0.4962   3      0.00
H20G C5G  C6G  H22G     0.4685   3      0.00
C5G  C6G  C7G  C8G      0.4377   3      0.00
C5G  C6G  C7G  H23G     0.4567   3      0.00
C5G  C6G  C7G  H24G     0.4549   3      0.00
H21G C6G  C7G  C8G      0.4626   3      0.00
H21G C6G  C7G  H23G     0.4756   3      0.00
H21G C6G  C7G  H24G     0.5004   3      0.00
H22G C6G  C7G  C8G      0.4641   3      0.00
H22G C6G  C7G  H23G     0.5016   3      0.00
H22G C6G  C7G  H24G     0.4723   3      0.00
C6G  C7G  C8G  N2G      0.5086   3      0.00
C6G  C7G  C8G  H25G     0.4890   3      0.00
C6G  C7G  C8G  H26G     0.5028   3      0.00
H23G C7G  C8G  N2G      0.5193   3      0.00
H23G C7G  C8G  H25G     0.5014   3      0.00
H23G C7G  C8G  H26G     0.5371   3      0.00
H24G C7G  C8G  N2G      0.5215   3      0.00
H24G C7G  C8G  H25G     0.5354   3      0.00
H24G C7G  C8G  H26G     0.5036   3      0.00
C7G  C8G  N2G  C9G      0.0852   6      0.00
C7G  C8G  N2G  C10G     0.0859   6      0.00
H25G C8G  N2G  C9G      0.0968   6      0.00
H25G C8G  N2G  C10G     0.1003   6      0.00
H26G C8G  N2G  C9G      0.0996   6      0.00
H26G C8G  N2G  C10G     0.0974   6      0.00
C1G  N1G  C14G C18G     0.4681   2    180.00
C1G  N1G  C14G H5G      0.4430   2    180.00
C15G N1G  C14G C18G     0.5162   2    180.00
C15G N1G  C14G H5G      0.4697   2    180.00
C1G  N1G  C15G C16G     0.4552   2    180.00
C1G  N1G  C15G H6G      0.4427   2    180.00
C14G N1G  C15G C16G     0.5118   2    180.00
C14G N1G  C15G H6G      0.4697   2    180.00
C8G  N2G  C9G  C13G     0.4552   2    180.00
C8G  N2G  C9G  H1G      0.4427   2    180.00
C10G N2G  C9G  C13G     0.5118   2    180.00
C10G N2G  C9G  H1G      0.4697   2    180.00
C8G  N2G  C10G C11G     0.4683   2    180.00
C8G  N2G  C10G H2G      0.4430   2    180.00
C9G  N2G  C10G C11G     0.5163   2    180.00
C9G  N2G  C10G H2G      0.4697   2    180.00
N2G  C9G  C13G C12G     0.6116   2    180.00
N2G  C9G  C13G H4G      0.6275   2    180.00
H1G  C9G  C13G C12G     0.6024   2    180.00
H1G  C9G  C13G H4G      0.6533   2    180.00
N2G  C10G C11G C12G     0.6093   2    180.00
N2G  C10G C11G H3G      0.6303   2    180.00
H2G  C10G C11G C12G     0.5975   2    180.00
H2G  C10G C11G H3G      0.6535   2    180.00
C10G C11G C12G C13G     0.4377   2    180.00
C10G C11G C12G N4G      0.5136   2    180.00
H3G  C11G C12G C13G     0.4733   2    180.00
H3G  C11G C12G N4G      0.5885   2    180.00
C11G C12G C13G C9G      0.4438   2    180.00
C11G C12G C13G H4G      0.4725   2    180.00
N4G  C12G C13G C9G      0.5214   2    180.00
N4G  C12G C13G H4G      0.5872   2    180.00
C11G C12G N4G  H10G     0.4455   2    180.00
C11G C12G N4G  H28G     0.6003   2    180.00
C13G C12G N4G  H10G     0.5986   2    180.00
C13G C12G N4G  H28G     0.4457   2    180.00
N1G  C14G C18G C17G     0.6093   2    180.00
N1G  C14G C18G H8G      0.6303   2    180.00
H5G  C14G C18G C17G     0.5975   2    180.00
H5G  C14G C18G H8G      0.6535   2    180.00
N1G  C15G C16G C17G     0.6116   2    180.00
N1G  C15G C16G H7G      0.6275   2    180.00
H6G  C15G C16G C17G     0.6023   2    180.00
H6G  C15G C16G H7G      0.6533   2    180.00
C15G C16G C17G C18G     0.4437   2    180.00
C15G C16G C17G N3G      0.5213   2    180.00
H7G  C16G C17G C18G     0.4725   2    180.00
H7G  C16G C17G N3G      0.5872   2    180.00
C16G C17G C18G C14G     0.4376   2    180.00
C16G C17G C18G H8G      0.4732   2    180.00
N3G  C17G C18G C14G     0.5136   2    180.00
N3G  C17G C18G H8G      0.5885   2    180.00
C16G C17G N3G  H9G      0.4457   2    180.00
C16G C17G N3G  H27G     0.5986   2    180.00
C18G C17G N3G  H9G      0.6003   2    180.00
C18G C17G N3G  H27G     0.4455   2    180.00
C4G  C19G C20G C3G      0.4347   3      0.00
C4G  C19G C20G H31G     0.4511   3      0.00
C4G  C19G C20G H32G     0.4513   3      0.00
H29G C19G C20G C3G      0.4528   3      0.00
H29G C19G C20G H31G     0.4676   3      0.00
H29G C19G C20G H32G     0.4954   3      0.00
H30G C19G C20G C3G      0.4535   3      0.00
H30G C19G C20G H31G     0.4957   3      0.00
H30G C19G C20G H32G     0.4649   3      0.00

IMPROPER
!
!V(improper) = Kpsi(psi - psi0)**2
!
!Kpsi: kcal/mole/rad**2
!psi0: degrees
!note that the second column of numbers (0) is ignored
!
!atom types             Kpsi        0  psi0
!


NONBONDED nbxmod  5 atom cdiel shift vatom vdistance vswitch -
cutnb 14.0 ctofnb 12.0 ctonnb 10.0 eps 1.0 e14fac 1.0 wmin 1.5
                !adm jr., 5/08/91, suggested cutoff scheme
!
!V(Lennard-Jones) = Eps(i,j)*[(Rmin(i,j)/r(i,j))**12 - 2(Rmin(i,j)/r(i,j))**6]
!
!epsilon [kcal/mole]: Eps(i,j) = sqrt(eps(i) * eps(j))
!Rmin/2  [A]:         Rmin(i,j) = Rmin/2(i) + Rmin/2(j)
!
!atom  ignored   epsilon     Rmin/2  ignored   eps,1-4     Rmin/2,1-4
!

C1G      0.0     -0.1050     1.9255    ! 
C2G      0.0     -0.1050     1.9255    ! 
C3G      0.0     -0.1050     1.9255    ! 
C4G      0.0     -0.1050     1.9255    ! 
C5G      0.0     -0.1050     1.9255    ! 
C6G      0.0     -0.1050     1.9255    ! 
C7G      0.0     -0.1050     1.9255    ! 
C8G      0.0     -0.1050     1.9255    ! 
N1G      0.0     -0.0690     1.8300    ! 
N2G      0.0     -0.0690     1.8300    ! 
C9G      0.0     -0.1050     1.9255    ! 
C10G     0.0     -0.1050     1.9255    ! 
C11G     0.0     -0.1050     1.9255    ! 
C12G     0.0     -0.1050     1.9255    ! 
C13G     0.0     -0.1050     1.9255    ! 
H1G      0.0     -0.0440     1.4430    ! 
H2G      0.0     -0.0440     1.4430    ! 
H3G      0.0     -0.0440     1.4430    ! 
H4G      0.0     -0.0440     1.4430    ! 
C14G     0.0     -0.1050     1.9255    ! 
C15G     0.0     -0.1050     1.9255    ! 
C16G     0.0     -0.1050     1.9255    ! 
C17G     0.0     -0.1050     1.9255    ! 
C18G     0.0     -0.1050     1.9255    ! 
H5G      0.0     -0.0440     1.4430    ! 
H6G      0.0     -0.0440     1.4430    ! 
H7G      0.0     -0.0440     1.4430    ! 
H8G      0.0     -0.0440     1.4430    ! 
N3G      0.0     -0.0690     1.8300    ! 
N4G      0.0     -0.0690     1.8300    ! 
H9G      0.0     -0.0440     1.4430    ! 
H10G     0.0     -0.0440     1.4430    ! 
H11G     0.0     -0.0440     1.4430    ! 
H12G     0.0     -0.0440     1.4430    ! 
H13G     0.0     -0.0440     1.4430    ! 
H14G     0.0     -0.0440     1.4430    ! 
H15G     0.0     -0.0440     1.4430    ! 
H16G     0.0     -0.0440     1.4430    ! 
H17G     0.0     -0.0440     1.4430    ! 
H18G     0.0     -0.0440     1.4430    ! 
H19G     0.0     -0.0440     1.4430    ! 
H20G     0.0     -0.0440     1.4430    ! 
H21G     0.0     -0.0440     1.4430    ! 
H22G     0.0     -0.0440     1.4430    ! 
H23G     0.0     -0.0440     1.4430    ! 
H24G     0.0     -0.0440     1.4430    ! 
H25G     0.0     -0.0440     1.4430    ! 
H26G     0.0     -0.0440     1.4430    ! 
H27G     0.0     -0.0440     1.4430    ! 
H28G     0.0     -0.0440     1.4430    ! 
C19G     0.0     -0.1050     1.9255    ! 
C20G     0.0     -0.1050     1.9255    ! 
H29G     0.0     -0.0440     1.4430    ! 
H30G     0.0     -0.0440     1.4430    ! 
H31G     0.0     -0.0440     1.4430    ! 
H32G     0.0     -0.0440     1.4430    ! 
END
