# Supplementary material for: A Systematic Approach: Molecular Dynamics Study and Parametrisation of Gemini Type Cationic Surfactants
Source: Int J Mol Sci. 2021 Oct 10;22(20):10939. doi: 10.3390/ijms222010939 (PMC8536075; doi:10.3390/ijms222010939)
Supplement: Supplementary file 1 [file ijms-22-10939-s001.zip › Force_fields/Alk10_00/Alk10_00.pdb]

REMARK original generated coordinate pdb file
ATOM      1  C1G A0A X   1      -0.962  -3.464  -5.001  1.00  0.00      GEM  C
ATOM      2  C2G A0A X   1      -0.541  -2.200  -4.243  1.00  0.00      GEM  C
ATOM      3  C3G A0A X   1      -1.195  -2.130  -2.856  1.00  0.00      GEM  C
ATOM      4  C4G A0A X   1      -1.038   0.452   0.117  1.00  0.00      GEM  C
ATOM      5  C5G A0A X   1      -1.675   0.524   1.511  1.00  0.00      GEM  C
ATOM      6  C6G A0A X   1      -1.276   1.780   2.299  1.00  0.00      GEM  C
ATOM      7  C7G A0A X   1      -1.930   1.850   3.686  1.00  0.00      GEM  C
ATOM      8  C8G A0A X   1      -1.509   3.113   4.444  1.00  0.00      GEM  C
ATOM      9  N1G A0A X   1      -0.316  -3.553  -6.335  1.00  0.00      GEM  N
ATOM     10  N2G A0A X   1      -2.154   3.202   5.779  1.00  0.00      GEM  N
ATOM     11  C9G A0A X   1      -1.563   2.640   6.868  1.00  0.00      GEM  C
ATOM     12 C10G A0A X   1      -3.372   3.795   5.913  1.00  0.00      GEM  C
ATOM     13 C11G A0A X   1      -4.023   3.850   7.119  1.00  0.00      GEM  C
ATOM     14 C12G A0A X   1      -3.426   3.273   8.275  1.00  0.00      GEM  C
ATOM     15 C13G A0A X   1      -2.155   2.658   8.105  1.00  0.00      GEM  C
ATOM     16  H1G A0A X   1      -0.590   2.180   6.697  1.00  0.00      GEM  H
ATOM     17  H2G A0A X   1      -3.795   4.226   5.006  1.00  0.00      GEM  H
ATOM     18  H3G A0A X   1      -4.993   4.341   7.184  1.00  0.00      GEM  H
ATOM     19  H4G A0A X   1      -1.642   2.203   8.952  1.00  0.00      GEM  H
ATOM     20 C14G A0A X   1       0.902  -4.146  -6.469  1.00  0.00      GEM  C
ATOM     21 C15G A0A X   1      -0.908  -2.991  -7.425  1.00  0.00      GEM  C
ATOM     22 C16G A0A X   1      -0.316  -3.009  -8.662  1.00  0.00      GEM  C
ATOM     23 C17G A0A X   1       0.956  -3.624  -8.831  1.00  0.00      GEM  C
ATOM     24 C18G A0A X   1       1.552  -4.201  -7.676  1.00  0.00      GEM  C
ATOM     25  H5G A0A X   1       1.325  -4.577  -5.563  1.00  0.00      GEM  H
ATOM     26  H6G A0A X   1      -1.881  -2.531  -7.254  1.00  0.00      GEM  H
ATOM     27  H7G A0A X   1      -0.829  -2.553  -9.509  1.00  0.00      GEM  H
ATOM     28  H8G A0A X   1       2.523  -4.692  -7.740  1.00  0.00      GEM  H
ATOM     29  N3G A0A X   1       1.563  -3.662 -10.027  1.00  0.00      GEM  N
ATOM     30  N4G A0A X   1      -4.034   3.311   9.470  1.00  0.00      GEM  N
ATOM     31  H9G A0A X   1       1.126  -3.247 -10.855  1.00  0.00      GEM  H
ATOM     32 H10G A0A X   1      -4.947   3.760   9.586  1.00  0.00      GEM  H
ATOM     33 H11G A0A X   1      -0.678  -4.374  -4.446  1.00  0.00      GEM  H
ATOM     34 H12G A0A X   1      -2.052  -3.484  -5.169  1.00  0.00      GEM  H
ATOM     35 H13G A0A X   1       0.556  -2.190  -4.138  1.00  0.00      GEM  H
ATOM     36 H14G A0A X   1      -0.820  -1.313  -4.834  1.00  0.00      GEM  H
ATOM     37 H15G A0A X   1      -2.290  -2.157  -2.967  1.00  0.00      GEM  H
ATOM     38 H16G A0A X   1      -0.919  -3.025  -2.278  1.00  0.00      GEM  H
ATOM     39 H17G A0A X   1      -1.323   1.347  -0.458  1.00  0.00      GEM  H
ATOM     40 H18G A0A X   1       0.058   0.487   0.217  1.00  0.00      GEM  H
ATOM     41 H19G A0A X   1      -2.771   0.493   1.411  1.00  0.00      GEM  H
ATOM     42 H20G A0A X   1      -1.391  -0.370   2.087  1.00  0.00      GEM  H
ATOM     43 H21G A0A X   1      -0.181   1.806   2.410  1.00  0.00      GEM  H
ATOM     44 H22G A0A X   1      -1.552   2.675   1.721  1.00  0.00      GEM  H
ATOM     45 H23G A0A X   1      -3.027   1.840   3.581  1.00  0.00      GEM  H
ATOM     46 H24G A0A X   1      -1.651   0.962   4.277  1.00  0.00      GEM  H
ATOM     47 H25G A0A X   1      -0.419   3.133   4.612  1.00  0.00      GEM  H
ATOM     48 H26G A0A X   1      -1.792   4.023   3.889  1.00  0.00      GEM  H
ATOM     49 H27G A0A X   1       2.476  -4.110 -10.143  1.00  0.00      GEM  H
ATOM     50 H28G A0A X   1      -3.597   2.897  10.299  1.00  0.00      GEM  H
ATOM     51 C19G A0A X   1      -1.434  -0.803  -0.673  1.00  0.00      GEM  C
ATOM     52 C20G A0A X   1      -0.796  -0.875  -2.068  1.00  0.00      GEM  C
ATOM     53 H29G A0A X   1      -2.530  -0.838  -0.773  1.00  0.00      GEM  H
ATOM     54 H30G A0A X   1      -1.148  -1.698  -0.098  1.00  0.00      GEM  H
ATOM     55 H31G A0A X   1       0.300  -0.843  -1.968  1.00  0.00      GEM  H
ATOM     56 H32G A0A X   1      -1.080   0.020  -2.644  1.00  0.00      GEM  H
END
