# Supplementary material for: A Systematic Approach: Molecular Dynamics Study and Parametrisation of Gemini Type Cationic Surfactants
Source: Int J Mol Sci. 2021 Oct 10;22(20):10939. doi: 10.3390/ijms222010939 (PMC8536075; doi:10.3390/ijms222010939)
Supplement: Supplementary file 1 [file ijms-22-10939-s001.zip › Force_fields/Alk10_00/Alk10_00.psf]

PSF

       4 !NTITLE
 REMARKS original generated structure x-plor psf file
 REMARKS topology C:/Users/Student2/Desktop/Dokumenty/do_VMD/FF/Batch4_OK/Alk10_00.top 
 REMARKS topology C:/Users/Student2/Desktop/Dokumenty/do_VMD/top_all36_lipid.rtf 
 REMARKS segment GEM { first NONE; last NONE; auto none  }

      56 !NATOM
       1 GEM  1    A0A  C1G  C1G   -0.275000       12.0110           0
       2 GEM  1    A0A  C2G  C2G    0.127000       12.0110           0
       3 GEM  1    A0A  C3G  C3G    0.143000       12.0110           0
       4 GEM  1    A0A  C4G  C4G    0.018000       12.0110           0
       5 GEM  1    A0A  C5G  C5G    0.041000       12.0110           0
       6 GEM  1    A0A  C6G  C6G   -0.005000       12.0110           0
       7 GEM  1    A0A  C7G  C7G    0.233000       12.0110           0
       8 GEM  1    A0A  C8G  C8G   -0.315000       12.0110           0
       9 GEM  1    A0A  N1G  N1G    0.191000       14.0070           0
      10 GEM  1    A0A  N2G  N2G    0.209000       14.0070           0
      11 GEM  1    A0A  C9G  C9G   -0.078000       12.0110           0
      12 GEM  1    A0A  C10G C10G  -0.090000       12.0110           0
      13 GEM  1    A0A  C11G C11G  -0.420000       12.0110           0
      14 GEM  1    A0A  C12G C12G   0.762000       12.0110           0
      15 GEM  1    A0A  C13G C13G  -0.427000       12.0110           0
      16 GEM  1    A0A  H1G  H1G    0.232000        1.0080           0
      17 GEM  1    A0A  H2G  H2G    0.237000        1.0080           0
      18 GEM  1    A0A  H3G  H3G    0.238000        1.0080           0
      19 GEM  1    A0A  H4G  H4G    0.239000        1.0080           0
      20 GEM  1    A0A  C14G C14G  -0.049000       12.0110           0
      21 GEM  1    A0A  C15G C15G  -0.082000       12.0110           0
      22 GEM  1    A0A  C16G C16G  -0.421000       12.0110           0
      23 GEM  1    A0A  C17G C17G   0.770000       12.0110           0
      24 GEM  1    A0A  C18G C18G  -0.454000       12.0110           0
      25 GEM  1    A0A  H5G  H5G    0.229000        1.0080           0
      26 GEM  1    A0A  H6G  H6G    0.235000        1.0080           0
      27 GEM  1    A0A  H7G  H7G    0.236000        1.0080           0
      28 GEM  1    A0A  H8G  H8G    0.244000        1.0080           0
      29 GEM  1    A0A  N3G  N3G   -1.071000       14.0070           0
      30 GEM  1    A0A  N4G  N4G   -1.071000       14.0070           0
      31 GEM  1    A0A  H9G  H9G    0.507000        1.0080           0
      32 GEM  1    A0A  H10G H10G   0.507000        1.0080           0
      33 GEM  1    A0A  H11G H11G   0.133000        1.0080           0
      34 GEM  1    A0A  H12G H12G   0.138000        1.0080           0
      35 GEM  1    A0A  H13G H13G  -0.003000        1.0080           0
      36 GEM  1    A0A  H14G H14G  -0.003000        1.0080           0
      37 GEM  1    A0A  H15G H15G  -0.025000        1.0080           0
      38 GEM  1    A0A  H16G H16G  -0.024000        1.0080           0
      39 GEM  1    A0A  H17G H17G  -0.021000        1.0080           0
      40 GEM  1    A0A  H18G H18G  -0.023000        1.0080           0
      41 GEM  1    A0A  H19G H19G  -0.026000        1.0080           0
      42 GEM  1    A0A  H20G H20G  -0.023000        1.0080           0
      43 GEM  1    A0A  H21G H21G   0.000000        1.0080           0
      44 GEM  1    A0A  H22G H22G   0.001000        1.0080           0
      45 GEM  1    A0A  H23G H23G  -0.025000        1.0080           0
      46 GEM  1    A0A  H24G H24G  -0.025000        1.0080           0
      47 GEM  1    A0A  H25G H25G   0.146000        1.0080           0
      48 GEM  1    A0A  H26G H26G   0.144000        1.0080           0
      49 GEM  1    A0A  H27G H27G   0.508000        1.0080           0
      50 GEM  1    A0A  H28G H28G   0.507000        1.0080           0
      51 GEM  1    A0A  C19G C19G   0.248000       12.0110           0
      52 GEM  1    A0A  C20G C20G  -0.163000       12.0110           0
      53 GEM  1    A0A  H29G H29G  -0.066000        1.0080           0
      54 GEM  1    A0A  H30G H30G  -0.065000        1.0080           0
      55 GEM  1    A0A  H31G H31G   0.014000        1.0080           0
      56 GEM  1    A0A  H32G H32G   0.015000        1.0080           0

      57 !NBOND: bonds
       1       2       1       9       1      33       1      34
       2       3       2      35       2      36       3      37
       3      38       3      52       4       5       4      39
       4      40       4      51       5       6       5      41
       5      42       6       7       6      43       6      44
       7       8       7      45       7      46       8      10
       8      47       8      48       9      20       9      21
      10      11      10      12      11      15      11      16
      12      13      12      17      13      14      13      18
      14      15      14      30      15      19      20      24
      20      25      21      22      21      26      22      23
      22      27      23      24      23      29      24      28
      29      31      29      49      30      32      30      50
      51      52      51      53      51      54      52      55
      52      56

     102 !NTHETA: angles
       1       2       3       1       2      35       1       2      36
       1       9      20       1       9      21       2       1       9
       2       1      33       2       1      34       2       3      37
       2       3      38       2       3      52       3       2      35
       3       2      36       3      52      51       3      52      55
       3      52      56       4       5       6       4       5      41
       4       5      42       4      51      52       4      51      53
       4      51      54       5       4      39       5       4      40
       5       4      51       5       6       7       5       6      43
       5       6      44       6       5      41       6       5      42
       6       7       8       6       7      45       6       7      46
       7       6      43       7       6      44       7       8      10
       7       8      47       7       8      48       8       7      45
       8       7      46       8      10      11       8      10      12
       9       1      33       9       1      34       9      20      24
       9      20      25       9      21      22       9      21      26
      10       8      47      10       8      48      10      11      15
      10      11      16      10      12      13      10      12      17
      11      10      12      11      15      14      11      15      19
      12      13      14      12      13      18      13      12      17
      13      14      15      13      14      30      14      13      18
      14      15      19      14      30      32      14      30      50
      15      11      16      15      14      30      20       9      21
      20      24      23      20      24      28      21      22      23
      21      22      27      22      21      26      22      23      24
      22      23      29      23      22      27      23      24      28
      23      29      31      23      29      49      24      20      25
      24      23      29      31      29      49      32      30      50
      33       1      34      35       2      36      37       3      38
      37       3      52      38       3      52      39       4      40
      39       4      51      40       4      51      41       5      42
      43       6      44      45       7      46      47       8      48
      51      52      55      51      52      56      52      51      53
      52      51      54      53      51      54      55      52      56

     149 !NPHI: dihedrals
       1       2       3      37       1       2       3      38
       1       2       3      52       1       9      20      24
       1       9      20      25       1       9      21      22
       1       9      21      26       2       1       9      20
       2       1       9      21       2       3      52      51
       2       3      52      55       2       3      52      56
       4       5       6       7       4       5       6      43
       4       5       6      44       4      51      52       3
       4      51      52      55       4      51      52      56
       5       4      51      52       5       4      51      53
       5       4      51      54       5       6       7       8
       5       6       7      45       5       6       7      46
       6       7       8      10       6       7       8      47
       6       7       8      48       7       8      10      11
       7       8      10      12       8      10      11      15
       8      10      11      16       8      10      12      13
       8      10      12      17       9       1       2       3
       9       1       2      35       9       1       2      36
       9      20      24      23       9      20      24      28
       9      21      22      23       9      21      22      27
      10      11      15      14      10      11      15      19
      10      12      13      14      10      12      13      18
      11      10      12      13      11      10      12      17
      12      10      11      15      12      10      11      16
      12      13      14      15      12      13      14      30
      13      14      15      11      13      14      15      19
      13      14      30      32      13      14      30      50
      15      14      30      32      15      14      30      50
      16      11      15      14      16      11      15      19
      17      12      13      14      17      12      13      18
      18      13      14      15      18      13      14      30
      20       9      21      22      20       9      21      26
      21       9      20      24      21       9      20      25
      21      22      23      24      21      22      23      29
      22      23      24      20      22      23      24      28
      22      23      29      31      22      23      29      49
      24      23      29      31      24      23      29      49
      25      20      24      23      25      20      24      28
      26      21      22      23      26      21      22      27
      27      22      23      24      27      22      23      29
      29      23      24      20      29      23      24      28
      30      14      15      11      30      14      15      19
      33       1       2       3      33       1       2      35
      33       1       2      36      33       1       9      20
      33       1       9      21      34       1       2       3
      34       1       2      35      34       1       2      36
      34       1       9      20      34       1       9      21
      35       2       3      37      35       2       3      38
      35       2       3      52      36       2       3      37
      36       2       3      38      36       2       3      52
      37       3      52      51      37       3      52      55
      37       3      52      56      38       3      52      51
      38       3      52      55      38       3      52      56
      39       4       5       6      39       4       5      41
      39       4       5      42      39       4      51      52
      39       4      51      53      39       4      51      54
      40       4       5       6      40       4       5      41
      40       4       5      42      40       4      51      52
      40       4      51      53      40       4      51      54
      41       5       6       7      41       5       6      43
      41       5       6      44      42       5       6       7
      42       5       6      43      42       5       6      44
      43       6       7       8      43       6       7      45
      43       6       7      46      44       6       7       8
      44       6       7      45      44       6       7      46
      45       7       8      10      45       7       8      47
      45       7       8      48      46       7       8      10
      46       7       8      47      46       7       8      48
      47       8      10      11      47       8      10      12
      48       8      10      11      48       8      10      12
      51       4       5       6      51       4       5      41
      51       4       5      42      53      51      52       3
      53      51      52      55      53      51      52      56
      54      51      52       3      54      51      52      55
      54      51      52      56

       0 !NIMPHI: impropers


       0 !NDON: donors


       0 !NACC: acceptors


       0 !NNB

       0       0       0       0       0       0       0       0
       0       0       0       0       0       0       0       0
       0       0       0       0       0       0       0       0
       0       0       0       0       0       0       0       0
       0       0       0       0       0       0       0       0
       0       0       0       0       0       0       0       0
       0       0       0       0       0       0       0       0

       1       0 !NGRP
       0       0       0
