# Supplementary material for: A Systematic Approach: Molecular Dynamics Study and Parametrisation of Gemini Type Cationic Surfactants
Source: Int J Mol Sci. 2021 Oct 10;22(20):10939. doi: 10.3390/ijms222010939 (PMC8536075; doi:10.3390/ijms222010939)
Supplement: Supplementary file 1 [file ijms-22-10939-s001.zip › Force_fields/Alk10_06/Alk10_06.par]

!>>>>>> Combined CHARMM All-Hydrogen Parameter File for <<<<<<<<<
!>>>>>>>>> CHARMM22 Proteins and CHARMM27 Lipids <<<<<<<<<<
!from
!>>>> CHARMM22 All-Hydrogen Parameter File for Proteins <<<<<<<<<<
!>>>>>>>>>>>>>>>>>>>>>> August 1999 <<<<<<<<<<<<<<<<<<<<<<<<<<<<<
!>>>>>>> Direct comments to Alexander D. MacKerell Jr. <<<<<<<<<
!>>>>>> 410-706-7442 or email: alex,mmiris.ab.umd.edu  <<<<<<<<<
!and !  \\\ CHARMM27 All-Hydrogen Lipid Parameter File ///////
!  \\\\\\\\\ Developmental /////////////////////////
!              Alexander D. MacKerell Jr.
!                     August 1999
! All comments to ADM jr.  email:alex,mmiris.ab.umd.edu
!              telephone: 410-706-7442
!


! +++++++++++++++++++++++++++++++++++++++++++++++++++++++++++++++++++++++++++++
! + Residue topologies/parameters generated by PARATOOL.                      +
! +                                                                           +
! + PARATOOL is an interactive tool for generation of force field parameters. +
! + and can be obtained free of charge from                                   +
! + http://bioinf.charite.de/biophys/paratool                                 +
! +                                                                           +
! + Author:                                                                   +
! + Jan Saam                                                                  +
! + Institute of Biochemistry                                                 +
! + Charite Berlin                                                            +
! + Germany                                                                   +
! + saam@charite.de                                                           +
! +                                                                           +
! + CITATION:                                                                 +
! + If you use PARATOOL or topologies/parameters generated by this program,   +
! + please cite the following work:                                           +
! + Saam, et al. (2006), ...                                                  +
! +++++++++++++++++++++++++++++++++++++++++++++++++++++++++++++++++++++++++++++


! Parameters for components A0B
! To be used in combination with:
! [DEFAULTDIR]/par_all27_prot_lipid_na.inp


BONDS
!
!V(bond) = Kb(b - b0)**2
!
!Kb: kcal/mole/A**2
!b0: A
!
!atom type   Kb         b0
!

C1G  C2G     284.756    1.5320
C1G  N1G     301.814    1.4843
C1G  H11G    313.600    1.1029
C1G  H12G    314.045    1.1028
C2G  C3G     286.194    1.5350
C2G  H13G    325.807    1.1022
C2G  H14G    325.852    1.1022
C3G  C4G     286.208    1.5354
C3G  H15G    334.164    1.1009
C3G  H16G    334.036    1.1009
C4G  H17G    333.573    1.1010
C4G  H18G    333.561    1.1010
C4G  C30G    285.767    1.5352
C5G  H19G    333.605    1.1010
C5G  H20G    333.513    1.1010
C5G  C31G    285.763    1.5352
C5G  C32G    286.166    1.5354
C6G  C7G     284.332    1.5320
C6G  H21G    325.822    1.1022
C6G  H22G    325.872    1.1022
C6G  C32G    285.961    1.5350
C7G  N2G     299.493    1.4840
C7G  H23G    313.846    1.1029
C7G  H24G    313.469    1.1030
N1G  C13G    413.311    1.3639
N1G  C14G    420.493    1.3601
N2G  C8G     420.555    1.3601
N2G  C9G     413.447    1.3640
C8G  C12G    465.081    1.3723
C8G  H1G     360.346    1.0894
C9G  C10G    473.945    1.3685
C9G  H2G     360.538    1.0893
C10G C11G    363.437    1.4285
C10G H3G     358.041    1.0899
C11G C12G    366.485    1.4267
C11G N4G     541.932    1.3406
C12G H4G     365.030    1.0871
C13G C17G    473.492    1.3683
C13G H5G     360.629    1.0892
C14G C15G    463.520    1.3726
C14G H6G     360.304    1.0894
C15G C16G    364.435    1.4268
C15G H7G     365.132    1.0870
C16G C17G    361.648    1.4283
C16G N3G     540.010    1.3407
C17G H8G     357.978    1.0899
N3G  H9G     364.568    1.0341
N3G  C18G    327.684    1.4649
N4G  H10G    364.484    1.0341
N4G  C24G    326.589    1.4652
C18G C19G    278.176    1.5367
C18G H25G    311.965    1.1038
C18G H26G    314.651    1.1027
C19G C20G    285.625    1.5348
C19G H27G    326.302    1.1020
C19G H28G    326.346    1.1020
C20G C21G    285.956    1.5353
C20G H29G    333.257    1.1012
C20G H30G    333.340    1.1012
C21G C22G    285.900    1.5352
C21G H31G    333.047    1.1013
C21G H32G    332.934    1.1013
C22G C23G    290.466    1.5339
C22G H33G    334.538    1.1005
C22G H34G    334.574    1.1005
C23G H35G    343.559    1.0983
C23G H36G    343.513    1.0983
C23G H37G    345.541    1.0974
C24G C25G    278.367    1.5366
C24G H38G    311.812    1.1038
C24G H39G    314.741    1.1027
C25G C26G    285.620    1.5348
C25G H40G    326.348    1.1020
C25G H41G    326.356    1.1020
C26G C27G    285.954    1.5353
C26G H42G    333.285    1.1012
C26G H43G    333.367    1.1012
C27G C28G    285.938    1.5352
C27G H44G    332.965    1.1013
C27G H45G    333.062    1.1013
C28G C29G    290.458    1.5339
C28G H46G    334.587    1.1005
C28G H47G    334.564    1.1005
C29G H48G    343.518    1.0983
C29G H49G    343.552    1.0983
C29G H50G    345.547    1.0974
C30G C31G    285.579    1.5353
C30G H51G    332.980    1.1013
C30G H52G    332.834    1.1013
C31G H53G    332.910    1.1013
C31G H54G    332.907    1.1013
C32G H55G    334.075    1.1009
C32G H56G    334.132    1.1009


ANGLES
!
!V(angle) = Ktheta(Theta - Theta0)**2
!
!V(Urey-Bradley) = Kub(S - S0)**2
!
!Ktheta: kcal/mole/rad**2
!Theta0: degrees
!Kub: kcal/mole/A**2 (Urey-Bradley)
!S0: A
!
!atom types        Ktheta    Theta0    Kub      S0
!

C2G  C1G  N1G      43.639    112.07
C2G  C1G  H11G     15.460    111.11
C2G  C1G  H12G     15.449    111.17
N1G  C1G  H11G     17.614    106.92
N1G  C1G  H12G     17.454    107.01
H11G C1G  H12G      6.162    108.35
C1G  C2G  C3G      37.089    111.62
C1G  C2G  H13G     13.804    109.17
C1G  C2G  H14G     13.870    109.18
C3G  C2G  H13G     13.356    109.70
C3G  C2G  H14G     13.474    109.90
H13G C2G  H14G      5.298    107.18
C2G  C3G  C4G      38.014    112.97
C2G  C3G  H15G     14.107    109.43
C2G  C3G  H16G     14.186    109.25
C4G  C3G  H15G     14.047    109.28
C4G  C3G  H16G     13.988    109.28
H15G C3G  H16G      5.296    106.42
C3G  C4G  H17G     14.185    109.19
C3G  C4G  H18G     14.136    109.19
C3G  C4G  C30G     38.289    113.38
H17G C4G  H18G      5.274    106.32
H17G C4G  C30G     14.168    109.34
H18G C4G  C30G     14.086    109.18
H19G C5G  H20G      5.281    106.32
H19G C5G  C31G     14.105    109.33
H19G C5G  C32G     14.177    109.18
H20G C5G  C31G     14.208    109.19
H20G C5G  C32G     14.192    109.20
C31G C5G  C32G     38.565    113.37
C7G  C6G  H21G     13.901    109.21
C7G  C6G  H22G     13.907    109.13
C7G  C6G  C32G     37.898    111.61
H21G C6G  H22G      5.319    107.18
H21G C6G  C32G     13.470    109.86
H22G C6G  C32G     13.581    109.75
C6G  C7G  N2G      44.262    112.06
C6G  C7G  H23G     15.442    111.11
C6G  C7G  H24G     15.595    111.16
N2G  C7G  H23G     17.493    106.91
N2G  C7G  H24G     17.643    107.05
H23G C7G  H24G      6.165    108.33
C1G  N1G  C13G     38.501    120.25
C1G  N1G  C14G     38.437    120.59
C13G N1G  C14G     26.771    119.10
C7G  N2G  C8G      40.130    120.46
C7G  N2G  C9G      39.763    120.36
C8G  N2G  C9G      26.583    119.12
N2G  C8G  C12G     25.836    122.27
N2G  C8G  H1G      27.449    115.86
C12G C8G  H1G      24.704    121.87
N2G  C9G  C10G     25.661    121.82
N2G  C9G  H2G      27.259    115.94
C10G C9G  H2G      24.526    122.24
C9G  C10G C11G     24.813    120.47
C9G  C10G H3G      23.728    119.39
C11G C10G H3G      23.688    120.14
C10G C11G C12G     25.167    116.32
C10G C11G N4G      45.538    120.31
C12G C11G N4G      48.177    123.37
C8G  C12G C11G     24.327    119.99
C8G  C12G H4G      24.267    118.61
C11G C12G H4G      23.679    121.40
N1G  C13G C17G     25.696    121.84
N1G  C13G H5G      27.236    115.92
C17G C13G H5G      24.526    122.24
N1G  C14G C15G     25.869    122.28
N1G  C14G H6G      27.406    115.84
C15G C14G H6G      24.682    121.88
C14G C15G C16G     24.350    119.99
C14G C15G H7G      24.237    118.58
C16G C15G H7G      23.740    121.43
C15G C16G C17G     25.081    116.31
C15G C16G N3G      46.389    123.40
C17G C16G N3G      44.055    120.29
C13G C17G C16G     24.666    120.48
C13G C17G H8G      23.753    119.37
C16G C17G H8G      23.627    120.14
C16G N3G  H9G      31.874    116.92
C16G N3G  C18G     42.827    126.26
H9G  N3G  C18G     29.237    116.60
C11G N4G  H10G     31.796    116.84
C11G N4G  C24G     43.594    126.29
H10G N4G  C24G     29.445    116.70
N3G  C18G C19G     42.064    113.20
N3G  C18G H25G     17.681    108.89
N3G  C18G H26G     16.639    106.47
C19G C18G H25G     16.078    110.62
C19G C18G H26G     15.960    110.10
H25G C18G H26G      6.050    107.31
C18G C19G C20G     36.445    112.09
C18G C19G H27G     13.631    108.87
C18G C19G H28G     13.826    109.34
C20G C19G H27G     13.316    109.77
C20G C19G H28G     13.467    109.69
H27G C19G H28G      5.262    106.94
C19G C20G C21G     37.134    113.21
C19G C20G H29G     13.992    109.32
C19G C20G H30G     13.981    109.34
C21G C20G H29G     13.970    109.20
C21G C20G H30G     13.968    109.22
H29G C20G H30G      5.260    106.32
C20G C21G C22G     37.427    113.54
C20G C21G H31G     14.035    109.23
C20G C21G H32G     14.045    109.25
C22G C21G H31G     14.029    109.16
C22G C21G H32G     14.042    109.15
H31G C21G H32G      5.243    106.27
C21G C22G C23G     37.707    113.19
C21G C22G H33G     14.033    109.19
C21G C22G H34G     14.040    109.19
C23G C22G H33G     13.995    109.39
C23G C22G H34G     14.001    109.39
H33G C22G H34G      5.277    106.26
C22G C23G H35G     29.777    111.12
C22G C23G H36G     29.795    111.12
C22G C23G H37G     29.225    111.41
H35G C23G H36G     15.046    107.59
H35G C23G H37G     15.043    107.71
H36G C23G H37G     15.046    107.71
N4G  C24G C25G     42.167    113.21
N4G  C24G H38G     17.732    108.90
N4G  C24G H39G     16.642    106.46
C25G C24G H38G     16.105    110.62
C25G C24G H39G     16.005    110.10
H38G C24G H39G      6.052    107.30
C24G C25G C26G     36.634    112.09
C24G C25G H40G     13.813    109.34
C24G C25G H41G     13.656    108.88
C26G C25G H40G     13.498    109.68
C26G C25G H41G     13.337    109.78
H40G C25G H41G      5.268    106.94
C25G C26G C27G     37.267    113.20
C25G C26G H42G     14.000    109.32
C25G C26G H43G     13.990    109.34
C27G C26G H42G     13.975    109.21
C27G C26G H43G     13.986    109.22
H42G C26G H43G      5.264    106.32
C26G C27G C28G     37.521    113.54
C26G C27G H44G     14.049    109.24
C26G C27G H45G     14.054    109.23
C28G C27G H44G     14.050    109.15
C28G C27G H45G     14.039    109.16
H44G C27G H45G      5.246    106.27
C27G C28G C29G     37.711    113.19
C27G C28G H46G     14.037    109.19
C27G C28G H47G     14.032    109.19
C29G C28G H46G     13.998    109.39
C29G C28G H47G     13.998    109.39
H46G C28G H47G      5.277    106.26
C28G C29G H48G     29.769    111.12
C28G C29G H49G     29.776    111.12
C28G C29G H50G     29.226    111.41
H48G C29G H49G     15.043    107.59
H48G C29G H50G     15.042    107.71
H49G C29G H50G     15.042    107.71
C4G  C30G C31G     38.236    113.47
C4G  C30G H51G     14.137    109.28
C4G  C30G H52G     14.222    109.13
C31G C30G H51G     14.141    109.22
C31G C30G H52G     14.102    109.22
H51G C30G H52G      5.266    106.27
C5G  C31G C30G     38.242    113.49
C5G  C31G H53G     14.225    109.27
C5G  C31G H54G     14.150    109.13
C30G C31G H53G     14.164    109.21
C30G C31G H54G     14.077    109.22
H53G C31G H54G      5.265    106.27
C5G  C32G C6G      38.396    112.98
C5G  C32G H55G     14.121    109.26
C5G  C32G H56G     13.974    109.30
C6G  C32G H55G     14.242    109.41
C6G  C32G H56G     14.151    109.26
H55G C32G H56G      5.304    106.42


DIHEDRALS
!
!V(dihedral) = Kchi(1 + cos(n(chi) - delta))
!
!Kchi: kcal/mole
!n: multiplicity
!delta: degrees
!
!atom types             Kchi     n    delta
!

N1G  C1G  C2G  C3G      0.5481   3      0.00
N1G  C1G  C2G  H13G     0.5291   3      0.00
N1G  C1G  C2G  H14G     0.5332   3      0.00
H11G C1G  C2G  C3G      0.5005   3      0.00
H11G C1G  C2G  H13G     0.5365   3      0.00
H11G C1G  C2G  H14G     0.4990   3      0.00
H12G C1G  C2G  C3G      0.4944   3      0.00
H12G C1G  C2G  H13G     0.5001   3      0.00
H12G C1G  C2G  H14G     0.5339   3      0.00
C2G  C1G  N1G  C13G     0.0857   6      0.00
C2G  C1G  N1G  C14G     0.0860   6      0.00
H11G C1G  N1G  C13G     0.0972   6      0.00
H11G C1G  N1G  C14G     0.0994   6      0.00
H12G C1G  N1G  C13G     0.0999   6      0.00
H12G C1G  N1G  C14G     0.0966   6      0.00
C1G  C2G  C3G  C4G      0.4626   3      0.00
C1G  C2G  C3G  H15G     0.4654   3      0.00
C1G  C2G  C3G  H16G     0.4684   3      0.00
H13G C2G  C3G  C4G      0.4606   3      0.00
H13G C2G  C3G  H15G     0.4768   3      0.00
H13G C2G  C3G  H16G     0.5023   3      0.00
H14G C2G  C3G  C4G      0.4589   3      0.00
H14G C2G  C3G  H15G     0.5011   3      0.00
H14G C2G  C3G  H16G     0.4728   3      0.00
C2G  C3G  C4G  H17G     0.4655   3      0.00
C2G  C3G  C4G  H18G     0.4631   3      0.00
C2G  C3G  C4G  C30G     0.4821   3      0.00
H15G C3G  C4G  H17G     0.4959   3      0.00
H15G C3G  C4G  H18G     0.4706   3      0.00
H15G C3G  C4G  C30G     0.4618   3      0.00
H16G C3G  C4G  H17G     0.4696   3      0.00
H16G C3G  C4G  H18G     0.4988   3      0.00
H16G C3G  C4G  C30G     0.4664   3      0.00
C3G  C4G  C30G C31G     0.4607   3      0.00
C3G  C4G  C30G H51G     0.4562   3      0.00
C3G  C4G  C30G H52G     0.4585   3      0.00
H17G C4G  C30G C31G     0.4552   3      0.00
H17G C4G  C30G H51G     0.4963   3      0.00
H17G C4G  C30G H52G     0.4674   3      0.00
H18G C4G  C30G C31G     0.4560   3      0.00
H18G C4G  C30G H51G     0.4707   3      0.00
H18G C4G  C30G H52G     0.4966   3      0.00
H19G C5G  C31G C30G     0.4540   3      0.00
H19G C5G  C31G H53G     0.4967   3      0.00
H19G C5G  C31G H54G     0.4716   3      0.00
H20G C5G  C31G C30G     0.4572   3      0.00
H20G C5G  C31G H53G     0.4675   3      0.00
H20G C5G  C31G H54G     0.4965   3      0.00
C32G C5G  C31G C30G     0.4616   3      0.00
C32G C5G  C31G H53G     0.4578   3      0.00
C32G C5G  C31G H54G     0.4572   3      0.00
H19G C5G  C32G C6G      0.4645   3      0.00
H19G C5G  C32G H55G     0.4959   3      0.00
H19G C5G  C32G H56G     0.4724   3      0.00
H20G C5G  C32G C6G      0.4704   3      0.00
H20G C5G  C32G H55G     0.4693   3      0.00
H20G C5G  C32G H56G     0.4985   3      0.00
C31G C5G  C32G C6G      0.4928   3      0.00
C31G C5G  C32G H55G     0.4682   3      0.00
C31G C5G  C32G H56G     0.4637   3      0.00
H21G C6G  C7G  N2G      0.5294   3      0.00
H21G C6G  C7G  H23G     0.5058   3      0.00
H21G C6G  C7G  H24G     0.5342   3      0.00
H22G C6G  C7G  N2G      0.5376   3      0.00
H22G C6G  C7G  H23G     0.5369   3      0.00
H22G C6G  C7G  H24G     0.5001   3      0.00
C32G C6G  C7G  N2G      0.5664   3      0.00
C32G C6G  C7G  H23G     0.5033   3      0.00
C32G C6G  C7G  H24G     0.5093   3      0.00
C7G  C6G  C32G C5G      0.4658   3      0.00
C7G  C6G  C32G H55G     0.4683   3      0.00
C7G  C6G  C32G H56G     0.4662   3      0.00
H21G C6G  C32G C5G      0.4576   3      0.00
H21G C6G  C32G H55G     0.5021   3      0.00
H21G C6G  C32G H56G     0.4798   3      0.00
H22G C6G  C32G C5G      0.4630   3      0.00
H22G C6G  C32G H55G     0.4745   3      0.00
H22G C6G  C32G H56G     0.5019   3      0.00
C6G  C7G  N2G  C8G      0.0891   6      0.00
C6G  C7G  N2G  C9G      0.0861   6      0.00
H23G C7G  N2G  C8G      0.0967   6      0.00
H23G C7G  N2G  C9G      0.1000   6      0.00
H24G C7G  N2G  C8G      0.1006   6      0.00
H24G C7G  N2G  C9G      0.0969   6    215.22
C1G  N1G  C13G C17G     0.4448   2    180.00
C1G  N1G  C13G H5G      0.4292   2    180.00
C14G N1G  C13G C17G     0.5030   2    180.00
C14G N1G  C13G H5G      0.4587   2    180.00
C1G  N1G  C14G C15G     0.4530   2    180.00
C1G  N1G  C14G H6G      0.4362   2    180.00
C13G N1G  C14G C15G     0.5067   2    180.00
C13G N1G  C14G H6G      0.4677   2    180.00
C7G  N2G  C8G  C12G     0.5026   2    180.00
C7G  N2G  C8G  H1G      0.4479   2    180.00
C9G  N2G  C8G  C12G     0.5219   2    180.00
C9G  N2G  C8G  H1G      0.4665   2    180.00
C7G  N2G  C9G  C10G     0.4887   2    180.00
C7G  N2G  C9G  H2G      0.4452   2    180.00
C8G  N2G  C9G  C10G     0.5115   2    180.00
C8G  N2G  C9G  H2G      0.4589   2    180.00
N2G  C8G  C12G C11G     0.6070   2    180.00
N2G  C8G  C12G H4G      0.6351   2    180.00
H1G  C8G  C12G C11G     0.6067   2    180.00
H1G  C8G  C12G H4G      0.6481   2    180.00
N2G  C9G  C10G C11G     0.6038   2    180.00
N2G  C9G  C10G H3G      0.6373   2    180.00
H2G  C9G  C10G C11G     0.6178   2    180.00
H2G  C9G  C10G H3G      0.6507   2    180.00
C9G  C10G C11G C12G     0.4556   2    180.00
C9G  C10G C11G N4G      0.5388   2    180.00
H3G  C10G C11G C12G     0.4628   2    180.00
H3G  C10G C11G N4G      0.5780   2    180.00
C10G C11G C12G C8G      0.4481   2    180.00
C10G C11G C12G H4G      0.4753   2    180.00
N4G  C11G C12G C8G      0.5524   2    180.00
N4G  C11G C12G H4G      0.5697   2    180.00
C10G C11G N4G  H10G     0.5356   2    180.00
C10G C11G N4G  C24G     0.5574   2    180.00
C12G C11G N4G  H10G     0.6161   2    180.00
C12G C11G N4G  C24G     0.4884   2    180.00
N1G  C13G C17G C16G     0.5994   2    180.00
N1G  C13G C17G H8G      0.6290   2    180.00
H5G  C13G C17G C16G     0.5979   2    180.00
H5G  C13G C17G H8G      0.6511   2    180.00
N1G  C14G C15G C16G     0.6066   2    180.00
N1G  C14G C15G H7G      0.6207   2    180.00
H6G  C14G C15G C16G     0.5938   2    180.00
H6G  C14G C15G H7G      0.6485   2    180.00
C14G C15G C16G C17G     0.4287   2    180.00
C14G C15G C16G N3G      0.5111   2    180.00
H7G  C15G C16G C17G     0.4737   2    180.00
H7G  C15G C16G N3G      0.5614   2    180.00
C15G C16G C17G C13G     0.4261   2    180.00
C15G C16G C17G H8G      0.4626   2    180.00
N3G  C16G C17G C13G     0.4862   2    180.00
N3G  C16G C17G H8G      0.5709   2    180.00
C15G C16G N3G  H9G      0.5899   2    180.00
C15G C16G N3G  C18G     0.4554   2    180.00
C17G C16G N3G  H9G      0.5089   2    180.00
C17G C16G N3G  C18G     0.5150   2    180.00
C16G N3G  C18G C19G     0.0897   6     95.23
C16G N3G  C18G H25G     0.0960   6    218.71
C16G N3G  C18G H26G     0.1056   6      0.00
H9G  N3G  C18G C19G     0.0821   6      0.00
H9G  N3G  C18G H25G     0.0978   6      0.00
H9G  N3G  C18G H26G     0.0975   6      0.00
C11G N4G  C24G C25G     0.0927   6    264.70
C11G N4G  C24G H38G     0.0966   6    141.21
C11G N4G  C24G H39G     0.1059   6      0.00
H10G N4G  C24G C25G     0.0846   6      0.00
H10G N4G  C24G H38G     0.0985   6      0.00
H10G N4G  C24G H39G     0.0977   6      0.00
N3G  C18G C19G C20G     0.4903   3      0.00
N3G  C18G C19G H27G     0.5025   3      0.00
N3G  C18G C19G H28G     0.5014   3      0.00
H25G C18G C19G C20G     0.4813   3      0.00
H25G C18G C19G H27G     0.4886   3      0.00
H25G C18G C19G H28G     0.5245   3      0.00
H26G C18G C19G C20G     0.4807   3      0.00
H26G C18G C19G H27G     0.5238   3      0.00
H26G C18G C19G H28G     0.4858   3      0.00
C18G C19G C20G C21G     0.4385   3      0.00
C18G C19G C20G H29G     0.4574   3      0.00
C18G C19G C20G H30G     0.4563   3      0.00
H27G C19G C20G C21G     0.4511   3      0.00
H27G C19G C20G H29G     0.4967   3      0.00
H27G C19G C20G H30G     0.4673   3      0.00
H28G C19G C20G C21G     0.4522   3      0.00
H28G C19G C20G H29G     0.4683   3      0.00
H28G C19G C20G H30G     0.4972   3      0.00
C19G C20G C21G C22G     0.4345   3      0.00
C19G C20G C21G H31G     0.4511   3      0.00
C19G C20G C21G H32G     0.4516   3      0.00
H29G C20G C21G C22G     0.4504   3      0.00
H29G C20G C21G H31G     0.4952   3      0.00
H29G C20G C21G H32G     0.4662   3      0.00
H30G C20G C21G C22G     0.4499   3      0.00
H30G C20G C21G H31G     0.4658   3      0.00
H30G C20G C21G H32G     0.4948   3      0.00
C20G C21G C22G C23G     0.4375   3      0.00
C20G C21G C22G H33G     0.4511   3      0.00
C20G C21G C22G H34G     0.4515   3      0.00
H31G C21G C22G C23G     0.4523   3      0.00
H31G C21G C22G H33G     0.4648   3      0.00
H31G C21G C22G H34G     0.4952   3      0.00
H32G C21G C22G C23G     0.4524   3      0.00
H32G C21G C22G H33G     0.4952   3      0.00
H32G C21G C22G H34G     0.4648   3      0.00
C21G C22G C23G H35G     0.4469   3      0.00
C21G C22G C23G H36G     0.4467   3      0.00
C21G C22G C23G H37G     0.4549   3      0.00
H33G C22G C23G H35G     0.4636   3      0.00
H33G C22G C23G H36G     0.4895   3      0.00
H33G C22G C23G H37G     0.4682   3      0.00
H34G C22G C23G H35G     0.4896   3      0.00
H34G C22G C23G H36G     0.4634   3      0.00
H34G C22G C23G H37G     0.4683   3      0.00
N4G  C24G C25G C26G     0.4960   3      0.00
N4G  C24G C25G H40G     0.5042   3      0.00
N4G  C24G C25G H41G     0.5052   3      0.00
H38G C24G C25G C26G     0.4829   3      0.00
H38G C24G C25G H40G     0.5248   3      0.00
H38G C24G C25G H41G     0.4895   3      0.00
H39G C24G C25G C26G     0.4813   3      0.00
H39G C24G C25G H40G     0.4867   3      0.00
H39G C24G C25G H41G     0.5238   3      0.00
C24G C25G C26G C27G     0.4354   3      0.00
C24G C25G C26G H42G     0.4559   3      0.00
C24G C25G C26G H43G     0.4556   3      0.00
H40G C25G C26G C27G     0.4517   3      0.00
H40G C25G C26G H42G     0.4685   3      0.00
H40G C25G C26G H43G     0.4974   3      0.00
H41G C25G C26G C27G     0.4509   3      0.00
H41G C25G C26G H42G     0.4967   3      0.00
H41G C25G C26G H43G     0.4678   3      0.00
C25G C26G C27G C28G     0.4354   3      0.00
C25G C26G C27G H44G     0.4519   3      0.00
C25G C26G C27G H45G     0.4515   3      0.00
H42G C26G C27G C28G     0.4507   3      0.00
H42G C26G C27G H44G     0.4667   3      0.00
H42G C26G C27G H45G     0.4952   3      0.00
H43G C26G C27G C28G     0.4503   3      0.00
H43G C26G C27G H44G     0.4949   3      0.00
H43G C26G C27G H45G     0.4661   3      0.00
C26G C27G C28G C29G     0.4368   3      0.00
C26G C27G C28G H46G     0.4509   3      0.00
C26G C27G C28G H47G     0.4511   3      0.00
H44G C27G C28G C29G     0.4522   3      0.00
H44G C27G C28G H46G     0.4647   3      0.00
H44G C27G C28G H47G     0.4951   3      0.00
H45G C27G C28G C29G     0.4523   3      0.00
H45G C27G C28G H46G     0.4952   3      0.00
H45G C27G C28G H47G     0.4649   3      0.00
C27G C28G C29G H48G     0.4467   3      0.00
C27G C28G C29G H49G     0.4467   3      0.00
C27G C28G C29G H50G     0.4546   3      0.00
H46G C28G C29G H48G     0.4635   3      0.00
H46G C28G C29G H49G     0.4895   3      0.00
H46G C28G C29G H50G     0.4683   3      0.00
H47G C28G C29G H48G     0.4895   3      0.00
H47G C28G C29G H49G     0.4634   3      0.00
H47G C28G C29G H50G     0.4682   3      0.00
C4G  C30G C31G C5G      0.4821   3      0.00
C4G  C30G C31G H53G     0.4633   3      0.00
C4G  C30G C31G H54G     0.4604   3      0.00
H51G C30G C31G C5G      0.4600   3      0.00
H51G C30G C31G H53G     0.4938   3      0.00
H51G C30G C31G H54G     0.4685   3      0.00
H52G C30G C31G C5G      0.4649   3      0.00
H52G C30G C31G H53G     0.4669   3      0.00
H52G C30G C31G H54G     0.4967   3      0.00

IMPROPER
!
!V(improper) = Kpsi(psi - psi0)**2
!
!Kpsi: kcal/mole/rad**2
!psi0: degrees
!note that the second column of numbers (0) is ignored
!
!atom types             Kpsi        0  psi0
!


NONBONDED nbxmod  5 atom cdiel shift vatom vdistance vswitch -
cutnb 14.0 ctofnb 12.0 ctonnb 10.0 eps 1.0 e14fac 1.0 wmin 1.5
                !adm jr., 5/08/91, suggested cutoff scheme
!
!V(Lennard-Jones) = Eps(i,j)*[(Rmin(i,j)/r(i,j))**12 - 2(Rmin(i,j)/r(i,j))**6]
!
!epsilon [kcal/mole]: Eps(i,j) = sqrt(eps(i) * eps(j))
!Rmin/2  [A]:         Rmin(i,j) = Rmin/2(i) + Rmin/2(j)
!
!atom  ignored   epsilon     Rmin/2  ignored   eps,1-4     Rmin/2,1-4
!

C1G      0.0     -0.1050     1.9255    ! 
C2G      0.0     -0.1050     1.9255    ! 
C3G      0.0     -0.1050     1.9255    ! 
C4G      0.0     -0.1050     1.9255    ! 
C5G      0.0     -0.1050     1.9255    ! 
C6G      0.0     -0.1050     1.9255    ! 
C7G      0.0     -0.1050     1.9255    ! 
N1G      0.0     -0.0690     1.8300    ! 
N2G      0.0     -0.0690     1.8300    ! 
C8G      0.0     -0.1050     1.9255    ! 
C9G      0.0     -0.1050     1.9255    ! 
C10G     0.0     -0.1050     1.9255    ! 
C11G     0.0     -0.1050     1.9255    ! 
C12G     0.0     -0.1050     1.9255    ! 
H1G      0.0     -0.0440     1.4430    ! 
H2G      0.0     -0.0440     1.4430    ! 
H3G      0.0     -0.0440     1.4430    ! 
H4G      0.0     -0.0440     1.4430    ! 
C13G     0.0     -0.1050     1.9255    ! 
C14G     0.0     -0.1050     1.9255    ! 
C15G     0.0     -0.1050     1.9255    ! 
C16G     0.0     -0.1050     1.9255    ! 
C17G     0.0     -0.1050     1.9255    ! 
H5G      0.0     -0.0440     1.4430    ! 
H6G      0.0     -0.0440     1.4430    ! 
H7G      0.0     -0.0440     1.4430    ! 
H8G      0.0     -0.0440     1.4430    ! 
N3G      0.0     -0.0690     1.8300    ! 
N4G      0.0     -0.0690     1.8300    ! 
H9G      0.0     -0.0440     1.4430    ! 
H10G     0.0     -0.0440     1.4430    ! 
C18G     0.0     -0.1050     1.9255    ! 
C19G     0.0     -0.1050     1.9255    ! 
C20G     0.0     -0.1050     1.9255    ! 
C21G     0.0     -0.1050     1.9255    ! 
C22G     0.0     -0.1050     1.9255    ! 
C23G     0.0     -0.1050     1.9255    ! 
C24G     0.0     -0.1050     1.9255    ! 
C25G     0.0     -0.1050     1.9255    ! 
C26G     0.0     -0.1050     1.9255    ! 
C27G     0.0     -0.1050     1.9255    ! 
C28G     0.0     -0.1050     1.9255    ! 
C29G     0.0     -0.1050     1.9255    ! 
H11G     0.0     -0.0440     1.4430    ! 
H12G     0.0     -0.0440     1.4430    ! 
H13G     0.0     -0.0440     1.4430    ! 
H14G     0.0     -0.0440     1.4430    ! 
H15G     0.0     -0.0440     1.4430    ! 
H16G     0.0     -0.0440     1.4430    ! 
H17G     0.0     -0.0440     1.4430    ! 
H18G     0.0     -0.0440     1.4430    ! 
H19G     0.0     -0.0440     1.4430    ! 
H20G     0.0     -0.0440     1.4430    ! 
H21G     0.0     -0.0440     1.4430    ! 
H22G     0.0     -0.0440     1.4430    ! 
H23G     0.0     -0.0440     1.4430    ! 
H24G     0.0     -0.0440     1.4430    ! 
H25G     0.0     -0.0440     1.4430    ! 
H26G     0.0     -0.0440     1.4430    ! 
H27G     0.0     -0.0440     1.4430    ! 
H28G     0.0     -0.0440     1.4430    ! 
H29G     0.0     -0.0440     1.4430    ! 
H30G     0.0     -0.0440     1.4430    ! 
H31G     0.0     -0.0440     1.4430    ! 
H32G     0.0     -0.0440     1.4430    ! 
H33G     0.0     -0.0440     1.4430    ! 
H34G     0.0     -0.0440     1.4430    ! 
H35G     0.0     -0.0440     1.4430    ! 
H36G     0.0     -0.0440     1.4430    ! 
H37G     0.0     -0.0440     1.4430    ! 
H38G     0.0     -0.0440     1.4430    ! 
H39G     0.0     -0.0440     1.4430    ! 
H40G     0.0     -0.0440     1.4430    ! 
H41G     0.0     -0.0440     1.4430    ! 
H42G     0.0     -0.0440     1.4430    ! 
H43G     0.0     -0.0440     1.4430    ! 
H44G     0.0     -0.0440     1.4430    ! 
H45G     0.0     -0.0440     1.4430    ! 
H46G     0.0     -0.0440     1.4430    ! 
H47G     0.0     -0.0440     1.4430    ! 
H48G     0.0     -0.0440     1.4430    ! 
H49G     0.0     -0.0440     1.4430    ! 
H50G     0.0     -0.0440     1.4430    ! 
C30G     0.0     -0.1050     1.9255    ! 
C31G     0.0     -0.1050     1.9255    ! 
H51G     0.0     -0.0440     1.4430    ! 
H52G     0.0     -0.0440     1.4430    ! 
H53G     0.0     -0.0440     1.4430    ! 
H54G     0.0     -0.0440     1.4430    ! 
C32G     0.0     -0.1050     1.9255    ! 
H55G     0.0     -0.0440     1.4430    ! 
H56G     0.0     -0.0440     1.4430    ! 
END
