# Supplementary material for: A Systematic Approach: Molecular Dynamics Study and Parametrisation of Gemini Type Cationic Surfactants
Source: Int J Mol Sci. 2021 Oct 10;22(20):10939. doi: 10.3390/ijms222010939 (PMC8536075; doi:10.3390/ijms222010939)
Supplement: Supplementary file 1 [file ijms-22-10939-s001.zip › Force_fields/Alk10_06/Alk10_06.pdb]

REMARK original generated coordinate pdb file
ATOM      1  C1G A0B X   1      -4.090  -4.597   4.362  1.00  0.00      GEM  C
ATOM      2  C2G A0B X   1      -3.059  -5.105   3.349  1.00  0.00      GEM  C
ATOM      3  C3G A0B X   1      -2.559  -3.976   2.437  1.00  0.00      GEM  C
ATOM      4  C4G A0B X   1      -1.533  -4.454   1.400  1.00  0.00      GEM  C
ATOM      5  C5G A0B X   1       0.585  -2.668  -1.405  1.00  0.00      GEM  C
ATOM      6  C6G A0B X   1       2.172  -2.007  -3.301  1.00  0.00      GEM  C
ATOM      7  C7G A0B X   1       3.143  -2.527  -4.366  1.00  0.00      GEM  C
ATOM      8  N1G A0B X   1      -4.554  -5.673   5.273  1.00  0.00      GEM  N
ATOM      9  N2G A0B X   1       3.747  -1.424  -5.156  1.00  0.00      GEM  N
ATOM     10  C8G A0B X   1       4.911  -0.846  -4.756  1.00  0.00      GEM  C
ATOM     11  C9G A0B X   1       3.110  -0.939  -6.261  1.00  0.00      GEM  C
ATOM     12 C10G A0B X   1       3.614   0.110  -6.981  1.00  0.00      GEM  C
ATOM     13 C11G A0B X   1       4.834   0.739  -6.588  1.00  0.00      GEM  C
ATOM     14 C12G A0B X   1       5.476   0.207  -5.430  1.00  0.00      GEM  C
ATOM     15  H1G A0B X   1       5.375  -1.277  -3.869  1.00  0.00      GEM  H
ATOM     16  H2G A0B X   1       2.183  -1.441  -6.535  1.00  0.00      GEM  H
ATOM     17  H3G A0B X   1       3.076   0.461  -7.862  1.00  0.00      GEM  H
ATOM     18  H4G A0B X   1       6.417   0.612  -5.067  1.00  0.00      GEM  H
ATOM     19 C13G A0B X   1      -3.876  -5.937   6.426  1.00  0.00      GEM  C
ATOM     20 C14G A0B X   1      -5.624  -6.446   4.943  1.00  0.00      GEM  C
ATOM     21 C15G A0B X   1      -6.055  -7.479   5.737  1.00  0.00      GEM  C
ATOM     22 C16G A0B X   1      -5.366  -7.781   6.951  1.00  0.00      GEM  C
ATOM     23 C17G A0B X   1      -4.247  -6.952   7.266  1.00  0.00      GEM  C
ATOM     24  H5G A0B X   1      -3.029  -5.287   6.639  1.00  0.00      GEM  H
ATOM     25  H6G A0B X   1      -6.127  -6.187   4.012  1.00  0.00      GEM  H
ATOM     26  H7G A0B X   1      -6.927  -8.047   5.425  1.00  0.00      GEM  H
ATOM     27  H8G A0B X   1      -3.681  -7.122   8.182  1.00  0.00      GEM  H
ATOM     28  N3G A0B X   1      -5.718  -8.782   7.769  1.00  0.00      GEM  N
ATOM     29  N4G A0B X   1       5.317   1.775  -7.288  1.00  0.00      GEM  N
ATOM     30  H9G A0B X   1      -5.176  -8.885   8.643  1.00  0.00      GEM  H
ATOM     31 H10G A0B X   1       4.791   2.054  -8.133  1.00  0.00      GEM  H
ATOM     32 C18G A0B X   1      -6.867  -9.675   7.602  1.00  0.00      GEM  C
ATOM     33 C19G A0B X   1      -8.173  -9.095   8.168  1.00  0.00      GEM  C
ATOM     34 C20G A0B X   1      -9.355 -10.059   7.998  1.00  0.00      GEM  C
ATOM     35 C21G A0B X   1     -10.670  -9.510   8.569  1.00  0.00      GEM  C
ATOM     36 C22G A0B X   1     -11.858 -10.469   8.402  1.00  0.00      GEM  C
ATOM     37 C23G A0B X   1     -13.167  -9.914   8.977  1.00  0.00      GEM  C
ATOM     38 C24G A0B X   1       6.571   2.488  -7.029  1.00  0.00      GEM  C
ATOM     39 C25G A0B X   1       7.794   1.813  -7.669  1.00  0.00      GEM  C
ATOM     40 C26G A0B X   1       9.090   2.590  -7.398  1.00  0.00      GEM  C
ATOM     41 C27G A0B X   1      10.327   1.946  -8.039  1.00  0.00      GEM  C
ATOM     42 C28G A0B X   1      11.628   2.716  -7.771  1.00  0.00      GEM  C
ATOM     43 C29G A0B X   1      12.859   2.066  -8.416  1.00  0.00      GEM  C
ATOM     44 H11G A0B X   1      -3.666  -3.801   4.996  1.00  0.00      GEM  H
ATOM     45 H12G A0B X   1      -4.984  -4.197   3.854  1.00  0.00      GEM  H
ATOM     46 H13G A0B X   1      -2.208  -5.549   3.891  1.00  0.00      GEM  H
ATOM     47 H14G A0B X   1      -3.512  -5.905   2.741  1.00  0.00      GEM  H
ATOM     48 H15G A0B X   1      -3.415  -3.519   1.917  1.00  0.00      GEM  H
ATOM     49 H16G A0B X   1      -2.110  -3.183   3.054  1.00  0.00      GEM  H
ATOM     50 H17G A0B X   1      -1.992  -5.230   0.767  1.00  0.00      GEM  H
ATOM     51 H18G A0B X   1      -0.691  -4.936   1.919  1.00  0.00      GEM  H
ATOM     52 H19G A0B X   1      -0.242  -2.136  -1.899  1.00  0.00      GEM  H
ATOM     53 H20G A0B X   1       1.081  -1.932  -0.753  1.00  0.00      GEM  H
ATOM     54 H21G A0B X   1       1.362  -1.444  -3.793  1.00  0.00      GEM  H
ATOM     55 H22G A0B X   1       2.704  -1.302  -2.641  1.00  0.00      GEM  H
ATOM     56 H23G A0B X   1       3.976  -3.085  -3.906  1.00  0.00      GEM  H
ATOM     57 H24G A0B X   1       2.631  -3.193  -5.081  1.00  0.00      GEM  H
ATOM     58 H25G A0B X   1      -6.981  -9.915   6.530  1.00  0.00      GEM  H
ATOM     59 H26G A0B X   1      -6.613 -10.613   8.122  1.00  0.00      GEM  H
ATOM     60 H27G A0B X   1      -8.028  -8.867   9.236  1.00  0.00      GEM  H
ATOM     61 H28G A0B X   1      -8.397  -8.141   7.664  1.00  0.00      GEM  H
ATOM     62 H29G A0B X   1      -9.118 -11.016   8.489  1.00  0.00      GEM  H
ATOM     63 H30G A0B X   1      -9.490 -10.285   6.929  1.00  0.00      GEM  H
ATOM     64 H31G A0B X   1     -10.535  -9.285   9.638  1.00  0.00      GEM  H
ATOM     65 H32G A0B X   1     -10.907  -8.553   8.079  1.00  0.00      GEM  H
ATOM     66 H33G A0B X   1     -11.994 -10.693   7.333  1.00  0.00      GEM  H
ATOM     67 H34G A0B X   1     -11.621 -11.426   8.890  1.00  0.00      GEM  H
ATOM     68 H35G A0B X   1     -13.073  -9.711  10.052  1.00  0.00      GEM  H
ATOM     69 H36G A0B X   1     -13.448  -8.972   8.485  1.00  0.00      GEM  H
ATOM     70 H37G A0B X   1     -13.996 -10.621   8.841  1.00  0.00      GEM  H
ATOM     71 H38G A0B X   1       6.708   2.586  -5.938  1.00  0.00      GEM  H
ATOM     72 H39G A0B X   1       6.443   3.504  -7.436  1.00  0.00      GEM  H
ATOM     73 H40G A0B X   1       7.890   0.786  -7.281  1.00  0.00      GEM  H
ATOM     74 H41G A0B X   1       7.629   1.732  -8.755  1.00  0.00      GEM  H
ATOM     75 H42G A0B X   1       8.982   3.620  -7.773  1.00  0.00      GEM  H
ATOM     76 H43G A0B X   1       9.246   2.672  -6.311  1.00  0.00      GEM  H
ATOM     77 H44G A0B X   1      10.434   0.915  -7.665  1.00  0.00      GEM  H
ATOM     78 H45G A0B X   1      10.172   1.865  -9.126  1.00  0.00      GEM  H
ATOM     79 H46G A0B X   1      11.521   3.746  -8.144  1.00  0.00      GEM  H
ATOM     80 H47G A0B X   1      11.784   2.797  -6.685  1.00  0.00      GEM  H
ATOM     81 H48G A0B X   1      13.011   1.046  -8.038  1.00  0.00      GEM  H
ATOM     82 H49G A0B X   1      12.747   2.003  -9.507  1.00  0.00      GEM  H
ATOM     83 H50G A0B X   1      13.771   2.639  -8.206  1.00  0.00      GEM  H
ATOM     84 C30G A0B X   1      -0.996  -3.324   0.509  1.00  0.00      GEM  C
ATOM     85 C31G A0B X   1       0.017  -3.803  -0.541  1.00  0.00      GEM  C
ATOM     86 H51G A0B X   1      -1.838  -2.830   0.001  1.00  0.00      GEM  H
ATOM     87 H52G A0B X   1      -0.525  -2.558   1.144  1.00  0.00      GEM  H
ATOM     88 H53G A0B X   1      -0.463  -4.550  -1.193  1.00  0.00      GEM  H
ATOM     89 H54G A0B X   1       0.846  -4.322  -0.036  1.00  0.00      GEM  H
ATOM     90 C32G A0B X   1       1.580  -3.152  -2.469  1.00  0.00      GEM  C
ATOM     91 H55G A0B X   1       1.077  -3.868  -3.137  1.00  0.00      GEM  H
ATOM     92 H56G A0B X   1       2.397  -3.705  -1.979  1.00  0.00      GEM  H
END
