# Supplementary material for: A Systematic Approach: Molecular Dynamics Study and Parametrisation of Gemini Type Cationic Surfactants
Source: Int J Mol Sci. 2021 Oct 10;22(20):10939. doi: 10.3390/ijms222010939 (PMC8536075; doi:10.3390/ijms222010939)
Supplement: Supplementary file 1 [file ijms-22-10939-s001.zip › Force_fields/Alk10_06/Alk10_06.psf]

PSF

       4 !NTITLE
 REMARKS original generated structure x-plor psf file
 REMARKS topology C:/Users/Student2/Desktop/Dokumenty/do_VMD/FF/Batch4_OK/Alk10_06.top 
 REMARKS topology C:/Users/Student2/Desktop/Dokumenty/do_VMD/top_all36_lipid.rtf 
 REMARKS segment GEM { first NONE; last NONE; auto none  }

      92 !NATOM
       1 GEM  1    A0B  C1G  C1G   -0.372000       12.0110           0
       2 GEM  1    A0B  C2G  C2G    0.228000       12.0110           0
       3 GEM  1    A0B  C3G  C3G    0.074000       12.0110           0
       4 GEM  1    A0B  C4G  C4G   -0.066000       12.0110           0
       5 GEM  1    A0B  C5G  C5G   -0.091000       12.0110           0
       6 GEM  1    A0B  C6G  C6G    0.203000       12.0110           0
       7 GEM  1    A0B  C7G  C7G   -0.350000       12.0110           0
       8 GEM  1    A0B  N1G  N1G    0.285000       14.0070           0
       9 GEM  1    A0B  N2G  N2G    0.270000       14.0070           0
      10 GEM  1    A0B  C8G  C8G   -0.175000       12.0110           0
      11 GEM  1    A0B  C9G  C9G   -0.077000       12.0110           0
      12 GEM  1    A0B  C10G C10G  -0.441000       12.0110           0
      13 GEM  1    A0B  C11G C11G   0.623000       12.0110           0
      14 GEM  1    A0B  C12G C12G  -0.327000       12.0110           0
      15 GEM  1    A0B  H1G  H1G    0.238000        1.0080           0
      16 GEM  1    A0B  H2G  H2G    0.230000        1.0080           0
      17 GEM  1    A0B  H3G  H3G    0.231000        1.0080           0
      18 GEM  1    A0B  H4G  H4G    0.245000        1.0080           0
      19 GEM  1    A0B  C13G C13G  -0.075000       12.0110           0
      20 GEM  1    A0B  C14G C14G  -0.185000       12.0110           0
      21 GEM  1    A0B  C15G C15G  -0.313000       12.0110           0
      22 GEM  1    A0B  C16G C16G   0.607000       12.0110           0
      23 GEM  1    A0B  C17G C17G  -0.440000       12.0110           0
      24 GEM  1    A0B  H5G  H5G    0.228000        1.0080           0
      25 GEM  1    A0B  H6G  H6G    0.236000        1.0080           0
      26 GEM  1    A0B  H7G  H7G    0.247000        1.0080           0
      27 GEM  1    A0B  H8G  H8G    0.230000        1.0080           0
      28 GEM  1    A0B  N3G  N3G   -0.729000       14.0070           0
      29 GEM  1    A0B  N4G  N4G   -0.749000       14.0070           0
      30 GEM  1    A0B  H9G  H9G    0.461000        1.0080           0
      31 GEM  1    A0B  H10G H10G   0.465000        1.0080           0
      32 GEM  1    A0B  C18G C18G   0.203000       12.0110           0
      33 GEM  1    A0B  C19G C19G   0.071000       12.0110           0
      34 GEM  1    A0B  C20G C20G  -0.081000       12.0110           0
      35 GEM  1    A0B  C21G C21G   0.097000       12.0110           0
      36 GEM  1    A0B  C22G C22G   0.232000       12.0110           0
      37 GEM  1    A0B  C23G C23G  -0.263000       12.0110           0
      38 GEM  1    A0B  C24G C24G   0.229000       12.0110           0
      39 GEM  1    A0B  C25G C25G   0.059000       12.0110           0
      40 GEM  1    A0B  C26G C26G  -0.072000       12.0110           0
      41 GEM  1    A0B  C27G C27G   0.076000       12.0110           0
      42 GEM  1    A0B  C28G C28G   0.212000       12.0110           0
      43 GEM  1    A0B  C29G C29G  -0.276000       12.0110           0
      44 GEM  1    A0B  H11G H11G   0.142000        1.0080           0
      45 GEM  1    A0B  H12G H12G   0.164000        1.0080           0
      46 GEM  1    A0B  H13G H13G  -0.028000        1.0080           0
      47 GEM  1    A0B  H14G H14G  -0.023000        1.0080           0
      48 GEM  1    A0B  H15G H15G  -0.017000        1.0080           0
      49 GEM  1    A0B  H16G H16G  -0.011000        1.0080           0
      50 GEM  1    A0B  H17G H17G  -0.004000        1.0080           0
      51 GEM  1    A0B  H18G H18G  -0.006000        1.0080           0
      52 GEM  1    A0B  H19G H19G   0.000000        1.0080           0
      53 GEM  1    A0B  H20G H20G   0.001000        1.0080           0
      54 GEM  1    A0B  H21G H21G  -0.024000        1.0080           0
      55 GEM  1    A0B  H22G H22G  -0.015000        1.0080           0
      56 GEM  1    A0B  H23G H23G   0.156000        1.0080           0
      57 GEM  1    A0B  H24G H24G   0.142000        1.0080           0
      58 GEM  1    A0B  H25G H25G   0.025000        1.0080           0
      59 GEM  1    A0B  H26G H26G   0.064000        1.0080           0
      60 GEM  1    A0B  H27G H27G   0.009000        1.0080           0
      61 GEM  1    A0B  H28G H28G  -0.020000        1.0080           0
      62 GEM  1    A0B  H29G H29G  -0.006000        1.0080           0
      63 GEM  1    A0B  H30G H30G   0.001000        1.0080           0
      64 GEM  1    A0B  H31G H31G  -0.031000        1.0080           0
      65 GEM  1    A0B  H32G H32G  -0.026000        1.0080           0
      66 GEM  1    A0B  H33G H33G  -0.052000        1.0080           0
      67 GEM  1    A0B  H34G H34G  -0.049000        1.0080           0
      68 GEM  1    A0B  H35G H35G   0.047000        1.0080           0
      69 GEM  1    A0B  H36G H36G   0.047000        1.0080           0
      70 GEM  1    A0B  H37G H37G   0.056000        1.0080           0
      71 GEM  1    A0B  H38G H38G   0.021000        1.0080           0
      72 GEM  1    A0B  H39G H39G   0.060000        1.0080           0
      73 GEM  1    A0B  H40G H40G  -0.016000        1.0080           0
      74 GEM  1    A0B  H41G H41G   0.009000        1.0080           0
      75 GEM  1    A0B  H42G H42G  -0.009000        1.0080           0
      76 GEM  1    A0B  H43G H43G   0.002000        1.0080           0
      77 GEM  1    A0B  H44G H44G  -0.018000        1.0080           0
      78 GEM  1    A0B  H45G H45G  -0.022000        1.0080           0
      79 GEM  1    A0B  H46G H46G  -0.041000        1.0080           0
      80 GEM  1    A0B  H47G H47G  -0.044000        1.0080           0
      81 GEM  1    A0B  H48G H48G   0.052000        1.0080           0
      82 GEM  1    A0B  H49G H49G   0.053000        1.0080           0
      83 GEM  1    A0B  H50G H50G   0.060000        1.0080           0
      84 GEM  1    A0B  C30G C30G   0.114000       12.0110           0
      85 GEM  1    A0B  C31G C31G   0.154000       12.0110           0
      86 GEM  1    A0B  H51G H51G  -0.038000        1.0080           0
      87 GEM  1    A0B  H52G H52G  -0.040000        1.0080           0
      88 GEM  1    A0B  H53G H53G  -0.047000        1.0080           0
      89 GEM  1    A0B  H54G H54G  -0.045000        1.0080           0
      90 GEM  1    A0B  C32G C32G   0.084000       12.0110           0
      91 GEM  1    A0B  H55G H55G  -0.011000        1.0080           0
      92 GEM  1    A0B  H56G H56G  -0.020000        1.0080           0

      93 !NBOND: bonds
       1       2       1       8       1      44       1      45
       2       3       2      46       2      47       3       4
       3      48       3      49       4      50       4      51
       4      84       5      52       5      53       5      85
       5      90       6       7       6      54       6      55
       6      90       7       9       7      56       7      57
       8      19       8      20       9      10       9      11
      10      14      10      15      11      12      11      16
      12      13      12      17      13      14      13      29
      14      18      19      23      19      24      20      21
      20      25      21      22      21      26      22      23
      22      28      23      27      28      30      28      32
      29      31      29      38      32      33      32      58
      32      59      33      34      33      60      33      61
      34      35      34      62      34      63      35      36
      35      64      35      65      36      37      36      66
      36      67      37      68      37      69      37      70
      38      39      38      71      38      72      39      40
      39      73      39      74      40      41      40      75
      40      76      41      42      41      77      41      78
      42      43      42      79      42      80      43      81
      43      82      43      83      84      85      84      86
      84      87      85      88      85      89      90      91
      90      92

     174 !NTHETA: angles
       1       2       3       1       2      46       1       2      47
       1       8      19       1       8      20       2       1       8
       2       1      44       2       1      45       2       3       4
       2       3      48       2       3      49       3       2      46
       3       2      47       3       4      50       3       4      51
       3       4      84       4       3      48       4       3      49
       4      84      85       4      84      86       4      84      87
       5      85      84       5      85      88       5      85      89
       5      90       6       5      90      91       5      90      92
       6       7       9       6       7      56       6       7      57
       6      90      91       6      90      92       7       6      54
       7       6      55       7       6      90       7       9      10
       7       9      11       8       1      44       8       1      45
       8      19      23       8      19      24       8      20      21
       8      20      25       9       7      56       9       7      57
       9      10      14       9      10      15       9      11      12
       9      11      16      10       9      11      10      14      13
      10      14      18      11      12      13      11      12      17
      12      11      16      12      13      14      12      13      29
      13      12      17      13      14      18      13      29      31
      13      29      38      14      10      15      14      13      29
      19       8      20      19      23      22      19      23      27
      20      21      22      20      21      26      21      20      25
      21      22      23      21      22      28      22      21      26
      22      23      27      22      28      30      22      28      32
      23      19      24      23      22      28      28      32      33
      28      32      58      28      32      59      29      38      39
      29      38      71      29      38      72      30      28      32
      31      29      38      32      33      34      32      33      60
      32      33      61      33      32      58      33      32      59
      33      34      35      33      34      62      33      34      63
      34      33      60      34      33      61      34      35      36
      34      35      64      34      35      65      35      34      62
      35      34      63      35      36      37      35      36      66
      35      36      67      36      35      64      36      35      65
      36      37      68      36      37      69      36      37      70
      37      36      66      37      36      67      38      39      40
      38      39      73      38      39      74      39      38      71
      39      38      72      39      40      41      39      40      75
      39      40      76      40      39      73      40      39      74
      40      41      42      40      41      77      40      41      78
      41      40      75      41      40      76      41      42      43
      41      42      79      41      42      80      42      41      77
      42      41      78      42      43      81      42      43      82
      42      43      83      43      42      79      43      42      80
      44       1      45      46       2      47      48       3      49
      50       4      51      50       4      84      51       4      84
      52       5      53      52       5      85      52       5      90
      53       5      85      53       5      90      54       6      55
      54       6      90      55       6      90      56       7      57
      58      32      59      60      33      61      62      34      63
      64      35      65      66      36      67      68      37      69
      68      37      70      69      37      70      71      38      72
      73      39      74      75      40      76      77      41      78
      79      42      80      81      43      82      81      43      83
      82      43      83      84      85      88      84      85      89
      85       5      90      85      84      86      85      84      87
      86      84      87      88      85      89      91      90      92

     251 !NPHI: dihedrals
       1       2       3       4       1       2       3      48
       1       2       3      49       1       8      19      23
       1       8      19      24       1       8      20      21
       1       8      20      25       2       1       8      19
       2       1       8      20       2       3       4      50
       2       3       4      51       2       3       4      84
       3       4      84      85       3       4      84      86
       3       4      84      87       4      84      85       5
       4      84      85      88       4      84      85      89
       6       7       9      10       6       7       9      11
       7       6      90       5       7       6      90      91
       7       6      90      92       7       9      10      14
       7       9      10      15       7       9      11      12
       7       9      11      16       8       1       2       3
       8       1       2      46       8       1       2      47
       8      19      23      22       8      19      23      27
       8      20      21      22       8      20      21      26
       9      10      14      13       9      10      14      18
       9      11      12      13       9      11      12      17
      10       9      11      12      10       9      11      16
      11       9      10      14      11       9      10      15
      11      12      13      14      11      12      13      29
      12      13      14      10      12      13      14      18
      12      13      29      31      12      13      29      38
      13      29      38      39      13      29      38      71
      13      29      38      72      14      13      29      31
      14      13      29      38      15      10      14      13
      15      10      14      18      16      11      12      13
      16      11      12      17      17      12      13      14
      17      12      13      29      19       8      20      21
      19       8      20      25      20       8      19      23
      20       8      19      24      20      21      22      23
      20      21      22      28      21      22      23      19
      21      22      23      27      21      22      28      30
      21      22      28      32      22      28      32      33
      22      28      32      58      22      28      32      59
      23      22      28      30      23      22      28      32
      24      19      23      22      24      19      23      27
      25      20      21      22      25      20      21      26
      26      21      22      23      26      21      22      28
      28      22      23      19      28      22      23      27
      28      32      33      34      28      32      33      60
      28      32      33      61      29      13      14      10
      29      13      14      18      29      38      39      40
      29      38      39      73      29      38      39      74
      30      28      32      33      30      28      32      58
      30      28      32      59      31      29      38      39
      31      29      38      71      31      29      38      72
      32      33      34      35      32      33      34      62
      32      33      34      63      33      34      35      36
      33      34      35      64      33      34      35      65
      34      35      36      37      34      35      36      66
      34      35      36      67      35      36      37      68
      35      36      37      69      35      36      37      70
      38      39      40      41      38      39      40      75
      38      39      40      76      39      40      41      42
      39      40      41      77      39      40      41      78
      40      41      42      43      40      41      42      79
      40      41      42      80      41      42      43      81
      41      42      43      82      41      42      43      83
      44       1       2       3      44       1       2      46
      44       1       2      47      44       1       8      19
      44       1       8      20      45       1       2       3
      45       1       2      46      45       1       2      47
      45       1       8      19      45       1       8      20
      46       2       3       4      46       2       3      48
      46       2       3      49      47       2       3       4
      47       2       3      48      47       2       3      49
      48       3       4      50      48       3       4      51
      48       3       4      84      49       3       4      50
      49       3       4      51      49       3       4      84
      50       4      84      85      50       4      84      86
      50       4      84      87      51       4      84      85
      51       4      84      86      51       4      84      87
      52       5      85      84      52       5      85      88
      52       5      85      89      52       5      90       6
      52       5      90      91      52       5      90      92
      53       5      85      84      53       5      85      88
      53       5      85      89      53       5      90       6
      53       5      90      91      53       5      90      92
      54       6       7       9      54       6       7      56
      54       6       7      57      54       6      90       5
      54       6      90      91      54       6      90      92
      55       6       7       9      55       6       7      56
      55       6       7      57      55       6      90       5
      55       6      90      91      55       6      90      92
      56       7       9      10      56       7       9      11
      57       7       9      10      57       7       9      11
      58      32      33      34      58      32      33      60
      58      32      33      61      59      32      33      34
      59      32      33      60      59      32      33      61
      60      33      34      35      60      33      34      62
      60      33      34      63      61      33      34      35
      61      33      34      62      61      33      34      63
      62      34      35      36      62      34      35      64
      62      34      35      65      63      34      35      36
      63      34      35      64      63      34      35      65
      64      35      36      37      64      35      36      66
      64      35      36      67      65      35      36      37
      65      35      36      66      65      35      36      67
      66      36      37      68      66      36      37      69
      66      36      37      70      67      36      37      68
      67      36      37      69      67      36      37      70
      71      38      39      40      71      38      39      73
      71      38      39      74      72      38      39      40
      72      38      39      73      72      38      39      74
      73      39      40      41      73      39      40      75
      73      39      40      76      74      39      40      41
      74      39      40      75      74      39      40      76
      75      40      41      42      75      40      41      77
      75      40      41      78      76      40      41      42
      76      40      41      77      76      40      41      78
      77      41      42      43      77      41      42      79
      77      41      42      80      78      41      42      43
      78      41      42      79      78      41      42      80
      79      42      43      81      79      42      43      82
      79      42      43      83      80      42      43      81
      80      42      43      82      80      42      43      83
      85       5      90       6      85       5      90      91
      85       5      90      92      86      84      85       5
      86      84      85      88      86      84      85      89
      87      84      85       5      87      84      85      88
      87      84      85      89      90       5      85      84
      90       5      85      88      90       5      85      89
      90       6       7       9      90       6       7      56
      90       6       7      57

       0 !NIMPHI: impropers


       0 !NDON: donors


       0 !NACC: acceptors


       0 !NNB

       0       0       0       0       0       0       0       0
       0       0       0       0       0       0       0       0
       0       0       0       0       0       0       0       0
       0       0       0       0       0       0       0       0
       0       0       0       0       0       0       0       0
       0       0       0       0       0       0       0       0
       0       0       0       0       0       0       0       0
       0       0       0       0       0       0       0       0
       0       0       0       0       0       0       0       0
       0       0       0       0       0       0       0       0
       0       0       0       0       0       0       0       0
       0       0       0       0

       1       0 !NGRP
       0       0       0
