# Supplementary material for: A Systematic Approach: Molecular Dynamics Study and Parametrisation of Gemini Type Cationic Surfactants
Source: Int J Mol Sci. 2021 Oct 10;22(20):10939. doi: 10.3390/ijms222010939 (PMC8536075; doi:10.3390/ijms222010939)
Supplement: Supplementary file 1 [file ijms-22-10939-s001.zip › Force_fields/Alk10_06b/Alk10_06b.par]

!>>>>>> Combined CHARMM All-Hydrogen Parameter File for <<<<<<<<<
!>>>>>>>>> CHARMM22 Proteins and CHARMM27 Lipids <<<<<<<<<<
!from
!>>>> CHARMM22 All-Hydrogen Parameter File for Proteins <<<<<<<<<<
!>>>>>>>>>>>>>>>>>>>>>> August 1999 <<<<<<<<<<<<<<<<<<<<<<<<<<<<<
!>>>>>>> Direct comments to Alexander D. MacKerell Jr. <<<<<<<<<
!>>>>>> 410-706-7442 or email: alex,mmiris.ab.umd.edu  <<<<<<<<<
!and !  \\\ CHARMM27 All-Hydrogen Lipid Parameter File ///////
!  \\\\\\\\\ Developmental /////////////////////////
!              Alexander D. MacKerell Jr.
!                     August 1999
! All comments to ADM jr.  email:alex,mmiris.ab.umd.edu
!              telephone: 410-706-7442
!


! +++++++++++++++++++++++++++++++++++++++++++++++++++++++++++++++++++++++++++++
! + Residue topologies/parameters generated by PARATOOL.                      +
! +                                                                           +
! + PARATOOL is an interactive tool for generation of force field parameters. +
! + and can be obtained free of charge from                                   +
! + http://bioinf.charite.de/biophys/paratool                                 +
! +                                                                           +
! + Author:                                                                   +
! + Jan Saam                                                                  +
! + Institute of Biochemistry                                                 +
! + Charite Berlin                                                            +
! + Germany                                                                   +
! + saam@charite.de                                                           +
! +                                                                           +
! + CITATION:                                                                 +
! + If you use PARATOOL or topologies/parameters generated by this program,   +
! + please cite the following work:                                           +
! + Saam, et al. (2006), ...                                                  +
! +++++++++++++++++++++++++++++++++++++++++++++++++++++++++++++++++++++++++++++


! Parameters for components AA7
! To be used in combination with:
! [DEFAULTDIR]/par_all27_prot_lipid_na.inp


BONDS
!
!V(bond) = Kb(b - b0)**2
!
!Kb: kcal/mole/A**2
!b0: A
!
!atom type   Kb         b0
!

C1G  C2G     284.414    1.5320
C1G  N1G     300.849    1.4841
C1G  H10G    313.581    1.1030
C1G  H11G    314.119    1.1028
C2G  C3G     285.794    1.5350
C2G  H12G    325.635    1.1023
C2G  H13G    326.057    1.1022
C3G  C4G     286.072    1.5354
C3G  H14G    334.277    1.1008
C3G  H15G    334.017    1.1009
C4G  H16G    333.696    1.1010
C4G  H17G    333.462    1.1011
C4G  C18G    285.658    1.5352
C5G  H18G    333.641    1.1010
C5G  H19G    333.518    1.1011
C5G  C19G    285.659    1.5352
C5G  C20G    286.079    1.5354
C6G  C7G     284.445    1.5321
C6G  H20G    325.889    1.1022
C6G  H21G    325.850    1.1022
C6G  C20G    285.668    1.5351
C7G  N2G     301.430    1.4840
C7G  H22G    313.714    1.1029
C7G  H23G    313.863    1.1029
N1G  C13G    413.471    1.3638
N1G  C14G    420.615    1.3603
N2G  C8G     413.393    1.3641
N2G  C9G     421.175    1.3602
C8G  C12G    473.608    1.3685
C8G  H1G     360.683    1.0892
C9G  C10G    465.033    1.3722
C9G  H2G     360.327    1.0894
C10G C11G    365.339    1.4271
C10G H3G     365.924    1.0867
C11G C12G    362.765    1.4290
C11G N4G     542.017    1.3404
C12G H4G     358.056    1.0899
C13G C17G    473.616    1.3687
C13G H5G     360.673    1.0892
C14G C15G    466.410    1.3718
C14G H6G     360.311    1.0894
C15G C16G    366.190    1.4271
C15G H7G     365.726    1.0868
C16G C17G    362.563    1.4292
C16G N3G     541.377    1.3403
C17G H8G     358.057    1.0899
N3G  H9G     358.611    1.0359
N3G  C27G    312.929    1.4699
N4G  C21G    311.689    1.4697
N4G  H30G    358.623    1.0359
C18G C19G    285.558    1.5353
C18G H24G    333.044    1.1013
C18G H25G    332.830    1.1013
C19G H26G    333.021    1.1013
C19G H27G    332.827    1.1013
C20G H28G    334.167    1.1009
C20G H29G    334.068    1.1009
C21G C22G    249.116    1.5368
C21G C26G    239.947    1.5415
C21G H31G    259.716    1.1156
C22G C23G    250.385    1.5379
C22G H32G    329.237    1.1007
C22G H33G    321.641    1.1042
C23G C24G    249.516    1.5372
C23G H34G    339.211    1.0985
C23G H35G    333.585    1.1011
C24G C25G    249.841    1.5370
C24G H36G    338.501    1.0988
C24G H37G    333.297    1.1012
C25G C26G    249.539    1.5377
C25G H38G    338.902    1.0986
C25G H39G    333.197    1.1012
C26G H40G    328.921    1.1008
C26G H41G    323.871    1.1032
C27G C28G    240.128    1.5414
C27G C32G    249.272    1.5366
C27G H42G    260.045    1.1155
C28G C29G    249.205    1.5377
C28G H43G    329.005    1.1007
C28G H44G    323.898    1.1032
C29G C30G    249.508    1.5370
C29G H45G    338.909    1.0986
C29G H46G    333.171    1.1013
C30G C31G    249.229    1.5372
C30G H47G    338.482    1.0988
C30G H48G    333.296    1.1012
C31G C32G    250.201    1.5378
C31G H49G    333.570    1.1011
C31G H50G    339.229    1.0985
C32G H51G    329.293    1.1007
C32G H52G    321.671    1.1042


ANGLES
!
!V(angle) = Ktheta(Theta - Theta0)**2
!
!V(Urey-Bradley) = Kub(S - S0)**2
!
!Ktheta: kcal/mole/rad**2
!Theta0: degrees
!Kub: kcal/mole/A**2 (Urey-Bradley)
!S0: A
!
!atom types        Ktheta    Theta0    Kub      S0
!

C2G  C1G  N1G      43.587    112.05
C2G  C1G  H10G     15.445    111.04
C2G  C1G  H11G     15.459    111.25
N1G  C1G  H10G     17.567    106.91
N1G  C1G  H11G     17.653    107.02
H10G C1G  H11G      6.162    108.35
C1G  C2G  C3G      36.854    111.67
C1G  C2G  H12G     13.722    109.07
C1G  C2G  H13G     13.903    109.25
C3G  C2G  H12G     13.457    109.59
C3G  C2G  H13G     13.580    109.98
H12G C2G  H13G      5.287    107.17
C2G  C3G  C4G      37.962    112.96
C2G  C3G  H14G     14.221    109.51
C2G  C3G  H15G     14.172    109.18
C4G  C3G  H14G     14.078    109.36
C4G  C3G  H15G     13.961    109.21
H14G C3G  H15G      5.295    106.42
C3G  C4G  H16G     14.224    109.25
C3G  C4G  H17G     14.118    109.12
C3G  C4G  C18G     38.294    113.39
H16G C4G  H17G      5.273    106.32
H16G C4G  C18G     14.220    109.40
H17G C4G  C18G     14.157    109.11
H18G C5G  H19G      5.295    106.32
H18G C5G  C19G     14.301    109.36
H18G C5G  C20G     14.312    109.21
H19G C5G  C19G     14.225    109.15
H19G C5G  C20G     14.192    109.17
C19G C5G  C20G     39.216    113.38
C7G  C6G  H20G     14.134    109.18
C7G  C6G  H21G     13.951    109.15
C7G  C6G  C20G     39.106    111.64
H20G C6G  H21G      5.347    107.17
H20G C6G  C20G     13.716    109.88
H21G C6G  C20G     13.624    109.71
C6G  C7G  N2G      45.728    112.06
C6G  C7G  H22G     15.637    111.12
C6G  C7G  H23G     15.560    111.16
N2G  C7G  H22G     17.766    106.92
N2G  C7G  H23G     17.757    107.03
H22G C7G  H23G      6.189    108.35
C1G  N1G  C13G     40.398    120.58
C1G  N1G  C14G     40.263    120.28
C13G N1G  C14G     26.667    119.06
C7G  N2G  C8G      39.392    120.35
C7G  N2G  C9G      39.288    120.51
C8G  N2G  C9G      26.691    119.08
N2G  C8G  C12G     25.719    121.83
N2G  C8G  H1G      27.266    115.93
C12G C8G  H1G      24.512    122.24
N2G  C9G  C10G     25.878    122.31
N2G  C9G  H2G      27.418    115.83
C10G C9G  H2G      24.692    121.86
C9G  C10G C11G     24.402    120.02
C9G  C10G H3G      24.185    118.60
C11G C10G H3G      23.629    121.38
C10G C11G C12G     25.158    116.24
C10G C11G N4G      47.714    123.54
C12G C11G N4G      45.274    120.22
C8G  C12G C11G     24.715    120.52
C8G  C12G H4G      23.744    119.35
C11G C12G H4G      23.679    120.13
N1G  C13G C17G     25.723    121.84
N1G  C13G H5G      27.225    115.92
C17G C13G H5G      24.513    122.24
N1G  C14G C15G     25.855    122.32
N1G  C14G H6G      27.435    115.84
C15G C14G H6G      24.704    121.85
C14G C15G C16G     24.456    120.05
C14G C15G H7G      24.205    118.61
C16G C15G H7G      23.632    121.34
C15G C16G C17G     25.158    116.20
C15G C16G N3G      48.688    123.53
C17G C16G N3G      46.169    120.26
C13G C17G C16G     24.766    120.53
C13G C17G H8G      23.757    119.33
C16G C17G H8G      23.696    120.14
C16G N3G  H9G      32.437    116.65
C16G N3G  C27G     44.641    126.90
H9G  N3G  C27G     29.995    116.22
C11G N4G  C21G     43.397    126.77
C11G N4G  H30G     32.009    116.64
C21G N4G  H30G     29.741    116.29
C4G  C18G C19G     38.483    113.47
C4G  C18G H24G     14.279    109.34
C4G  C18G H25G     14.221    109.07
C19G C18G H24G     14.205    109.27
C19G C18G H25G     14.093    109.17
H24G C18G H25G      5.272    106.27
C5G  C19G C18G     38.693    113.48
C5G  C19G H26G     14.280    109.32
C5G  C19G H27G     14.264    109.09
C18G C19G H26G     14.197    109.26
C18G C19G H27G     14.144    109.17
H26G C19G H27G      5.276    106.27
C5G  C20G C6G      39.300    112.97
C5G  C20G H28G     14.141    109.30
C5G  C20G H29G     14.143    109.26
C6G  C20G H28G     14.294    109.43
C6G  C20G H29G     14.338    109.25
H28G C20G H29G      5.326    106.42
N4G  C21G C22G     16.879    109.19
N4G  C21G C26G     16.021    111.39
N4G  C21G H31G      6.243    107.62
C22G C21G C26G     12.136    111.16
C22G C21G H31G      5.923    108.29
C26G C21G H31G      5.957    109.08
C21G C22G C23G     15.156    111.15
C21G C22G H32G     10.803    109.59
C21G C22G H33G      9.943    108.87
C23G C22G H32G     10.925    110.42
C23G C22G H33G      9.651    109.46
H32G C22G H33G      4.323    107.25
C22G C23G C24G     15.807    111.81
C22G C23G H34G     11.146    109.51
C22G C23G H35G     10.098    109.19
C24G C23G H34G     11.138    110.36
C24G C23G H35G      9.806    109.21
H34G C23G H35G      4.362    106.61
C23G C24G C25G     15.714    111.23
C23G C24G H36G     11.156    110.10
C23G C24G H37G      9.817    109.23
C25G C24G H36G     11.142    110.22
C25G C24G H37G      9.822    109.19
H36G C24G H37G      4.366    106.76
C24G C25G C26G     15.719    111.44
C24G C25G H38G     11.079    110.39
C24G C25G H39G      9.734    109.27
C26G C25G H38G     10.995    109.68
C26G C25G H39G      9.994    109.32
H38G C25G H39G      4.368    106.62
C21G C26G C25G     15.025    111.13
C21G C26G H40G     10.848    109.73
C21G C26G H41G      9.788    108.54
C25G C26G H40G     11.000    110.51
C25G C26G H41G      9.491    109.65
H40G C26G H41G      4.309    107.18
N3G  C27G C28G     15.950    111.37
N3G  C27G C32G     16.891    109.10
N3G  C27G H42G      6.258    107.65
C28G C27G C32G     12.122    111.20
C28G C27G H42G      5.979    109.09
C32G C27G H42G      5.947    108.33
C27G C28G C29G     15.012    111.13
C27G C28G H43G     10.829    109.72
C27G C28G H44G      9.788    108.54
C29G C28G H43G     10.968    110.52
C29G C28G H44G      9.479    109.65
H43G C28G H44G      4.309    107.18
C28G C29G C30G     15.709    111.44
C28G C29G H45G     10.999    109.68
C28G C29G H46G      9.990    109.31
C30G C29G H45G     11.075    110.40
C30G C29G H46G      9.732    109.27
H45G C29G H46G      4.366    106.62
C29G C30G C31G     15.702    111.23
C29G C30G H47G     11.139    110.22
C29G C30G H48G      9.806    109.19
C31G C30G H47G     11.153    110.10
C31G C30G H48G      9.801    109.23
H47G C30G H48G      4.366    106.75
C30G C31G C32G     15.800    111.80
C30G C31G H49G      9.813    109.22
C30G C31G H50G     11.130    110.36
C32G C31G H49G     10.107    109.19
C32G C31G H50G     11.138    109.52
H49G C31G H50G      4.362    106.61
C27G C32G C31G     15.141    111.16
C27G C32G H51G     10.802    109.58
C27G C32G H52G      9.915    108.87
C31G C32G H51G     10.918    110.43
C31G C32G H52G      9.634    109.45
H51G C32G H52G      4.321    107.25


DIHEDRALS
!
!V(dihedral) = Kchi(1 + cos(n(chi) - delta))
!
!Kchi: kcal/mole
!n: multiplicity
!delta: degrees
!
!atom types             Kchi     n    delta
!

N1G  C1G  C2G  C3G      0.6050   3      0.00
N1G  C1G  C2G  H12G     0.5447   3      0.00
N1G  C1G  C2G  H13G     0.5442   3      0.00
H10G C1G  C2G  C3G      0.5154   3      0.00
H10G C1G  C2G  H12G     0.5375   3      0.00
H10G C1G  C2G  H13G     0.4984   3      0.00
H11G C1G  C2G  C3G      0.5072   3      0.00
H11G C1G  C2G  H12G     0.4991   3      0.00
H11G C1G  C2G  H13G     0.5330   3      0.00
C2G  C1G  N1G  C13G     0.0863   6      0.00
C2G  C1G  N1G  C14G     0.0874   6      0.00
H10G C1G  N1G  C13G     0.0997   6      0.00
H10G C1G  N1G  C14G     0.0979   6    145.10
H11G C1G  N1G  C13G     0.0964   6      0.00
H11G C1G  N1G  C14G     0.1000   6      0.00
C1G  C2G  C3G  C4G      0.4665   3      0.00
C1G  C2G  C3G  H14G     0.4646   3      0.00
C1G  C2G  C3G  H15G     0.4692   3      0.00
H12G C2G  C3G  C4G      0.4634   3      0.00
H12G C2G  C3G  H14G     0.4772   3      0.00
H12G C2G  C3G  H15G     0.5053   3      0.00
H13G C2G  C3G  C4G      0.4578   3      0.00
H13G C2G  C3G  H14G     0.5013   3      0.00
H13G C2G  C3G  H15G     0.4760   3      0.00
C2G  C3G  C4G  H16G     0.4738   3      0.00
C2G  C3G  C4G  H17G     0.4765   3      0.00
C2G  C3G  C4G  C18G     0.5235   3      0.00
H14G C3G  C4G  H16G     0.4945   3      0.00
H14G C3G  C4G  H17G     0.4703   3      0.00
H14G C3G  C4G  C18G     0.4724   3      0.00
H15G C3G  C4G  H16G     0.4704   3      0.00
H15G C3G  C4G  H17G     0.4998   3      0.00
H15G C3G  C4G  C18G     0.4758   3      0.00
C3G  C4G  C18G C19G     0.4613   3      0.00
C3G  C4G  C18G H24G     0.4561   3      0.00
C3G  C4G  C18G H25G     0.4591   3      0.00
H16G C4G  C18G C19G     0.4537   3      0.00
H16G C4G  C18G H24G     0.4965   3      0.00
H16G C4G  C18G H25G     0.4708   3      0.00
H17G C4G  C18G C19G     0.4571   3      0.00
H17G C4G  C18G H24G     0.4706   3      0.00
H17G C4G  C18G H25G     0.4993   3      0.00
H18G C5G  C19G C18G     0.4559   3      0.00
H18G C5G  C19G H26G     0.4969   3      0.00
H18G C5G  C19G H27G     0.4716   3      0.00
H19G C5G  C19G C18G     0.4564   3      0.00
H19G C5G  C19G H26G     0.4726   3      0.00
H19G C5G  C19G H27G     0.4987   3      0.00
C20G C5G  C19G C18G     0.4612   3      0.00
C20G C5G  C19G H26G     0.4555   3      0.00
C20G C5G  C19G H27G     0.4596   3      0.00
H18G C5G  C20G C6G      0.4751   3      0.00
H18G C5G  C20G H28G     0.4955   3      0.00
H18G C5G  C20G H29G     0.4722   3      0.00
H19G C5G  C20G C6G      0.4742   3      0.00
H19G C5G  C20G H28G     0.4741   3      0.00
H19G C5G  C20G H29G     0.4988   3      0.00
C19G C5G  C20G C6G      0.5194   3      0.00
C19G C5G  C20G H28G     0.4722   3      0.00
C19G C5G  C20G H29G     0.4758   3      0.00
H20G C6G  C7G  N2G      0.5421   3      0.00
H20G C6G  C7G  H22G     0.5066   3      0.00
H20G C6G  C7G  H23G     0.5339   3      0.00
H21G C6G  C7G  N2G      0.5390   3      0.00
H21G C6G  C7G  H22G     0.5365   3      0.00
H21G C6G  C7G  H23G     0.5082   3      0.00
C20G C6G  C7G  N2G      0.5914   3      0.00
C20G C6G  C7G  H22G     0.5173   3      0.00
C20G C6G  C7G  H23G     0.5120   3      0.00
C7G  C6G  C20G C5G      0.4711   3      0.00
C7G  C6G  C20G H28G     0.4668   3      0.00
C7G  C6G  C20G H29G     0.4726   3      0.00
H20G C6G  C20G C5G      0.4613   3      0.00
H20G C6G  C20G H28G     0.5024   3      0.00
H20G C6G  C20G H29G     0.4796   3      0.00
H21G C6G  C20G C5G      0.4607   3      0.00
H21G C6G  C20G H28G     0.4821   3      0.00
H21G C6G  C20G H29G     0.5037   3      0.00
C6G  C7G  N2G  C8G      0.0851   6      0.00
C6G  C7G  N2G  C9G      0.0871   6      0.00
H22G C7G  N2G  C8G      0.0972   6      0.00
H22G C7G  N2G  C9G      0.1020   6      0.00
H23G C7G  N2G  C8G      0.1010   6      0.00
H23G C7G  N2G  C9G      0.0969   6      0.00
C1G  N1G  C13G C17G     0.4472   2    180.00
C1G  N1G  C13G H5G      0.4305   2    180.00
C14G N1G  C13G C17G     0.5047   2    180.00
C14G N1G  C13G H5G      0.4593   2    180.00
C1G  N1G  C14G C15G     0.4536   2    180.00
C1G  N1G  C14G H6G      0.4380   2    180.00
C13G N1G  C14G C15G     0.5058   2    180.00
C13G N1G  C14G H6G      0.4667   2    180.00
C7G  N2G  C8G  C12G     0.5036   2    180.00
C7G  N2G  C8G  H1G      0.4486   2    180.00
C9G  N2G  C8G  C12G     0.5157   2    180.00
C9G  N2G  C8G  H1G      0.4588   2    180.00
C7G  N2G  C9G  C10G     0.5138   2    180.00
C7G  N2G  C9G  H2G      0.4526   2    180.00
C8G  N2G  C9G  C10G     0.5224   2    180.00
C8G  N2G  C9G  H2G      0.4671   2    180.00
N2G  C8G  C12G C11G     0.6005   2    180.00
N2G  C8G  C12G H4G      0.6415   2    180.00
H1G  C8G  C12G C11G     0.6180   2    180.00
H1G  C8G  C12G H4G      0.6506   2    180.00
N2G  C9G  C10G C11G     0.6046   2    180.00
N2G  C9G  C10G H3G      0.6391   2    180.00
H2G  C9G  C10G C11G     0.6109   2    180.00
H2G  C9G  C10G H3G      0.6493   2    180.00
C9G  C10G C11G C12G     0.4483   2    180.00
C9G  C10G C11G N4G      0.5762   2    180.00
H3G  C10G C11G C12G     0.4747   2    180.00
H3G  C10G C11G N4G      0.5785   2    180.00
C10G C11G C12G C8G      0.4515   2    180.00
C10G C11G C12G H4G      0.4625   2    180.00
N4G  C11G C12G C8G      0.5536   2    180.00
N4G  C11G C12G H4G      0.5843   2    180.00
C10G C11G N4G  C21G     0.4326   2    180.00
C10G C11G N4G  H30G     0.5782   2    180.00
C12G C11G N4G  C21G     0.5425   2    180.00
C12G C11G N4G  H30G     0.5110   2    180.00
N1G  C13G C17G C16G     0.6014   2    180.00
N1G  C13G C17G H8G      0.6292   2    180.00
H5G  C13G C17G C16G     0.5996   2    180.00
H5G  C13G C17G H8G      0.6503   2    180.00
N1G  C14G C15G C16G     0.6070   2    180.00
N1G  C14G C15G H7G      0.6220   2    180.00
H6G  C14G C15G C16G     0.5974   2    180.00
H6G  C14G C15G H7G      0.6493   2    180.00
C14G C15G C16G C17G     0.4335   2    180.00
C14G C15G C16G N3G      0.5151   2    180.00
H7G  C15G C16G C17G     0.4731   2    180.00
H7G  C15G C16G N3G      0.5647   2    180.00
C15G C16G C17G C13G     0.4301   2    180.00
C15G C16G C17G H8G      0.4625   2    180.00
N3G  C16G C17G C13G     0.4887   2    180.00
N3G  C16G C17G H8G      0.5703   2    180.00
C15G C16G N3G  H9G      0.5715   2    180.00
C15G C16G N3G  C27G     0.4381   2    180.00
C17G C16G N3G  H9G      0.5154   2    180.00
C17G C16G N3G  C27G     0.5154   2    180.00
C16G N3G  C27G C28G     0.0669   6      0.00
C16G N3G  C27G C32G     0.0665   6      0.00
C16G N3G  C27G H42G     0.0599   6      0.00
H9G  N3G  C27G C28G     0.0635   6      0.00
H9G  N3G  C27G C32G     0.0639   6    145.15
H9G  N3G  C27G H42G     0.0607   6      0.00
C11G N4G  C21G C22G     0.0715   6      0.00
C11G N4G  C21G C26G     0.0746   6     94.47
C11G N4G  C21G H31G     0.0613   6      0.00
H30G N4G  C21G C22G     0.0640   6    144.84
H30G N4G  C21G C26G     0.0644   6      0.00
H30G N4G  C21G H31G     0.0609   6      0.00
C4G  C18G C19G C5G      0.5146   3      0.00
C4G  C18G C19G H26G     0.4694   3      0.00
C4G  C18G C19G H27G     0.4725   3      0.00
H24G C18G C19G C5G      0.4700   3      0.00
H24G C18G C19G H26G     0.4928   3      0.00
H24G C18G C19G H27G     0.4682   3      0.00
H25G C18G C19G C5G      0.4714   3      0.00
H25G C18G C19G H26G     0.4693   3      0.00
H25G C18G C19G H27G     0.4972   3      0.00
N4G  C21G C22G C23G     0.6431   3      0.00
N4G  C21G C22G H32G     0.5591   3      0.00
N4G  C21G C22G H33G     0.5775   3      0.00
C26G C21G C22G C23G     0.5168   3      0.00
C26G C21G C22G H32G     0.5373   3      0.00
C26G C21G C22G H33G     0.5770   3      0.00
H31G C21G C22G C23G     0.4595   3      0.00
H31G C21G C22G H32G     0.4462   3      0.00
H31G C21G C22G H33G     0.4754   3      0.00
N4G  C21G C26G C25G     0.6631   3      0.00
N4G  C21G C26G H40G     0.5697   3      0.00
N4G  C21G C26G H41G     0.5853   3      0.00
C22G C21G C26G C25G     0.5257   3      0.00
C22G C21G C26G H40G     0.5463   3      0.00
C22G C21G C26G H41G     0.5860   3      0.00
H31G C21G C26G C25G     0.4666   3      0.00
H31G C21G C26G H40G     0.4457   3      0.00
H31G C21G C26G H41G     0.4746   3      0.00
C21G C22G C23G C24G     0.4613   3      0.00
C21G C22G C23G H34G     0.5047   3      0.00
C21G C22G C23G H35G     0.5280   3      0.00
H32G C22G C23G C24G     0.5089   3      0.00
H32G C22G C23G H34G     0.4708   3      0.00
H32G C22G C23G H35G     0.4979   3      0.00
H33G C22G C23G C24G     0.5421   3      0.00
H33G C22G C23G H34G     0.4957   3      0.00
H33G C22G C23G H35G     0.5422   3      0.00
C22G C23G C24G C25G     0.4942   3      0.00
C22G C23G C24G H36G     0.5110   3      0.00
C22G C23G C24G H37G     0.5392   3      0.00
H34G C23G C24G C25G     0.5143   3      0.00
H34G C23G C24G H36G     0.4689   3      0.00
H34G C23G C24G H37G     0.4961   3      0.00
H35G C23G C24G C25G     0.5458   3      0.00
H35G C23G C24G H36G     0.4961   3      0.00
H35G C23G C24G H37G     0.5416   3      0.00
C23G C24G C25G C26G     0.4943   3      0.00
C23G C24G C25G H38G     0.5123   3      0.00
C23G C24G C25G H39G     0.5449   3      0.00
H36G C24G C25G C26G     0.5121   3      0.00
H36G C24G C25G H38G     0.4678   3      0.00
H36G C24G C25G H39G     0.4955   3      0.00
H37G C24G C25G C26G     0.5398   3      0.00
H37G C24G C25G H38G     0.4954   3      0.00
H37G C24G C25G H39G     0.5410   3      0.00
C24G C25G C26G C21G     0.4636   3      0.00
C24G C25G C26G H40G     0.5153   3      0.00
C24G C25G C26G H41G     0.5403   3      0.00
H38G C25G C26G C21G     0.5041   3      0.00
H38G C25G C26G H40G     0.4723   3      0.00
H38G C25G C26G H41G     0.4925   3      0.00
H39G C25G C26G C21G     0.5262   3      0.00
H39G C25G C26G H40G     0.4992   3      0.00
H39G C25G C26G H41G     0.5384   3      0.00
N3G  C27G C28G C29G     0.6532   3      0.00
N3G  C27G C28G H43G     0.5667   3      0.00
N3G  C27G C28G H44G     0.5844   3      0.00
C32G C27G C28G C29G     0.5279   3      0.00
C32G C27G C28G H43G     0.5493   3      0.00
C32G C27G C28G H44G     0.5887   3      0.00
H42G C27G C28G C29G     0.4642   3      0.00
H42G C27G C28G H43G     0.4451   3      0.00
H42G C27G C28G H44G     0.4736   3      0.00
N3G  C27G C32G C31G     0.6415   3      0.00
N3G  C27G C32G H51G     0.5583   3      0.00
N3G  C27G C32G H52G     0.5780   3      0.00
C28G C27G C32G C31G     0.5176   3      0.00
C28G C27G C32G H51G     0.5384   3      0.00
C28G C27G C32G H52G     0.5772   3      0.00
H42G C27G C32G C31G     0.4594   3      0.00
H42G C27G C32G H51G     0.4458   3      0.00
H42G C27G C32G H52G     0.4744   3      0.00
C27G C28G C29G C30G     0.4619   3      0.00
C27G C28G C29G H45G     0.5035   3      0.00
C27G C28G C29G H46G     0.5258   3      0.00
H43G C28G C29G C30G     0.5132   3      0.00
H43G C28G C29G H45G     0.4716   3      0.00
H43G C28G C29G H46G     0.4985   3      0.00
H44G C28G C29G C30G     0.5396   3      0.00
H44G C28G C29G H45G     0.4925   3      0.00
H44G C28G C29G H46G     0.5385   3      0.00
C28G C29G C30G C31G     0.4940   3      0.00
C28G C29G C30G H47G     0.5118   3      0.00
C28G C29G C30G H48G     0.5390   3      0.00
H45G C29G C30G C31G     0.5123   3      0.00
H45G C29G C30G H47G     0.4678   3      0.00
H45G C29G C30G H48G     0.4948   3      0.00
H46G C29G C30G C31G     0.5443   3      0.00
H46G C29G C30G H47G     0.4952   3      0.00
H46G C29G C30G H48G     0.5403   3      0.00
C29G C30G C31G C32G     0.4931   3      0.00
C29G C30G C31G H49G     0.5459   3      0.00
C29G C30G C31G H50G     0.5140   3      0.00
H47G C30G C31G C32G     0.5108   3      0.00
H47G C30G C31G H49G     0.4964   3      0.00
H47G C30G C31G H50G     0.4690   3      0.00
H48G C30G C31G C32G     0.5384   3      0.00
H48G C30G C31G H49G     0.5415   3      0.00
H48G C30G C31G H50G     0.4958   3      0.00
C30G C31G C32G C27G     0.4592   3      0.00
C30G C31G C32G H51G     0.5089   3      0.00
C30G C31G C32G H52G     0.5414   3      0.00
H49G C31G C32G C27G     0.5275   3      0.00
H49G C31G C32G H51G     0.4981   3      0.00
H49G C31G C32G H52G     0.5420   3      0.00
H50G C31G C32G C27G     0.5042   3      0.00
H50G C31G C32G H51G     0.4708   3      0.00
H50G C31G C32G H52G     0.4953   3      0.00

IMPROPER
!
!V(improper) = Kpsi(psi - psi0)**2
!
!Kpsi: kcal/mole/rad**2
!psi0: degrees
!note that the second column of numbers (0) is ignored
!
!atom types             Kpsi        0  psi0
!


NONBONDED nbxmod  5 atom cdiel shift vatom vdistance vswitch -
cutnb 14.0 ctofnb 12.0 ctonnb 10.0 eps 1.0 e14fac 1.0 wmin 1.5
                !adm jr., 5/08/91, suggested cutoff scheme
!
!V(Lennard-Jones) = Eps(i,j)*[(Rmin(i,j)/r(i,j))**12 - 2(Rmin(i,j)/r(i,j))**6]
!
!epsilon [kcal/mole]: Eps(i,j) = sqrt(eps(i) * eps(j))
!Rmin/2  [A]:         Rmin(i,j) = Rmin/2(i) + Rmin/2(j)
!
!atom  ignored   epsilon     Rmin/2  ignored   eps,1-4     Rmin/2,1-4
!

C1G      0.0     -0.1050     1.9255    ! 
C2G      0.0     -0.1050     1.9255    ! 
C3G      0.0     -0.1050     1.9255    ! 
C4G      0.0     -0.1050     1.9255    ! 
C5G      0.0     -0.1050     1.9255    ! 
C6G      0.0     -0.1050     1.9255    ! 
C7G      0.0     -0.1050     1.9255    ! 
N1G      0.0     -0.0690     1.8300    ! 
N2G      0.0     -0.0690     1.8300    ! 
C8G      0.0     -0.1050     1.9255    ! 
C9G      0.0     -0.1050     1.9255    ! 
C10G     0.0     -0.1050     1.9255    ! 
C11G     0.0     -0.1050     1.9255    ! 
C12G     0.0     -0.1050     1.9255    ! 
H1G      0.0     -0.0440     1.4430    ! 
H2G      0.0     -0.0440     1.4430    ! 
H3G      0.0     -0.0440     1.4430    ! 
H4G      0.0     -0.0440     1.4430    ! 
C13G     0.0     -0.1050     1.9255    ! 
C14G     0.0     -0.1050     1.9255    ! 
C15G     0.0     -0.1050     1.9255    ! 
C16G     0.0     -0.1050     1.9255    ! 
C17G     0.0     -0.1050     1.9255    ! 
H5G      0.0     -0.0440     1.4430    ! 
H6G      0.0     -0.0440     1.4430    ! 
H7G      0.0     -0.0440     1.4430    ! 
H8G      0.0     -0.0440     1.4430    ! 
N3G      0.0     -0.0690     1.8300    ! 
N4G      0.0     -0.0690     1.8300    ! 
H9G      0.0     -0.0440     1.4430    ! 
H10G     0.0     -0.0440     1.4430    ! 
H11G     0.0     -0.0440     1.4430    ! 
H12G     0.0     -0.0440     1.4430    ! 
H13G     0.0     -0.0440     1.4430    ! 
H14G     0.0     -0.0440     1.4430    ! 
H15G     0.0     -0.0440     1.4430    ! 
H16G     0.0     -0.0440     1.4430    ! 
H17G     0.0     -0.0440     1.4430    ! 
H18G     0.0     -0.0440     1.4430    ! 
H19G     0.0     -0.0440     1.4430    ! 
H20G     0.0     -0.0440     1.4430    ! 
H21G     0.0     -0.0440     1.4430    ! 
H22G     0.0     -0.0440     1.4430    ! 
H23G     0.0     -0.0440     1.4430    ! 
C18G     0.0     -0.1050     1.9255    ! 
C19G     0.0     -0.1050     1.9255    ! 
H24G     0.0     -0.0440     1.4430    ! 
H25G     0.0     -0.0440     1.4430    ! 
H26G     0.0     -0.0440     1.4430    ! 
H27G     0.0     -0.0440     1.4430    ! 
C20G     0.0     -0.1050     1.9255    ! 
H28G     0.0     -0.0440     1.4430    ! 
H29G     0.0     -0.0440     1.4430    ! 
C21G     0.0     -0.1050     1.9255    ! 
C22G     0.0     -0.1050     1.9255    ! 
C23G     0.0     -0.1050     1.9255    ! 
C24G     0.0     -0.1050     1.9255    ! 
C25G     0.0     -0.1050     1.9255    ! 
C26G     0.0     -0.1050     1.9255    ! 
C27G     0.0     -0.1050     1.9255    ! 
C28G     0.0     -0.1050     1.9255    ! 
C29G     0.0     -0.1050     1.9255    ! 
C30G     0.0     -0.1050     1.9255    ! 
C31G     0.0     -0.1050     1.9255    ! 
C32G     0.0     -0.1050     1.9255    ! 
H30G     0.0     -0.0440     1.4430    ! 
H31G     0.0     -0.0440     1.4430    ! 
H32G     0.0     -0.0440     1.4430    ! 
H33G     0.0     -0.0440     1.4430    ! 
H34G     0.0     -0.0440     1.4430    ! 
H35G     0.0     -0.0440     1.4430    ! 
H36G     0.0     -0.0440     1.4430    ! 
H37G     0.0     -0.0440     1.4430    ! 
H38G     0.0     -0.0440     1.4430    ! 
H39G     0.0     -0.0440     1.4430    ! 
H40G     0.0     -0.0440     1.4430    ! 
H41G     0.0     -0.0440     1.4430    ! 
H42G     0.0     -0.0440     1.4430    ! 
H43G     0.0     -0.0440     1.4430    ! 
H44G     0.0     -0.0440     1.4430    ! 
H45G     0.0     -0.0440     1.4430    ! 
H46G     0.0     -0.0440     1.4430    ! 
H47G     0.0     -0.0440     1.4430    ! 
H48G     0.0     -0.0440     1.4430    ! 
H49G     0.0     -0.0440     1.4430    ! 
H50G     0.0     -0.0440     1.4430    ! 
H51G     0.0     -0.0440     1.4430    ! 
H52G     0.0     -0.0440     1.4430    ! 
END
