# Supplementary material for: A Systematic Approach: Molecular Dynamics Study and Parametrisation of Gemini Type Cationic Surfactants
Source: Int J Mol Sci. 2021 Oct 10;22(20):10939. doi: 10.3390/ijms222010939 (PMC8536075; doi:10.3390/ijms222010939)
Supplement: Supplementary file 1 [file ijms-22-10939-s001.zip › Force_fields/Alk10_06b/Alk10_06b.pdb]

REMARK original generated coordinate pdb file
ATOM      1  C1G AA7 X   1      -5.682  -0.634   2.238  1.00  0.00      GEM  C
ATOM      2  C2G AA7 X   1      -4.866  -1.733   1.550  1.00  0.00      GEM  C
ATOM      3  C3G AA7 X   1      -3.474  -1.233   1.141  1.00  0.00      GEM  C
ATOM      4  C4G AA7 X   1      -2.626  -2.315   0.456  1.00  0.00      GEM  C
ATOM      5  C5G AA7 X   1       1.074  -2.471  -0.893  1.00  0.00      GEM  C
ATOM      6  C6G AA7 X   1       3.364  -3.104  -1.848  1.00  0.00      GEM  C
ATOM      7  C7G AA7 X   1       4.175  -4.199  -2.548  1.00  0.00      GEM  C
ATOM      8  N1G AA7 X   1      -7.008  -1.125   2.689  1.00  0.00      GEM  N
ATOM      9  N2G AA7 X   1       5.583  -3.788  -2.779  1.00  0.00      GEM  N
ATOM     10  C8G AA7 X   1       6.533  -4.021  -1.829  1.00  0.00      GEM  C
ATOM     11  C9G AA7 X   1       5.931  -3.123  -3.913  1.00  0.00      GEM  C
ATOM     12 C10G AA7 X   1       7.209  -2.681  -4.141  1.00  0.00      GEM  C
ATOM     13 C11G AA7 X   1       8.227  -2.904  -3.165  1.00  0.00      GEM  C
ATOM     14 C12G AA7 X   1       7.828  -3.608  -1.987  1.00  0.00      GEM  C
ATOM     15  H1G AA7 X   1       6.199  -4.558  -0.942  1.00  0.00      GEM  H
ATOM     16  H2G AA7 X   1       5.131  -2.969  -4.637  1.00  0.00      GEM  H
ATOM     17  H3G AA7 X   1       7.425  -2.171  -5.076  1.00  0.00      GEM  H
ATOM     18  H4G AA7 X   1       8.557  -3.822  -1.205  1.00  0.00      GEM  H
ATOM     19 C13G AA7 X   1      -8.092  -1.055   1.864  1.00  0.00      GEM  C
ATOM     20 C14G AA7 X   1      -7.144  -1.711   3.909  1.00  0.00      GEM  C
ATOM     21 C15G AA7 X   1      -8.338  -2.225   4.347  1.00  0.00      GEM  C
ATOM     22 C16G AA7 X   1      -9.495  -2.154   3.515  1.00  0.00      GEM  C
ATOM     23 C17G AA7 X   1      -9.315  -1.544   2.235  1.00  0.00      GEM  C
ATOM     24  H5G AA7 X   1      -7.924  -0.581   0.897  1.00  0.00      GEM  H
ATOM     25  H6G AA7 X   1      -6.244  -1.745   4.522  1.00  0.00      GEM  H
ATOM     26  H7G AA7 X   1      -8.378  -2.680   5.333  1.00  0.00      GEM  H
ATOM     27  H8G AA7 X   1     -10.156  -1.458   1.547  1.00  0.00      GEM  H
ATOM     28  N3G AA7 X   1     -10.701  -2.609   3.883  1.00  0.00      GEM  N
ATOM     29  N4G AA7 X   1       9.493  -2.488  -3.307  1.00  0.00      GEM  N
ATOM     30  H9G AA7 X   1     -11.456  -2.547   3.177  1.00  0.00      GEM  H
ATOM     31 H10G AA7 X   1      -5.160  -0.253   3.131  1.00  0.00      GEM  H
ATOM     32 H11G AA7 X   1      -5.866   0.213   1.556  1.00  0.00      GEM  H
ATOM     33 H12G AA7 X   1      -4.764  -2.589   2.237  1.00  0.00      GEM  H
ATOM     34 H13G AA7 X   1      -5.413  -2.091   0.663  1.00  0.00      GEM  H
ATOM     35 H14G AA7 X   1      -3.577  -0.369   0.467  1.00  0.00      GEM  H
ATOM     36 H15G AA7 X   1      -2.943  -0.869   2.034  1.00  0.00      GEM  H
ATOM     37 H16G AA7 X   1      -3.139  -2.655  -0.456  1.00  0.00      GEM  H
ATOM     38 H17G AA7 X   1      -2.558  -3.192   1.118  1.00  0.00      GEM  H
ATOM     39 H18G AA7 X   1       1.045  -1.572  -1.529  1.00  0.00      GEM  H
ATOM     40 H19G AA7 X   1       1.567  -2.172   0.044  1.00  0.00      GEM  H
ATOM     41 H20G AA7 X   1       3.367  -2.196  -2.473  1.00  0.00      GEM  H
ATOM     42 H21G AA7 X   1       3.853  -2.845  -0.895  1.00  0.00      GEM  H
ATOM     43 H22G AA7 X   1       4.205  -5.120  -1.942  1.00  0.00      GEM  H
ATOM     44 H23G AA7 X   1       3.745  -4.445  -3.533  1.00  0.00      GEM  H
ATOM     45 C18G AA7 X   1      -1.209  -1.844   0.099  1.00  0.00      GEM  C
ATOM     46 C19G AA7 X   1      -0.360  -2.924  -0.586  1.00  0.00      GEM  C
ATOM     47 H24G AA7 X   1      -1.273  -0.961  -0.557  1.00  0.00      GEM  H
ATOM     48 H25G AA7 X   1      -0.699  -1.510   1.016  1.00  0.00      GEM  H
ATOM     49 H26G AA7 X   1      -0.852  -3.234  -1.521  1.00  0.00      GEM  H
ATOM     50 H27G AA7 X   1      -0.326  -3.818   0.056  1.00  0.00      GEM  H
ATOM     51 C20G AA7 X   1       1.919  -3.551  -1.585  1.00  0.00      GEM  C
ATOM     52 H28G AA7 X   1       1.443  -3.832  -2.537  1.00  0.00      GEM  H
ATOM     53 H29G AA7 X   1       1.928  -4.459  -0.962  1.00  0.00      GEM  H
ATOM     54 C21G AA7 X   1      10.070  -1.806  -4.474  1.00  0.00      GEM  C
ATOM     55 C22G AA7 X   1      11.225  -0.904  -4.012  1.00  0.00      GEM  C
ATOM     56 C23G AA7 X   1      11.885  -0.192  -5.204  1.00  0.00      GEM  C
ATOM     57 C24G AA7 X   1      12.350  -1.189  -6.278  1.00  0.00      GEM  C
ATOM     58 C25G AA7 X   1      11.195  -2.097  -6.732  1.00  0.00      GEM  C
ATOM     59 C26G AA7 X   1      10.543  -2.815  -5.538  1.00  0.00      GEM  C
ATOM     60 C27G AA7 X   1     -11.041  -3.291   5.140  1.00  0.00      GEM  C
ATOM     61 C28G AA7 X   1     -10.787  -4.808   5.042  1.00  0.00      GEM  C
ATOM     62 C29G AA7 X   1     -11.201  -5.524   6.339  1.00  0.00      GEM  C
ATOM     63 C30G AA7 X   1     -12.665  -5.230   6.701  1.00  0.00      GEM  C
ATOM     64 C31G AA7 X   1     -12.925  -3.717   6.784  1.00  0.00      GEM  C
ATOM     65 C32G AA7 X   1     -12.507  -2.994   5.492  1.00  0.00      GEM  C
ATOM     66 H30G AA7 X   1      10.157  -2.757  -2.558  1.00  0.00      GEM  H
ATOM     67 H31G AA7 X   1       9.274  -1.158  -4.914  1.00  0.00      GEM  H
ATOM     68 H32G AA7 X   1      10.850  -0.167  -3.284  1.00  0.00      GEM  H
ATOM     69 H33G AA7 X   1      11.976  -1.524  -3.491  1.00  0.00      GEM  H
ATOM     70 H34G AA7 X   1      12.732   0.410  -4.849  1.00  0.00      GEM  H
ATOM     71 H35G AA7 X   1      11.164   0.511  -5.650  1.00  0.00      GEM  H
ATOM     72 H36G AA7 X   1      12.768  -0.649  -7.139  1.00  0.00      GEM  H
ATOM     73 H37G AA7 X   1      13.160  -1.811  -5.869  1.00  0.00      GEM  H
ATOM     74 H38G AA7 X   1      11.555  -2.839  -7.458  1.00  0.00      GEM  H
ATOM     75 H39G AA7 X   1      10.437  -1.490  -7.250  1.00  0.00      GEM  H
ATOM     76 H40G AA7 X   1       9.693  -3.427  -5.875  1.00  0.00      GEM  H
ATOM     77 H41G AA7 X   1      11.273  -3.499  -5.073  1.00  0.00      GEM  H
ATOM     78 H42G AA7 X   1     -10.394  -2.864   5.942  1.00  0.00      GEM  H
ATOM     79 H43G AA7 X   1      -9.725  -4.994   4.820  1.00  0.00      GEM  H
ATOM     80 H44G AA7 X   1     -11.372  -5.208   4.195  1.00  0.00      GEM  H
ATOM     81 H45G AA7 X   1     -11.043  -6.606   6.230  1.00  0.00      GEM  H
ATOM     82 H46G AA7 X   1     -10.549  -5.191   7.162  1.00  0.00      GEM  H
ATOM     83 H47G AA7 X   1     -12.924  -5.710   7.655  1.00  0.00      GEM  H
ATOM     84 H48G AA7 X   1     -13.323  -5.669   5.935  1.00  0.00      GEM  H
ATOM     85 H49G AA7 X   1     -12.361  -3.298   7.631  1.00  0.00      GEM  H
ATOM     86 H50G AA7 X   1     -13.987  -3.522   6.986  1.00  0.00      GEM  H
ATOM     87 H51G AA7 X   1     -12.649  -1.908   5.596  1.00  0.00      GEM  H
ATOM     88 H52G AA7 X   1     -13.149  -3.330   4.659  1.00  0.00      GEM  H
END
