# Supplementary material for: A Systematic Approach: Molecular Dynamics Study and Parametrisation of Gemini Type Cationic Surfactants
Source: Int J Mol Sci. 2021 Oct 10;22(20):10939. doi: 10.3390/ijms222010939 (PMC8536075; doi:10.3390/ijms222010939)
Supplement: Supplementary file 1 [file ijms-22-10939-s001.zip › Force_fields/Alk10_06b/Alk10_06b.psf]

PSF

       4 !NTITLE
 REMARKS original generated structure x-plor psf file
 REMARKS topology C:/Users/Student2/Desktop/Dokumenty/do_VMD/FF/Batch4_OK/Alk10_06b.top 
 REMARKS topology C:/Users/Student2/Desktop/Dokumenty/do_VMD/top_all36_lipid.rtf 
 REMARKS segment GEM { first NONE; last NONE; auto none  }

      88 !NATOM
       1 GEM  1    AA7  C1G  C1G   -0.347000       12.0110           0
       2 GEM  1    AA7  C2G  C2G    0.225000       12.0110           0
       3 GEM  1    AA7  C3G  C3G    0.068000       12.0110           0
       4 GEM  1    AA7  C4G  C4G   -0.068000       12.0110           0
       5 GEM  1    AA7  C5G  C5G   -0.102000       12.0110           0
       6 GEM  1    AA7  C6G  C6G    0.161000       12.0110           0
       7 GEM  1    AA7  C7G  C7G   -0.301000       12.0110           0
       8 GEM  1    AA7  N1G  N1G    0.166000       14.0070           0
       9 GEM  1    AA7  N2G  N2G    0.221000       14.0070           0
      10 GEM  1    AA7  C8G  C8G   -0.089000       12.0110           0
      11 GEM  1    AA7  C9G  C9G   -0.112000       12.0110           0
      12 GEM  1    AA7  C10G C10G  -0.394000       12.0110           0
      13 GEM  1    AA7  C11G C11G   0.707000       12.0110           0
      14 GEM  1    AA7  C12G C12G  -0.439000       12.0110           0
      15 GEM  1    AA7  H1G  H1G    0.231000        1.0080           0
      16 GEM  1    AA7  H2G  H2G    0.236000        1.0080           0
      17 GEM  1    AA7  H3G  H3G    0.225000        1.0080           0
      18 GEM  1    AA7  H4G  H4G    0.237000        1.0080           0
      19 GEM  1    AA7  C13G C13G  -0.024000       12.0110           0
      20 GEM  1    AA7  C14G C14G  -0.050000       12.0110           0
      21 GEM  1    AA7  C15G C15G  -0.463000       12.0110           0
      22 GEM  1    AA7  C16G C16G   0.830000       12.0110           0
      23 GEM  1    AA7  C17G C17G  -0.510000       12.0110           0
      24 GEM  1    AA7  H5G  H5G    0.219000        1.0080           0
      25 GEM  1    AA7  H6G  H6G    0.226000        1.0080           0
      26 GEM  1    AA7  H7G  H7G    0.235000        1.0080           0
      27 GEM  1    AA7  H8G  H8G    0.247000        1.0080           0
      28 GEM  1    AA7  N3G  N3G   -0.999000       14.0070           0
      29 GEM  1    AA7  N4G  N4G   -0.882000       14.0070           0
      30 GEM  1    AA7  H9G  H9G    0.478000        1.0080           0
      31 GEM  1    AA7  H10G H10G   0.150000        1.0080           0
      32 GEM  1    AA7  H11G H11G   0.154000        1.0080           0
      33 GEM  1    AA7  H12G H12G  -0.023000        1.0080           0
      34 GEM  1    AA7  H13G H13G  -0.025000        1.0080           0
      35 GEM  1    AA7  H14G H14G  -0.013000        1.0080           0
      36 GEM  1    AA7  H15G H15G  -0.015000        1.0080           0
      37 GEM  1    AA7  H16G H16G  -0.006000        1.0080           0
      38 GEM  1    AA7  H17G H17G  -0.005000        1.0080           0
      39 GEM  1    AA7  H18G H18G   0.004000        1.0080           0
      40 GEM  1    AA7  H19G H19G   0.003000        1.0080           0
      41 GEM  1    AA7  H20G H20G  -0.012000        1.0080           0
      42 GEM  1    AA7  H21G H21G  -0.008000        1.0080           0
      43 GEM  1    AA7  H22G H22G   0.138000        1.0080           0
      44 GEM  1    AA7  H23G H23G   0.142000        1.0080           0
      45 GEM  1    AA7  C18G C18G   0.134000       12.0110           0
      46 GEM  1    AA7  C19G C19G   0.146000       12.0110           0
      47 GEM  1    AA7  H24G H24G  -0.045000        1.0080           0
      48 GEM  1    AA7  H25G H25G  -0.041000        1.0080           0
      49 GEM  1    AA7  H26G H26G  -0.044000        1.0080           0
      50 GEM  1    AA7  H27G H27G  -0.045000        1.0080           0
      51 GEM  1    AA7  C20G C20G   0.101000       12.0110           0
      52 GEM  1    AA7  H28G H28G  -0.016000        1.0080           0
      53 GEM  1    AA7  H29G H29G  -0.018000        1.0080           0
      54 GEM  1    AA7  C21G C21G   0.538000       12.0110           0
      55 GEM  1    AA7  C22G C22G  -0.201000       12.0110           0
      56 GEM  1    AA7  C23G C23G   0.026000       12.0110           0
      57 GEM  1    AA7  C24G C24G  -0.033000       12.0110           0
      58 GEM  1    AA7  C25G C25G   0.043000       12.0110           0
      59 GEM  1    AA7  C26G C26G  -0.165000       12.0110           0
      60 GEM  1    AA7  C27G C27G   0.649000       12.0110           0
      61 GEM  1    AA7  C28G C28G  -0.212000       12.0110           0
      62 GEM  1    AA7  C29G C29G   0.058000       12.0110           0
      63 GEM  1    AA7  C30G C30G  -0.046000       12.0110           0
      64 GEM  1    AA7  C31G C31G   0.035000       12.0110           0
      65 GEM  1    AA7  C32G C32G  -0.194000       12.0110           0
      66 GEM  1    AA7  H30G H30G   0.457000        1.0080           0
      67 GEM  1    AA7  H31G H31G   0.028000        1.0080           0
      68 GEM  1    AA7  H32G H32G   0.049000        1.0080           0
      69 GEM  1    AA7  H33G H33G   0.071000        1.0080           0
      70 GEM  1    AA7  H34G H34G   0.010000        1.0080           0
      71 GEM  1    AA7  H35G H35G  -0.002000        1.0080           0
      72 GEM  1    AA7  H36G H36G   0.002000        1.0080           0
      73 GEM  1    AA7  H37G H37G   0.011000        1.0080           0
      74 GEM  1    AA7  H38G H38G   0.002000        1.0080           0
      75 GEM  1    AA7  H39G H39G  -0.008000        1.0080           0
      76 GEM  1    AA7  H40G H40G   0.030000        1.0080           0
      77 GEM  1    AA7  H41G H41G   0.055000        1.0080           0
      78 GEM  1    AA7  H42G H42G  -0.001000        1.0080           0
      79 GEM  1    AA7  H43G H43G   0.037000        1.0080           0
      80 GEM  1    AA7  H44G H44G   0.062000        1.0080           0
      81 GEM  1    AA7  H45G H45G   0.002000        1.0080           0
      82 GEM  1    AA7  H46G H46G  -0.012000        1.0080           0
      83 GEM  1    AA7  H47G H47G   0.004000        1.0080           0
      84 GEM  1    AA7  H48G H48G   0.012000        1.0080           0
      85 GEM  1    AA7  H49G H49G  -0.009000        1.0080           0
      86 GEM  1    AA7  H50G H50G   0.008000        1.0080           0
      87 GEM  1    AA7  H51G H51G   0.042000        1.0080           0
      88 GEM  1    AA7  H52G H52G   0.063000        1.0080           0

      91 !NBOND: bonds
       1       2       1       8       1      31       1      32
       2       3       2      33       2      34       3       4
       3      35       3      36       4      37       4      38
       4      45       5      39       5      40       5      46
       5      51       6       7       6      41       6      42
       6      51       7       9       7      43       7      44
       8      19       8      20       9      10       9      11
      10      14      10      15      11      12      11      16
      12      13      12      17      13      14      13      29
      14      18      19      23      19      24      20      21
      20      25      21      22      21      26      22      23
      22      28      23      27      28      30      28      60
      29      54      29      66      45      46      45      47
      45      48      46      49      46      50      51      52
      51      53      54      55      54      59      54      67
      55      56      55      68      55      69      56      57
      56      70      56      71      57      58      57      72
      57      73      58      59      58      74      58      75
      59      76      59      77      60      61      60      65
      60      78      61      62      61      79      61      80
      62      63      62      81      62      82      63      64
      63      83      63      84      64      65      64      85
      64      86      65      87      65      88

     174 !NTHETA: angles
       1       2       3       1       2      33       1       2      34
       1       8      19       1       8      20       2       1       8
       2       1      31       2       1      32       2       3       4
       2       3      35       2       3      36       3       2      33
       3       2      34       3       4      37       3       4      38
       3       4      45       4       3      35       4       3      36
       4      45      46       4      45      47       4      45      48
       5      46      45       5      46      49       5      46      50
       5      51       6       5      51      52       5      51      53
       6       7       9       6       7      43       6       7      44
       6      51      52       6      51      53       7       6      41
       7       6      42       7       6      51       7       9      10
       7       9      11       8       1      31       8       1      32
       8      19      23       8      19      24       8      20      21
       8      20      25       9       7      43       9       7      44
       9      10      14       9      10      15       9      11      12
       9      11      16      10       9      11      10      14      13
      10      14      18      11      12      13      11      12      17
      12      11      16      12      13      14      12      13      29
      13      12      17      13      14      18      13      29      54
      13      29      66      14      10      15      14      13      29
      19       8      20      19      23      22      19      23      27
      20      21      22      20      21      26      21      20      25
      21      22      23      21      22      28      22      21      26
      22      23      27      22      28      30      22      28      60
      23      19      24      23      22      28      28      60      61
      28      60      65      28      60      78      29      54      55
      29      54      59      29      54      67      30      28      60
      31       1      32      33       2      34      35       3      36
      37       4      38      37       4      45      38       4      45
      39       5      40      39       5      46      39       5      51
      40       5      46      40       5      51      41       6      42
      41       6      51      42       6      51      43       7      44
      45      46      49      45      46      50      46       5      51
      46      45      47      46      45      48      47      45      48
      49      46      50      52      51      53      54      29      66
      54      55      56      54      55      68      54      55      69
      54      59      58      54      59      76      54      59      77
      55      54      59      55      54      67      55      56      57
      55      56      70      55      56      71      56      55      68
      56      55      69      56      57      58      56      57      72
      56      57      73      57      56      70      57      56      71
      57      58      59      57      58      74      57      58      75
      58      57      72      58      57      73      58      59      76
      58      59      77      59      54      67      59      58      74
      59      58      75      60      61      62      60      61      79
      60      61      80      60      65      64      60      65      87
      60      65      88      61      60      65      61      60      78
      61      62      63      61      62      81      61      62      82
      62      61      79      62      61      80      62      63      64
      62      63      83      62      63      84      63      62      81
      63      62      82      63      64      65      63      64      85
      63      64      86      64      63      83      64      63      84
      64      65      87      64      65      88      65      60      78
      65      64      85      65      64      86      68      55      69
      70      56      71      72      57      73      74      58      75
      76      59      77      79      61      80      81      62      82
      83      63      84      85      64      86      87      65      88

     269 !NPHI: dihedrals
       1       2       3       4       1       2       3      35
       1       2       3      36       1       8      19      23
       1       8      19      24       1       8      20      21
       1       8      20      25       2       1       8      19
       2       1       8      20       2       3       4      37
       2       3       4      38       2       3       4      45
       3       4      45      46       3       4      45      47
       3       4      45      48       4      45      46       5
       4      45      46      49       4      45      46      50
       6       7       9      10       6       7       9      11
       7       6      51       5       7       6      51      52
       7       6      51      53       7       9      10      14
       7       9      10      15       7       9      11      12
       7       9      11      16       8       1       2       3
       8       1       2      33       8       1       2      34
       8      19      23      22       8      19      23      27
       8      20      21      22       8      20      21      26
       9      10      14      13       9      10      14      18
       9      11      12      13       9      11      12      17
      10       9      11      12      10       9      11      16
      11       9      10      14      11       9      10      15
      11      12      13      14      11      12      13      29
      12      13      14      10      12      13      14      18
      12      13      29      54      12      13      29      66
      13      29      54      55      13      29      54      59
      13      29      54      67      14      13      29      54
      14      13      29      66      15      10      14      13
      15      10      14      18      16      11      12      13
      16      11      12      17      17      12      13      14
      17      12      13      29      19       8      20      21
      19       8      20      25      20       8      19      23
      20       8      19      24      20      21      22      23
      20      21      22      28      21      22      23      19
      21      22      23      27      21      22      28      30
      21      22      28      60      22      28      60      61
      22      28      60      65      22      28      60      78
      23      22      28      30      23      22      28      60
      24      19      23      22      24      19      23      27
      25      20      21      22      25      20      21      26
      26      21      22      23      26      21      22      28
      28      22      23      19      28      22      23      27
      28      60      61      62      28      60      61      79
      28      60      61      80      28      60      65      64
      28      60      65      87      28      60      65      88
      29      13      14      10      29      13      14      18
      29      54      55      56      29      54      55      68
      29      54      55      69      29      54      59      58
      29      54      59      76      29      54      59      77
      30      28      60      61      30      28      60      65
      30      28      60      78      31       1       2       3
      31       1       2      33      31       1       2      34
      31       1       8      19      31       1       8      20
      32       1       2       3      32       1       2      33
      32       1       2      34      32       1       8      19
      32       1       8      20      33       2       3       4
      33       2       3      35      33       2       3      36
      34       2       3       4      34       2       3      35
      34       2       3      36      35       3       4      37
      35       3       4      38      35       3       4      45
      36       3       4      37      36       3       4      38
      36       3       4      45      37       4      45      46
      37       4      45      47      37       4      45      48
      38       4      45      46      38       4      45      47
      38       4      45      48      39       5      46      45
      39       5      46      49      39       5      46      50
      39       5      51       6      39       5      51      52
      39       5      51      53      40       5      46      45
      40       5      46      49      40       5      46      50
      40       5      51       6      40       5      51      52
      40       5      51      53      41       6       7       9
      41       6       7      43      41       6       7      44
      41       6      51       5      41       6      51      52
      41       6      51      53      42       6       7       9
      42       6       7      43      42       6       7      44
      42       6      51       5      42       6      51      52
      42       6      51      53      43       7       9      10
      43       7       9      11      44       7       9      10
      44       7       9      11      46       5      51       6
      46       5      51      52      46       5      51      53
      47      45      46       5      47      45      46      49
      47      45      46      50      48      45      46       5
      48      45      46      49      48      45      46      50
      51       5      46      45      51       5      46      49
      51       5      46      50      51       6       7       9
      51       6       7      43      51       6       7      44
      54      55      56      57      54      55      56      70
      54      55      56      71      55      54      59      58
      55      54      59      76      55      54      59      77
      55      56      57      58      55      56      57      72
      55      56      57      73      56      57      58      59
      56      57      58      74      56      57      58      75
      57      58      59      54      57      58      59      76
      57      58      59      77      59      54      55      56
      59      54      55      68      59      54      55      69
      60      61      62      63      60      61      62      81
      60      61      62      82      61      60      65      64
      61      60      65      87      61      60      65      88
      61      62      63      64      61      62      63      83
      61      62      63      84      62      63      64      65
      62      63      64      85      62      63      64      86
      63      64      65      60      63      64      65      87
      63      64      65      88      65      60      61      62
      65      60      61      79      65      60      61      80
      66      29      54      55      66      29      54      59
      66      29      54      67      67      54      55      56
      67      54      55      68      67      54      55      69
      67      54      59      58      67      54      59      76
      67      54      59      77      68      55      56      57
      68      55      56      70      68      55      56      71
      69      55      56      57      69      55      56      70
      69      55      56      71      70      56      57      58
      70      56      57      72      70      56      57      73
      71      56      57      58      71      56      57      72
      71      56      57      73      72      57      58      59
      72      57      58      74      72      57      58      75
      73      57      58      59      73      57      58      74
      73      57      58      75      74      58      59      54
      74      58      59      76      74      58      59      77
      75      58      59      54      75      58      59      76
      75      58      59      77      78      60      61      62
      78      60      61      79      78      60      61      80
      78      60      65      64      78      60      65      87
      78      60      65      88      79      61      62      63
      79      61      62      81      79      61      62      82
      80      61      62      63      80      61      62      81
      80      61      62      82      81      62      63      64
      81      62      63      83      81      62      63      84
      82      62      63      64      82      62      63      83
      82      62      63      84      83      63      64      65
      83      63      64      85      83      63      64      86
      84      63      64      65      84      63      64      85
      84      63      64      86      85      64      65      60
      85      64      65      87      85      64      65      88
      86      64      65      60      86      64      65      87
      86      64      65      88

       0 !NIMPHI: impropers


       0 !NDON: donors


       0 !NACC: acceptors


       0 !NNB

       0       0       0       0       0       0       0       0
       0       0       0       0       0       0       0       0
       0       0       0       0       0       0       0       0
       0       0       0       0       0       0       0       0
       0       0       0       0       0       0       0       0
       0       0       0       0       0       0       0       0
       0       0       0       0       0       0       0       0
       0       0       0       0       0       0       0       0
       0       0       0       0       0       0       0       0
       0       0       0       0       0       0       0       0
       0       0       0       0       0       0       0       0

       1       0 !NGRP
       0       0       0
