# Supplementary material for: A Systematic Approach: Molecular Dynamics Study and Parametrisation of Gemini Type Cationic Surfactants
Source: Int J Mol Sci. 2021 Oct 10;22(20):10939. doi: 10.3390/ijms222010939 (PMC8536075; doi:10.3390/ijms222010939)
Supplement: Supplementary file 1 [file ijms-22-10939-s001.zip › Force_fields/Alk10_07/Alk10_07.par]

!>>>>>> Combined CHARMM All-Hydrogen Parameter File for <<<<<<<<<
!>>>>>>>>> CHARMM22 Proteins and CHARMM27 Lipids <<<<<<<<<<
!from
!>>>> CHARMM22 All-Hydrogen Parameter File for Proteins <<<<<<<<<<
!>>>>>>>>>>>>>>>>>>>>>> August 1999 <<<<<<<<<<<<<<<<<<<<<<<<<<<<<
!>>>>>>> Direct comments to Alexander D. MacKerell Jr. <<<<<<<<<
!>>>>>> 410-706-7442 or email: alex,mmiris.ab.umd.edu  <<<<<<<<<
!and !  \\\ CHARMM27 All-Hydrogen Lipid Parameter File ///////
!  \\\\\\\\\ Developmental /////////////////////////
!              Alexander D. MacKerell Jr.
!                     August 1999
! All comments to ADM jr.  email:alex,mmiris.ab.umd.edu
!              telephone: 410-706-7442
!


! +++++++++++++++++++++++++++++++++++++++++++++++++++++++++++++++++++++++++++++
! + Residue topologies/parameters generated by PARATOOL.                      +
! +                                                                           +
! + PARATOOL is an interactive tool for generation of force field parameters. +
! + and can be obtained free of charge from                                   +
! + http://bioinf.charite.de/biophys/paratool                                 +
! +                                                                           +
! + Author:                                                                   +
! + Jan Saam                                                                  +
! + Institute of Biochemistry                                                 +
! + Charite Berlin                                                            +
! + Germany                                                                   +
! + saam@charite.de                                                           +
! +                                                                           +
! + CITATION:                                                                 +
! + If you use PARATOOL or topologies/parameters generated by this program,   +
! + please cite the following work:                                           +
! + Saam, et al. (2006), ...                                                  +
! +++++++++++++++++++++++++++++++++++++++++++++++++++++++++++++++++++++++++++++


! Parameters for components A0C
! To be used in combination with:
! [DEFAULTDIR]/par_all27_prot_lipid_na.inp


BONDS
!
!V(bond) = Kb(b - b0)**2
!
!Kb: kcal/mole/A**2
!b0: A
!
!atom type   Kb         b0
!

C1G  C2G     285.055    1.5320
C1G  N1G     300.592    1.4843
C1G  H11G    313.753    1.1029
C1G  H12G    314.058    1.1028
C2G  C3G     285.889    1.5351
C2G  H13G    325.944    1.1022
C2G  H14G    326.009    1.1022
C3G  H15G    334.128    1.1009
C3G  H16G    334.118    1.1009
C3G  C30G    286.166    1.5353
C4G  H17G    333.567    1.1010
C4G  H18G    333.625    1.1010
C4G  C29G    286.212    1.5353
C4G  C32G    285.698    1.5352
C5G  C6G     284.966    1.5321
C5G  H19G    325.924    1.1022
C5G  H20G    325.892    1.1022
C5G  C29G    285.791    1.5351
C6G  N2G     300.937    1.4841
C6G  H21G    313.925    1.1028
C6G  H22G    313.823    1.1029
N1G  C12G    413.089    1.3640
N1G  C13G    420.877    1.3601
N2G  C7G     421.228    1.3601
N2G  C8G     412.589    1.3640
C7G  C11G    464.642    1.3722
C7G  H1G     360.309    1.0894
C8G  C9G     472.707    1.3687
C8G  H2G     360.620    1.0892
C9G  C10G    361.364    1.4287
C9G  H3G     358.017    1.0899
C10G C11G    363.770    1.4267
C10G N4G     539.789    1.3403
C11G H4G     365.190    1.0871
C12G C16G    472.723    1.3686
C12G H5G     360.661    1.0892
C13G C14G    464.094    1.3723
C13G H6G     360.350    1.0894
C14G C15G    363.342    1.4266
C14G H7G     365.243    1.0870
C15G C16G    362.013    1.4283
C15G N3G     539.212    1.3404
C16G H8G     357.986    1.0899
N3G  H9G     364.504    1.0341
N3G  C17G    327.672    1.4651
N4G  H10G    364.212    1.0342
N4G  C23G    327.184    1.4649
C17G C18G    278.607    1.5365
C17G H23G    311.797    1.1039
C17G H24G    314.719    1.1027
C18G C19G    285.796    1.5348
C18G H25G    326.277    1.1020
C18G H26G    326.415    1.1020
C19G C20G    285.800    1.5355
C19G H27G    333.280    1.1012
C19G H28G    333.398    1.1011
C20G C21G    285.686    1.5351
C20G H29G    333.308    1.1012
C20G H30G    333.184    1.1012
C21G C22G    285.745    1.5353
C21G H31G    332.469    1.1015
C21G H32G    332.478    1.1015
C22G H33G    334.487    1.1005
C22G H34G    334.455    1.1006
C22G C34G    290.357    1.5339
C23G C24G    278.709    1.5365
C23G H35G    314.501    1.1028
C23G H36G    311.767    1.1039
C24G C25G    285.598    1.5348
C24G H37G    326.234    1.1021
C24G H38G    326.300    1.1020
C25G C26G    285.890    1.5354
C25G H39G    333.346    1.1011
C25G H40G    333.256    1.1012
C26G C27G    285.611    1.5351
C26G H41G    333.258    1.1012
C26G H42G    333.205    1.1012
C27G C28G    285.815    1.5352
C27G H43G    332.416    1.1015
C27G H44G    332.484    1.1015
C28G H45G    334.470    1.1006
C28G H46G    334.465    1.1006
C28G C33G    290.338    1.5339
C29G H47G    334.133    1.1009
C29G H48G    334.197    1.1009
C30G H49G    333.635    1.1010
C30G H50G    333.635    1.1010
C30G C31G    285.708    1.5352
C31G C32G    285.588    1.5352
C31G H51G    332.894    1.1013
C31G H52G    332.978    1.1013
C32G H53G    332.996    1.1013
C32G H54G    332.952    1.1013
C33G H55G    343.495    1.0983
C33G H56G    343.463    1.0983
C33G H57G    345.446    1.0975
C34G H58G    343.508    1.0983
C34G H59G    343.491    1.0983
C34G H60G    345.439    1.0975


ANGLES
!
!V(angle) = Ktheta(Theta - Theta0)**2
!
!V(Urey-Bradley) = Kub(S - S0)**2
!
!Ktheta: kcal/mole/rad**2
!Theta0: degrees
!Kub: kcal/mole/A**2 (Urey-Bradley)
!S0: A
!
!atom types        Ktheta    Theta0    Kub      S0
!

C2G  C1G  N1G      45.126    112.12
C2G  C1G  H11G     15.572    111.13
C2G  C1G  H12G     15.619    111.11
N1G  C1G  H11G     17.731    106.98
N1G  C1G  H12G     17.663    106.94
H11G C1G  H12G      6.189    108.35
C1G  C2G  C3G      38.332    111.54
C1G  C2G  H13G     13.966    109.20
C1G  C2G  H14G     13.936    109.17
C3G  C2G  H13G     13.518    109.84
C3G  C2G  H14G     13.480    109.80
H13G C2G  H14G      5.334    107.19
C2G  C3G  H15G     14.219    109.36
C2G  C3G  H16G     14.267    109.28
C2G  C3G  C30G     39.054    113.06
H15G C3G  H16G      5.314    106.41
H15G C3G  C30G     14.147    109.24
H16G C3G  C30G     14.148    109.28
H17G C4G  H18G      5.279    106.32
H17G C4G  C29G     14.191    109.18
H17G C4G  C32G     14.154    109.20
H18G C4G  C29G     14.230    109.18
H18G C4G  C32G     14.137    109.30
C29G C4G  C32G     38.605    113.41
C6G  C5G  H19G     13.796    109.13
C6G  C5G  H20G     13.919    109.19
C6G  C5G  C29G     37.022    111.65
H19G C5G  H20G      5.293    107.18
H19G C5G  C29G     13.386    109.73
H20G C5G  C29G     13.432    109.84
C5G  C6G  N2G      43.743    112.03
C5G  C6G  H21G     15.468    111.17
C5G  C6G  H22G     15.506    111.12
N2G  C6G  H21G     17.464    107.01
N2G  C6G  H22G     17.473    106.95
H21G C6G  H22G      6.157    108.35
C1G  N1G  C12G     37.988    120.33
C1G  N1G  C13G     37.817    120.52
C12G N1G  C13G     26.711    119.10
C6G  N2G  C7G      38.535    120.41
C6G  N2G  C8G      38.392    120.40
C7G  N2G  C8G      26.693    119.13
N2G  C7G  C11G     25.810    122.28
N2G  C7G  H1G      27.420    115.85
C11G C7G  H1G      24.710    121.87
N2G  C8G  C9G      25.692    121.84
N2G  C8G  H2G      27.257    115.92
C9G  C8G  H2G      24.513    122.24
C8G  C9G  C10G     24.652    120.42
C8G  C9G  H3G      23.704    119.40
C10G C9G  H3G      23.653    120.18
C9G  C10G C11G     25.019    116.36
C9G  C10G N4G      44.115    120.31
C11G C10G N4G      46.257    123.33
C7G  C11G C10G     24.282    119.97
C7G  C11G H4G      24.246    118.60
C10G C11G H4G      23.729    121.42
N1G  C12G C16G     25.700    121.84
N1G  C12G H5G      27.235    115.92
C16G C12G H5G      24.496    122.25
N1G  C13G C14G     25.837    122.28
N1G  C13G H6G      27.411    115.84
C14G C13G H6G      24.701    121.88
C13G C14G C15G     24.352    119.98
C13G C14G H7G      24.287    118.59
C15G C14G H7G      23.799    121.43
C14G C15G C16G     24.995    116.34
C14G C15G N3G      45.558    123.34
C16G C15G N3G      43.595    120.32
C12G C16G C15G     24.564    120.46
C12G C16G H8G      23.706    119.38
C15G C16G H8G      23.607    120.16
C15G N3G  H9G      31.675    116.93
C15G N3G  C17G     42.472    126.26
H9G  N3G  C17G     29.269    116.64
C10G N4G  H10G     31.522    116.86
C10G N4G  C23G     42.353    126.42
H10G N4G  C23G     29.403    116.59
N3G  C17G C18G     42.651    113.26
N3G  C17G H23G     17.760    108.89
N3G  C17G H24G     16.672    106.46
C18G C17G H23G     16.177    110.60
C18G C17G H24G     16.049    110.09
H23G C17G H24G      6.058    107.30
C17G C18G C19G     37.052    112.03
C17G C18G H25G     13.662    108.88
C17G C18G H26G     13.906    109.38
C19G C18G H25G     13.394    109.78
C19G C18G H26G     13.509    109.70
H25G C18G H26G      5.284    106.94
C18G C19G C20G     37.580    113.24
C18G C19G H27G     14.035    109.30
C18G C19G H28G     14.060    109.33
C20G C19G H27G     14.029    109.20
C20G C19G H28G     14.005    109.23
H27G C19G H28G      5.269    106.31
C19G C20G C21G     37.722    113.48
C19G C20G H29G     14.072    109.18
C19G C20G H30G     14.091    109.20
C21G C20G H29G     14.043    109.22
C21G C20G H30G     14.034    109.21
H29G C20G H30G      5.255    106.28
C20G C21G C22G     37.573    113.60
C20G C21G H31G     14.044    109.25
C20G C21G H32G     14.041    109.25
C22G C21G H31G     14.074    109.13
C22G C21G H32G     14.082    109.13
H31G C21G H32G      5.243    106.23
C21G C22G H33G     14.035    109.18
C21G C22G H34G     14.041    109.19
C21G C22G C34G     37.728    113.23
H33G C22G H34G      5.274    106.25
H33G C22G C34G     14.006    109.38
H34G C22G C34G     14.006    109.38
N4G  C23G C24G     42.461    113.29
N4G  C23G H35G     16.659    106.43
N4G  C23G H36G     17.814    108.93
C24G C23G H35G     16.053    110.05
C24G C23G H36G     16.163    110.60
H35G C23G H36G      6.055    107.28
C23G C24G C25G     36.918    111.99
C23G C24G H37G     13.617    108.89
C23G C24G H38G     13.855    109.37
C25G C24G H37G     13.326    109.77
C25G C24G H38G     13.522    109.74
H37G C24G H38G      5.281    106.95
C24G C25G C26G     37.258    113.28
C24G C25G H39G     14.012    109.34
C24G C25G H40G     14.017    109.27
C26G C25G H39G     13.992    109.22
C26G C25G H40G     13.999    109.19
H39G C25G H40G      5.258    106.31
C25G C26G C27G     37.573    113.46
C25G C26G H41G     14.042    109.19
C25G C26G H42G     14.061    109.21
C27G C26G H41G     14.002    109.22
C27G C26G H42G     14.024    109.23
H41G C26G H42G      5.252    106.28
C26G C27G C28G     37.329    113.61
C26G C27G H43G     14.014    109.25
C26G C27G H44G     14.030    109.24
C28G C27G H43G     14.045    109.13
C28G C27G H44G     14.058    109.12
H43G C27G H44G      5.235    106.23
C27G C28G H45G     14.038    109.19
C27G C28G H46G     14.025    109.18
C27G C28G C33G     37.704    113.22
H45G C28G H46G      5.274    106.25
H45G C28G C33G     14.004    109.38
H46G C28G C33G     13.996    109.38
C4G  C29G C5G      38.235    112.95
C4G  C29G H47G     14.026    109.29
C4G  C29G H48G     14.050    109.29
C5G  C29G H47G     14.130    109.28
C5G  C29G H48G     14.158    109.41
H47G C29G H48G      5.303    106.42
C3G  C30G H49G     14.277    109.19
C3G  C30G H50G     14.221    109.22
C3G  C30G C31G     39.308    113.31
H49G C30G H50G      5.303    106.33
H49G C30G C31G     14.199    109.32
H50G C30G C31G     14.173    109.24
C30G C31G C32G     38.840    113.54
C30G C31G H51G     14.248    109.14
C30G C31G H52G     14.218    109.23
C32G C31G H51G     14.191    109.21
C32G C31G H52G     14.213    109.20
H51G C31G H52G      5.275    106.26
C4G  C32G C31G     38.766    113.43
C4G  C32G H53G     14.213    109.27
C4G  C32G H54G     14.189    109.16
C31G C32G H53G     14.187    109.23
C31G C32G H54G     14.139    109.23
H53G C32G H54G      5.282    106.28
C28G C33G H55G     29.764    111.11
C28G C33G H56G     29.766    111.12
C28G C33G H57G     29.224    111.43
H55G C33G H56G     15.037    107.59
H55G C33G H57G     15.043    107.71
H56G C33G H57G     15.044    107.71
C22G C34G H58G     29.765    111.11
C22G C34G H59G     29.750    111.11
C22G C34G H60G     29.226    111.43
H58G C34G H59G     15.034    107.59
H58G C34G H60G     15.045    107.71
H59G C34G H60G     15.043    107.71


DIHEDRALS
!
!V(dihedral) = Kchi(1 + cos(n(chi) - delta))
!
!Kchi: kcal/mole
!n: multiplicity
!delta: degrees
!
!atom types             Kchi     n    delta
!

N1G  C1G  C2G  C3G      0.5510   3      0.00
N1G  C1G  C2G  H13G     0.5305   3      0.00
N1G  C1G  C2G  H14G     0.5321   3      0.00
H11G C1G  C2G  C3G      0.4982   3      0.00
H11G C1G  C2G  H13G     0.5348   3      0.00
H11G C1G  C2G  H14G     0.5038   3      0.00
H12G C1G  C2G  C3G      0.5008   3      0.00
H12G C1G  C2G  H13G     0.5045   3      0.00
H12G C1G  C2G  H14G     0.5366   3      0.00
C2G  C1G  N1G  C12G     0.0881   6      0.00
C2G  C1G  N1G  C13G     0.0874   6      0.00
H11G C1G  N1G  C12G     0.0972   6    145.04
H11G C1G  N1G  C13G     0.1000   6      0.00
H12G C1G  N1G  C12G     0.1009   6      0.00
H12G C1G  N1G  C13G     0.0968   6      0.00
C1G  C2G  C3G  H15G     0.4696   3      0.00
C1G  C2G  C3G  H16G     0.4718   3      0.00
C1G  C2G  C3G  C30G     0.4731   3      0.00
H13G C2G  C3G  H15G     0.5017   3      0.00
H13G C2G  C3G  H16G     0.4772   3      0.00
H13G C2G  C3G  C30G     0.4622   3      0.00
H14G C2G  C3G  H15G     0.4783   3      0.00
H14G C2G  C3G  H16G     0.5014   3      0.00
H14G C2G  C3G  C30G     0.4617   3      0.00
C2G  C3G  C30G H49G     0.4641   3      0.00
C2G  C3G  C30G H50G     0.4623   3      0.00
C2G  C3G  C30G C31G     0.4762   3      0.00
H15G C3G  C30G H49G     0.4970   3      0.00
H15G C3G  C30G H50G     0.4742   3      0.00
H15G C3G  C30G C31G     0.4626   3      0.00
H16G C3G  C30G H49G     0.4725   3      0.00
H16G C3G  C30G H50G     0.4980   3      0.00
H16G C3G  C30G C31G     0.4638   3      0.00
H17G C4G  C29G C5G      0.4640   3      0.00
H17G C4G  C29G H47G     0.4981   3      0.00
H17G C4G  C29G H48G     0.4711   3      0.00
H18G C4G  C29G C5G      0.4623   3      0.00
H18G C4G  C29G H47G     0.4713   3      0.00
H18G C4G  C29G H48G     0.4964   3      0.00
C32G C4G  C29G C5G      0.4751   3      0.00
C32G C4G  C29G H47G     0.4620   3      0.00
C32G C4G  C29G H48G     0.4620   3      0.00
H17G C4G  C32G C31G     0.4577   3      0.00
H17G C4G  C32G H53G     0.4694   3      0.00
H17G C4G  C32G H54G     0.4964   3      0.00
H18G C4G  C32G C31G     0.4565   3      0.00
H18G C4G  C32G H53G     0.4961   3      0.00
H18G C4G  C32G H54G     0.4706   3      0.00
C29G C4G  C32G C31G     0.4636   3      0.00
C29G C4G  C32G H53G     0.4582   3      0.00
C29G C4G  C32G H54G     0.4589   3      0.00
H19G C5G  C6G  N2G      0.5278   3      0.00
H19G C5G  C6G  H21G     0.5017   3      0.00
H19G C5G  C6G  H22G     0.5365   3      0.00
H20G C5G  C6G  N2G      0.5276   3      0.00
H20G C5G  C6G  H21G     0.5346   3      0.00
H20G C5G  C6G  H22G     0.5012   3      0.00
C29G C5G  C6G  N2G      0.5420   3      0.00
C29G C5G  C6G  H21G     0.4971   3      0.00
C29G C5G  C6G  H22G     0.5018   3      0.00
C6G  C5G  C29G C4G      0.4665   3      0.00
C6G  C5G  C29G H47G     0.4693   3      0.00
C6G  C5G  C29G H48G     0.4673   3      0.00
H19G C5G  C29G C4G      0.4598   3      0.00
H19G C5G  C29G H47G     0.5018   3      0.00
H19G C5G  C29G H48G     0.4746   3      0.00
H20G C5G  C29G C4G      0.4602   3      0.00
H20G C5G  C29G H47G     0.4749   3      0.00
H20G C5G  C29G H48G     0.5012   3      0.00
C5G  C6G  N2G  C7G      0.0869   6      0.00
C5G  C6G  N2G  C8G      0.0876   6      0.00
H21G C6G  N2G  C7G      0.0994   6      0.00
H21G C6G  N2G  C8G      0.0969   6      0.00
H22G C6G  N2G  C7G      0.0970   6      0.00
H22G C6G  N2G  C8G      0.0999   6      0.00
C1G  N1G  C12G C16G     0.4606   2    180.00
C1G  N1G  C12G H5G      0.4340   2    180.00
C13G N1G  C12G C16G     0.5084   2    180.00
C13G N1G  C12G H5G      0.4591   2    180.00
C1G  N1G  C13G C14G     0.4754   2    180.00
C1G  N1G  C13G H6G      0.4434   2    180.00
C12G N1G  C13G C14G     0.5122   2    180.00
C12G N1G  C13G H6G      0.4679   2    180.00
C6G  N2G  C7G  C11G     0.4411   2    180.00
C6G  N2G  C7G  H1G      0.4338   2    180.00
C8G  N2G  C7G  C11G     0.5014   2    180.00
C8G  N2G  C7G  H1G      0.4670   2    180.00
C6G  N2G  C8G  C9G      0.4322   2    180.00
C6G  N2G  C8G  H2G      0.4248   2    180.00
C7G  N2G  C8G  C9G      0.5015   2    180.00
C7G  N2G  C8G  H2G      0.4590   2    180.00
N2G  C7G  C11G C10G     0.6074   2    180.00
N2G  C7G  C11G H4G      0.6192   2    180.00
H1G  C7G  C11G C10G     0.5905   2    180.00
H1G  C7G  C11G H4G      0.6488   2    180.00
N2G  C8G  C9G  C10G     0.6018   2    180.00
N2G  C8G  C9G  H3G      0.6258   2    180.00
H2G  C8G  C9G  C10G     0.5918   2    180.00
H2G  C8G  C9G  H3G      0.6503   2    180.00
C8G  C9G  C10G C11G     0.4195   2    180.00
C8G  C9G  C10G N4G      0.4772   2    180.00
H3G  C9G  C10G C11G     0.4620   2    180.00
H3G  C9G  C10G N4G      0.5700   2    180.00
C9G  C10G C11G C7G      0.4239   2    180.00
C9G  C10G C11G H4G      0.4757   2    180.00
N4G  C10G C11G C7G      0.5038   2    180.00
N4G  C10G C11G H4G      0.5618   2    180.00
C9G  C10G N4G  H10G     0.5129   2    180.00
C9G  C10G N4G  C23G     0.5167   2    180.00
C11G C10G N4G  H10G     0.6035   2    180.00
C11G C10G N4G  C23G     0.4606   2    180.00
N1G  C12G C16G C15G     0.6010   2    180.00
N1G  C12G C16G H8G      0.6332   2    180.00
H5G  C12G C16G C15G     0.6034   2    180.00
H5G  C12G C16G H8G      0.6506   2    180.00
N1G  C13G C14G C15G     0.6079   2    180.00
N1G  C13G C14G H7G      0.6276   2    180.00
H6G  C13G C14G C15G     0.6004   2    180.00
H6G  C13G C14G H7G      0.6485   2    180.00
C13G C14G C15G C16G     0.4346   2    180.00
C13G C14G C15G N3G      0.5385   2    180.00
H7G  C14G C15G C16G     0.4738   2    180.00
H7G  C14G C15G N3G      0.5682   2    180.00
C14G C15G C16G C12G     0.4325   2    180.00
C14G C15G C16G H8G      0.4621   2    180.00
N3G  C15G C16G C12G     0.5141   2    180.00
N3G  C15G C16G H8G      0.5771   2    180.00
C14G C15G N3G  H9G      0.6089   2    180.00
C14G C15G N3G  C17G     0.4873   2    180.00
C16G C15G N3G  H9G      0.5304   2    180.00
C16G C15G N3G  C17G     0.5687   2    180.00
C15G N3G  C17G C18G     0.0933   6     95.12
C15G N3G  C17G H23G     0.0966   6    218.61
C15G N3G  C17G H24G     0.1064   6      0.00
H9G  N3G  C17G C18G     0.0851   6      0.00
H9G  N3G  C17G H23G     0.0984   6      0.00
H9G  N3G  C17G H24G     0.0975   6      0.00
C10G N4G  C23G C24G     0.0920   6     94.53
C10G N4G  C23G H35G     0.1060   6      0.00
C10G N4G  C23G H36G     0.0962   6    218.08
H10G N4G  C23G C24G     0.0838   6      0.00
H10G N4G  C23G H35G     0.0973   6      0.00
H10G N4G  C23G H36G     0.0974   6      0.00
N3G  C17G C18G C19G     0.5020   3      0.00
N3G  C17G C18G H25G     0.5076   3      0.00
N3G  C17G C18G H26G     0.5043   3      0.00
H23G C17G C18G C19G     0.4846   3      0.00
H23G C17G C18G H25G     0.4909   3      0.00
H23G C17G C18G H26G     0.5245   3      0.00
H24G C17G C18G C19G     0.4821   3      0.00
H24G C17G C18G H25G     0.5241   3      0.00
H24G C17G C18G H26G     0.4873   3      0.00
C17G C18G C19G C20G     0.4378   3      0.00
C17G C18G C19G H27G     0.4589   3      0.00
C17G C18G C19G H28G     0.4569   3      0.00
H25G C18G C19G C20G     0.4510   3      0.00
H25G C18G C19G H27G     0.4971   3      0.00
H25G C18G C19G H28G     0.4686   3      0.00
H26G C18G C19G C20G     0.4529   3      0.00
H26G C18G C19G H27G     0.4698   3      0.00
H26G C18G C19G H28G     0.4979   3      0.00
C18G C19G C20G C21G     0.4340   3      0.00
C18G C19G C20G H29G     0.4521   3      0.00
C18G C19G C20G H30G     0.4515   3      0.00
H27G C19G C20G C21G     0.4507   3      0.00
H27G C19G C20G H29G     0.4952   3      0.00
H27G C19G C20G H30G     0.4669   3      0.00
H28G C19G C20G C21G     0.4509   3      0.00
H28G C19G C20G H29G     0.4671   3      0.00
H28G C19G C20G H30G     0.4951   3      0.00
C19G C20G C21G C22G     0.4337   3      0.00
C19G C20G C21G H31G     0.4501   3      0.00
C19G C20G C21G H32G     0.4507   3      0.00
H29G C20G C21G C22G     0.4496   3      0.00
H29G C20G C21G H31G     0.4653   3      0.00
H29G C20G C21G H32G     0.4943   3      0.00
H30G C20G C21G C22G     0.4498   3      0.00
H30G C20G C21G H31G     0.4943   3      0.00
H30G C20G C21G H32G     0.4651   3      0.00
C20G C21G C22G H33G     0.4501   3      0.00
C20G C21G C22G H34G     0.4501   3      0.00
C20G C21G C22G C34G     0.4342   3      0.00
H31G C21G C22G H33G     0.4645   3      0.00
H31G C21G C22G H34G     0.4948   3      0.00
H31G C21G C22G C34G     0.4516   3      0.00
H32G C21G C22G H33G     0.4947   3      0.00
H32G C21G C22G H34G     0.4647   3      0.00
H32G C21G C22G C34G     0.4514   3      0.00
C21G C22G C34G H58G     0.4468   3      0.00
C21G C22G C34G H59G     0.4467   3      0.00
C21G C22G C34G H60G     0.4545   3      0.00
H33G C22G C34G H58G     0.4633   3      0.00
H33G C22G C34G H59G     0.4892   3      0.00
H33G C22G C34G H60G     0.4681   3      0.00
H34G C22G C34G H58G     0.4894   3      0.00
H34G C22G C34G H59G     0.4633   3      0.00
H34G C22G C34G H60G     0.4681   3      0.00
N4G  C23G C24G C25G     0.4992   3      0.00
N4G  C23G C24G H37G     0.5062   3      0.00
N4G  C23G C24G H38G     0.5049   3      0.00
H35G C23G C24G C25G     0.4826   3      0.00
H35G C23G C24G H37G     0.5243   3      0.00
H35G C23G C24G H38G     0.4871   3      0.00
H36G C23G C24G C25G     0.4843   3      0.00
H36G C23G C24G H37G     0.4900   3      0.00
H36G C23G C24G H38G     0.5249   3      0.00
C23G C24G C25G C26G     0.4346   3      0.00
C23G C24G C25G H39G     0.4551   3      0.00
C23G C24G C25G H40G     0.4568   3      0.00
H37G C24G C25G C26G     0.4503   3      0.00
H37G C24G C25G H39G     0.4679   3      0.00
H37G C24G C25G H40G     0.4969   3      0.00
H38G C24G C25G C26G     0.4518   3      0.00
H38G C24G C25G H39G     0.4974   3      0.00
H38G C24G C25G H40G     0.4684   3      0.00
C24G C25G C26G C27G     0.4347   3      0.00
C24G C25G C26G H41G     0.4513   3      0.00
C24G C25G C26G H42G     0.4518   3      0.00
H39G C25G C26G C27G     0.4503   3      0.00
H39G C25G C26G H41G     0.4661   3      0.00
H39G C25G C26G H42G     0.4946   3      0.00
H40G C25G C26G C27G     0.4513   3      0.00
H40G C25G C26G H41G     0.4951   3      0.00
H40G C25G C26G H42G     0.4665   3      0.00
C25G C26G C27G C28G     0.4319   3      0.00
C25G C26G C27G H43G     0.4495   3      0.00
C25G C26G C27G H44G     0.4498   3      0.00
H41G C26G C27G C28G     0.4489   3      0.00
H41G C26G C27G H43G     0.4648   3      0.00
H41G C26G C27G H44G     0.4942   3      0.00
H42G C26G C27G C28G     0.4490   3      0.00
H42G C26G C27G H43G     0.4941   3      0.00
H42G C26G C27G H44G     0.4644   3      0.00
C26G C27G C28G H45G     0.4502   3      0.00
C26G C27G C28G H46G     0.4497   3      0.00
C26G C27G C28G C33G     0.4347   3      0.00
H43G C27G C28G H45G     0.4946   3      0.00
H43G C27G C28G H46G     0.4640   3      0.00
H43G C27G C28G C33G     0.4511   3      0.00
H44G C27G C28G H45G     0.4643   3      0.00
H44G C27G C28G H46G     0.4948   3      0.00
H44G C27G C28G C33G     0.4516   3      0.00
C27G C28G C33G H55G     0.4464   3      0.00
C27G C28G C33G H56G     0.4462   3      0.00
C27G C28G C33G H57G     0.4544   3      0.00
H45G C28G C33G H55G     0.4632   3      0.00
H45G C28G C33G H56G     0.4893   3      0.00
H45G C28G C33G H57G     0.4681   3      0.00
H46G C28G C33G H55G     0.4893   3      0.00
H46G C28G C33G H56G     0.4631   3      0.00
H46G C28G C33G H57G     0.4681   3      0.00
C3G  C30G C31G C32G     0.4660   3      0.00
C3G  C30G C31G H51G     0.4607   3      0.00
C3G  C30G C31G H52G     0.4590   3      0.00
H49G C30G C31G C32G     0.4575   3      0.00
H49G C30G C31G H51G     0.4702   3      0.00
H49G C30G C31G H52G     0.4962   3      0.00
H50G C30G C31G C32G     0.4573   3      0.00
H50G C30G C31G H51G     0.4962   3      0.00
H50G C30G C31G H52G     0.4718   3      0.00
C30G C31G C32G C4G      0.4710   3      0.00
C30G C31G C32G H53G     0.4599   3      0.00
C30G C31G C32G H54G     0.4590   3      0.00
H51G C31G C32G C4G      0.4609   3      0.00
H51G C31G C32G H53G     0.4690   3      0.00
H51G C31G C32G H54G     0.4961   3      0.00
H52G C31G C32G C4G      0.4592   3      0.00
H52G C31G C32G H53G     0.4945   3      0.00
H52G C31G C32G H54G     0.4701   3      0.00

IMPROPER
!
!V(improper) = Kpsi(psi - psi0)**2
!
!Kpsi: kcal/mole/rad**2
!psi0: degrees
!note that the second column of numbers (0) is ignored
!
!atom types             Kpsi        0  psi0
!


NONBONDED nbxmod  5 atom cdiel shift vatom vdistance vswitch -
cutnb 14.0 ctofnb 12.0 ctonnb 10.0 eps 1.0 e14fac 1.0 wmin 1.5
                !adm jr., 5/08/91, suggested cutoff scheme
!
!V(Lennard-Jones) = Eps(i,j)*[(Rmin(i,j)/r(i,j))**12 - 2(Rmin(i,j)/r(i,j))**6]
!
!epsilon [kcal/mole]: Eps(i,j) = sqrt(eps(i) * eps(j))
!Rmin/2  [A]:         Rmin(i,j) = Rmin/2(i) + Rmin/2(j)
!
!atom  ignored   epsilon     Rmin/2  ignored   eps,1-4     Rmin/2,1-4
!

C1G      0.0     -0.1050     1.9255    ! 
C2G      0.0     -0.1050     1.9255    ! 
C3G      0.0     -0.1050     1.9255    ! 
C4G      0.0     -0.1050     1.9255    ! 
C5G      0.0     -0.1050     1.9255    ! 
C6G      0.0     -0.1050     1.9255    ! 
N1G      0.0     -0.0690     1.8300    ! 
N2G      0.0     -0.0690     1.8300    ! 
C7G      0.0     -0.1050     1.9255    ! 
C8G      0.0     -0.1050     1.9255    ! 
C9G      0.0     -0.1050     1.9255    ! 
C10G     0.0     -0.1050     1.9255    ! 
C11G     0.0     -0.1050     1.9255    ! 
H1G      0.0     -0.0440     1.4430    ! 
H2G      0.0     -0.0440     1.4430    ! 
H3G      0.0     -0.0440     1.4430    ! 
H4G      0.0     -0.0440     1.4430    ! 
C12G     0.0     -0.1050     1.9255    ! 
C13G     0.0     -0.1050     1.9255    ! 
C14G     0.0     -0.1050     1.9255    ! 
C15G     0.0     -0.1050     1.9255    ! 
C16G     0.0     -0.1050     1.9255    ! 
H5G      0.0     -0.0440     1.4430    ! 
H6G      0.0     -0.0440     1.4430    ! 
H7G      0.0     -0.0440     1.4430    ! 
H8G      0.0     -0.0440     1.4430    ! 
N3G      0.0     -0.0690     1.8300    ! 
N4G      0.0     -0.0690     1.8300    ! 
H9G      0.0     -0.0440     1.4430    ! 
H10G     0.0     -0.0440     1.4430    ! 
C17G     0.0     -0.1050     1.9255    ! 
C18G     0.0     -0.1050     1.9255    ! 
C19G     0.0     -0.1050     1.9255    ! 
C20G     0.0     -0.1050     1.9255    ! 
C21G     0.0     -0.1050     1.9255    ! 
C22G     0.0     -0.1050     1.9255    ! 
C23G     0.0     -0.1050     1.9255    ! 
C24G     0.0     -0.1050     1.9255    ! 
C25G     0.0     -0.1050     1.9255    ! 
C26G     0.0     -0.1050     1.9255    ! 
C27G     0.0     -0.1050     1.9255    ! 
C28G     0.0     -0.1050     1.9255    ! 
H11G     0.0     -0.0440     1.4430    ! 
H12G     0.0     -0.0440     1.4430    ! 
H13G     0.0     -0.0440     1.4430    ! 
H14G     0.0     -0.0440     1.4430    ! 
H15G     0.0     -0.0440     1.4430    ! 
H16G     0.0     -0.0440     1.4430    ! 
H17G     0.0     -0.0440     1.4430    ! 
H18G     0.0     -0.0440     1.4430    ! 
H19G     0.0     -0.0440     1.4430    ! 
H20G     0.0     -0.0440     1.4430    ! 
H21G     0.0     -0.0440     1.4430    ! 
H22G     0.0     -0.0440     1.4430    ! 
H23G     0.0     -0.0440     1.4430    ! 
H24G     0.0     -0.0440     1.4430    ! 
H25G     0.0     -0.0440     1.4430    ! 
H26G     0.0     -0.0440     1.4430    ! 
H27G     0.0     -0.0440     1.4430    ! 
H28G     0.0     -0.0440     1.4430    ! 
H29G     0.0     -0.0440     1.4430    ! 
H30G     0.0     -0.0440     1.4430    ! 
H31G     0.0     -0.0440     1.4430    ! 
H32G     0.0     -0.0440     1.4430    ! 
H33G     0.0     -0.0440     1.4430    ! 
H34G     0.0     -0.0440     1.4430    ! 
H35G     0.0     -0.0440     1.4430    ! 
H36G     0.0     -0.0440     1.4430    ! 
H37G     0.0     -0.0440     1.4430    ! 
H38G     0.0     -0.0440     1.4430    ! 
H39G     0.0     -0.0440     1.4430    ! 
H40G     0.0     -0.0440     1.4430    ! 
H41G     0.0     -0.0440     1.4430    ! 
H42G     0.0     -0.0440     1.4430    ! 
H43G     0.0     -0.0440     1.4430    ! 
H44G     0.0     -0.0440     1.4430    ! 
H45G     0.0     -0.0440     1.4430    ! 
H46G     0.0     -0.0440     1.4430    ! 
C29G     0.0     -0.1050     1.9255    ! 
H47G     0.0     -0.0440     1.4430    ! 
H48G     0.0     -0.0440     1.4430    ! 
C30G     0.0     -0.1050     1.9255    ! 
H49G     0.0     -0.0440     1.4430    ! 
H50G     0.0     -0.0440     1.4430    ! 
C31G     0.0     -0.1050     1.9255    ! 
C32G     0.0     -0.1050     1.9255    ! 
H51G     0.0     -0.0440     1.4430    ! 
H52G     0.0     -0.0440     1.4430    ! 
H53G     0.0     -0.0440     1.4430    ! 
H54G     0.0     -0.0440     1.4430    ! 
C33G     0.0     -0.1050     1.9255    ! 
C34G     0.0     -0.1050     1.9255    ! 
H55G     0.0     -0.0440     1.4430    ! 
H56G     0.0     -0.0440     1.4430    ! 
H57G     0.0     -0.0440     1.4430    ! 
H58G     0.0     -0.0440     1.4430    ! 
H59G     0.0     -0.0440     1.4430    ! 
H60G     0.0     -0.0440     1.4430    ! 
END
