# Supplementary material for: A Systematic Approach: Molecular Dynamics Study and Parametrisation of Gemini Type Cationic Surfactants
Source: Int J Mol Sci. 2021 Oct 10;22(20):10939. doi: 10.3390/ijms222010939 (PMC8536075; doi:10.3390/ijms222010939)
Supplement: Supplementary file 1 [file ijms-22-10939-s001.zip › Force_fields/Alk10_07/Alk10_07.pdb]

REMARK original generated coordinate pdb file
ATOM      1  C1G A0C X   1       0.991  -0.263   5.829  1.00  0.00      GEM  C
ATOM      2  C2G A0C X   1       1.653  -1.161   4.779  1.00  0.00      GEM  C
ATOM      3  C3G A0C X   1       1.240  -0.760   3.355  1.00  0.00      GEM  C
ATOM      4  C4G A0C X   1       1.687  -1.738  -1.663  1.00  0.00      GEM  C
ATOM      5  C5G A0C X   1       1.883  -2.232  -4.167  1.00  0.00      GEM  C
ATOM      6  C6G A0C X   1       2.581  -3.087  -5.229  1.00  0.00      GEM  C
ATOM      7  N1G A0C X   1       1.370  -0.648   7.212  1.00  0.00      GEM  N
ATOM      8  N2G A0C X   1       2.107  -2.768  -6.599  1.00  0.00      GEM  N
ATOM      9  C7G A0C X   1       1.036  -3.419  -7.126  1.00  0.00      GEM  C
ATOM     10  C8G A0C X   1       2.704  -1.778  -7.322  1.00  0.00      GEM  C
ATOM     11  C9G A0C X   1       2.258  -1.423  -8.566  1.00  0.00      GEM  C
ATOM     12 C10G A0C X   1       1.133  -2.085  -9.147  1.00  0.00      GEM  C
ATOM     13 C11G A0C X   1       0.534  -3.118  -8.367  1.00  0.00      GEM  C
ATOM     14  H1G A0C X   1       0.603  -4.202  -6.505  1.00  0.00      GEM  H
ATOM     15  H2G A0C X   1       3.558  -1.293  -6.851  1.00  0.00      GEM  H
ATOM     16  H3G A0C X   1       2.769  -0.630  -9.112  1.00  0.00      GEM  H
ATOM     17  H4G A0C X   1      -0.315  -3.688  -8.737  1.00  0.00      GEM  H
ATOM     18 C12G A0C X   1       2.498  -0.138   7.784  1.00  0.00      GEM  C
ATOM     19 C13G A0C X   1       0.629  -1.554   7.904  1.00  0.00      GEM  C
ATOM     20 C14G A0C X   1       0.970  -1.969   9.167  1.00  0.00      GEM  C
ATOM     21 C15G A0C X   1       2.143  -1.453   9.794  1.00  0.00      GEM  C
ATOM     22 C16G A0C X   1       2.901  -0.506   9.039  1.00  0.00      GEM  C
ATOM     23  H5G A0C X   1       3.052   0.582   7.184  1.00  0.00      GEM  H
ATOM     24  H6G A0C X   1      -0.261  -1.926   7.397  1.00  0.00      GEM  H
ATOM     25  H7G A0C X   1       0.324  -2.683   9.672  1.00  0.00      GEM  H
ATOM     26  H8G A0C X   1       3.805  -0.068   9.461  1.00  0.00      GEM  H
ATOM     27  N3G A0C X   1       2.545  -1.819  11.020  1.00  0.00      GEM  N
ATOM     28  N4G A0C X   1       0.687  -1.724 -10.359  1.00  0.00      GEM  N
ATOM     29  H9G A0C X   1       3.389  -1.353  11.394  1.00  0.00      GEM  H
ATOM     30 H10G A0C X   1       1.220  -0.988 -10.853  1.00  0.00      GEM  H
ATOM     31 C17G A0C X   1       1.849  -2.742  11.920  1.00  0.00      GEM  C
ATOM     32 C18G A0C X   1       0.759  -2.062  12.762  1.00  0.00      GEM  C
ATOM     33 C19G A0C X   1       0.063  -3.050  13.709  1.00  0.00      GEM  C
ATOM     34 C20G A0C X   1      -1.021  -2.395  14.577  1.00  0.00      GEM  C
ATOM     35 C21G A0C X   1      -1.723  -3.379  15.524  1.00  0.00      GEM  C
ATOM     36 C22G A0C X   1      -2.806  -2.727  16.395  1.00  0.00      GEM  C
ATOM     37 C23G A0C X   1      -0.427  -2.330 -11.091  1.00  0.00      GEM  C
ATOM     38 C24G A0C X   1      -0.017  -3.564 -11.909  1.00  0.00      GEM  C
ATOM     39 C25G A0C X   1      -1.200  -4.155 -12.689  1.00  0.00      GEM  C
ATOM     40 C26G A0C X   1      -0.819  -5.382 -13.531  1.00  0.00      GEM  C
ATOM     41 C27G A0C X   1      -1.998  -5.975 -14.315  1.00  0.00      GEM  C
ATOM     42 C28G A0C X   1      -1.622  -7.202 -15.157  1.00  0.00      GEM  C
ATOM     43 H11G A0C X   1       1.288   0.790   5.696  1.00  0.00      GEM  H
ATOM     44 H12G A0C X   1      -0.108  -0.325   5.769  1.00  0.00      GEM  H
ATOM     45 H13G A0C X   1       2.748  -1.095   4.883  1.00  0.00      GEM  H
ATOM     46 H14G A0C X   1       1.370  -2.209   4.968  1.00  0.00      GEM  H
ATOM     47 H15G A0C X   1       1.503   0.294   3.182  1.00  0.00      GEM  H
ATOM     48 H16G A0C X   1       0.145  -0.827   3.261  1.00  0.00      GEM  H
ATOM     49 H17G A0C X   1       0.594  -1.852  -1.739  1.00  0.00      GEM  H
ATOM     50 H18G A0C X   1       1.901  -0.674  -1.849  1.00  0.00      GEM  H
ATOM     51 H19G A0C X   1       0.794  -2.380  -4.241  1.00  0.00      GEM  H
ATOM     52 H20G A0C X   1       2.081  -1.167  -4.372  1.00  0.00      GEM  H
ATOM     53 H21G A0C X   1       3.671  -2.925  -5.218  1.00  0.00      GEM  H
ATOM     54 H22G A0C X   1       2.388  -4.161  -5.064  1.00  0.00      GEM  H
ATOM     55 H23G A0C X   1       1.422  -3.568  11.325  1.00  0.00      GEM  H
ATOM     56 H24G A0C X   1       2.620  -3.176  12.578  1.00  0.00      GEM  H
ATOM     57 H25G A0C X   1       1.215  -1.246  13.345  1.00  0.00      GEM  H
ATOM     58 H26G A0C X   1       0.014  -1.602  12.093  1.00  0.00      GEM  H
ATOM     59 H27G A0C X   1       0.815  -3.520  14.361  1.00  0.00      GEM  H
ATOM     60 H28G A0C X   1      -0.387  -3.864  13.119  1.00  0.00      GEM  H
ATOM     61 H29G A0C X   1      -0.570  -1.583  15.168  1.00  0.00      GEM  H
ATOM     62 H30G A0C X   1      -1.772  -1.923  13.925  1.00  0.00      GEM  H
ATOM     63 H31G A0C X   1      -2.175  -4.192  14.934  1.00  0.00      GEM  H
ATOM     64 H32G A0C X   1      -0.972  -3.853  16.176  1.00  0.00      GEM  H
ATOM     65 H33G A0C X   1      -2.355  -1.915  16.986  1.00  0.00      GEM  H
ATOM     66 H34G A0C X   1      -3.557  -2.254  15.744  1.00  0.00      GEM  H
ATOM     67 H35G A0C X   1      -0.823  -1.547 -11.760  1.00  0.00      GEM  H
ATOM     68 H36G A0C X   1      -1.228  -2.586 -10.377  1.00  0.00      GEM  H
ATOM     69 H37G A0C X   1       0.785  -3.278 -12.609  1.00  0.00      GEM  H
ATOM     70 H38G A0C X   1       0.402  -4.328 -11.234  1.00  0.00      GEM  H
ATOM     71 H39G A0C X   1      -1.999  -4.433 -11.985  1.00  0.00      GEM  H
ATOM     72 H40G A0C X   1      -1.624  -3.382 -13.349  1.00  0.00      GEM  H
ATOM     73 H41G A0C X   1      -0.019  -5.104 -14.234  1.00  0.00      GEM  H
ATOM     74 H42G A0C X   1      -0.396  -6.156 -12.871  1.00  0.00      GEM  H
ATOM     75 H43G A0C X   1      -2.800  -6.252 -13.611  1.00  0.00      GEM  H
ATOM     76 H44G A0C X   1      -2.422  -5.201 -14.974  1.00  0.00      GEM  H
ATOM     77 H45G A0C X   1      -1.201  -7.977 -14.499  1.00  0.00      GEM  H
ATOM     78 H46G A0C X   1      -0.821  -6.926 -15.860  1.00  0.00      GEM  H
ATOM     79 C29G A0C X   1       2.359  -2.587  -2.751  1.00  0.00      GEM  C
ATOM     80 H47G A0C X   1       2.160  -3.652  -2.557  1.00  0.00      GEM  H
ATOM     81 H48G A0C X   1       3.451  -2.458  -2.690  1.00  0.00      GEM  H
ATOM     82 C30G A0C X   1       1.896  -1.629   2.272  1.00  0.00      GEM  C
ATOM     83 H49G A0C X   1       2.991  -1.552   2.359  1.00  0.00      GEM  H
ATOM     84 H50G A0C X   1       1.645  -2.686   2.455  1.00  0.00      GEM  H
ATOM     85 C31G A0C X   1       1.471  -1.247   0.847  1.00  0.00      GEM  C
ATOM     86 C32G A0C X   1       2.134  -2.104  -0.240  1.00  0.00      GEM  C
ATOM     87 H51G A0C X   1       0.377  -1.335   0.761  1.00  0.00      GEM  H
ATOM     88 H52G A0C X   1       1.710  -0.187   0.669  1.00  0.00      GEM  H
ATOM     89 H53G A0C X   1       3.228  -2.002  -0.166  1.00  0.00      GEM  H
ATOM     90 H54G A0C X   1       1.910  -3.166  -0.053  1.00  0.00      GEM  H
ATOM     91 C33G A0C X   1      -2.805  -7.786 -15.939  1.00  0.00      GEM  C
ATOM     92 C34G A0C X   1      -3.501  -3.717  17.338  1.00  0.00      GEM  C
ATOM     93 H55G A0C X   1      -3.227  -7.044 -16.631  1.00  0.00      GEM  H
ATOM     94 H56G A0C X   1      -3.610  -8.102 -15.261  1.00  0.00      GEM  H
ATOM     95 H57G A0C X   1      -2.504  -8.660 -16.529  1.00  0.00      GEM  H
ATOM     96 H58G A0C X   1      -3.990  -4.523  16.775  1.00  0.00      GEM  H
ATOM     97 H59G A0C X   1      -2.781  -4.182  18.025  1.00  0.00      GEM  H
ATOM     98 H60G A0C X   1      -4.268  -3.220  17.946  1.00  0.00      GEM  H
END
