# Supplementary material for: A Systematic Approach: Molecular Dynamics Study and Parametrisation of Gemini Type Cationic Surfactants
Source: Int J Mol Sci. 2021 Oct 10;22(20):10939. doi: 10.3390/ijms222010939 (PMC8536075; doi:10.3390/ijms222010939)
Supplement: Supplementary file 1 [file ijms-22-10939-s001.zip › Force_fields/Alk10_07/Alk10_07.psf]

PSF

       4 !NTITLE
 REMARKS original generated structure x-plor psf file
 REMARKS topology C:/Users/Student2/Desktop/Dokumenty/do_VMD/FF/Batch4_OK/Alk10_07.top 
 REMARKS topology C:/Users/Student2/Desktop/Dokumenty/do_VMD/top_all36_lipid.rtf 
 REMARKS segment GEM { first NONE; last NONE; auto none  }

      98 !NATOM
       1 GEM  1    A0C  C1G  C1G   -0.390000       12.0110           0
       2 GEM  1    A0C  C2G  C2G    0.248000       12.0110           0
       3 GEM  1    A0C  C3G  C3G    0.081000       12.0110           0
       4 GEM  1    A0C  C4G  C4G   -0.154000       12.0110           0
       5 GEM  1    A0C  C5G  C5G    0.228000       12.0110           0
       6 GEM  1    A0C  C6G  C6G   -0.394000       12.0110           0
       7 GEM  1    A0C  N1G  N1G    0.307000       14.0070           0
       8 GEM  1    A0C  N2G  N2G    0.298000       14.0070           0
       9 GEM  1    A0C  C7G  C7G   -0.201000       12.0110           0
      10 GEM  1    A0C  C8G  C8G   -0.079000       12.0110           0
      11 GEM  1    A0C  C9G  C9G   -0.448000       12.0110           0
      12 GEM  1    A0C  C10G C10G   0.603000       12.0110           0
      13 GEM  1    A0C  C11G C11G  -0.299000       12.0110           0
      14 GEM  1    A0C  H1G  H1G    0.243000        1.0080           0
      15 GEM  1    A0C  H2G  H2G    0.232000        1.0080           0
      16 GEM  1    A0C  H3G  H3G    0.232000        1.0080           0
      17 GEM  1    A0C  H4G  H4G    0.243000        1.0080           0
      18 GEM  1    A0C  C12G C12G  -0.081000       12.0110           0
      19 GEM  1    A0C  C13G C13G  -0.211000       12.0110           0
      20 GEM  1    A0C  C14G C14G  -0.288000       12.0110           0
      21 GEM  1    A0C  C15G C15G   0.612000       12.0110           0
      22 GEM  1    A0C  C16G C16G  -0.445000       12.0110           0
      23 GEM  1    A0C  H5G  H5G    0.231000        1.0080           0
      24 GEM  1    A0C  H6G  H6G    0.243000        1.0080           0
      25 GEM  1    A0C  H7G  H7G    0.240000        1.0080           0
      26 GEM  1    A0C  H8G  H8G    0.228000        1.0080           0
      27 GEM  1    A0C  N3G  N3G   -0.698000       14.0070           0
      28 GEM  1    A0C  N4G  N4G   -0.710000       14.0070           0
      29 GEM  1    A0C  H9G  H9G    0.465000        1.0080           0
      30 GEM  1    A0C  H10G H10G   0.463000        1.0080           0
      31 GEM  1    A0C  C17G C17G   0.058000       12.0110           0
      32 GEM  1    A0C  C18G C18G   0.083000       12.0110           0
      33 GEM  1    A0C  C19G C19G   0.030000       12.0110           0
      34 GEM  1    A0C  C20G C20G   0.080000       12.0110           0
      35 GEM  1    A0C  C21G C21G   0.021000       12.0110           0
      36 GEM  1    A0C  C22G C22G   0.244000       12.0110           0
      37 GEM  1    A0C  C23G C23G   0.157000       12.0110           0
      38 GEM  1    A0C  C24G C24G   0.021000       12.0110           0
      39 GEM  1    A0C  C25G C25G   0.074000       12.0110           0
      40 GEM  1    A0C  C26G C26G   0.055000       12.0110           0
      41 GEM  1    A0C  C27G C27G   0.013000       12.0110           0
      42 GEM  1    A0C  C28G C28G   0.252000       12.0110           0
      43 GEM  1    A0C  H11G H11G   0.145000        1.0080           0
      44 GEM  1    A0C  H12G H12G   0.162000        1.0080           0
      45 GEM  1    A0C  H13G H13G  -0.037000        1.0080           0
      46 GEM  1    A0C  H14G H14G  -0.027000        1.0080           0
      47 GEM  1    A0C  H15G H15G  -0.011000        1.0080           0
      48 GEM  1    A0C  H16G H16G  -0.018000        1.0080           0
      49 GEM  1    A0C  H17G H17G   0.010000        1.0080           0
      50 GEM  1    A0C  H18G H18G   0.014000        1.0080           0
      51 GEM  1    A0C  H19G H19G  -0.017000        1.0080           0
      52 GEM  1    A0C  H20G H20G  -0.029000        1.0080           0
      53 GEM  1    A0C  H21G H21G   0.148000        1.0080           0
      54 GEM  1    A0C  H22G H22G   0.164000        1.0080           0
      55 GEM  1    A0C  H23G H23G   0.053000        1.0080           0
      56 GEM  1    A0C  H24G H24G   0.103000        1.0080           0
      57 GEM  1    A0C  H25G H25G   0.012000        1.0080           0
      58 GEM  1    A0C  H26G H26G  -0.023000        1.0080           0
      59 GEM  1    A0C  H27G H27G  -0.031000        1.0080           0
      60 GEM  1    A0C  H28G H28G  -0.014000        1.0080           0
      61 GEM  1    A0C  H29G H29G  -0.040000        1.0080           0
      62 GEM  1    A0C  H30G H30G  -0.034000        1.0080           0
      63 GEM  1    A0C  H31G H31G  -0.022000        1.0080           0
      64 GEM  1    A0C  H32G H32G  -0.016000        1.0080           0
      65 GEM  1    A0C  H33G H33G  -0.054000        1.0080           0
      66 GEM  1    A0C  H34G H34G  -0.056000        1.0080           0
      67 GEM  1    A0C  H35G H35G   0.077000        1.0080           0
      68 GEM  1    A0C  H36G H36G   0.032000        1.0080           0
      69 GEM  1    A0C  H37G H37G   0.019000        1.0080           0
      70 GEM  1    A0C  H38G H38G  -0.011000        1.0080           0
      71 GEM  1    A0C  H39G H39G  -0.025000        1.0080           0
      72 GEM  1    A0C  H40G H40G  -0.039000        1.0080           0
      73 GEM  1    A0C  H41G H41G  -0.034000        1.0080           0
      74 GEM  1    A0C  H42G H42G  -0.028000        1.0080           0
      75 GEM  1    A0C  H43G H43G  -0.019000        1.0080           0
      76 GEM  1    A0C  H44G H44G  -0.014000        1.0080           0
      77 GEM  1    A0C  H45G H45G  -0.057000        1.0080           0
      78 GEM  1    A0C  H46G H46G  -0.055000        1.0080           0
      79 GEM  1    A0C  C29G C29G   0.103000       12.0110           0
      80 GEM  1    A0C  H47G H47G  -0.021000        1.0080           0
      81 GEM  1    A0C  H48G H48G  -0.012000        1.0080           0
      82 GEM  1    A0C  C30G C30G  -0.095000       12.0110           0
      83 GEM  1    A0C  H49G H49G   0.004000        1.0080           0
      84 GEM  1    A0C  H50G H50G   0.001000        1.0080           0
      85 GEM  1    A0C  C31G C31G   0.102000       12.0110           0
      86 GEM  1    A0C  C32G C32G   0.201000       12.0110           0
      87 GEM  1    A0C  H51G H51G  -0.032000        1.0080           0
      88 GEM  1    A0C  H52G H52G  -0.037000        1.0080           0
      89 GEM  1    A0C  H53G H53G  -0.055000        1.0080           0
      90 GEM  1    A0C  H54G H54G  -0.052000        1.0080           0
      91 GEM  1    A0C  C33G C33G  -0.271000       12.0110           0
      92 GEM  1    A0C  C34G C34G  -0.275000       12.0110           0
      93 GEM  1    A0C  H55G H55G   0.050000        1.0080           0
      94 GEM  1    A0C  H56G H56G   0.052000        1.0080           0
      95 GEM  1    A0C  H57G H57G   0.058000        1.0080           0
      96 GEM  1    A0C  H58G H58G   0.054000        1.0080           0
      97 GEM  1    A0C  H59G H59G   0.051000        1.0080           0
      98 GEM  1    A0C  H60G H60G   0.059000        1.0080           0

      99 !NBOND: bonds
       1       2       1       7       1      43       1      44
       2       3       2      45       2      46       3      47
       3      48       3      82       4      49       4      50
       4      79       4      86       5       6       5      51
       5      52       5      79       6       8       6      53
       6      54       7      18       7      19       8       9
       8      10       9      13       9      14      10      11
      10      15      11      12      11      16      12      13
      12      28      13      17      18      22      18      23
      19      20      19      24      20      21      20      25
      21      22      21      27      22      26      27      29
      27      31      28      30      28      37      31      32
      31      55      31      56      32      33      32      57
      32      58      33      34      33      59      33      60
      34      35      34      61      34      62      35      36
      35      63      35      64      36      65      36      66
      36      92      37      38      37      67      37      68
      38      39      38      69      38      70      39      40
      39      71      39      72      40      41      40      73
      40      74      41      42      41      75      41      76
      42      77      42      78      42      91      79      80
      79      81      82      83      82      84      82      85
      85      86      85      87      85      88      86      89
      86      90      91      93      91      94      91      95
      92      96      92      97      92      98

     186 !NTHETA: angles
       1       2       3       1       2      45       1       2      46
       1       7      18       1       7      19       2       1       7
       2       1      43       2       1      44       2       3      47
       2       3      48       2       3      82       3       2      45
       3       2      46       3      82      83       3      82      84
       3      82      85       4      79       5       4      79      80
       4      79      81       4      86      85       4      86      89
       4      86      90       5       6       8       5       6      53
       5       6      54       5      79      80       5      79      81
       6       5      51       6       5      52       6       5      79
       6       8       9       6       8      10       7       1      43
       7       1      44       7      18      22       7      18      23
       7      19      20       7      19      24       8       6      53
       8       6      54       8       9      13       8       9      14
       8      10      11       8      10      15       9       8      10
       9      13      12       9      13      17      10      11      12
      10      11      16      11      10      15      11      12      13
      11      12      28      12      11      16      12      13      17
      12      28      30      12      28      37      13       9      14
      13      12      28      18       7      19      18      22      21
      18      22      26      19      20      21      19      20      25
      20      19      24      20      21      22      20      21      27
      21      20      25      21      22      26      21      27      29
      21      27      31      22      18      23      22      21      27
      27      31      32      27      31      55      27      31      56
      28      37      38      28      37      67      28      37      68
      29      27      31      30      28      37      31      32      33
      31      32      57      31      32      58      32      31      55
      32      31      56      32      33      34      32      33      59
      32      33      60      33      32      57      33      32      58
      33      34      35      33      34      61      33      34      62
      34      33      59      34      33      60      34      35      36
      34      35      63      34      35      64      35      34      61
      35      34      62      35      36      65      35      36      66
      35      36      92      36      35      63      36      35      64
      36      92      96      36      92      97      36      92      98
      37      38      39      37      38      69      37      38      70
      38      37      67      38      37      68      38      39      40
      38      39      71      38      39      72      39      38      69
      39      38      70      39      40      41      39      40      73
      39      40      74      40      39      71      40      39      72
      40      41      42      40      41      75      40      41      76
      41      40      73      41      40      74      41      42      77
      41      42      78      41      42      91      42      41      75
      42      41      76      42      91      93      42      91      94
      42      91      95      43       1      44      45       2      46
      47       3      48      47       3      82      48       3      82
      49       4      50      49       4      79      49       4      86
      50       4      79      50       4      86      51       5      52
      51       5      79      52       5      79      53       6      54
      55      31      56      57      32      58      59      33      60
      61      34      62      63      35      64      65      36      66
      65      36      92      66      36      92      67      37      68
      69      38      70      71      39      72      73      40      74
      75      41      76      77      42      78      77      42      91
      78      42      91      79       4      86      80      79      81
      82      85      86      82      85      87      82      85      88
      83      82      84      83      82      85      84      82      85
      85      86      89      85      86      90      86      85      87
      86      85      88      87      85      88      89      86      90
      93      91      94      93      91      95      94      91      95
      96      92      97      96      92      98      97      92      98

     269 !NPHI: dihedrals
       1       2       3      47       1       2       3      48
       1       2       3      82       1       7      18      22
       1       7      18      23       1       7      19      20
       1       7      19      24       2       1       7      18
       2       1       7      19       2       3      82      83
       2       3      82      84       2       3      82      85
       3      82      85      86       3      82      85      87
       3      82      85      88       5       6       8       9
       5       6       8      10       6       5      79       4
       6       5      79      80       6       5      79      81
       6       8       9      13       6       8       9      14
       6       8      10      11       6       8      10      15
       7       1       2       3       7       1       2      45
       7       1       2      46       7      18      22      21
       7      18      22      26       7      19      20      21
       7      19      20      25       8       9      13      12
       8       9      13      17       8      10      11      12
       8      10      11      16       9       8      10      11
       9       8      10      15      10       8       9      13
      10       8       9      14      10      11      12      13
      10      11      12      28      11      12      13       9
      11      12      13      17      11      12      28      30
      11      12      28      37      12      28      37      38
      12      28      37      67      12      28      37      68
      13      12      28      30      13      12      28      37
      14       9      13      12      14       9      13      17
      15      10      11      12      15      10      11      16
      16      11      12      13      16      11      12      28
      18       7      19      20      18       7      19      24
      19       7      18      22      19       7      18      23
      19      20      21      22      19      20      21      27
      20      21      22      18      20      21      22      26
      20      21      27      29      20      21      27      31
      21      27      31      32      21      27      31      55
      21      27      31      56      22      21      27      29
      22      21      27      31      23      18      22      21
      23      18      22      26      24      19      20      21
      24      19      20      25      25      20      21      22
      25      20      21      27      27      21      22      18
      27      21      22      26      27      31      32      33
      27      31      32      57      27      31      32      58
      28      12      13       9      28      12      13      17
      28      37      38      39      28      37      38      69
      28      37      38      70      29      27      31      32
      29      27      31      55      29      27      31      56
      30      28      37      38      30      28      37      67
      30      28      37      68      31      32      33      34
      31      32      33      59      31      32      33      60
      32      33      34      35      32      33      34      61
      32      33      34      62      33      34      35      36
      33      34      35      63      33      34      35      64
      34      35      36      65      34      35      36      66
      34      35      36      92      35      36      92      96
      35      36      92      97      35      36      92      98
      37      38      39      40      37      38      39      71
      37      38      39      72      38      39      40      41
      38      39      40      73      38      39      40      74
      39      40      41      42      39      40      41      75
      39      40      41      76      40      41      42      77
      40      41      42      78      40      41      42      91
      41      42      91      93      41      42      91      94
      41      42      91      95      43       1       2       3
      43       1       2      45      43       1       2      46
      43       1       7      18      43       1       7      19
      44       1       2       3      44       1       2      45
      44       1       2      46      44       1       7      18
      44       1       7      19      45       2       3      47
      45       2       3      48      45       2       3      82
      46       2       3      47      46       2       3      48
      46       2       3      82      47       3      82      83
      47       3      82      84      47       3      82      85
      48       3      82      83      48       3      82      84
      48       3      82      85      49       4      79       5
      49       4      79      80      49       4      79      81
      49       4      86      85      49       4      86      89
      49       4      86      90      50       4      79       5
      50       4      79      80      50       4      79      81
      50       4      86      85      50       4      86      89
      50       4      86      90      51       5       6       8
      51       5       6      53      51       5       6      54
      51       5      79       4      51       5      79      80
      51       5      79      81      52       5       6       8
      52       5       6      53      52       5       6      54
      52       5      79       4      52       5      79      80
      52       5      79      81      53       6       8       9
      53       6       8      10      54       6       8       9
      54       6       8      10      55      31      32      33
      55      31      32      57      55      31      32      58
      56      31      32      33      56      31      32      57
      56      31      32      58      57      32      33      34
      57      32      33      59      57      32      33      60
      58      32      33      34      58      32      33      59
      58      32      33      60      59      33      34      35
      59      33      34      61      59      33      34      62
      60      33      34      35      60      33      34      61
      60      33      34      62      61      34      35      36
      61      34      35      63      61      34      35      64
      62      34      35      36      62      34      35      63
      62      34      35      64      63      35      36      65
      63      35      36      66      63      35      36      92
      64      35      36      65      64      35      36      66
      64      35      36      92      65      36      92      96
      65      36      92      97      65      36      92      98
      66      36      92      96      66      36      92      97
      66      36      92      98      67      37      38      39
      67      37      38      69      67      37      38      70
      68      37      38      39      68      37      38      69
      68      37      38      70      69      38      39      40
      69      38      39      71      69      38      39      72
      70      38      39      40      70      38      39      71
      70      38      39      72      71      39      40      41
      71      39      40      73      71      39      40      74
      72      39      40      41      72      39      40      73
      72      39      40      74      73      40      41      42
      73      40      41      75      73      40      41      76
      74      40      41      42      74      40      41      75
      74      40      41      76      75      41      42      77
      75      41      42      78      75      41      42      91
      76      41      42      77      76      41      42      78
      76      41      42      91      77      42      91      93
      77      42      91      94      77      42      91      95
      78      42      91      93      78      42      91      94
      78      42      91      95      79       4      86      85
      79       4      86      89      79       4      86      90
      79       5       6       8      79       5       6      53
      79       5       6      54      82      85      86       4
      82      85      86      89      82      85      86      90
      83      82      85      86      83      82      85      87
      83      82      85      88      84      82      85      86
      84      82      85      87      84      82      85      88
      86       4      79       5      86       4      79      80
      86       4      79      81      87      85      86       4
      87      85      86      89      87      85      86      90
      88      85      86       4      88      85      86      89
      88      85      86      90

       0 !NIMPHI: impropers


       0 !NDON: donors


       0 !NACC: acceptors


       0 !NNB

       0       0       0       0       0       0       0       0
       0       0       0       0       0       0       0       0
       0       0       0       0       0       0       0       0
       0       0       0       0       0       0       0       0
       0       0       0       0       0       0       0       0
       0       0       0       0       0       0       0       0
       0       0       0       0       0       0       0       0
       0       0       0       0       0       0       0       0
       0       0       0       0       0       0       0       0
       0       0       0       0       0       0       0       0
       0       0       0       0       0       0       0       0
       0       0       0       0       0       0       0       0
       0       0

       1       0 !NGRP
       0       0       0
