# Supplementary material for: A Systematic Approach: Molecular Dynamics Study and Parametrisation of Gemini Type Cationic Surfactants
Source: Int J Mol Sci. 2021 Oct 10;22(20):10939. doi: 10.3390/ijms222010939 (PMC8536075; doi:10.3390/ijms222010939)
Supplement: Supplementary file 1 [file ijms-22-10939-s001.zip › Force_fields/Alk10_08/Alk10_08.par]

!>>>>>> Combined CHARMM All-Hydrogen Parameter File for <<<<<<<<<
!>>>>>>>>> CHARMM22 Proteins and CHARMM27 Lipids <<<<<<<<<<
!from
!>>>> CHARMM22 All-Hydrogen Parameter File for Proteins <<<<<<<<<<
!>>>>>>>>>>>>>>>>>>>>>> August 1999 <<<<<<<<<<<<<<<<<<<<<<<<<<<<<
!>>>>>>> Direct comments to Alexander D. MacKerell Jr. <<<<<<<<<
!>>>>>> 410-706-7442 or email: alex,mmiris.ab.umd.edu  <<<<<<<<<
!and !  \\\ CHARMM27 All-Hydrogen Lipid Parameter File ///////
!  \\\\\\\\\ Developmental /////////////////////////
!              Alexander D. MacKerell Jr.
!                     August 1999
! All comments to ADM jr.  email:alex,mmiris.ab.umd.edu
!              telephone: 410-706-7442
!


! +++++++++++++++++++++++++++++++++++++++++++++++++++++++++++++++++++++++++++++
! + Residue topologies/parameters generated by PARATOOL.                      +
! +                                                                           +
! + PARATOOL is an interactive tool for generation of force field parameters. +
! + and can be obtained free of charge from                                   +
! + http://bioinf.charite.de/biophys/paratool                                 +
! +                                                                           +
! + Author:                                                                   +
! + Jan Saam                                                                  +
! + Institute of Biochemistry                                                 +
! + Charite Berlin                                                            +
! + Germany                                                                   +
! + saam@charite.de                                                           +
! +                                                                           +
! + CITATION:                                                                 +
! + If you use PARATOOL or topologies/parameters generated by this program,   +
! + please cite the following work:                                           +
! + Saam, et al. (2006), ...                                                  +
! +++++++++++++++++++++++++++++++++++++++++++++++++++++++++++++++++++++++++++++


! Parameters for components A0D
! To be used in combination with:
! [DEFAULTDIR]/par_all27_prot_lipid_na.inp


BONDS
!
!V(bond) = Kb(b - b0)**2
!
!Kb: kcal/mole/A**2
!b0: A
!
!atom type   Kb         b0
!

C1G  C2G     284.870    1.5321
C1G  N1G     300.286    1.4842
C1G  H9G     313.639    1.1029
C1G  H10G    313.993    1.1028
C2G  C3G     285.955    1.5350
C2G  H11G    325.794    1.1022
C2G  H12G    325.887    1.1022
C3G  C4G     286.133    1.5354
C3G  H13G    334.183    1.1008
C3G  H14G    334.112    1.1009
C4G  C5G     285.771    1.5352
C4G  H15G    333.541    1.1011
C4G  H16G    333.634    1.1010
C5G  C6G     285.558    1.5353
C5G  H17G    332.989    1.1013
C5G  H18G    332.922    1.1013
C6G  C7G     285.762    1.5352
C6G  H19G    332.898    1.1013
C6G  H20G    332.998    1.1013
C7G  C8G     286.107    1.5354
C7G  H21G    333.640    1.1010
C7G  H22G    333.580    1.1010
C8G  C9G     285.833    1.5351
C8G  H23G    334.108    1.1009
C8G  H24G    334.206    1.1009
C9G  C10G    285.005    1.5320
C9G  H25G    325.923    1.1022
C9G  H26G    325.850    1.1022
C10G N2G     301.240    1.4843
C10G H27G    313.867    1.1029
C10G H28G    313.794    1.1029
N1G  C16G    412.959    1.3640
N1G  C17G    420.628    1.3601
N2G  C11G    411.852    1.3646
N2G  C12G    421.774    1.3596
C11G C15G    472.394    1.3687
C11G H1G     360.703    1.0892
C12G C13G    463.241    1.3726
C12G H2G     360.292    1.0894
C13G C14G    365.940    1.4264
C13G H3G     365.074    1.0872
C14G C15G    362.301    1.4281
C14G N4G     543.166    1.3386
C15G H4G     358.135    1.0899
C16G C20G    473.697    1.3684
C16G H5G     360.639    1.0892
C17G C18G    463.972    1.3725
C17G H6G     360.297    1.0894
C18G C19G    365.038    1.4269
C18G H7G     365.090    1.0871
C19G C20G    361.555    1.4284
C19G N3G     540.981    1.3406
C20G H8G     358.062    1.0899
N3G  C21G    326.173    1.4651
N3G  H63G    364.561    1.0341
N4G  C29G    326.054    1.4667
N4G  H64G    361.047    1.0349
C21G C22G    278.236    1.5365
C21G H29G    314.670    1.1027
C21G H30G    311.746    1.1039
C22G C23G    285.318    1.5348
C22G H31G    326.303    1.1021
C22G H32G    326.394    1.1020
C23G C24G    285.821    1.5354
C23G H33G    333.373    1.1012
C23G H34G    333.285    1.1012
C24G C25G    285.448    1.5353
C24G H35G    333.352    1.1011
C24G H36G    333.205    1.1012
C25G C26G    285.541    1.5352
C25G H37G    332.724    1.1014
C25G H38G    332.734    1.1014
C26G C27G    285.743    1.5352
C26G H39G    332.374    1.1016
C26G H40G    332.405    1.1015
C27G C28G    290.307    1.5339
C27G H41G    334.434    1.1006
C27G H42G    334.447    1.1006
C28G H43G    343.483    1.0983
C28G H44G    343.454    1.0983
C28G H45G    345.399    1.0975
C29G C30G    293.718    1.5292
C29G H46G    304.411    1.1066
C29G H47G    304.810    1.1065
C30G C31G    287.622    1.5345
C30G H48G    325.054    1.1027
C30G H49G    325.188    1.1026
C31G C32G    286.312    1.5352
C31G H50G    334.044    1.1009
C31G H51G    334.041    1.1009
C32G C33G    285.777    1.5352
C32G H52G    333.358    1.1011
C32G H53G    333.323    1.1011
C33G C34G    285.606    1.5351
C33G H54G    332.768    1.1014
C33G H55G    332.744    1.1014
C34G C35G    285.775    1.5352
C34G H56G    332.383    1.1015
C34G H57G    332.426    1.1015
C35G C36G    290.282    1.5339
C35G H58G    334.422    1.1006
C35G H59G    334.408    1.1006
C36G H60G    343.469    1.0983
C36G H61G    343.455    1.0983
C36G H62G    345.394    1.0975


ANGLES
!
!V(angle) = Ktheta(Theta - Theta0)**2
!
!V(Urey-Bradley) = Kub(S - S0)**2
!
!Ktheta: kcal/mole/rad**2
!Theta0: degrees
!Kub: kcal/mole/A**2 (Urey-Bradley)
!S0: A
!
!atom types        Ktheta    Theta0    Kub      S0
!

C2G  C1G  N1G      45.560    111.99
C2G  C1G  H9G      15.555    111.13
C2G  C1G  H10G     15.550    111.18
N1G  C1G  H9G      17.771    106.96
N1G  C1G  H10G     17.576    107.01
H9G  C1G  H10G      6.197    108.36
C1G  C2G  C3G      38.519    111.69
C1G  C2G  H11G     13.982    109.14
C1G  C2G  H12G     13.977    109.16
C3G  C2G  H11G     13.452    109.71
C3G  C2G  H12G     13.683    109.86
H11G C2G  H12G      5.329    107.17
C2G  C3G  C4G      39.449    112.93
C2G  C3G  H13G     14.193    109.41
C2G  C3G  H14G     14.312    109.29
C4G  C3G  H13G     14.158    109.31
C4G  C3G  H14G     14.115    109.27
H13G C3G  H14G      5.331    106.43
C3G  C4G  C5G      39.331    113.41
C3G  C4G  H15G     14.246    109.16
C3G  C4G  H16G     14.296    109.20
C5G  C4G  H15G     14.143    109.20
C5G  C4G  H16G     14.287    109.31
H15G C4G  H16G      5.295    106.32
C4G  C5G  C6G      38.975    113.45
C4G  C5G  H17G     14.174    109.27
C4G  C5G  H18G     14.289    109.16
C6G  C5G  H17G     14.188    109.24
C6G  C5G  H18G     14.180    109.20
H17G C5G  H18G      5.284    106.27
C5G  C6G  C7G      38.718    113.50
C5G  C6G  H19G     14.132    109.19
C5G  C6G  H20G     14.217    109.23
C7G  C6G  H19G     14.156    109.15
C7G  C6G  H20G     14.285    109.26
H19G C6G  H20G      5.275    106.27
C6G  C7G  C8G      38.616    113.37
C6G  C7G  H21G     14.103    109.32
C6G  C7G  H22G     14.194    109.21
C8G  C7G  H21G     14.181    109.21
C8G  C7G  H22G     14.205    109.17
H21G C7G  H22G      5.282    106.33
C7G  C8G  C9G      38.218    112.97
C7G  C8G  H23G     13.972    109.26
C7G  C8G  H24G     14.104    109.30
C9G  C8G  H23G     14.114    109.28
C9G  C8G  H24G     14.212    109.40
H23G C8G  H24G      5.300    106.42
C8G  C9G  C10G     37.014    111.64
C8G  C9G  H25G     13.429    109.86
C8G  C9G  H26G     13.464    109.73
C10G C9G  H25G     13.799    109.21
C10G C9G  H26G     13.843    109.11
H25G C9G  H26G      5.293    107.18
C9G  C10G N2G      43.316    112.02
C9G  C10G H27G     15.515    111.19
C9G  C10G H28G     15.336    111.10
N2G  C10G H27G     17.474    107.00
N2G  C10G H28G     17.390    106.95
H27G C10G H28G      6.153    108.36
C1G  N1G  C16G     38.544    120.24
C1G  N1G  C17G     38.413    120.58
C16G N1G  C17G     26.642    119.11
C10G N2G  C11G     38.312    120.40
C10G N2G  C12G     38.511    120.30
C11G N2G  C12G     26.703    119.23
N2G  C11G C15G     25.705    121.82
N2G  C11G H1G      27.263    115.90
C15G C11G H1G      24.494    122.28
N2G  C12G C13G     25.829    122.21
N2G  C12G H2G      27.422    115.85
C13G C12G H2G      24.688    121.94
C12G C13G C14G     24.235    119.90
C12G C13G H3G      24.168    118.78
C14G C13G H3G      23.752    121.31
C13G C14G C15G     24.817    116.54
C13G C14G N4G      44.549    122.58
C15G C14G N4G      42.507    120.88
C11G C15G C14G     24.532    120.30
C11G C15G H4G      23.621    119.45
C14G C15G H4G      23.545    120.26
N1G  C16G C20G     25.688    121.84
N1G  C16G H5G      27.247    115.92
C20G C16G H5G      24.524    122.24
N1G  C17G C18G     25.811    122.28
N1G  C17G H6G      27.402    115.84
C18G C17G H6G      24.672    121.88
C17G C18G C19G     24.268    119.98
C17G C18G H7G      24.272    118.59
C19G C18G H7G      23.758    121.42
C18G C19G C20G     25.084    116.32
C18G C19G N3G      46.489    123.44
C20G C19G N3G      44.367    120.24
C16G C20G C19G     24.698    120.47
C16G C20G H8G      23.738    119.38
C19G C20G H8G      23.652    120.14
C19G N3G  C21G     42.057    126.36
C19G N3G  H63G     31.539    116.86
C21G N3G  H63G     29.160    116.64
C14G N4G  C29G     39.095    125.03
C14G N4G  H64G     30.504    117.47
C29G N4G  H64G     29.458    117.51
N3G  C21G C22G     42.209    113.22
N3G  C21G H29G     16.623    106.46
N3G  C21G H30G     17.711    108.88
C22G C21G H29G     15.915    110.10
C22G C21G H30G     16.177    110.62
H29G C21G H30G      6.056    107.32
C21G C22G C23G     37.055    112.07
C21G C22G H31G     13.706    108.87
C21G C22G H32G     13.880    109.35
C23G C22G H31G     13.376    109.77
C23G C22G H32G     13.506    109.71
H31G C22G H32G      5.281    106.94
C22G C23G C24G     37.566    113.23
C22G C23G H33G     14.054    109.33
C22G C23G H34G     14.019    109.30
C24G C23G H33G     14.046    109.22
C24G C23G H34G     14.009    109.21
H33G C23G H34G      5.268    106.31
C23G C24G C25G     37.855    113.49
C23G C24G H35G     14.130    109.18
C23G C24G H36G     14.097    109.19
C25G C24G H35G     14.066    109.23
C25G C24G H36G     14.040    109.22
H35G C24G H36G      5.258    106.28
C24G C25G C26G     37.555    113.57
C24G C25G H37G     14.076    109.20
C24G C25G H38G     14.053    109.20
C26G C25G H37G     14.071    109.18
C26G C25G H38G     14.048    109.19
H37G C25G H38G      5.244    106.24
C25G C26G C27G     37.531    113.63
C25G C26G H39G     14.040    109.25
C25G C26G H40G     14.054    109.25
C27G C26G H39G     14.068    109.12
C27G C26G H40G     14.087    109.12
H39G C26G H40G      5.240    106.22
C26G C27G C28G     37.743    113.25
C26G C27G H41G     14.048    109.18
C26G C27G H42G     14.038    109.18
C28G C27G H41G     14.020    109.38
C28G C27G H42G     14.011    109.38
H41G C27G H42G      5.274    106.24
C27G C28G H43G     29.772    111.12
C27G C28G H44G     29.764    111.12
C27G C28G H45G     29.217    111.43
H43G C28G H44G     15.037    107.59
H43G C28G H45G     15.046    107.71
H44G C28G H45G     15.044    107.71
N4G  C29G C30G     46.232    110.53
N4G  C29G H46G     16.636    109.13
N4G  C29G H47G     16.667    109.09
C30G C29G H46G     16.049    110.22
C30G C29G H47G     16.087    110.20
H46G C29G H47G      6.350    107.61
C29G C30G C31G     37.547    112.16
C29G C30G H48G     13.902    109.19
C29G C30G H49G     13.872    109.19
C31G C30G H48G     13.606    109.57
C31G C30G H49G     13.600    109.58
H48G C30G H49G      5.295    107.02
C30G C31G C32G     37.800    113.11
C30G C31G H50G     14.088    109.33
C30G C31G H51G     14.057    109.34
C32G C31G H50G     14.029    109.23
C32G C31G H51G     14.015    109.23
H50G C31G H51G      5.283    106.39
C31G C32G C33G     37.692    113.43
C31G C32G H52G     14.097    109.20
C31G C32G H53G     14.072    109.20
C33G C32G H52G     14.053    109.24
C33G C32G H53G     14.026    109.23
H52G C32G H53G      5.257    106.30
C32G C33G C34G     37.451    113.55
C32G C33G H54G     14.069    109.19
C32G C33G H55G     14.044    109.21
C34G C33G H54G     14.044    109.19
C34G C33G H55G     14.033    109.19
H54G C33G H55G      5.242    106.25
C33G C34G C35G     37.371    113.62
C33G C34G H56G     14.016    109.25
C33G C34G H57G     14.031    109.25
C35G C34G H56G     14.052    109.12
C35G C34G H57G     14.073    109.12
H56G C34G H57G      5.235    106.22
C34G C35G C36G     37.725    113.24
C34G C35G H58G     14.051    109.18
C34G C35G H59G     14.035    109.18
C36G C35G H58G     14.012    109.38
C36G C35G H59G     14.006    109.38
H58G C35G H59G      5.274    106.24
C35G C36G H60G     29.765    111.11
C35G C36G H61G     29.756    111.12
C35G C36G H62G     29.211    111.43
H60G C36G H61G     15.034    107.58
H60G C36G H62G     15.045    107.71
H61G C36G H62G     15.044    107.71


DIHEDRALS
!
!V(dihedral) = Kchi(1 + cos(n(chi) - delta))
!
!Kchi: kcal/mole
!n: multiplicity
!delta: degrees
!
!atom types             Kchi     n    delta
!

N1G  C1G  C2G  C3G      0.5362   3      0.00
N1G  C1G  C2G  H11G     0.5252   3      0.00
N1G  C1G  C2G  H12G     0.5322   3      0.00
H9G  C1G  C2G  C3G      0.5021   3      0.00
H9G  C1G  C2G  H11G     0.5361   3      0.00
H9G  C1G  C2G  H12G     0.5046   3      0.00
H10G C1G  C2G  C3G      0.4960   3      0.00
H10G C1G  C2G  H11G     0.5058   3      0.00
H10G C1G  C2G  H12G     0.5347   3      0.00
C2G  C1G  N1G  C16G     0.0848   6      0.00
C2G  C1G  N1G  C17G     0.0852   6      0.00
H9G  C1G  N1G  C16G     0.0974   6    145.33
H9G  C1G  N1G  C17G     0.1005   6      0.00
H10G C1G  N1G  C16G     0.1012   6      0.00
H10G C1G  N1G  C17G     0.0966   6      0.00
C1G  C2G  C3G  C4G      0.4517   3      0.00
C1G  C2G  C3G  H13G     0.4648   3      0.00
C1G  C2G  C3G  H14G     0.4668   3      0.00
H11G C2G  C3G  C4G      0.4596   3      0.00
H11G C2G  C3G  H13G     0.4811   3      0.00
H11G C2G  C3G  H14G     0.5025   3      0.00
H12G C2G  C3G  C4G      0.4594   3      0.00
H12G C2G  C3G  H13G     0.5007   3      0.00
H12G C2G  C3G  H14G     0.4764   3      0.00
C2G  C3G  C4G  C5G      0.4722   3      0.00
C2G  C3G  C4G  H15G     0.4618   3      0.00
C2G  C3G  C4G  H16G     0.4651   3      0.00
H13G C3G  C4G  C5G      0.4599   3      0.00
H13G C3G  C4G  H15G     0.4735   3      0.00
H13G C3G  C4G  H16G     0.4961   3      0.00
H14G C3G  C4G  C5G      0.4666   3      0.00
H14G C3G  C4G  H15G     0.4980   3      0.00
H14G C3G  C4G  H16G     0.4735   3      0.00
C3G  C4G  C5G  C6G      0.4534   3      0.00
C3G  C4G  C5G  H17G     0.4554   3      0.00
C3G  C4G  C5G  H18G     0.4582   3      0.00
H15G C4G  C5G  C6G      0.4554   3      0.00
H15G C4G  C5G  H17G     0.4729   3      0.00
H15G C4G  C5G  H18G     0.4970   3      0.00
H16G C4G  C5G  C6G      0.4559   3      0.00
H16G C4G  C5G  H17G     0.4958   3      0.00
H16G C4G  C5G  H18G     0.4698   3      0.00
C4G  C5G  C6G  C7G      0.4738   3      0.00
C4G  C5G  C6G  H19G     0.4591   3      0.00
C4G  C5G  C6G  H20G     0.4623   3      0.00
H17G C5G  C6G  C7G      0.4581   3      0.00
H17G C5G  C6G  H19G     0.4698   3      0.00
H17G C5G  C6G  H20G     0.4941   3      0.00
H18G C5G  C6G  C7G      0.4644   3      0.00
H18G C5G  C6G  H19G     0.4961   3      0.00
H18G C5G  C6G  H20G     0.4690   3      0.00
C5G  C6G  C7G  C8G      0.4571   3      0.00
C5G  C6G  C7G  H21G     0.4533   3      0.00
C5G  C6G  C7G  H22G     0.4572   3      0.00
H19G C6G  C7G  C8G      0.4570   3      0.00
H19G C6G  C7G  H21G     0.4715   3      0.00
H19G C6G  C7G  H22G     0.4971   3      0.00
H20G C6G  C7G  C8G      0.4583   3      0.00
H20G C6G  C7G  H21G     0.4959   3      0.00
H20G C6G  C7G  H22G     0.4690   3      0.00
C6G  C7G  C8G  C9G      0.4820   3      0.00
C6G  C7G  C8G  H23G     0.4627   3      0.00
C6G  C7G  C8G  H24G     0.4656   3      0.00
H21G C7G  C8G  C9G      0.4622   3      0.00
H21G C7G  C8G  H23G     0.4718   3      0.00
H21G C7G  C8G  H24G     0.4961   3      0.00
H22G C7G  C8G  C9G      0.4678   3      0.00
H22G C7G  C8G  H23G     0.4984   3      0.00
H22G C7G  C8G  H24G     0.4703   3      0.00
C7G  C8G  C9G  C10G     0.4599   3      0.00
C7G  C8G  C9G  H25G     0.4585   3      0.00
C7G  C8G  C9G  H26G     0.4617   3      0.00
H23G C8G  C9G  C10G     0.4654   3      0.00
H23G C8G  C9G  H25G     0.4766   3      0.00
H23G C8G  C9G  H26G     0.5025   3      0.00
H24G C8G  C9G  C10G     0.4672   3      0.00
H24G C8G  C9G  H25G     0.5008   3      0.00
H24G C8G  C9G  H26G     0.4745   3      0.00
C8G  C9G  C10G N2G      0.5470   3      0.00
C8G  C9G  C10G H27G     0.5039   3      0.00
C8G  C9G  C10G H28G     0.4994   3      0.00
H25G C9G  C10G N2G      0.5253   3      0.00
H25G C9G  C10G H27G     0.5349   3      0.00
H25G C9G  C10G H28G     0.5017   3      0.00
H26G C9G  C10G N2G      0.5320   3      0.00
H26G C9G  C10G H27G     0.4998   3      0.00
H26G C9G  C10G H28G     0.5368   3      0.00
C9G  C10G N2G  C11G     0.0845   6      0.00
C9G  C10G N2G  C12G     0.0860   6      0.00
H27G C10G N2G  C11G     0.0970   6      0.00
H27G C10G N2G  C12G     0.0995   6      0.00
H28G C10G N2G  C11G     0.0992   6      0.00
H28G C10G N2G  C12G     0.0970   6      0.00
C1G  N1G  C16G C20G     0.4699   2    180.00
C1G  N1G  C16G H5G      0.4392   2    180.00
C17G N1G  C16G C20G     0.5105   2    180.00
C17G N1G  C16G H5G      0.4592   2    180.00
C1G  N1G  C17G C18G     0.4789   2    180.00
C1G  N1G  C17G H6G      0.4447   2    180.00
C16G N1G  C17G C18G     0.5135   2    180.00
C16G N1G  C17G H6G      0.4679   2    180.00
C10G N2G  C11G C15G     0.4419   2    180.00
C10G N2G  C11G H1G      0.4282   2    180.00
C12G N2G  C11G C15G     0.5025   2    180.00
C12G N2G  C11G H1G      0.4592   2    180.00
C10G N2G  C12G C13G     0.4491   2    180.00
C10G N2G  C12G H2G      0.4370   2    180.00
C11G N2G  C12G C13G     0.5054   2    180.00
C11G N2G  C12G H2G      0.4677   2    180.00
N2G  C11G C15G C14G     0.6012   2    180.00
N2G  C11G C15G H4G      0.6259   2    180.00
H1G  C11G C15G C14G     0.5977   2    180.00
H1G  C11G C15G H4G      0.6513   2    180.00
N2G  C12G C13G C14G     0.6065   2    180.00
N2G  C12G C13G H3G      0.6187   2    180.00
H2G  C12G C13G C14G     0.5921   2    180.00
H2G  C12G C13G H3G      0.6468   2    180.00
C12G C13G C14G C15G     0.4304   2    180.00
C12G C13G C14G N4G      0.5014   2    180.00
H3G  C13G C14G C15G     0.4695   2    180.00
H3G  C13G C14G N4G      0.5549   2    180.00
C13G C14G C15G C11G     0.4290   2    180.00
C13G C14G C15G H4G      0.4640   2    180.00
N4G  C14G C15G C11G     0.4862   2    180.00
N4G  C14G C15G H4G      0.5711   2    180.00
C13G C14G N4G  C29G     0.4967   2    180.00
C13G C14G N4G  H64G     0.5771   2    180.00
C15G C14G N4G  C29G     0.5197   2    180.00
C15G C14G N4G  H64G     0.4995   2    180.00
N1G  C16G C20G C19G     0.6025   2    180.00
N1G  C16G C20G H8G      0.6331   2    180.00
H5G  C16G C20G C19G     0.6064   2    180.00
H5G  C16G C20G H8G      0.6511   2    180.00
N1G  C17G C18G C19G     0.6079   2    180.00
N1G  C17G C18G H7G      0.6258   2    180.00
H6G  C17G C18G C19G     0.6005   2    180.00
H6G  C17G C18G H7G      0.6484   2    180.00
C17G C18G C19G C20G     0.4402   2    180.00
C17G C18G C19G N3G      0.5326   2    180.00
H7G  C18G C19G C20G     0.4748   2    180.00
H7G  C18G C19G N3G      0.5660   2    180.00
C18G C19G C20G C16G     0.4387   2    180.00
C18G C19G C20G H8G      0.4621   2    180.00
N3G  C19G C20G C16G     0.5094   2    180.00
N3G  C19G C20G H8G      0.5736   2    180.00
C18G C19G N3G  C21G     0.4865   2    180.00
C18G C19G N3G  H63G     0.5940   2    180.00
C20G C19G N3G  C21G     0.5641   2    180.00
C20G C19G N3G  H63G     0.5294   2    180.00
C19G N3G  C21G C22G     0.0865   6     94.76
C19G N3G  C21G H29G     0.1046   6      0.00
C19G N3G  C21G H30G     0.0961   6    218.24
H63G N3G  C21G C22G     0.0824   6      0.00
H63G N3G  C21G H29G     0.0976   6      0.00
H63G N3G  C21G H30G     0.0982   6      0.00
C14G N4G  C29G C30G     0.0847   6    180.00
C14G N4G  C29G H46G     0.1046   6    180.00
C14G N4G  C29G H47G     0.1054   6    180.00
H64G N4G  C29G C30G     0.0779   6    180.00
H64G N4G  C29G H46G     0.1022   6    180.00
H64G N4G  C29G H47G     0.1021   6    180.00
N3G  C21G C22G C23G     0.4902   3      0.00
N3G  C21G C22G H31G     0.5025   3      0.00
N3G  C21G C22G H32G     0.4994   3      0.00
H29G C21G C22G C23G     0.4812   3      0.00
H29G C21G C22G H31G     0.5237   3      0.00
H29G C21G C22G H32G     0.4881   3      0.00
H30G C21G C22G C23G     0.4828   3      0.00
H30G C21G C22G H31G     0.4894   3      0.00
H30G C21G C22G H32G     0.5241   3      0.00
C21G C22G C23G C24G     0.4392   3      0.00
C21G C22G C23G H33G     0.4578   3      0.00
C21G C22G C23G H34G     0.4575   3      0.00
H31G C22G C23G C24G     0.4525   3      0.00
H31G C22G C23G H33G     0.4685   3      0.00
H31G C22G C23G H34G     0.4971   3      0.00
H32G C22G C23G C24G     0.4526   3      0.00
H32G C22G C23G H33G     0.4976   3      0.00
H32G C22G C23G H34G     0.4701   3      0.00
C22G C23G C24G C25G     0.4387   3      0.00
C22G C23G C24G H35G     0.4534   3      0.00
C22G C23G C24G H36G     0.4521   3      0.00
H33G C23G C24G C25G     0.4524   3      0.00
H33G C23G C24G H35G     0.4674   3      0.00
H33G C23G C24G H36G     0.4949   3      0.00
H34G C23G C24G C25G     0.4515   3      0.00
H34G C23G C24G H35G     0.4951   3      0.00
H34G C23G C24G H36G     0.4678   3      0.00
C23G C24G C25G C26G     0.4360   3      0.00
C23G C24G C25G H37G     0.4522   3      0.00
C23G C24G C25G H38G     0.4512   3      0.00
H35G C24G C25G C26G     0.4510   3      0.00
H35G C24G C25G H37G     0.4660   3      0.00
H35G C24G C25G H38G     0.4946   3      0.00
H36G C24G C25G C26G     0.4502   3      0.00
H36G C24G C25G H37G     0.4945   3      0.00
H36G C24G C25G H38G     0.4659   3      0.00
C24G C25G C26G C27G     0.4344   3      0.00
C24G C25G C26G H39G     0.4498   3      0.00
C24G C25G C26G H40G     0.4505   3      0.00
H37G C25G C26G C27G     0.4496   3      0.00
H37G C25G C26G H39G     0.4937   3      0.00
H37G C25G C26G H40G     0.4649   3      0.00
H38G C25G C26G C27G     0.4491   3      0.00
H38G C25G C26G H39G     0.4648   3      0.00
H38G C25G C26G H40G     0.4938   3      0.00
C25G C26G C27G C28G     0.4358   3      0.00
C25G C26G C27G H41G     0.4506   3      0.00
C25G C26G C27G H42G     0.4503   3      0.00
H39G C26G C27G C28G     0.4515   3      0.00
H39G C26G C27G H41G     0.4946   3      0.00
H39G C26G C27G H42G     0.4645   3      0.00
H40G C26G C27G C28G     0.4519   3      0.00
H40G C26G C27G H41G     0.4645   3      0.00
H40G C26G C27G H42G     0.4946   3      0.00
C26G C27G C28G H43G     0.4466   3      0.00
C26G C27G C28G H44G     0.4464   3      0.00
C26G C27G C28G H45G     0.4545   3      0.00
H41G C27G C28G H43G     0.4633   3      0.00
H41G C27G C28G H44G     0.4893   3      0.00
H41G C27G C28G H45G     0.4681   3      0.00
H42G C27G C28G H43G     0.4892   3      0.00
H42G C27G C28G H44G     0.4633   3      0.00
H42G C27G C28G H45G     0.4680   3      0.00
N4G  C29G C30G C31G     0.5082   3      0.00
N4G  C29G C30G H48G     0.5177   3      0.00
N4G  C29G C30G H49G     0.5160   3      0.00
H46G C29G C30G C31G     0.4844   3      0.00
H46G C29G C30G H48G     0.5306   3      0.00
H46G C29G C30G H49G     0.4978   3      0.00
H47G C29G C30G C31G     0.4854   3      0.00
H47G C29G C30G H48G     0.4980   3      0.00
H47G C29G C30G H49G     0.5305   3      0.00
C29G C30G C31G C32G     0.4481   3      0.00
C29G C30G C31G H50G     0.4614   3      0.00
C29G C30G C31G H51G     0.4606   3      0.00
H48G C30G C31G C32G     0.4572   3      0.00
H48G C30G C31G H50G     0.4719   3      0.00
H48G C30G C31G H51G     0.4991   3      0.00
H49G C30G C31G C32G     0.4566   3      0.00
H49G C30G C31G H50G     0.4992   3      0.00
H49G C30G C31G H51G     0.4719   3      0.00
C30G C31G C32G C33G     0.4441   3      0.00
C30G C31G C32G H52G     0.4565   3      0.00
C30G C31G C32G H53G     0.4553   3      0.00
H50G C31G C32G C33G     0.4541   3      0.00
H50G C31G C32G H52G     0.4681   3      0.00
H50G C31G C32G H53G     0.4966   3      0.00
H51G C31G C32G C33G     0.4531   3      0.00
H51G C31G C32G H52G     0.4963   3      0.00
H51G C31G C32G H53G     0.4678   3      0.00
C31G C32G C33G C34G     0.4375   3      0.00
C31G C32G C33G H54G     0.4523   3      0.00
C31G C32G C33G H55G     0.4516   3      0.00
H52G C32G C33G C34G     0.4510   3      0.00
H52G C32G C33G H54G     0.4657   3      0.00
H52G C32G C33G H55G     0.4947   3      0.00
H53G C32G C33G C34G     0.4507   3      0.00
H53G C32G C33G H54G     0.4948   3      0.00
H53G C32G C33G H55G     0.4657   3      0.00
C32G C33G C34G C35G     0.4347   3      0.00
C32G C33G C34G H56G     0.4501   3      0.00
C32G C33G C34G H57G     0.4509   3      0.00
H54G C33G C34G C35G     0.4497   3      0.00
H54G C33G C34G H56G     0.4941   3      0.00
H54G C33G C34G H57G     0.4646   3      0.00
H55G C33G C34G C35G     0.4490   3      0.00
H55G C33G C34G H56G     0.4642   3      0.00
H55G C33G C34G H57G     0.4939   3      0.00
C33G C34G C35G C36G     0.4354   3      0.00
C33G C34G C35G H58G     0.4505   3      0.00
C33G C34G C35G H59G     0.4496   3      0.00
H56G C34G C35G C36G     0.4512   3      0.00
H56G C34G C35G H58G     0.4945   3      0.00
H56G C34G C35G H59G     0.4640   3      0.00
H57G C34G C35G C36G     0.4515   3      0.00
H57G C34G C35G H58G     0.4643   3      0.00
H57G C34G C35G H59G     0.4945   3      0.00
C34G C35G C36G H60G     0.4467   3      0.00
C34G C35G C36G H61G     0.4466   3      0.00
C34G C35G C36G H62G     0.4545   3      0.00
H58G C35G C36G H60G     0.4634   3      0.00
H58G C35G C36G H61G     0.4894   3      0.00
H58G C35G C36G H62G     0.4681   3      0.00
H59G C35G C36G H60G     0.4893   3      0.00
H59G C35G C36G H61G     0.4632   3      0.00
H59G C35G C36G H62G     0.4680   3      0.00

IMPROPER
!
!V(improper) = Kpsi(psi - psi0)**2
!
!Kpsi: kcal/mole/rad**2
!psi0: degrees
!note that the second column of numbers (0) is ignored
!
!atom types             Kpsi        0  psi0
!


NONBONDED nbxmod  5 atom cdiel shift vatom vdistance vswitch -
cutnb 14.0 ctofnb 12.0 ctonnb 10.0 eps 1.0 e14fac 1.0 wmin 1.5
                !adm jr., 5/08/91, suggested cutoff scheme
!
!V(Lennard-Jones) = Eps(i,j)*[(Rmin(i,j)/r(i,j))**12 - 2(Rmin(i,j)/r(i,j))**6]
!
!epsilon [kcal/mole]: Eps(i,j) = sqrt(eps(i) * eps(j))
!Rmin/2  [A]:         Rmin(i,j) = Rmin/2(i) + Rmin/2(j)
!
!atom  ignored   epsilon     Rmin/2  ignored   eps,1-4     Rmin/2,1-4
!

C1G      0.0     -0.1050     1.9255    ! 
C2G      0.0     -0.1050     1.9255    ! 
C3G      0.0     -0.1050     1.9255    ! 
C4G      0.0     -0.1050     1.9255    ! 
C5G      0.0     -0.1050     1.9255    ! 
C6G      0.0     -0.1050     1.9255    ! 
C7G      0.0     -0.1050     1.9255    ! 
C8G      0.0     -0.1050     1.9255    ! 
C9G      0.0     -0.1050     1.9255    ! 
C10G     0.0     -0.1050     1.9255    ! 
N1G      0.0     -0.0690     1.8300    ! 
N2G      0.0     -0.0690     1.8300    ! 
C11G     0.0     -0.1050     1.9255    ! 
C12G     0.0     -0.1050     1.9255    ! 
C13G     0.0     -0.1050     1.9255    ! 
C14G     0.0     -0.1050     1.9255    ! 
C15G     0.0     -0.1050     1.9255    ! 
H1G      0.0     -0.0440     1.4430    ! 
H2G      0.0     -0.0440     1.4430    ! 
H3G      0.0     -0.0440     1.4430    ! 
H4G      0.0     -0.0440     1.4430    ! 
C16G     0.0     -0.1050     1.9255    ! 
C17G     0.0     -0.1050     1.9255    ! 
C18G     0.0     -0.1050     1.9255    ! 
C19G     0.0     -0.1050     1.9255    ! 
C20G     0.0     -0.1050     1.9255    ! 
H5G      0.0     -0.0440     1.4430    ! 
H6G      0.0     -0.0440     1.4430    ! 
H7G      0.0     -0.0440     1.4430    ! 
H8G      0.0     -0.0440     1.4430    ! 
N3G      0.0     -0.0690     1.8300    ! 
N4G      0.0     -0.0690     1.8300    ! 
C21G     0.0     -0.1050     1.9255    ! 
C22G     0.0     -0.1050     1.9255    ! 
C23G     0.0     -0.1050     1.9255    ! 
C24G     0.0     -0.1050     1.9255    ! 
C25G     0.0     -0.1050     1.9255    ! 
C26G     0.0     -0.1050     1.9255    ! 
C27G     0.0     -0.1050     1.9255    ! 
C28G     0.0     -0.1050     1.9255    ! 
C29G     0.0     -0.1050     1.9255    ! 
C30G     0.0     -0.1050     1.9255    ! 
C31G     0.0     -0.1050     1.9255    ! 
C32G     0.0     -0.1050     1.9255    ! 
C33G     0.0     -0.1050     1.9255    ! 
C34G     0.0     -0.1050     1.9255    ! 
C35G     0.0     -0.1050     1.9255    ! 
C36G     0.0     -0.1050     1.9255    ! 
H9G      0.0     -0.0440     1.4430    ! 
H10G     0.0     -0.0440     1.4430    ! 
H11G     0.0     -0.0440     1.4430    ! 
H12G     0.0     -0.0440     1.4430    ! 
H13G     0.0     -0.0440     1.4430    ! 
H14G     0.0     -0.0440     1.4430    ! 
H15G     0.0     -0.0440     1.4430    ! 
H16G     0.0     -0.0440     1.4430    ! 
H17G     0.0     -0.0440     1.4430    ! 
H18G     0.0     -0.0440     1.4430    ! 
H19G     0.0     -0.0440     1.4430    ! 
H20G     0.0     -0.0440     1.4430    ! 
H21G     0.0     -0.0440     1.4430    ! 
H22G     0.0     -0.0440     1.4430    ! 
H23G     0.0     -0.0440     1.4430    ! 
H24G     0.0     -0.0440     1.4430    ! 
H25G     0.0     -0.0440     1.4430    ! 
H26G     0.0     -0.0440     1.4430    ! 
H27G     0.0     -0.0440     1.4430    ! 
H28G     0.0     -0.0440     1.4430    ! 
H29G     0.0     -0.0440     1.4430    ! 
H30G     0.0     -0.0440     1.4430    ! 
H31G     0.0     -0.0440     1.4430    ! 
H32G     0.0     -0.0440     1.4430    ! 
H33G     0.0     -0.0440     1.4430    ! 
H34G     0.0     -0.0440     1.4430    ! 
H35G     0.0     -0.0440     1.4430    ! 
H36G     0.0     -0.0440     1.4430    ! 
H37G     0.0     -0.0440     1.4430    ! 
H38G     0.0     -0.0440     1.4430    ! 
H39G     0.0     -0.0440     1.4430    ! 
H40G     0.0     -0.0440     1.4430    ! 
H41G     0.0     -0.0440     1.4430    ! 
H42G     0.0     -0.0440     1.4430    ! 
H43G     0.0     -0.0440     1.4430    ! 
H44G     0.0     -0.0440     1.4430    ! 
H45G     0.0     -0.0440     1.4430    ! 
H46G     0.0     -0.0440     1.4430    ! 
H47G     0.0     -0.0440     1.4430    ! 
H48G     0.0     -0.0440     1.4430    ! 
H49G     0.0     -0.0440     1.4430    ! 
H50G     0.0     -0.0440     1.4430    ! 
H51G     0.0     -0.0440     1.4430    ! 
H52G     0.0     -0.0440     1.4430    ! 
H53G     0.0     -0.0440     1.4430    ! 
H54G     0.0     -0.0440     1.4430    ! 
H55G     0.0     -0.0440     1.4430    ! 
H56G     0.0     -0.0440     1.4430    ! 
H57G     0.0     -0.0440     1.4430    ! 
H58G     0.0     -0.0440     1.4430    ! 
H59G     0.0     -0.0440     1.4430    ! 
H60G     0.0     -0.0440     1.4430    ! 
H61G     0.0     -0.0440     1.4430    ! 
H62G     0.0     -0.0440     1.4430    ! 
H63G     0.0     -0.0440     1.4430    ! 
H64G     0.0     -0.0440     1.4430    ! 
END
