# Supplementary material for: A Systematic Approach: Molecular Dynamics Study and Parametrisation of Gemini Type Cationic Surfactants
Source: Int J Mol Sci. 2021 Oct 10;22(20):10939. doi: 10.3390/ijms222010939 (PMC8536075; doi:10.3390/ijms222010939)
Supplement: Supplementary file 1 [file ijms-22-10939-s001.zip › Force_fields/Alk10_08/Alk10_08.pdb]

REMARK original generated coordinate pdb file
ATOM      1  C1G A0D X   1      -5.048  -2.640  -2.956  1.00  0.00      GEM  C
ATOM      2  C2G A0D X   1      -4.605  -2.970  -1.527  1.00  0.00      GEM  C
ATOM      3  C3G A0D X   1      -3.106  -3.293  -1.457  1.00  0.00      GEM  C
ATOM      4  C4G A0D X   1      -2.632  -3.628  -0.036  1.00  0.00      GEM  C
ATOM      5  C5G A0D X   1      -1.129  -3.930   0.050  1.00  0.00      GEM  C
ATOM      6  C6G A0D X   1      -0.654  -4.268   1.471  1.00  0.00      GEM  C
ATOM      7  C7G A0D X   1       0.852  -4.546   1.562  1.00  0.00      GEM  C
ATOM      8  C8G A0D X   1       1.324  -4.885   2.984  1.00  0.00      GEM  C
ATOM      9  C9G A0D X   1       2.836  -5.138   3.069  1.00  0.00      GEM  C
ATOM     10 C10G A0D X   1       3.272  -5.472   4.499  1.00  0.00      GEM  C
ATOM     11  N1G A0D X   1      -6.492  -2.305  -3.028  1.00  0.00      GEM  N
ATOM     12  N2G A0D X   1       4.737  -5.694   4.596  1.00  0.00      GEM  N
ATOM     13 C11G A0D X   1       5.262  -6.937   4.396  1.00  0.00      GEM  C
ATOM     14 C12G A0D X   1       5.575  -4.647   4.823  1.00  0.00      GEM  C
ATOM     15 C13G A0D X   1       6.939  -4.798   4.864  1.00  0.00      GEM  C
ATOM     16 C14G A0D X   1       7.518  -6.086   4.661  1.00  0.00      GEM  C
ATOM     17 C15G A0D X   1       6.612  -7.164   4.424  1.00  0.00      GEM  C
ATOM     18  H1G A0D X   1       4.542  -7.735   4.219  1.00  0.00      GEM  H
ATOM     19  H2G A0D X   1       5.098  -3.680   4.975  1.00  0.00      GEM  H
ATOM     20  H3G A0D X   1       7.557  -3.925   5.058  1.00  0.00      GEM  H
ATOM     21  H4G A0D X   1       6.989  -8.174   4.266  1.00  0.00      GEM  H
ATOM     22 C16G A0D X   1      -6.911  -1.023  -2.823  1.00  0.00      GEM  C
ATOM     23 C17G A0D X   1      -7.418  -3.279  -3.237  1.00  0.00      GEM  C
ATOM     24 C18G A0D X   1      -8.765  -3.017  -3.256  1.00  0.00      GEM  C
ATOM     25 C19G A0D X   1      -9.236  -1.687  -3.041  1.00  0.00      GEM  C
ATOM     26 C20G A0D X   1      -8.238  -0.689  -2.827  1.00  0.00      GEM  C
ATOM     27  H5G A0D X   1      -6.126  -0.286  -2.662  1.00  0.00      GEM  H
ATOM     28  H6G A0D X   1      -7.025  -4.282  -3.397  1.00  0.00      GEM  H
ATOM     29  H7G A0D X   1      -9.452  -3.838  -3.445  1.00  0.00      GEM  H
ATOM     30  H8G A0D X   1      -8.528   0.349  -2.665  1.00  0.00      GEM  H
ATOM     31  N3G A0D X   1     -10.535  -1.357  -3.027  1.00  0.00      GEM  N
ATOM     32  N4G A0D X   1       8.840  -6.294   4.691  1.00  0.00      GEM  N
ATOM     33 C21G A0D X   1     -11.664  -2.261  -3.264  1.00  0.00      GEM  C
ATOM     34 C22G A0D X   1     -11.998  -2.435  -4.753  1.00  0.00      GEM  C
ATOM     35 C23G A0D X   1     -13.200  -3.365  -4.970  1.00  0.00      GEM  C
ATOM     36 C24G A0D X   1     -13.567  -3.546  -6.450  1.00  0.00      GEM  C
ATOM     37 C25G A0D X   1     -14.767  -4.476  -6.673  1.00  0.00      GEM  C
ATOM     38 C26G A0D X   1     -15.135  -4.659  -8.153  1.00  0.00      GEM  C
ATOM     39 C27G A0D X   1     -16.336  -5.589  -8.377  1.00  0.00      GEM  C
ATOM     40 C28G A0D X   1     -16.696  -5.766  -9.858  1.00  0.00      GEM  C
ATOM     41 C29G A0D X   1       9.851  -5.258   4.929  1.00  0.00      GEM  C
ATOM     42 C30G A0D X   1      11.257  -5.857   4.874  1.00  0.00      GEM  C
ATOM     43 C31G A0D X   1      12.345  -4.803   5.120  1.00  0.00      GEM  C
ATOM     44 C32G A0D X   1      13.766  -5.382   5.071  1.00  0.00      GEM  C
ATOM     45 C33G A0D X   1      14.861  -4.333   5.313  1.00  0.00      GEM  C
ATOM     46 C34G A0D X   1      16.283  -4.909   5.265  1.00  0.00      GEM  C
ATOM     47 C35G A0D X   1      17.379  -3.861   5.505  1.00  0.00      GEM  C
ATOM     48 C36G A0D X   1      18.796  -4.445   5.455  1.00  0.00      GEM  C
ATOM     49  H9G A0D X   1      -4.496  -1.771  -3.353  1.00  0.00      GEM  H
ATOM     50 H10G A0D X   1      -4.881  -3.495  -3.632  1.00  0.00      GEM  H
ATOM     51 H11G A0D X   1      -4.832  -2.113  -0.872  1.00  0.00      GEM  H
ATOM     52 H12G A0D X   1      -5.191  -3.827  -1.156  1.00  0.00      GEM  H
ATOM     53 H13G A0D X   1      -2.883  -4.139  -2.125  1.00  0.00      GEM  H
ATOM     54 H14G A0D X   1      -2.531  -2.435  -1.839  1.00  0.00      GEM  H
ATOM     55 H15G A0D X   1      -2.871  -2.787   0.633  1.00  0.00      GEM  H
ATOM     56 H16G A0D X   1      -3.199  -4.494   0.340  1.00  0.00      GEM  H
ATOM     57 H17G A0D X   1      -0.888  -4.769  -0.622  1.00  0.00      GEM  H
ATOM     58 H18G A0D X   1      -0.564  -3.062  -0.324  1.00  0.00      GEM  H
ATOM     59 H19G A0D X   1      -0.909  -3.435   2.145  1.00  0.00      GEM  H
ATOM     60 H20G A0D X   1      -1.209  -5.145   1.840  1.00  0.00      GEM  H
ATOM     61 H21G A0D X   1       1.111  -5.377   0.887  1.00  0.00      GEM  H
ATOM     62 H22G A0D X   1       1.406  -3.667   1.198  1.00  0.00      GEM  H
ATOM     63 H23G A0D X   1       1.055  -4.061   3.662  1.00  0.00      GEM  H
ATOM     64 H24G A0D X   1       0.783  -5.774   3.344  1.00  0.00      GEM  H
ATOM     65 H25G A0D X   1       3.115  -5.969   2.401  1.00  0.00      GEM  H
ATOM     66 H26G A0D X   1       3.382  -4.245   2.724  1.00  0.00      GEM  H
ATOM     67 H27G A0D X   1       2.783  -6.392   4.861  1.00  0.00      GEM  H
ATOM     68 H28G A0D X   1       3.025  -4.651   5.192  1.00  0.00      GEM  H
ATOM     69 H29G A0D X   1     -12.527  -1.830  -2.730  1.00  0.00      GEM  H
ATOM     70 H30G A0D X   1     -11.444  -3.237  -2.798  1.00  0.00      GEM  H
ATOM     71 H31G A0D X   1     -12.209  -1.445  -5.189  1.00  0.00      GEM  H
ATOM     72 H32G A0D X   1     -11.118  -2.836  -5.281  1.00  0.00      GEM  H
ATOM     73 H33G A0D X   1     -12.983  -4.349  -4.527  1.00  0.00      GEM  H
ATOM     74 H34G A0D X   1     -14.071  -2.966  -4.427  1.00  0.00      GEM  H
ATOM     75 H35G A0D X   1     -13.784  -2.561  -6.892  1.00  0.00      GEM  H
ATOM     76 H36G A0D X   1     -12.695  -3.942  -6.993  1.00  0.00      GEM  H
ATOM     77 H37G A0D X   1     -14.549  -5.461  -6.230  1.00  0.00      GEM  H
ATOM     78 H38G A0D X   1     -15.639  -4.080  -6.130  1.00  0.00      GEM  H
ATOM     79 H39G A0D X   1     -14.264  -5.057  -8.697  1.00  0.00      GEM  H
ATOM     80 H40G A0D X   1     -15.353  -3.675  -8.597  1.00  0.00      GEM  H
ATOM     81 H41G A0D X   1     -16.119  -6.573  -7.934  1.00  0.00      GEM  H
ATOM     82 H42G A0D X   1     -17.207  -5.192  -7.835  1.00  0.00      GEM  H
ATOM     83 H43G A0D X   1     -16.950  -4.803 -10.321  1.00  0.00      GEM  H
ATOM     84 H44G A0D X   1     -15.855  -6.193 -10.421  1.00  0.00      GEM  H
ATOM     85 H45G A0D X   1     -17.557  -6.435  -9.984  1.00  0.00      GEM  H
ATOM     86 H46G A0D X   1       9.670  -4.795   5.917  1.00  0.00      GEM  H
ATOM     87 H47G A0D X   1       9.743  -4.466   4.164  1.00  0.00      GEM  H
ATOM     88 H48G A0D X   1      11.339  -6.656   5.629  1.00  0.00      GEM  H
ATOM     89 H49G A0D X   1      11.413  -6.326   3.889  1.00  0.00      GEM  H
ATOM     90 H50G A0D X   1      12.253  -4.003   4.370  1.00  0.00      GEM  H
ATOM     91 H51G A0D X   1      12.179  -4.331   6.101  1.00  0.00      GEM  H
ATOM     92 H52G A0D X   1      13.857  -6.182   5.822  1.00  0.00      GEM  H
ATOM     93 H53G A0D X   1      13.929  -5.857   4.091  1.00  0.00      GEM  H
ATOM     94 H54G A0D X   1      14.768  -3.533   4.562  1.00  0.00      GEM  H
ATOM     95 H55G A0D X   1      14.696  -3.857   6.292  1.00  0.00      GEM  H
ATOM     96 H56G A0D X   1      16.448  -5.386   4.286  1.00  0.00      GEM  H
ATOM     97 H57G A0D X   1      16.377  -5.708   6.017  1.00  0.00      GEM  H
ATOM     98 H58G A0D X   1      17.287  -3.062   4.753  1.00  0.00      GEM  H
ATOM     99 H59G A0D X   1      17.215  -3.384   6.483  1.00  0.00      GEM  H
ATOM    100 H60G A0D X   1      18.930  -5.224   6.218  1.00  0.00      GEM  H
ATOM    101 H61G A0D X   1      19.003  -4.901   4.477  1.00  0.00      GEM  H
ATOM    102 H62G A0D X   1      19.555  -3.672   5.630  1.00  0.00      GEM  H
ATOM    103 H63G A0D X   1     -10.762  -0.356  -2.900  1.00  0.00      GEM  H
ATOM    104 H64G A0D X   1       9.175  -7.261   4.536  1.00  0.00      GEM  H
END
