# Supplementary material for: A Systematic Approach: Molecular Dynamics Study and Parametrisation of Gemini Type Cationic Surfactants
Source: Int J Mol Sci. 2021 Oct 10;22(20):10939. doi: 10.3390/ijms222010939 (PMC8536075; doi:10.3390/ijms222010939)
Supplement: Supplementary file 1 [file ijms-22-10939-s001.zip › Force_fields/Alk10_08/Alk10_08.psf]

PSF

       4 !NTITLE
 REMARKS original generated structure x-plor psf file
 REMARKS topology C:/Users/Student2/Desktop/Dokumenty/do_VMD/FF/Batch4_OK/Alk10_08.top 
 REMARKS topology C:/Users/Student2/Desktop/Dokumenty/do_VMD/top_all36_lipid.rtf 
 REMARKS segment GEM { first NONE; last NONE; auto none  }

     104 !NATOM
       1 GEM  1    A0D  C1G  C1G   -0.400000       12.0110           0
       2 GEM  1    A0D  C2G  C2G    0.214000       12.0110           0
       3 GEM  1    A0D  C3G  C3G    0.128000       12.0110           0
       4 GEM  1    A0D  C4G  C4G   -0.174000       12.0110           0
       5 GEM  1    A0D  C5G  C5G    0.201000       12.0110           0
       6 GEM  1    A0D  C6G  C6G    0.150000       12.0110           0
       7 GEM  1    A0D  C7G  C7G   -0.115000       12.0110           0
       8 GEM  1    A0D  C8G  C8G    0.119000       12.0110           0
       9 GEM  1    A0D  C9G  C9G    0.231000       12.0110           0
      10 GEM  1    A0D  C10G C10G  -0.395000       12.0110           0
      11 GEM  1    A0D  N1G  N1G    0.307000       14.0070           0
      12 GEM  1    A0D  N2G  N2G    0.252000       14.0070           0
      13 GEM  1    A0D  C11G C11G  -0.058000       12.0110           0
      14 GEM  1    A0D  C12G C12G  -0.118000       12.0110           0
      15 GEM  1    A0D  C13G C13G  -0.325000       12.0110           0
      16 GEM  1    A0D  C14G C14G   0.593000       12.0110           0
      17 GEM  1    A0D  C15G C15G  -0.459000       12.0110           0
      18 GEM  1    A0D  H1G  H1G    0.222000        1.0080           0
      19 GEM  1    A0D  H2G  H2G    0.237000        1.0080           0
      20 GEM  1    A0D  H3G  H3G    0.186000        1.0080           0
      21 GEM  1    A0D  H4G  H4G    0.244000        1.0080           0
      22 GEM  1    A0D  C16G C16G  -0.078000       12.0110           0
      23 GEM  1    A0D  C17G C17G  -0.189000       12.0110           0
      24 GEM  1    A0D  C18G C18G  -0.321000       12.0110           0
      25 GEM  1    A0D  C19G C19G   0.632000       12.0110           0
      26 GEM  1    A0D  C20G C20G  -0.459000       12.0110           0
      27 GEM  1    A0D  H5G  H5G    0.231000        1.0080           0
      28 GEM  1    A0D  H6G  H6G    0.239000        1.0080           0
      29 GEM  1    A0D  H7G  H7G    0.245000        1.0080           0
      30 GEM  1    A0D  H8G  H8G    0.236000        1.0080           0
      31 GEM  1    A0D  N3G  N3G   -0.741000       14.0070           0
      32 GEM  1    A0D  N4G  N4G   -0.620000       14.0070           0
      33 GEM  1    A0D  C21G C21G   0.195000       12.0110           0
      34 GEM  1    A0D  C22G C22G  -0.008000       12.0110           0
      35 GEM  1    A0D  C23G C23G   0.013000       12.0110           0
      36 GEM  1    A0D  C24G C24G   0.218000       12.0110           0
      37 GEM  1    A0D  C25G C25G  -0.042000       12.0110           0
      38 GEM  1    A0D  C26G C26G   0.045000       12.0110           0
      39 GEM  1    A0D  C27G C27G   0.264000       12.0110           0
      40 GEM  1    A0D  C28G C28G  -0.298000       12.0110           0
      41 GEM  1    A0D  C29G C29G   0.160000       12.0110           0
      42 GEM  1    A0D  C30G C30G  -0.011000       12.0110           0
      43 GEM  1    A0D  C31G C31G  -0.027000       12.0110           0
      44 GEM  1    A0D  C32G C32G   0.189000       12.0110           0
      45 GEM  1    A0D  C33G C33G  -0.005000       12.0110           0
      46 GEM  1    A0D  C34G C34G   0.036000       12.0110           0
      47 GEM  1    A0D  C35G C35G   0.248000       12.0110           0
      48 GEM  1    A0D  C36G C36G  -0.296000       12.0110           0
      49 GEM  1    A0D  H9G  H9G    0.146000        1.0080           0
      50 GEM  1    A0D  H10G H10G   0.166000        1.0080           0
      51 GEM  1    A0D  H11G H11G  -0.025000        1.0080           0
      52 GEM  1    A0D  H12G H12G  -0.016000        1.0080           0
      53 GEM  1    A0D  H13G H13G  -0.021000        1.0080           0
      54 GEM  1    A0D  H14G H14G  -0.017000        1.0080           0
      55 GEM  1    A0D  H15G H15G   0.017000        1.0080           0
      56 GEM  1    A0D  H16G H16G   0.013000        1.0080           0
      57 GEM  1    A0D  H17G H17G  -0.055000        1.0080           0
      58 GEM  1    A0D  H18G H18G  -0.058000        1.0080           0
      59 GEM  1    A0D  H19G H19G  -0.047000        1.0080           0
      60 GEM  1    A0D  H20G H20G  -0.049000        1.0080           0
      61 GEM  1    A0D  H21G H21G   0.002000        1.0080           0
      62 GEM  1    A0D  H22G H22G   0.000000        1.0080           0
      63 GEM  1    A0D  H23G H23G  -0.023000        1.0080           0
      64 GEM  1    A0D  H24G H24G  -0.023000        1.0080           0
      65 GEM  1    A0D  H25G H25G  -0.028000        1.0080           0
      66 GEM  1    A0D  H26G H26G  -0.026000        1.0080           0
      67 GEM  1    A0D  H27G H27G   0.157000        1.0080           0
      68 GEM  1    A0D  H28G H28G   0.157000        1.0080           0
      69 GEM  1    A0D  H29G H29G   0.072000        1.0080           0
      70 GEM  1    A0D  H30G H30G   0.029000        1.0080           0
      71 GEM  1    A0D  H31G H31G   0.024000        1.0080           0
      72 GEM  1    A0D  H32G H32G  -0.006000        1.0080           0
      73 GEM  1    A0D  H33G H33G  -0.016000        1.0080           0
      74 GEM  1    A0D  H34G H34G  -0.027000        1.0080           0
      75 GEM  1    A0D  H35G H35G  -0.064000        1.0080           0
      76 GEM  1    A0D  H36G H36G  -0.056000        1.0080           0
      77 GEM  1    A0D  H37G H37G  -0.020000        1.0080           0
      78 GEM  1    A0D  H38G H38G  -0.014000        1.0080           0
      79 GEM  1    A0D  H39G H39G  -0.026000        1.0080           0
      80 GEM  1    A0D  H40G H40G  -0.024000        1.0080           0
      81 GEM  1    A0D  H41G H41G  -0.055000        1.0080           0
      82 GEM  1    A0D  H42G H42G  -0.057000        1.0080           0
      83 GEM  1    A0D  H43G H43G   0.057000        1.0080           0
      84 GEM  1    A0D  H44G H44G   0.058000        1.0080           0
      85 GEM  1    A0D  H45G H45G   0.062000        1.0080           0
      86 GEM  1    A0D  H46G H46G   0.057000        1.0080           0
      87 GEM  1    A0D  H47G H47G   0.060000        1.0080           0
      88 GEM  1    A0D  H48G H48G   0.028000        1.0080           0
      89 GEM  1    A0D  H49G H49G   0.029000        1.0080           0
      90 GEM  1    A0D  H50G H50G  -0.009000        1.0080           0
      91 GEM  1    A0D  H51G H51G  -0.007000        1.0080           0
      92 GEM  1    A0D  H52G H52G  -0.056000        1.0080           0
      93 GEM  1    A0D  H53G H53G  -0.056000        1.0080           0
      94 GEM  1    A0D  H54G H54G  -0.022000        1.0080           0
      95 GEM  1    A0D  H55G H55G  -0.022000        1.0080           0
      96 GEM  1    A0D  H56G H56G  -0.022000        1.0080           0
      97 GEM  1    A0D  H57G H57G  -0.023000        1.0080           0
      98 GEM  1    A0D  H58G H58G  -0.054000        1.0080           0
      99 GEM  1    A0D  H59G H59G  -0.053000        1.0080           0
     100 GEM  1    A0D  H60G H60G   0.059000        1.0080           0
     101 GEM  1    A0D  H61G H61G   0.058000        1.0080           0
     102 GEM  1    A0D  H62G H62G   0.063000        1.0080           0
     103 GEM  1    A0D  H63G H63G   0.467000        1.0080           0
     104 GEM  1    A0D  H64G H64G   0.401000        1.0080           0

     105 !NBOND: bonds
       1       2       1      11       1      49       1      50
       2       3       2      51       2      52       3       4
       3      53       3      54       4       5       4      55
       4      56       5       6       5      57       5      58
       6       7       6      59       6      60       7       8
       7      61       7      62       8       9       8      63
       8      64       9      10       9      65       9      66
      10      12      10      67      10      68      11      22
      11      23      12      13      12      14      13      17
      13      18      14      15      14      19      15      16
      15      20      16      17      16      32      17      21
      22      26      22      27      23      24      23      28
      24      25      24      29      25      26      25      31
      26      30      31      33      31     103      32      41
      32     104      33      34      33      69      33      70
      34      35      34      71      34      72      35      36
      35      73      35      74      36      37      36      75
      36      76      37      38      37      77      37      78
      38      39      38      79      38      80      39      40
      39      81      39      82      40      83      40      84
      40      85      41      42      41      86      41      87
      42      43      42      88      42      89      43      44
      43      90      43      91      44      45      44      92
      44      93      45      46      45      94      45      95
      46      47      46      96      46      97      47      48
      47      98      47      99      48     100      48     101
      48     102

     198 !NTHETA: angles
       1       2       3       1       2      51       1       2      52
       1      11      22       1      11      23       2       1      11
       2       1      49       2       1      50       2       3       4
       2       3      53       2       3      54       3       2      51
       3       2      52       3       4       5       3       4      55
       3       4      56       4       3      53       4       3      54
       4       5       6       4       5      57       4       5      58
       5       4      55       5       4      56       5       6       7
       5       6      59       5       6      60       6       5      57
       6       5      58       6       7       8       6       7      61
       6       7      62       7       6      59       7       6      60
       7       8       9       7       8      63       7       8      64
       8       7      61       8       7      62       8       9      10
       8       9      65       8       9      66       9       8      63
       9       8      64       9      10      12       9      10      67
       9      10      68      10       9      65      10       9      66
      10      12      13      10      12      14      11       1      49
      11       1      50      11      22      26      11      22      27
      11      23      24      11      23      28      12      10      67
      12      10      68      12      13      17      12      13      18
      12      14      15      12      14      19      13      12      14
      13      17      16      13      17      21      14      15      16
      14      15      20      15      14      19      15      16      17
      15      16      32      16      15      20      16      17      21
      16      32      41      16      32     104      17      13      18
      17      16      32      22      11      23      22      26      25
      22      26      30      23      24      25      23      24      29
      24      23      28      24      25      26      24      25      31
      25      24      29      25      26      30      25      31      33
      25      31     103      26      22      27      26      25      31
      31      33      34      31      33      69      31      33      70
      32      41      42      32      41      86      32      41      87
      33      31     103      33      34      35      33      34      71
      33      34      72      34      33      69      34      33      70
      34      35      36      34      35      73      34      35      74
      35      34      71      35      34      72      35      36      37
      35      36      75      35      36      76      36      35      73
      36      35      74      36      37      38      36      37      77
      36      37      78      37      36      75      37      36      76
      37      38      39      37      38      79      37      38      80
      38      37      77      38      37      78      38      39      40
      38      39      81      38      39      82      39      38      79
      39      38      80      39      40      83      39      40      84
      39      40      85      40      39      81      40      39      82
      41      32     104      41      42      43      41      42      88
      41      42      89      42      41      86      42      41      87
      42      43      44      42      43      90      42      43      91
      43      42      88      43      42      89      43      44      45
      43      44      92      43      44      93      44      43      90
      44      43      91      44      45      46      44      45      94
      44      45      95      45      44      92      45      44      93
      45      46      47      45      46      96      45      46      97
      46      45      94      46      45      95      46      47      48
      46      47      98      46      47      99      47      46      96
      47      46      97      47      48     100      47      48     101
      47      48     102      48      47      98      48      47      99
      49       1      50      51       2      52      53       3      54
      55       4      56      57       5      58      59       6      60
      61       7      62      63       8      64      65       9      66
      67      10      68      69      33      70      71      34      72
      73      35      74      75      36      76      77      37      78
      79      38      80      81      39      82      83      40      84
      83      40      85      84      40      85      86      41      87
      88      42      89      90      43      91      92      44      93
      94      45      95      96      46      97      98      47      99
     100      48     101     100      48     102     101      48     102

     287 !NPHI: dihedrals
       1       2       3       4       1       2       3      53
       1       2       3      54       1      11      22      26
       1      11      22      27       1      11      23      24
       1      11      23      28       2       1      11      22
       2       1      11      23       2       3       4       5
       2       3       4      55       2       3       4      56
       3       4       5       6       3       4       5      57
       3       4       5      58       4       5       6       7
       4       5       6      59       4       5       6      60
       5       6       7       8       5       6       7      61
       5       6       7      62       6       7       8       9
       6       7       8      63       6       7       8      64
       7       8       9      10       7       8       9      65
       7       8       9      66       8       9      10      12
       8       9      10      67       8       9      10      68
       9      10      12      13       9      10      12      14
      10      12      13      17      10      12      13      18
      10      12      14      15      10      12      14      19
      11       1       2       3      11       1       2      51
      11       1       2      52      11      22      26      25
      11      22      26      30      11      23      24      25
      11      23      24      29      12      13      17      16
      12      13      17      21      12      14      15      16
      12      14      15      20      13      12      14      15
      13      12      14      19      14      12      13      17
      14      12      13      18      14      15      16      17
      14      15      16      32      15      16      17      13
      15      16      17      21      15      16      32      41
      15      16      32     104      16      32      41      42
      16      32      41      86      16      32      41      87
      17      16      32      41      17      16      32     104
      18      13      17      16      18      13      17      21
      19      14      15      16      19      14      15      20
      20      15      16      17      20      15      16      32
      22      11      23      24      22      11      23      28
      23      11      22      26      23      11      22      27
      23      24      25      26      23      24      25      31
      24      25      26      22      24      25      26      30
      24      25      31      33      24      25      31     103
      25      31      33      34      25      31      33      69
      25      31      33      70      26      25      31      33
      26      25      31     103      27      22      26      25
      27      22      26      30      28      23      24      25
      28      23      24      29      29      24      25      26
      29      24      25      31      31      25      26      22
      31      25      26      30      31      33      34      35
      31      33      34      71      31      33      34      72
      32      16      17      13      32      16      17      21
      32      41      42      43      32      41      42      88
      32      41      42      89      33      34      35      36
      33      34      35      73      33      34      35      74
      34      35      36      37      34      35      36      75
      34      35      36      76      35      36      37      38
      35      36      37      77      35      36      37      78
      36      37      38      39      36      37      38      79
      36      37      38      80      37      38      39      40
      37      38      39      81      37      38      39      82
      38      39      40      83      38      39      40      84
      38      39      40      85      41      42      43      44
      41      42      43      90      41      42      43      91
      42      43      44      45      42      43      44      92
      42      43      44      93      43      44      45      46
      43      44      45      94      43      44      45      95
      44      45      46      47      44      45      46      96
      44      45      46      97      45      46      47      48
      45      46      47      98      45      46      47      99
      46      47      48     100      46      47      48     101
      46      47      48     102      49       1       2       3
      49       1       2      51      49       1       2      52
      49       1      11      22      49       1      11      23
      50       1       2       3      50       1       2      51
      50       1       2      52      50       1      11      22
      50       1      11      23      51       2       3       4
      51       2       3      53      51       2       3      54
      52       2       3       4      52       2       3      53
      52       2       3      54      53       3       4       5
      53       3       4      55      53       3       4      56
      54       3       4       5      54       3       4      55
      54       3       4      56      55       4       5       6
      55       4       5      57      55       4       5      58
      56       4       5       6      56       4       5      57
      56       4       5      58      57       5       6       7
      57       5       6      59      57       5       6      60
      58       5       6       7      58       5       6      59
      58       5       6      60      59       6       7       8
      59       6       7      61      59       6       7      62
      60       6       7       8      60       6       7      61
      60       6       7      62      61       7       8       9
      61       7       8      63      61       7       8      64
      62       7       8       9      62       7       8      63
      62       7       8      64      63       8       9      10
      63       8       9      65      63       8       9      66
      64       8       9      10      64       8       9      65
      64       8       9      66      65       9      10      12
      65       9      10      67      65       9      10      68
      66       9      10      12      66       9      10      67
      66       9      10      68      67      10      12      13
      67      10      12      14      68      10      12      13
      68      10      12      14      69      33      34      35
      69      33      34      71      69      33      34      72
      70      33      34      35      70      33      34      71
      70      33      34      72      71      34      35      36
      71      34      35      73      71      34      35      74
      72      34      35      36      72      34      35      73
      72      34      35      74      73      35      36      37
      73      35      36      75      73      35      36      76
      74      35      36      37      74      35      36      75
      74      35      36      76      75      36      37      38
      75      36      37      77      75      36      37      78
      76      36      37      38      76      36      37      77
      76      36      37      78      77      37      38      39
      77      37      38      79      77      37      38      80
      78      37      38      39      78      37      38      79
      78      37      38      80      79      38      39      40
      79      38      39      81      79      38      39      82
      80      38      39      40      80      38      39      81
      80      38      39      82      81      39      40      83
      81      39      40      84      81      39      40      85
      82      39      40      83      82      39      40      84
      82      39      40      85      86      41      42      43
      86      41      42      88      86      41      42      89
      87      41      42      43      87      41      42      88
      87      41      42      89      88      42      43      44
      88      42      43      90      88      42      43      91
      89      42      43      44      89      42      43      90
      89      42      43      91      90      43      44      45
      90      43      44      92      90      43      44      93
      91      43      44      45      91      43      44      92
      91      43      44      93      92      44      45      46
      92      44      45      94      92      44      45      95
      93      44      45      46      93      44      45      94
      93      44      45      95      94      45      46      47
      94      45      46      96      94      45      46      97
      95      45      46      47      95      45      46      96
      95      45      46      97      96      46      47      48
      96      46      47      98      96      46      47      99
      97      46      47      48      97      46      47      98
      97      46      47      99      98      47      48     100
      98      47      48     101      98      47      48     102
      99      47      48     100      99      47      48     101
      99      47      48     102     103      31      33      34
     103      31      33      69     103      31      33      70
     104      32      41      42     104      32      41      86
     104      32      41      87

       0 !NIMPHI: impropers


       0 !NDON: donors


       0 !NACC: acceptors


       0 !NNB

       0       0       0       0       0       0       0       0
       0       0       0       0       0       0       0       0
       0       0       0       0       0       0       0       0
       0       0       0       0       0       0       0       0
       0       0       0       0       0       0       0       0
       0       0       0       0       0       0       0       0
       0       0       0       0       0       0       0       0
       0       0       0       0       0       0       0       0
       0       0       0       0       0       0       0       0
       0       0       0       0       0       0       0       0
       0       0       0       0       0       0       0       0
       0       0       0       0       0       0       0       0
       0       0       0       0       0       0       0       0

       1       0 !NGRP
       0       0       0
