# Supplementary material for: A Systematic Approach: Molecular Dynamics Study and Parametrisation of Gemini Type Cationic Surfactants
Source: Int J Mol Sci. 2021 Oct 10;22(20):10939. doi: 10.3390/ijms222010939 (PMC8536075; doi:10.3390/ijms222010939)
Supplement: Supplementary file 1 [file ijms-22-10939-s001.zip › Force_fields/Alk10_08c/Alk10_08c.par]

!>>>>>> Combined CHARMM All-Hydrogen Parameter File for <<<<<<<<<
!>>>>>>>>> CHARMM22 Proteins and CHARMM27 Lipids <<<<<<<<<<
!from
!>>>> CHARMM22 All-Hydrogen Parameter File for Proteins <<<<<<<<<<
!>>>>>>>>>>>>>>>>>>>>>> August 1999 <<<<<<<<<<<<<<<<<<<<<<<<<<<<<
!>>>>>>> Direct comments to Alexander D. MacKerell Jr. <<<<<<<<<
!>>>>>> 410-706-7442 or email: alex,mmiris.ab.umd.edu  <<<<<<<<<
!and !  \\\ CHARMM27 All-Hydrogen Lipid Parameter File ///////
!  \\\\\\\\\ Developmental /////////////////////////
!              Alexander D. MacKerell Jr.
!                     August 1999
! All comments to ADM jr.  email:alex,mmiris.ab.umd.edu
!              telephone: 410-706-7442
!


! +++++++++++++++++++++++++++++++++++++++++++++++++++++++++++++++++++++++++++++
! + Residue topologies/parameters generated by PARATOOL.                      +
! +                                                                           +
! + PARATOOL is an interactive tool for generation of force field parameters. +
! + and can be obtained free of charge from                                   +
! + http://bioinf.charite.de/biophys/paratool                                 +
! +                                                                           +
! + Author:                                                                   +
! + Jan Saam                                                                  +
! + Institute of Biochemistry                                                 +
! + Charite Berlin                                                            +
! + Germany                                                                   +
! + saam@charite.de                                                           +
! +                                                                           +
! + CITATION:                                                                 +
! + If you use PARATOOL or topologies/parameters generated by this program,   +
! + please cite the following work:                                           +
! + Saam, et al. (2006), ...                                                  +
! +++++++++++++++++++++++++++++++++++++++++++++++++++++++++++++++++++++++++++++


! Parameters for components AB7
! To be used in combination with:
! [DEFAULTDIR]/par_all27_prot_lipid_na.inp


BONDS
!
!V(bond) = Kb(b - b0)**2
!
!Kb: kcal/mole/A**2
!b0: A
!
!atom type   Kb         b0
!

C1G  C2G     284.762    1.5321
C1G  N1G     299.582    1.4842
C1G  H11G    313.804    1.1029
C1G  H12G    313.548    1.1030
C2G  H13G    325.890    1.1022
C2G  H14G    325.841    1.1022
C2G  C35G    285.844    1.5350
C3G  H15G    332.950    1.1013
C3G  H16G    332.842    1.1013
C3G  C32G    285.551    1.5352
C3G  C36G    285.631    1.5352
C4G  C5G     284.995    1.5321
C4G  H17G    325.900    1.1022
C4G  H18G    325.801    1.1022
C4G  C34G    285.816    1.5350
C5G  N2G     299.499    1.4842
C5G  H19G    313.536    1.1030
C5G  H20G    313.819    1.1028
N1G  C11G    412.046    1.3646
N1G  C12G    421.584    1.3596
N2G  C6G     421.709    1.3595
N2G  C7G     411.731    1.3647
C6G  C10G    464.283    1.3728
C6G  H1G     360.229    1.0894
C7G  C8G     474.402    1.3686
C7G  H2G     360.690    1.0892
C8G  C9G     364.501    1.4281
C8G  H3G     358.176    1.0899
C9G  C10G    367.816    1.4264
C9G  N3G     545.493    1.3386
C10G H4G     364.931    1.0872
N3G  H10G    361.134    1.0349
N3G  C24G    325.494    1.4664
C11G C15G    475.125    1.3684
C11G H5G     360.643    1.0892
C12G C13G    464.329    1.3729
C12G H6G     360.274    1.0894
C13G C14G    367.421    1.4265
C13G H7G     365.024    1.0872
C14G C15G    364.380    1.4280
C14G N4G     545.339    1.3387
C15G H8G     358.111    1.0899
N4G  H9G     361.101    1.0349
N4G  C16G    325.574    1.4664
C16G C17G    295.177    1.5290
C16G H21G    304.764    1.1065
C16G H22G    304.461    1.1066
C17G C18G    287.761    1.5346
C17G H23G    325.149    1.1026
C17G H24G    325.118    1.1026
C18G C19G    286.442    1.5352
C18G H25G    334.017    1.1009
C18G H26G    334.031    1.1009
C19G C20G    285.807    1.5352
C19G H27G    333.333    1.1011
C19G H28G    333.329    1.1011
C20G C21G    285.762    1.5351
C20G H29G    332.733    1.1014
C20G H30G    332.751    1.1014
C21G C22G    285.825    1.5352
C21G H31G    332.391    1.1015
C21G H32G    332.395    1.1015
C22G C23G    290.381    1.5339
C22G H33G    334.420    1.1006
C22G H34G    334.408    1.1006
C23G H35G    343.459    1.0983
C23G H36G    343.457    1.0983
C23G H37G    345.394    1.0975
C24G C25G    293.788    1.5288
C24G H38G    304.697    1.1065
C24G H39G    304.601    1.1066
C25G C26G    287.727    1.5345
C25G H40G    325.039    1.1027
C25G H41G    325.086    1.1027
C26G C27G    286.339    1.5352
C26G H42G    334.044    1.1009
C26G H43G    334.060    1.1009
C27G C28G    285.738    1.5352
C27G H44G    333.275    1.1012
C27G H45G    333.316    1.1011
C28G C29G    285.662    1.5351
C28G H46G    332.755    1.1014
C28G H47G    332.758    1.1014
C29G C30G    285.760    1.5352
C29G H48G    332.354    1.1015
C29G H49G    332.386    1.1015
C30G C31G    290.358    1.5339
C30G H50G    334.419    1.1006
C30G H51G    334.409    1.1006
C31G H52G    343.478    1.0983
C31G H53G    343.451    1.0983
C31G H54G    345.400    1.0975
C32G C33G    285.630    1.5352
C32G H55G    332.974    1.1013
C32G H56G    332.870    1.1013
C33G C34G    286.097    1.5353
C33G H57G    333.619    1.1010
C33G H58G    333.504    1.1010
C34G H59G    334.159    1.1009
C34G H60G    334.063    1.1009
C35G C36G    286.094    1.5353
C35G H61G    334.048    1.1009
C35G H62G    334.120    1.1009
C36G H63G    333.532    1.1010
C36G H64G    333.636    1.1010


ANGLES
!
!V(angle) = Ktheta(Theta - Theta0)**2
!
!V(Urey-Bradley) = Kub(S - S0)**2
!
!Ktheta: kcal/mole/rad**2
!Theta0: degrees
!Kub: kcal/mole/A**2 (Urey-Bradley)
!S0: A
!
!atom types        Ktheta    Theta0    Kub      S0
!

C2G  C1G  N1G      44.797    112.08
C2G  C1G  H11G     15.588    111.13
C2G  C1G  H12G     15.594    111.14
N1G  C1G  H11G     17.677    106.96
N1G  C1G  H12G     17.726    106.97
H11G C1G  H12G      6.170    108.34
C1G  C2G  H13G     13.991    109.20
C1G  C2G  H14G     13.865    109.15
C1G  C2G  C35G     38.079    111.57
H13G C2G  H14G      5.326    107.19
H13G C2G  C35G     13.559    109.81
H14G C2G  C35G     13.730    109.83
H15G C3G  H16G      5.278    106.26
H15G C3G  C32G     14.251    109.20
H15G C3G  C36G     14.303    109.19
H16G C3G  C32G     14.172    109.20
H16G C3G  C36G     14.438    109.19
C32G C3G  C36G     38.960    113.54
C5G  C4G  H17G     13.955    109.14
C5G  C4G  H18G     13.987    109.17
C5G  C4G  C34G     38.289    111.66
H17G C4G  H18G      5.327    107.18
H17G C4G  C34G     13.626    109.81
H18G C4G  C34G     13.715    109.78
C4G  C5G  N2G      45.273    112.01
C4G  C5G  H19G     15.623    111.15
C4G  C5G  H20G     15.566    111.15
N2G  C5G  H19G     17.663    106.98
N2G  C5G  H20G     17.824    106.98
H19G C5G  H20G      6.186    108.35
C1G  N1G  C11G     41.543    120.27
C1G  N1G  C12G     41.831    120.44
C11G N1G  C12G     26.613    119.22
C5G  N2G  C6G      41.482    120.45
C5G  N2G  C7G      41.086    120.25
C6G  N2G  C7G      26.609    119.22
N2G  C6G  C10G     25.846    122.20
N2G  C6G  H1G      27.436    115.86
C10G C6G  H1G      24.699    121.94
N2G  C7G  C8G      25.718    121.83
N2G  C7G  H2G      27.304    115.90
C8G  C7G  H2G      24.529    122.26
C7G  C8G  C9G      24.778    120.30
C7G  C8G  H3G      23.686    119.46
C9G  C8G  H3G      23.630    120.25
C8G  C9G  C10G     25.007    116.55
C8G  C9G  N3G      43.812    120.81
C10G C9G  N3G      45.909    122.65
C6G  C10G C9G      24.268    119.90
C6G  C10G H4G      24.103    118.80
C9G  C10G H4G      23.697    121.30
C9G  N3G  H10G     30.693    117.39
C9G  N3G  C24G     40.121    125.11
H10G N3G  C24G     29.639    117.49
N1G  C11G C15G     25.706    121.83
N1G  C11G H5G      27.285    115.91
C15G C11G H5G      24.535    122.26
N1G  C12G C13G     25.859    122.20
N1G  C12G H6G      27.453    115.86
C13G C12G H6G      24.698    121.93
C12G C13G C14G     24.302    119.90
C12G C13G H7G      24.169    118.81
C14G C13G H7G      23.781    121.29
C13G C14G C15G     25.004    116.53
C13G C14G N4G      47.584    122.69
C15G C14G N4G      45.533    120.78
C11G C15G C14G     24.765    120.31
C11G C15G H8G      23.661    119.45
C14G C15G H8G      23.607    120.23
C14G N4G  H9G      31.841    117.39
C14G N4G  C16G     43.455    125.11
H9G  N4G  C16G     30.081    117.50
N4G  C16G C17G     47.227    110.48
N4G  C16G H21G     16.741    109.12
N4G  C16G H22G     16.749    109.13
C17G C16G H21G     16.126    110.22
C17G C16G H22G     16.146    110.22
H21G C16G H22G      6.371    107.61
C16G C17G C18G     39.011    112.15
C16G C17G H23G     14.011    109.18
C16G C17G H24G     14.029    109.19
C18G C17G H23G     13.763    109.58
C18G C17G H24G     13.700    109.57
H23G C17G H24G      5.330    107.03
C17G C18G C19G     38.966    113.13
C17G C18G H25G     14.156    109.33
C17G C18G H26G     14.205    109.33
C19G C18G H25G     14.137    109.22
C19G C18G H26G     14.111    109.23
H25G C18G H26G      5.309    106.39
C18G C19G C20G     38.648    113.42
C18G C19G H27G     14.146    109.19
C18G C19G H28G     14.182    109.21
C20G C19G H27G     14.132    109.24
C20G C19G H28G     14.099    109.23
H27G C19G H28G      5.279    106.30
C19G C20G C21G     38.052    113.56
C19G C20G H29G     14.096    109.19
C19G C20G H30G     14.122    109.20
C21G C20G H29G     14.102    109.18
C21G C20G H30G     14.078    109.19
H29G C20G H30G      5.255    106.25
C20G C21G C22G     37.797    113.61
C20G C21G H31G     14.043    109.24
C20G C21G H32G     14.072    109.25
C22G C21G H31G     14.100    109.12
C22G C21G H32G     14.086    109.12
H31G C21G H32G      5.246    106.22
C21G C22G C23G     37.755    113.25
C21G C22G H33G     14.040    109.18
C21G C22G H34G     14.043    109.18
C23G C22G H33G     14.013    109.38
C23G C22G H34G     14.009    109.38
H33G C22G H34G      5.273    106.24
C22G C23G H35G     29.755    111.12
C22G C23G H36G     29.729    111.12
C22G C23G H37G     29.213    111.43
H35G C23G H36G     15.031    107.59
H35G C23G H37G     15.042    107.71
H36G C23G H37G     15.039    107.71
N3G  C24G C25G     46.589    110.37
N3G  C24G H38G     16.612    109.11
N3G  C24G H39G     16.683    109.16
C25G C24G H38G     15.982    110.24
C25G C24G H39G     16.071    110.28
H38G C24G H39G      6.365    107.62
C24G C25G C26G     37.964    112.31
C24G C25G H40G     13.952    109.14
C24G C25G H41G     13.985    109.17
C26G C25G H40G     13.707    109.51
C26G C25G H41G     13.665    109.56
H40G C25G H41G      5.294    107.00
C25G C26G C27G     38.313    112.99
C25G C26G H42G     14.081    109.35
C25G C26G H43G     14.086    109.38
C27G C26G H42G     14.020    109.24
C27G C26G H43G     14.051    109.27
H42G C26G H43G      5.303    106.40
C26G C27G C28G     37.857    113.53
C26G C27G H44G     14.106    109.17
C26G C27G H45G     14.147    109.18
C28G C27G H44G     14.081    109.20
C28G C27G H45G     14.065    109.22
H44G C27G H45G      5.254    106.28
C27G C28G C29G     37.675    113.49
C27G C28G H46G     14.065    109.21
C27G C28G H47G     14.045    109.23
C29G C28G H46G     14.030    109.20
C29G C28G H47G     14.049    109.21
H46G C28G H47G      5.252    106.26
C28G C29G C30G     37.522    113.66
C28G C29G H48G     14.032    109.23
C28G C29G H49G     14.061    109.24
C30G C29G H48G     14.087    109.11
C30G C29G H49G     14.073    109.12
H48G C29G H49G      5.237    106.22
C29G C30G C31G     37.765    113.23
C29G C30G H50G     14.041    109.18
C29G C30G H51G     14.037    109.19
C31G C30G H50G     14.011    109.38
C31G C30G H51G     14.011    109.38
H50G C30G H51G      5.275    106.24
C30G C31G H52G     29.764    111.12
C30G C31G H53G     29.757    111.11
C30G C31G H54G     29.221    111.43
H52G C31G H53G     15.034    107.58
H52G C31G H54G     15.046    107.71
H53G C31G H54G     15.044    107.71
C3G  C32G C33G     39.148    113.44
C3G  C32G H55G     14.243    109.23
C3G  C32G H56G     14.162    109.22
C33G C32G H55G     14.295    109.21
C33G C32G H56G     14.431    109.22
H55G C32G H56G      5.290    106.28
C32G C33G C34G     39.241    113.41
C32G C33G H57G     14.264    109.25
C32G C33G H58G     14.400    109.25
C34G C33G H57G     14.295    109.18
C34G C33G H58G     14.238    109.18
H57G C33G H58G      5.294    106.32
C4G  C34G C33G     39.166    112.95
C4G  C34G H59G     14.286    109.34
C4G  C34G H60G     14.425    109.35
C33G C34G H59G     14.150    109.29
C33G C34G H60G     14.111    109.28
H59G C34G H60G      5.324    106.42
C2G  C35G C36G     38.757    113.05
C2G  C35G H61G     14.420    109.32
C2G  C35G H62G     14.271    109.33
C36G C35G H61G     14.076    109.26
C36G C35G H62G     14.164    109.26
H61G C35G H62G      5.308    106.41
C3G  C36G C35G     39.182    113.31
C3G  C36G H63G     14.383    109.28
C3G  C36G H64G     14.230    109.27
C35G C36G H63G     14.185    109.20
C35G C36G H64G     14.288    109.21
H63G C36G H64G      5.299    106.33


DIHEDRALS
!
!V(dihedral) = Kchi(1 + cos(n(chi) - delta))
!
!Kchi: kcal/mole
!n: multiplicity
!delta: degrees
!
!atom types             Kchi     n    delta
!

N1G  C1G  C2G  H13G     0.5511   3      0.00
N1G  C1G  C2G  H14G     0.5558   3      0.00
N1G  C1G  C2G  C35G     0.6429   3      0.00
H11G C1G  C2G  H13G     0.5049   3      0.00
H11G C1G  C2G  H14G     0.5361   3      0.00
H11G C1G  C2G  C35G     0.5235   3      0.00
H12G C1G  C2G  H13G     0.5360   3      0.00
H12G C1G  C2G  H14G     0.5066   3      0.00
H12G C1G  C2G  C35G     0.5289   3      0.00
C2G  C1G  N1G  C11G     0.0893   6      0.00
C2G  C1G  N1G  C12G     0.0899   6      0.00
H11G C1G  N1G  C11G     0.1014   6      0.00
H11G C1G  N1G  C12G     0.0975   6      0.00
H12G C1G  N1G  C11G     0.0975   6      0.00
H12G C1G  N1G  C12G     0.1003   6      0.00
C1G  C2G  C35G C36G     0.4809   3      0.00
C1G  C2G  C35G H61G     0.4697   3      0.00
C1G  C2G  C35G H62G     0.4716   3      0.00
H13G C2G  C35G C36G     0.4627   3      0.00
H13G C2G  C35G H61G     0.5043   3      0.00
H13G C2G  C35G H62G     0.4825   3      0.00
H14G C2G  C35G C36G     0.4619   3      0.00
H14G C2G  C35G H61G     0.4773   3      0.00
H14G C2G  C35G H62G     0.5042   3      0.00
H15G C3G  C32G C33G     0.4796   3      0.00
H15G C3G  C32G H55G     0.4699   3      0.00
H15G C3G  C32G H56G     0.4951   3      0.00
H16G C3G  C32G C33G     0.4844   3      0.00
H16G C3G  C32G H55G     0.4951   3      0.00
H16G C3G  C32G H56G     0.4700   3      0.00
C36G C3G  C32G C33G     0.5588   3      0.00
C36G C3G  C32G H55G     0.4794   3      0.00
C36G C3G  C32G H56G     0.4840   3      0.00
H15G C3G  C36G C35G     0.4608   3      0.00
H15G C3G  C36G H63G     0.4992   3      0.00
H15G C3G  C36G H64G     0.4762   3      0.00
H16G C3G  C36G C35G     0.4589   3      0.00
H16G C3G  C36G H63G     0.4711   3      0.00
H16G C3G  C36G H64G     0.4991   3      0.00
C32G C3G  C36G C35G     0.4721   3      0.00
C32G C3G  C36G H63G     0.4568   3      0.00
C32G C3G  C36G H64G     0.4575   3      0.00
H17G C4G  C5G  N2G      0.5496   3      0.00
H17G C4G  C5G  H19G     0.5062   3      0.00
H17G C4G  C5G  H20G     0.5364   3      0.00
H18G C4G  C5G  N2G      0.5538   3      0.00
H18G C4G  C5G  H19G     0.5356   3      0.00
H18G C4G  C5G  H20G     0.5057   3      0.00
C34G C4G  C5G  N2G      0.6348   3      0.00
C34G C4G  C5G  H19G     0.5228   3      0.00
C34G C4G  C5G  H20G     0.5258   3      0.00
C5G  C4G  C34G C33G     0.4813   3      0.00
C5G  C4G  C34G H59G     0.4700   3      0.00
C5G  C4G  C34G H60G     0.4716   3      0.00
H17G C4G  C34G C33G     0.4625   3      0.00
H17G C4G  C34G H59G     0.4827   3      0.00
H17G C4G  C34G H60G     0.5039   3      0.00
H18G C4G  C34G C33G     0.4629   3      0.00
H18G C4G  C34G H59G     0.5042   3      0.00
H18G C4G  C34G H60G     0.4785   3      0.00
C4G  C5G  N2G  C6G      0.0892   6      0.00
C4G  C5G  N2G  C7G      0.0901   6      0.00
H19G C5G  N2G  C6G      0.1013   6      0.00
H19G C5G  N2G  C7G      0.0978   6    214.79
H20G C5G  N2G  C6G      0.0972   6      0.00
H20G C5G  N2G  C7G      0.1012   6      0.00
C1G  N1G  C11G C15G     0.4719   2    180.00
C1G  N1G  C11G H5G      0.4399   2    180.00
C12G N1G  C11G C15G     0.5085   2    180.00
C12G N1G  C11G H5G      0.4590   2    180.00
C1G  N1G  C12G C13G     0.4836   2    180.00
C1G  N1G  C12G H6G      0.4455   2    180.00
C11G N1G  C12G C13G     0.5167   2    180.00
C11G N1G  C12G H6G      0.4681   2    180.00
C5G  N2G  C6G  C10G     0.4928   2    180.00
C5G  N2G  C6G  H1G      0.4494   2    180.00
C7G  N2G  C6G  C10G     0.5162   2    180.00
C7G  N2G  C6G  H1G      0.4682   2    180.00
C5G  N2G  C7G  C8G      0.4737   2    180.00
C5G  N2G  C7G  H2G      0.4410   2    180.00
C6G  N2G  C7G  C8G      0.5096   2    180.00
C6G  N2G  C7G  H2G      0.4593   2    180.00
N2G  C6G  C10G C9G      0.6091   2    180.00
N2G  C6G  C10G H4G      0.6277   2    180.00
H1G  C6G  C10G C9G      0.6030   2    180.00
H1G  C6G  C10G H4G      0.6464   2    180.00
N2G  C7G  C8G  C9G      0.6032   2    180.00
N2G  C7G  C8G  H3G      0.6323   2    180.00
H2G  C7G  C8G  C9G      0.6096   2    180.00
H2G  C7G  C8G  H3G      0.6512   2    180.00
C7G  C8G  C9G  C10G     0.4458   2    180.00
C7G  C8G  C9G  N3G      0.5151   2    180.00
H3G  C8G  C9G  C10G     0.4643   2    180.00
H3G  C8G  C9G  N3G      0.5750   2    180.00
C8G  C9G  C10G C6G      0.4443   2    180.00
C8G  C9G  C10G H4G      0.4703   2    180.00
N3G  C9G  C10G C6G      0.5269   2    180.00
N3G  C9G  C10G H4G      0.5596   2    180.00
C8G  C9G  N3G  H10G     0.5073   2    180.00
C8G  C9G  N3G  C24G     0.5460   2    180.00
C10G C9G  N3G  H10G     0.5770   2    180.00
C10G C9G  N3G  C24G     0.5067   2    180.00
C9G  N3G  C24G C25G     0.0859   6    180.00
C9G  N3G  C24G H38G     0.1047   6    180.00
C9G  N3G  C24G H39G     0.1054   6    180.00
H10G N3G  C24G C25G     0.0780   6    180.00
H10G N3G  C24G H38G     0.1029   6    180.00
H10G N3G  C24G H39G     0.1019   6    180.00
N1G  C11G C15G C14G     0.6047   2    180.00
N1G  C11G C15G H8G      0.6321   2    180.00
H5G  C11G C15G C14G     0.6093   2    180.00
H5G  C11G C15G H8G      0.6515   2    180.00
N1G  C12G C13G C14G     0.6086   2    180.00
N1G  C12G C13G H7G      0.6278   2    180.00
H6G  C12G C13G C14G     0.5997   2    180.00
H6G  C12G C13G H7G      0.6464   2    180.00
C12G C13G C14G C15G     0.4408   2    180.00
C12G C13G C14G N4G      0.5275   2    180.00
H7G  C13G C14G C15G     0.4712   2    180.00
H7G  C13G C14G N4G      0.5632   2    180.00
C13G C14G C15G C11G     0.4456   2    180.00
C13G C14G C15G H8G      0.4646   2    180.00
N4G  C14G C15G C11G     0.5188   2    180.00
N4G  C14G C15G H8G      0.5770   2    180.00
C13G C14G N4G  H9G      0.5773   2    180.00
C13G C14G N4G  C16G     0.5091   2    180.00
C15G C14G N4G  H9G      0.5052   2    180.00
C15G C14G N4G  C16G     0.5615   2    180.00
C14G N4G  C16G C17G     0.0882   6    180.00
C14G N4G  C16G H21G     0.1061   6    180.00
C14G N4G  C16G H22G     0.1065   6    180.00
H9G  N4G  C16G C17G     0.0777   6    180.00
H9G  N4G  C16G H21G     0.1029   6    180.00
H9G  N4G  C16G H22G     0.1025   6    180.00
N4G  C16G C17G C18G     0.5160   3      0.00
N4G  C16G C17G H23G     0.5212   3      0.00
N4G  C16G C17G H24G     0.5191   3      0.00
H21G C16G C17G C18G     0.4878   3      0.00
H21G C16G C17G H23G     0.5305   3      0.00
H21G C16G C17G H24G     0.5015   3      0.00
H22G C16G C17G C18G     0.4875   3      0.00
H22G C16G C17G H23G     0.5018   3      0.00
H22G C16G C17G H24G     0.5303   3      0.00
C16G C17G C18G C19G     0.4456   3      0.00
C16G C17G C18G H25G     0.4610   3      0.00
C16G C17G C18G H26G     0.4606   3      0.00
H23G C17G C18G C19G     0.4566   3      0.00
H23G C17G C18G H25G     0.4994   3      0.00
H23G C17G C18G H26G     0.4744   3      0.00
H24G C17G C18G C19G     0.4568   3      0.00
H24G C17G C18G H25G     0.4757   3      0.00
H24G C17G C18G H26G     0.4993   3      0.00
C17G C18G C19G C20G     0.4459   3      0.00
C17G C18G C19G H27G     0.4572   3      0.00
C17G C18G C19G H28G     0.4565   3      0.00
H25G C18G C19G C20G     0.4540   3      0.00
H25G C18G C19G H27G     0.4964   3      0.00
H25G C18G C19G H28G     0.4704   3      0.00
H26G C18G C19G C20G     0.4548   3      0.00
H26G C18G C19G H27G     0.4705   3      0.00
H26G C18G C19G H28G     0.4963   3      0.00
C18G C19G C20G C21G     0.4353   3      0.00
C18G C19G C20G H29G     0.4517   3      0.00
C18G C19G C20G H30G     0.4510   3      0.00
H27G C19G C20G C21G     0.4504   3      0.00
H27G C19G C20G H29G     0.4948   3      0.00
H27G C19G C20G H30G     0.4671   3      0.00
H28G C19G C20G C21G     0.4506   3      0.00
H28G C19G C20G H29G     0.4675   3      0.00
H28G C19G C20G H30G     0.4947   3      0.00
C19G C20G C21G C22G     0.4348   3      0.00
C19G C20G C21G H31G     0.4506   3      0.00
C19G C20G C21G H32G     0.4504   3      0.00
H29G C20G C21G C22G     0.4496   3      0.00
H29G C20G C21G H31G     0.4939   3      0.00
H29G C20G C21G H32G     0.4655   3      0.00
H30G C20G C21G C22G     0.4497   3      0.00
H30G C20G C21G H31G     0.4655   3      0.00
H30G C20G C21G H32G     0.4939   3      0.00
C20G C21G C22G C23G     0.4344   3      0.00
C20G C21G C22G H33G     0.4499   3      0.00
C20G C21G C22G H34G     0.4494   3      0.00
H31G C21G C22G C23G     0.4511   3      0.00
H31G C21G C22G H33G     0.4945   3      0.00
H31G C21G C22G H34G     0.4643   3      0.00
H32G C21G C22G C23G     0.4512   3      0.00
H32G C21G C22G H33G     0.4644   3      0.00
H32G C21G C22G H34G     0.4946   3      0.00
C21G C22G C23G H35G     0.4462   3      0.00
C21G C22G C23G H36G     0.4462   3      0.00
C21G C22G C23G H37G     0.4542   3      0.00
H33G C22G C23G H35G     0.4630   3      0.00
H33G C22G C23G H36G     0.4892   3      0.00
H33G C22G C23G H37G     0.4680   3      0.00
H34G C22G C23G H35G     0.4893   3      0.00
H34G C22G C23G H36G     0.4631   3      0.00
H34G C22G C23G H37G     0.4681   3      0.00
N3G  C24G C25G C26G     0.5157   3      0.00
N3G  C24G C25G H40G     0.5213   3      0.00
N3G  C24G C25G H41G     0.5184   3      0.00
H38G C24G C25G C26G     0.4837   3      0.00
H38G C24G C25G H40G     0.5306   3      0.00
H38G C24G C25G H41G     0.4998   3      0.00
H39G C24G C25G C26G     0.4858   3      0.00
H39G C24G C25G H40G     0.4989   3      0.00
H39G C24G C25G H41G     0.5295   3      0.00
C24G C25G C26G C27G     0.4500   3      0.00
C24G C25G C26G H42G     0.4617   3      0.00
C24G C25G C26G H43G     0.4607   3      0.00
H40G C25G C26G C27G     0.4583   3      0.00
H40G C25G C26G H42G     0.4995   3      0.00
H40G C25G C26G H43G     0.4724   3      0.00
H41G C25G C26G C27G     0.4573   3      0.00
H41G C25G C26G H42G     0.4736   3      0.00
H41G C25G C26G H43G     0.4993   3      0.00
C25G C26G C27G C28G     0.4456   3      0.00
C25G C26G C27G H44G     0.4571   3      0.00
C25G C26G C27G H45G     0.4565   3      0.00
H42G C26G C27G C28G     0.4530   3      0.00
H42G C26G C27G H44G     0.4966   3      0.00
H42G C26G C27G H45G     0.4688   3      0.00
H43G C26G C27G C28G     0.4536   3      0.00
H43G C26G C27G H44G     0.4685   3      0.00
H43G C26G C27G H45G     0.4960   3      0.00
C26G C27G C28G C29G     0.4380   3      0.00
C26G C27G C28G H46G     0.4524   3      0.00
C26G C27G C28G H47G     0.4514   3      0.00
H44G C27G C28G C29G     0.4514   3      0.00
H44G C27G C28G H46G     0.4949   3      0.00
H44G C27G C28G H47G     0.4659   3      0.00
H45G C27G C28G C29G     0.4509   3      0.00
H45G C27G C28G H46G     0.4664   3      0.00
H45G C27G C28G H47G     0.4948   3      0.00
C27G C28G C29G C30G     0.4349   3      0.00
C27G C28G C29G H48G     0.4505   3      0.00
C27G C28G C29G H49G     0.4507   3      0.00
H46G C28G C29G C30G     0.4489   3      0.00
H46G C28G C29G H48G     0.4939   3      0.00
H46G C28G C29G H49G     0.4648   3      0.00
H47G C28G C29G C30G     0.4492   3      0.00
H47G C28G C29G H48G     0.4646   3      0.00
H47G C28G C29G H49G     0.4936   3      0.00
C28G C29G C30G C31G     0.4357   3      0.00
C28G C29G C30G H50G     0.4500   3      0.00
C28G C29G C30G H51G     0.4497   3      0.00
H48G C29G C30G C31G     0.4517   3      0.00
H48G C29G C30G H50G     0.4947   3      0.00
H48G C29G C30G H51G     0.4642   3      0.00
H49G C29G C30G C31G     0.4515   3      0.00
H49G C29G C30G H50G     0.4643   3      0.00
H49G C29G C30G H51G     0.4946   3      0.00
C29G C30G C31G H52G     0.4465   3      0.00
C29G C30G C31G H53G     0.4465   3      0.00
C29G C30G C31G H54G     0.4545   3      0.00
H50G C30G C31G H52G     0.4634   3      0.00
H50G C30G C31G H53G     0.4893   3      0.00
H50G C30G C31G H54G     0.4681   3      0.00
H51G C30G C31G H52G     0.4892   3      0.00
H51G C30G C31G H53G     0.4632   3      0.00
H51G C30G C31G H54G     0.4680   3      0.00
C3G  C32G C33G C34G     0.4721   3      0.00
C3G  C32G C33G H57G     0.4582   3      0.00
C3G  C32G C33G H58G     0.4571   3      0.00
H55G C32G C33G C34G     0.4596   3      0.00
H55G C32G C33G H57G     0.4764   3      0.00
H55G C32G C33G H58G     0.4990   3      0.00
H56G C32G C33G C34G     0.4595   3      0.00
H56G C32G C33G H57G     0.4991   3      0.00
H56G C32G C33G H58G     0.4715   3      0.00
C32G C33G C34G C4G      0.5644   3      0.00
C32G C33G C34G H59G     0.4825   3      0.00
C32G C33G C34G H60G     0.4870   3      0.00
H57G C33G C34G C4G      0.4832   3      0.00
H57G C33G C34G H59G     0.4735   3      0.00
H57G C33G C34G H60G     0.4973   3      0.00
H58G C33G C34G C4G      0.4881   3      0.00
H58G C33G C34G H59G     0.4971   3      0.00
H58G C33G C34G H60G     0.4726   3      0.00
C2G  C35G C36G C3G      0.5674   3      0.00
C2G  C35G C36G H63G     0.4884   3      0.00
C2G  C35G C36G H64G     0.4837   3      0.00
H61G C35G C36G C3G      0.4880   3      0.00
H61G C35G C36G H63G     0.4727   3      0.00
H61G C35G C36G H64G     0.4972   3      0.00
H62G C35G C36G C3G      0.4831   3      0.00
H62G C35G C36G H63G     0.4972   3      0.00
H62G C35G C36G H64G     0.4724   3      0.00

IMPROPER
!
!V(improper) = Kpsi(psi - psi0)**2
!
!Kpsi: kcal/mole/rad**2
!psi0: degrees
!note that the second column of numbers (0) is ignored
!
!atom types             Kpsi        0  psi0
!


NONBONDED nbxmod  5 atom cdiel shift vatom vdistance vswitch -
cutnb 14.0 ctofnb 12.0 ctonnb 10.0 eps 1.0 e14fac 1.0 wmin 1.5
                !adm jr., 5/08/91, suggested cutoff scheme
!
!V(Lennard-Jones) = Eps(i,j)*[(Rmin(i,j)/r(i,j))**12 - 2(Rmin(i,j)/r(i,j))**6]
!
!epsilon [kcal/mole]: Eps(i,j) = sqrt(eps(i) * eps(j))
!Rmin/2  [A]:         Rmin(i,j) = Rmin/2(i) + Rmin/2(j)
!
!atom  ignored   epsilon     Rmin/2  ignored   eps,1-4     Rmin/2,1-4
!

C1G      0.0     -0.1050     1.9255    ! 
C2G      0.0     -0.1050     1.9255    ! 
C3G      0.0     -0.1050     1.9255    ! 
C4G      0.0     -0.1050     1.9255    ! 
C5G      0.0     -0.1050     1.9255    ! 
N1G      0.0     -0.0690     1.8300    ! 
N2G      0.0     -0.0690     1.8300    ! 
C6G      0.0     -0.1050     1.9255    ! 
C7G      0.0     -0.1050     1.9255    ! 
C8G      0.0     -0.1050     1.9255    ! 
C9G      0.0     -0.1050     1.9255    ! 
C10G     0.0     -0.1050     1.9255    ! 
H1G      0.0     -0.0440     1.4430    ! 
H2G      0.0     -0.0440     1.4430    ! 
H3G      0.0     -0.0440     1.4430    ! 
N3G      0.0     -0.0690     1.8300    ! 
H4G      0.0     -0.0440     1.4430    ! 
C11G     0.0     -0.1050     1.9255    ! 
C12G     0.0     -0.1050     1.9255    ! 
C13G     0.0     -0.1050     1.9255    ! 
C14G     0.0     -0.1050     1.9255    ! 
C15G     0.0     -0.1050     1.9255    ! 
H5G      0.0     -0.0440     1.4430    ! 
H6G      0.0     -0.0440     1.4430    ! 
H7G      0.0     -0.0440     1.4430    ! 
N4G      0.0     -0.0690     1.8300    ! 
H8G      0.0     -0.0440     1.4430    ! 
H9G      0.0     -0.0440     1.4430    ! 
H10G     0.0     -0.0440     1.4430    ! 
C16G     0.0     -0.1050     1.9255    ! 
C17G     0.0     -0.1050     1.9255    ! 
C18G     0.0     -0.1050     1.9255    ! 
C19G     0.0     -0.1050     1.9255    ! 
C20G     0.0     -0.1050     1.9255    ! 
C21G     0.0     -0.1050     1.9255    ! 
C22G     0.0     -0.1050     1.9255    ! 
C23G     0.0     -0.1050     1.9255    ! 
C24G     0.0     -0.1050     1.9255    ! 
C25G     0.0     -0.1050     1.9255    ! 
C26G     0.0     -0.1050     1.9255    ! 
C27G     0.0     -0.1050     1.9255    ! 
C28G     0.0     -0.1050     1.9255    ! 
C29G     0.0     -0.1050     1.9255    ! 
C30G     0.0     -0.1050     1.9255    ! 
C31G     0.0     -0.1050     1.9255    ! 
H11G     0.0     -0.0440     1.4430    ! 
H12G     0.0     -0.0440     1.4430    ! 
H13G     0.0     -0.0440     1.4430    ! 
H14G     0.0     -0.0440     1.4430    ! 
H15G     0.0     -0.0440     1.4430    ! 
H16G     0.0     -0.0440     1.4430    ! 
H17G     0.0     -0.0440     1.4430    ! 
H18G     0.0     -0.0440     1.4430    ! 
H19G     0.0     -0.0440     1.4430    ! 
H20G     0.0     -0.0440     1.4430    ! 
H21G     0.0     -0.0440     1.4430    ! 
H22G     0.0     -0.0440     1.4430    ! 
H23G     0.0     -0.0440     1.4430    ! 
H24G     0.0     -0.0440     1.4430    ! 
H25G     0.0     -0.0440     1.4430    ! 
H26G     0.0     -0.0440     1.4430    ! 
H27G     0.0     -0.0440     1.4430    ! 
H28G     0.0     -0.0440     1.4430    ! 
H29G     0.0     -0.0440     1.4430    ! 
H30G     0.0     -0.0440     1.4430    ! 
H31G     0.0     -0.0440     1.4430    ! 
H32G     0.0     -0.0440     1.4430    ! 
H33G     0.0     -0.0440     1.4430    ! 
H34G     0.0     -0.0440     1.4430    ! 
H35G     0.0     -0.0440     1.4430    ! 
H36G     0.0     -0.0440     1.4430    ! 
H37G     0.0     -0.0440     1.4430    ! 
H38G     0.0     -0.0440     1.4430    ! 
H39G     0.0     -0.0440     1.4430    ! 
H40G     0.0     -0.0440     1.4430    ! 
H41G     0.0     -0.0440     1.4430    ! 
H42G     0.0     -0.0440     1.4430    ! 
H43G     0.0     -0.0440     1.4430    ! 
H44G     0.0     -0.0440     1.4430    ! 
H45G     0.0     -0.0440     1.4430    ! 
H46G     0.0     -0.0440     1.4430    ! 
H47G     0.0     -0.0440     1.4430    ! 
H48G     0.0     -0.0440     1.4430    ! 
H49G     0.0     -0.0440     1.4430    ! 
H50G     0.0     -0.0440     1.4430    ! 
H51G     0.0     -0.0440     1.4430    ! 
H52G     0.0     -0.0440     1.4430    ! 
H53G     0.0     -0.0440     1.4430    ! 
H54G     0.0     -0.0440     1.4430    ! 
C32G     0.0     -0.1050     1.9255    ! 
C33G     0.0     -0.1050     1.9255    ! 
C34G     0.0     -0.1050     1.9255    ! 
H55G     0.0     -0.0440     1.4430    ! 
H56G     0.0     -0.0440     1.4430    ! 
H57G     0.0     -0.0440     1.4430    ! 
H58G     0.0     -0.0440     1.4430    ! 
H59G     0.0     -0.0440     1.4430    ! 
H60G     0.0     -0.0440     1.4430    ! 
C35G     0.0     -0.1050     1.9255    ! 
C36G     0.0     -0.1050     1.9255    ! 
H61G     0.0     -0.0440     1.4430    ! 
H62G     0.0     -0.0440     1.4430    ! 
H63G     0.0     -0.0440     1.4430    ! 
H64G     0.0     -0.0440     1.4430    ! 
END
