# Supplementary material for: A Systematic Approach: Molecular Dynamics Study and Parametrisation of Gemini Type Cationic Surfactants
Source: Int J Mol Sci. 2021 Oct 10;22(20):10939. doi: 10.3390/ijms222010939 (PMC8536075; doi:10.3390/ijms222010939)
Supplement: Supplementary file 1 [file ijms-22-10939-s001.zip › Force_fields/Alk10_08c/Alk10_08c.pdb]

REMARK original generated coordinate pdb file
ATOM      1  C1G AB7 X   1      -3.175  -8.936   0.854  1.00  0.00      GEM  C
ATOM      2  C2G AB7 X   1      -2.168  -7.936   1.431  1.00  0.00      GEM  C
ATOM      3  C3G AB7 X   1       0.145  -5.217  -0.227  1.00  0.00      GEM  C
ATOM      4  C4G AB7 X   1       3.468  -1.483  -1.361  1.00  0.00      GEM  C
ATOM      5  C5G AB7 X   1       4.472  -0.474  -0.793  1.00  0.00      GEM  C
ATOM      6  N1G AB7 X   1      -3.806  -9.766   1.911  1.00  0.00      GEM  N
ATOM      7  N2G AB7 X   1       5.102   0.345  -1.858  1.00  0.00      GEM  N
ATOM      8  C6G AB7 X   1       4.534   1.514  -2.255  1.00  0.00      GEM  C
ATOM      9  C7G AB7 X   1       6.224  -0.101  -2.495  1.00  0.00      GEM  C
ATOM     10  C8G AB7 X   1       6.798   0.600  -3.520  1.00  0.00      GEM  C
ATOM     11  C9G AB7 X   1       6.226   1.832  -3.960  1.00  0.00      GEM  C
ATOM     12 C10G AB7 X   1       5.054   2.271  -3.276  1.00  0.00      GEM  C
ATOM     13  H1G AB7 X   1       3.641   1.818  -1.710  1.00  0.00      GEM  H
ATOM     14  H2G AB7 X   1       6.633  -1.043  -2.134  1.00  0.00      GEM  H
ATOM     15  H3G AB7 X   1       7.698   0.212  -3.997  1.00  0.00      GEM  H
ATOM     16  N3G AB7 X   1       6.779   2.526  -4.963  1.00  0.00      GEM  N
ATOM     17  H4G AB7 X   1       4.559   3.202  -3.542  1.00  0.00      GEM  H
ATOM     18 C11G AB7 X   1      -3.217 -10.928   2.316  1.00  0.00      GEM  C
ATOM     19 C12G AB7 X   1      -4.943  -9.348   2.528  1.00  0.00      GEM  C
ATOM     20 C13G AB7 X   1      -5.527 -10.060   3.546  1.00  0.00      GEM  C
ATOM     21 C14G AB7 X   1      -4.936 -11.280   3.990  1.00  0.00      GEM  C
ATOM     22 C15G AB7 X   1      -3.742 -11.691   3.323  1.00  0.00      GEM  C
ATOM     23  H5G AB7 X   1      -2.309 -11.212   1.785  1.00  0.00      GEM  H
ATOM     24  H6G AB7 X   1      -5.366  -8.413   2.162  1.00  0.00      GEM  H
ATOM     25  H7G AB7 X   1      -6.440  -9.678   3.995  1.00  0.00      GEM  H
ATOM     26  N4G AB7 X   1      -5.459 -12.019   4.976  1.00  0.00      GEM  N
ATOM     27  H8G AB7 X   1      -3.244 -12.616   3.611  1.00  0.00      GEM  H
ATOM     28  H9G AB7 X   1      -4.965 -12.892   5.230  1.00  0.00      GEM  H
ATOM     29 H10G AB7 X   1       7.629   2.132  -5.402  1.00  0.00      GEM  H
ATOM     30 C16G AB7 X   1      -6.681 -11.693   5.718  1.00  0.00      GEM  C
ATOM     31 C17G AB7 X   1      -6.971 -12.764   6.770  1.00  0.00      GEM  C
ATOM     32 C18G AB7 X   1      -8.246 -12.461   7.569  1.00  0.00      GEM  C
ATOM     33 C19G AB7 X   1      -8.555 -13.521   8.635  1.00  0.00      GEM  C
ATOM     34 C20G AB7 X   1      -9.830 -13.225   9.437  1.00  0.00      GEM  C
ATOM     35 C21G AB7 X   1     -10.141 -14.282  10.507  1.00  0.00      GEM  C
ATOM     36 C22G AB7 X   1     -11.417 -13.987  11.310  1.00  0.00      GEM  C
ATOM     37 C23G AB7 X   1     -11.719 -15.047  12.376  1.00  0.00      GEM  C
ATOM     38 C24G AB7 X   1       6.268   3.794  -5.493  1.00  0.00      GEM  C
ATOM     39 C25G AB7 X   1       7.148   4.282  -6.645  1.00  0.00      GEM  C
ATOM     40 C26G AB7 X   1       6.648   5.605  -7.240  1.00  0.00      GEM  C
ATOM     41 C27G AB7 X   1       7.518   6.107  -8.400  1.00  0.00      GEM  C
ATOM     42 C28G AB7 X   1       7.026   7.428  -9.008  1.00  0.00      GEM  C
ATOM     43 C29G AB7 X   1       7.897   7.929 -10.169  1.00  0.00      GEM  C
ATOM     44 C30G AB7 X   1       7.407   9.249 -10.782  1.00  0.00      GEM  C
ATOM     45 C31G AB7 X   1       8.283   9.740 -11.941  1.00  0.00      GEM  C
ATOM     46 H11G AB7 X   1      -3.991  -8.418   0.323  1.00  0.00      GEM  H
ATOM     47 H12G AB7 X   1      -2.687  -9.630   0.149  1.00  0.00      GEM  H
ATOM     48 H13G AB7 X   1      -1.389  -8.485   1.985  1.00  0.00      GEM  H
ATOM     49 H14G AB7 X   1      -2.683  -7.282   2.154  1.00  0.00      GEM  H
ATOM     50 H15G AB7 X   1      -0.640  -4.687  -0.789  1.00  0.00      GEM  H
ATOM     51 H16G AB7 X   1       0.646  -5.880  -0.949  1.00  0.00      GEM  H
ATOM     52 H17G AB7 X   1       2.688  -0.940  -1.920  1.00  0.00      GEM  H
ATOM     53 H18G AB7 X   1       3.984  -2.141  -2.079  1.00  0.00      GEM  H
ATOM     54 H19G AB7 X   1       5.288  -0.985  -0.254  1.00  0.00      GEM  H
ATOM     55 H20G AB7 X   1       3.981   0.226  -0.096  1.00  0.00      GEM  H
ATOM     56 H21G AB7 X   1      -6.559 -10.705   6.202  1.00  0.00      GEM  H
ATOM     57 H22G AB7 X   1      -7.527 -11.615   5.008  1.00  0.00      GEM  H
ATOM     58 H23G AB7 X   1      -6.113 -12.838   7.458  1.00  0.00      GEM  H
ATOM     59 H24G AB7 X   1      -7.071 -13.743   6.272  1.00  0.00      GEM  H
ATOM     60 H25G AB7 X   1      -8.147 -11.478   8.053  1.00  0.00      GEM  H
ATOM     61 H26G AB7 X   1      -9.099 -12.382   6.877  1.00  0.00      GEM  H
ATOM     62 H27G AB7 X   1      -7.702 -13.599   9.326  1.00  0.00      GEM  H
ATOM     63 H28G AB7 X   1      -8.652 -14.505   8.151  1.00  0.00      GEM  H
ATOM     64 H29G AB7 X   1      -9.735 -12.240   9.919  1.00  0.00      GEM  H
ATOM     65 H30G AB7 X   1     -10.684 -13.149   8.745  1.00  0.00      GEM  H
ATOM     66 H31G AB7 X   1      -9.289 -14.359  11.200  1.00  0.00      GEM  H
ATOM     67 H32G AB7 X   1     -10.237 -15.268  10.026  1.00  0.00      GEM  H
ATOM     68 H33G AB7 X   1     -11.322 -13.002  11.790  1.00  0.00      GEM  H
ATOM     69 H34G AB7 X   1     -12.270 -13.911  10.618  1.00  0.00      GEM  H
ATOM     70 H35G AB7 X   1     -11.853 -16.038  11.922  1.00  0.00      GEM  H
ATOM     71 H36G AB7 X   1     -10.899 -15.123  13.103  1.00  0.00      GEM  H
ATOM     72 H37G AB7 X   1     -12.635 -14.807  12.931  1.00  0.00      GEM  H
ATOM     73 H38G AB7 X   1       5.228   3.649  -5.841  1.00  0.00      GEM  H
ATOM     74 H39G AB7 X   1       6.248   4.546  -4.681  1.00  0.00      GEM  H
ATOM     75 H40G AB7 X   1       7.173   3.510  -7.432  1.00  0.00      GEM  H
ATOM     76 H41G AB7 X   1       8.182   4.407  -6.283  1.00  0.00      GEM  H
ATOM     77 H42G AB7 X   1       5.612   5.478  -7.592  1.00  0.00      GEM  H
ATOM     78 H43G AB7 X   1       6.616   6.372  -6.451  1.00  0.00      GEM  H
ATOM     79 H44G AB7 X   1       7.553   5.337  -9.187  1.00  0.00      GEM  H
ATOM     80 H45G AB7 X   1       8.554   6.234  -8.047  1.00  0.00      GEM  H
ATOM     81 H46G AB7 X   1       5.991   7.301  -9.361  1.00  0.00      GEM  H
ATOM     82 H47G AB7 X   1       6.992   8.199  -8.222  1.00  0.00      GEM  H
ATOM     83 H48G AB7 X   1       7.932   7.158 -10.955  1.00  0.00      GEM  H
ATOM     84 H49G AB7 X   1       8.932   8.058  -9.817  1.00  0.00      GEM  H
ATOM     85 H50G AB7 X   1       6.372   9.121 -11.135  1.00  0.00      GEM  H
ATOM     86 H51G AB7 X   1       7.371  10.020  -9.998  1.00  0.00      GEM  H
ATOM     87 H52G AB7 X   1       9.317   9.910 -11.611  1.00  0.00      GEM  H
ATOM     88 H53G AB7 X   1       8.311   9.004 -12.756  1.00  0.00      GEM  H
ATOM     89 H54G AB7 X   1       7.907  10.684 -12.356  1.00  0.00      GEM  H
ATOM     90 C32G AB7 X   1       1.158  -4.197   0.309  1.00  0.00      GEM  C
ATOM     91 C33G AB7 X   1       1.810  -3.347  -0.791  1.00  0.00      GEM  C
ATOM     92 C34G AB7 X   1       2.823  -2.326  -0.253  1.00  0.00      GEM  C
ATOM     93 H55G AB7 X   1       1.943  -4.726   0.872  1.00  0.00      GEM  H
ATOM     94 H56G AB7 X   1       0.657  -3.532   1.031  1.00  0.00      GEM  H
ATOM     95 H57G AB7 X   1       1.026  -2.817  -1.353  1.00  0.00      GEM  H
ATOM     96 H58G AB7 X   1       2.313  -4.011  -1.511  1.00  0.00      GEM  H
ATOM     97 H59G AB7 X   1       3.609  -2.854   0.308  1.00  0.00      GEM  H
ATOM     98 H60G AB7 X   1       2.321  -1.660   0.466  1.00  0.00      GEM  H
ATOM     99 C35G AB7 X   1      -1.522  -7.086   0.329  1.00  0.00      GEM  C
ATOM    100 C36G AB7 X   1      -0.508  -6.069   0.871  1.00  0.00      GEM  C
ATOM    101 H61G AB7 X   1      -1.021  -7.748  -0.395  1.00  0.00      GEM  H
ATOM    102 H62G AB7 X   1      -2.307  -6.554  -0.229  1.00  0.00      GEM  H
ATOM    103 H63G AB7 X   1      -1.010  -5.407   1.594  1.00  0.00      GEM  H
ATOM    104 H64G AB7 X   1       0.276  -6.602   1.431  1.00  0.00      GEM  H
END
