# Supplementary material for: A Systematic Approach: Molecular Dynamics Study and Parametrisation of Gemini Type Cationic Surfactants
Source: Int J Mol Sci. 2021 Oct 10;22(20):10939. doi: 10.3390/ijms222010939 (PMC8536075; doi:10.3390/ijms222010939)
Supplement: Supplementary file 1 [file ijms-22-10939-s001.zip › Force_fields/Alk10_08c/Alk10_08c.psf]

PSF

       4 !NTITLE
 REMARKS original generated structure x-plor psf file
 REMARKS topology D:/Dokumenty/do_VMD/FF/Batch18_OK/Alk10_08c.top 
 REMARKS topology D:/Dokumenty/do_VMD/top_all36_lipid.rtf 
 REMARKS segment GEM { first NONE; last NONE; auto none  }

     104 !NATOM
       1 GEM  1    AB7  C1G  C1G   -0.313000       12.0110           0
       2 GEM  1    AB7  C2G  C2G    0.189000       12.0110           0
       3 GEM  1    AB7  C3G  C3G    0.172000       12.0110           0
       4 GEM  1    AB7  C4G  C4G    0.246000       12.0110           0
       5 GEM  1    AB7  C5G  C5G   -0.368000       12.0110           0
       6 GEM  1    AB7  N1G  N1G    0.226000       14.0070           0
       7 GEM  1    AB7  N2G  N2G    0.259000       14.0070           0
       8 GEM  1    AB7  C6G  C6G   -0.178000       12.0110           0
       9 GEM  1    AB7  C7G  C7G   -0.075000       12.0110           0
      10 GEM  1    AB7  C8G  C8G   -0.413000       12.0110           0
      11 GEM  1    AB7  C9G  C9G    0.482000       12.0110           0
      12 GEM  1    AB7  C10G C10G  -0.243000       12.0110           0
      13 GEM  1    AB7  H1G  H1G    0.245000        1.0080           0
      14 GEM  1    AB7  H2G  H2G    0.222000        1.0080           0
      15 GEM  1    AB7  H3G  H3G    0.240000        1.0080           0
      16 GEM  1    AB7  N3G  N3G   -0.528000       14.0070           0
      17 GEM  1    AB7  H4G  H4G    0.175000        1.0080           0
      18 GEM  1    AB7  C11G C11G  -0.056000       12.0110           0
      19 GEM  1    AB7  C12G C12G  -0.139000       12.0110           0
      20 GEM  1    AB7  C13G C13G  -0.286000       12.0110           0
      21 GEM  1    AB7  C14G C14G   0.520000       12.0110           0
      22 GEM  1    AB7  C15G C15G  -0.440000       12.0110           0
      23 GEM  1    AB7  H5G  H5G    0.221000        1.0080           0
      24 GEM  1    AB7  H6G  H6G    0.239000        1.0080           0
      25 GEM  1    AB7  H7G  H7G    0.184000        1.0080           0
      26 GEM  1    AB7  N4G  N4G   -0.531000       14.0070           0
      27 GEM  1    AB7  H8G  H8G    0.243000        1.0080           0
      28 GEM  1    AB7  H9G  H9G    0.383000        1.0080           0
      29 GEM  1    AB7  H10G H10G   0.384000        1.0080           0
      30 GEM  1    AB7  C16G C16G   0.081000       12.0110           0
      31 GEM  1    AB7  C17G C17G   0.005000       12.0110           0
      32 GEM  1    AB7  C18G C18G  -0.056000       12.0110           0
      33 GEM  1    AB7  C19G C19G   0.208000       12.0110           0
      34 GEM  1    AB7  C20G C20G  -0.044000       12.0110           0
      35 GEM  1    AB7  C21G C21G   0.021000       12.0110           0
      36 GEM  1    AB7  C22G C22G   0.238000       12.0110           0
      37 GEM  1    AB7  C23G C23G  -0.250000       12.0110           0
      38 GEM  1    AB7  C24G C24G   0.082000       12.0110           0
      39 GEM  1    AB7  C25G C25G   0.008000       12.0110           0
      40 GEM  1    AB7  C26G C26G  -0.027000       12.0110           0
      41 GEM  1    AB7  C27G C27G   0.167000       12.0110           0
      42 GEM  1    AB7  C28G C28G   0.023000       12.0110           0
      43 GEM  1    AB7  C29G C29G  -0.003000       12.0110           0
      44 GEM  1    AB7  C30G C30G   0.269000       12.0110           0
      45 GEM  1    AB7  C31G C31G  -0.265000       12.0110           0
      46 GEM  1    AB7  H11G H11G   0.142000        1.0080           0
      47 GEM  1    AB7  H12G H12G   0.139000        1.0080           0
      48 GEM  1    AB7  H13G H13G  -0.018000        1.0080           0
      49 GEM  1    AB7  H14G H14G  -0.017000        1.0080           0
      50 GEM  1    AB7  H15G H15G  -0.049000        1.0080           0
      51 GEM  1    AB7  H16G H16G  -0.050000        1.0080           0
      52 GEM  1    AB7  H17G H17G  -0.023000        1.0080           0
      53 GEM  1    AB7  H18G H18G  -0.028000        1.0080           0
      54 GEM  1    AB7  H19G H19G   0.152000        1.0080           0
      55 GEM  1    AB7  H20G H20G   0.157000        1.0080           0
      56 GEM  1    AB7  H21G H21G   0.077000        1.0080           0
      57 GEM  1    AB7  H22G H22G   0.073000        1.0080           0
      58 GEM  1    AB7  H23G H23G   0.027000        1.0080           0
      59 GEM  1    AB7  H24G H24G   0.029000        1.0080           0
      60 GEM  1    AB7  H25G H25G   0.001000        1.0080           0
      61 GEM  1    AB7  H26G H26G   0.002000        1.0080           0
      62 GEM  1    AB7  H27G H27G  -0.055000        1.0080           0
      63 GEM  1    AB7  H28G H28G  -0.056000        1.0080           0
      64 GEM  1    AB7  H29G H29G  -0.010000        1.0080           0
      65 GEM  1    AB7  H30G H30G  -0.010000        1.0080           0
      66 GEM  1    AB7  H31G H31G  -0.016000        1.0080           0
      67 GEM  1    AB7  H32G H32G  -0.014000        1.0080           0
      68 GEM  1    AB7  H33G H33G  -0.050000        1.0080           0
      69 GEM  1    AB7  H34G H34G  -0.052000        1.0080           0
      70 GEM  1    AB7  H35G H35G   0.046000        1.0080           0
      71 GEM  1    AB7  H36G H36G   0.047000        1.0080           0
      72 GEM  1    AB7  H37G H37G   0.051000        1.0080           0
      73 GEM  1    AB7  H38G H38G   0.075000        1.0080           0
      74 GEM  1    AB7  H39G H39G   0.075000        1.0080           0
      75 GEM  1    AB7  H40G H40G   0.026000        1.0080           0
      76 GEM  1    AB7  H41G H41G   0.027000        1.0080           0
      77 GEM  1    AB7  H42G H42G  -0.006000        1.0080           0
      78 GEM  1    AB7  H43G H43G  -0.008000        1.0080           0
      79 GEM  1    AB7  H44G H44G  -0.052000        1.0080           0
      80 GEM  1    AB7  H45G H45G  -0.050000        1.0080           0
      81 GEM  1    AB7  H46G H46G  -0.024000        1.0080           0
      82 GEM  1    AB7  H47G H47G  -0.026000        1.0080           0
      83 GEM  1    AB7  H48G H48G  -0.016000        1.0080           0
      84 GEM  1    AB7  H49G H49G  -0.014000        1.0080           0
      85 GEM  1    AB7  H50G H50G  -0.060000        1.0080           0
      86 GEM  1    AB7  H51G H51G  -0.060000        1.0080           0
      87 GEM  1    AB7  H52G H52G   0.049000        1.0080           0
      88 GEM  1    AB7  H53G H53G   0.049000        1.0080           0
      89 GEM  1    AB7  H54G H54G   0.054000        1.0080           0
      90 GEM  1    AB7  C32G C32G   0.092000       12.0110           0
      91 GEM  1    AB7  C33G C33G  -0.023000       12.0110           0
      92 GEM  1    AB7  C34G C34G   0.034000       12.0110           0
      93 GEM  1    AB7  H55G H55G  -0.035000        1.0080           0
      94 GEM  1    AB7  H56G H56G  -0.034000        1.0080           0
      95 GEM  1    AB7  H57G H57G  -0.015000        1.0080           0
      96 GEM  1    AB7  H58G H58G  -0.014000        1.0080           0
      97 GEM  1    AB7  H59G H59G  -0.006000        1.0080           0
      98 GEM  1    AB7  H60G H60G  -0.009000        1.0080           0
      99 GEM  1    AB7  C35G C35G   0.111000       12.0110           0
     100 GEM  1    AB7  C36G C36G  -0.115000       12.0110           0
     101 GEM  1    AB7  H61G H61G  -0.021000        1.0080           0
     102 GEM  1    AB7  H62G H62G  -0.022000        1.0080           0
     103 GEM  1    AB7  H63G H63G   0.004000        1.0080           0
     104 GEM  1    AB7  H64G H64G   0.005000        1.0080           0

     105 !NBOND: bonds
       1       2       1       6       1      46       1      47
       2      48       2      49       2      99       3      50
       3      51       3      90       3     100       4       5
       4      52       4      53       4      92       5       7
       5      54       5      55       6      18       6      19
       7       8       7       9       8      12       8      13
       9      10       9      14      10      11      10      15
      11      12      11      16      12      17      16      29
      16      38      18      22      18      23      19      20
      19      24      20      21      20      25      21      22
      21      26      22      27      26      28      26      30
      30      31      30      56      30      57      31      32
      31      58      31      59      32      33      32      60
      32      61      33      34      33      62      33      63
      34      35      34      64      34      65      35      36
      35      66      35      67      36      37      36      68
      36      69      37      70      37      71      37      72
      38      39      38      73      38      74      39      40
      39      75      39      76      40      41      40      77
      40      78      41      42      41      79      41      80
      42      43      42      81      42      82      43      44
      43      83      43      84      44      45      44      85
      44      86      45      87      45      88      45      89
      90      91      90      93      90      94      91      92
      91      95      91      96      92      97      92      98
      99     100      99     101      99     102     100     103
     100     104

     198 !NTHETA: angles
       1       2      48       1       2      49       1       2      99
       1       6      18       1       6      19       2       1       6
       2       1      46       2       1      47       2      99     100
       2      99     101       2      99     102       3      90      91
       3      90      93       3      90      94       3     100      99
       3     100     103       3     100     104       4       5       7
       4       5      54       4       5      55       4      92      91
       4      92      97       4      92      98       5       4      52
       5       4      53       5       4      92       5       7       8
       5       7       9       6       1      46       6       1      47
       6      18      22       6      18      23       6      19      20
       6      19      24       7       5      54       7       5      55
       7       8      12       7       8      13       7       9      10
       7       9      14       8       7       9       8      12      11
       8      12      17       9      10      11       9      10      15
      10       9      14      10      11      12      10      11      16
      11      10      15      11      12      17      11      16      29
      11      16      38      12       8      13      12      11      16
      16      38      39      16      38      73      16      38      74
      18       6      19      18      22      21      18      22      27
      19      20      21      19      20      25      20      19      24
      20      21      22      20      21      26      21      20      25
      21      22      27      21      26      28      21      26      30
      22      18      23      22      21      26      26      30      31
      26      30      56      26      30      57      28      26      30
      29      16      38      30      31      32      30      31      58
      30      31      59      31      30      56      31      30      57
      31      32      33      31      32      60      31      32      61
      32      31      58      32      31      59      32      33      34
      32      33      62      32      33      63      33      32      60
      33      32      61      33      34      35      33      34      64
      33      34      65      34      33      62      34      33      63
      34      35      36      34      35      66      34      35      67
      35      34      64      35      34      65      35      36      37
      35      36      68      35      36      69      36      35      66
      36      35      67      36      37      70      36      37      71
      36      37      72      37      36      68      37      36      69
      38      39      40      38      39      75      38      39      76
      39      38      73      39      38      74      39      40      41
      39      40      77      39      40      78      40      39      75
      40      39      76      40      41      42      40      41      79
      40      41      80      41      40      77      41      40      78
      41      42      43      41      42      81      41      42      82
      42      41      79      42      41      80      42      43      44
      42      43      83      42      43      84      43      42      81
      43      42      82      43      44      45      43      44      85
      43      44      86      44      43      83      44      43      84
      44      45      87      44      45      88      44      45      89
      45      44      85      45      44      86      46       1      47
      48       2      49      48       2      99      49       2      99
      50       3      51      50       3      90      50       3     100
      51       3      90      51       3     100      52       4      53
      52       4      92      53       4      92      54       5      55
      56      30      57      58      31      59      60      32      61
      62      33      63      64      34      65      66      35      67
      68      36      69      70      37      71      70      37      72
      71      37      72      73      38      74      75      39      76
      77      40      78      79      41      80      81      42      82
      83      43      84      85      44      86      87      45      88
      87      45      89      88      45      89      90       3     100
      90      91      92      90      91      95      90      91      96
      91      90      93      91      90      94      91      92      97
      91      92      98      92      91      95      92      91      96
      93      90      94      95      91      96      97      92      98
      99     100     103      99     100     104     100      99     101
     100      99     102     101      99     102     103     100     104

     287 !NPHI: dihedrals
       1       2      99     100       1       2      99     101
       1       2      99     102       1       6      18      22
       1       6      18      23       1       6      19      20
       1       6      19      24       2       1       6      18
       2       1       6      19       2      99     100       3
       2      99     100     103       2      99     100     104
       3      90      91      92       3      90      91      95
       3      90      91      96       4       5       7       8
       4       5       7       9       5       4      92      91
       5       4      92      97       5       4      92      98
       5       7       8      12       5       7       8      13
       5       7       9      10       5       7       9      14
       6       1       2      48       6       1       2      49
       6       1       2      99       6      18      22      21
       6      18      22      27       6      19      20      21
       6      19      20      25       7       8      12      11
       7       8      12      17       7       9      10      11
       7       9      10      15       8       7       9      10
       8       7       9      14       9       7       8      12
       9       7       8      13       9      10      11      12
       9      10      11      16      10      11      12       8
      10      11      12      17      10      11      16      29
      10      11      16      38      11      16      38      39
      11      16      38      73      11      16      38      74
      12      11      16      29      12      11      16      38
      13       8      12      11      13       8      12      17
      14       9      10      11      14       9      10      15
      15      10      11      12      15      10      11      16
      16      11      12       8      16      11      12      17
      16      38      39      40      16      38      39      75
      16      38      39      76      18       6      19      20
      18       6      19      24      19       6      18      22
      19       6      18      23      19      20      21      22
      19      20      21      26      20      21      22      18
      20      21      22      27      20      21      26      28
      20      21      26      30      21      26      30      31
      21      26      30      56      21      26      30      57
      22      21      26      28      22      21      26      30
      23      18      22      21      23      18      22      27
      24      19      20      21      24      19      20      25
      25      20      21      22      25      20      21      26
      26      21      22      18      26      21      22      27
      26      30      31      32      26      30      31      58
      26      30      31      59      28      26      30      31
      28      26      30      56      28      26      30      57
      29      16      38      39      29      16      38      73
      29      16      38      74      30      31      32      33
      30      31      32      60      30      31      32      61
      31      32      33      34      31      32      33      62
      31      32      33      63      32      33      34      35
      32      33      34      64      32      33      34      65
      33      34      35      36      33      34      35      66
      33      34      35      67      34      35      36      37
      34      35      36      68      34      35      36      69
      35      36      37      70      35      36      37      71
      35      36      37      72      38      39      40      41
      38      39      40      77      38      39      40      78
      39      40      41      42      39      40      41      79
      39      40      41      80      40      41      42      43
      40      41      42      81      40      41      42      82
      41      42      43      44      41      42      43      83
      41      42      43      84      42      43      44      45
      42      43      44      85      42      43      44      86
      43      44      45      87      43      44      45      88
      43      44      45      89      46       1       2      48
      46       1       2      49      46       1       2      99
      46       1       6      18      46       1       6      19
      47       1       2      48      47       1       2      49
      47       1       2      99      47       1       6      18
      47       1       6      19      48       2      99     100
      48       2      99     101      48       2      99     102
      49       2      99     100      49       2      99     101
      49       2      99     102      50       3      90      91
      50       3      90      93      50       3      90      94
      50       3     100      99      50       3     100     103
      50       3     100     104      51       3      90      91
      51       3      90      93      51       3      90      94
      51       3     100      99      51       3     100     103
      51       3     100     104      52       4       5       7
      52       4       5      54      52       4       5      55
      52       4      92      91      52       4      92      97
      52       4      92      98      53       4       5       7
      53       4       5      54      53       4       5      55
      53       4      92      91      53       4      92      97
      53       4      92      98      54       5       7       8
      54       5       7       9      55       5       7       8
      55       5       7       9      56      30      31      32
      56      30      31      58      56      30      31      59
      57      30      31      32      57      30      31      58
      57      30      31      59      58      31      32      33
      58      31      32      60      58      31      32      61
      59      31      32      33      59      31      32      60
      59      31      32      61      60      32      33      34
      60      32      33      62      60      32      33      63
      61      32      33      34      61      32      33      62
      61      32      33      63      62      33      34      35
      62      33      34      64      62      33      34      65
      63      33      34      35      63      33      34      64
      63      33      34      65      64      34      35      36
      64      34      35      66      64      34      35      67
      65      34      35      36      65      34      35      66
      65      34      35      67      66      35      36      37
      66      35      36      68      66      35      36      69
      67      35      36      37      67      35      36      68
      67      35      36      69      68      36      37      70
      68      36      37      71      68      36      37      72
      69      36      37      70      69      36      37      71
      69      36      37      72      73      38      39      40
      73      38      39      75      73      38      39      76
      74      38      39      40      74      38      39      75
      74      38      39      76      75      39      40      41
      75      39      40      77      75      39      40      78
      76      39      40      41      76      39      40      77
      76      39      40      78      77      40      41      42
      77      40      41      79      77      40      41      80
      78      40      41      42      78      40      41      79
      78      40      41      80      79      41      42      43
      79      41      42      81      79      41      42      82
      80      41      42      43      80      41      42      81
      80      41      42      82      81      42      43      44
      81      42      43      83      81      42      43      84
      82      42      43      44      82      42      43      83
      82      42      43      84      83      43      44      45
      83      43      44      85      83      43      44      86
      84      43      44      45      84      43      44      85
      84      43      44      86      85      44      45      87
      85      44      45      88      85      44      45      89
      86      44      45      87      86      44      45      88
      86      44      45      89      90       3     100      99
      90       3     100     103      90       3     100     104
      90      91      92       4      90      91      92      97
      90      91      92      98      92       4       5       7
      92       4       5      54      92       4       5      55
      93      90      91      92      93      90      91      95
      93      90      91      96      94      90      91      92
      94      90      91      95      94      90      91      96
      95      91      92       4      95      91      92      97
      95      91      92      98      96      91      92       4
      96      91      92      97      96      91      92      98
     100       3      90      91     100       3      90      93
     100       3      90      94     101      99     100       3
     101      99     100     103     101      99     100     104
     102      99     100       3     102      99     100     103
     102      99     100     104

       0 !NIMPHI: impropers


       0 !NDON: donors


       0 !NACC: acceptors


       0 !NNB

       0       0       0       0       0       0       0       0
       0       0       0       0       0       0       0       0
       0       0       0       0       0       0       0       0
       0       0       0       0       0       0       0       0
       0       0       0       0       0       0       0       0
       0       0       0       0       0       0       0       0
       0       0       0       0       0       0       0       0
       0       0       0       0       0       0       0       0
       0       0       0       0       0       0       0       0
       0       0       0       0       0       0       0       0
       0       0       0       0       0       0       0       0
       0       0       0       0       0       0       0       0
       0       0       0       0       0       0       0       0

       1       0 !NGRP
       0       0       0
