# Supplementary material for: A Systematic Approach: Molecular Dynamics Study and Parametrisation of Gemini Type Cationic Surfactants
Source: Int J Mol Sci. 2021 Oct 10;22(20):10939. doi: 10.3390/ijms222010939 (PMC8536075; doi:10.3390/ijms222010939)
Supplement: Supplementary file 1 [file ijms-22-10939-s001.zip › Force_fields/Alk10_09/Alk10_09.par]

!>>>>>> Combined CHARMM All-Hydrogen Parameter File for <<<<<<<<<
!>>>>>>>>> CHARMM22 Proteins and CHARMM27 Lipids <<<<<<<<<<
!from
!>>>> CHARMM22 All-Hydrogen Parameter File for Proteins <<<<<<<<<<
!>>>>>>>>>>>>>>>>>>>>>> August 1999 <<<<<<<<<<<<<<<<<<<<<<<<<<<<<
!>>>>>>> Direct comments to Alexander D. MacKerell Jr. <<<<<<<<<
!>>>>>> 410-706-7442 or email: alex,mmiris.ab.umd.edu  <<<<<<<<<
!and !  \\\ CHARMM27 All-Hydrogen Lipid Parameter File ///////
!  \\\\\\\\\ Developmental /////////////////////////
!              Alexander D. MacKerell Jr.
!                     August 1999
! All comments to ADM jr.  email:alex,mmiris.ab.umd.edu
!              telephone: 410-706-7442
!


! +++++++++++++++++++++++++++++++++++++++++++++++++++++++++++++++++++++++++++++
! + Residue topologies/parameters generated by PARATOOL.                      +
! +                                                                           +
! + PARATOOL is an interactive tool for generation of force field parameters. +
! + and can be obtained free of charge from                                   +
! + http://bioinf.charite.de/biophys/paratool                                 +
! +                                                                           +
! + Author:                                                                   +
! + Jan Saam                                                                  +
! + Institute of Biochemistry                                                 +
! + Charite Berlin                                                            +
! + Germany                                                                   +
! + saam@charite.de                                                           +
! +                                                                           +
! + CITATION:                                                                 +
! + If you use PARATOOL or topologies/parameters generated by this program,   +
! + please cite the following work:                                           +
! + Saam, et al. (2006), ...                                                  +
! +++++++++++++++++++++++++++++++++++++++++++++++++++++++++++++++++++++++++++++


! Parameters for components A0E
! To be used in combination with:
! [DEFAULTDIR]/par_all27_prot_lipid_na.inp


BONDS
!
!V(bond) = Kb(b - b0)**2
!
!Kb: kcal/mole/A**2
!b0: A
!
!atom type   Kb         b0
!

C1G  C2G     285.080    1.5320
C1G  N1G     301.075    1.4843
C1G  H1G     313.583    1.1030
C1G  H2G     313.976    1.1028
C2G  C3G     285.836    1.5351
C2G  H3G     325.851    1.1022
C2G  H4G     325.963    1.1022
C3G  C4G     286.167    1.5354
C3G  H5G     334.084    1.1009
C3G  H6G     334.105    1.1009
C4G  C5G     285.679    1.5352
C4G  H7G     333.623    1.1010
C4G  H8G     333.598    1.1010
C5G  C6G     285.538    1.5353
C5G  H9G     332.900    1.1013
C5G  H10G    332.919    1.1013
C6G  C7G     285.683    1.5352
C6G  H11G    332.979    1.1013
C6G  H12G    332.928    1.1013
C7G  C8G     286.133    1.5354
C7G  H13G    333.571    1.1010
C7G  H14G    333.571    1.1010
C8G  C9G     285.937    1.5351
C8G  H15G    334.165    1.1009
C8G  H16G    334.136    1.1009
C9G  C10G    285.197    1.5321
C9G  H17G    325.839    1.1022
C9G  H18G    325.830    1.1022
C10G N2G     299.598    1.4843
C10G H19G    313.723    1.1029
C10G H20G    313.846    1.1029
N1G  C11G    420.072    1.3601
N1G  C12G    413.139    1.3640
N2G  C13G    420.502    1.3601
N2G  C14G    413.300    1.3640
C11G C15G    463.993    1.3725
C11G H21G    360.376    1.0894
C12G C16G    473.548    1.3684
C12G H22G    360.622    1.0893
C13G C18G    464.941    1.3722
C13G H23G    360.274    1.0894
C14G C17G    473.028    1.3687
C14G H24G    360.652    1.0892
C15G C19G    363.967    1.4267
C15G H25G    365.164    1.0871
C16G C19G    362.995    1.4285
C16G H26G    357.990    1.0899
C17G C20G    362.803    1.4285
C17G H27G    358.046    1.0899
C18G C20G    363.144    1.4267
C18G H28G    364.965    1.0871
C19G N3G     539.442    1.3407
C20G N4G     539.302    1.3405
N3G  C21G    326.425    1.4650
N3G  H29G    364.390    1.0341
N4G  C30G    327.485    1.4651
N4G  H30G    364.400    1.0341
C21G C22G    278.253    1.5365
C21G H31G    314.732    1.1027
C21G H32G    311.599    1.1039
C22G C23G    285.496    1.5348
C22G H33G    326.245    1.1021
C22G H34G    326.360    1.1020
C23G C24G    285.775    1.5354
C23G H35G    333.332    1.1012
C23G H36G    333.246    1.1012
C24G C25G    285.394    1.5353
C24G H37G    333.269    1.1012
C24G H38G    333.151    1.1012
C25G C26G    285.377    1.5354
C25G H39G    332.689    1.1014
C25G H40G    332.716    1.1014
C26G C27G    285.470    1.5352
C26G H41G    332.594    1.1014
C26G H42G    332.583    1.1014
C27G C28G    285.727    1.5352
C27G H43G    332.299    1.1016
C27G H44G    332.332    1.1016
C28G C29G    290.260    1.5339
C28G H45G    334.380    1.1006
C28G H46G    334.386    1.1006
C29G H47G    343.430    1.0984
C29G H48G    343.438    1.0983
C29G H67G    345.382    1.0975
C30G C31G    278.058    1.5366
C30G H49G    314.752    1.1027
C30G H50G    311.743    1.1039
C31G C32G    285.385    1.5348
C31G H51G    326.255    1.1021
C31G H52G    326.410    1.1020
C32G C33G    285.791    1.5354
C32G H53G    333.350    1.1011
C32G H54G    333.269    1.1012
C33G C34G    285.478    1.5353
C33G H55G    333.292    1.1011
C33G H56G    333.157    1.1012
C34G C35G    285.406    1.5354
C34G H57G    332.707    1.1014
C34G H58G    332.734    1.1014
C35G C36G    285.548    1.5352
C35G H59G    332.610    1.1014
C35G H60G    332.593    1.1014
C36G C37G    285.768    1.5352
C36G H61G    332.330    1.1016
C36G H62G    332.346    1.1016
C37G C38G    290.298    1.5339
C37G H63G    334.388    1.1006
C37G H64G    334.385    1.1006
C38G H65G    343.453    1.0983
C38G H66G    343.448    1.0983
C38G H68G    345.380    1.0975


ANGLES
!
!V(angle) = Ktheta(Theta - Theta0)**2
!
!V(Urey-Bradley) = Kub(S - S0)**2
!
!Ktheta: kcal/mole/rad**2
!Theta0: degrees
!Kub: kcal/mole/A**2 (Urey-Bradley)
!S0: A
!
!atom types        Ktheta    Theta0    Kub      S0
!

C2G  C1G  N1G      44.342    112.17
C2G  C1G  H1G      15.531    111.11
C2G  C1G  H2G      15.607    111.11
N1G  C1G  H1G      17.561    106.97
N1G  C1G  H2G      17.633    106.94
H1G  C1G  H2G       6.167    108.33
C1G  C2G  C3G      37.705    111.51
C1G  C2G  H3G      13.905    109.22
C1G  C2G  H4G      13.846    109.17
C3G  C2G  H3G      13.467    109.82
C3G  C2G  H4G      13.383    109.83
H3G  C2G  H4G       5.320    107.19
C2G  C3G  C4G      38.154    113.08
C2G  C3G  H5G      14.207    109.29
C2G  C3G  H6G      14.111    109.33
C4G  C3G  H5G      14.046    109.25
C4G  C3G  H6G      14.091    109.25
H5G  C3G  H6G       5.291    106.41
C3G  C4G  C5G      38.700    113.28
C3G  C4G  H7G      14.171    109.21
C3G  C4G  H8G      14.193    109.21
C5G  C4G  H7G      14.165    109.30
C5G  C4G  H8G      14.053    109.26
H7G  C4G  H8G       5.290    106.34
C4G  C5G  C6G      38.355    113.57
C4G  C5G  H9G      14.241    109.16
C4G  C5G  H10G     14.135    109.21
C6G  C5G  H9G      14.139    109.19
C6G  C5G  H10G     14.190    109.20
H9G  C5G  H10G      5.262    106.26
C5G  C6G  C7G      38.554    113.40
C5G  C6G  H11G     14.130    109.24
C5G  C6G  H12G     14.145    109.23
C7G  C6G  H11G     14.228    109.25
C7G  C6G  H12G     14.098    109.20
H11G C6G  H12G      5.278    106.28
C6G  C7G  C8G      38.532    113.44
C6G  C7G  H13G     14.213    109.22
C6G  C7G  H14G     14.071    109.27
C8G  C7G  H13G     14.182    109.17
C8G  C7G  H14G     14.240    109.18
H13G C7G  H14G      5.275    106.32
C7G  C8G  C9G      38.346    112.92
C7G  C8G  H15G     14.030    109.29
C7G  C8G  H16G     14.045    109.29
C9G  C8G  H15G     14.219    109.37
C9G  C8G  H16G     14.061    109.33
H15G C8G  H16G      5.307    106.43
C8G  C9G  C10G     37.431    111.68
C8G  C9G  H17G     13.526    109.77
C8G  C9G  H18G     13.368    109.80
C10G C9G  H17G     13.879    109.13
C10G C9G  H18G     13.919    109.18
H17G C9G  H18G      5.303    107.17
C9G  C10G N2G      44.042    112.03
C9G  C10G H19G     15.510    111.16
C9G  C10G H20G     15.472    111.13
N2G  C10G H19G     17.632    106.99
N2G  C10G H20G     17.417    106.97
H19G C10G H20G      6.167    108.34
C1G  N1G  C11G     38.977    120.55
C1G  N1G  C12G     38.679    120.29
C11G N1G  C12G     26.726    119.10
C10G N2G  C13G     38.977    120.46
C10G N2G  C14G     38.783    120.37
C13G N2G  C14G     26.613    119.11
N1G  C11G C15G     25.843    122.28
N1G  C11G H21G     27.409    115.85
C15G C11G H21G     24.694    121.88
N1G  C12G C16G     25.707    121.84
N1G  C12G H22G     27.251    115.92
C16G C12G H22G     24.522    122.24
N2G  C13G C18G     25.814    122.29
N2G  C13G H23G     27.401    115.84
C18G C13G H23G     24.704    121.87
N2G  C14G C17G     25.673    121.84
N2G  C14G H24G     27.236    115.93
C17G C14G H24G     24.500    122.24
C11G C15G C19G     24.279    119.99
C11G C15G H25G     24.284    118.58
C19G C15G H25G     23.713    121.42
C12G C16G C19G     24.712    120.47
C12G C16G H26G     23.735    119.38
C19G C16G H26G     23.658    120.15
C14G C17G C20G     24.688    120.45
C14G C17G H27G     23.725    119.38
C20G C17G H27G     23.659    120.16
C13G C18G C20G     24.361    119.99
C13G C18G H28G     24.283    118.59
C20G C18G H28G     23.748    121.42
C15G C19G C16G     25.014    116.31
C15G C19G N3G      46.267    123.37
C16G C19G N3G      44.082    120.31
C17G C20G C18G     25.072    116.33
C17G C20G N4G      43.077    120.32
C18G C20G N4G      44.946    123.36
C19G N3G  C21G     42.423    126.29
C19G N3G  H29G     31.620    116.89
C21G N3G  H29G     29.202    116.65
C20G N4G  C30G     41.066    126.35
C20G N4G  H30G     31.288    116.85
C30G N4G  H30G     28.867    116.62
N3G  C21G C22G     42.342    113.21
N3G  C21G H31G     16.659    106.45
N3G  C21G H32G     17.711    108.91
C22G C21G H31G     15.960    110.09
C22G C21G H32G     16.178    110.63
H31G C21G H32G      6.057    107.30
C21G C22G C23G     37.038    112.08
C21G C22G H33G     13.695    108.86
C21G C22G H34G     13.871    109.35
C23G C22G H33G     13.352    109.77
C23G C22G H34G     13.536    109.70
H33G C22G H34G      5.276    106.94
C22G C23G C24G     37.620    113.21
C22G C23G H35G     14.030    109.33
C22G C23G H36G     14.024    109.30
C24G C23G H35G     14.025    109.23
C24G C23G H36G     13.992    109.21
H35G C23G H36G      5.270    106.31
C23G C24G C25G     37.848    113.50
C23G C24G H37G     14.120    109.17
C23G C24G H38G     14.082    109.18
C25G C24G H37G     14.040    109.23
C25G C24G H38G     14.051    109.22
H37G C24G H38G      5.255    106.28
C24G C25G C26G     37.628    113.55
C24G C25G H39G     14.062    109.20
C24G C25G H40G     14.057    109.20
C26G C25G H39G     14.066    109.20
C26G C25G H40G     14.040    109.20
H39G C25G H40G      5.246    106.24
C25G C26G C27G     37.490    113.61
C25G C26G H41G     14.061    109.19
C25G C26G H42G     14.038    109.19
C27G C26G H41G     14.045    109.18
C27G C26G H42G     14.050    109.18
H41G C26G H42G      5.239    106.23
C26G C27G C28G     37.398    113.64
C26G C27G H43G     14.019    109.25
C26G C27G H44G     14.014    109.25
C28G C27G H43G     14.069    109.12
C28G C27G H44G     14.055    109.12
H43G C27G H44G      5.235    106.21
C27G C28G C29G     37.685    113.26
C27G C28G H45G     14.036    109.18
C27G C28G H46G     14.026    109.18
C29G C28G H45G     14.007    109.38
C29G C28G H46G     14.001    109.38
H45G C28G H46G      5.271    106.24
C28G C29G H47G     29.752    111.12
C28G C29G H48G     29.752    111.11
C28G C29G H67G     29.207    111.43
H47G C29G H48G     15.032    107.58
H47G C29G H67G     15.043    107.71
H48G C29G H67G     15.043    107.71
N4G  C30G C31G     42.077    113.21
N4G  C30G H49G     16.627    106.45
N4G  C30G H50G     17.668    108.91
C31G C30G H49G     15.947    110.10
C31G C30G H50G     16.117    110.63
H49G C30G H50G      6.055    107.30
C30G C31G C32G     36.763    112.10
C30G C31G H51G     13.660    108.86
C30G C31G H52G     13.863    109.36
C32G C31G H51G     13.334    109.77
C32G C31G H52G     13.523    109.68
H51G C31G H52G      5.270    106.93
C31G C32G C33G     37.594    113.20
C31G C32G H53G     14.017    109.33
C31G C32G H54G     14.025    109.31
C33G C32G H53G     14.011    109.23
C33G C32G H54G     13.999    109.21
H53G C32G H54G      5.272    106.32
C32G C33G C34G     37.884    113.51
C32G C33G H55G     14.113    109.17
C32G C33G H56G     14.102    109.18
C34G C33G H55G     14.047    109.23
C34G C33G H56G     14.062    109.22
H55G C33G H56G      5.256    106.27
C33G C34G C35G     37.763    113.54
C33G C34G H57G     14.062    109.20
C33G C34G H58G     14.081    109.20
C35G C34G H57G     14.072    109.20
C35G C34G H58G     14.061    109.20
H57G C34G H58G      5.251    106.24
C34G C35G C36G     37.639    113.61
C34G C35G H59G     14.064    109.19
C34G C35G H60G     14.070    109.19
C36G C35G H59G     14.061    109.18
C36G C35G H60G     14.065    109.18
H59G C35G H60G      5.243    106.23
C35G C36G C37G     37.534    113.63
C35G C36G H61G     14.020    109.25
C35G C36G H62G     14.043    109.25
C37G C36G H61G     14.084    109.12
C37G C36G H62G     14.068    109.12
H61G C36G H62G      5.240    106.22
C36G C37G C38G     37.743    113.26
C36G C37G H63G     14.043    109.18
C36G C37G H64G     14.040    109.18
C38G C37G H63G     14.012    109.38
C38G C37G H64G     14.012    109.37
H63G C37G H64G      5.273    106.24
C37G C38G H65G     29.756    111.12
C37G C38G H66G     29.747    111.12
C37G C38G H68G     29.211    111.43
H65G C38G H66G     15.034    107.58
H65G C38G H68G     15.043    107.71
H66G C38G H68G     15.043    107.71


DIHEDRALS
!
!V(dihedral) = Kchi(1 + cos(n(chi) - delta))
!
!Kchi: kcal/mole
!n: multiplicity
!delta: degrees
!
!atom types             Kchi     n    delta
!

N1G  C1G  C2G  C3G      0.5364   3      0.00
N1G  C1G  C2G  H3G      0.5288   3      0.00
N1G  C1G  C2G  H4G      0.5241   3      0.00
H1G  C1G  C2G  C3G      0.4950   3      0.00
H1G  C1G  C2G  H3G      0.5350   3      0.00
H1G  C1G  C2G  H4G      0.5027   3      0.00
H2G  C1G  C2G  C3G      0.5011   3      0.00
H2G  C1G  C2G  H3G      0.5032   3      0.00
H2G  C1G  C2G  H4G      0.5360   3      0.00
C2G  C1G  N1G  C11G     0.0871   6      0.00
C2G  C1G  N1G  C12G     0.0887   6      0.00
H1G  C1G  N1G  C11G     0.1001   6      0.00
H1G  C1G  N1G  C12G     0.0972   6    145.10
H2G  C1G  N1G  C11G     0.0967   6      0.00
H2G  C1G  N1G  C12G     0.1004   6      0.00
C1G  C2G  C3G  C4G      0.4640   3      0.00
C1G  C2G  C3G  H5G      0.4687   3      0.00
C1G  C2G  C3G  H6G      0.4688   3      0.00
H3G  C2G  C3G  C4G      0.4590   3      0.00
H3G  C2G  C3G  H5G      0.4743   3      0.00
H3G  C2G  C3G  H6G      0.5016   3      0.00
H4G  C2G  C3G  C4G      0.4601   3      0.00
H4G  C2G  C3G  H5G      0.5010   3      0.00
H4G  C2G  C3G  H6G      0.4763   3      0.00
C2G  C3G  C4G  C5G      0.4660   3      0.00
C2G  C3G  C4G  H7G      0.4621   3      0.00
C2G  C3G  C4G  H8G      0.4589   3      0.00
H5G  C3G  C4G  C5G      0.4625   3      0.00
H5G  C3G  C4G  H7G      0.4714   3      0.00
H5G  C3G  C4G  H8G      0.4977   3      0.00
H6G  C3G  C4G  C5G      0.4589   3      0.00
H6G  C3G  C4G  H7G      0.4969   3      0.00
H6G  C3G  C4G  H8G      0.4707   3      0.00
C3G  C4G  C5G  C6G      0.4587   3      0.00
C3G  C4G  C5G  H9G      0.4582   3      0.00
C3G  C4G  C5G  H10G     0.4587   3      0.00
H7G  C4G  C5G  C6G      0.4556   3      0.00
H7G  C4G  C5G  H9G      0.4680   3      0.00
H7G  C4G  C5G  H10G     0.4959   3      0.00
H8G  C4G  C5G  C6G      0.4564   3      0.00
H8G  C4G  C5G  H9G      0.4961   3      0.00
H8G  C4G  C5G  H10G     0.4707   3      0.00
C4G  C5G  C6G  C7G      0.4620   3      0.00
C4G  C5G  C6G  H11G     0.4593   3      0.00
C4G  C5G  C6G  H12G     0.4553   3      0.00
H9G  C5G  C6G  C7G      0.4603   3      0.00
H9G  C5G  C6G  H11G     0.4689   3      0.00
H9G  C5G  C6G  H12G     0.4956   3      0.00
H10G C5G  C6G  C7G      0.4556   3      0.00
H10G C5G  C6G  H11G     0.4947   3      0.00
H10G C5G  C6G  H12G     0.4681   3      0.00
C5G  C6G  C7G  C8G      0.4576   3      0.00
C5G  C6G  C7G  H13G     0.4564   3      0.00
C5G  C6G  C7G  H14G     0.4564   3      0.00
H11G C6G  C7G  C8G      0.4571   3      0.00
H11G C6G  C7G  H13G     0.4678   3      0.00
H11G C6G  C7G  H14G     0.4960   3      0.00
H12G C6G  C7G  C8G      0.4581   3      0.00
H12G C6G  C7G  H13G     0.4961   3      0.00
H12G C6G  C7G  H14G     0.4711   3      0.00
C6G  C7G  C8G  C9G      0.4662   3      0.00
C6G  C7G  C8G  H15G     0.4624   3      0.00
C6G  C7G  C8G  H16G     0.4579   3      0.00
H13G C7G  C8G  C9G      0.4642   3      0.00
H13G C7G  C8G  H15G     0.4713   3      0.00
H13G C7G  C8G  H16G     0.4976   3      0.00
H14G C7G  C8G  C9G      0.4586   3      0.00
H14G C7G  C8G  H15G     0.4969   3      0.00
H14G C7G  C8G  H16G     0.4707   3      0.00
C7G  C8G  C9G  C10G     0.4606   3      0.00
C7G  C8G  C9G  H17G     0.4598   3      0.00
C7G  C8G  C9G  H18G     0.4589   3      0.00
H15G C8G  C9G  C10G     0.4673   3      0.00
H15G C8G  C9G  H17G     0.4732   3      0.00
H15G C8G  C9G  H18G     0.5013   3      0.00
H16G C8G  C9G  C10G     0.4676   3      0.00
H16G C8G  C9G  H17G     0.5015   3      0.00
H16G C8G  C9G  H18G     0.4773   3      0.00
C8G  C9G  C10G N2G      0.5396   3      0.00
C8G  C9G  C10G H19G     0.5005   3      0.00
C8G  C9G  C10G H20G     0.4940   3      0.00
H17G C9G  C10G N2G      0.5335   3      0.00
H17G C9G  C10G H19G     0.5019   3      0.00
H17G C9G  C10G H20G     0.5358   3      0.00
H18G C9G  C10G N2G      0.5248   3      0.00
H18G C9G  C10G H19G     0.5348   3      0.00
H18G C9G  C10G H20G     0.5031   3      0.00
C9G  C10G N2G  C13G     0.0873   6      0.00
C9G  C10G N2G  C14G     0.0859   6      0.00
H19G C10G N2G  C13G     0.0995   6      0.00
H19G C10G N2G  C14G     0.0969   6      0.00
H20G C10G N2G  C13G     0.0969   6      0.00
H20G C10G N2G  C14G     0.1003   6      0.00
C1G  N1G  C11G C15G     0.4661   2    180.00
C1G  N1G  C11G H21G     0.4405   2    180.00
C12G N1G  C11G C15G     0.5089   2    180.00
C12G N1G  C11G H21G     0.4672   2    180.00
C1G  N1G  C12G C16G     0.4539   2    180.00
C1G  N1G  C12G H22G     0.4319   2    180.00
C11G N1G  C12G C16G     0.5061   2    180.00
C11G N1G  C12G H22G     0.4594   2    180.00
C10G N2G  C13G C18G     0.4534   2    180.00
C10G N2G  C13G H23G     0.4366   2    180.00
C14G N2G  C13G C18G     0.5057   2    180.00
C14G N2G  C13G H23G     0.4674   2    180.00
C10G N2G  C14G C17G     0.4461   2    180.00
C10G N2G  C14G H24G     0.4315   2    180.00
C13G N2G  C14G C17G     0.5017   2    180.00
C13G N2G  C14G H24G     0.4587   2    180.00
N1G  C11G C15G C19G     0.6084   2    180.00
N1G  C11G C15G H25G     0.6240   2    180.00
H21G C11G C15G C19G     0.5966   2    180.00
H21G C11G C15G H25G     0.6485   2    180.00
N1G  C12G C16G C19G     0.6022   2    180.00
N1G  C12G C16G H26G     0.6304   2    180.00
H22G C12G C16G C19G     0.5999   2    180.00
H22G C12G C16G H26G     0.6512   2    180.00
N2G  C13G C18G C20G     0.6057   2    180.00
N2G  C13G C18G H28G     0.6202   2    180.00
H23G C13G C18G C20G     0.5908   2    180.00
H23G C13G C18G H28G     0.6484   2    180.00
N2G  C14G C17G C20G     0.6027   2    180.00
N2G  C14G C17G H27G     0.6261   2    180.00
H24G C14G C17G C20G     0.5984   2    180.00
H24G C14G C17G H27G     0.6508   2    180.00
C11G C15G C19G C16G     0.4305   2    180.00
C11G C15G C19G N3G      0.5233   2    180.00
H25G C15G C19G C16G     0.4744   2    180.00
H25G C15G C19G N3G      0.5642   2    180.00
C12G C16G C19G C15G     0.4282   2    180.00
C12G C16G C19G N3G      0.4980   2    180.00
H26G C16G C19G C15G     0.4620   2    180.00
H26G C16G C19G N3G      0.5739   2    180.00
C14G C17G C20G C18G     0.4264   2    180.00
C14G C17G C20G N4G      0.4876   2    180.00
H27G C17G C20G C18G     0.4618   2    180.00
H27G C17G C20G N4G      0.5697   2    180.00
C13G C18G C20G C17G     0.4248   2    180.00
C13G C18G C20G N4G      0.5044   2    180.00
H28G C18G C20G C17G     0.4739   2    180.00
H28G C18G C20G N4G      0.5633   2    180.00
C15G C19G N3G  C21G     0.4874   2    180.00
C15G C19G N3G  H29G     0.6115   2    180.00
C16G C19G N3G  C21G     0.5523   2    180.00
C16G C19G N3G  H29G     0.5290   2    180.00
C17G C20G N4G  C30G     0.5306   2    180.00
C17G C20G N4G  H30G     0.5173   2    180.00
C18G C20G N4G  C30G     0.4642   2    180.00
C18G C20G N4G  H30G     0.5931   2    180.00
C19G N3G  C21G C22G     0.0913   6     95.22
C19G N3G  C21G H31G     0.1055   6      0.00
C19G N3G  C21G H32G     0.0965   6    218.74
H29G N3G  C21G C22G     0.0846   6      0.00
H29G N3G  C21G H31G     0.0975   6      0.00
H29G N3G  C21G H32G     0.0984   6      0.00
C20G N4G  C30G C31G     0.0883   6     95.16
C20G N4G  C30G H49G     0.1049   6      0.00
C20G N4G  C30G H50G     0.0959   6    218.66
H30G N4G  C30G C31G     0.0818   6      0.00
H30G N4G  C30G H49G     0.0974   6      0.00
H30G N4G  C30G H50G     0.0979   6      0.00
N3G  C21G C22G C23G     0.4905   3      0.00
N3G  C21G C22G H33G     0.5037   3      0.00
N3G  C21G C22G H34G     0.5020   3      0.00
H31G C21G C22G C23G     0.4811   3      0.00
H31G C21G C22G H33G     0.5239   3      0.00
H31G C21G C22G H34G     0.4876   3      0.00
H32G C21G C22G C23G     0.4818   3      0.00
H32G C21G C22G H33G     0.4897   3      0.00
H32G C21G C22G H34G     0.5243   3      0.00
C21G C22G C23G C24G     0.4374   3      0.00
C21G C22G C23G H35G     0.4570   3      0.00
C21G C22G C23G H36G     0.4570   3      0.00
H33G C22G C23G C24G     0.4513   3      0.00
H33G C22G C23G H35G     0.4685   3      0.00
H33G C22G C23G H36G     0.4968   3      0.00
H34G C22G C23G C24G     0.4523   3      0.00
H34G C22G C23G H35G     0.4972   3      0.00
H34G C22G C23G H36G     0.4695   3      0.00
C22G C23G C24G C25G     0.4348   3      0.00
C22G C23G C24G H37G     0.4516   3      0.00
C22G C23G C24G H38G     0.4513   3      0.00
H35G C23G C24G C25G     0.4506   3      0.00
H35G C23G C24G H37G     0.4668   3      0.00
H35G C23G C24G H38G     0.4948   3      0.00
H36G C23G C24G C25G     0.4506   3      0.00
H36G C23G C24G H37G     0.4949   3      0.00
H36G C23G C24G H38G     0.4672   3      0.00
C23G C24G C25G C26G     0.4357   3      0.00
C23G C24G C25G H39G     0.4514   3      0.00
C23G C24G C25G H40G     0.4505   3      0.00
H37G C24G C25G C26G     0.4506   3      0.00
H37G C24G C25G H39G     0.4655   3      0.00
H37G C24G C25G H40G     0.4943   3      0.00
H38G C24G C25G C26G     0.4500   3      0.00
H38G C24G C25G H39G     0.4942   3      0.00
H38G C24G C25G H40G     0.4653   3      0.00
C24G C25G C26G C27G     0.4331   3      0.00
C24G C25G C26G H41G     0.4498   3      0.00
C24G C25G C26G H42G     0.4493   3      0.00
H39G C25G C26G C27G     0.4490   3      0.00
H39G C25G C26G H41G     0.4646   3      0.00
H39G C25G C26G H42G     0.4935   3      0.00
H40G C25G C26G C27G     0.4489   3      0.00
H40G C25G C26G H41G     0.4937   3      0.00
H40G C25G C26G H42G     0.4646   3      0.00
C25G C26G C27G C28G     0.4322   3      0.00
C25G C26G C27G H43G     0.4494   3      0.00
C25G C26G C27G H44G     0.4490   3      0.00
H41G C26G C27G C28G     0.4486   3      0.00
H41G C26G C27G H43G     0.4638   3      0.00
H41G C26G C27G H44G     0.4935   3      0.00
H42G C26G C27G C28G     0.4483   3      0.00
H42G C26G C27G H43G     0.4934   3      0.00
H42G C26G C27G H44G     0.4638   3      0.00
C26G C27G C28G C29G     0.4347   3      0.00
C26G C27G C28G H45G     0.4496   3      0.00
C26G C27G C28G H46G     0.4492   3      0.00
H43G C27G C28G C29G     0.4510   3      0.00
H43G C27G C28G H45G     0.4639   3      0.00
H43G C27G C28G H46G     0.4942   3      0.00
H44G C27G C28G C29G     0.4509   3      0.00
H44G C27G C28G H45G     0.4943   3      0.00
H44G C27G C28G H46G     0.4637   3      0.00
C27G C28G C29G H47G     0.4463   3      0.00
C27G C28G C29G H48G     0.4463   3      0.00
C27G C28G C29G H67G     0.4543   3      0.00
H45G C28G C29G H47G     0.4630   3      0.00
H45G C28G C29G H48G     0.4892   3      0.00
H45G C28G C29G H67G     0.4680   3      0.00
H46G C28G C29G H47G     0.4891   3      0.00
H46G C28G C29G H48G     0.4630   3      0.00
H46G C28G C29G H67G     0.4679   3      0.00
N4G  C30G C31G C32G     0.4860   3      0.00
N4G  C30G C31G H51G     0.5011   3      0.00
N4G  C30G C31G H52G     0.5000   3      0.00
H49G C30G C31G C32G     0.4810   3      0.00
H49G C30G C31G H51G     0.5240   3      0.00
H49G C30G C31G H52G     0.4871   3      0.00
H50G C30G C31G C32G     0.4812   3      0.00
H50G C30G C31G H51G     0.4892   3      0.00
H50G C30G C31G H52G     0.5242   3      0.00
C30G C31G C32G C33G     0.4347   3      0.00
C30G C31G C32G H53G     0.4556   3      0.00
C30G C31G C32G H54G     0.4560   3      0.00
H51G C31G C32G C33G     0.4512   3      0.00
H51G C31G C32G H53G     0.4683   3      0.00
H51G C31G C32G H54G     0.4968   3      0.00
H52G C31G C32G C33G     0.4523   3      0.00
H52G C31G C32G H53G     0.4976   3      0.00
H52G C31G C32G H54G     0.4693   3      0.00
C31G C32G C33G C34G     0.4357   3      0.00
C31G C32G C33G H55G     0.4517   3      0.00
C31G C32G C33G H56G     0.4520   3      0.00
H53G C32G C33G C34G     0.4508   3      0.00
H53G C32G C33G H55G     0.4668   3      0.00
H53G C32G C33G H56G     0.4949   3      0.00
H54G C32G C33G C34G     0.4511   3      0.00
H54G C32G C33G H55G     0.4949   3      0.00
H54G C32G C33G H56G     0.4672   3      0.00
C32G C33G C34G C35G     0.4347   3      0.00
C32G C33G C34G H57G     0.4507   3      0.00
C32G C33G C34G H58G     0.4505   3      0.00
H55G C33G C34G C35G     0.4506   3      0.00
H55G C33G C34G H57G     0.4659   3      0.00
H55G C33G C34G H58G     0.4944   3      0.00
H56G C33G C34G C35G     0.4503   3      0.00
H56G C33G C34G H57G     0.4944   3      0.00
H56G C33G C34G H58G     0.4655   3      0.00
C33G C34G C35G C36G     0.4340   3      0.00
C33G C34G C35G H59G     0.4499   3      0.00
C33G C34G C35G H60G     0.4501   3      0.00
H57G C34G C35G C36G     0.4492   3      0.00
H57G C34G C35G H59G     0.4649   3      0.00
H57G C34G C35G H60G     0.4937   3      0.00
H58G C34G C35G C36G     0.4494   3      0.00
H58G C34G C35G H59G     0.4937   3      0.00
H58G C34G C35G H60G     0.4650   3      0.00
C34G C35G C36G C37G     0.4323   3      0.00
C34G C35G C36G H61G     0.4491   3      0.00
C34G C35G C36G H62G     0.4492   3      0.00
H59G C35G C36G C37G     0.4491   3      0.00
H59G C35G C36G H61G     0.4642   3      0.00
H59G C35G C36G H62G     0.4936   3      0.00
H60G C35G C36G C37G     0.4487   3      0.00
H60G C35G C36G H61G     0.4935   3      0.00
H60G C35G C36G H62G     0.4643   3      0.00
C35G C36G C37G C38G     0.4349   3      0.00
C35G C36G C37G H63G     0.4495   3      0.00
C35G C36G C37G H64G     0.4498   3      0.00
H61G C36G C37G C38G     0.4511   3      0.00
H61G C36G C37G H63G     0.4640   3      0.00
H61G C36G C37G H64G     0.4944   3      0.00
H62G C36G C37G C38G     0.4510   3      0.00
H62G C36G C37G H63G     0.4944   3      0.00
H62G C36G C37G H64G     0.4639   3      0.00
C36G C37G C38G H65G     0.4464   3      0.00
C36G C37G C38G H66G     0.4464   3      0.00
C36G C37G C38G H68G     0.4543   3      0.00
H63G C37G C38G H65G     0.4631   3      0.00
H63G C37G C38G H66G     0.4893   3      0.00
H63G C37G C38G H68G     0.4680   3      0.00
H64G C37G C38G H65G     0.4893   3      0.00
H64G C37G C38G H66G     0.4632   3      0.00
H64G C37G C38G H68G     0.4680   3      0.00

IMPROPER
!
!V(improper) = Kpsi(psi - psi0)**2
!
!Kpsi: kcal/mole/rad**2
!psi0: degrees
!note that the second column of numbers (0) is ignored
!
!atom types             Kpsi        0  psi0
!


NONBONDED nbxmod  5 atom cdiel shift vatom vdistance vswitch -
cutnb 14.0 ctofnb 12.0 ctonnb 10.0 eps 1.0 e14fac 1.0 wmin 1.5
                !adm jr., 5/08/91, suggested cutoff scheme
!
!V(Lennard-Jones) = Eps(i,j)*[(Rmin(i,j)/r(i,j))**12 - 2(Rmin(i,j)/r(i,j))**6]
!
!epsilon [kcal/mole]: Eps(i,j) = sqrt(eps(i) * eps(j))
!Rmin/2  [A]:         Rmin(i,j) = Rmin/2(i) + Rmin/2(j)
!
!atom  ignored   epsilon     Rmin/2  ignored   eps,1-4     Rmin/2,1-4
!

C1G      0.0     -0.1050     1.9255    ! 
C2G      0.0     -0.1050     1.9255    ! 
C3G      0.0     -0.1050     1.9255    ! 
C4G      0.0     -0.1050     1.9255    ! 
C5G      0.0     -0.1050     1.9255    ! 
C6G      0.0     -0.1050     1.9255    ! 
C7G      0.0     -0.1050     1.9255    ! 
C8G      0.0     -0.1050     1.9255    ! 
C9G      0.0     -0.1050     1.9255    ! 
C10G     0.0     -0.1050     1.9255    ! 
N1G      0.0     -0.0690     1.8300    ! 
N2G      0.0     -0.0690     1.8300    ! 
C11G     0.0     -0.1050     1.9255    ! 
C12G     0.0     -0.1050     1.9255    ! 
C13G     0.0     -0.1050     1.9255    ! 
C14G     0.0     -0.1050     1.9255    ! 
C15G     0.0     -0.1050     1.9255    ! 
C16G     0.0     -0.1050     1.9255    ! 
C17G     0.0     -0.1050     1.9255    ! 
C18G     0.0     -0.1050     1.9255    ! 
C19G     0.0     -0.1050     1.9255    ! 
C20G     0.0     -0.1050     1.9255    ! 
N3G      0.0     -0.0690     1.8300    ! 
N4G      0.0     -0.0690     1.8300    ! 
C21G     0.0     -0.1050     1.9255    ! 
C22G     0.0     -0.1050     1.9255    ! 
C23G     0.0     -0.1050     1.9255    ! 
C24G     0.0     -0.1050     1.9255    ! 
C25G     0.0     -0.1050     1.9255    ! 
C26G     0.0     -0.1050     1.9255    ! 
C27G     0.0     -0.1050     1.9255    ! 
C28G     0.0     -0.1050     1.9255    ! 
C29G     0.0     -0.1050     1.9255    ! 
C30G     0.0     -0.1050     1.9255    ! 
C31G     0.0     -0.1050     1.9255    ! 
C32G     0.0     -0.1050     1.9255    ! 
C33G     0.0     -0.1050     1.9255    ! 
C34G     0.0     -0.1050     1.9255    ! 
C35G     0.0     -0.1050     1.9255    ! 
C36G     0.0     -0.1050     1.9255    ! 
C37G     0.0     -0.1050     1.9255    ! 
C38G     0.0     -0.1050     1.9255    ! 
H1G      0.0     -0.0440     1.4430    ! 
H2G      0.0     -0.0440     1.4430    ! 
H3G      0.0     -0.0440     1.4430    ! 
H4G      0.0     -0.0440     1.4430    ! 
H5G      0.0     -0.0440     1.4430    ! 
H6G      0.0     -0.0440     1.4430    ! 
H7G      0.0     -0.0440     1.4430    ! 
H8G      0.0     -0.0440     1.4430    ! 
H9G      0.0     -0.0440     1.4430    ! 
H10G     0.0     -0.0440     1.4430    ! 
H11G     0.0     -0.0440     1.4430    ! 
H12G     0.0     -0.0440     1.4430    ! 
H13G     0.0     -0.0440     1.4430    ! 
H14G     0.0     -0.0440     1.4430    ! 
H15G     0.0     -0.0440     1.4430    ! 
H16G     0.0     -0.0440     1.4430    ! 
H17G     0.0     -0.0440     1.4430    ! 
H18G     0.0     -0.0440     1.4430    ! 
H19G     0.0     -0.0440     1.4430    ! 
H20G     0.0     -0.0440     1.4430    ! 
H21G     0.0     -0.0440     1.4430    ! 
H22G     0.0     -0.0440     1.4430    ! 
H23G     0.0     -0.0440     1.4430    ! 
H24G     0.0     -0.0440     1.4430    ! 
H25G     0.0     -0.0440     1.4430    ! 
H26G     0.0     -0.0440     1.4430    ! 
H27G     0.0     -0.0440     1.4430    ! 
H28G     0.0     -0.0440     1.4430    ! 
H29G     0.0     -0.0440     1.4430    ! 
H30G     0.0     -0.0440     1.4430    ! 
H31G     0.0     -0.0440     1.4430    ! 
H32G     0.0     -0.0440     1.4430    ! 
H33G     0.0     -0.0440     1.4430    ! 
H34G     0.0     -0.0440     1.4430    ! 
H35G     0.0     -0.0440     1.4430    ! 
H36G     0.0     -0.0440     1.4430    ! 
H37G     0.0     -0.0440     1.4430    ! 
H38G     0.0     -0.0440     1.4430    ! 
H39G     0.0     -0.0440     1.4430    ! 
H40G     0.0     -0.0440     1.4430    ! 
H41G     0.0     -0.0440     1.4430    ! 
H42G     0.0     -0.0440     1.4430    ! 
H43G     0.0     -0.0440     1.4430    ! 
H44G     0.0     -0.0440     1.4430    ! 
H45G     0.0     -0.0440     1.4430    ! 
H46G     0.0     -0.0440     1.4430    ! 
H47G     0.0     -0.0440     1.4430    ! 
H48G     0.0     -0.0440     1.4430    ! 
H49G     0.0     -0.0440     1.4430    ! 
H50G     0.0     -0.0440     1.4430    ! 
H51G     0.0     -0.0440     1.4430    ! 
H52G     0.0     -0.0440     1.4430    ! 
H53G     0.0     -0.0440     1.4430    ! 
H54G     0.0     -0.0440     1.4430    ! 
H55G     0.0     -0.0440     1.4430    ! 
H56G     0.0     -0.0440     1.4430    ! 
H57G     0.0     -0.0440     1.4430    ! 
H58G     0.0     -0.0440     1.4430    ! 
H59G     0.0     -0.0440     1.4430    ! 
H60G     0.0     -0.0440     1.4430    ! 
H61G     0.0     -0.0440     1.4430    ! 
H62G     0.0     -0.0440     1.4430    ! 
H63G     0.0     -0.0440     1.4430    ! 
H64G     0.0     -0.0440     1.4430    ! 
H65G     0.0     -0.0440     1.4430    ! 
H66G     0.0     -0.0440     1.4430    ! 
H67G     0.0     -0.0440     1.4430    ! 
H68G     0.0     -0.0440     1.4430    ! 
END
