# Supplementary material for: A Systematic Approach: Molecular Dynamics Study and Parametrisation of Gemini Type Cationic Surfactants
Source: Int J Mol Sci. 2021 Oct 10;22(20):10939. doi: 10.3390/ijms222010939 (PMC8536075; doi:10.3390/ijms222010939)
Supplement: Supplementary file 1 [file ijms-22-10939-s001.zip › Force_fields/Alk10_09/Alk10_09.pdb]

REMARK original generated coordinate pdb file
ATOM      1  C1G A0E X   1      -4.753  -3.015   2.287  1.00  0.00      GEM  C
ATOM      2  C2G A0E X   1      -3.221  -3.026   2.281  1.00  0.00      GEM  C
ATOM      3  C3G A0E X   1      -2.648  -1.602   2.228  1.00  0.00      GEM  C
ATOM      4  C4G A0E X   1      -1.113  -1.571   2.225  1.00  0.00      GEM  C
ATOM      5  C5G A0E X   1      -0.536  -0.150   2.161  1.00  0.00      GEM  C
ATOM      6  C6G A0E X   1       0.999  -0.111   2.161  1.00  0.00      GEM  C
ATOM      7  C7G A0E X   1       1.573   1.311   2.085  1.00  0.00      GEM  C
ATOM      8  C8G A0E X   1       3.107   1.352   2.088  1.00  0.00      GEM  C
ATOM      9  C9G A0E X   1       3.668   2.778   2.002  1.00  0.00      GEM  C
ATOM     10 C10G A0E X   1       5.200   2.786   2.010  1.00  0.00      GEM  C
ATOM     11  N1G A0E X   1      -5.323  -4.384   2.335  1.00  0.00      GEM  N
ATOM     12  N2G A0E X   1       5.750   4.161   1.917  1.00  0.00      GEM  N
ATOM     13 C11G A0E X   1      -5.599  -5.059   1.186  1.00  0.00      GEM  C
ATOM     14 C12G A0E X   1      -5.528  -5.004   3.533  1.00  0.00      GEM  C
ATOM     15 C13G A0E X   1       5.995   4.725   0.704  1.00  0.00      GEM  C
ATOM     16 C14G A0E X   1       5.961   4.897   3.046  1.00  0.00      GEM  C
ATOM     17 C15G A0E X   1      -6.087  -6.341   1.188  1.00  0.00      GEM  C
ATOM     18 C16G A0E X   1      -6.010  -6.282   3.612  1.00  0.00      GEM  C
ATOM     19 C17G A0E X   1       6.417   6.186   2.992  1.00  0.00      GEM  C
ATOM     20 C18G A0E X   1       6.455   6.011   0.573  1.00  0.00      GEM  C
ATOM     21 C19G A0E X   1      -6.313  -7.016   2.425  1.00  0.00      GEM  C
ATOM     22 C20G A0E X   1       6.682   6.809   1.734  1.00  0.00      GEM  C
ATOM     23  N3G A0E X   1      -6.776  -8.272   2.505  1.00  0.00      GEM  N
ATOM     24  N4G A0E X   1       7.112   8.078   1.684  1.00  0.00      GEM  N
ATOM     25 C21G A0E X   1      -7.171  -9.124   1.381  1.00  0.00      GEM  C
ATOM     26 C22G A0E X   1      -8.620  -8.891   0.924  1.00  0.00      GEM  C
ATOM     27 C23G A0E X   1      -9.014  -9.815  -0.237  1.00  0.00      GEM  C
ATOM     28 C24G A0E X   1     -10.464  -9.616  -0.703  1.00  0.00      GEM  C
ATOM     29 C25G A0E X   1     -10.864 -10.534  -1.866  1.00  0.00      GEM  C
ATOM     30 C26G A0E X   1     -12.313 -10.336  -2.333  1.00  0.00      GEM  C
ATOM     31 C27G A0E X   1     -12.716 -11.254  -3.495  1.00  0.00      GEM  C
ATOM     32 C28G A0E X   1     -14.165 -11.057  -3.963  1.00  0.00      GEM  C
ATOM     33 C29G A0E X   1     -14.557 -11.978  -5.125  1.00  0.00      GEM  C
ATOM     34 C30G A0E X   1       7.464   8.828   0.476  1.00  0.00      GEM  C
ATOM     35 C31G A0E X   1       8.911   8.591   0.016  1.00  0.00      GEM  C
ATOM     36 C32G A0E X   1       9.260   9.406  -1.236  1.00  0.00      GEM  C
ATOM     37 C33G A0E X   1      10.707   9.201  -1.708  1.00  0.00      GEM  C
ATOM     38 C34G A0E X   1      11.062  10.010  -2.964  1.00  0.00      GEM  C
ATOM     39 C35G A0E X   1      12.509   9.805  -3.436  1.00  0.00      GEM  C
ATOM     40 C36G A0E X   1      12.866  10.613  -4.691  1.00  0.00      GEM  C
ATOM     41 C37G A0E X   1      14.312  10.409  -5.164  1.00  0.00      GEM  C
ATOM     42 C38G A0E X   1      14.660  11.219  -6.419  1.00  0.00      GEM  C
ATOM     43  H1G A0E X   1      -5.143  -2.474   3.166  1.00  0.00      GEM  H
ATOM     44  H2G A0E X   1      -5.151  -2.532   1.379  1.00  0.00      GEM  H
ATOM     45  H3G A0E X   1      -2.858  -3.541   3.185  1.00  0.00      GEM  H
ATOM     46  H4G A0E X   1      -2.867  -3.604   1.412  1.00  0.00      GEM  H
ATOM     47  H5G A0E X   1      -3.024  -1.092   1.328  1.00  0.00      GEM  H
ATOM     48  H6G A0E X   1      -3.021  -1.027   3.090  1.00  0.00      GEM  H
ATOM     49  H7G A0E X   1      -0.739  -2.076   3.128  1.00  0.00      GEM  H
ATOM     50  H8G A0E X   1      -0.741  -2.153   1.367  1.00  0.00      GEM  H
ATOM     51  H9G A0E X   1      -0.911   0.352   1.256  1.00  0.00      GEM  H
ATOM     52 H10G A0E X   1      -0.913   0.433   3.016  1.00  0.00      GEM  H
ATOM     53 H11G A0E X   1       1.375  -0.606   3.071  1.00  0.00      GEM  H
ATOM     54 H12G A0E X   1       1.377  -0.700   1.311  1.00  0.00      GEM  H
ATOM     55 H13G A0E X   1       1.200   1.804   1.174  1.00  0.00      GEM  H
ATOM     56 H14G A0E X   1       1.193   1.901   2.934  1.00  0.00      GEM  H
ATOM     57 H15G A0E X   1       3.482   0.867   3.003  1.00  0.00      GEM  H
ATOM     58 H16G A0E X   1       3.489   0.758   1.243  1.00  0.00      GEM  H
ATOM     59 H17G A0E X   1       3.309   3.264   1.080  1.00  0.00      GEM  H
ATOM     60 H18G A0E X   1       3.298   3.377   2.850  1.00  0.00      GEM  H
ATOM     61 H19G A0E X   1       5.595   2.343   2.939  1.00  0.00      GEM  H
ATOM     62 H20G A0E X   1       5.605   2.218   1.155  1.00  0.00      GEM  H
ATOM     63 H21G A0E X   1      -5.417  -4.514   0.260  1.00  0.00      GEM  H
ATOM     64 H22G A0E X   1      -5.290  -4.416   4.419  1.00  0.00      GEM  H
ATOM     65 H23G A0E X   1       5.811   4.089  -0.161  1.00  0.00      GEM  H
ATOM     66 H24G A0E X   1       5.750   4.394   3.989  1.00  0.00      GEM  H
ATOM     67 H25G A0E X   1      -6.303  -6.817   0.235  1.00  0.00      GEM  H
ATOM     68 H26G A0E X   1      -6.166  -6.735   4.591  1.00  0.00      GEM  H
ATOM     69 H27G A0E X   1       6.578   6.736   3.920  1.00  0.00      GEM  H
ATOM     70 H28G A0E X   1       6.645   6.397  -0.425  1.00  0.00      GEM  H
ATOM     71 H29G A0E X   1      -6.939  -8.650   3.454  1.00  0.00      GEM  H
ATOM     72 H30G A0E X   1       7.281   8.550   2.589  1.00  0.00      GEM  H
ATOM     73 H31G A0E X   1      -7.044 -10.166   1.720  1.00  0.00      GEM  H
ATOM     74 H32G A0E X   1      -6.469  -8.963   0.545  1.00  0.00      GEM  H
ATOM     75 H33G A0E X   1      -9.295  -9.058   1.779  1.00  0.00      GEM  H
ATOM     76 H34G A0E X   1      -8.742  -7.839   0.620  1.00  0.00      GEM  H
ATOM     77 H35G A0E X   1      -8.334  -9.645  -1.085  1.00  0.00      GEM  H
ATOM     78 H36G A0E X   1      -8.872 -10.863   0.068  1.00  0.00      GEM  H
ATOM     79 H37G A0E X   1     -11.143  -9.788   0.146  1.00  0.00      GEM  H
ATOM     80 H38G A0E X   1     -10.606  -8.566  -1.004  1.00  0.00      GEM  H
ATOM     81 H39G A0E X   1     -10.184 -10.362  -2.715  1.00  0.00      GEM  H
ATOM     82 H40G A0E X   1     -10.721 -11.584  -1.565  1.00  0.00      GEM  H
ATOM     83 H41G A0E X   1     -12.994 -10.508  -1.484  1.00  0.00      GEM  H
ATOM     84 H42G A0E X   1     -12.456  -9.287  -2.634  1.00  0.00      GEM  H
ATOM     85 H43G A0E X   1     -12.036 -11.083  -4.345  1.00  0.00      GEM  H
ATOM     86 H44G A0E X   1     -12.574 -12.305  -3.195  1.00  0.00      GEM  H
ATOM     87 H45G A0E X   1     -14.845 -11.228  -3.115  1.00  0.00      GEM  H
ATOM     88 H46G A0E X   1     -14.307 -10.008  -4.265  1.00  0.00      GEM  H
ATOM     89 H47G A0E X   1     -13.916 -11.807  -6.000  1.00  0.00      GEM  H
ATOM     90 H48G A0E X   1     -14.457 -13.035  -4.842  1.00  0.00      GEM  H
ATOM     91 H49G A0E X   1       7.313   9.894   0.715  1.00  0.00      GEM  H
ATOM     92 H50G A0E X   1       6.753   8.568  -0.327  1.00  0.00      GEM  H
ATOM     93 H51G A0E X   1       9.595   8.860   0.838  1.00  0.00      GEM  H
ATOM     94 H52G A0E X   1       9.059   7.518  -0.186  1.00  0.00      GEM  H
ATOM     95 H53G A0E X   1       8.571   9.135  -2.051  1.00  0.00      GEM  H
ATOM     96 H54G A0E X   1       9.093  10.476  -1.033  1.00  0.00      GEM  H
ATOM     97 H55G A0E X   1      11.395   9.476  -0.893  1.00  0.00      GEM  H
ATOM     98 H56G A0E X   1      10.874   8.131  -1.906  1.00  0.00      GEM  H
ATOM     99 H57G A0E X   1      10.373   9.735  -3.778  1.00  0.00      GEM  H
ATOM    100 H58G A0E X   1      10.894  11.080  -2.765  1.00  0.00      GEM  H
ATOM    101 H59G A0E X   1      13.197  10.079  -2.621  1.00  0.00      GEM  H
ATOM    102 H60G A0E X   1      12.677   8.735  -3.634  1.00  0.00      GEM  H
ATOM    103 H61G A0E X   1      12.178  10.340  -5.507  1.00  0.00      GEM  H
ATOM    104 H62G A0E X   1      12.699  11.684  -4.494  1.00  0.00      GEM  H
ATOM    105 H63G A0E X   1      15.001  10.683  -4.350  1.00  0.00      GEM  H
ATOM    106 H64G A0E X   1      14.480   9.339  -5.362  1.00  0.00      GEM  H
ATOM    107 H65G A0E X   1      14.010  10.943  -7.261  1.00  0.00      GEM  H
ATOM    108 H66G A0E X   1      14.534  12.296  -6.242  1.00  0.00      GEM  H
ATOM    109 H67G A0E X   1     -15.597 -11.812  -5.435  1.00  0.00      GEM  H
ATOM    110 H68G A0E X   1      15.699  11.051  -6.730  1.00  0.00      GEM  H
END
