# Supplementary material for: A Systematic Approach: Molecular Dynamics Study and Parametrisation of Gemini Type Cationic Surfactants
Source: Int J Mol Sci. 2021 Oct 10;22(20):10939. doi: 10.3390/ijms222010939 (PMC8536075; doi:10.3390/ijms222010939)
Supplement: Supplementary file 1 [file ijms-22-10939-s001.zip › Force_fields/Alk10_09/Alk10_09.psf]

PSF

       4 !NTITLE
 REMARKS original generated structure x-plor psf file
 REMARKS topology C:/Users/Student2/Desktop/Dokumenty/do_VMD/FF/Batch4_OK/Alk10_09.top 
 REMARKS topology C:/Users/Student2/Desktop/Dokumenty/do_VMD/top_all36_lipid.rtf 
 REMARKS segment GEM { first NONE; last NONE; auto none  }

     110 !NATOM
       1 GEM  1    A0E  C1G  C1G   -0.402000       12.0110           0
       2 GEM  1    A0E  C2G  C2G    0.221000       12.0110           0
       3 GEM  1    A0E  C3G  C3G    0.099000       12.0110           0
       4 GEM  1    A0E  C4G  C4G   -0.112000       12.0110           0
       5 GEM  1    A0E  C5G  C5G    0.149000       12.0110           0
       6 GEM  1    A0E  C6G  C6G    0.151000       12.0110           0
       7 GEM  1    A0E  C7G  C7G   -0.108000       12.0110           0
       8 GEM  1    A0E  C8G  C8G    0.113000       12.0110           0
       9 GEM  1    A0E  C9G  C9G    0.200000       12.0110           0
      10 GEM  1    A0E  C10G C10G  -0.407000       12.0110           0
      11 GEM  1    A0E  N1G  N1G    0.289000       14.0070           0
      12 GEM  1    A0E  N2G  N2G    0.311000       14.0070           0
      13 GEM  1    A0E  C11G C11G  -0.187000       12.0110           0
      14 GEM  1    A0E  C12G C12G  -0.069000       12.0110           0
      15 GEM  1    A0E  C13G C13G  -0.196000       12.0110           0
      16 GEM  1    A0E  C14G C14G  -0.088000       12.0110           0
      17 GEM  1    A0E  C15G C15G  -0.318000       12.0110           0
      18 GEM  1    A0E  C16G C16G  -0.473000       12.0110           0
      19 GEM  1    A0E  C17G C17G  -0.449000       12.0110           0
      20 GEM  1    A0E  C18G C18G  -0.315000       12.0110           0
      21 GEM  1    A0E  C19G C19G   0.651000       12.0110           0
      22 GEM  1    A0E  C20G C20G   0.631000       12.0110           0
      23 GEM  1    A0E  N3G  N3G   -0.723000       14.0070           0
      24 GEM  1    A0E  N4G  N4G   -0.755000       14.0070           0
      25 GEM  1    A0E  C21G C21G   0.087000       12.0110           0
      26 GEM  1    A0E  C22G C22G   0.067000       12.0110           0
      27 GEM  1    A0E  C23G C23G  -0.036000       12.0110           0
      28 GEM  1    A0E  C24G C24G   0.144000       12.0110           0
      29 GEM  1    A0E  C25G C25G   0.074000       12.0110           0
      30 GEM  1    A0E  C26G C26G   0.002000       12.0110           0
      31 GEM  1    A0E  C27G C27G   0.047000       12.0110           0
      32 GEM  1    A0E  C28G C28G   0.250000       12.0110           0
      33 GEM  1    A0E  C29G C29G  -0.290000       12.0110           0
      34 GEM  1    A0E  C30G C30G   0.214000       12.0110           0
      35 GEM  1    A0E  C31G C31G   0.035000       12.0110           0
      36 GEM  1    A0E  C32G C32G  -0.021000       12.0110           0
      37 GEM  1    A0E  C33G C33G   0.108000       12.0110           0
      38 GEM  1    A0E  C34G C34G   0.153000       12.0110           0
      39 GEM  1    A0E  C35G C35G  -0.075000       12.0110           0
      40 GEM  1    A0E  C36G C36G   0.083000       12.0110           0
      41 GEM  1    A0E  C37G C37G   0.241000       12.0110           0
      42 GEM  1    A0E  C38G C38G  -0.303000       12.0110           0
      43 GEM  1    A0E  H1G  H1G    0.152000        1.0080           0
      44 GEM  1    A0E  H2G  H2G    0.169000        1.0080           0
      45 GEM  1    A0E  H3G  H3G   -0.027000        1.0080           0
      46 GEM  1    A0E  H4G  H4G   -0.018000        1.0080           0
      47 GEM  1    A0E  H5G  H5G   -0.021000        1.0080           0
      48 GEM  1    A0E  H6G  H6G   -0.014000        1.0080           0
      49 GEM  1    A0E  H7G  H7G    0.005000        1.0080           0
      50 GEM  1    A0E  H8G  H8G    0.003000        1.0080           0
      51 GEM  1    A0E  H9G  H9G   -0.043000        1.0080           0
      52 GEM  1    A0E  H10G H10G  -0.046000        1.0080           0
      53 GEM  1    A0E  H11G H11G  -0.048000        1.0080           0
      54 GEM  1    A0E  H12G H12G  -0.046000        1.0080           0
      55 GEM  1    A0E  H13G H13G   0.001000        1.0080           0
      56 GEM  1    A0E  H14G H14G   0.003000        1.0080           0
      57 GEM  1    A0E  H15G H15G  -0.017000        1.0080           0
      58 GEM  1    A0E  H16G H16G  -0.022000        1.0080           0
      59 GEM  1    A0E  H17G H17G  -0.014000        1.0080           0
      60 GEM  1    A0E  H18G H18G  -0.021000        1.0080           0
      61 GEM  1    A0E  H19G H19G   0.153000        1.0080           0
      62 GEM  1    A0E  H20G H20G   0.169000        1.0080           0
      63 GEM  1    A0E  H21G H21G   0.240000        1.0080           0
      64 GEM  1    A0E  H22G H22G   0.232000        1.0080           0
      65 GEM  1    A0E  H23G H23G   0.243000        1.0080           0
      66 GEM  1    A0E  H24G H24G   0.234000        1.0080           0
      67 GEM  1    A0E  H25G H25G   0.245000        1.0080           0
      68 GEM  1    A0E  H26G H26G   0.236000        1.0080           0
      69 GEM  1    A0E  H27G H27G   0.232000        1.0080           0
      70 GEM  1    A0E  H28G H28G   0.244000        1.0080           0
      71 GEM  1    A0E  H29G H29G   0.467000        1.0080           0
      72 GEM  1    A0E  H30G H30G   0.470000        1.0080           0
      73 GEM  1    A0E  H31G H31G   0.101000        1.0080           0
      74 GEM  1    A0E  H32G H32G   0.049000        1.0080           0
      75 GEM  1    A0E  H33G H33G   0.016000        1.0080           0
      76 GEM  1    A0E  H34G H34G  -0.017000        1.0080           0
      77 GEM  1    A0E  H35G H35G  -0.001000        1.0080           0
      78 GEM  1    A0E  H36G H36G  -0.017000        1.0080           0
      79 GEM  1    A0E  H37G H37G  -0.046000        1.0080           0
      80 GEM  1    A0E  H38G H38G  -0.038000        1.0080           0
      81 GEM  1    A0E  H39G H39G  -0.035000        1.0080           0
      82 GEM  1    A0E  H40G H40G  -0.029000        1.0080           0
      83 GEM  1    A0E  H41G H41G  -0.023000        1.0080           0
      84 GEM  1    A0E  H42G H42G  -0.026000        1.0080           0
      85 GEM  1    A0E  H43G H43G  -0.022000        1.0080           0
      86 GEM  1    A0E  H44G H44G  -0.025000        1.0080           0
      87 GEM  1    A0E  H45G H45G  -0.055000        1.0080           0
      88 GEM  1    A0E  H46G H46G  -0.054000        1.0080           0
      89 GEM  1    A0E  H47G H47G   0.055000        1.0080           0
      90 GEM  1    A0E  H48G H48G   0.056000        1.0080           0
      91 GEM  1    A0E  H49G H49G   0.064000        1.0080           0
      92 GEM  1    A0E  H50G H50G   0.023000        1.0080           0
      93 GEM  1    A0E  H51G H51G   0.016000        1.0080           0
      94 GEM  1    A0E  H52G H52G  -0.015000        1.0080           0
      95 GEM  1    A0E  H53G H53G  -0.009000        1.0080           0
      96 GEM  1    A0E  H54G H54G  -0.020000        1.0080           0
      97 GEM  1    A0E  H55G H55G  -0.040000        1.0080           0
      98 GEM  1    A0E  H56G H56G  -0.032000        1.0080           0
      99 GEM  1    A0E  H57G H57G  -0.051000        1.0080           0
     100 GEM  1    A0E  H58G H58G  -0.044000        1.0080           0
     101 GEM  1    A0E  H59G H59G  -0.010000        1.0080           0
     102 GEM  1    A0E  H60G H60G  -0.011000        1.0080           0
     103 GEM  1    A0E  H61G H61G  -0.028000        1.0080           0
     104 GEM  1    A0E  H62G H62G  -0.031000        1.0080           0
     105 GEM  1    A0E  H63G H63G  -0.050000        1.0080           0
     106 GEM  1    A0E  H64G H64G  -0.051000        1.0080           0
     107 GEM  1    A0E  H65G H65G   0.058000        1.0080           0
     108 GEM  1    A0E  H66G H66G   0.058000        1.0080           0
     109 GEM  1    A0E  H67G H67G   0.062000        1.0080           0
     110 GEM  1    A0E  H68G H68G   0.065000        1.0080           0

     111 !NBOND: bonds
       1       2       1      11       1      43       1      44
       2       3       2      45       2      46       3       4
       3      47       3      48       4       5       4      49
       4      50       5       6       5      51       5      52
       6       7       6      53       6      54       7       8
       7      55       7      56       8       9       8      57
       8      58       9      10       9      59       9      60
      10      12      10      61      10      62      11      13
      11      14      12      15      12      16      13      17
      13      63      14      18      14      64      15      20
      15      65      16      19      16      66      17      21
      17      67      18      21      18      68      19      22
      19      69      20      22      20      70      21      23
      22      24      23      25      23      71      24      34
      24      72      25      26      25      73      25      74
      26      27      26      75      26      76      27      28
      27      77      27      78      28      29      28      79
      28      80      29      30      29      81      29      82
      30      31      30      83      30      84      31      32
      31      85      31      86      32      33      32      87
      32      88      33      89      33      90      33     109
      34      35      34      91      34      92      35      36
      35      93      35      94      36      37      36      95
      36      96      37      38      37      97      37      98
      38      39      38      99      38     100      39      40
      39     101      39     102      40      41      40     103
      40     104      41      42      41     105      41     106
      42     107      42     108      42     110

     210 !NTHETA: angles
       1       2       3       1       2      45       1       2      46
       1      11      13       1      11      14       2       1      11
       2       1      43       2       1      44       2       3       4
       2       3      47       2       3      48       3       2      45
       3       2      46       3       4       5       3       4      49
       3       4      50       4       3      47       4       3      48
       4       5       6       4       5      51       4       5      52
       5       4      49       5       4      50       5       6       7
       5       6      53       5       6      54       6       5      51
       6       5      52       6       7       8       6       7      55
       6       7      56       7       6      53       7       6      54
       7       8       9       7       8      57       7       8      58
       8       7      55       8       7      56       8       9      10
       8       9      59       8       9      60       9       8      57
       9       8      58       9      10      12       9      10      61
       9      10      62      10       9      59      10       9      60
      10      12      15      10      12      16      11       1      43
      11       1      44      11      13      17      11      13      63
      11      14      18      11      14      64      12      10      61
      12      10      62      12      15      20      12      15      65
      12      16      19      12      16      66      13      11      14
      13      17      21      13      17      67      14      18      21
      14      18      68      15      12      16      15      20      22
      15      20      70      16      19      22      16      19      69
      17      13      63      17      21      18      17      21      23
      18      14      64      18      21      23      19      16      66
      19      22      20      19      22      24      20      15      65
      20      22      24      21      17      67      21      18      68
      21      23      25      21      23      71      22      19      69
      22      20      70      22      24      34      22      24      72
      23      25      26      23      25      73      23      25      74
      24      34      35      24      34      91      24      34      92
      25      23      71      25      26      27      25      26      75
      25      26      76      26      25      73      26      25      74
      26      27      28      26      27      77      26      27      78
      27      26      75      27      26      76      27      28      29
      27      28      79      27      28      80      28      27      77
      28      27      78      28      29      30      28      29      81
      28      29      82      29      28      79      29      28      80
      29      30      31      29      30      83      29      30      84
      30      29      81      30      29      82      30      31      32
      30      31      85      30      31      86      31      30      83
      31      30      84      31      32      33      31      32      87
      31      32      88      32      31      85      32      31      86
      32      33      89      32      33      90      32      33     109
      33      32      87      33      32      88      34      24      72
      34      35      36      34      35      93      34      35      94
      35      34      91      35      34      92      35      36      37
      35      36      95      35      36      96      36      35      93
      36      35      94      36      37      38      36      37      97
      36      37      98      37      36      95      37      36      96
      37      38      39      37      38      99      37      38     100
      38      37      97      38      37      98      38      39      40
      38      39     101      38      39     102      39      38      99
      39      38     100      39      40      41      39      40     103
      39      40     104      40      39     101      40      39     102
      40      41      42      40      41     105      40      41     106
      41      40     103      41      40     104      41      42     107
      41      42     108      41      42     110      42      41     105
      42      41     106      43       1      44      45       2      46
      47       3      48      49       4      50      51       5      52
      53       6      54      55       7      56      57       8      58
      59       9      60      61      10      62      73      25      74
      75      26      76      77      27      78      79      28      80
      81      29      82      83      30      84      85      31      86
      87      32      88      89      33      90      89      33     109
      90      33     109      91      34      92      93      35      94
      95      36      96      97      37      98      99      38     100
     101      39     102     103      40     104     105      41     106
     107      42     108     107      42     110     108      42     110

     305 !NPHI: dihedrals
       1       2       3       4       1       2       3      47
       1       2       3      48       1      11      13      17
       1      11      13      63       1      11      14      18
       1      11      14      64       2       1      11      13
       2       1      11      14       2       3       4       5
       2       3       4      49       2       3       4      50
       3       4       5       6       3       4       5      51
       3       4       5      52       4       5       6       7
       4       5       6      53       4       5       6      54
       5       6       7       8       5       6       7      55
       5       6       7      56       6       7       8       9
       6       7       8      57       6       7       8      58
       7       8       9      10       7       8       9      59
       7       8       9      60       8       9      10      12
       8       9      10      61       8       9      10      62
       9      10      12      15       9      10      12      16
      10      12      15      20      10      12      15      65
      10      12      16      19      10      12      16      66
      11       1       2       3      11       1       2      45
      11       1       2      46      11      13      17      21
      11      13      17      67      11      14      18      21
      11      14      18      68      12      15      20      22
      12      15      20      70      12      16      19      22
      12      16      19      69      13      11      14      18
      13      11      14      64      13      17      21      18
      13      17      21      23      14      11      13      17
      14      11      13      63      14      18      21      17
      14      18      21      23      15      12      16      19
      15      12      16      66      15      20      22      19
      15      20      22      24      16      12      15      20
      16      12      15      65      16      19      22      20
      16      19      22      24      17      21      23      25
      17      21      23      71      18      21      23      25
      18      21      23      71      19      22      24      34
      19      22      24      72      20      22      24      34
      20      22      24      72      21      23      25      26
      21      23      25      73      21      23      25      74
      22      24      34      35      22      24      34      91
      22      24      34      92      23      25      26      27
      23      25      26      75      23      25      26      76
      24      34      35      36      24      34      35      93
      24      34      35      94      25      26      27      28
      25      26      27      77      25      26      27      78
      26      27      28      29      26      27      28      79
      26      27      28      80      27      28      29      30
      27      28      29      81      27      28      29      82
      28      29      30      31      28      29      30      83
      28      29      30      84      29      30      31      32
      29      30      31      85      29      30      31      86
      30      31      32      33      30      31      32      87
      30      31      32      88      31      32      33      89
      31      32      33      90      31      32      33     109
      34      35      36      37      34      35      36      95
      34      35      36      96      35      36      37      38
      35      36      37      97      35      36      37      98
      36      37      38      39      36      37      38      99
      36      37      38     100      37      38      39      40
      37      38      39     101      37      38      39     102
      38      39      40      41      38      39      40     103
      38      39      40     104      39      40      41      42
      39      40      41     105      39      40      41     106
      40      41      42     107      40      41      42     108
      40      41      42     110      43       1       2       3
      43       1       2      45      43       1       2      46
      43       1      11      13      43       1      11      14
      44       1       2       3      44       1       2      45
      44       1       2      46      44       1      11      13
      44       1      11      14      45       2       3       4
      45       2       3      47      45       2       3      48
      46       2       3       4      46       2       3      47
      46       2       3      48      47       3       4       5
      47       3       4      49      47       3       4      50
      48       3       4       5      48       3       4      49
      48       3       4      50      49       4       5       6
      49       4       5      51      49       4       5      52
      50       4       5       6      50       4       5      51
      50       4       5      52      51       5       6       7
      51       5       6      53      51       5       6      54
      52       5       6       7      52       5       6      53
      52       5       6      54      53       6       7       8
      53       6       7      55      53       6       7      56
      54       6       7       8      54       6       7      55
      54       6       7      56      55       7       8       9
      55       7       8      57      55       7       8      58
      56       7       8       9      56       7       8      57
      56       7       8      58      57       8       9      10
      57       8       9      59      57       8       9      60
      58       8       9      10      58       8       9      59
      58       8       9      60      59       9      10      12
      59       9      10      61      59       9      10      62
      60       9      10      12      60       9      10      61
      60       9      10      62      61      10      12      15
      61      10      12      16      62      10      12      15
      62      10      12      16      63      13      17      21
      63      13      17      67      64      14      18      21
      64      14      18      68      65      15      20      22
      65      15      20      70      66      16      19      22
      66      16      19      69      67      17      21      18
      67      17      21      23      68      18      21      17
      68      18      21      23      69      19      22      20
      69      19      22      24      70      20      22      19
      70      20      22      24      71      23      25      26
      71      23      25      73      71      23      25      74
      72      24      34      35      72      24      34      91
      72      24      34      92      73      25      26      27
      73      25      26      75      73      25      26      76
      74      25      26      27      74      25      26      75
      74      25      26      76      75      26      27      28
      75      26      27      77      75      26      27      78
      76      26      27      28      76      26      27      77
      76      26      27      78      77      27      28      29
      77      27      28      79      77      27      28      80
      78      27      28      29      78      27      28      79
      78      27      28      80      79      28      29      30
      79      28      29      81      79      28      29      82
      80      28      29      30      80      28      29      81
      80      28      29      82      81      29      30      31
      81      29      30      83      81      29      30      84
      82      29      30      31      82      29      30      83
      82      29      30      84      83      30      31      32
      83      30      31      85      83      30      31      86
      84      30      31      32      84      30      31      85
      84      30      31      86      85      31      32      33
      85      31      32      87      85      31      32      88
      86      31      32      33      86      31      32      87
      86      31      32      88      87      32      33      89
      87      32      33      90      87      32      33     109
      88      32      33      89      88      32      33      90
      88      32      33     109      91      34      35      36
      91      34      35      93      91      34      35      94
      92      34      35      36      92      34      35      93
      92      34      35      94      93      35      36      37
      93      35      36      95      93      35      36      96
      94      35      36      37      94      35      36      95
      94      35      36      96      95      36      37      38
      95      36      37      97      95      36      37      98
      96      36      37      38      96      36      37      97
      96      36      37      98      97      37      38      39
      97      37      38      99      97      37      38     100
      98      37      38      39      98      37      38      99
      98      37      38     100      99      38      39      40
      99      38      39     101      99      38      39     102
     100      38      39      40     100      38      39     101
     100      38      39     102     101      39      40      41
     101      39      40     103     101      39      40     104
     102      39      40      41     102      39      40     103
     102      39      40     104     103      40      41      42
     103      40      41     105     103      40      41     106
     104      40      41      42     104      40      41     105
     104      40      41     106     105      41      42     107
     105      41      42     108     105      41      42     110
     106      41      42     107     106      41      42     108
     106      41      42     110

       0 !NIMPHI: impropers


       0 !NDON: donors


       0 !NACC: acceptors


       0 !NNB

       0       0       0       0       0       0       0       0
       0       0       0       0       0       0       0       0
       0       0       0       0       0       0       0       0
       0       0       0       0       0       0       0       0
       0       0       0       0       0       0       0       0
       0       0       0       0       0       0       0       0
       0       0       0       0       0       0       0       0
       0       0       0       0       0       0       0       0
       0       0       0       0       0       0       0       0
       0       0       0       0       0       0       0       0
       0       0       0       0       0       0       0       0
       0       0       0       0       0       0       0       0
       0       0       0       0       0       0       0       0
       0       0       0       0       0       0

       1       0 !NGRP
       0       0       0
