# Supplementary material for: A Systematic Approach: Molecular Dynamics Study and Parametrisation of Gemini Type Cationic Surfactants
Source: Int J Mol Sci. 2021 Oct 10;22(20):10939. doi: 10.3390/ijms222010939 (PMC8536075; doi:10.3390/ijms222010939)
Supplement: Supplementary file 1 [file ijms-22-10939-s001.zip › Force_fields/Alk10_10/Alk10_10.pdb]

REMARK original generated coordinate pdb file
ATOM      1  C1G A0F X   1      -4.696  -3.111   2.411  1.00  0.00      GEM  C
ATOM      2  C2G A0F X   1      -3.165  -3.087   2.463  1.00  0.00      GEM  C
ATOM      3  C3G A0F X   1      -2.620  -1.658   2.336  1.00  0.00      GEM  C
ATOM      4  C4G A0F X   1      -1.087  -1.589   2.388  1.00  0.00      GEM  C
ATOM      5  C5G A0F X   1      -0.542  -0.158   2.274  1.00  0.00      GEM  C
ATOM      6  C6G A0F X   1       0.990  -0.077   2.327  1.00  0.00      GEM  C
ATOM      7  C7G A0F X   1       1.527   1.357   2.224  1.00  0.00      GEM  C
ATOM      8  C8G A0F X   1       3.059   1.444   2.275  1.00  0.00      GEM  C
ATOM      9  C9G A0F X   1       3.576   2.887   2.182  1.00  0.00      GEM  C
ATOM     10 C10G A0F X   1       5.106   2.948   2.237  1.00  0.00      GEM  C
ATOM     11  N1G A0F X   1      -5.240  -4.485   2.549  1.00  0.00      GEM  N
ATOM     12  N2G A0F X   1       5.608   4.342   2.157  1.00  0.00      GEM  N
ATOM     13 C11G A0F X   1      -5.456  -5.256   1.449  1.00  0.00      GEM  C
ATOM     14 C12G A0F X   1      -5.482  -5.009   3.785  1.00  0.00      GEM  C
ATOM     15 C13G A0F X   1       5.855   4.918   0.950  1.00  0.00      GEM  C
ATOM     16 C14G A0F X   1       5.764   5.085   3.290  1.00  0.00      GEM  C
ATOM     17 C15G A0F X   1      -5.919  -6.545   1.538  1.00  0.00      GEM  C
ATOM     18 C16G A0F X   1      -5.942  -6.287   3.950  1.00  0.00      GEM  C
ATOM     19 C17G A0F X   1       6.164   6.393   3.247  1.00  0.00      GEM  C
ATOM     20 C18G A0F X   1       6.262   6.223   0.829  1.00  0.00      GEM  C
ATOM     21 C19G A0F X   1      -6.182  -7.122   2.816  1.00  0.00      GEM  C
ATOM     22 C20G A0F X   1       6.425   7.029   1.995  1.00  0.00      GEM  C
ATOM     23  N3G A0F X   1      -6.624  -8.377   2.981  1.00  0.00      GEM  N
ATOM     24  N4G A0F X   1       6.793   8.318   1.954  1.00  0.00      GEM  N
ATOM     25 C21G A0F X   1      -6.955  -9.325   1.914  1.00  0.00      GEM  C
ATOM     26 C22G A0F X   1      -8.383  -9.152   1.372  1.00  0.00      GEM  C
ATOM     27 C23G A0F X   1      -8.710 -10.171   0.272  1.00  0.00      GEM  C
ATOM     28 C24G A0F X   1     -10.138 -10.030  -0.277  1.00  0.00      GEM  C
ATOM     29 C25G A0F X   1     -10.471 -11.042  -1.382  1.00  0.00      GEM  C
ATOM     30 C26G A0F X   1     -11.897 -10.902  -1.933  1.00  0.00      GEM  C
ATOM     31 C27G A0F X   1     -12.233 -11.914  -3.038  1.00  0.00      GEM  C
ATOM     32 C28G A0F X   1     -13.658 -11.772  -3.589  1.00  0.00      GEM  C
ATOM     33 C29G A0F X   1     -13.995 -12.783  -4.695  1.00  0.00      GEM  C
ATOM     34 C30G A0F X   1     -15.421 -12.633  -5.239  1.00  0.00      GEM  C
ATOM     35 C31G A0F X   1       7.128   9.088   0.754  1.00  0.00      GEM  C
ATOM     36 C32G A0F X   1       8.595   8.930   0.323  1.00  0.00      GEM  C
ATOM     37 C33G A0F X   1       8.925   9.767  -0.920  1.00  0.00      GEM  C
ATOM     38 C34G A0F X   1      10.390   9.642  -1.363  1.00  0.00      GEM  C
ATOM     39 C35G A0F X   1      10.727  10.473  -2.609  1.00  0.00      GEM  C
ATOM     40 C36G A0F X   1      12.191  10.348  -3.052  1.00  0.00      GEM  C
ATOM     41 C37G A0F X   1      12.530  11.179  -4.298  1.00  0.00      GEM  C
ATOM     42 C38G A0F X   1      13.994  11.054  -4.741  1.00  0.00      GEM  C
ATOM     43 C39G A0F X   1      14.334  11.884  -5.987  1.00  0.00      GEM  C
ATOM     44 C40G A0F X   1      15.798  11.752  -6.422  1.00  0.00      GEM  C
ATOM     45  H1G A0F X   1      -5.130  -2.510   3.227  1.00  0.00      GEM  H
ATOM     46  H2G A0F X   1      -5.067  -2.713   1.452  1.00  0.00      GEM  H
ATOM     47  H3G A0F X   1      -2.827  -3.531   3.414  1.00  0.00      GEM  H
ATOM     48  H4G A0F X   1      -2.764  -3.715   1.650  1.00  0.00      GEM  H
ATOM     49  H5G A0F X   1      -2.971  -1.217   1.390  1.00  0.00      GEM  H
ATOM     50  H6G A0F X   1      -3.039  -1.036   3.142  1.00  0.00      GEM  H
ATOM     51  H7G A0F X   1      -0.737  -2.037   3.331  1.00  0.00      GEM  H
ATOM     52  H8G A0F X   1      -0.668  -2.205   1.578  1.00  0.00      GEM  H
ATOM     53  H9G A0F X   1      -0.896   0.290   1.332  1.00  0.00      GEM  H
ATOM     54 H10G A0F X   1      -0.965   0.455   3.085  1.00  0.00      GEM  H
ATOM     55 H11G A0F X   1       1.345  -0.531   3.266  1.00  0.00      GEM  H
ATOM     56 H12G A0F X   1       1.415  -0.684   1.511  1.00  0.00      GEM  H
ATOM     57 H13G A0F X   1       1.171   1.811   1.286  1.00  0.00      GEM  H
ATOM     58 H14G A0F X   1       1.103   1.962   3.041  1.00  0.00      GEM  H
ATOM     59 H15G A0F X   1       3.418   0.988   3.210  1.00  0.00      GEM  H
ATOM     60 H16G A0F X   1       3.486   0.849   1.454  1.00  0.00      GEM  H
ATOM     61 H17G A0F X   1       3.230   3.347   1.243  1.00  0.00      GEM  H
ATOM     62 H18G A0F X   1       3.161   3.485   3.010  1.00  0.00      GEM  H
ATOM     63 H19G A0F X   1       5.488   2.521   3.179  1.00  0.00      GEM  H
ATOM     64 H20G A0F X   1       5.557   2.394   1.397  1.00  0.00      GEM  H
ATOM     65 H21G A0F X   1      -5.247  -4.785   0.490  1.00  0.00      GEM  H
ATOM     66 H22G A0F X   1      -5.291  -4.346   4.628  1.00  0.00      GEM  H
ATOM     67 H23G A0F X   1       5.719   4.276   0.081  1.00  0.00      GEM  H
ATOM     68 H24G A0F X   1       5.554   4.572   4.228  1.00  0.00      GEM  H
ATOM     69 H25G A0F X   1      -6.087  -7.102   0.619  1.00  0.00      GEM  H
ATOM     70 H26G A0F X   1      -6.129  -6.662   4.956  1.00  0.00      GEM  H
ATOM     71 H27G A0F X   1       6.281   6.948   4.178  1.00  0.00      GEM  H
ATOM     72 H28G A0F X   1       6.457   6.618  -0.164  1.00  0.00      GEM  H
ATOM     73 H29G A0F X   1      -6.818  -8.681   3.950  1.00  0.00      GEM  H
ATOM     74 H30G A0F X   1       6.921   8.796   2.862  1.00  0.00      GEM  H
ATOM     75 H31G A0F X   1      -6.832 -10.333   2.343  1.00  0.00      GEM  H
ATOM     76 H32G A0F X   1      -6.216  -9.221   1.101  1.00  0.00      GEM  H
ATOM     77 H33G A0F X   1      -9.096  -9.262   2.206  1.00  0.00      GEM  H
ATOM     78 H34G A0F X   1      -8.503  -8.130   0.980  1.00  0.00      GEM  H
ATOM     79 H35G A0F X   1      -7.991 -10.058  -0.555  1.00  0.00      GEM  H
ATOM     80 H36G A0F X   1      -8.572 -11.190   0.666  1.00  0.00      GEM  H
ATOM     81 H37G A0F X   1     -10.856 -10.146   0.550  1.00  0.00      GEM  H
ATOM     82 H38G A0F X   1     -10.277  -9.010  -0.666  1.00  0.00      GEM  H
ATOM     83 H39G A0F X   1      -9.751 -10.927  -2.208  1.00  0.00      GEM  H
ATOM     84 H40G A0F X   1     -10.332 -12.063  -0.992  1.00  0.00      GEM  H
ATOM     85 H41G A0F X   1     -12.617 -11.016  -1.107  1.00  0.00      GEM  H
ATOM     86 H42G A0F X   1     -12.036  -9.881  -2.323  1.00  0.00      GEM  H
ATOM     87 H43G A0F X   1     -11.513 -11.800  -3.864  1.00  0.00      GEM  H
ATOM     88 H44G A0F X   1     -12.095 -12.934  -2.648  1.00  0.00      GEM  H
ATOM     89 H45G A0F X   1     -14.379 -11.886  -2.764  1.00  0.00      GEM  H
ATOM     90 H46G A0F X   1     -13.797 -10.751  -3.980  1.00  0.00      GEM  H
ATOM     91 H47G A0F X   1     -13.275 -12.669  -5.520  1.00  0.00      GEM  H
ATOM     92 H48G A0F X   1     -13.858 -13.803  -4.305  1.00  0.00      GEM  H
ATOM     93 H49G A0F X   1     -16.165 -12.775  -4.443  1.00  0.00      GEM  H
ATOM     94 H50G A0F X   1     -15.579 -11.633  -5.666  1.00  0.00      GEM  H
ATOM     95 H51G A0F X   1       6.915  10.143   0.990  1.00  0.00      GEM  H
ATOM     96 H52G A0F X   1       6.448   8.790  -0.063  1.00  0.00      GEM  H
ATOM     97 H53G A0F X   1       9.246   9.231   1.159  1.00  0.00      GEM  H
ATOM     98 H54G A0F X   1       8.803   7.867   0.121  1.00  0.00      GEM  H
ATOM     99 H55G A0F X   1       8.268   9.463  -1.750  1.00  0.00      GEM  H
ATOM    100 H56G A0F X   1       8.697  10.825  -0.718  1.00  0.00      GEM  H
ATOM    101 H57G A0F X   1      11.045   9.949  -0.533  1.00  0.00      GEM  H
ATOM    102 H58G A0F X   1      10.618   8.583  -1.560  1.00  0.00      GEM  H
ATOM    103 H59G A0F X   1      10.070  10.165  -3.438  1.00  0.00      GEM  H
ATOM    104 H60G A0F X   1      10.497  11.532  -2.411  1.00  0.00      GEM  H
ATOM    105 H61G A0F X   1      12.848  10.655  -2.223  1.00  0.00      GEM  H
ATOM    106 H62G A0F X   1      12.421   9.289  -3.250  1.00  0.00      GEM  H
ATOM    107 H63G A0F X   1      11.873  10.872  -5.127  1.00  0.00      GEM  H
ATOM    108 H64G A0F X   1      12.301  12.238  -4.099  1.00  0.00      GEM  H
ATOM    109 H65G A0F X   1      14.652  11.361  -3.913  1.00  0.00      GEM  H
ATOM    110 H66G A0F X   1      14.224   9.995  -4.940  1.00  0.00      GEM  H
ATOM    111 H67G A0F X   1      13.677  11.577  -6.816  1.00  0.00      GEM  H
ATOM    112 H68G A0F X   1      14.105  12.942  -5.789  1.00  0.00      GEM  H
ATOM    113 H69G A0F X   1      16.479  12.083  -5.627  1.00  0.00      GEM  H
ATOM    114 H70G A0F X   1      16.048  10.709  -6.660  1.00  0.00      GEM  H
ATOM    115 H71G A0F X   1     -15.629 -13.369  -6.026  1.00  0.00      GEM  H
ATOM    116 H72G A0F X   1      16.008  12.356  -7.314  1.00  0.00      GEM  H
END
