# Supplementary material for: A Systematic Approach: Molecular Dynamics Study and Parametrisation of Gemini Type Cationic Surfactants
Source: Int J Mol Sci. 2021 Oct 10;22(20):10939. doi: 10.3390/ijms222010939 (PMC8536075; doi:10.3390/ijms222010939)
Supplement: Supplementary file 1 [file ijms-22-10939-s001.zip › Force_fields/Alk10_10/Alk10_10.psf]

PSF

       4 !NTITLE
 REMARKS original generated structure x-plor psf file
 REMARKS topology C:/Users/Student2/Desktop/Dokumenty/do_VMD/FF/Batch4_OK/Alk10_10.top 
 REMARKS topology C:/Users/Student2/Desktop/Dokumenty/do_VMD/top_all36_lipid.rtf 
 REMARKS segment GEM { first NONE; last NONE; auto none  }

     116 !NATOM
       1 GEM  1    A0F  C1G  C1G   -0.379000       12.0110           0
       2 GEM  1    A0F  C2G  C2G    0.188000       12.0110           0
       3 GEM  1    A0F  C3G  C3G    0.115000       12.0110           0
       4 GEM  1    A0F  C4G  C4G   -0.157000       12.0110           0
       5 GEM  1    A0F  C5G  C5G    0.215000       12.0110           0
       6 GEM  1    A0F  C6G  C6G    0.090000       12.0110           0
       7 GEM  1    A0F  C7G  C7G   -0.068000       12.0110           0
       8 GEM  1    A0F  C8G  C8G    0.070000       12.0110           0
       9 GEM  1    A0F  C9G  C9G    0.238000       12.0110           0
      10 GEM  1    A0F  C10G C10G  -0.406000       12.0110           0
      11 GEM  1    A0F  N1G  N1G    0.300000       14.0070           0
      12 GEM  1    A0F  N2G  N2G    0.303000       14.0070           0
      13 GEM  1    A0F  C11G C11G  -0.203000       12.0110           0
      14 GEM  1    A0F  C12G C12G  -0.082000       12.0110           0
      15 GEM  1    A0F  C13G C13G  -0.188000       12.0110           0
      16 GEM  1    A0F  C14G C14G  -0.071000       12.0110           0
      17 GEM  1    A0F  C15G C15G  -0.286000       12.0110           0
      18 GEM  1    A0F  C16G C16G  -0.448000       12.0110           0
      19 GEM  1    A0F  C17G C17G  -0.458000       12.0110           0
      20 GEM  1    A0F  C18G C18G  -0.321000       12.0110           0
      21 GEM  1    A0F  C19G C19G   0.588000       12.0110           0
      22 GEM  1    A0F  C20G C20G   0.626000       12.0110           0
      23 GEM  1    A0F  N3G  N3G   -0.662000       14.0070           0
      24 GEM  1    A0F  N4G  N4G   -0.733000       14.0070           0
      25 GEM  1    A0F  C21G C21G   0.031000       12.0110           0
      26 GEM  1    A0F  C22G C22G   0.079000       12.0110           0
      27 GEM  1    A0F  C23G C23G  -0.014000       12.0110           0
      28 GEM  1    A0F  C24G C24G   0.136000       12.0110           0
      29 GEM  1    A0F  C25G C25G  -0.013000       12.0110           0
      30 GEM  1    A0F  C26G C26G   0.213000       12.0110           0
      31 GEM  1    A0F  C27G C27G  -0.093000       12.0110           0
      32 GEM  1    A0F  C28G C28G   0.092000       12.0110           0
      33 GEM  1    A0F  C29G C29G   0.215000       12.0110           0
      34 GEM  1    A0F  C30G C30G  -0.252000       12.0110           0
      35 GEM  1    A0F  C31G C31G   0.173000       12.0110           0
      36 GEM  1    A0F  C32G C32G   0.030000       12.0110           0
      37 GEM  1    A0F  C33G C33G   0.007000       12.0110           0
      38 GEM  1    A0F  C34G C34G   0.107000       12.0110           0
      39 GEM  1    A0F  C35G C35G   0.060000       12.0110           0
      40 GEM  1    A0F  C36G C36G   0.112000       12.0110           0
      41 GEM  1    A0F  C37G G37G  -0.010000       12.0110           0
      42 GEM  1    A0F  C38G C38G   0.054000       12.0110           0
      43 GEM  1    A0F  C39G C39G   0.260000       12.0110           0
      44 GEM  1    A0F  C40G C40G  -0.284000       12.0110           0
      45 GEM  1    A0F  H1G  H1G    0.144000        1.0080           0
      46 GEM  1    A0F  H2G  H2G    0.163000        1.0080           0
      47 GEM  1    A0F  H3G  H3G   -0.019000        1.0080           0
      48 GEM  1    A0F  H4G  H4G   -0.010000        1.0080           0
      49 GEM  1    A0F  H5G  H5G   -0.020000        1.0080           0
      50 GEM  1    A0F  H6G  H6G   -0.015000        1.0080           0
      51 GEM  1    A0F  H7G  H7G    0.016000        1.0080           0
      52 GEM  1    A0F  H8G  H8G    0.010000        1.0080           0
      53 GEM  1    A0F  H9G  H9G   -0.056000        1.0080           0
      54 GEM  1    A0F  H10G H10G  -0.059000        1.0080           0
      55 GEM  1    A0F  H11G H11G  -0.036000        1.0080           0
      56 GEM  1    A0F  H12G H12G  -0.034000        1.0080           0
      57 GEM  1    A0F  H13G H13G  -0.004000        1.0080           0
      58 GEM  1    A0F  H14G H14G  -0.004000        1.0080           0
      59 GEM  1    A0F  H15G H15G  -0.008000        1.0080           0
      60 GEM  1    A0F  H16G H16G  -0.014000        1.0080           0
      61 GEM  1    A0F  H17G H17G  -0.023000        1.0080           0
      62 GEM  1    A0F  H18G H18G  -0.030000        1.0080           0
      63 GEM  1    A0F  H19G H19G   0.150000        1.0080           0
      64 GEM  1    A0F  H20G H20G   0.168000        1.0080           0
      65 GEM  1    A0F  H21G H21G   0.242000        1.0080           0
      66 GEM  1    A0F  H22G H22G   0.234000        1.0080           0
      67 GEM  1    A0F  H23G H23G   0.239000        1.0080           0
      68 GEM  1    A0F  H24G H24G   0.228000        1.0080           0
      69 GEM  1    A0F  H25G H25G   0.238000        1.0080           0
      70 GEM  1    A0F  H26G H26G   0.233000        1.0080           0
      71 GEM  1    A0F  H27G H27G   0.234000        1.0080           0
      72 GEM  1    A0F  H28G H28G   0.246000        1.0080           0
      73 GEM  1    A0F  H29G H29G   0.456000        1.0080           0
      74 GEM  1    A0F  H30G H30G   0.466000        1.0080           0
      75 GEM  1    A0F  H31G H31G   0.108000        1.0080           0
      76 GEM  1    A0F  H32G H32G   0.062000        1.0080           0
      77 GEM  1    A0F  H33G H33G   0.014000        1.0080           0
      78 GEM  1    A0F  H34G H34G  -0.016000        1.0080           0
      79 GEM  1    A0F  H35G H35G  -0.004000        1.0080           0
      80 GEM  1    A0F  H36G H36G  -0.017000        1.0080           0
      81 GEM  1    A0F  H37G H37G  -0.049000        1.0080           0
      82 GEM  1    A0F  H38G H38G  -0.041000        1.0080           0
      83 GEM  1    A0F  H39G H39G  -0.021000        1.0080           0
      84 GEM  1    A0F  H40G H40G  -0.014000        1.0080           0
      85 GEM  1    A0F  H41G H41G  -0.060000        1.0080           0
      86 GEM  1    A0F  H42G H42G  -0.061000        1.0080           0
      87 GEM  1    A0F  H43G H43G  -0.004000        1.0080           0
      88 GEM  1    A0F  H44G H44G  -0.006000        1.0080           0
      89 GEM  1    A0F  H45G H45G  -0.031000        1.0080           0
      90 GEM  1    A0F  H46G H46G  -0.030000        1.0080           0
      91 GEM  1    A0F  H47G H47G  -0.048000        1.0080           0
      92 GEM  1    A0F  H48G H48G  -0.048000        1.0080           0
      93 GEM  1    A0F  H49G H49G   0.045000        1.0080           0
      94 GEM  1    A0F  H50G H50G   0.045000        1.0080           0
      95 GEM  1    A0F  H51G H51G   0.075000        1.0080           0
      96 GEM  1    A0F  H52G H52G   0.033000        1.0080           0
      97 GEM  1    A0F  H53G H53G   0.019000        1.0080           0
      98 GEM  1    A0F  H54G H54G  -0.010000        1.0080           0
      99 GEM  1    A0F  H55G H55G  -0.013000        1.0080           0
     100 GEM  1    A0F  H56G H56G  -0.025000        1.0080           0
     101 GEM  1    A0F  H57G H57G  -0.042000        1.0080           0
     102 GEM  1    A0F  H58G H58G  -0.036000        1.0080           0
     103 GEM  1    A0F  H59G H59G  -0.032000        1.0080           0
     104 GEM  1    A0F  H60G H60G  -0.027000        1.0080           0
     105 GEM  1    A0F  H61G H61G  -0.041000        1.0080           0
     106 GEM  1    A0F  H62G H62G  -0.043000        1.0080           0
     107 GEM  1    A0F  H63G H63G  -0.020000        1.0080           0
     108 GEM  1    A0F  H64G H64G  -0.023000        1.0080           0
     109 GEM  1    A0F  H65G H65G  -0.026000        1.0080           0
     110 GEM  1    A0F  H66G H66G  -0.026000        1.0080           0
     111 GEM  1    A0F  H67G H67G  -0.059000        1.0080           0
     112 GEM  1    A0F  H68G H68G  -0.058000        1.0080           0
     113 GEM  1    A0F  H69G H69G   0.052000        1.0080           0
     114 GEM  1    A0F  H70G H70G   0.052000        1.0080           0
     115 GEM  1    A0F  H71G H71G   0.055000        1.0080           0
     116 GEM  1    A0F  H72G H72G   0.060000        1.0080           0

     117 !NBOND: bonds
       1       2       1      11       1      45       1      46
       2       3       2      47       2      48       3       4
       3      49       3      50       4       5       4      51
       4      52       5       6       5      53       5      54
       6       7       6      55       6      56       7       8
       7      57       7      58       8       9       8      59
       8      60       9      10       9      61       9      62
      10      12      10      63      10      64      11      13
      11      14      12      15      12      16      13      17
      13      65      14      18      14      66      15      20
      15      67      16      19      16      68      17      21
      17      69      18      21      18      70      19      22
      19      71      20      22      20      72      21      23
      22      24      23      25      23      73      24      35
      24      74      25      26      25      75      25      76
      26      27      26      77      26      78      27      28
      27      79      27      80      28      29      28      81
      28      82      29      30      29      83      29      84
      30      31      30      85      30      86      31      32
      31      87      31      88      32      33      32      89
      32      90      33      34      33      91      33      92
      34      93      34      94      34     115      35      36
      35      95      35      96      36      37      36      97
      36      98      37      38      37      99      37     100
      38      39      38     101      38     102      39      40
      39     103      39     104      40      41      40     105
      40     106      41      42      41     107      41     108
      42      43      42     109      42     110      43      44
      43     111      43     112      44     113      44     114
      44     116

     222 !NTHETA: angles
       1       2       3       1       2      47       1       2      48
       1      11      13       1      11      14       2       1      11
       2       1      45       2       1      46       2       3       4
       2       3      49       2       3      50       3       2      47
       3       2      48       3       4       5       3       4      51
       3       4      52       4       3      49       4       3      50
       4       5       6       4       5      53       4       5      54
       5       4      51       5       4      52       5       6       7
       5       6      55       5       6      56       6       5      53
       6       5      54       6       7       8       6       7      57
       6       7      58       7       6      55       7       6      56
       7       8       9       7       8      59       7       8      60
       8       7      57       8       7      58       8       9      10
       8       9      61       8       9      62       9       8      59
       9       8      60       9      10      12       9      10      63
       9      10      64      10       9      61      10       9      62
      10      12      15      10      12      16      11       1      45
      11       1      46      11      13      17      11      13      65
      11      14      18      11      14      66      12      10      63
      12      10      64      12      15      20      12      15      67
      12      16      19      12      16      68      13      11      14
      13      17      21      13      17      69      14      18      21
      14      18      70      15      12      16      15      20      22
      15      20      72      16      19      22      16      19      71
      17      13      65      17      21      18      17      21      23
      18      14      66      18      21      23      19      16      68
      19      22      20      19      22      24      20      15      67
      20      22      24      21      17      69      21      18      70
      21      23      25      21      23      73      22      19      71
      22      20      72      22      24      35      22      24      74
      23      25      26      23      25      75      23      25      76
      24      35      36      24      35      95      24      35      96
      25      23      73      25      26      27      25      26      77
      25      26      78      26      25      75      26      25      76
      26      27      28      26      27      79      26      27      80
      27      26      77      27      26      78      27      28      29
      27      28      81      27      28      82      28      27      79
      28      27      80      28      29      30      28      29      83
      28      29      84      29      28      81      29      28      82
      29      30      31      29      30      85      29      30      86
      30      29      83      30      29      84      30      31      32
      30      31      87      30      31      88      31      30      85
      31      30      86      31      32      33      31      32      89
      31      32      90      32      31      87      32      31      88
      32      33      34      32      33      91      32      33      92
      33      32      89      33      32      90      33      34      93
      33      34      94      33      34     115      34      33      91
      34      33      92      35      24      74      35      36      37
      35      36      97      35      36      98      36      35      95
      36      35      96      36      37      38      36      37      99
      36      37     100      37      36      97      37      36      98
      37      38      39      37      38     101      37      38     102
      38      37      99      38      37     100      38      39      40
      38      39     103      38      39     104      39      38     101
      39      38     102      39      40      41      39      40     105
      39      40     106      40      39     103      40      39     104
      40      41      42      40      41     107      40      41     108
      41      40     105      41      40     106      41      42      43
      41      42     109      41      42     110      42      41     107
      42      41     108      42      43      44      42      43     111
      42      43     112      43      42     109      43      42     110
      43      44     113      43      44     114      43      44     116
      44      43     111      44      43     112      45       1      46
      47       2      48      49       3      50      51       4      52
      53       5      54      55       6      56      57       7      58
      59       8      60      61       9      62      63      10      64
      75      25      76      77      26      78      79      27      80
      81      28      82      83      29      84      85      30      86
      87      31      88      89      32      90      91      33      92
      93      34      94      93      34     115      94      34     115
      95      35      96      97      36      98      99      37     100
     101      38     102     103      39     104     105      40     106
     107      41     108     109      42     110     111      43     112
     113      44     114     113      44     116     114      44     116

     323 !NPHI: dihedrals
       1       2       3       4       1       2       3      49
       1       2       3      50       1      11      13      17
       1      11      13      65       1      11      14      18
       1      11      14      66       2       1      11      13
       2       1      11      14       2       3       4       5
       2       3       4      51       2       3       4      52
       3       4       5       6       3       4       5      53
       3       4       5      54       4       5       6       7
       4       5       6      55       4       5       6      56
       5       6       7       8       5       6       7      57
       5       6       7      58       6       7       8       9
       6       7       8      59       6       7       8      60
       7       8       9      10       7       8       9      61
       7       8       9      62       8       9      10      12
       8       9      10      63       8       9      10      64
       9      10      12      15       9      10      12      16
      10      12      15      20      10      12      15      67
      10      12      16      19      10      12      16      68
      11       1       2       3      11       1       2      47
      11       1       2      48      11      13      17      21
      11      13      17      69      11      14      18      21
      11      14      18      70      12      15      20      22
      12      15      20      72      12      16      19      22
      12      16      19      71      13      11      14      18
      13      11      14      66      13      17      21      18
      13      17      21      23      14      11      13      17
      14      11      13      65      14      18      21      17
      14      18      21      23      15      12      16      19
      15      12      16      68      15      20      22      19
      15      20      22      24      16      12      15      20
      16      12      15      67      16      19      22      20
      16      19      22      24      17      21      23      25
      17      21      23      73      18      21      23      25
      18      21      23      73      19      22      24      35
      19      22      24      74      20      22      24      35
      20      22      24      74      21      23      25      26
      21      23      25      75      21      23      25      76
      22      24      35      36      22      24      35      95
      22      24      35      96      23      25      26      27
      23      25      26      77      23      25      26      78
      24      35      36      37      24      35      36      97
      24      35      36      98      25      26      27      28
      25      26      27      79      25      26      27      80
      26      27      28      29      26      27      28      81
      26      27      28      82      27      28      29      30
      27      28      29      83      27      28      29      84
      28      29      30      31      28      29      30      85
      28      29      30      86      29      30      31      32
      29      30      31      87      29      30      31      88
      30      31      32      33      30      31      32      89
      30      31      32      90      31      32      33      34
      31      32      33      91      31      32      33      92
      32      33      34      93      32      33      34      94
      32      33      34     115      35      36      37      38
      35      36      37      99      35      36      37     100
      36      37      38      39      36      37      38     101
      36      37      38     102      37      38      39      40
      37      38      39     103      37      38      39     104
      38      39      40      41      38      39      40     105
      38      39      40     106      39      40      41      42
      39      40      41     107      39      40      41     108
      40      41      42      43      40      41      42     109
      40      41      42     110      41      42      43      44
      41      42      43     111      41      42      43     112
      42      43      44     113      42      43      44     114
      42      43      44     116      45       1       2       3
      45       1       2      47      45       1       2      48
      45       1      11      13      45       1      11      14
      46       1       2       3      46       1       2      47
      46       1       2      48      46       1      11      13
      46       1      11      14      47       2       3       4
      47       2       3      49      47       2       3      50
      48       2       3       4      48       2       3      49
      48       2       3      50      49       3       4       5
      49       3       4      51      49       3       4      52
      50       3       4       5      50       3       4      51
      50       3       4      52      51       4       5       6
      51       4       5      53      51       4       5      54
      52       4       5       6      52       4       5      53
      52       4       5      54      53       5       6       7
      53       5       6      55      53       5       6      56
      54       5       6       7      54       5       6      55
      54       5       6      56      55       6       7       8
      55       6       7      57      55       6       7      58
      56       6       7       8      56       6       7      57
      56       6       7      58      57       7       8       9
      57       7       8      59      57       7       8      60
      58       7       8       9      58       7       8      59
      58       7       8      60      59       8       9      10
      59       8       9      61      59       8       9      62
      60       8       9      10      60       8       9      61
      60       8       9      62      61       9      10      12
      61       9      10      63      61       9      10      64
      62       9      10      12      62       9      10      63
      62       9      10      64      63      10      12      15
      63      10      12      16      64      10      12      15
      64      10      12      16      65      13      17      21
      65      13      17      69      66      14      18      21
      66      14      18      70      67      15      20      22
      67      15      20      72      68      16      19      22
      68      16      19      71      69      17      21      18
      69      17      21      23      70      18      21      17
      70      18      21      23      71      19      22      20
      71      19      22      24      72      20      22      19
      72      20      22      24      73      23      25      26
      73      23      25      75      73      23      25      76
      74      24      35      36      74      24      35      95
      74      24      35      96      75      25      26      27
      75      25      26      77      75      25      26      78
      76      25      26      27      76      25      26      77
      76      25      26      78      77      26      27      28
      77      26      27      79      77      26      27      80
      78      26      27      28      78      26      27      79
      78      26      27      80      79      27      28      29
      79      27      28      81      79      27      28      82
      80      27      28      29      80      27      28      81
      80      27      28      82      81      28      29      30
      81      28      29      83      81      28      29      84
      82      28      29      30      82      28      29      83
      82      28      29      84      83      29      30      31
      83      29      30      85      83      29      30      86
      84      29      30      31      84      29      30      85
      84      29      30      86      85      30      31      32
      85      30      31      87      85      30      31      88
      86      30      31      32      86      30      31      87
      86      30      31      88      87      31      32      33
      87      31      32      89      87      31      32      90
      88      31      32      33      88      31      32      89
      88      31      32      90      89      32      33      34
      89      32      33      91      89      32      33      92
      90      32      33      34      90      32      33      91
      90      32      33      92      91      33      34      93
      91      33      34      94      91      33      34     115
      92      33      34      93      92      33      34      94
      92      33      34     115      95      35      36      37
      95      35      36      97      95      35      36      98
      96      35      36      37      96      35      36      97
      96      35      36      98      97      36      37      38
      97      36      37      99      97      36      37     100
      98      36      37      38      98      36      37      99
      98      36      37     100      99      37      38      39
      99      37      38     101      99      37      38     102
     100      37      38      39     100      37      38     101
     100      37      38     102     101      38      39      40
     101      38      39     103     101      38      39     104
     102      38      39      40     102      38      39     103
     102      38      39     104     103      39      40      41
     103      39      40     105     103      39      40     106
     104      39      40      41     104      39      40     105
     104      39      40     106     105      40      41      42
     105      40      41     107     105      40      41     108
     106      40      41      42     106      40      41     107
     106      40      41     108     107      41      42      43
     107      41      42     109     107      41      42     110
     108      41      42      43     108      41      42     109
     108      41      42     110     109      42      43      44
     109      42      43     111     109      42      43     112
     110      42      43      44     110      42      43     111
     110      42      43     112     111      43      44     113
     111      43      44     114     111      43      44     116
     112      43      44     113     112      43      44     114
     112      43      44     116

       0 !NIMPHI: impropers


       0 !NDON: donors


       0 !NACC: acceptors


       0 !NNB

       0       0       0       0       0       0       0       0
       0       0       0       0       0       0       0       0
       0       0       0       0       0       0       0       0
       0       0       0       0       0       0       0       0
       0       0       0       0       0       0       0       0
       0       0       0       0       0       0       0       0
       0       0       0       0       0       0       0       0
       0       0       0       0       0       0       0       0
       0       0       0       0       0       0       0       0
       0       0       0       0       0       0       0       0
       0       0       0       0       0       0       0       0
       0       0       0       0       0       0       0       0
       0       0       0       0       0       0       0       0
       0       0       0       0       0       0       0       0
       0       0       0       0

       1       0 !NGRP
       0       0       0
