# Supplementary material for: A Systematic Approach: Molecular Dynamics Study and Parametrisation of Gemini Type Cationic Surfactants
Source: Int J Mol Sci. 2021 Oct 10;22(20):10939. doi: 10.3390/ijms222010939 (PMC8536075; doi:10.3390/ijms222010939)
Supplement: Supplementary file 1 [file ijms-22-10939-s001.zip › Force_fields/Alk12_00/Alk12_00.par]

!>>>>>> Combined CHARMM All-Hydrogen Parameter File for <<<<<<<<<
!>>>>>>>>> CHARMM22 Proteins and CHARMM27 Lipids <<<<<<<<<<
!from
!>>>> CHARMM22 All-Hydrogen Parameter File for Proteins <<<<<<<<<<
!>>>>>>>>>>>>>>>>>>>>>> August 1999 <<<<<<<<<<<<<<<<<<<<<<<<<<<<<
!>>>>>>> Direct comments to Alexander D. MacKerell Jr. <<<<<<<<<
!>>>>>> 410-706-7442 or email: alex,mmiris.ab.umd.edu  <<<<<<<<<
!and !  \\\ CHARMM27 All-Hydrogen Lipid Parameter File ///////
!  \\\\\\\\\ Developmental /////////////////////////
!              Alexander D. MacKerell Jr.
!                     August 1999
! All comments to ADM jr.  email:alex,mmiris.ab.umd.edu
!              telephone: 410-706-7442
!


! +++++++++++++++++++++++++++++++++++++++++++++++++++++++++++++++++++++++++++++
! + Residue topologies/parameters generated by PARATOOL.                      +
! +                                                                           +
! + PARATOOL is an interactive tool for generation of force field parameters. +
! + and can be obtained free of charge from                                   +
! + http://bioinf.charite.de/biophys/paratool                                 +
! +                                                                           +
! + Author:                                                                   +
! + Jan Saam                                                                  +
! + Institute of Biochemistry                                                 +
! + Charite Berlin                                                            +
! + Germany                                                                   +
! + saam@charite.de                                                           +
! +                                                                           +
! + CITATION:                                                                 +
! + If you use PARATOOL or topologies/parameters generated by this program,   +
! + please cite the following work:                                           +
! + Saam, et al. (2006), ...                                                  +
! +++++++++++++++++++++++++++++++++++++++++++++++++++++++++++++++++++++++++++++


! Parameters for components A0H
! To be used in combination with:
! [DEFAULTDIR]/par_all27_prot_lipid_na.inp


BONDS
!
!V(bond) = Kb(b - b0)**2
!
!Kb: kcal/mole/A**2
!b0: A
!
!atom type   Kb         b0
!

C1G  C2G     284.849    1.5319
C1G  N1G     298.777    1.4856
C1G  H11G    313.811    1.1028
C1G  H12G    313.867    1.1028
C2G  C3G     285.830    1.5351
C2G  H13G    325.788    1.1022
C2G  H14G    325.864    1.1022
C3G  C4G     286.101    1.5354
C3G  H15G    334.194    1.1009
C3G  H16G    334.169    1.1008
C4G  H17G    333.547    1.1011
C4G  H18G    333.540    1.1011
C4G  C22G    285.589    1.5352
C5G  C6G     285.585    1.5352
C5G  H19G    332.820    1.1013
C5G  H20G    332.828    1.1013
C5G  C20G    285.357    1.5353
C6G  C7G     286.097    1.5354
C6G  H21G    333.540    1.1011
C6G  H22G    333.548    1.1011
C7G  C8G     285.821    1.5351
C7G  H23G    334.193    1.1009
C7G  H24G    334.168    1.1008
C8G  C9G     284.845    1.5319
C8G  H25G    325.788    1.1022
C8G  H26G    325.870    1.1022
C9G  N2G     298.807    1.4856
C9G  H27G    313.862    1.1028
C9G  H28G    313.809    1.1028
N1G  C15G    419.353    1.3611
N1G  C16G    419.170    1.3611
N2G  C10G    419.183    1.3611
N2G  C11G    419.361    1.3611
C10G C14G    465.589    1.3716
C10G H1G     360.340    1.0894
C11G C12G    465.654    1.3716
C11G H2G     360.382    1.0894
C12G C13G    372.321    1.4227
C12G H3G     358.391    1.0897
C13G C14G    373.139    1.4227
C13G N4G     535.790    1.3416
C14G H4G     358.382    1.0897
C15G C19G    465.678    1.3716
C15G H5G     360.377    1.0894
C16G C17G    465.660    1.3716
C16G H6G     360.343    1.0894
C17G C18G    373.140    1.4227
C17G H7G     358.382    1.0897
C18G C19G    372.303    1.4227
C18G N3G     535.797    1.3416
C19G H8G     358.389    1.0897
N3G  H9G     420.877    1.0238
N3G  H29G    420.953    1.0238
N4G  H10G    420.946    1.0238
N4G  H30G    420.884    1.0238
C20G C21G    285.291    1.5353
C20G H31G    332.670    1.1014
C20G H32G    332.675    1.1014
C21G C22G    285.357    1.5353
C21G H33G    332.669    1.1014
C21G H34G    332.674    1.1014
C22G H35G    332.825    1.1013
C22G H36G    332.821    1.1013


ANGLES
!
!V(angle) = Ktheta(Theta - Theta0)**2
!
!V(Urey-Bradley) = Kub(S - S0)**2
!
!Ktheta: kcal/mole/rad**2
!Theta0: degrees
!Kub: kcal/mole/A**2 (Urey-Bradley)
!S0: A
!
!atom types        Ktheta    Theta0    Kub      S0
!

C2G  C1G  N1G      43.003    111.93
C2G  C1G  H11G     15.386    111.19
C2G  C1G  H12G     15.322    111.23
N1G  C1G  H11G     17.442    106.89
N1G  C1G  H12G     17.476    106.95
H11G C1G  H12G      6.157    108.42
C1G  C2G  C3G      36.389    111.62
C1G  C2G  H13G     13.804    109.15
C1G  C2G  H14G     13.779    109.18
C3G  C2G  H13G     13.393    109.77
C3G  C2G  H14G     13.449    109.83
H13G C2G  H14G      5.280    107.19
C2G  C3G  C4G      37.215    112.94
C2G  C3G  H15G     14.110    109.37
C2G  C3G  H16G     14.102    109.32
C4G  C3G  H15G     13.968    109.28
C4G  C3G  H16G     13.917    109.29
H15G C3G  H16G      5.279    106.43
C3G  C4G  H17G     14.067    109.18
C3G  C4G  H18G     14.106    109.19
C3G  C4G  C22G     37.317    113.39
H17G C4G  H18G      5.250    106.32
H17G C4G  C22G     14.057    109.27
H18G C4G  C22G     14.071    109.25
C6G  C5G  H19G     14.114    109.19
C6G  C5G  H20G     14.121    109.21
C6G  C5G  C20G     37.175    113.50
H19G C5G  H20G      5.239    106.26
H19G C5G  C20G     13.989    109.21
H20G C5G  C20G     14.051    109.21
C5G  C6G  C7G      37.399    113.39
C5G  C6G  H21G     14.080    109.25
C5G  C6G  H22G     14.065    109.27
C7G  C6G  H21G     14.113    109.19
C7G  C6G  H22G     14.075    109.18
H21G C6G  H22G      5.252    106.32
C6G  C7G  C8G      37.246    112.94
C6G  C7G  H23G     13.970    109.28
C6G  C7G  H24G     13.920    109.28
C8G  C7G  H23G     14.114    109.37
C8G  C7G  H24G     14.106    109.32
H23G C7G  H24G      5.280    106.43
C7G  C8G  C9G      36.397    111.62
C7G  C8G  H25G     13.393    109.77
C7G  C8G  H26G     13.451    109.83
C9G  C8G  H25G     13.805    109.15
C9G  C8G  H26G     13.780    109.18
H25G C8G  H26G      5.281    107.19
C8G  C9G  N2G      42.987    111.93
C8G  C9G  H27G     15.321    111.23
C8G  C9G  H28G     15.384    111.19
N2G  C9G  H27G     17.473    106.95
N2G  C9G  H28G     17.442    106.89
H27G C9G  H28G      6.156    108.42
C1G  N1G  C15G     38.712    120.30
C1G  N1G  C16G     38.669    120.26
C15G N1G  C16G     26.818    119.36
C9G  N2G  C10G     38.670    120.27
C9G  N2G  C11G     38.711    120.30
C10G N2G  C11G     26.819    119.36
N2G  C10G C14G     25.803    121.90
N2G  C10G H1G      27.325    115.93
C14G C10G H1G      24.572    122.17
N2G  C11G C12G     25.823    121.88
N2G  C11G H2G      27.358    115.95
C12G C11G H2G      24.587    122.17
C11G C12G C13G     24.404    119.97
C11G C12G H3G      23.593    119.50
C13G C12G H3G      23.521    120.53
C12G C13G C14G     24.643    116.93
C12G C13G N4G      38.915    121.54
C14G C13G N4G      38.810    121.53
C10G C14G C13G     24.402    119.95
C10G C14G H4G      23.587    119.50
C13G C14G H4G      23.537    120.54
N1G  C15G C19G     25.824    121.88
N1G  C15G H5G      27.358    115.95
C19G C15G H5G      24.587    122.17
N1G  C16G C17G     25.803    121.90
N1G  C16G H6G      27.325    115.93
C17G C16G H6G      24.572    122.17
C16G C17G C18G     24.402    119.95
C16G C17G H7G      23.587    119.50
C18G C17G H7G      23.537    120.54
C17G C18G C19G     24.642    116.93
C17G C18G N3G      38.810    121.53
C19G C18G N3G      38.915    121.54
C15G C19G C18G     24.404    119.97
C15G C19G H8G      23.593    119.50
C18G C19G H8G      23.521    120.53
C18G N3G  H9G      25.214    121.11
C18G N3G  H29G     25.215    121.12
H9G  N3G  H29G     21.943    117.76
C13G N4G  H10G     25.215    121.12
C13G N4G  H30G     25.214    121.11
H10G N4G  H30G     21.943    117.76
C5G  C20G C21G     37.092    113.57
C5G  C20G H31G     14.066    109.19
C5G  C20G H32G     14.008    109.19
C21G C20G H31G     14.104    109.19
C21G C20G H32G     14.093    109.20
H31G C20G H32G      5.232    106.24
C20G C21G C22G     37.126    113.57
C20G C21G H33G     14.106    109.19
C20G C21G H34G     14.095    109.20
C22G C21G H33G     14.069    109.19
C22G C21G H34G     14.011    109.19
H33G C21G H34G      5.232    106.24
C4G  C22G C21G     37.178    113.50
C4G  C22G H35G     14.120    109.21
C4G  C22G H36G     14.116    109.19
C21G C22G H35G     14.051    109.21
C21G C22G H36G     13.989    109.21
H35G C22G H36G      5.239    106.26


DIHEDRALS
!
!V(dihedral) = Kchi(1 + cos(n(chi) - delta))
!
!Kchi: kcal/mole
!n: multiplicity
!delta: degrees
!
!atom types             Kchi     n    delta
!

N1G  C1G  C2G  C3G      0.5823   3      0.00
N1G  C1G  C2G  H13G     0.5371   3      0.00
N1G  C1G  C2G  H14G     0.5376   3      0.00
H11G C1G  C2G  C3G      0.5125   3      0.00
H11G C1G  C2G  H13G     0.5361   3      0.00
H11G C1G  C2G  H14G     0.4995   3      0.00
H12G C1G  C2G  C3G      0.5083   3      0.00
H12G C1G  C2G  H13G     0.4997   3      0.00
H12G C1G  C2G  H14G     0.5355   3      0.00
C2G  C1G  N1G  C15G     0.0846   6      0.00
C2G  C1G  N1G  C16G     0.0854   6      0.00
H11G C1G  N1G  C15G     0.0972   6      0.00
H11G C1G  N1G  C16G     0.0995   6      0.00
H12G C1G  N1G  C15G     0.0990   6      0.00
H12G C1G  N1G  C16G     0.0972   6      0.00
C1G  C2G  C3G  C4G      0.4696   3      0.00
C1G  C2G  C3G  H15G     0.4687   3      0.00
C1G  C2G  C3G  H16G     0.4679   3      0.00
H13G C2G  C3G  C4G      0.4603   3      0.00
H13G C2G  C3G  H15G     0.4745   3      0.00
H13G C2G  C3G  H16G     0.5029   3      0.00
H14G C2G  C3G  C4G      0.4588   3      0.00
H14G C2G  C3G  H15G     0.5028   3      0.00
H14G C2G  C3G  H16G     0.4741   3      0.00
C2G  C3G  C4G  H17G     0.4717   3      0.00
C2G  C3G  C4G  H18G     0.4714   3      0.00
C2G  C3G  C4G  C22G     0.5105   3      0.00
H15G C3G  C4G  H17G     0.4971   3      0.00
H15G C3G  C4G  H18G     0.4678   3      0.00
H15G C3G  C4G  C22G     0.4700   3      0.00
H16G C3G  C4G  H17G     0.4685   3      0.00
H16G C3G  C4G  H18G     0.4974   3      0.00
H16G C3G  C4G  C22G     0.4703   3      0.00
C3G  C4G  C22G C21G     0.4611   3      0.00
C3G  C4G  C22G H35G     0.4577   3      0.00
C3G  C4G  C22G H36G     0.4560   3      0.00
H17G C4G  C22G C21G     0.4531   3      0.00
H17G C4G  C22G H35G     0.4972   3      0.00
H17G C4G  C22G H36G     0.4668   3      0.00
H18G C4G  C22G C21G     0.4552   3      0.00
H18G C4G  C22G H35G     0.4672   3      0.00
H18G C4G  C22G H36G     0.4971   3      0.00
H19G C5G  C6G  C7G      0.4560   3      0.00
H19G C5G  C6G  H21G     0.4971   3      0.00
H19G C5G  C6G  H22G     0.4669   3      0.00
H20G C5G  C6G  C7G      0.4577   3      0.00
H20G C5G  C6G  H21G     0.4673   3      0.00
H20G C5G  C6G  H22G     0.4972   3      0.00
C20G C5G  C6G  C7G      0.4611   3      0.00
C20G C5G  C6G  H21G     0.4553   3      0.00
C20G C5G  C6G  H22G     0.4532   3      0.00
C6G  C5G  C20G C21G     0.5024   3      0.00
C6G  C5G  C20G H31G     0.4664   3      0.00
C6G  C5G  C20G H32G     0.4665   3      0.00
H19G C5G  C20G C21G     0.4663   3      0.00
H19G C5G  C20G H31G     0.4946   3      0.00
H19G C5G  C20G H32G     0.4649   3      0.00
H20G C5G  C20G C21G     0.4662   3      0.00
H20G C5G  C20G H31G     0.4639   3      0.00
H20G C5G  C20G H32G     0.4945   3      0.00
C5G  C6G  C7G  C8G      0.5106   3      0.00
C5G  C6G  C7G  H23G     0.4701   3      0.00
C5G  C6G  C7G  H24G     0.4703   3      0.00
H21G C6G  C7G  C8G      0.4715   3      0.00
H21G C6G  C7G  H23G     0.4679   3      0.00
H21G C6G  C7G  H24G     0.4974   3      0.00
H22G C6G  C7G  C8G      0.4718   3      0.00
H22G C6G  C7G  H23G     0.4971   3      0.00
H22G C6G  C7G  H24G     0.4685   3      0.00
C6G  C7G  C8G  C9G      0.4696   3      0.00
C6G  C7G  C8G  H25G     0.4603   3      0.00
C6G  C7G  C8G  H26G     0.4588   3      0.00
H23G C7G  C8G  C9G      0.4687   3      0.00
H23G C7G  C8G  H25G     0.4745   3      0.00
H23G C7G  C8G  H26G     0.5028   3      0.00
H24G C7G  C8G  C9G      0.4679   3      0.00
H24G C7G  C8G  H25G     0.5029   3      0.00
H24G C7G  C8G  H26G     0.4741   3      0.00
C7G  C8G  C9G  N2G      0.5825   3      0.00
C7G  C8G  C9G  H27G     0.5083   3      0.00
C7G  C8G  C9G  H28G     0.5126   3      0.00
H25G C8G  C9G  N2G      0.5371   3      0.00
H25G C8G  C9G  H27G     0.4997   3      0.00
H25G C8G  C9G  H28G     0.5362   3      0.00
H26G C8G  C9G  N2G      0.5377   3      0.00
H26G C8G  C9G  H27G     0.5356   3      0.00
H26G C8G  C9G  H28G     0.4994   3      0.00
C8G  C9G  N2G  C10G     0.0854   6      0.00
C8G  C9G  N2G  C11G     0.0846   6      0.00
H27G C9G  N2G  C10G     0.0972   6      0.00
H27G C9G  N2G  C11G     0.0990   6      0.00
H28G C9G  N2G  C10G     0.0995   6      0.00
H28G C9G  N2G  C11G     0.0972   6      0.00
C1G  N1G  C15G C19G     0.4408   2    180.00
C1G  N1G  C15G H5G      0.4360   2    180.00
C16G N1G  C15G C19G     0.5084   2    180.00
C16G N1G  C15G H5G      0.4692   2    180.00
C1G  N1G  C16G C17G     0.4429   2    180.00
C1G  N1G  C16G H6G      0.4361   2    180.00
C15G N1G  C16G C17G     0.5097   2    180.00
C15G N1G  C16G H6G      0.4695   2    180.00
C9G  N2G  C10G C14G     0.4429   2    180.00
C9G  N2G  C10G H1G      0.4360   2    180.00
C11G N2G  C10G C14G     0.5099   2    180.00
C11G N2G  C10G H1G      0.4695   2    180.00
C9G  N2G  C11G C12G     0.4406   2    180.00
C9G  N2G  C11G H2G      0.4361   2    180.00
C10G N2G  C11G C12G     0.5084   2    180.00
C10G N2G  C11G H2G      0.4692   2    180.00
N2G  C10G C14G C13G     0.6090   2    180.00
N2G  C10G C14G H4G      0.6254   2    180.00
H1G  C10G C14G C13G     0.5942   2    180.00
H1G  C10G C14G H4G      0.6533   2    180.00
N2G  C11G C12G C13G     0.6090   2    180.00
N2G  C11G C12G H3G      0.6250   2    180.00
H2G  C11G C12G C13G     0.5952   2    180.00
H2G  C11G C12G H3G      0.6530   2    180.00
C11G C12G C13G C14G     0.4348   2    180.00
C11G C12G C13G N4G      0.5039   2    180.00
H3G  C12G C13G C14G     0.4729   2    180.00
H3G  C12G C13G N4G      0.5854   2    180.00
C12G C13G C14G C10G     0.4333   2    180.00
C12G C13G C14G H4G      0.4727   2    180.00
N4G  C13G C14G C10G     0.5020   2    180.00
N4G  C13G C14G H4G      0.5855   2    180.00
C12G C13G N4G  H10G     0.4450   2    180.00
C12G C13G N4G  H30G     0.5995   2    180.00
C14G C13G N4G  H10G     0.5987   2    180.00
C14G C13G N4G  H30G     0.4462   2    180.00
N1G  C15G C19G C18G     0.6090   2    180.00
N1G  C15G C19G H8G      0.6250   2    180.00
H5G  C15G C19G C18G     0.5951   2    180.00
H5G  C15G C19G H8G      0.6530   2    180.00
N1G  C16G C17G C18G     0.6090   2    180.00
N1G  C16G C17G H7G      0.6253   2    180.00
H6G  C16G C17G C18G     0.5941   2    180.00
H6G  C16G C17G H7G      0.6533   2    180.00
C16G C17G C18G C19G     0.4333   2    180.00
C16G C17G C18G N3G      0.5022   2    180.00
H7G  C17G C18G C19G     0.4727   2    180.00
H7G  C17G C18G N3G      0.5855   2    180.00
C17G C18G C19G C15G     0.4346   2    180.00
C17G C18G C19G H8G      0.4729   2    180.00
N3G  C18G C19G C15G     0.5036   2    180.00
N3G  C18G C19G H8G      0.5856   2    180.00
C17G C18G N3G  H9G      0.4461   2    180.00
C17G C18G N3G  H29G     0.5985   2    180.00
C19G C18G N3G  H9G      0.5995   2    180.00
C19G C18G N3G  H29G     0.4447   2    180.00
C5G  C20G C21G C22G     0.4564   3      0.00
C5G  C20G C21G H33G     0.4544   3      0.00
C5G  C20G C21G H34G     0.4522   3      0.00
H31G C20G C21G C22G     0.4543   3      0.00
H31G C20G C21G H33G     0.4657   3      0.00
H31G C20G C21G H34G     0.4960   3      0.00
H32G C20G C21G C22G     0.4522   3      0.00
H32G C20G C21G H33G     0.4960   3      0.00
H32G C20G C21G H34G     0.4654   3      0.00
C20G C21G C22G C4G      0.5024   3      0.00
C20G C21G C22G H35G     0.4662   3      0.00
C20G C21G C22G H36G     0.4663   3      0.00
H33G C21G C22G C4G      0.4664   3      0.00
H33G C21G C22G H35G     0.4640   3      0.00
H33G C21G C22G H36G     0.4946   3      0.00
H34G C21G C22G C4G      0.4666   3      0.00
H34G C21G C22G H35G     0.4945   3      0.00
H34G C21G C22G H36G     0.4650   3      0.00

IMPROPER
!
!V(improper) = Kpsi(psi - psi0)**2
!
!Kpsi: kcal/mole/rad**2
!psi0: degrees
!note that the second column of numbers (0) is ignored
!
!atom types             Kpsi        0  psi0
!


NONBONDED nbxmod  5 atom cdiel shift vatom vdistance vswitch -
cutnb 14.0 ctofnb 12.0 ctonnb 10.0 eps 1.0 e14fac 1.0 wmin 1.5
                !adm jr., 5/08/91, suggested cutoff scheme
!
!V(Lennard-Jones) = Eps(i,j)*[(Rmin(i,j)/r(i,j))**12 - 2(Rmin(i,j)/r(i,j))**6]
!
!epsilon [kcal/mole]: Eps(i,j) = sqrt(eps(i) * eps(j))
!Rmin/2  [A]:         Rmin(i,j) = Rmin/2(i) + Rmin/2(j)
!
!atom  ignored   epsilon     Rmin/2  ignored   eps,1-4     Rmin/2,1-4
!

C1G      0.0     -0.1050     1.9255    ! 
C2G      0.0     -0.1050     1.9255    ! 
C3G      0.0     -0.1050     1.9255    ! 
C4G      0.0     -0.1050     1.9255    ! 
C5G      0.0     -0.1050     1.9255    ! 
C6G      0.0     -0.1050     1.9255    ! 
C7G      0.0     -0.1050     1.9255    ! 
C8G      0.0     -0.1050     1.9255    ! 
C9G      0.0     -0.1050     1.9255    ! 
N1G      0.0     -0.0690     1.8300    ! 
N2G      0.0     -0.0690     1.8300    ! 
C10G     0.0     -0.1050     1.9255    ! 
C11G     0.0     -0.1050     1.9255    ! 
C12G     0.0     -0.1050     1.9255    ! 
C13G     0.0     -0.1050     1.9255    ! 
C14G     0.0     -0.1050     1.9255    ! 
H1G      0.0     -0.0440     1.4430    ! 
H2G      0.0     -0.0440     1.4430    ! 
H3G      0.0     -0.0440     1.4430    ! 
H4G      0.0     -0.0440     1.4430    ! 
C15G     0.0     -0.1050     1.9255    ! 
C16G     0.0     -0.1050     1.9255    ! 
C17G     0.0     -0.1050     1.9255    ! 
C18G     0.0     -0.1050     1.9255    ! 
C19G     0.0     -0.1050     1.9255    ! 
H5G      0.0     -0.0440     1.4430    ! 
H6G      0.0     -0.0440     1.4430    ! 
H7G      0.0     -0.0440     1.4430    ! 
H8G      0.0     -0.0440     1.4430    ! 
N3G      0.0     -0.0690     1.8300    ! 
N4G      0.0     -0.0690     1.8300    ! 
H9G      0.0     -0.0440     1.4430    ! 
H10G     0.0     -0.0440     1.4430    ! 
H11G     0.0     -0.0440     1.4430    ! 
H12G     0.0     -0.0440     1.4430    ! 
H13G     0.0     -0.0440     1.4430    ! 
H14G     0.0     -0.0440     1.4430    ! 
H15G     0.0     -0.0440     1.4430    ! 
H16G     0.0     -0.0440     1.4430    ! 
H17G     0.0     -0.0440     1.4430    ! 
H18G     0.0     -0.0440     1.4430    ! 
H19G     0.0     -0.0440     1.4430    ! 
H20G     0.0     -0.0440     1.4430    ! 
H21G     0.0     -0.0440     1.4430    ! 
H22G     0.0     -0.0440     1.4430    ! 
H23G     0.0     -0.0440     1.4430    ! 
H24G     0.0     -0.0440     1.4430    ! 
H25G     0.0     -0.0440     1.4430    ! 
H26G     0.0     -0.0440     1.4430    ! 
H27G     0.0     -0.0440     1.4430    ! 
H28G     0.0     -0.0440     1.4430    ! 
H29G     0.0     -0.0440     1.4430    ! 
H30G     0.0     -0.0440     1.4430    ! 
C20G     0.0     -0.1050     1.9255    ! 
C21G     0.0     -0.1050     1.9255    ! 
C22G     0.0     -0.1050     1.9255    ! 
H31G     0.0     -0.0440     1.4430    ! 
H32G     0.0     -0.0440     1.4430    ! 
H33G     0.0     -0.0440     1.4430    ! 
H34G     0.0     -0.0440     1.4430    ! 
H35G     0.0     -0.0440     1.4430    ! 
H36G     0.0     -0.0440     1.4430    ! 
END
