# Supplementary material for: A Systematic Approach: Molecular Dynamics Study and Parametrisation of Gemini Type Cationic Surfactants
Source: Int J Mol Sci. 2021 Oct 10;22(20):10939. doi: 10.3390/ijms222010939 (PMC8536075; doi:10.3390/ijms222010939)
Supplement: Supplementary file 1 [file ijms-22-10939-s001.zip › Force_fields/Alk12_00/Alk12_00.pdb]

REMARK original generated coordinate pdb file
ATOM      1  C1G A0H X   1       0.767   3.996  -5.891  1.00  0.00      GEM  C
ATOM      2  C2G A0H X   1       0.092   3.879  -4.520  1.00  0.00      GEM  C
ATOM      3  C3G A0H X   1       0.102   2.432  -4.007  1.00  0.00      GEM  C
ATOM      4  C4G A0H X   1      -0.572   2.279  -2.636  1.00  0.00      GEM  C
ATOM      5  C5G A0H X   1      -1.901  -0.918   1.159  1.00  0.00      GEM  C
ATOM      6  C6G A0H X   1      -1.891  -2.359   1.686  1.00  0.00      GEM  C
ATOM      7  C7G A0H X   1      -2.564  -2.513   3.057  1.00  0.00      GEM  C
ATOM      8  C8G A0H X   1      -2.555  -3.959   3.570  1.00  0.00      GEM  C
ATOM      9  C9G A0H X   1      -3.230  -4.076   4.941  1.00  0.00      GEM  C
ATOM     10  N1G A0H X   1       0.774   5.395  -6.388  1.00  0.00      GEM  N
ATOM     11  N2G A0H X   1      -3.237  -5.476   5.438  1.00  0.00      GEM  N
ATOM     12 C10G A0H X   1      -2.185  -5.954   6.158  1.00  0.00      GEM  C
ATOM     13 C11G A0H X   1      -4.266  -6.311   5.126  1.00  0.00      GEM  C
ATOM     14 C12G A0H X   1      -4.280  -7.623   5.523  1.00  0.00      GEM  C
ATOM     15 C13G A0H X   1      -3.196  -8.149   6.279  1.00  0.00      GEM  C
ATOM     16 C14G A0H X   1      -2.133  -7.255   6.588  1.00  0.00      GEM  C
ATOM     17  H1G A0H X   1      -1.393  -5.239   6.375  1.00  0.00      GEM  H
ATOM     18  H2G A0H X   1      -5.077  -5.871   4.547  1.00  0.00      GEM  H
ATOM     19  H3G A0H X   1      -5.127  -8.255   5.257  1.00  0.00      GEM  H
ATOM     20  H4G A0H X   1      -1.275  -7.594   7.169  1.00  0.00      GEM  H
ATOM     21 C15G A0H X   1       1.803   6.230  -6.076  1.00  0.00      GEM  C
ATOM     22 C16G A0H X   1      -0.278   5.873  -7.108  1.00  0.00      GEM  C
ATOM     23 C17G A0H X   1      -0.331   7.174  -7.538  1.00  0.00      GEM  C
ATOM     24 C18G A0H X   1       0.732   8.068  -7.229  1.00  0.00      GEM  C
ATOM     25 C19G A0H X   1       1.817   7.543  -6.473  1.00  0.00      GEM  C
ATOM     26  H5G A0H X   1       2.614   5.790  -5.497  1.00  0.00      GEM  H
ATOM     27  H6G A0H X   1      -1.071   5.158  -7.325  1.00  0.00      GEM  H
ATOM     28  H7G A0H X   1      -1.188   7.513  -8.119  1.00  0.00      GEM  H
ATOM     29  H8G A0H X   1       2.664   8.175  -6.208  1.00  0.00      GEM  H
ATOM     30  N3G A0H X   1       0.715   9.346  -7.636  1.00  0.00      GEM  N
ATOM     31  N4G A0H X   1      -3.178  -9.427   6.686  1.00  0.00      GEM  N
ATOM     32  H9G A0H X   1      -0.068   9.717  -8.183  1.00  0.00      GEM  H
ATOM     33 H10G A0H X   1      -3.948 -10.064   6.462  1.00  0.00      GEM  H
ATOM     34 H11G A0H X   1       1.818   3.666  -5.847  1.00  0.00      GEM  H
ATOM     35 H12G A0H X   1       0.242   3.388  -6.647  1.00  0.00      GEM  H
ATOM     36 H13G A0H X   1       0.616   4.532  -3.803  1.00  0.00      GEM  H
ATOM     37 H14G A0H X   1      -0.945   4.242  -4.595  1.00  0.00      GEM  H
ATOM     38 H15G A0H X   1      -0.407   1.783  -4.736  1.00  0.00      GEM  H
ATOM     39 H16G A0H X   1       1.141   2.074  -3.943  1.00  0.00      GEM  H
ATOM     40 H17G A0H X   1      -1.612   2.634  -2.702  1.00  0.00      GEM  H
ATOM     41 H18G A0H X   1      -0.067   2.934  -1.909  1.00  0.00      GEM  H
ATOM     42 H19G A0H X   1      -2.942  -0.565   1.092  1.00  0.00      GEM  H
ATOM     43 H20G A0H X   1      -1.400  -0.262   1.888  1.00  0.00      GEM  H
ATOM     44 H21G A0H X   1      -2.395  -3.015   0.960  1.00  0.00      GEM  H
ATOM     45 H22G A0H X   1      -0.850  -2.714   1.752  1.00  0.00      GEM  H
ATOM     46 H23G A0H X   1      -2.056  -1.863   3.787  1.00  0.00      GEM  H
ATOM     47 H24G A0H X   1      -3.603  -2.155   2.994  1.00  0.00      GEM  H
ATOM     48 H25G A0H X   1      -3.078  -4.612   2.853  1.00  0.00      GEM  H
ATOM     49 H26G A0H X   1      -1.517  -4.323   3.645  1.00  0.00      GEM  H
ATOM     50 H27G A0H X   1      -2.705  -3.469   5.697  1.00  0.00      GEM  H
ATOM     51 H28G A0H X   1      -4.281  -3.746   4.897  1.00  0.00      GEM  H
ATOM     52 H29G A0H X   1       1.485   9.983  -7.413  1.00  0.00      GEM  H
ATOM     53 H30G A0H X   1      -2.396  -9.798   7.232  1.00  0.00      GEM  H
ATOM     54 C20G A0H X   1      -1.225  -0.761  -0.210  1.00  0.00      GEM  C
ATOM     55 C21G A0H X   1      -1.238   0.680  -0.740  1.00  0.00      GEM  C
ATOM     56 C22G A0H X   1      -0.561   0.837  -2.109  1.00  0.00      GEM  C
ATOM     57 H31G A0H X   1      -1.725  -1.419  -0.938  1.00  0.00      GEM  H
ATOM     58 H32G A0H X   1      -0.184  -1.112  -0.142  1.00  0.00      GEM  H
ATOM     59 H33G A0H X   1      -0.738   1.338  -0.011  1.00  0.00      GEM  H
ATOM     60 H34G A0H X   1      -2.279   1.032  -0.808  1.00  0.00      GEM  H
ATOM     61 H35G A0H X   1      -1.062   0.181  -2.838  1.00  0.00      GEM  H
ATOM     62 H36G A0H X   1       0.480   0.484  -2.041  1.00  0.00      GEM  H
END
