# Supplementary material for: A Systematic Approach: Molecular Dynamics Study and Parametrisation of Gemini Type Cationic Surfactants
Source: Int J Mol Sci. 2021 Oct 10;22(20):10939. doi: 10.3390/ijms222010939 (PMC8536075; doi:10.3390/ijms222010939)
Supplement: Supplementary file 1 [file ijms-22-10939-s001.zip › Force_fields/Alk12_00/Alk12_00.psf]

PSF

       4 !NTITLE
 REMARKS original generated structure x-plor psf file
 REMARKS topology D:/Dokumenty/do_VMD/FF/Batch4_OK/Alk12_00.top 
 REMARKS topology D:/Dokumenty/do_VMD/top_all36_lipid.rtf 
 REMARKS segment GEM { first NONE; last NONE; auto none  }

      62 !NATOM
       1 GEM  1    A0H  C1G  C1G   -0.306000       12.0110           0
       2 GEM  1    A0H  C2G  C2G    0.194000       12.0110           0
       3 GEM  1    A0H  C3G  C3G    0.046000       12.0110           0
       4 GEM  1    A0H  C4G  C4G   -0.028000       12.0110           0
       5 GEM  1    A0H  C5G  C5G    0.161000       12.0110           0
       6 GEM  1    A0H  C6G  C6G   -0.047000       12.0110           0
       7 GEM  1    A0H  C7G  C7G    0.041000       12.0110           0
       8 GEM  1    A0H  C8G  C8G    0.176000       12.0110           0
       9 GEM  1    A0H  C9G  C9G   -0.288000       12.0110           0
      10 GEM  1    A0H  N1G  N1G    0.194000       14.0070           0
      11 GEM  1    A0H  N2G  N2G    0.184000       14.0070           0
      12 GEM  1    A0H  C10G C10G  -0.082000       12.0110           0
      13 GEM  1    A0H  C11G C11G  -0.042000       12.0110           0
      14 GEM  1    A0H  C12G C12G  -0.461000       12.0110           0
      15 GEM  1    A0H  C13G C13G   0.783000       12.0110           0
      16 GEM  1    A0H  C14G C14G  -0.420000       12.0110           0
      17 GEM  1    A0H  H1G  H1G    0.236000        1.0080           0
      18 GEM  1    A0H  H2G  H2G    0.226000        1.0080           0
      19 GEM  1    A0H  H3G  H3G    0.244000        1.0080           0
      20 GEM  1    A0H  H4G  H4G    0.233000        1.0080           0
      21 GEM  1    A0H  C15G C15G  -0.067000       12.0110           0
      22 GEM  1    A0H  C16G C16G  -0.061000       12.0110           0
      23 GEM  1    A0H  C17G C17G  -0.440000       12.0110           0
      24 GEM  1    A0H  C18G C18G   0.797000       12.0110           0
      25 GEM  1    A0H  C19G C19G  -0.444000       12.0110           0
      26 GEM  1    A0H  H5G  H5G    0.231000        1.0080           0
      27 GEM  1    A0H  H6G  H6G    0.228000        1.0080           0
      28 GEM  1    A0H  H7G  H7G    0.238000        1.0080           0
      29 GEM  1    A0H  H8G  H8G    0.241000        1.0080           0
      30 GEM  1    A0H  N3G  N3G   -1.094000       14.0070           0
      31 GEM  1    A0H  N4G  N4G   -1.070000       14.0070           0
      32 GEM  1    A0H  H9G  H9G    0.512000        1.0080           0
      33 GEM  1    A0H  H10G H10G   0.505000        1.0080           0
      34 GEM  1    A0H  H11G H11G   0.143000        1.0080           0
      35 GEM  1    A0H  H12G H12G   0.144000        1.0080           0
      36 GEM  1    A0H  H13G H13G  -0.018000        1.0080           0
      37 GEM  1    A0H  H14G H14G  -0.019000        1.0080           0
      38 GEM  1    A0H  H15G H15G  -0.006000        1.0080           0
      39 GEM  1    A0H  H16G H16G  -0.008000        1.0080           0
      40 GEM  1    A0H  H17G H17G  -0.008000        1.0080           0
      41 GEM  1    A0H  H18G H18G  -0.009000        1.0080           0
      42 GEM  1    A0H  H19G H19G  -0.050000        1.0080           0
      43 GEM  1    A0H  H20G H20G  -0.049000        1.0080           0
      44 GEM  1    A0H  H21G H21G  -0.006000        1.0080           0
      45 GEM  1    A0H  H22G H22G  -0.006000        1.0080           0
      46 GEM  1    A0H  H23G H23G  -0.005000        1.0080           0
      47 GEM  1    A0H  H24G H24G  -0.005000        1.0080           0
      48 GEM  1    A0H  H25G H25G  -0.012000        1.0080           0
      49 GEM  1    A0H  H26G H26G  -0.012000        1.0080           0
      50 GEM  1    A0H  H27G H27G   0.141000        1.0080           0
      51 GEM  1    A0H  H28G H28G   0.139000        1.0080           0
      52 GEM  1    A0H  H29G H29G   0.510000        1.0080           0
      53 GEM  1    A0H  H30G H30G   0.505000        1.0080           0
      54 GEM  1    A0H  C20G C20G   0.015000       12.0110           0
      55 GEM  1    A0H  C21G C21G   0.080000       12.0110           0
      56 GEM  1    A0H  C22G C22G   0.100000       12.0110           0
      57 GEM  1    A0H  H31G H31G  -0.022000        1.0080           0
      58 GEM  1    A0H  H32G H32G  -0.023000        1.0080           0
      59 GEM  1    A0H  H33G H33G  -0.034000        1.0080           0
      60 GEM  1    A0H  H34G H34G  -0.034000        1.0080           0
      61 GEM  1    A0H  H35G H35G  -0.037000        1.0080           0
      62 GEM  1    A0H  H36G H36G  -0.036000        1.0080           0

      63 !NBOND: bonds
       1       2       1      10       1      34       1      35
       2       3       2      36       2      37       3       4
       3      38       3      39       4      40       4      41
       4      56       5       6       5      42       5      43
       5      54       6       7       6      44       6      45
       7       8       7      46       7      47       8       9
       8      48       8      49       9      11       9      50
       9      51      10      21      10      22      11      12
      11      13      12      16      12      17      13      14
      13      18      14      15      14      19      15      16
      15      31      16      20      21      25      21      26
      22      23      22      27      23      24      23      28
      24      25      24      30      25      29      30      32
      30      52      31      33      31      53      54      55
      54      57      54      58      55      56      55      59
      55      60      56      61      56      62

     114 !NTHETA: angles
       1       2       3       1       2      36       1       2      37
       1      10      21       1      10      22       2       1      10
       2       1      34       2       1      35       2       3       4
       2       3      38       2       3      39       3       2      36
       3       2      37       3       4      40       3       4      41
       3       4      56       4       3      38       4       3      39
       4      56      55       4      56      61       4      56      62
       5       6       7       5       6      44       5       6      45
       5      54      55       5      54      57       5      54      58
       6       5      42       6       5      43       6       5      54
       6       7       8       6       7      46       6       7      47
       7       6      44       7       6      45       7       8       9
       7       8      48       7       8      49       8       7      46
       8       7      47       8       9      11       8       9      50
       8       9      51       9       8      48       9       8      49
       9      11      12       9      11      13      10       1      34
      10       1      35      10      21      25      10      21      26
      10      22      23      10      22      27      11       9      50
      11       9      51      11      12      16      11      12      17
      11      13      14      11      13      18      12      11      13
      12      16      15      12      16      20      13      14      15
      13      14      19      14      13      18      14      15      16
      14      15      31      15      14      19      15      16      20
      15      31      33      15      31      53      16      12      17
      16      15      31      21      10      22      21      25      24
      21      25      29      22      23      24      22      23      28
      23      22      27      23      24      25      23      24      30
      24      23      28      24      25      29      24      30      32
      24      30      52      25      21      26      25      24      30
      32      30      52      33      31      53      34       1      35
      36       2      37      38       3      39      40       4      41
      40       4      56      41       4      56      42       5      43
      42       5      54      43       5      54      44       6      45
      46       7      47      48       8      49      50       9      51
      54      55      56      54      55      59      54      55      60
      55      54      57      55      54      58      55      56      61
      55      56      62      56      55      59      56      55      60
      57      54      58      59      55      60      61      56      62

     167 !NPHI: dihedrals
       1       2       3       4       1       2       3      38
       1       2       3      39       1      10      21      25
       1      10      21      26       1      10      22      23
       1      10      22      27       2       1      10      21
       2       1      10      22       2       3       4      40
       2       3       4      41       2       3       4      56
       3       4      56      55       3       4      56      61
       3       4      56      62       5       6       7       8
       5       6       7      46       5       6       7      47
       5      54      55      56       5      54      55      59
       5      54      55      60       6       5      54      55
       6       5      54      57       6       5      54      58
       6       7       8       9       6       7       8      48
       6       7       8      49       7       8       9      11
       7       8       9      50       7       8       9      51
       8       9      11      12       8       9      11      13
       9      11      12      16       9      11      12      17
       9      11      13      14       9      11      13      18
      10       1       2       3      10       1       2      36
      10       1       2      37      10      21      25      24
      10      21      25      29      10      22      23      24
      10      22      23      28      11      12      16      15
      11      12      16      20      11      13      14      15
      11      13      14      19      12      11      13      14
      12      11      13      18      13      11      12      16
      13      11      12      17      13      14      15      16
      13      14      15      31      14      15      16      12
      14      15      16      20      14      15      31      33
      14      15      31      53      16      15      31      33
      16      15      31      53      17      12      16      15
      17      12      16      20      18      13      14      15
      18      13      14      19      19      14      15      16
      19      14      15      31      21      10      22      23
      21      10      22      27      22      10      21      25
      22      10      21      26      22      23      24      25
      22      23      24      30      23      24      25      21
      23      24      25      29      23      24      30      32
      23      24      30      52      25      24      30      32
      25      24      30      52      26      21      25      24
      26      21      25      29      27      22      23      24
      27      22      23      28      28      23      24      25
      28      23      24      30      30      24      25      21
      30      24      25      29      31      15      16      12
      31      15      16      20      34       1       2       3
      34       1       2      36      34       1       2      37
      34       1      10      21      34       1      10      22
      35       1       2       3      35       1       2      36
      35       1       2      37      35       1      10      21
      35       1      10      22      36       2       3       4
      36       2       3      38      36       2       3      39
      37       2       3       4      37       2       3      38
      37       2       3      39      38       3       4      40
      38       3       4      41      38       3       4      56
      39       3       4      40      39       3       4      41
      39       3       4      56      40       4      56      55
      40       4      56      61      40       4      56      62
      41       4      56      55      41       4      56      61
      41       4      56      62      42       5       6       7
      42       5       6      44      42       5       6      45
      42       5      54      55      42       5      54      57
      42       5      54      58      43       5       6       7
      43       5       6      44      43       5       6      45
      43       5      54      55      43       5      54      57
      43       5      54      58      44       6       7       8
      44       6       7      46      44       6       7      47
      45       6       7       8      45       6       7      46
      45       6       7      47      46       7       8       9
      46       7       8      48      46       7       8      49
      47       7       8       9      47       7       8      48
      47       7       8      49      48       8       9      11
      48       8       9      50      48       8       9      51
      49       8       9      11      49       8       9      50
      49       8       9      51      50       9      11      12
      50       9      11      13      51       9      11      12
      51       9      11      13      54       5       6       7
      54       5       6      44      54       5       6      45
      54      55      56       4      54      55      56      61
      54      55      56      62      57      54      55      56
      57      54      55      59      57      54      55      60
      58      54      55      56      58      54      55      59
      58      54      55      60      59      55      56       4
      59      55      56      61      59      55      56      62
      60      55      56       4      60      55      56      61
      60      55      56      62

       0 !NIMPHI: impropers


       0 !NDON: donors


       0 !NACC: acceptors


       0 !NNB

       0       0       0       0       0       0       0       0
       0       0       0       0       0       0       0       0
       0       0       0       0       0       0       0       0
       0       0       0       0       0       0       0       0
       0       0       0       0       0       0       0       0
       0       0       0       0       0       0       0       0
       0       0       0       0       0       0       0       0
       0       0       0       0       0       0

       1       0 !NGRP
       0       0       0
