# Supplementary material for: A Systematic Approach: Molecular Dynamics Study and Parametrisation of Gemini Type Cationic Surfactants
Source: Int J Mol Sci. 2021 Oct 10;22(20):10939. doi: 10.3390/ijms222010939 (PMC8536075; doi:10.3390/ijms222010939)
Supplement: Supplementary file 1 [file ijms-22-10939-s001.zip › Force_fields/Alk12_06/Alk12_06.pdb]

REMARK original generated coordinate pdb file
ATOM      1  C1G A0I X   1      -5.797  -2.692   3.284  1.00  0.00      GEM  C
ATOM      2  C2G A0I X   1      -4.294  -2.892   3.507  1.00  0.00      GEM  C
ATOM      3  C3G A0I X   1      -3.491  -2.587   2.235  1.00  0.00      GEM  C
ATOM      4  C4G A0I X   1       3.449  -2.256  -1.076  1.00  0.00      GEM  C
ATOM      5  C5G A0I X   1       5.738  -2.168  -2.214  1.00  0.00      GEM  C
ATOM      6  C6G A0I X   1       7.246  -2.369  -2.031  1.00  0.00      GEM  C
ATOM      7  N1G A0I X   1      -6.588  -2.984   4.505  1.00  0.00      GEM  N
ATOM      8  N2G A0I X   1       7.995  -2.113  -3.287  1.00  0.00      GEM  N
ATOM      9  C7G A0I X   1       8.193  -3.114  -4.187  1.00  0.00      GEM  C
ATOM     10  C8G A0I X   1       8.436  -0.857  -3.584  1.00  0.00      GEM  C
ATOM     11  C9G A0I X   1       9.076  -0.576  -4.760  1.00  0.00      GEM  C
ATOM     12 C10G A0I X   1       9.295  -1.603  -5.729  1.00  0.00      GEM  C
ATOM     13 C11G A0I X   1       8.828  -2.907  -5.385  1.00  0.00      GEM  C
ATOM     14  H1G A0I X   1       7.823  -4.096  -3.894  1.00  0.00      GEM  H
ATOM     15  H2G A0I X   1       8.251  -0.096  -2.826  1.00  0.00      GEM  H
ATOM     16  H3G A0I X   1       9.417   0.441  -4.953  1.00  0.00      GEM  H
ATOM     17  H4G A0I X   1       8.969  -3.753  -6.053  1.00  0.00      GEM  H
ATOM     18 C12G A0I X   1      -6.810  -2.007   5.430  1.00  0.00      GEM  C
ATOM     19 C13G A0I X   1      -7.054  -4.239   4.742  1.00  0.00      GEM  C
ATOM     20 C14G A0I X   1      -7.752  -4.559   5.880  1.00  0.00      GEM  C
ATOM     21 C15G A0I X   1      -8.001  -3.560   6.868  1.00  0.00      GEM  C
ATOM     22 C16G A0I X   1      -7.496  -2.253   6.589  1.00  0.00      GEM  C
ATOM     23  H5G A0I X   1      -6.415  -1.022   5.187  1.00  0.00      GEM  H
ATOM     24  H6G A0I X   1      -6.848  -4.977   3.968  1.00  0.00      GEM  H
ATOM     25  H7G A0I X   1      -8.111  -5.578   6.001  1.00  0.00      GEM  H
ATOM     26  H8G A0I X   1      -7.658  -1.441   7.298  1.00  0.00      GEM  H
ATOM     27  N3G A0I X   1      -8.661  -3.800   8.010  1.00  0.00      GEM  N
ATOM     28  N4G A0I X   1       9.903  -1.319  -6.889  1.00  0.00      GEM  N
ATOM     29  H9G A0I X   1      -8.820  -2.992   8.636  1.00  0.00      GEM  H
ATOM     30 H10G A0I X   1      10.238  -0.349  -7.016  1.00  0.00      GEM  H
ATOM     31 C17G A0I X   1      -9.276  -5.069   8.408  1.00  0.00      GEM  C
ATOM     32 C18G A0I X   1     -10.698  -5.251   7.855  1.00  0.00      GEM  C
ATOM     33 C19G A0I X   1     -11.326  -6.577   8.304  1.00  0.00      GEM  C
ATOM     34 C20G A0I X   1     -12.753  -6.781   7.774  1.00  0.00      GEM  C
ATOM     35 C21G A0I X   1     -13.388  -8.107   8.218  1.00  0.00      GEM  C
ATOM     36 C22G A0I X   1     -14.812  -8.302   7.684  1.00  0.00      GEM  C
ATOM     37 C23G A0I X   1      10.235  -2.271  -7.952  1.00  0.00      GEM  C
ATOM     38 C24G A0I X   1      11.577  -2.985  -7.727  1.00  0.00      GEM  C
ATOM     39 C25G A0I X   1      11.912  -3.956  -8.867  1.00  0.00      GEM  C
ATOM     40 C26G A0I X   1      13.256  -4.673  -8.676  1.00  0.00      GEM  C
ATOM     41 C27G A0I X   1      13.599  -5.646  -9.812  1.00  0.00      GEM  C
ATOM     42 C28G A0I X   1      14.944  -6.357  -9.614  1.00  0.00      GEM  C
ATOM     43 H11G A0I X   1      -6.021  -1.651   2.996  1.00  0.00      GEM  H
ATOM     44 H12G A0I X   1      -6.173  -3.359   2.490  1.00  0.00      GEM  H
ATOM     45 H13G A0I X   1      -3.959  -2.236   4.327  1.00  0.00      GEM  H
ATOM     46 H14G A0I X   1      -4.111  -3.931   3.825  1.00  0.00      GEM  H
ATOM     47 H15G A0I X   1      -3.694  -1.554   1.915  1.00  0.00      GEM  H
ATOM     48 H16G A0I X   1      -3.840  -3.239   1.419  1.00  0.00      GEM  H
ATOM     49 H17G A0I X   1       3.086  -2.917  -1.878  1.00  0.00      GEM  H
ATOM     50 H18G A0I X   1       3.245  -1.226  -1.407  1.00  0.00      GEM  H
ATOM     51 H19G A0I X   1       5.379  -2.839  -3.011  1.00  0.00      GEM  H
ATOM     52 H20G A0I X   1       5.549  -1.135  -2.550  1.00  0.00      GEM  H
ATOM     53 H21G A0I X   1       7.650  -1.682  -1.269  1.00  0.00      GEM  H
ATOM     54 H22G A0I X   1       7.475  -3.403  -1.724  1.00  0.00      GEM  H
ATOM     55 H23G A0I X   1      -8.624  -5.898   8.084  1.00  0.00      GEM  H
ATOM     56 H24G A0I X   1      -9.294  -5.076   9.510  1.00  0.00      GEM  H
ATOM     57 H25G A0I X   1     -11.323  -4.409   8.194  1.00  0.00      GEM  H
ATOM     58 H26G A0I X   1     -10.669  -5.208   6.754  1.00  0.00      GEM  H
ATOM     59 H27G A0I X   1     -11.339  -6.621   9.404  1.00  0.00      GEM  H
ATOM     60 H28G A0I X   1     -10.692  -7.413   7.969  1.00  0.00      GEM  H
ATOM     61 H29G A0I X   1     -13.387  -5.946   8.110  1.00  0.00      GEM  H
ATOM     62 H30G A0I X   1     -12.741  -6.737   6.674  1.00  0.00      GEM  H
ATOM     63 H31G A0I X   1     -12.754  -8.942   7.882  1.00  0.00      GEM  H
ATOM     64 H32G A0I X   1     -13.400  -8.152   9.317  1.00  0.00      GEM  H
ATOM     65 H33G A0I X   1     -15.478  -7.501   8.030  1.00  0.00      GEM  H
ATOM     66 H34G A0I X   1     -14.828  -8.295   6.585  1.00  0.00      GEM  H
ATOM     67 H35G A0I X   1     -15.237  -9.258   8.017  1.00  0.00      GEM  H
ATOM     68 H36G A0I X   1      10.266  -1.694  -8.891  1.00  0.00      GEM  H
ATOM     69 H37G A0I X   1       9.415  -3.004  -8.044  1.00  0.00      GEM  H
ATOM     70 H38G A0I X   1      12.373  -2.228  -7.637  1.00  0.00      GEM  H
ATOM     71 H39G A0I X   1      11.544  -3.531  -6.771  1.00  0.00      GEM  H
ATOM     72 H40G A0I X   1      11.111  -4.706  -8.955  1.00  0.00      GEM  H
ATOM     73 H41G A0I X   1      11.928  -3.407  -9.821  1.00  0.00      GEM  H
ATOM     74 H42G A0I X   1      14.058  -3.923  -8.588  1.00  0.00      GEM  H
ATOM     75 H43G A0I X   1      13.242  -5.223  -7.721  1.00  0.00      GEM  H
ATOM     76 H44G A0I X   1      12.799  -6.396  -9.900  1.00  0.00      GEM  H
ATOM     77 H45G A0I X   1      13.613  -5.097 -10.766  1.00  0.00      GEM  H
ATOM     78 H46G A0I X   1      15.769  -5.635  -9.557  1.00  0.00      GEM  H
ATOM     79 H47G A0I X   1      14.949  -6.942  -8.684  1.00  0.00      GEM  H
ATOM     80 H48G A0I X   1      15.159  -7.045 -10.442  1.00  0.00      GEM  H
ATOM     81 C29G A0I X   1       2.658  -2.541   0.209  1.00  0.00      GEM  C
ATOM     82 H49G A0I X   1       2.865  -3.570   0.541  1.00  0.00      GEM  H
ATOM     83 H50G A0I X   1       3.019  -1.879   1.012  1.00  0.00      GEM  H
ATOM     84 C30G A0I X   1       4.965  -2.443  -0.917  1.00  0.00      GEM  C
ATOM     85 H51G A0I X   1       5.171  -3.471  -0.581  1.00  0.00      GEM  H
ATOM     86 H52G A0I X   1       5.333  -1.776  -0.123  1.00  0.00      GEM  H
ATOM     87 C31G A0I X   1      -1.978  -2.772   2.418  1.00  0.00      GEM  C
ATOM     88 H53G A0I X   1      -1.630  -2.118   3.233  1.00  0.00      GEM  H
ATOM     89 H54G A0I X   1      -1.775  -3.804   2.742  1.00  0.00      GEM  H
ATOM     90 C32G A0I X   1      -1.172  -2.471   1.147  1.00  0.00      GEM  C
ATOM     91 C33G A0I X   1       0.343  -2.652   1.321  1.00  0.00      GEM  C
ATOM     92 C34G A0I X   1       1.143  -2.358   0.044  1.00  0.00      GEM  C
ATOM     93 H55G A0I X   1      -1.523  -3.125   0.333  1.00  0.00      GEM  H
ATOM     94 H56G A0I X   1      -1.378  -1.439   0.823  1.00  0.00      GEM  H
ATOM     95 H57G A0I X   1       0.696  -1.995   2.130  1.00  0.00      GEM  H
ATOM     96 H58G A0I X   1       0.549  -3.683   1.648  1.00  0.00      GEM  H
ATOM     97 H59G A0I X   1       0.786  -3.015  -0.765  1.00  0.00      GEM  H
ATOM     98 H60G A0I X   1       0.936  -1.327  -0.284  1.00  0.00      GEM  H
END
