# Supplementary material for: A Systematic Approach: Molecular Dynamics Study and Parametrisation of Gemini Type Cationic Surfactants
Source: Int J Mol Sci. 2021 Oct 10;22(20):10939. doi: 10.3390/ijms222010939 (PMC8536075; doi:10.3390/ijms222010939)
Supplement: Supplementary file 1 [file ijms-22-10939-s001.zip › Force_fields/Alk12_06/Alk12_06.psf]

PSF

       4 !NTITLE
 REMARKS original generated structure x-plor psf file
 REMARKS topology D:/Dokumenty/do_VMD/FF/Batch4_OK/Alk12_06.top 
 REMARKS topology D:/Dokumenty/do_VMD/top_all36_lipid.rtf 
 REMARKS segment GEM { first NONE; last NONE; auto none  }

      98 !NATOM
       1 GEM  1    A0I  C1G  C1G   -0.336000       12.0110           0
       2 GEM  1    A0I  C2G  C2G    0.224000       12.0110           0
       3 GEM  1    A0I  C3G  C3G    0.010000       12.0110           0
       4 GEM  1    A0I  C4G  C4G   -0.110000       12.0110           0
       5 GEM  1    A0I  C5G  C5G    0.182000       12.0110           0
       6 GEM  1    A0I  C6G  C6G   -0.367000       12.0110           0
       7 GEM  1    A0I  N1G  N1G    0.257000       14.0070           0
       8 GEM  1    A0I  N2G  N2G    0.289000       14.0070           0
       9 GEM  1    A0I  C7G  C7G   -0.209000       12.0110           0
      10 GEM  1    A0I  C8G  C8G   -0.083000       12.0110           0
      11 GEM  1    A0I  C9G  C9G   -0.421000       12.0110           0
      12 GEM  1    A0I  C10G C10G   0.582000       12.0110           0
      13 GEM  1    A0I  C11G C11G  -0.289000       12.0110           0
      14 GEM  1    A0I  H1G  H1G    0.246000        1.0080           0
      15 GEM  1    A0I  H2G  H2G    0.231000        1.0080           0
      16 GEM  1    A0I  H3G  H3G    0.224000        1.0080           0
      17 GEM  1    A0I  H4G  H4G    0.243000        1.0080           0
      18 GEM  1    A0I  C12G C12G  -0.080000       12.0110           0
      19 GEM  1    A0I  C13G C13G  -0.173000       12.0110           0
      20 GEM  1    A0I  C14G C14G  -0.308000       12.0110           0
      21 GEM  1    A0I  C15G C15G   0.581000       12.0110           0
      22 GEM  1    A0I  C16G C16G  -0.433000       12.0110           0
      23 GEM  1    A0I  H5G  H5G    0.233000        1.0080           0
      24 GEM  1    A0I  H6G  H6G    0.237000        1.0080           0
      25 GEM  1    A0I  H7G  H7G    0.243000        1.0080           0
      26 GEM  1    A0I  H8G  H8G    0.232000        1.0080           0
      27 GEM  1    A0I  N3G  N3G   -0.701000       14.0070           0
      28 GEM  1    A0I  N4G  N4G   -0.705000       14.0070           0
      29 GEM  1    A0I  H9G  H9G    0.457000        1.0080           0
      30 GEM  1    A0I  H10G H10G   0.463000        1.0080           0
      31 GEM  1    A0I  C17G C17G   0.168000       12.0110           0
      32 GEM  1    A0I  C18G C18G   0.061000       12.0110           0
      33 GEM  1    A0I  C19G C19G  -0.034000       12.0110           0
      34 GEM  1    A0I  C20G C20G   0.028000       12.0110           0
      35 GEM  1    A0I  C21G C21G   0.253000       12.0110           0
      36 GEM  1    A0I  C22G C22G  -0.285000       12.0110           0
      37 GEM  1    A0I  C23G C23G   0.132000       12.0110           0
      38 GEM  1    A0I  C24G C24G   0.094000       12.0110           0
      39 GEM  1    A0I  C25G C25G  -0.086000       12.0110           0
      40 GEM  1    A0I  C26G C26G   0.094000       12.0110           0
      41 GEM  1    A0I  C27G C27G   0.215000       12.0110           0
      42 GEM  1    A0I  C28G C28G  -0.285000       12.0110           0
      43 GEM  1    A0I  H11G H11G   0.139000        1.0080           0
      44 GEM  1    A0I  H12G H12G   0.154000        1.0080           0
      45 GEM  1    A0I  H13G H13G  -0.026000        1.0080           0
      46 GEM  1    A0I  H14G H14G  -0.018000        1.0080           0
      47 GEM  1    A0I  H15G H15G   0.002000        1.0080           0
      48 GEM  1    A0I  H16G H16G  -0.002000        1.0080           0
      49 GEM  1    A0I  H17G H17G   0.005000        1.0080           0
      50 GEM  1    A0I  H18G H18G   0.004000        1.0080           0
      51 GEM  1    A0I  H19G H19G  -0.009000        1.0080           0
      52 GEM  1    A0I  H20G H20G  -0.015000        1.0080           0
      53 GEM  1    A0I  H21G H21G   0.147000        1.0080           0
      54 GEM  1    A0I  H22G H22G   0.161000        1.0080           0
      55 GEM  1    A0I  H23G H23G   0.030000        1.0080           0
      56 GEM  1    A0I  H24G H24G   0.073000        1.0080           0
      57 GEM  1    A0I  H25G H25G   0.011000        1.0080           0
      58 GEM  1    A0I  H26G H26G  -0.012000        1.0080           0
      59 GEM  1    A0I  H27G H27G  -0.013000        1.0080           0
      60 GEM  1    A0I  H28G H28G  -0.002000        1.0080           0
      61 GEM  1    A0I  H29G H29G  -0.017000        1.0080           0
      62 GEM  1    A0I  H30G H30G  -0.014000        1.0080           0
      63 GEM  1    A0I  H31G H31G  -0.054000        1.0080           0
      64 GEM  1    A0I  H32G H32G  -0.050000        1.0080           0
      65 GEM  1    A0I  H33G H33G   0.055000        1.0080           0
      66 GEM  1    A0I  H34G H34G   0.055000        1.0080           0
      67 GEM  1    A0I  H35G H35G   0.059000        1.0080           0
      68 GEM  1    A0I  H36G H36G   0.083000        1.0080           0
      69 GEM  1    A0I  H37G H37G   0.043000        1.0080           0
      70 GEM  1    A0I  H38G H38G   0.008000        1.0080           0
      71 GEM  1    A0I  H39G H39G  -0.021000        1.0080           0
      72 GEM  1    A0I  H40G H40G   0.005000        1.0080           0
      73 GEM  1    A0I  H41G H41G  -0.007000        1.0080           0
      74 GEM  1    A0I  H42G H42G  -0.029000        1.0080           0
      75 GEM  1    A0I  H43G H43G  -0.024000        1.0080           0
      76 GEM  1    A0I  H44G H44G  -0.047000        1.0080           0
      77 GEM  1    A0I  H45G H45G  -0.041000        1.0080           0
      78 GEM  1    A0I  H46G H46G   0.054000        1.0080           0
      79 GEM  1    A0I  H47G H47G   0.054000        1.0080           0
      80 GEM  1    A0I  H48G H48G   0.064000        1.0080           0
      81 GEM  1    A0I  C29G C29G   0.184000       12.0110           0
      82 GEM  1    A0I  H49G H49G  -0.054000        1.0080           0
      83 GEM  1    A0I  H50G H50G  -0.055000        1.0080           0
      84 GEM  1    A0I  C30G C30G   0.097000       12.0110           0
      85 GEM  1    A0I  H51G H51G  -0.018000        1.0080           0
      86 GEM  1    A0I  H52G H52G  -0.012000        1.0080           0
      87 GEM  1    A0I  C31G C31G  -0.017000       12.0110           0
      88 GEM  1    A0I  H53G H53G  -0.008000        1.0080           0
      89 GEM  1    A0I  H54G H54G  -0.012000        1.0080           0
      90 GEM  1    A0I  C32G C32G   0.104000       12.0110           0
      91 GEM  1    A0I  C33G C33G   0.060000       12.0110           0
      92 GEM  1    A0I  C34G C34G   0.031000       12.0110           0
      93 GEM  1    A0I  H55G H55G  -0.035000        1.0080           0
      94 GEM  1    A0I  H56G H56G  -0.038000        1.0080           0
      95 GEM  1    A0I  H57G H57G  -0.030000        1.0080           0
      96 GEM  1    A0I  H58G H58G  -0.031000        1.0080           0
      97 GEM  1    A0I  H59G H59G  -0.025000        1.0080           0
      98 GEM  1    A0I  H60G H60G  -0.025000        1.0080           0

      99 !NBOND: bonds
       1       2       1       7       1      43       1      44
       2       3       2      45       2      46       3      47
       3      48       3      87       4      49       4      50
       4      81       4      84       5       6       5      51
       5      52       5      84       6       8       6      53
       6      54       7      18       7      19       8       9
       8      10       9      13       9      14      10      11
      10      15      11      12      11      16      12      13
      12      28      13      17      18      22      18      23
      19      20      19      24      20      21      20      25
      21      22      21      27      22      26      27      29
      27      31      28      30      28      37      31      32
      31      55      31      56      32      33      32      57
      32      58      33      34      33      59      33      60
      34      35      34      61      34      62      35      36
      35      63      35      64      36      65      36      66
      36      67      37      38      37      68      37      69
      38      39      38      70      38      71      39      40
      39      72      39      73      40      41      40      74
      40      75      41      42      41      76      41      77
      42      78      42      79      42      80      81      82
      81      83      81      92      84      85      84      86
      87      88      87      89      87      90      90      91
      90      93      90      94      91      92      91      95
      91      96      92      97      92      98

     186 !NTHETA: angles
       1       2       3       1       2      45       1       2      46
       1       7      18       1       7      19       2       1       7
       2       1      43       2       1      44       2       3      47
       2       3      48       2       3      87       3       2      45
       3       2      46       3      87      88       3      87      89
       3      87      90       4      81      82       4      81      83
       4      81      92       4      84       5       4      84      85
       4      84      86       5       6       8       5       6      53
       5       6      54       5      84      85       5      84      86
       6       5      51       6       5      52       6       5      84
       6       8       9       6       8      10       7       1      43
       7       1      44       7      18      22       7      18      23
       7      19      20       7      19      24       8       6      53
       8       6      54       8       9      13       8       9      14
       8      10      11       8      10      15       9       8      10
       9      13      12       9      13      17      10      11      12
      10      11      16      11      10      15      11      12      13
      11      12      28      12      11      16      12      13      17
      12      28      30      12      28      37      13       9      14
      13      12      28      18       7      19      18      22      21
      18      22      26      19      20      21      19      20      25
      20      19      24      20      21      22      20      21      27
      21      20      25      21      22      26      21      27      29
      21      27      31      22      18      23      22      21      27
      27      31      32      27      31      55      27      31      56
      28      37      38      28      37      68      28      37      69
      29      27      31      30      28      37      31      32      33
      31      32      57      31      32      58      32      31      55
      32      31      56      32      33      34      32      33      59
      32      33      60      33      32      57      33      32      58
      33      34      35      33      34      61      33      34      62
      34      33      59      34      33      60      34      35      36
      34      35      63      34      35      64      35      34      61
      35      34      62      35      36      65      35      36      66
      35      36      67      36      35      63      36      35      64
      37      38      39      37      38      70      37      38      71
      38      37      68      38      37      69      38      39      40
      38      39      72      38      39      73      39      38      70
      39      38      71      39      40      41      39      40      74
      39      40      75      40      39      72      40      39      73
      40      41      42      40      41      76      40      41      77
      41      40      74      41      40      75      41      42      78
      41      42      79      41      42      80      42      41      76
      42      41      77      43       1      44      45       2      46
      47       3      48      47       3      87      48       3      87
      49       4      50      49       4      81      49       4      84
      50       4      81      50       4      84      51       5      52
      51       5      84      52       5      84      53       6      54
      55      31      56      57      32      58      59      33      60
      61      34      62      63      35      64      65      36      66
      65      36      67      66      36      67      68      37      69
      70      38      71      72      39      73      74      40      75
      76      41      77      78      42      79      78      42      80
      79      42      80      81       4      84      81      92      91
      81      92      97      81      92      98      82      81      83
      82      81      92      83      81      92      85      84      86
      87      90      91      87      90      93      87      90      94
      88      87      89      88      87      90      89      87      90
      90      91      92      90      91      95      90      91      96
      91      90      93      91      90      94      91      92      97
      91      92      98      92      91      95      92      91      96
      93      90      94      95      91      96      97      92      98

     269 !NPHI: dihedrals
       1       2       3      47       1       2       3      48
       1       2       3      87       1       7      18      22
       1       7      18      23       1       7      19      20
       1       7      19      24       2       1       7      18
       2       1       7      19       2       3      87      88
       2       3      87      89       2       3      87      90
       3      87      90      91       3      87      90      93
       3      87      90      94       4      81      92      91
       4      81      92      97       4      81      92      98
       5       6       8       9       5       6       8      10
       6       5      84       4       6       5      84      85
       6       5      84      86       6       8       9      13
       6       8       9      14       6       8      10      11
       6       8      10      15       7       1       2       3
       7       1       2      45       7       1       2      46
       7      18      22      21       7      18      22      26
       7      19      20      21       7      19      20      25
       8       9      13      12       8       9      13      17
       8      10      11      12       8      10      11      16
       9       8      10      11       9       8      10      15
      10       8       9      13      10       8       9      14
      10      11      12      13      10      11      12      28
      11      12      13       9      11      12      13      17
      11      12      28      30      11      12      28      37
      12      28      37      38      12      28      37      68
      12      28      37      69      13      12      28      30
      13      12      28      37      14       9      13      12
      14       9      13      17      15      10      11      12
      15      10      11      16      16      11      12      13
      16      11      12      28      18       7      19      20
      18       7      19      24      19       7      18      22
      19       7      18      23      19      20      21      22
      19      20      21      27      20      21      22      18
      20      21      22      26      20      21      27      29
      20      21      27      31      21      27      31      32
      21      27      31      55      21      27      31      56
      22      21      27      29      22      21      27      31
      23      18      22      21      23      18      22      26
      24      19      20      21      24      19      20      25
      25      20      21      22      25      20      21      27
      27      21      22      18      27      21      22      26
      27      31      32      33      27      31      32      57
      27      31      32      58      28      12      13       9
      28      12      13      17      28      37      38      39
      28      37      38      70      28      37      38      71
      29      27      31      32      29      27      31      55
      29      27      31      56      30      28      37      38
      30      28      37      68      30      28      37      69
      31      32      33      34      31      32      33      59
      31      32      33      60      32      33      34      35
      32      33      34      61      32      33      34      62
      33      34      35      36      33      34      35      63
      33      34      35      64      34      35      36      65
      34      35      36      66      34      35      36      67
      37      38      39      40      37      38      39      72
      37      38      39      73      38      39      40      41
      38      39      40      74      38      39      40      75
      39      40      41      42      39      40      41      76
      39      40      41      77      40      41      42      78
      40      41      42      79      40      41      42      80
      43       1       2       3      43       1       2      45
      43       1       2      46      43       1       7      18
      43       1       7      19      44       1       2       3
      44       1       2      45      44       1       2      46
      44       1       7      18      44       1       7      19
      45       2       3      47      45       2       3      48
      45       2       3      87      46       2       3      47
      46       2       3      48      46       2       3      87
      47       3      87      88      47       3      87      89
      47       3      87      90      48       3      87      88
      48       3      87      89      48       3      87      90
      49       4      81      82      49       4      81      83
      49       4      81      92      49       4      84       5
      49       4      84      85      49       4      84      86
      50       4      81      82      50       4      81      83
      50       4      81      92      50       4      84       5
      50       4      84      85      50       4      84      86
      51       5       6       8      51       5       6      53
      51       5       6      54      51       5      84       4
      51       5      84      85      51       5      84      86
      52       5       6       8      52       5       6      53
      52       5       6      54      52       5      84       4
      52       5      84      85      52       5      84      86
      53       6       8       9      53       6       8      10
      54       6       8       9      54       6       8      10
      55      31      32      33      55      31      32      57
      55      31      32      58      56      31      32      33
      56      31      32      57      56      31      32      58
      57      32      33      34      57      32      33      59
      57      32      33      60      58      32      33      34
      58      32      33      59      58      32      33      60
      59      33      34      35      59      33      34      61
      59      33      34      62      60      33      34      35
      60      33      34      61      60      33      34      62
      61      34      35      36      61      34      35      63
      61      34      35      64      62      34      35      36
      62      34      35      63      62      34      35      64
      63      35      36      65      63      35      36      66
      63      35      36      67      64      35      36      65
      64      35      36      66      64      35      36      67
      68      37      38      39      68      37      38      70
      68      37      38      71      69      37      38      39
      69      37      38      70      69      37      38      71
      70      38      39      40      70      38      39      72
      70      38      39      73      71      38      39      40
      71      38      39      72      71      38      39      73
      72      39      40      41      72      39      40      74
      72      39      40      75      73      39      40      41
      73      39      40      74      73      39      40      75
      74      40      41      42      74      40      41      76
      74      40      41      77      75      40      41      42
      75      40      41      76      75      40      41      77
      76      41      42      78      76      41      42      79
      76      41      42      80      77      41      42      78
      77      41      42      79      77      41      42      80
      81       4      84       5      81       4      84      85
      81       4      84      86      82      81      92      91
      82      81      92      97      82      81      92      98
      83      81      92      91      83      81      92      97
      83      81      92      98      84       4      81      82
      84       4      81      83      84       4      81      92
      84       5       6       8      84       5       6      53
      84       5       6      54      87      90      91      92
      87      90      91      95      87      90      91      96
      88      87      90      91      88      87      90      93
      88      87      90      94      89      87      90      91
      89      87      90      93      89      87      90      94
      90      91      92      81      90      91      92      97
      90      91      92      98      93      90      91      92
      93      90      91      95      93      90      91      96
      94      90      91      92      94      90      91      95
      94      90      91      96      95      91      92      81
      95      91      92      97      95      91      92      98
      96      91      92      81      96      91      92      97
      96      91      92      98

       0 !NIMPHI: impropers


       0 !NDON: donors


       0 !NACC: acceptors


       0 !NNB

       0       0       0       0       0       0       0       0
       0       0       0       0       0       0       0       0
       0       0       0       0       0       0       0       0
       0       0       0       0       0       0       0       0
       0       0       0       0       0       0       0       0
       0       0       0       0       0       0       0       0
       0       0       0       0       0       0       0       0
       0       0       0       0       0       0       0       0
       0       0       0       0       0       0       0       0
       0       0       0       0       0       0       0       0
       0       0       0       0       0       0       0       0
       0       0       0       0       0       0       0       0
       0       0

       1       0 !NGRP
       0       0       0
