# Supplementary material for: A Systematic Approach: Molecular Dynamics Study and Parametrisation of Gemini Type Cationic Surfactants
Source: Int J Mol Sci. 2021 Oct 10;22(20):10939. doi: 10.3390/ijms222010939 (PMC8536075; doi:10.3390/ijms222010939)
Supplement: Supplementary file 1 [file ijms-22-10939-s001.zip › Force_fields/Alk12_07/Alk12_07.par]

!>>>>>> Combined CHARMM All-Hydrogen Parameter File for <<<<<<<<<
!>>>>>>>>> CHARMM22 Proteins and CHARMM27 Lipids <<<<<<<<<<
!from
!>>>> CHARMM22 All-Hydrogen Parameter File for Proteins <<<<<<<<<<
!>>>>>>>>>>>>>>>>>>>>>> August 1999 <<<<<<<<<<<<<<<<<<<<<<<<<<<<<
!>>>>>>> Direct comments to Alexander D. MacKerell Jr. <<<<<<<<<
!>>>>>> 410-706-7442 or email: alex,mmiris.ab.umd.edu  <<<<<<<<<
!and !  \\\ CHARMM27 All-Hydrogen Lipid Parameter File ///////
!  \\\\\\\\\ Developmental /////////////////////////
!              Alexander D. MacKerell Jr.
!                     August 1999
! All comments to ADM jr.  email:alex,mmiris.ab.umd.edu
!              telephone: 410-706-7442
!


! +++++++++++++++++++++++++++++++++++++++++++++++++++++++++++++++++++++++++++++
! + Residue topologies/parameters generated by PARATOOL.                      +
! +                                                                           +
! + PARATOOL is an interactive tool for generation of force field parameters. +
! + and can be obtained free of charge from                                   +
! + http://bioinf.charite.de/biophys/paratool                                 +
! +                                                                           +
! + Author:                                                                   +
! + Jan Saam                                                                  +
! + Institute of Biochemistry                                                 +
! + Charite Berlin                                                            +
! + Germany                                                                   +
! + saam@charite.de                                                           +
! +                                                                           +
! + CITATION:                                                                 +
! + If you use PARATOOL or topologies/parameters generated by this program,   +
! + please cite the following work:                                           +
! + Saam, et al. (2006), ...                                                  +
! +++++++++++++++++++++++++++++++++++++++++++++++++++++++++++++++++++++++++++++


! Parameters for components A0J
! To be used in combination with:
! [DEFAULTDIR]/par_all27_prot_lipid_na.inp


BONDS
!
!V(bond) = Kb(b - b0)**2
!
!Kb: kcal/mole/A**2
!b0: A
!
!atom type   Kb         b0
!

C1G  C2G     284.769    1.5321
C1G  N1G     300.579    1.4843
C1G  H11G    313.735    1.1029
C1G  H12G    313.900    1.1028
C2G  C3G     285.806    1.5350
C2G  H13G    325.774    1.1023
C2G  H14G    325.907    1.1022
C3G  H15G    334.104    1.1009
C3G  H16G    334.177    1.1009
C3G  C31G    286.089    1.5354
C4G  H17G    333.570    1.1010
C4G  H18G    333.514    1.1011
C4G  C29G    285.603    1.5352
C4G  C30G    286.129    1.5354
C5G  C6G     284.229    1.5321
C5G  H19G    325.956    1.1022
C5G  H20G    325.879    1.1022
C5G  C30G    285.869    1.5350
C6G  N2G     299.670    1.4841
C6G  H21G    313.576    1.1030
C6G  H22G    313.954    1.1028
N1G  C12G    412.921    1.3641
N1G  C13G    421.267    1.3601
N2G  C7G     420.320    1.3601
N2G  C8G     413.135    1.3639
C7G  C11G    464.280    1.3724
C7G  H1G     360.267    1.0894
C8G  C9G     473.605    1.3684
C8G  H2G     360.618    1.0892
C9G  C10G    362.597    1.4284
C9G  H3G     357.963    1.0899
C10G C11G    364.820    1.4269
C10G N4G     539.005    1.3407
C11G H4G     364.898    1.0871
C12G C16G    473.589    1.3687
C12G H5G     360.612    1.0892
C13G C14G    465.370    1.3722
C13G H6G     360.278    1.0894
C14G C15G    365.314    1.4267
C14G H7G     365.124    1.0871
C15G C16G    363.887    1.4287
C15G N3G     540.759    1.3405
C16G H8G     358.015    1.0899
N3G  H9G     364.405    1.0341
N3G  C17G    328.062    1.4651
N4G  H10G    364.505    1.0341
N4G  C23G    326.788    1.4651
C17G C18G    278.462    1.5364
C17G H23G    311.697    1.1039
C17G H24G    314.581    1.1027
C18G C19G    285.446    1.5348
C18G H25G    326.281    1.1020
C18G H26G    326.372    1.1020
C19G C20G    285.929    1.5354
C19G H27G    333.274    1.1012
C19G H28G    333.366    1.1012
C20G C21G    285.618    1.5352
C20G H29G    333.289    1.1012
C20G H30G    333.214    1.1012
C21G C22G    285.849    1.5352
C21G H31G    332.454    1.1015
C21G H32G    332.495    1.1015
C22G H33G    334.473    1.1006
C22G H34G    334.476    1.1006
C22G C36G    290.344    1.5339
C23G C24G    278.308    1.5366
C23G H35G    314.588    1.1027
C23G H36G    311.749    1.1039
C24G C25G    285.682    1.5348
C24G H37G    326.282    1.1020
C24G H38G    326.387    1.1020
C25G C26G    285.832    1.5355
C25G H39G    333.344    1.1011
C25G H40G    333.290    1.1012
C26G C27G    285.798    1.5351
C26G H41G    333.281    1.1012
C26G H42G    333.199    1.1012
C27G C28G    285.853    1.5353
C27G H43G    332.451    1.1015
C27G H44G    332.493    1.1015
C28G H45G    334.452    1.1006
C28G H46G    334.450    1.1006
C28G C35G    290.432    1.5339
C29G H47G    332.761    1.1013
C29G H48G    332.755    1.1013
C29G C34G    285.395    1.5353
C30G H49G    334.056    1.1009
C30G H50G    334.046    1.1009
C31G H51G    333.474    1.1011
C31G H52G    333.472    1.1011
C31G C32G    285.582    1.5352
C32G C33G    285.404    1.5353
C32G H53G    332.868    1.1013
C32G H54G    332.811    1.1013
C33G C34G    285.313    1.5353
C33G H55G    332.623    1.1014
C33G H56G    332.618    1.1014
C34G H57G    332.720    1.1014
C34G H58G    332.671    1.1014
C35G H59G    343.502    1.0983
C35G H60G    343.474    1.0983
C35G H61G    345.430    1.0975
C36G H62G    343.484    1.0983
C36G H63G    343.503    1.0983
C36G H64G    345.445    1.0975


ANGLES
!
!V(angle) = Ktheta(Theta - Theta0)**2
!
!V(Urey-Bradley) = Kub(S - S0)**2
!
!Ktheta: kcal/mole/rad**2
!Theta0: degrees
!Kub: kcal/mole/A**2 (Urey-Bradley)
!S0: A
!
!atom types        Ktheta    Theta0    Kub      S0
!

C2G  C1G  N1G      44.362    111.92
C2G  C1G  H11G     15.574    111.15
C2G  C1G  H12G     15.424    111.19
N1G  C1G  H11G     17.570    107.01
N1G  C1G  H12G     17.543    106.99
H11G C1G  H12G      6.175    108.36
C1G  C2G  C3G      37.459    111.78
C1G  C2G  H13G     13.875    109.12
C1G  C2G  H14G     13.944    109.13
C3G  C2G  H13G     13.492    109.74
C3G  C2G  H14G     13.615    109.79
H13G C2G  H14G      5.296    107.16
C2G  C3G  H15G     14.253    109.36
C2G  C3G  H16G     14.167    109.39
C2G  C3G  C31G     38.897    112.83
H15G C3G  H16G      5.326    106.44
H15G C3G  C31G     14.078    109.30
H16G C3G  C31G     14.039    109.33
H17G C4G  H18G      5.324    106.34
H17G C4G  C29G     14.240    109.31
H17G C4G  C30G     14.284    109.23
H18G C4G  C29G     14.225    109.28
H18G C4G  C30G     14.294    109.20
C29G C4G  C30G     40.104    113.24
C6G  C5G  H19G     13.973    109.20
C6G  C5G  H20G     13.993    109.20
C6G  C5G  C30G     39.127    111.49
H19G C5G  H20G      5.357    107.19
H19G C5G  C30G     13.585    109.86
H20G C5G  C30G     13.535    109.80
C5G  C6G  N2G      45.361    112.14
C5G  C6G  H21G     15.582    111.10
C5G  C6G  H22G     15.595    111.12
N2G  C6G  H21G     17.787    106.95
N2G  C6G  H22G     17.601    106.97
H21G C6G  H22G      6.178    108.33
C1G  N1G  C12G     39.888    120.37
C1G  N1G  C13G     40.005    120.44
C12G N1G  C13G     26.679    119.12
C6G  N2G  C7G      38.826    120.55
C6G  N2G  C8G      38.841    120.29
C7G  N2G  C8G      26.598    119.11
N2G  C7G  C11G     25.834    122.27
N2G  C7G  H1G      27.409    115.85
C11G C7G  H1G      24.679    121.88
N2G  C8G  C9G      25.655    121.83
N2G  C8G  H2G      27.246    115.93
C9G  C8G  H2G      24.519    122.23
C8G  C9G  C10G     24.649    120.48
C8G  C9G  H3G      23.737    119.37
C10G C9G  H3G      23.642    120.15
C9G  C10G C11G     24.996    116.30
C9G  C10G N4G      44.900    120.27
C11G C10G N4G      46.975    123.43
C7G  C11G C10G     24.340    120.00
C7G  C11G H4G      24.292    118.59
C10G C11G H4G      23.742    121.41
N1G  C12G C16G     25.701    121.83
N1G  C12G H5G      27.261    115.92
C16G C12G H5G      24.504    122.24
N1G  C13G C14G     25.850    122.28
N1G  C13G H6G      27.422    115.84
C14G C13G H6G      24.718    121.88
C13G C14G C15G     24.421    119.99
C13G C14G H7G      24.276    118.60
C15G C14G H7G      23.759    121.41
C14G C15G C16G     25.080    116.33
C14G C15G N3G      46.947    123.33
C16G C15G N3G      45.051    120.33
C12G C16G C15G     24.685    120.44
C12G C16G H8G      23.712    119.39
C15G C16G H8G      23.657    120.17
C15G N3G  H9G      31.594    116.87
C15G N3G  C17G     42.511    126.37
H9G  N3G  C17G     29.355    116.65
C10G N4G  H10G     31.770    116.87
C10G N4G  C23G     42.686    126.38
H10G N4G  C23G     29.355    116.61
N3G  C17G C18G     42.401    113.29
N3G  C17G H23G     17.738    108.89
N3G  C17G H24G     16.681    106.43
C18G C17G H23G     16.164    110.61
C18G C17G H24G     16.000    110.07
H23G C17G H24G      6.050    107.30
C17G C18G C19G     36.954    112.00
C17G C18G H25G     13.645    108.88
C17G C18G H26G     13.891    109.39
C19G C18G H25G     13.340    109.77
C19G C18G H26G     13.535    109.72
H25G C18G H26G      5.284    106.94
C18G C19G C20G     37.328    113.26
C18G C19G H27G     14.015    109.28
C18G C19G H28G     14.029    109.34
C20G C19G H27G     14.003    109.20
C20G C19G H28G     14.011    109.22
H27G C19G H28G      5.261    106.31
C19G C20G C21G     37.618    113.47
C19G C20G H29G     14.071    109.19
C19G C20G H30G     14.070    109.21
C21G C20G H29G     14.015    109.22
C21G C20G H30G     14.024    109.23
H29G C20G H30G      5.254    106.28
C20G C21G C22G     37.363    113.61
C20G C21G H31G     14.032    109.25
C20G C21G H32G     14.029    109.24
C22G C21G H31G     14.060    109.12
C22G C21G H32G     14.054    109.12
H31G C21G H32G      5.238    106.23
C21G C22G H33G     14.036    109.18
C21G C22G H34G     14.038    109.19
C21G C22G C36G     37.710    113.22
H33G C22G H34G      5.275    106.25
H33G C22G C36G     14.004    109.38
H34G C22G C36G     14.002    109.38
N4G  C23G C24G     42.034    113.28
N4G  C23G H35G     16.655    106.44
N4G  C23G H36G     17.730    108.90
C24G C23G H35G     16.006    110.08
C24G C23G H36G     16.140    110.59
H35G C23G H36G      6.048    107.29
C23G C24G C25G     36.932    112.02
C23G C24G H37G     13.650    108.89
C23G C24G H38G     13.894    109.35
C25G C24G H37G     13.346    109.78
C25G C24G H38G     13.489    109.71
H37G C24G H38G      5.279    106.94
C24G C25G C26G     37.450    113.25
C24G C25G H39G     14.022    109.33
C24G C25G H40G     14.048    109.30
C26G C25G H39G     14.007    109.22
C26G C25G H40G     14.028    109.20
H39G C25G H40G      5.264    106.31
C25G C26G C27G     37.746    113.47
C25G C26G H41G     14.076    109.19
C25G C26G H42G     14.115    109.20
C27G C26G H41G     14.030    109.23
C27G C26G H42G     14.034    109.22
H41G C26G H42G      5.257    106.28
C26G C27G C28G     37.520    113.60
C26G C27G H43G     14.028    109.25
C26G C27G H44G     14.054    109.25
C28G C27G H43G     14.072    109.12
C28G C27G H44G     14.076    109.13
H43G C27G H44G      5.241    106.23
C27G C28G H45G     14.053    109.18
C27G C28G H46G     14.040    109.18
C27G C28G C35G     37.764    113.23
H45G C28G H46G      5.276    106.25
H45G C28G C35G     14.014    109.38
H46G C28G C35G     14.010    109.38
C4G  C29G H47G     14.355    109.17
C4G  C29G H48G     14.321    109.15
C4G  C29G C34G     39.512    113.66
H47G C29G H48G      5.280    106.24
H47G C29G C34G     14.276    109.19
H48G C29G C34G     14.251    109.16
C4G  C30G C5G      39.654    113.12
C4G  C30G H49G     14.206    109.26
C4G  C30G H50G     14.180    109.23
C5G  C30G H49G     14.317    109.32
C5G  C30G H50G     14.325    109.29
H49G C30G H50G      5.323    106.40
C3G  C31G H51G     14.235    109.13
C3G  C31G H52G     14.288    109.16
C3G  C31G C32G     38.950    113.54
H51G C31G H52G      5.276    106.30
H51G C31G C32G     14.194    109.21
H52G C31G C32G     14.295    109.23
C31G C32G C33G     39.362    113.35
C31G C32G H53G     14.222    109.25
C31G C32G H54G     14.290    109.22
C33G C32G H53G     14.161    109.26
C33G C32G H54G     14.190    109.24
H53G C32G H54G      5.299    106.28
C32G C33G C34G     39.174    113.73
C32G C33G H55G     14.241    109.14
C32G C33G H56G     14.276    109.17
C34G C33G H55G     14.274    109.15
C34G C33G H56G     14.345    109.17
H55G C33G H56G      5.268    106.22
C29G C34G C33G     39.698    113.41
C29G C34G H57G     14.217    109.24
C29G C34G H58G     14.237    109.22
C33G C34G H57G     14.247    109.24
C33G C34G H58G     14.281    109.22
H57G C34G H58G      5.303    106.26
C28G C35G H59G     29.771    111.11
C28G C35G H60G     29.760    111.12
C28G C35G H61G     29.230    111.42
H59G C35G H60G     15.039    107.59
H59G C35G H61G     15.046    107.71
H60G C35G H61G     15.043    107.71
C22G C36G H62G     29.764    111.12
C22G C36G H63G     29.757    111.11
C22G C36G H64G     29.221    111.43
H62G C36G H63G     15.037    107.59
H62G C36G H64G     15.045    107.71
H63G C36G H64G     15.042    107.71


DIHEDRALS
!
!V(dihedral) = Kchi(1 + cos(n(chi) - delta))
!
!Kchi: kcal/mole
!n: multiplicity
!delta: degrees
!
!atom types             Kchi     n    delta
!

N1G  C1G  C2G  C3G      0.5897   3      0.00
N1G  C1G  C2G  H13G     0.5387   3      0.00
N1G  C1G  C2G  H14G     0.5440   3      0.00
H11G C1G  C2G  C3G      0.5123   3      0.00
H11G C1G  C2G  H13G     0.5359   3      0.00
H11G C1G  C2G  H14G     0.5018   3      0.00
H12G C1G  C2G  C3G      0.5056   3      0.00
H12G C1G  C2G  H13G     0.5042   3      0.00
H12G C1G  C2G  H14G     0.5351   3      0.00
C2G  C1G  N1G  C12G     0.0870   6      0.00
C2G  C1G  N1G  C13G     0.0891   6      0.00
H11G C1G  N1G  C12G     0.0973   6    145.64
H11G C1G  N1G  C13G     0.1004   6      0.00
H12G C1G  N1G  C12G     0.1000   6      0.00
H12G C1G  N1G  C13G     0.0968   6      0.00
C1G  C2G  C3G  H15G     0.4684   3      0.00
C1G  C2G  C3G  H16G     0.4650   3      0.00
C1G  C2G  C3G  C31G     0.4638   3      0.00
H13G C2G  C3G  H15G     0.5029   3      0.00
H13G C2G  C3G  H16G     0.4792   3      0.00
H13G C2G  C3G  C31G     0.4589   3      0.00
H14G C2G  C3G  H15G     0.4756   3      0.00
H14G C2G  C3G  H16G     0.5023   3      0.00
H14G C2G  C3G  C31G     0.4604   3      0.00
C2G  C3G  C31G H51G     0.4695   3      0.00
C2G  C3G  C31G H52G     0.4734   3      0.00
C2G  C3G  C31G C32G     0.5028   3      0.00
H15G C3G  C31G H51G     0.4971   3      0.00
H15G C3G  C31G H52G     0.4710   3      0.00
H15G C3G  C31G C32G     0.4700   3      0.00
H16G C3G  C31G H51G     0.4729   3      0.00
H16G C3G  C31G H52G     0.4964   3      0.00
H16G C3G  C31G C32G     0.4660   3      0.00
H17G C4G  C29G H47G     0.4959   3      0.00
H17G C4G  C29G H48G     0.4731   3      0.00
H17G C4G  C29G C34G     0.4520   3      0.00
H18G C4G  C29G H47G     0.4722   3      0.00
H18G C4G  C29G H48G     0.4966   3      0.00
H18G C4G  C29G C34G     0.4535   3      0.00
C30G C4G  C29G H47G     0.4557   3      0.00
C30G C4G  C29G H48G     0.4558   3      0.00
C30G C4G  C29G C34G     0.4421   3      0.00
H17G C4G  C30G C5G      0.4619   3      0.00
H17G C4G  C30G H49G     0.4962   3      0.00
H17G C4G  C30G H50G     0.4746   3      0.00
H18G C4G  C30G C5G      0.4622   3      0.00
H18G C4G  C30G H49G     0.4736   3      0.00
H18G C4G  C30G H50G     0.4969   3      0.00
C29G C4G  C30G C5G      0.4673   3      0.00
C29G C4G  C30G H49G     0.4637   3      0.00
C29G C4G  C30G H50G     0.4640   3      0.00
H19G C5G  C6G  N2G      0.5270   3      0.00
H19G C5G  C6G  H21G     0.5041   3      0.00
H19G C5G  C6G  H22G     0.5355   3      0.00
H20G C5G  C6G  N2G      0.5252   3      0.00
H20G C5G  C6G  H21G     0.5343   3      0.00
H20G C5G  C6G  H22G     0.5064   3      0.00
C30G C5G  C6G  N2G      0.5260   3      0.00
C30G C5G  C6G  H21G     0.4995   3      0.00
C30G C5G  C6G  H22G     0.4981   3      0.00
C6G  C5G  C30G C4G      0.4398   3      0.00
C6G  C5G  C30G H49G     0.4647   3      0.00
C6G  C5G  C30G H50G     0.4650   3      0.00
H19G C5G  C30G C4G      0.4561   3      0.00
H19G C5G  C30G H49G     0.5007   3      0.00
H19G C5G  C30G H50G     0.4792   3      0.00
H20G C5G  C30G C4G      0.4568   3      0.00
H20G C5G  C30G H49G     0.4800   3      0.00
H20G C5G  C30G H50G     0.5020   3      0.00
C5G  C6G  N2G  C7G      0.0853   6      0.00
C5G  C6G  N2G  C8G      0.0843   6      0.00
H21G C6G  N2G  C7G      0.1013   6      0.00
H21G C6G  N2G  C8G      0.0971   6    145.60
H22G C6G  N2G  C7G      0.0968   6      0.00
H22G C6G  N2G  C8G      0.1011   6      0.00
C1G  N1G  C12G C16G     0.4734   2    180.00
C1G  N1G  C12G H5G      0.4402   2    180.00
C13G N1G  C12G C16G     0.5083   2    180.00
C13G N1G  C12G H5G      0.4592   2    180.00
C1G  N1G  C13G C14G     0.4796   2    180.00
C1G  N1G  C13G H6G      0.4431   2    180.00
C12G N1G  C13G C14G     0.5151   2    180.00
C12G N1G  C13G H6G      0.4674   2    180.00
C6G  N2G  C7G  C11G     0.4903   2    180.00
C6G  N2G  C7G  H1G      0.4455   2    180.00
C8G  N2G  C7G  C11G     0.5116   2    180.00
C8G  N2G  C7G  H1G      0.4667   2    180.00
C6G  N2G  C8G  C9G      0.4736   2    180.00
C6G  N2G  C8G  H2G      0.4413   2    180.00
C7G  N2G  C8G  C9G      0.5063   2    180.00
C7G  N2G  C8G  H2G      0.4582   2    180.00
N2G  C7G  C11G C10G     0.6060   2    180.00
N2G  C7G  C11G H4G      0.6297   2    180.00
H1G  C7G  C11G C10G     0.6002   2    180.00
H1G  C7G  C11G H4G      0.6481   2    180.00
N2G  C8G  C9G  C10G     0.6013   2    180.00
N2G  C8G  C9G  H3G      0.6331   2    180.00
H2G  C8G  C9G  C10G     0.6065   2    180.00
H2G  C8G  C9G  H3G      0.6508   2    180.00
C8G  C9G  C10G C11G     0.4348   2    180.00
C8G  C9G  C10G N4G      0.5203   2    180.00
H3G  C9G  C10G C11G     0.4619   2    180.00
H3G  C9G  C10G N4G      0.5775   2    180.00
C9G  C10G C11G C7G      0.4334   2    180.00
C9G  C10G C11G H4G      0.4734   2    180.00
N4G  C10G C11G C7G      0.5389   2    180.00
N4G  C10G C11G H4G      0.5674   2    180.00
C9G  C10G N4G  H10G     0.5195   2    180.00
C9G  C10G N4G  C23G     0.5436   2    180.00
C11G C10G N4G  H10G     0.5949   2    180.00
C11G C10G N4G  C23G     0.4613   2    180.00
N1G  C12G C16G C15G     0.6032   2    180.00
N1G  C12G C16G H8G      0.6317   2    180.00
H5G  C12G C16G C15G     0.6062   2    180.00
H5G  C12G C16G H8G      0.6511   2    180.00
N1G  C13G C14G C15G     0.6075   2    180.00
N1G  C13G C14G H7G      0.6275   2    180.00
H6G  C13G C14G C15G     0.5984   2    180.00
H6G  C13G C14G H7G      0.6487   2    180.00
C13G C14G C15G C16G     0.4326   2    180.00
C13G C14G C15G N3G      0.5263   2    180.00
H7G  C14G C15G C16G     0.4743   2    180.00
H7G  C14G C15G N3G      0.5672   2    180.00
C14G C15G C16G C12G     0.4356   2    180.00
C14G C15G C16G H8G      0.4621   2    180.00
N3G  C15G C16G C12G     0.5105   2    180.00
N3G  C15G C16G H8G      0.5748   2    180.00
C14G C15G N3G  H9G      0.5956   2    180.00
C14G C15G N3G  C17G     0.4843   2    180.00
C16G C15G N3G  H9G      0.5267   2    180.00
C16G C15G N3G  C17G     0.5686   2    180.00
C15G N3G  C17G C18G     0.0904   6     94.55
C15G N3G  C17G H23G     0.0957   6    218.08
C15G N3G  C17G H24G     0.1057   6      0.00
H9G  N3G  C17G C18G     0.0828   6      0.00
H9G  N3G  C17G H23G     0.0984   6      0.00
H9G  N3G  C17G H24G     0.0975   6      0.00
C10G N4G  C23G C24G     0.0915   6     94.74
C10G N4G  C23G H35G     0.1061   6      0.00
C10G N4G  C23G H36G     0.0962   6    218.25
H10G N4G  C23G C24G     0.0832   6      0.00
H10G N4G  C23G H35G     0.0975   6      0.00
H10G N4G  C23G H36G     0.0977   6      0.00
N3G  C17G C18G C19G     0.4981   3      0.00
N3G  C17G C18G H25G     0.5046   3      0.00
N3G  C17G C18G H26G     0.5031   3      0.00
H23G C17G C18G C19G     0.4832   3      0.00
H23G C17G C18G H25G     0.4906   3      0.00
H23G C17G C18G H26G     0.5242   3      0.00
H24G C17G C18G C19G     0.4827   3      0.00
H24G C17G C18G H25G     0.5243   3      0.00
H24G C17G C18G H26G     0.4869   3      0.00
C17G C18G C19G C20G     0.4402   3      0.00
C17G C18G C19G H27G     0.4590   3      0.00
C17G C18G C19G H28G     0.4575   3      0.00
H25G C18G C19G C20G     0.4516   3      0.00
H25G C18G C19G H27G     0.4972   3      0.00
H25G C18G C19G H28G     0.4686   3      0.00
H26G C18G C19G C20G     0.4532   3      0.00
H26G C18G C19G H27G     0.4693   3      0.00
H26G C18G C19G H28G     0.4978   3      0.00
C18G C19G C20G C21G     0.4360   3      0.00
C18G C19G C20G H29G     0.4522   3      0.00
C18G C19G C20G H30G     0.4517   3      0.00
H27G C19G C20G C21G     0.4512   3      0.00
H27G C19G C20G H29G     0.4953   3      0.00
H27G C19G C20G H30G     0.4667   3      0.00
H28G C19G C20G C21G     0.4508   3      0.00
H28G C19G C20G H29G     0.4666   3      0.00
H28G C19G C20G H30G     0.4948   3      0.00
C19G C20G C21G C22G     0.4341   3      0.00
C19G C20G C21G H31G     0.4511   3      0.00
C19G C20G C21G H32G     0.4511   3      0.00
H29G C20G C21G C22G     0.4495   3      0.00
H29G C20G C21G H31G     0.4651   3      0.00
H29G C20G C21G H32G     0.4945   3      0.00
H30G C20G C21G C22G     0.4494   3      0.00
H30G C20G C21G H31G     0.4943   3      0.00
H30G C20G C21G H32G     0.4649   3      0.00
C20G C21G C22G H33G     0.4502   3      0.00
C20G C21G C22G H34G     0.4500   3      0.00
C20G C21G C22G C36G     0.4347   3      0.00
H31G C21G C22G H33G     0.4642   3      0.00
H31G C21G C22G H34G     0.4947   3      0.00
H31G C21G C22G C36G     0.4513   3      0.00
H32G C21G C22G H33G     0.4948   3      0.00
H32G C21G C22G H34G     0.4643   3      0.00
H32G C21G C22G C36G     0.4513   3      0.00
C21G C22G C36G H62G     0.4467   3      0.00
C21G C22G C36G H63G     0.4468   3      0.00
C21G C22G C36G H64G     0.4545   3      0.00
H33G C22G C36G H62G     0.4633   3      0.00
H33G C22G C36G H63G     0.4894   3      0.00
H33G C22G C36G H64G     0.4682   3      0.00
H34G C22G C36G H62G     0.4894   3      0.00
H34G C22G C36G H63G     0.4633   3      0.00
H34G C22G C36G H64G     0.4681   3      0.00
N4G  C23G C24G C25G     0.4960   3      0.00
N4G  C23G C24G H37G     0.5047   3      0.00
N4G  C23G C24G H38G     0.5031   3      0.00
H35G C23G C24G C25G     0.4812   3      0.00
H35G C23G C24G H37G     0.5238   3      0.00
H35G C23G C24G H38G     0.4869   3      0.00
H36G C23G C24G C25G     0.4834   3      0.00
H36G C23G C24G H37G     0.4901   3      0.00
H36G C23G C24G H38G     0.5248   3      0.00
C23G C24G C25G C26G     0.4404   3      0.00
C23G C24G C25G H39G     0.4571   3      0.00
C23G C24G C25G H40G     0.4596   3      0.00
H37G C24G C25G C26G     0.4510   3      0.00
H37G C24G C25G H39G     0.4682   3      0.00
H37G C24G C25G H40G     0.4968   3      0.00
H38G C24G C25G C26G     0.4536   3      0.00
H38G C24G C25G H39G     0.4978   3      0.00
H38G C24G C25G H40G     0.4695   3      0.00
C24G C25G C26G C27G     0.4359   3      0.00
C24G C25G C26G H41G     0.4516   3      0.00
C24G C25G C26G H42G     0.4526   3      0.00
H39G C25G C26G C27G     0.4508   3      0.00
H39G C25G C26G H41G     0.4672   3      0.00
H39G C25G C26G H42G     0.4950   3      0.00
H40G C25G C26G C27G     0.4512   3      0.00
H40G C25G C26G H41G     0.4953   3      0.00
H40G C25G C26G H42G     0.4672   3      0.00
C25G C26G C27G C28G     0.4354   3      0.00
C25G C26G C27G H43G     0.4509   3      0.00
C25G C26G C27G H44G     0.4520   3      0.00
H41G C26G C27G C28G     0.4497   3      0.00
H41G C26G C27G H43G     0.4653   3      0.00
H41G C26G C27G H44G     0.4944   3      0.00
H42G C26G C27G C28G     0.4500   3      0.00
H42G C26G C27G H43G     0.4944   3      0.00
H42G C26G C27G H44G     0.4655   3      0.00
C26G C27G C28G H45G     0.4502   3      0.00
C26G C27G C28G H46G     0.4501   3      0.00
C26G C27G C28G C35G     0.4355   3      0.00
H43G C27G C28G H45G     0.4948   3      0.00
H43G C27G C28G H46G     0.4645   3      0.00
H43G C27G C28G C35G     0.4518   3      0.00
H44G C27G C28G H45G     0.4645   3      0.00
H44G C27G C28G H46G     0.4949   3      0.00
H44G C27G C28G C35G     0.4516   3      0.00
C27G C28G C35G H59G     0.4468   3      0.00
C27G C28G C35G H60G     0.4465   3      0.00
C27G C28G C35G H61G     0.4545   3      0.00
H45G C28G C35G H59G     0.4635   3      0.00
H45G C28G C35G H60G     0.4894   3      0.00
H45G C28G C35G H61G     0.4683   3      0.00
H46G C28G C35G H59G     0.4894   3      0.00
H46G C28G C35G H60G     0.4632   3      0.00
H46G C28G C35G H61G     0.4681   3      0.00
C4G  C29G C34G C33G     0.4741   3      0.00
C4G  C29G C34G H57G     0.4594   3      0.00
C4G  C29G C34G H58G     0.4611   3      0.00
H47G C29G C34G C33G     0.4636   3      0.00
H47G C29G C34G H57G     0.4938   3      0.00
H47G C29G C34G H58G     0.4696   3      0.00
H48G C29G C34G C33G     0.4622   3      0.00
H48G C29G C34G H57G     0.4708   3      0.00
H48G C29G C34G H58G     0.4943   3      0.00
C3G  C31G C32G C33G     0.4534   3      0.00
C3G  C31G C32G H53G     0.4547   3      0.00
C3G  C31G C32G H54G     0.4575   3      0.00
H51G C31G C32G C33G     0.4541   3      0.00
H51G C31G C32G H53G     0.4732   3      0.00
H51G C31G C32G H54G     0.4971   3      0.00
H52G C31G C32G C33G     0.4553   3      0.00
H52G C31G C32G H53G     0.4966   3      0.00
H52G C31G C32G H54G     0.4701   3      0.00
C31G C32G C33G C34G     0.4857   3      0.00
C31G C32G C33G H55G     0.4636   3      0.00
C31G C32G C33G H56G     0.4665   3      0.00
H53G C32G C33G C34G     0.4610   3      0.00
H53G C32G C33G H55G     0.4703   3      0.00
H53G C32G C33G H56G     0.4939   3      0.00
H54G C32G C33G C34G     0.4640   3      0.00
H54G C32G C33G H55G     0.4944   3      0.00
H54G C32G C33G H56G     0.4687   3      0.00
C32G C33G C34G C29G     0.4450   3      0.00
C32G C33G C34G H57G     0.4517   3      0.00
C32G C33G C34G H58G     0.4537   3      0.00
H55G C33G C34G C29G     0.4532   3      0.00
H55G C33G C34G H57G     0.4721   3      0.00
H55G C33G C34G H58G     0.4957   3      0.00
H56G C33G C34G C29G     0.4539   3      0.00
H56G C33G C34G H57G     0.4952   3      0.00
H56G C33G C34G H58G     0.4699   3      0.00

IMPROPER
!
!V(improper) = Kpsi(psi - psi0)**2
!
!Kpsi: kcal/mole/rad**2
!psi0: degrees
!note that the second column of numbers (0) is ignored
!
!atom types             Kpsi        0  psi0
!


NONBONDED nbxmod  5 atom cdiel shift vatom vdistance vswitch -
cutnb 14.0 ctofnb 12.0 ctonnb 10.0 eps 1.0 e14fac 1.0 wmin 1.5
                !adm jr., 5/08/91, suggested cutoff scheme
!
!V(Lennard-Jones) = Eps(i,j)*[(Rmin(i,j)/r(i,j))**12 - 2(Rmin(i,j)/r(i,j))**6]
!
!epsilon [kcal/mole]: Eps(i,j) = sqrt(eps(i) * eps(j))
!Rmin/2  [A]:         Rmin(i,j) = Rmin/2(i) + Rmin/2(j)
!
!atom  ignored   epsilon     Rmin/2  ignored   eps,1-4     Rmin/2,1-4
!

C1G      0.0     -0.1050     1.9255    ! 
C2G      0.0     -0.1050     1.9255    ! 
C3G      0.0     -0.1050     1.9255    ! 
C4G      0.0     -0.1050     1.9255    ! 
C5G      0.0     -0.1050     1.9255    ! 
C6G      0.0     -0.1050     1.9255    ! 
N1G      0.0     -0.0690     1.8300    ! 
N2G      0.0     -0.0690     1.8300    ! 
C7G      0.0     -0.1050     1.9255    ! 
C8G      0.0     -0.1050     1.9255    ! 
C9G      0.0     -0.1050     1.9255    ! 
C10G     0.0     -0.1050     1.9255    ! 
C11G     0.0     -0.1050     1.9255    ! 
H1G      0.0     -0.0440     1.4430    ! 
H2G      0.0     -0.0440     1.4430    ! 
H3G      0.0     -0.0440     1.4430    ! 
H4G      0.0     -0.0440     1.4430    ! 
C12G     0.0     -0.1050     1.9255    ! 
C13G     0.0     -0.1050     1.9255    ! 
C14G     0.0     -0.1050     1.9255    ! 
C15G     0.0     -0.1050     1.9255    ! 
C16G     0.0     -0.1050     1.9255    ! 
H5G      0.0     -0.0440     1.4430    ! 
H6G      0.0     -0.0440     1.4430    ! 
H7G      0.0     -0.0440     1.4430    ! 
H8G      0.0     -0.0440     1.4430    ! 
N3G      0.0     -0.0690     1.8300    ! 
N4G      0.0     -0.0690     1.8300    ! 
H9G      0.0     -0.0440     1.4430    ! 
H10G     0.0     -0.0440     1.4430    ! 
C17G     0.0     -0.1050     1.9255    ! 
C18G     0.0     -0.1050     1.9255    ! 
C19G     0.0     -0.1050     1.9255    ! 
C20G     0.0     -0.1050     1.9255    ! 
C21G     0.0     -0.1050     1.9255    ! 
C22G     0.0     -0.1050     1.9255    ! 
C23G     0.0     -0.1050     1.9255    ! 
C24G     0.0     -0.1050     1.9255    ! 
C25G     0.0     -0.1050     1.9255    ! 
C26G     0.0     -0.1050     1.9255    ! 
C27G     0.0     -0.1050     1.9255    ! 
C28G     0.0     -0.1050     1.9255    ! 
H11G     0.0     -0.0440     1.4430    ! 
H12G     0.0     -0.0440     1.4430    ! 
H13G     0.0     -0.0440     1.4430    ! 
H14G     0.0     -0.0440     1.4430    ! 
H15G     0.0     -0.0440     1.4430    ! 
H16G     0.0     -0.0440     1.4430    ! 
H17G     0.0     -0.0440     1.4430    ! 
H18G     0.0     -0.0440     1.4430    ! 
H19G     0.0     -0.0440     1.4430    ! 
H20G     0.0     -0.0440     1.4430    ! 
H21G     0.0     -0.0440     1.4430    ! 
H22G     0.0     -0.0440     1.4430    ! 
H23G     0.0     -0.0440     1.4430    ! 
H24G     0.0     -0.0440     1.4430    ! 
H25G     0.0     -0.0440     1.4430    ! 
H26G     0.0     -0.0440     1.4430    ! 
H27G     0.0     -0.0440     1.4430    ! 
H28G     0.0     -0.0440     1.4430    ! 
H29G     0.0     -0.0440     1.4430    ! 
H30G     0.0     -0.0440     1.4430    ! 
H31G     0.0     -0.0440     1.4430    ! 
H32G     0.0     -0.0440     1.4430    ! 
H33G     0.0     -0.0440     1.4430    ! 
H34G     0.0     -0.0440     1.4430    ! 
H35G     0.0     -0.0440     1.4430    ! 
H36G     0.0     -0.0440     1.4430    ! 
H37G     0.0     -0.0440     1.4430    ! 
H38G     0.0     -0.0440     1.4430    ! 
H39G     0.0     -0.0440     1.4430    ! 
H40G     0.0     -0.0440     1.4430    ! 
H41G     0.0     -0.0440     1.4430    ! 
H42G     0.0     -0.0440     1.4430    ! 
H43G     0.0     -0.0440     1.4430    ! 
H44G     0.0     -0.0440     1.4430    ! 
H45G     0.0     -0.0440     1.4430    ! 
H46G     0.0     -0.0440     1.4430    ! 
C29G     0.0     -0.1050     1.9255    ! 
H47G     0.0     -0.0440     1.4430    ! 
H48G     0.0     -0.0440     1.4430    ! 
C30G     0.0     -0.1050     1.9255    ! 
H49G     0.0     -0.0440     1.4430    ! 
H50G     0.0     -0.0440     1.4430    ! 
C31G     0.0     -0.1050     1.9255    ! 
H51G     0.0     -0.0440     1.4430    ! 
H52G     0.0     -0.0440     1.4430    ! 
C32G     0.0     -0.1050     1.9255    ! 
C33G     0.0     -0.1050     1.9255    ! 
C34G     0.0     -0.1050     1.9255    ! 
H53G     0.0     -0.0440     1.4430    ! 
H54G     0.0     -0.0440     1.4430    ! 
H55G     0.0     -0.0440     1.4430    ! 
H56G     0.0     -0.0440     1.4430    ! 
H57G     0.0     -0.0440     1.4430    ! 
H58G     0.0     -0.0440     1.4430    ! 
C35G     0.0     -0.1050     1.9255    ! 
C36G     0.0     -0.1050     1.9255    ! 
H59G     0.0     -0.0440     1.4430    ! 
H60G     0.0     -0.0440     1.4430    ! 
H61G     0.0     -0.0440     1.4430    ! 
H62G     0.0     -0.0440     1.4430    ! 
H63G     0.0     -0.0440     1.4430    ! 
H64G     0.0     -0.0440     1.4430    ! 
END
