# Supplementary material for: A Systematic Approach: Molecular Dynamics Study and Parametrisation of Gemini Type Cationic Surfactants
Source: Int J Mol Sci. 2021 Oct 10;22(20):10939. doi: 10.3390/ijms222010939 (PMC8536075; doi:10.3390/ijms222010939)
Supplement: Supplementary file 1 [file ijms-22-10939-s001.zip › Force_fields/Alk12_07/Alk12_07.pdb]

REMARK original generated coordinate pdb file
ATOM      1  C1G A0J X   1      -2.690  -0.466   6.423  1.00  0.00      GEM  C
ATOM      2  C2G A0J X   1      -1.461  -1.093   5.756  1.00  0.00      GEM  C
ATOM      3  C3G A0J X   1      -1.432  -0.821   4.246  1.00  0.00      GEM  C
ATOM      4  C4G A0J X   1       2.430  -1.865  -2.345  1.00  0.00      GEM  C
ATOM      5  C5G A0J X   1       3.735  -2.210  -4.523  1.00  0.00      GEM  C
ATOM      6  C6G A0J X   1       4.987  -2.831  -5.150  1.00  0.00      GEM  C
ATOM      7  N1G A0J X   1      -2.720  -0.724   7.884  1.00  0.00      GEM  N
ATOM      8  N2G A0J X   1       5.068  -2.575  -6.609  1.00  0.00      GEM  N
ATOM      9  C7G A0J X   1       4.508  -3.441  -7.495  1.00  0.00      GEM  C
ATOM     10  C8G A0J X   1       5.660  -1.438  -7.077  1.00  0.00      GEM  C
ATOM     11  C9G A0J X   1       5.710  -1.147  -8.413  1.00  0.00      GEM  C
ATOM     12 C10G A0J X   1       5.132  -2.036  -9.370  1.00  0.00      GEM  C
ATOM     13 C11G A0J X   1       4.522  -3.216  -8.849  1.00  0.00      GEM  C
ATOM     14  H1G A0J X   1       4.053  -4.333  -7.065  1.00  0.00      GEM  H
ATOM     15  H2G A0J X   1       6.092  -0.782  -6.323  1.00  0.00      GEM  H
ATOM     16  H3G A0J X   1       6.199  -0.231  -8.743  1.00  0.00      GEM  H
ATOM     17  H4G A0J X   1       4.071  -3.957  -9.504  1.00  0.00      GEM  H
ATOM     18 C12G A0J X   1      -2.085   0.120   8.747  1.00  0.00      GEM  C
ATOM     19 C13G A0J X   1      -3.324  -1.840   8.374  1.00  0.00      GEM  C
ATOM     20 C14G A0J X   1      -3.322  -2.147   9.711  1.00  0.00      GEM  C
ATOM     21 C15G A0J X   1      -2.660  -1.288  10.639  1.00  0.00      GEM  C
ATOM     22 C16G A0J X   1      -2.041  -0.122  10.093  1.00  0.00      GEM  C
ATOM     23  H5G A0J X   1      -1.621   0.998   8.299  1.00  0.00      GEM  H
ATOM     24  H6G A0J X   1      -3.818  -2.474   7.639  1.00  0.00      GEM  H
ATOM     25  H7G A0J X   1      -3.838  -3.046  10.040  1.00  0.00      GEM  H
ATOM     26  H8G A0J X   1      -1.528   0.583  10.747  1.00  0.00      GEM  H
ATOM     27  N3G A0J X   1      -2.597  -1.535  11.955  1.00  0.00      GEM  N
ATOM     28  N4G A0J X   1       5.172  -1.741 -10.677  1.00  0.00      GEM  N
ATOM     29  H9G A0J X   1      -2.124  -0.827  12.541  1.00  0.00      GEM  H
ATOM     30 H10G A0J X   1       5.674  -0.878 -10.946  1.00  0.00      GEM  H
ATOM     31 C17G A0J X   1      -3.203  -2.670  12.656  1.00  0.00      GEM  C
ATOM     32 C18G A0J X   1      -4.669  -2.430  13.047  1.00  0.00      GEM  C
ATOM     33 C19G A0J X   1      -5.264  -3.624  13.806  1.00  0.00      GEM  C
ATOM     34 C20G A0J X   1      -6.726  -3.409  14.224  1.00  0.00      GEM  C
ATOM     35 C21G A0J X   1      -7.326  -4.600  14.985  1.00  0.00      GEM  C
ATOM     36 C22G A0J X   1      -8.787  -4.388  15.406  1.00  0.00      GEM  C
ATOM     37 C23G A0J X   1       4.657  -2.568 -11.771  1.00  0.00      GEM  C
ATOM     38 C24G A0J X   1       5.657  -3.630 -12.253  1.00  0.00      GEM  C
ATOM     39 C25G A0J X   1       5.097  -4.464 -13.413  1.00  0.00      GEM  C
ATOM     40 C26G A0J X   1       6.080  -5.526 -13.927  1.00  0.00      GEM  C
ATOM     41 C27G A0J X   1       5.524  -6.365 -15.086  1.00  0.00      GEM  C
ATOM     42 C28G A0J X   1       6.505  -7.427 -15.602  1.00  0.00      GEM  C
ATOM     43 H11G A0J X   1      -2.700   0.629   6.288  1.00  0.00      GEM  H
ATOM     44 H12G A0J X   1      -3.624  -0.876   6.004  1.00  0.00      GEM  H
ATOM     45 H13G A0J X   1      -0.550  -0.689   6.225  1.00  0.00      GEM  H
ATOM     46 H14G A0J X   1      -1.467  -2.180   5.939  1.00  0.00      GEM  H
ATOM     47 H15G A0J X   1      -1.443   0.266   4.070  1.00  0.00      GEM  H
ATOM     48 H16G A0J X   1      -2.348  -1.221   3.784  1.00  0.00      GEM  H
ATOM     49 H17G A0J X   1       1.524  -2.269  -2.824  1.00  0.00      GEM  H
ATOM     50 H18G A0J X   1       2.419  -0.780  -2.527  1.00  0.00      GEM  H
ATOM     51 H19G A0J X   1       2.840  -2.625  -5.015  1.00  0.00      GEM  H
ATOM     52 H20G A0J X   1       3.735  -1.124  -4.711  1.00  0.00      GEM  H
ATOM     53 H21G A0J X   1       5.904  -2.415  -4.699  1.00  0.00      GEM  H
ATOM     54 H22G A0J X   1       4.999  -3.925  -5.014  1.00  0.00      GEM  H
ATOM     55 H23G A0J X   1      -3.111  -3.571  12.025  1.00  0.00      GEM  H
ATOM     56 H24G A0J X   1      -2.593  -2.840  13.560  1.00  0.00      GEM  H
ATOM     57 H25G A0J X   1      -4.728  -1.525  13.672  1.00  0.00      GEM  H
ATOM     58 H26G A0J X   1      -5.262  -2.233  12.139  1.00  0.00      GEM  H
ATOM     59 H27G A0J X   1      -4.657  -3.825  14.702  1.00  0.00      GEM  H
ATOM     60 H28G A0J X   1      -5.196  -4.526  13.178  1.00  0.00      GEM  H
ATOM     61 H29G A0J X   1      -6.793  -2.507  14.852  1.00  0.00      GEM  H
ATOM     62 H30G A0J X   1      -7.334  -3.208  13.328  1.00  0.00      GEM  H
ATOM     63 H31G A0J X   1      -7.258  -5.503  14.358  1.00  0.00      GEM  H
ATOM     64 H32G A0J X   1      -6.718  -4.801  15.882  1.00  0.00      GEM  H
ATOM     65 H33G A0J X   1      -8.855  -3.486  16.032  1.00  0.00      GEM  H
ATOM     66 H34G A0J X   1      -9.396  -4.189  14.511  1.00  0.00      GEM  H
ATOM     67 H35G A0J X   1       4.411  -1.878 -12.595  1.00  0.00      GEM  H
ATOM     68 H36G A0J X   1       3.714  -3.041 -11.448  1.00  0.00      GEM  H
ATOM     69 H37G A0J X   1       6.586  -3.129 -12.569  1.00  0.00      GEM  H
ATOM     70 H38G A0J X   1       5.920  -4.293 -11.412  1.00  0.00      GEM  H
ATOM     71 H39G A0J X   1       4.166  -4.957 -13.092  1.00  0.00      GEM  H
ATOM     72 H40G A0J X   1       4.821  -3.794 -14.243  1.00  0.00      GEM  H
ATOM     73 H41G A0J X   1       7.010  -5.032 -14.250  1.00  0.00      GEM  H
ATOM     74 H42G A0J X   1       6.358  -6.194 -13.097  1.00  0.00      GEM  H
ATOM     75 H43G A0J X   1       4.594  -6.859 -14.763  1.00  0.00      GEM  H
ATOM     76 H44G A0J X   1       5.245  -5.697 -15.917  1.00  0.00      GEM  H
ATOM     77 H45G A0J X   1       6.783  -8.095 -14.774  1.00  0.00      GEM  H
ATOM     78 H46G A0J X   1       7.434  -6.934 -15.926  1.00  0.00      GEM  H
ATOM     79 C29G A0J X   1       2.365  -2.127  -0.834  1.00  0.00      GEM  C
ATOM     80 H47G A0J X   1       2.376  -3.214  -0.654  1.00  0.00      GEM  H
ATOM     81 H48G A0J X   1       3.274  -1.727  -0.358  1.00  0.00      GEM  H
ATOM     82 C30G A0J X   1       3.670  -2.476  -3.013  1.00  0.00      GEM  C
ATOM     83 H49G A0J X   1       3.681  -3.563  -2.834  1.00  0.00      GEM  H
ATOM     84 H50G A0J X   1       4.576  -2.073  -2.534  1.00  0.00      GEM  H
ATOM     85 C31G A0J X   1      -0.205  -1.434   3.554  1.00  0.00      GEM  C
ATOM     86 H51G A0J X   1       0.709  -1.035   4.021  1.00  0.00      GEM  H
ATOM     87 H52G A0J X   1      -0.195  -2.520   3.732  1.00  0.00      GEM  H
ATOM     88 C32G A0J X   1      -0.158  -1.168   2.042  1.00  0.00      GEM  C
ATOM     89 C33G A0J X   1       1.072  -1.779   1.356  1.00  0.00      GEM  C
ATOM     90 C34G A0J X   1       1.130  -1.516  -0.156  1.00  0.00      GEM  C
ATOM     91 H53G A0J X   1      -1.071  -1.569   1.575  1.00  0.00      GEM  H
ATOM     92 H54G A0J X   1      -0.170  -0.082   1.864  1.00  0.00      GEM  H
ATOM     93 H55G A0J X   1       1.984  -1.380   1.827  1.00  0.00      GEM  H
ATOM     94 H56G A0J X   1       1.084  -2.866   1.535  1.00  0.00      GEM  H
ATOM     95 H57G A0J X   1       0.220  -1.918  -0.629  1.00  0.00      GEM  H
ATOM     96 H58G A0J X   1       1.118  -0.430  -0.336  1.00  0.00      GEM  H
ATOM     97 C35G A0J X   1       5.940  -8.260 -16.760  1.00  0.00      GEM  C
ATOM     98 C36G A0J X   1      -9.376  -5.582  16.167  1.00  0.00      GEM  C
ATOM     99 H59G A0J X   1       5.684  -7.623 -17.617  1.00  0.00      GEM  H
ATOM    100 H60G A0J X   1       5.029  -8.792 -16.457  1.00  0.00      GEM  H
ATOM    101 H61G A0J X   1       6.665  -9.008 -17.106  1.00  0.00      GEM  H
ATOM    102 H62G A0J X   1      -9.352  -6.493  15.554  1.00  0.00      GEM  H
ATOM    103 H63G A0J X   1      -8.809  -5.785  17.086  1.00  0.00      GEM  H
ATOM    104 H64G A0J X   1     -10.420  -5.399  16.453  1.00  0.00      GEM  H
END
