# Supplementary material for: A Systematic Approach: Molecular Dynamics Study and Parametrisation of Gemini Type Cationic Surfactants
Source: Int J Mol Sci. 2021 Oct 10;22(20):10939. doi: 10.3390/ijms222010939 (PMC8536075; doi:10.3390/ijms222010939)
Supplement: Supplementary file 1 [file ijms-22-10939-s001.zip › Force_fields/Alk12_07/Alk12_07.psf]

PSF

       4 !NTITLE
 REMARKS original generated structure x-plor psf file
 REMARKS topology D:/Dokumenty/do_VMD/FF/Batch4_OK/Alk12_07.top 
 REMARKS topology D:/Dokumenty/do_VMD/top_all36_lipid.rtf 
 REMARKS segment GEM { first NONE; last NONE; auto none  }

     104 !NATOM
       1 GEM  1    A0J  C1G  C1G   -0.304000       12.0110           0
       2 GEM  1    A0J  C2G  C2G    0.159000       12.0110           0
       3 GEM  1    A0J  C3G  C3G    0.042000       12.0110           0
       4 GEM  1    A0J  C4G  C4G   -0.056000       12.0110           0
       5 GEM  1    A0J  C5G  C5G    0.187000       12.0110           0
       6 GEM  1    A0J  C6G  C6G   -0.342000       12.0110           0
       7 GEM  1    A0J  N1G  N1G    0.238000       14.0070           0
       8 GEM  1    A0J  N2G  N2G    0.269000       14.0070           0
       9 GEM  1    A0J  C7G  C7G   -0.193000       12.0110           0
      10 GEM  1    A0J  C8G  C8G   -0.060000       12.0110           0
      11 GEM  1    A0J  C9G  C9G   -0.464000       12.0110           0
      12 GEM  1    A0J  C10G C10G   0.628000       12.0110           0
      13 GEM  1    A0J  C11G C11G  -0.312000       12.0110           0
      14 GEM  1    A0J  H1G  H1G    0.241000        1.0080           0
      15 GEM  1    A0J  H2G  H2G    0.228000        1.0080           0
      16 GEM  1    A0J  H3G  H3G    0.233000        1.0080           0
      17 GEM  1    A0J  H4G  H4G    0.246000        1.0080           0
      18 GEM  1    A0J  C12G C12G  -0.056000       12.0110           0
      19 GEM  1    A0J  C13G C13G  -0.180000       12.0110           0
      20 GEM  1    A0J  C14G C14G  -0.315000       12.0110           0
      21 GEM  1    A0J  C15G C15G   0.606000       12.0110           0
      22 GEM  1    A0J  C16G C16G  -0.457000       12.0110           0
      23 GEM  1    A0J  H5G  H5G    0.227000        1.0080           0
      24 GEM  1    A0J  H6G  H6G    0.241000        1.0080           0
      25 GEM  1    A0J  H7G  H7G    0.248000        1.0080           0
      26 GEM  1    A0J  H8G  H8G    0.234000        1.0080           0
      27 GEM  1    A0J  N3G  N3G   -0.679000       14.0070           0
      28 GEM  1    A0J  N4G  N4G   -0.707000       14.0070           0
      29 GEM  1    A0J  H9G  H9G    0.458000        1.0080           0
      30 GEM  1    A0J  H10G H10G   0.463000        1.0080           0
      31 GEM  1    A0J  C17G C17G   0.085000       12.0110           0
      32 GEM  1    A0J  C18G C18G   0.013000       12.0110           0
      33 GEM  1    A0J  C19G C19G   0.109000       12.0110           0
      34 GEM  1    A0J  C20G C20G   0.000000       12.0110           0
      35 GEM  1    A0J  C21G C21G   0.069000       12.0110           0
      36 GEM  1    A0J  C22G C22G   0.224000       12.0110           0
      37 GEM  1    A0J  C23G C23G   0.111000       12.0110           0
      38 GEM  1    A0J  C24G C24G   0.018000       12.0110           0
      39 GEM  1    A0J  C25G C25G   0.077000       12.0110           0
      40 GEM  1    A0J  C26G C26G   0.019000       12.0110           0
      41 GEM  1    A0J  C27G C27G   0.043000       12.0110           0
      42 GEM  1    A0J  C28G C28G   0.226000       12.0110           0
      43 GEM  1    A0J  H11G H11G   0.135000        1.0080           0
      44 GEM  1    A0J  H12G H12G   0.151000        1.0080           0
      45 GEM  1    A0J  H13G H13G  -0.008000        1.0080           0
      46 GEM  1    A0J  H14G H14G  -0.001000        1.0080           0
      47 GEM  1    A0J  H15G H15G   0.001000        1.0080           0
      48 GEM  1    A0J  H16G H16G  -0.005000        1.0080           0
      49 GEM  1    A0J  H17G H17G   0.000000        1.0080           0
      50 GEM  1    A0J  H18G H18G   0.000000        1.0080           0
      51 GEM  1    A0J  H19G H19G  -0.008000        1.0080           0
      52 GEM  1    A0J  H20G H20G  -0.019000        1.0080           0
      53 GEM  1    A0J  H21G H21G   0.139000        1.0080           0
      54 GEM  1    A0J  H22G H22G   0.158000        1.0080           0
      55 GEM  1    A0J  H23G H23G   0.050000        1.0080           0
      56 GEM  1    A0J  H24G H24G   0.094000        1.0080           0
      57 GEM  1    A0J  H25G H25G   0.024000        1.0080           0
      58 GEM  1    A0J  H26G H26G  -0.002000        1.0080           0
      59 GEM  1    A0J  H27G H27G  -0.041000        1.0080           0
      60 GEM  1    A0J  H28G H28G  -0.030000        1.0080           0
      61 GEM  1    A0J  H29G H29G  -0.024000        1.0080           0
      62 GEM  1    A0J  H30G H30G  -0.019000        1.0080           0
      63 GEM  1    A0J  H31G H31G  -0.031000        1.0080           0
      64 GEM  1    A0J  H32G H32G  -0.024000        1.0080           0
      65 GEM  1    A0J  H33G H33G  -0.050000        1.0080           0
      66 GEM  1    A0J  H34G H34G  -0.051000        1.0080           0
      67 GEM  1    A0J  H35G H35G   0.089000        1.0080           0
      68 GEM  1    A0J  H36G H36G   0.045000        1.0080           0
      69 GEM  1    A0J  H37G H37G   0.026000        1.0080           0
      70 GEM  1    A0J  H38G H38G  -0.007000        1.0080           0
      71 GEM  1    A0J  H39G H39G  -0.022000        1.0080           0
      72 GEM  1    A0J  H40G H40G  -0.036000        1.0080           0
      73 GEM  1    A0J  H41G H41G  -0.026000        1.0080           0
      74 GEM  1    A0J  H42G H42G  -0.018000        1.0080           0
      75 GEM  1    A0J  H43G H43G  -0.024000        1.0080           0
      76 GEM  1    A0J  H44G H44G  -0.018000        1.0080           0
      77 GEM  1    A0J  H45G H45G  -0.051000        1.0080           0
      78 GEM  1    A0J  H46G H46G  -0.050000        1.0080           0
      79 GEM  1    A0J  C29G C29G   0.101000       12.0110           0
      80 GEM  1    A0J  H47G H47G  -0.032000        1.0080           0
      81 GEM  1    A0J  H48G H48G  -0.036000        1.0080           0
      82 GEM  1    A0J  C30G C30G   0.043000       12.0110           0
      83 GEM  1    A0J  H49G H49G  -0.006000        1.0080           0
      84 GEM  1    A0J  H50G H50G   0.003000        1.0080           0
      85 GEM  1    A0J  C31G C31G  -0.073000       12.0110           0
      86 GEM  1    A0J  H51G H51G   0.003000        1.0080           0
      87 GEM  1    A0J  H52G H52G   0.002000        1.0080           0
      88 GEM  1    A0J  C32G C32G   0.157000       12.0110           0
      89 GEM  1    A0J  C33G C33G   0.003000       12.0110           0
      90 GEM  1    A0J  C34G C34G   0.072000       12.0110           0
      91 GEM  1    A0J  H53G H53G  -0.044000        1.0080           0
      92 GEM  1    A0J  H54G H54G  -0.047000        1.0080           0
      93 GEM  1    A0J  H55G H55G  -0.016000        1.0080           0
      94 GEM  1    A0J  H56G H56G  -0.018000        1.0080           0
      95 GEM  1    A0J  H57G H57G  -0.030000        1.0080           0
      96 GEM  1    A0J  H58G H58G  -0.029000        1.0080           0
      97 GEM  1    A0J  C35G C35G  -0.259000       12.0110           0
      98 GEM  1    A0J  C36G C36G  -0.263000       12.0110           0
      99 GEM  1    A0J  H59G H59G   0.048000        1.0080           0
     100 GEM  1    A0J  H60G H60G   0.049000        1.0080           0
     101 GEM  1    A0J  H61G H61G   0.056000        1.0080           0
     102 GEM  1    A0J  H62G H62G   0.050000        1.0080           0
     103 GEM  1    A0J  H63G H63G   0.048000        1.0080           0
     104 GEM  1    A0J  H64G H64G   0.056000        1.0080           0

     105 !NBOND: bonds
       1       2       1       7       1      43       1      44
       2       3       2      45       2      46       3      47
       3      48       3      85       4      49       4      50
       4      79       4      82       5       6       5      51
       5      52       5      82       6       8       6      53
       6      54       7      18       7      19       8       9
       8      10       9      13       9      14      10      11
      10      15      11      12      11      16      12      13
      12      28      13      17      18      22      18      23
      19      20      19      24      20      21      20      25
      21      22      21      27      22      26      27      29
      27      31      28      30      28      37      31      32
      31      55      31      56      32      33      32      57
      32      58      33      34      33      59      33      60
      34      35      34      61      34      62      35      36
      35      63      35      64      36      65      36      66
      36      98      37      38      37      67      37      68
      38      39      38      69      38      70      39      40
      39      71      39      72      40      41      40      73
      40      74      41      42      41      75      41      76
      42      77      42      78      42      97      79      80
      79      81      79      90      82      83      82      84
      85      86      85      87      85      88      88      89
      88      91      88      92      89      90      89      93
      89      94      90      95      90      96      97      99
      97     100      97     101      98     102      98     103
      98     104

     198 !NTHETA: angles
       1       2       3       1       2      45       1       2      46
       1       7      18       1       7      19       2       1       7
       2       1      43       2       1      44       2       3      47
       2       3      48       2       3      85       3       2      45
       3       2      46       3      85      86       3      85      87
       3      85      88       4      79      80       4      79      81
       4      79      90       4      82       5       4      82      83
       4      82      84       5       6       8       5       6      53
       5       6      54       5      82      83       5      82      84
       6       5      51       6       5      52       6       5      82
       6       8       9       6       8      10       7       1      43
       7       1      44       7      18      22       7      18      23
       7      19      20       7      19      24       8       6      53
       8       6      54       8       9      13       8       9      14
       8      10      11       8      10      15       9       8      10
       9      13      12       9      13      17      10      11      12
      10      11      16      11      10      15      11      12      13
      11      12      28      12      11      16      12      13      17
      12      28      30      12      28      37      13       9      14
      13      12      28      18       7      19      18      22      21
      18      22      26      19      20      21      19      20      25
      20      19      24      20      21      22      20      21      27
      21      20      25      21      22      26      21      27      29
      21      27      31      22      18      23      22      21      27
      27      31      32      27      31      55      27      31      56
      28      37      38      28      37      67      28      37      68
      29      27      31      30      28      37      31      32      33
      31      32      57      31      32      58      32      31      55
      32      31      56      32      33      34      32      33      59
      32      33      60      33      32      57      33      32      58
      33      34      35      33      34      61      33      34      62
      34      33      59      34      33      60      34      35      36
      34      35      63      34      35      64      35      34      61
      35      34      62      35      36      65      35      36      66
      35      36      98      36      35      63      36      35      64
      36      98     102      36      98     103      36      98     104
      37      38      39      37      38      69      37      38      70
      38      37      67      38      37      68      38      39      40
      38      39      71      38      39      72      39      38      69
      39      38      70      39      40      41      39      40      73
      39      40      74      40      39      71      40      39      72
      40      41      42      40      41      75      40      41      76
      41      40      73      41      40      74      41      42      77
      41      42      78      41      42      97      42      41      75
      42      41      76      42      97      99      42      97     100
      42      97     101      43       1      44      45       2      46
      47       3      48      47       3      85      48       3      85
      49       4      50      49       4      79      49       4      82
      50       4      79      50       4      82      51       5      52
      51       5      82      52       5      82      53       6      54
      55      31      56      57      32      58      59      33      60
      61      34      62      63      35      64      65      36      66
      65      36      98      66      36      98      67      37      68
      69      38      70      71      39      72      73      40      74
      75      41      76      77      42      78      77      42      97
      78      42      97      79       4      82      79      90      89
      79      90      95      79      90      96      80      79      81
      80      79      90      81      79      90      83      82      84
      85      88      89      85      88      91      85      88      92
      86      85      87      86      85      88      87      85      88
      88      89      90      88      89      93      88      89      94
      89      88      91      89      88      92      89      90      95
      89      90      96      90      89      93      90      89      94
      91      88      92      93      89      94      95      90      96
      99      97     100      99      97     101     100      97     101
     102      98     103     102      98     104     103      98     104

     287 !NPHI: dihedrals
       1       2       3      47       1       2       3      48
       1       2       3      85       1       7      18      22
       1       7      18      23       1       7      19      20
       1       7      19      24       2       1       7      18
       2       1       7      19       2       3      85      86
       2       3      85      87       2       3      85      88
       3      85      88      89       3      85      88      91
       3      85      88      92       4      79      90      89
       4      79      90      95       4      79      90      96
       5       6       8       9       5       6       8      10
       6       5      82       4       6       5      82      83
       6       5      82      84       6       8       9      13
       6       8       9      14       6       8      10      11
       6       8      10      15       7       1       2       3
       7       1       2      45       7       1       2      46
       7      18      22      21       7      18      22      26
       7      19      20      21       7      19      20      25
       8       9      13      12       8       9      13      17
       8      10      11      12       8      10      11      16
       9       8      10      11       9       8      10      15
      10       8       9      13      10       8       9      14
      10      11      12      13      10      11      12      28
      11      12      13       9      11      12      13      17
      11      12      28      30      11      12      28      37
      12      28      37      38      12      28      37      67
      12      28      37      68      13      12      28      30
      13      12      28      37      14       9      13      12
      14       9      13      17      15      10      11      12
      15      10      11      16      16      11      12      13
      16      11      12      28      18       7      19      20
      18       7      19      24      19       7      18      22
      19       7      18      23      19      20      21      22
      19      20      21      27      20      21      22      18
      20      21      22      26      20      21      27      29
      20      21      27      31      21      27      31      32
      21      27      31      55      21      27      31      56
      22      21      27      29      22      21      27      31
      23      18      22      21      23      18      22      26
      24      19      20      21      24      19      20      25
      25      20      21      22      25      20      21      27
      27      21      22      18      27      21      22      26
      27      31      32      33      27      31      32      57
      27      31      32      58      28      12      13       9
      28      12      13      17      28      37      38      39
      28      37      38      69      28      37      38      70
      29      27      31      32      29      27      31      55
      29      27      31      56      30      28      37      38
      30      28      37      67      30      28      37      68
      31      32      33      34      31      32      33      59
      31      32      33      60      32      33      34      35
      32      33      34      61      32      33      34      62
      33      34      35      36      33      34      35      63
      33      34      35      64      34      35      36      65
      34      35      36      66      34      35      36      98
      35      36      98     102      35      36      98     103
      35      36      98     104      37      38      39      40
      37      38      39      71      37      38      39      72
      38      39      40      41      38      39      40      73
      38      39      40      74      39      40      41      42
      39      40      41      75      39      40      41      76
      40      41      42      77      40      41      42      78
      40      41      42      97      41      42      97      99
      41      42      97     100      41      42      97     101
      43       1       2       3      43       1       2      45
      43       1       2      46      43       1       7      18
      43       1       7      19      44       1       2       3
      44       1       2      45      44       1       2      46
      44       1       7      18      44       1       7      19
      45       2       3      47      45       2       3      48
      45       2       3      85      46       2       3      47
      46       2       3      48      46       2       3      85
      47       3      85      86      47       3      85      87
      47       3      85      88      48       3      85      86
      48       3      85      87      48       3      85      88
      49       4      79      80      49       4      79      81
      49       4      79      90      49       4      82       5
      49       4      82      83      49       4      82      84
      50       4      79      80      50       4      79      81
      50       4      79      90      50       4      82       5
      50       4      82      83      50       4      82      84
      51       5       6       8      51       5       6      53
      51       5       6      54      51       5      82       4
      51       5      82      83      51       5      82      84
      52       5       6       8      52       5       6      53
      52       5       6      54      52       5      82       4
      52       5      82      83      52       5      82      84
      53       6       8       9      53       6       8      10
      54       6       8       9      54       6       8      10
      55      31      32      33      55      31      32      57
      55      31      32      58      56      31      32      33
      56      31      32      57      56      31      32      58
      57      32      33      34      57      32      33      59
      57      32      33      60      58      32      33      34
      58      32      33      59      58      32      33      60
      59      33      34      35      59      33      34      61
      59      33      34      62      60      33      34      35
      60      33      34      61      60      33      34      62
      61      34      35      36      61      34      35      63
      61      34      35      64      62      34      35      36
      62      34      35      63      62      34      35      64
      63      35      36      65      63      35      36      66
      63      35      36      98      64      35      36      65
      64      35      36      66      64      35      36      98
      65      36      98     102      65      36      98     103
      65      36      98     104      66      36      98     102
      66      36      98     103      66      36      98     104
      67      37      38      39      67      37      38      69
      67      37      38      70      68      37      38      39
      68      37      38      69      68      37      38      70
      69      38      39      40      69      38      39      71
      69      38      39      72      70      38      39      40
      70      38      39      71      70      38      39      72
      71      39      40      41      71      39      40      73
      71      39      40      74      72      39      40      41
      72      39      40      73      72      39      40      74
      73      40      41      42      73      40      41      75
      73      40      41      76      74      40      41      42
      74      40      41      75      74      40      41      76
      75      41      42      77      75      41      42      78
      75      41      42      97      76      41      42      77
      76      41      42      78      76      41      42      97
      77      42      97      99      77      42      97     100
      77      42      97     101      78      42      97      99
      78      42      97     100      78      42      97     101
      79       4      82       5      79       4      82      83
      79       4      82      84      80      79      90      89
      80      79      90      95      80      79      90      96
      81      79      90      89      81      79      90      95
      81      79      90      96      82       4      79      80
      82       4      79      81      82       4      79      90
      82       5       6       8      82       5       6      53
      82       5       6      54      85      88      89      90
      85      88      89      93      85      88      89      94
      86      85      88      89      86      85      88      91
      86      85      88      92      87      85      88      89
      87      85      88      91      87      85      88      92
      88      89      90      79      88      89      90      95
      88      89      90      96      91      88      89      90
      91      88      89      93      91      88      89      94
      92      88      89      90      92      88      89      93
      92      88      89      94      93      89      90      79
      93      89      90      95      93      89      90      96
      94      89      90      79      94      89      90      95
      94      89      90      96

       0 !NIMPHI: impropers


       0 !NDON: donors


       0 !NACC: acceptors


       0 !NNB

       0       0       0       0       0       0       0       0
       0       0       0       0       0       0       0       0
       0       0       0       0       0       0       0       0
       0       0       0       0       0       0       0       0
       0       0       0       0       0       0       0       0
       0       0       0       0       0       0       0       0
       0       0       0       0       0       0       0       0
       0       0       0       0       0       0       0       0
       0       0       0       0       0       0       0       0
       0       0       0       0       0       0       0       0
       0       0       0       0       0       0       0       0
       0       0       0       0       0       0       0       0
       0       0       0       0       0       0       0       0

       1       0 !NGRP
       0       0       0
