# Supplementary material for: A Systematic Approach: Molecular Dynamics Study and Parametrisation of Gemini Type Cationic Surfactants
Source: Int J Mol Sci. 2021 Oct 10;22(20):10939. doi: 10.3390/ijms222010939 (PMC8536075; doi:10.3390/ijms222010939)
Supplement: Supplementary file 1 [file ijms-22-10939-s001.zip › Force_fields/Alk12_08/Alk12_08.par]

!>>>>>> Combined CHARMM All-Hydrogen Parameter File for <<<<<<<<<
!>>>>>>>>> CHARMM22 Proteins and CHARMM27 Lipids <<<<<<<<<<
!from
!>>>> CHARMM22 All-Hydrogen Parameter File for Proteins <<<<<<<<<<
!>>>>>>>>>>>>>>>>>>>>>> August 1999 <<<<<<<<<<<<<<<<<<<<<<<<<<<<<
!>>>>>>> Direct comments to Alexander D. MacKerell Jr. <<<<<<<<<
!>>>>>> 410-706-7442 or email: alex,mmiris.ab.umd.edu  <<<<<<<<<
!and !  \\\ CHARMM27 All-Hydrogen Lipid Parameter File ///////
!  \\\\\\\\\ Developmental /////////////////////////
!              Alexander D. MacKerell Jr.
!                     August 1999
! All comments to ADM jr.  email:alex,mmiris.ab.umd.edu
!              telephone: 410-706-7442
!


! +++++++++++++++++++++++++++++++++++++++++++++++++++++++++++++++++++++++++++++
! + Residue topologies/parameters generated by PARATOOL.                      +
! +                                                                           +
! + PARATOOL is an interactive tool for generation of force field parameters. +
! + and can be obtained free of charge from                                   +
! + http://bioinf.charite.de/biophys/paratool                                 +
! +                                                                           +
! + Author:                                                                   +
! + Jan Saam                                                                  +
! + Institute of Biochemistry                                                 +
! + Charite Berlin                                                            +
! + Germany                                                                   +
! + saam@charite.de                                                           +
! +                                                                           +
! + CITATION:                                                                 +
! + If you use PARATOOL or topologies/parameters generated by this program,   +
! + please cite the following work:                                           +
! + Saam, et al. (2006), ...                                                  +
! +++++++++++++++++++++++++++++++++++++++++++++++++++++++++++++++++++++++++++++


! Parameters for components A0K
! To be used in combination with:
! [DEFAULTDIR]/par_all27_prot_lipid_na.inp


BONDS
!
!V(bond) = Kb(b - b0)**2
!
!Kb: kcal/mole/A**2
!b0: A
!
!atom type   Kb         b0
!

C1G  C2G     284.631    1.5321
C1G  N1G     299.708    1.4842
C1G  H1G     313.673    1.1029
C1G  H2G     313.994    1.1028
C2G  C3G     285.783    1.5351
C2G  H3G     325.818    1.1022
C2G  H4G     325.927    1.1022
C3G  H5G     334.065    1.1009
C3G  H6G     334.148    1.1009
C3G  C35G    286.087    1.5353
C4G  C5G     285.562    1.5352
C4G  H7G     332.787    1.1013
C4G  H8G     332.833    1.1013
C4G  C38G    285.476    1.5353
C5G  C6G     286.112    1.5353
C5G  H9G     333.582    1.1010
C5G  H10G    333.530    1.1011
C6G  C7G     285.731    1.5351
C6G  H11G    334.113    1.1009
C6G  H12G    334.121    1.1009
C7G  C8G     284.709    1.5320
C7G  H13G    325.932    1.1022
C7G  H14G    325.875    1.1022
C8G  N2G     300.368    1.4843
C8G  H15G    313.929    1.1028
C8G  H16G    313.680    1.1029
N1G  C9G     421.066    1.3601
N1G  C10G    413.872    1.3640
N2G  C11G    421.642    1.3595
N2G  C12G    411.411    1.3646
C9G  C13G    464.712    1.3724
C9G  H17G    360.325    1.0894
C10G C14G    473.741    1.3685
C10G H18G    360.677    1.0892
C11G C16G    463.458    1.3728
C11G H19G    360.288    1.0894
C12G C15G    473.359    1.3686
C12G H20G    360.713    1.0892
C13G C17G    364.005    1.4268
C13G H21G    365.046    1.0871
C14G C17G    364.462    1.4283
C14G H22G    358.074    1.0899
C15G C18G    362.275    1.4280
C15G H23G    358.129    1.0899
C16G C18G    366.124    1.4264
C16G H24G    365.068    1.0872
C17G N3G     540.381    1.3405
C18G N4G     544.886    1.3388
N3G  C19G    327.255    1.4650
N3G  H25G    364.410    1.0342
N4G  C27G    324.322    1.4666
N4G  H26G    361.332    1.0348
C19G C20G    278.286    1.5366
C19G H27G    314.565    1.1027
C19G H28G    311.877    1.1038
C20G C21G    285.479    1.5348
C20G H29G    326.193    1.1021
C20G H30G    326.355    1.1020
C21G C22G    285.772    1.5354
C21G H31G    333.374    1.1011
C21G H32G    333.251    1.1012
C22G C23G    285.508    1.5353
C22G H33G    333.304    1.1011
C22G H34G    333.170    1.1012
C23G C24G    285.499    1.5352
C23G H35G    332.711    1.1014
C23G H36G    332.698    1.1014
C24G C25G    285.802    1.5352
C24G H37G    332.377    1.1015
C24G H38G    332.354    1.1016
C25G C26G    290.302    1.5339
C25G H39G    334.414    1.1006
C25G H40G    334.408    1.1006
C26G H41G    343.451    1.0983
C26G H42G    343.442    1.0983
C26G H59G    345.398    1.0975
C27G C28G    293.590    1.5290
C27G H43G    304.327    1.1067
C27G H44G    304.873    1.1064
C28G C29G    287.623    1.5346
C28G H45G    325.093    1.1027
C28G H46G    325.203    1.1026
C29G C30G    286.413    1.5352
C29G H47G    334.001    1.1009
C29G H48G    334.068    1.1009
C30G C31G    285.768    1.5352
C30G H49G    333.351    1.1011
C30G H50G    333.366    1.1011
C31G C32G    285.684    1.5351
C31G H51G    332.731    1.1014
C31G H52G    332.780    1.1014
C32G C33G    285.773    1.5352
C32G H53G    332.409    1.1015
C32G H54G    332.423    1.1015
C33G C34G    290.343    1.5339
C33G H55G    334.411    1.1006
C33G H56G    334.441    1.1006
C34G H57G    343.471    1.0983
C34G H58G    343.475    1.0983
C34G H60G    345.387    1.0975
C35G C36G    285.539    1.5352
C35G H61G    333.486    1.1011
C35G H62G    333.554    1.1011
C36G C37G    285.460    1.5353
C36G H63G    332.848    1.1013
C36G H64G    332.791    1.1013
C37G C38G    285.273    1.5353
C37G H65G    332.642    1.1014
C37G H66G    332.696    1.1014
C38G H67G    332.666    1.1014
C38G H68G    332.721    1.1014


ANGLES
!
!V(angle) = Ktheta(Theta - Theta0)**2
!
!V(Urey-Bradley) = Kub(S - S0)**2
!
!Ktheta: kcal/mole/rad**2
!Theta0: degrees
!Kub: kcal/mole/A**2 (Urey-Bradley)
!S0: A
!
!atom types        Ktheta    Theta0    Kub      S0
!

C2G  C1G  N1G      46.487    112.05
C2G  C1G  H1G      15.668    111.12
C2G  C1G  H2G      15.629    111.16
N1G  C1G  H1G      18.173    106.93
N1G  C1G  H2G      17.604    107.00
H1G  C1G  H2G       6.207    108.35
C1G  C2G  C3G      39.706    111.62
C1G  C2G  H3G      14.078    109.15
C1G  C2G  H4G      14.097    109.18
C3G  C2G  H3G      13.437    109.74
C3G  C2G  H4G      14.088    109.85
H3G  C2G  H4G       5.359    107.18
C2G  C3G  H5G      14.693    109.29
C2G  C3G  H6G      14.179    109.38
C2G  C3G  C35G     40.110    112.98
H5G  C3G  H6G       5.344    106.42
H5G  C3G  C35G     14.184    109.25
H6G  C3G  C35G     14.198    109.31
C5G  C4G  H7G      14.215    109.15
C5G  C4G  H8G      14.477    109.21
C5G  C4G  C38G     38.935    113.57
H7G  C4G  H8G       5.275    106.25
H7G  C4G  C38G     14.190    109.18
H8G  C4G  C38G     14.188    109.22
C4G  C5G  C6G      39.068    113.32
C4G  C5G  H9G      14.172    109.31
C4G  C5G  H10G     14.322    109.25
C6G  C5G  H9G      14.249    109.21
C6G  C5G  H10G     14.189    109.19
H9G  C5G  H10G      5.295    106.33
C5G  C6G  C7G      38.600    113.05
C5G  C6G  H11G     14.103    109.25
C5G  C6G  H12G     14.062    109.27
C7G  C6G  H11G     14.248    109.30
C7G  C6G  H12G     14.348    109.34
H11G C6G  H12G      5.304    106.41
C6G  C7G  C8G      37.941    111.54
C6G  C7G  H13G     13.535    109.84
C6G  C7G  H14G     13.570    109.79
C8G  C7G  H13G     13.957    109.20
C8G  C7G  H14G     13.858    109.17
H13G C7G  H14G      5.321    107.19
C7G  C8G  N2G      43.984    112.11
C7G  C8G  H15G     15.553    111.11
C7G  C8G  H16G     15.487    111.14
N2G  C8G  H15G     17.566    106.96
N2G  C8G  H16G     17.551    106.96
H15G C8G  H16G      6.157    108.34
C1G  N1G  C9G      39.423    120.52
C1G  N1G  C10G     39.446    120.30
C9G  N1G  C10G     26.634    119.11
C8G  N2G  C11G     39.486    120.38
C8G  N2G  C12G     39.482    120.33
C11G N2G  C12G     26.669    119.21
N1G  C9G  C13G     25.869    122.28
N1G  C9G  H17G     27.429    115.84
C13G C9G  H17G     24.700    121.87
N1G  C10G C14G     25.699    121.83
N1G  C10G H18G     27.245    115.92
C14G C10G H18G     24.512    122.25
N2G  C11G C16G     25.857    122.21
N2G  C11G H19G     27.422    115.85
C16G C11G H19G     24.676    121.94
N2G  C12G C15G     25.709    121.82
N2G  C12G H20G     27.273    115.91
C15G C12G H20G     24.515    122.27
C9G  C13G C17G     24.337    119.98
C9G  C13G H21G     24.275    118.59
C17G C13G H21G     23.761    121.43
C10G C14G C17G     24.723    120.46
C10G C14G H22G     23.723    119.39
C17G C14G H22G     23.671    120.15
C12G C15G C18G     24.629    120.33
C12G C15G H23G     23.656    119.43
C18G C15G H23G     23.560    120.24
C11G C16G C18G     24.253    119.91
C11G C16G H24G     24.188    118.77
C18G C16G H24G     23.732    121.31
C13G C17G C14G     25.083    116.34
C13G C17G N3G      46.311    123.41
C14G C17G N3G      44.125    120.25
C15G C18G C16G     24.987    116.51
C15G C18G N4G      43.283    120.86
C16G C18G N4G      45.070    122.62
C17G N3G  C19G     41.830    126.35
C17G N3G  H25G     31.419    116.83
C19G N3G  H25G     29.071    116.63
C18G N4G  C27G     39.923    124.99
C18G N4G  H26G     31.057    117.46
C27G N4G  H26G     29.383    117.55
N3G  C19G C20G     42.403    113.19
N3G  C19G H27G     16.638    106.47
N3G  C19G H28G     17.747    108.91
C20G C19G H27G     15.915    110.09
C20G C19G H28G     16.115    110.64
H27G C19G H28G      6.062    107.30
C19G C20G C21G     36.925    112.11
C19G C20G H29G     13.685    108.85
C19G C20G H30G     13.878    109.35
C21G C20G H29G     13.371    109.75
C21G C20G H30G     13.522    109.71
H29G C20G H30G      5.275    106.93
C20G C21G C22G     37.528    113.19
C20G C21G H31G     14.051    109.34
C20G C21G H32G     14.007    109.31
C22G C21G H31G     14.008    109.25
C22G C21G H32G     13.990    109.20
H31G C21G H32G      5.271    106.32
C21G C22G C23G     37.678    113.52
C21G C22G H33G     14.098    109.16
C21G C22G H34G     14.085    109.19
C23G C22G H33G     14.051    109.23
C23G C22G H34G     14.038    109.22
H33G C22G H34G      5.250    106.27
C22G C23G C24G     37.507    113.54
C22G C23G H35G     14.065    109.21
C22G C23G H36G     14.044    109.20
C24G C23G H35G     14.042    109.20
C24G C23G H36G     14.034    109.19
H35G C23G H36G      5.246    106.25
C23G C24G C25G     37.386    113.64
C23G C24G H37G     14.027    109.24
C23G C24G H38G     14.029    109.25
C25G C24G H37G     14.066    109.12
C25G C24G H38G     14.060    109.12
H37G C24G H38G      5.235    106.22
C24G C25G C26G     37.734    113.24
C24G C25G H39G     14.041    109.18
C24G C25G H40G     14.036    109.18
C26G C25G H39G     14.010    109.38
C26G C25G H40G     14.010    109.38
H39G C25G H40G      5.274    106.24
C25G C26G H41G     29.761    111.11
C25G C26G H42G     29.759    111.12
C25G C26G H59G     29.213    111.43
H41G C26G H42G     15.036    107.58
H41G C26G H59G     15.044    107.71
H42G C26G H59G     15.044    107.71
N4G  C27G C28G     46.108    110.56
N4G  C27G H43G     16.659    109.13
N4G  C27G H44G     16.622    109.07
C28G C27G H43G     16.102    110.24
C28G C27G H44G     16.078    110.18
H43G C27G H44G      6.348    107.60
C27G C28G C29G     38.238    112.11
C27G C28G H45G     13.937    109.23
C27G C28G H46G     13.960    109.18
C29G C28G H45G     13.660    109.58
C29G C28G H46G     13.654    109.58
H45G C28G H46G      5.315    107.03
C28G C29G C30G     38.196    113.15
C28G C29G H47G     14.095    109.32
C28G C29G H48G     14.141    109.33
C30G C29G H47G     14.061    109.20
C30G C29G H48G     14.091    109.24
H47G C29G H48G      5.289    106.38
C29G C30G C31G     38.033    113.40
C29G C30G H49G     14.099    109.22
C29G C30G H50G     14.132    109.19
C31G C30G H49G     14.059    109.24
C31G C30G H50G     14.066    109.24
H49G C30G H50G      5.267    106.30
C30G C31G C32G     37.634    113.58
C30G C31G H51G     14.060    109.19
C30G C31G H52G     14.097    109.20
C32G C31G H51G     14.055    109.18
C32G C31G H52G     14.077    109.19
H51G C31G H52G      5.245    106.25
C31G C32G C33G     37.561    113.60
C31G C32G H53G     14.031    109.26
C31G C32G H54G     14.056    109.24
C33G C32G H53G     14.075    109.13
C33G C32G H54G     14.079    109.12
H53G C32G H54G      5.242    106.23
C32G C33G C34G     37.737    113.25
C32G C33G H55G     14.040    109.17
C32G C33G H56G     14.049    109.18
C34G C33G H55G     14.012    109.37
C34G C33G H56G     14.014    109.38
H55G C33G H56G      5.273    106.24
C33G C34G H57G     29.758    111.12
C33G C34G H58G     29.775    111.11
C33G C34G H60G     29.214    111.43
H57G C34G H58G     15.037    107.59
H57G C34G H60G     15.043    107.71
H58G C34G H60G     15.044    107.71
C3G  C35G C36G     40.086    113.40
C3G  C35G H61G     14.301    109.16
C3G  C35G H62G     14.341    109.21
C36G C35G H61G     14.120    109.22
C36G C35G H62G     14.637    109.29
H61G C35G H62G      5.313    106.32
C35G C36G C37G     39.619    113.49
C35G C36G H63G     14.180    109.24
C35G C36G H64G     14.604    109.16
C37G C36G H63G     14.237    109.24
C37G C36G H64G     14.219    109.20
H63G C36G H64G      5.296    106.26
C36G C37G C38G     39.347    113.60
C36G C37G H65G     14.228    109.17
C36G C37G H66G     14.253    109.21
C38G C37G H65G     14.172    109.15
C38G C37G H66G     14.571    109.22
H65G C37G H66G      5.281    106.23
C4G  C38G C37G     39.173    113.52
C4G  C38G H67G     14.191    109.19
C4G  C38G H68G     14.226    109.22
C37G C38G H67G     14.476    109.17
C37G C38G H68G     14.180    109.24
H67G C38G H68G      5.283    106.24


DIHEDRALS
!
!V(dihedral) = Kchi(1 + cos(n(chi) - delta))
!
!Kchi: kcal/mole
!n: multiplicity
!delta: degrees
!
!atom types             Kchi     n    delta
!

N1G  C1G  C2G  C3G      0.6263   3      0.00
N1G  C1G  C2G  H3G      0.5398   3      0.00
N1G  C1G  C2G  H4G      0.5619   3      0.00
H1G  C1G  C2G  C3G      0.5347   3      0.00
H1G  C1G  C2G  H3G      0.5358   3      0.00
H1G  C1G  C2G  H4G      0.5084   3      0.00
H2G  C1G  C2G  C3G      0.5085   3      0.00
H2G  C1G  C2G  H3G      0.5104   3      0.00
H2G  C1G  C2G  H4G      0.5348   3      0.00
C2G  C1G  N1G  C9G      0.0878   6      0.00
C2G  C1G  N1G  C10G     0.0857   6      0.00
H1G  C1G  N1G  C9G      0.1006   6      0.00
H1G  C1G  N1G  C10G     0.0973   6      0.00
H2G  C1G  N1G  C9G      0.0970   6      0.00
H2G  C1G  N1G  C10G     0.1029   6      0.00
C1G  C2G  C3G  H5G      0.4706   3      0.00
C1G  C2G  C3G  H6G      0.4663   3      0.00
C1G  C2G  C3G  C35G     0.4691   3      0.00
H3G  C2G  C3G  H5G      0.5052   3      0.00
H3G  C2G  C3G  H6G      0.4910   3      0.00
H3G  C2G  C3G  C35G     0.4584   3      0.00
H4G  C2G  C3G  H5G      0.4761   3      0.00
H4G  C2G  C3G  H6G      0.5028   3      0.00
H4G  C2G  C3G  C35G     0.4620   3      0.00
C2G  C3G  C35G C36G     0.5501   3      0.00
C2G  C3G  C35G H61G     0.4741   3      0.00
C2G  C3G  C35G H62G     0.4911   3      0.00
H5G  C3G  C35G C36G     0.4912   3      0.00
H5G  C3G  C35G H61G     0.4976   3      0.00
H5G  C3G  C35G H62G     0.4745   3      0.00
H6G  C3G  C35G C36G     0.4712   3      0.00
H6G  C3G  C35G H61G     0.4749   3      0.00
H6G  C3G  C35G H62G     0.4962   3      0.00
H7G  C4G  C5G  C6G      0.4588   3      0.00
H7G  C4G  C5G  H9G      0.4752   3      0.00
H7G  C4G  C5G  H10G     0.4989   3      0.00
H8G  C4G  C5G  C6G      0.4581   3      0.00
H8G  C4G  C5G  H9G      0.4973   3      0.00
H8G  C4G  C5G  H10G     0.4701   3      0.00
C38G C4G  C5G  C6G      0.4655   3      0.00
C38G C4G  C5G  H9G      0.4554   3      0.00
C38G C4G  C5G  H10G     0.4558   3      0.00
C5G  C4G  C38G C37G     0.5371   3      0.00
C5G  C4G  C38G H67G     0.4808   3      0.00
C5G  C4G  C38G H68G     0.4694   3      0.00
H7G  C4G  C38G C37G     0.4720   3      0.00
H7G  C4G  C38G H67G     0.4950   3      0.00
H7G  C4G  C38G H68G     0.4687   3      0.00
H8G  C4G  C38G C37G     0.4807   3      0.00
H8G  C4G  C38G H67G     0.4694   3      0.00
H8G  C4G  C38G H68G     0.4939   3      0.00
C4G  C5G  C6G  C7G      0.5327   3      0.00
C4G  C5G  C6G  H11G     0.4758   3      0.00
C4G  C5G  C6G  H12G     0.4798   3      0.00
H9G  C5G  C6G  C7G      0.4738   3      0.00
H9G  C5G  C6G  H11G     0.4708   3      0.00
H9G  C5G  C6G  H12G     0.4965   3      0.00
H10G C5G  C6G  C7G      0.4795   3      0.00
H10G C5G  C6G  H11G     0.4975   3      0.00
H10G C5G  C6G  H12G     0.4726   3      0.00
C5G  C6G  C7G  C8G      0.4672   3      0.00
C5G  C6G  C7G  H13G     0.4601   3      0.00
C5G  C6G  C7G  H14G     0.4588   3      0.00
H11G C6G  C7G  C8G      0.4705   3      0.00
H11G C6G  C7G  H13G     0.4796   3      0.00
H11G C6G  C7G  H14G     0.5039   3      0.00
H12G C6G  C7G  C8G      0.4672   3      0.00
H12G C6G  C7G  H13G     0.5026   3      0.00
H12G C6G  C7G  H14G     0.4781   3      0.00
C6G  C7G  C8G  N2G      0.5913   3      0.00
C6G  C7G  C8G  H15G     0.5136   3      0.00
C6G  C7G  C8G  H16G     0.5138   3      0.00
H13G C7G  C8G  N2G      0.5396   3      0.00
H13G C7G  C8G  H15G     0.5028   3      0.00
H13G C7G  C8G  H16G     0.5361   3      0.00
H14G C7G  C8G  N2G      0.5404   3      0.00
H14G C7G  C8G  H15G     0.5360   3      0.00
H14G C7G  C8G  H16G     0.5064   3      0.00
C7G  C8G  N2G  C11G     0.0862   6      0.00
C7G  C8G  N2G  C12G     0.0871   6      0.00
H15G C8G  N2G  C11G     0.0974   6      0.00
H15G C8G  N2G  C12G     0.1006   6      0.00
H16G C8G  N2G  C11G     0.0999   6      0.00
H16G C8G  N2G  C12G     0.0972   6      0.00
C1G  N1G  C9G  C13G     0.4948   2    180.00
C1G  N1G  C9G  H17G     0.4476   2    180.00
C10G N1G  C9G  C13G     0.5152   2    180.00
C10G N1G  C9G  H17G     0.4674   2    180.00
C1G  N1G  C10G C14G     0.4845   2    180.00
C1G  N1G  C10G H18G     0.4468   2    180.00
C9G  N1G  C10G C14G     0.5113   2    180.00
C9G  N1G  C10G H18G     0.4592   2    180.00
C8G  N2G  C11G C16G     0.4715   2    180.00
C8G  N2G  C11G H19G     0.4441   2    180.00
C12G N2G  C11G C16G     0.5106   2    180.00
C12G N2G  C11G H19G     0.4679   2    180.00
C8G  N2G  C12G C15G     0.4613   2    180.00
C8G  N2G  C12G H20G     0.4334   2    180.00
C11G N2G  C12G C15G     0.5080   2    180.00
C11G N2G  C12G H20G     0.4588   2    180.00
N1G  C9G  C13G C17G     0.6064   2    180.00
N1G  C9G  C13G H21G     0.6320   2    180.00
H17G C9G  C13G C17G     0.6032   2    180.00
H17G C9G  C13G H21G     0.6481   2    180.00
N1G  C10G C14G C17G     0.6029   2    180.00
N1G  C10G C14G H22G     0.6352   2    180.00
H18G C10G C14G C17G     0.6114   2    180.00
H18G C10G C14G H22G     0.6506   2    180.00
N2G  C11G C16G C18G     0.6075   2    180.00
N2G  C11G C16G H24G     0.6227   2    180.00
H19G C11G C16G C18G     0.5990   2    180.00
H19G C11G C16G H24G     0.6463   2    180.00
N2G  C12G C15G C18G     0.6009   2    180.00
N2G  C12G C15G H23G     0.6325   2    180.00
H20G C12G C15G C18G     0.6041   2    180.00
H20G C12G C15G H23G     0.6513   2    180.00
C9G  C13G C17G C14G     0.4405   2    180.00
C9G  C13G C17G N3G      0.5445   2    180.00
H21G C13G C17G C14G     0.4739   2    180.00
H21G C13G C17G N3G      0.5681   2    180.00
C10G C14G C17G C13G     0.4417   2    180.00
C10G C14G C17G N3G      0.5282   2    180.00
H22G C14G C17G C13G     0.4621   2    180.00
H22G C14G C17G N3G      0.5769   2    180.00
C12G C15G C18G C16G     0.4366   2    180.00
C12G C15G C18G N4G      0.5084   2    180.00
H23G C15G C18G C16G     0.4647   2    180.00
H23G C15G C18G N4G      0.5761   2    180.00
C11G C16G C18G C15G     0.4392   2    180.00
C11G C16G C18G N4G      0.5251   2    180.00
H24G C16G C18G C15G     0.4697   2    180.00
H24G C16G C18G N4G      0.5604   2    180.00
C13G C17G N3G  C19G     0.4784   2    180.00
C13G C17G N3G  H25G     0.5814   2    180.00
C14G C17G N3G  C19G     0.5799   2    180.00
C14G C17G N3G  H25G     0.5269   2    180.00
C15G C18G N4G  C27G     0.5429   2    180.00
C15G C18G N4G  H26G     0.5033   2    180.00
C16G C18G N4G  C27G     0.5063   2    180.00
C16G C18G N4G  H26G     0.5824   2    180.00
C17G N3G  C19G C20G     0.0859   6     94.72
C17G N3G  C19G H27G     0.1055   6      0.00
C17G N3G  C19G H28G     0.0956   6    218.23
H25G N3G  C19G C20G     0.0808   6      0.00
H25G N3G  C19G H27G     0.0976   6      0.00
H25G N3G  C19G H28G     0.0985   6      0.00
C18G N4G  C27G C28G     0.0873   6    180.00
C18G N4G  C27G H43G     0.1057   6    180.00
C18G N4G  C27G H44G     0.1062   6    180.00
H26G N4G  C27G C28G     0.0784   6    180.00
H26G N4G  C27G H43G     0.1022   6    180.00
H26G N4G  C27G H44G     0.1023   6    180.00
N3G  C19G C20G C21G     0.4907   3      0.00
N3G  C19G C20G H29G     0.5038   3      0.00
N3G  C19G C20G H30G     0.5001   3      0.00
H27G C19G C20G C21G     0.4808   3      0.00
H27G C19G C20G H29G     0.5237   3      0.00
H27G C19G C20G H30G     0.4872   3      0.00
H28G C19G C20G C21G     0.4816   3      0.00
H28G C19G C20G H29G     0.4891   3      0.00
H28G C19G C20G H30G     0.5237   3      0.00
C19G C20G C21G C22G     0.4368   3      0.00
C19G C20G C21G H31G     0.4563   3      0.00
C19G C20G C21G H32G     0.4566   3      0.00
H29G C20G C21G C22G     0.4519   3      0.00
H29G C20G C21G H31G     0.4682   3      0.00
H29G C20G C21G H32G     0.4972   3      0.00
H30G C20G C21G C22G     0.4523   3      0.00
H30G C20G C21G H31G     0.4974   3      0.00
H30G C20G C21G H32G     0.4697   3      0.00
C20G C21G C22G C23G     0.4374   3      0.00
C20G C21G C22G H33G     0.4535   3      0.00
C20G C21G C22G H34G     0.4520   3      0.00
H31G C21G C22G C23G     0.4517   3      0.00
H31G C21G C22G H33G     0.4669   3      0.00
H31G C21G C22G H34G     0.4950   3      0.00
H32G C21G C22G C23G     0.4510   3      0.00
H32G C21G C22G H33G     0.4952   3      0.00
H32G C21G C22G H34G     0.4671   3      0.00
C21G C22G C23G C24G     0.4352   3      0.00
C21G C22G C23G H35G     0.4509   3      0.00
C21G C22G C23G H36G     0.4506   3      0.00
H33G C22G C23G C24G     0.4504   3      0.00
H33G C22G C23G H35G     0.4654   3      0.00
H33G C22G C23G H36G     0.4944   3      0.00
H34G C22G C23G C24G     0.4500   3      0.00
H34G C22G C23G H35G     0.4942   3      0.00
H34G C22G C23G H36G     0.4654   3      0.00
C22G C23G C24G C25G     0.4335   3      0.00
C22G C23G C24G H37G     0.4506   3      0.00
C22G C23G C24G H38G     0.4497   3      0.00
H35G C23G C24G C25G     0.4490   3      0.00
H35G C23G C24G H37G     0.4645   3      0.00
H35G C23G C24G H38G     0.4938   3      0.00
H36G C23G C24G C25G     0.4487   3      0.00
H36G C23G C24G H37G     0.4939   3      0.00
H36G C23G C24G H38G     0.4642   3      0.00
C23G C24G C25G C26G     0.4355   3      0.00
C23G C24G C25G H39G     0.4497   3      0.00
C23G C24G C25G H40G     0.4500   3      0.00
H37G C24G C25G C26G     0.4514   3      0.00
H37G C24G C25G H39G     0.4640   3      0.00
H37G C24G C25G H40G     0.4945   3      0.00
H38G C24G C25G C26G     0.4514   3      0.00
H38G C24G C25G H39G     0.4944   3      0.00
H38G C24G C25G H40G     0.4640   3      0.00
C24G C25G C26G H41G     0.4466   3      0.00
C24G C25G C26G H42G     0.4465   3      0.00
C24G C25G C26G H59G     0.4543   3      0.00
H39G C25G C26G H41G     0.4633   3      0.00
H39G C25G C26G H42G     0.4893   3      0.00
H39G C25G C26G H59G     0.4680   3      0.00
H40G C25G C26G H41G     0.4893   3      0.00
H40G C25G C26G H42G     0.4632   3      0.00
H40G C25G C26G H59G     0.4680   3      0.00
N4G  C27G C28G C29G     0.5101   3      0.00
N4G  C27G C28G H45G     0.5169   3      0.00
N4G  C27G C28G H46G     0.5172   3      0.00
H43G C27G C28G C29G     0.4862   3      0.00
H43G C27G C28G H45G     0.5291   3      0.00
H43G C27G C28G H46G     0.4998   3      0.00
H44G C27G C28G C29G     0.4860   3      0.00
H44G C27G C28G H45G     0.5005   3      0.00
H44G C27G C28G H46G     0.5297   3      0.00
C27G C28G C29G C30G     0.4519   3      0.00
C27G C28G C29G H47G     0.4622   3      0.00
C27G C28G C29G H48G     0.4635   3      0.00
H45G C28G C29G C30G     0.4573   3      0.00
H45G C28G C29G H47G     0.4734   3      0.00
H45G C28G C29G H48G     0.4991   3      0.00
H46G C28G C29G C30G     0.4588   3      0.00
H46G C28G C29G H47G     0.4997   3      0.00
H46G C28G C29G H48G     0.4735   3      0.00
C28G C29G C30G C31G     0.4456   3      0.00
C28G C29G C30G H49G     0.4554   3      0.00
C28G C29G C30G H50G     0.4569   3      0.00
H47G C29G C30G C31G     0.4542   3      0.00
H47G C29G C30G H49G     0.4691   3      0.00
H47G C29G C30G H50G     0.4966   3      0.00
H48G C29G C30G C31G     0.4545   3      0.00
H48G C29G C30G H49G     0.4964   3      0.00
H48G C29G C30G H50G     0.4689   3      0.00
C29G C30G C31G C32G     0.4403   3      0.00
C29G C30G C31G H51G     0.4526   3      0.00
C29G C30G C31G H52G     0.4540   3      0.00
H49G C30G C31G C32G     0.4511   3      0.00
H49G C30G C31G H51G     0.4664   3      0.00
H49G C30G C31G H52G     0.4947   3      0.00
H50G C30G C31G C32G     0.4523   3      0.00
H50G C30G C31G H51G     0.4952   3      0.00
H50G C30G C31G H52G     0.4667   3      0.00
C30G C31G C32G C33G     0.4358   3      0.00
C30G C31G C32G H53G     0.4500   3      0.00
C30G C31G C32G H54G     0.4510   3      0.00
H51G C31G C32G C33G     0.4498   3      0.00
H51G C31G C32G H53G     0.4649   3      0.00
H51G C31G C32G H54G     0.4940   3      0.00
H52G C31G C32G C33G     0.4499   3      0.00
H52G C31G C32G H53G     0.4939   3      0.00
H52G C31G C32G H54G     0.4649   3      0.00
C31G C32G C33G C34G     0.4368   3      0.00
C31G C32G C33G H55G     0.4507   3      0.00
C31G C32G C33G H56G     0.4511   3      0.00
H53G C32G C33G C34G     0.4516   3      0.00
H53G C32G C33G H55G     0.4643   3      0.00
H53G C32G C33G H56G     0.4946   3      0.00
H54G C32G C33G C34G     0.4520   3      0.00
H54G C32G C33G H55G     0.4948   3      0.00
H54G C32G C33G H56G     0.4647   3      0.00
C32G C33G C34G H57G     0.4463   3      0.00
C32G C33G C34G H58G     0.4465   3      0.00
C32G C33G C34G H60G     0.4544   3      0.00
H55G C33G C34G H57G     0.4632   3      0.00
H55G C33G C34G H58G     0.4893   3      0.00
H55G C33G C34G H60G     0.4681   3      0.00
H56G C33G C34G H57G     0.4893   3      0.00
H56G C33G C34G H58G     0.4633   3      0.00
H56G C33G C34G H60G     0.4681   3      0.00
C3G  C35G C36G C37G     0.4652   3      0.00
C3G  C35G C36G H63G     0.4558   3      0.00
C3G  C35G C36G H64G     0.4597   3      0.00
H61G C35G C36G C37G     0.4549   3      0.00
H61G C35G C36G H63G     0.4810   3      0.00
H61G C35G C36G H64G     0.4992   3      0.00
H62G C35G C36G C37G     0.4576   3      0.00
H62G C35G C36G H63G     0.4975   3      0.00
H62G C35G C36G H64G     0.4691   3      0.00
C35G C36G C37G C38G     0.5422   3      0.00
C35G C36G C37G H65G     0.4708   3      0.00
C35G C36G C37G H66G     0.4842   3      0.00
H63G C36G C37G C38G     0.4687   3      0.00
H63G C36G C37G H65G     0.4702   3      0.00
H63G C36G C37G H66G     0.4938   3      0.00
H64G C36G C37G C38G     0.4850   3      0.00
H64G C36G C37G H65G     0.4950   3      0.00
H64G C36G C37G H66G     0.4700   3      0.00
C36G C37G C38G C4G      0.4635   3      0.00
C36G C37G C38G H67G     0.4562   3      0.00
C36G C37G C38G H68G     0.4537   3      0.00
H65G C37G C38G C4G      0.4550   3      0.00
H65G C37G C38G H67G     0.4981   3      0.00
H65G C37G C38G H68G     0.4767   3      0.00
H66G C37G C38G C4G      0.4564   3      0.00
H66G C37G C38G H67G     0.4680   3      0.00
H66G C37G C38G H68G     0.4964   3      0.00

IMPROPER
!
!V(improper) = Kpsi(psi - psi0)**2
!
!Kpsi: kcal/mole/rad**2
!psi0: degrees
!note that the second column of numbers (0) is ignored
!
!atom types             Kpsi        0  psi0
!


NONBONDED nbxmod  5 atom cdiel shift vatom vdistance vswitch -
cutnb 14.0 ctofnb 12.0 ctonnb 10.0 eps 1.0 e14fac 1.0 wmin 1.5
                !adm jr., 5/08/91, suggested cutoff scheme
!
!V(Lennard-Jones) = Eps(i,j)*[(Rmin(i,j)/r(i,j))**12 - 2(Rmin(i,j)/r(i,j))**6]
!
!epsilon [kcal/mole]: Eps(i,j) = sqrt(eps(i) * eps(j))
!Rmin/2  [A]:         Rmin(i,j) = Rmin/2(i) + Rmin/2(j)
!
!atom  ignored   epsilon     Rmin/2  ignored   eps,1-4     Rmin/2,1-4
!

C1G      0.0     -0.1050     1.9255    ! 
C2G      0.0     -0.1050     1.9255    ! 
C3G      0.0     -0.1050     1.9255    ! 
C4G      0.0     -0.1050     1.9255    ! 
C5G      0.0     -0.1050     1.9255    ! 
C6G      0.0     -0.1050     1.9255    ! 
C7G      0.0     -0.1050     1.9255    ! 
C8G      0.0     -0.1050     1.9255    ! 
N1G      0.0     -0.0690     1.8300    ! 
N2G      0.0     -0.0690     1.8300    ! 
C9G      0.0     -0.1050     1.9255    ! 
C10G     0.0     -0.1050     1.9255    ! 
C11G     0.0     -0.1050     1.9255    ! 
C12G     0.0     -0.1050     1.9255    ! 
C13G     0.0     -0.1050     1.9255    ! 
C14G     0.0     -0.1050     1.9255    ! 
C15G     0.0     -0.1050     1.9255    ! 
C16G     0.0     -0.1050     1.9255    ! 
C17G     0.0     -0.1050     1.9255    ! 
C18G     0.0     -0.1050     1.9255    ! 
N3G      0.0     -0.0690     1.8300    ! 
N4G      0.0     -0.0690     1.8300    ! 
C19G     0.0     -0.1050     1.9255    ! 
C20G     0.0     -0.1050     1.9255    ! 
C21G     0.0     -0.1050     1.9255    ! 
C22G     0.0     -0.1050     1.9255    ! 
C23G     0.0     -0.1050     1.9255    ! 
C24G     0.0     -0.1050     1.9255    ! 
C25G     0.0     -0.1050     1.9255    ! 
C26G     0.0     -0.1050     1.9255    ! 
C27G     0.0     -0.1050     1.9255    ! 
C28G     0.0     -0.1050     1.9255    ! 
C29G     0.0     -0.1050     1.9255    ! 
C30G     0.0     -0.1050     1.9255    ! 
C31G     0.0     -0.1050     1.9255    ! 
C32G     0.0     -0.1050     1.9255    ! 
C33G     0.0     -0.1050     1.9255    ! 
C34G     0.0     -0.1050     1.9255    ! 
H1G      0.0     -0.0440     1.4430    ! 
H2G      0.0     -0.0440     1.4430    ! 
H3G      0.0     -0.0440     1.4430    ! 
H4G      0.0     -0.0440     1.4430    ! 
H5G      0.0     -0.0440     1.4430    ! 
H6G      0.0     -0.0440     1.4430    ! 
H7G      0.0     -0.0440     1.4430    ! 
H8G      0.0     -0.0440     1.4430    ! 
H9G      0.0     -0.0440     1.4430    ! 
H10G     0.0     -0.0440     1.4430    ! 
H11G     0.0     -0.0440     1.4430    ! 
H12G     0.0     -0.0440     1.4430    ! 
H13G     0.0     -0.0440     1.4430    ! 
H14G     0.0     -0.0440     1.4430    ! 
H15G     0.0     -0.0440     1.4430    ! 
H16G     0.0     -0.0440     1.4430    ! 
H17G     0.0     -0.0440     1.4430    ! 
H18G     0.0     -0.0440     1.4430    ! 
H19G     0.0     -0.0440     1.4430    ! 
H20G     0.0     -0.0440     1.4430    ! 
H21G     0.0     -0.0440     1.4430    ! 
H22G     0.0     -0.0440     1.4430    ! 
H23G     0.0     -0.0440     1.4430    ! 
H24G     0.0     -0.0440     1.4430    ! 
H25G     0.0     -0.0440     1.4430    ! 
H26G     0.0     -0.0440     1.4430    ! 
H27G     0.0     -0.0440     1.4430    ! 
H28G     0.0     -0.0440     1.4430    ! 
H29G     0.0     -0.0440     1.4430    ! 
H30G     0.0     -0.0440     1.4430    ! 
H31G     0.0     -0.0440     1.4430    ! 
H32G     0.0     -0.0440     1.4430    ! 
H33G     0.0     -0.0440     1.4430    ! 
H34G     0.0     -0.0440     1.4430    ! 
H35G     0.0     -0.0440     1.4430    ! 
H36G     0.0     -0.0440     1.4430    ! 
H37G     0.0     -0.0440     1.4430    ! 
H38G     0.0     -0.0440     1.4430    ! 
H39G     0.0     -0.0440     1.4430    ! 
H40G     0.0     -0.0440     1.4430    ! 
H41G     0.0     -0.0440     1.4430    ! 
H42G     0.0     -0.0440     1.4430    ! 
H43G     0.0     -0.0440     1.4430    ! 
H44G     0.0     -0.0440     1.4430    ! 
H45G     0.0     -0.0440     1.4430    ! 
H46G     0.0     -0.0440     1.4430    ! 
H47G     0.0     -0.0440     1.4430    ! 
H48G     0.0     -0.0440     1.4430    ! 
H49G     0.0     -0.0440     1.4430    ! 
H50G     0.0     -0.0440     1.4430    ! 
H51G     0.0     -0.0440     1.4430    ! 
H52G     0.0     -0.0440     1.4430    ! 
H53G     0.0     -0.0440     1.4430    ! 
H54G     0.0     -0.0440     1.4430    ! 
H55G     0.0     -0.0440     1.4430    ! 
H56G     0.0     -0.0440     1.4430    ! 
H57G     0.0     -0.0440     1.4430    ! 
H58G     0.0     -0.0440     1.4430    ! 
H59G     0.0     -0.0440     1.4430    ! 
H60G     0.0     -0.0440     1.4430    ! 
C35G     0.0     -0.1050     1.9255    ! 
C36G     0.0     -0.1050     1.9255    ! 
C37G     0.0     -0.1050     1.9255    ! 
C38G     0.0     -0.1050     1.9255    ! 
H61G     0.0     -0.0440     1.4430    ! 
H62G     0.0     -0.0440     1.4430    ! 
H63G     0.0     -0.0440     1.4430    ! 
H64G     0.0     -0.0440     1.4430    ! 
H65G     0.0     -0.0440     1.4430    ! 
H66G     0.0     -0.0440     1.4430    ! 
H67G     0.0     -0.0440     1.4430    ! 
H68G     0.0     -0.0440     1.4430    ! 
END
