# Supplementary material for: A Systematic Approach: Molecular Dynamics Study and Parametrisation of Gemini Type Cationic Surfactants
Source: Int J Mol Sci. 2021 Oct 10;22(20):10939. doi: 10.3390/ijms222010939 (PMC8536075; doi:10.3390/ijms222010939)
Supplement: Supplementary file 1 [file ijms-22-10939-s001.zip › Force_fields/Alk12_08/Alk12_08.pdb]

REMARK original generated coordinate pdb file
ATOM      1  C1G A0K X   1      -5.040   4.440  -1.757  1.00  0.00      GEM  C
ATOM      2  C2G A0K X   1      -3.529   4.205  -1.853  1.00  0.00      GEM  C
ATOM      3  C3G A0K X   1      -3.126   2.854  -1.246  1.00  0.00      GEM  C
ATOM      4  C4G A0K X   1       2.223  -0.678  -0.338  1.00  0.00      GEM  C
ATOM      5  C5G A0K X   1       2.635  -2.045   0.228  1.00  0.00      GEM  C
ATOM      6  C6G A0K X   1       4.144  -2.312   0.134  1.00  0.00      GEM  C
ATOM      7  C7G A0K X   1       4.547  -3.684   0.691  1.00  0.00      GEM  C
ATOM      8  C8G A0K X   1       6.058  -3.914   0.581  1.00  0.00      GEM  C
ATOM      9  N1G A0K X   1      -5.441   5.737  -2.356  1.00  0.00      GEM  N
ATOM     10  N2G A0K X   1       6.461  -5.240   1.112  1.00  0.00      GEM  N
ATOM     11  C9G A0K X   1      -5.464   6.868  -1.601  1.00  0.00      GEM  C
ATOM     12 C10G A0K X   1      -5.736   5.820  -3.685  1.00  0.00      GEM  C
ATOM     13 C11G A0K X   1       6.471  -6.332   0.302  1.00  0.00      GEM  C
ATOM     14 C12G A0K X   1       6.766  -5.390   2.434  1.00  0.00      GEM  C
ATOM     15 C13G A0K X   1      -5.780   8.095  -2.129  1.00  0.00      GEM  C
ATOM     16 C14G A0K X   1      -6.059   7.009  -4.280  1.00  0.00      GEM  C
ATOM     17 C15G A0K X   1       7.090  -6.608   2.967  1.00  0.00      GEM  C
ATOM     18 C16G A0K X   1       6.785  -7.585   0.766  1.00  0.00      GEM  C
ATOM     19 C17G A0K X   1      -6.090   8.216  -3.516  1.00  0.00      GEM  C
ATOM     20 C18G A0K X   1       7.110  -7.773   2.142  1.00  0.00      GEM  C
ATOM     21  N3G A0K X   1      -6.391   9.381  -4.107  1.00  0.00      GEM  N
ATOM     22  N4G A0K X   1       7.425  -8.970   2.652  1.00  0.00      GEM  N
ATOM     23 C19G A0K X   1      -6.508  10.684  -3.448  1.00  0.00      GEM  C
ATOM     24 C20G A0K X   1      -7.899  10.935  -2.845  1.00  0.00      GEM  C
ATOM     25 C21G A0K X   1      -8.001  12.316  -2.184  1.00  0.00      GEM  C
ATOM     26 C22G A0K X   1      -9.389  12.603  -1.593  1.00  0.00      GEM  C
ATOM     27 C23G A0K X   1      -9.499  13.981  -0.926  1.00  0.00      GEM  C
ATOM     28 C24G A0K X   1     -10.887  14.269  -0.339  1.00  0.00      GEM  C
ATOM     29 C25G A0K X   1     -11.000  15.647   0.329  1.00  0.00      GEM  C
ATOM     30 C26G A0K X   1     -12.391  15.926   0.912  1.00  0.00      GEM  C
ATOM     31 C27G A0K X   1       7.483 -10.221   1.888  1.00  0.00      GEM  C
ATOM     32 C28G A0K X   1       7.856 -11.390   2.800  1.00  0.00      GEM  C
ATOM     33 C29G A0K X   1       7.929 -12.719   2.035  1.00  0.00      GEM  C
ATOM     34 C30G A0K X   1       8.293 -13.911   2.930  1.00  0.00      GEM  C
ATOM     35 C31G A0K X   1       8.368 -15.244   2.170  1.00  0.00      GEM  C
ATOM     36 C32G A0K X   1       8.728 -16.440   3.063  1.00  0.00      GEM  C
ATOM     37 C33G A0K X   1       8.803 -17.772   2.304  1.00  0.00      GEM  C
ATOM     38 C34G A0K X   1       9.161 -18.962   3.203  1.00  0.00      GEM  C
ATOM     39  H1G A0K X   1      -5.599   3.653  -2.291  1.00  0.00      GEM  H
ATOM     40  H2G A0K X   1      -5.375   4.452  -0.707  1.00  0.00      GEM  H
ATOM     41  H3G A0K X   1      -3.223   4.244  -2.911  1.00  0.00      GEM  H
ATOM     42  H4G A0K X   1      -3.002   5.021  -1.332  1.00  0.00      GEM  H
ATOM     43  H5G A0K X   1      -3.669   2.047  -1.763  1.00  0.00      GEM  H
ATOM     44  H6G A0K X   1      -3.444   2.817  -0.193  1.00  0.00      GEM  H
ATOM     45  H7G A0K X   1       2.542  -0.611  -1.390  1.00  0.00      GEM  H
ATOM     46  H8G A0K X   1       2.766   0.115   0.200  1.00  0.00      GEM  H
ATOM     47  H9G A0K X   1       2.319  -2.114   1.280  1.00  0.00      GEM  H
ATOM     48 H10G A0K X   1       2.093  -2.838  -0.311  1.00  0.00      GEM  H
ATOM     49 H11G A0K X   1       4.461  -2.238  -0.917  1.00  0.00      GEM  H
ATOM     50 H12G A0K X   1       4.686  -1.524   0.679  1.00  0.00      GEM  H
ATOM     51 H13G A0K X   1       4.245  -3.762   1.748  1.00  0.00      GEM  H
ATOM     52 H14G A0K X   1       4.019  -4.480   0.142  1.00  0.00      GEM  H
ATOM     53 H15G A0K X   1       6.390  -3.874  -0.470  1.00  0.00      GEM  H
ATOM     54 H16G A0K X   1       6.618  -3.155   1.152  1.00  0.00      GEM  H
ATOM     55 H17G A0K X   1      -5.222   6.741  -0.547  1.00  0.00      GEM  H
ATOM     56 H18G A0K X   1      -5.704   4.883  -4.239  1.00  0.00      GEM  H
ATOM     57 H19G A0K X   1       6.218  -6.150  -0.742  1.00  0.00      GEM  H
ATOM     58 H20G A0K X   1       6.742  -4.481   3.034  1.00  0.00      GEM  H
ATOM     59 H21G A0K X   1      -5.795   8.958  -1.468  1.00  0.00      GEM  H
ATOM     60 H22G A0K X   1      -6.294   7.028  -5.344  1.00  0.00      GEM  H
ATOM     61 H23G A0K X   1       7.335  -6.681   4.026  1.00  0.00      GEM  H
ATOM     62 H24G A0K X   1       6.784  -8.417   0.066  1.00  0.00      GEM  H
ATOM     63 H25G A0K X   1      -6.638   9.346  -5.111  1.00  0.00      GEM  H
ATOM     64 H26G A0K X   1       7.654  -9.014   3.660  1.00  0.00      GEM  H
ATOM     65 H27G A0K X   1      -6.285  11.444  -4.215  1.00  0.00      GEM  H
ATOM     66 H28G A0K X   1      -5.727  10.763  -2.671  1.00  0.00      GEM  H
ATOM     67 H29G A0K X   1      -8.654  10.847  -3.643  1.00  0.00      GEM  H
ATOM     68 H30G A0K X   1      -8.122  10.151  -2.104  1.00  0.00      GEM  H
ATOM     69 H31G A0K X   1      -7.244  12.397  -1.388  1.00  0.00      GEM  H
ATOM     70 H32G A0K X   1      -7.755  13.093  -2.924  1.00  0.00      GEM  H
ATOM     71 H33G A0K X   1     -10.144  12.525  -2.391  1.00  0.00      GEM  H
ATOM     72 H34G A0K X   1      -9.637  11.823  -0.856  1.00  0.00      GEM  H
ATOM     73 H35G A0K X   1      -8.744  14.058  -0.127  1.00  0.00      GEM  H
ATOM     74 H36G A0K X   1      -9.248  14.761  -1.663  1.00  0.00      GEM  H
ATOM     75 H37G A0K X   1     -11.642  14.193  -1.137  1.00  0.00      GEM  H
ATOM     76 H38G A0K X   1     -11.139  13.490   0.398  1.00  0.00      GEM  H
ATOM     77 H39G A0K X   1     -10.247  15.724   1.129  1.00  0.00      GEM  H
ATOM     78 H40G A0K X   1     -10.748  16.427  -0.406  1.00  0.00      GEM  H
ATOM     79 H41G A0K X   1     -13.162  15.890   0.130  1.00  0.00      GEM  H
ATOM     80 H42G A0K X   1     -12.657  15.182   1.675  1.00  0.00      GEM  H
ATOM     81 H43G A0K X   1       8.227 -10.116   1.076  1.00  0.00      GEM  H
ATOM     82 H44G A0K X   1       6.498 -10.403   1.418  1.00  0.00      GEM  H
ATOM     83 H45G A0K X   1       8.830 -11.184   3.274  1.00  0.00      GEM  H
ATOM     84 H46G A0K X   1       7.113 -11.470   3.610  1.00  0.00      GEM  H
ATOM     85 H47G A0K X   1       6.959 -12.913   1.550  1.00  0.00      GEM  H
ATOM     86 H48G A0K X   1       8.669 -12.633   1.225  1.00  0.00      GEM  H
ATOM     87 H49G A0K X   1       9.262 -13.716   3.417  1.00  0.00      GEM  H
ATOM     88 H50G A0K X   1       7.552 -13.997   3.740  1.00  0.00      GEM  H
ATOM     89 H51G A0K X   1       7.401 -15.436   1.680  1.00  0.00      GEM  H
ATOM     90 H52G A0K X   1       9.112 -15.158   1.362  1.00  0.00      GEM  H
ATOM     91 H53G A0K X   1       9.695 -16.249   3.554  1.00  0.00      GEM  H
ATOM     92 H54G A0K X   1       7.984 -16.527   3.871  1.00  0.00      GEM  H
ATOM     93 H55G A0K X   1       7.838 -17.963   1.812  1.00  0.00      GEM  H
ATOM     94 H56G A0K X   1       9.548 -17.687   1.498  1.00  0.00      GEM  H
ATOM     95 H57G A0K X   1      10.138 -18.816   3.683  1.00  0.00      GEM  H
ATOM     96 H58G A0K X   1       8.416 -19.094   3.999  1.00  0.00      GEM  H
ATOM     97 H59G A0K X   1     -12.438  16.917   1.381  1.00  0.00      GEM  H
ATOM     98 H60G A0K X   1       9.207 -19.898   2.631  1.00  0.00      GEM  H
ATOM     99 C35G A0K X   1      -1.617   2.584  -1.331  1.00  0.00      GEM  C
ATOM    100 C36G A0K X   1      -1.206   1.228  -0.740  1.00  0.00      GEM  C
ATOM    101 C37G A0K X   1       0.302   0.955  -0.826  1.00  0.00      GEM  C
ATOM    102 C38G A0K X   1       0.715  -0.407  -0.249  1.00  0.00      GEM  C
ATOM    103 H61G A0K X   1      -1.300   2.632  -2.384  1.00  0.00      GEM  H
ATOM    104 H62G A0K X   1      -1.076   3.388  -0.808  1.00  0.00      GEM  H
ATOM    105 H63G A0K X   1      -1.524   1.180   0.313  1.00  0.00      GEM  H
ATOM    106 H64G A0K X   1      -1.750   0.426  -1.264  1.00  0.00      GEM  H
ATOM    107 H65G A0K X   1       0.621   1.012  -1.879  1.00  0.00      GEM  H
ATOM    108 H66G A0K X   1       0.846   1.753  -0.296  1.00  0.00      GEM  H
ATOM    109 H67G A0K X   1       0.171  -1.204  -0.780  1.00  0.00      GEM  H
ATOM    110 H68G A0K X   1       0.397  -0.466   0.804  1.00  0.00      GEM  H
END
