# Supplementary material for: A Systematic Approach: Molecular Dynamics Study and Parametrisation of Gemini Type Cationic Surfactants
Source: Int J Mol Sci. 2021 Oct 10;22(20):10939. doi: 10.3390/ijms222010939 (PMC8536075; doi:10.3390/ijms222010939)
Supplement: Supplementary file 1 [file ijms-22-10939-s001.zip › Force_fields/Alk12_08/Alk12_08.psf]

PSF

       4 !NTITLE
 REMARKS original generated structure x-plor psf file
 REMARKS topology D:/Dokumenty/do_VMD/FF/Batch4_OK/Alk12_08.top 
 REMARKS topology D:/Dokumenty/do_VMD/top_all36_lipid.rtf 
 REMARKS segment GEM { first NONE; last NONE; auto none  }

     110 !NATOM
       1 GEM  1    A0K  C1G  C1G   -0.390000       12.0110           0
       2 GEM  1    A0K  C2G  C2G    0.242000       12.0110           0
       3 GEM  1    A0K  C3G  C3G    0.042000       12.0110           0
       4 GEM  1    A0K  C4G  C4G    0.200000       12.0110           0
       5 GEM  1    A0K  C5G  C5G   -0.096000       12.0110           0
       6 GEM  1    A0K  C6G  C6G    0.080000       12.0110           0
       7 GEM  1    A0K  C7G  C7G    0.189000       12.0110           0
       8 GEM  1    A0K  C8G  C8G   -0.339000       12.0110           0
       9 GEM  1    A0K  N1G  N1G    0.286000       14.0070           0
      10 GEM  1    A0K  N2G  N2G    0.222000       14.0070           0
      11 GEM  1    A0K  C9G  C9G   -0.188000       12.0110           0
      12 GEM  1    A0K  C10G C10G  -0.062000       12.0110           0
      13 GEM  1    A0K  C11G C11G  -0.126000       12.0110           0
      14 GEM  1    A0K  C12G C12G  -0.055000       12.0110           0
      15 GEM  1    A0K  C13G C13G  -0.317000       12.0110           0
      16 GEM  1    A0K  C14G C14G  -0.447000       12.0110           0
      17 GEM  1    A0K  C15G C15G  -0.437000       12.0110           0
      18 GEM  1    A0K  C16G C16G  -0.283000       12.0110           0
      19 GEM  1    A0K  C17G C17G   0.593000       12.0110           0
      20 GEM  1    A0K  C18G C18G   0.520000       12.0110           0
      21 GEM  1    A0K  N3G  N3G   -0.708000       14.0070           0
      22 GEM  1    A0K  N4G  N4G   -0.544000       14.0070           0
      23 GEM  1    A0K  C19G C19G   0.197000       12.0110           0
      24 GEM  1    A0K  C20G C20G   0.007000       12.0110           0
      25 GEM  1    A0K  C21G C21G  -0.007000       12.0110           0
      26 GEM  1    A0K  C22G C22G   0.212000       12.0110           0
      27 GEM  1    A0K  C23G C23G  -0.032000       12.0110           0
      28 GEM  1    A0K  C24G C24G   0.025000       12.0110           0
      29 GEM  1    A0K  C25G C25G   0.282000       12.0110           0
      30 GEM  1    A0K  C26G C26G  -0.276000       12.0110           0
      31 GEM  1    A0K  C27G C27G   0.084000       12.0110           0
      32 GEM  1    A0K  C28G C28G   0.024000       12.0110           0
      33 GEM  1    A0K  C29G C29G  -0.029000       12.0110           0
      34 GEM  1    A0K  C30G C30G   0.194000       12.0110           0
      35 GEM  1    A0K  C31G C31G  -0.026000       12.0110           0
      36 GEM  1    A0K  C32G C32G   0.034000       12.0110           0
      37 GEM  1    A0K  C33G C33G   0.245000       12.0110           0
      38 GEM  1    A0K  C34G C34G  -0.254000       12.0110           0
      39 GEM  1    A0K  H1G  H1G    0.148000        1.0080           0
      40 GEM  1    A0K  H2G  H2G    0.166000        1.0080           0
      41 GEM  1    A0K  H3G  H3G   -0.032000        1.0080           0
      42 GEM  1    A0K  H4G  H4G   -0.023000        1.0080           0
      43 GEM  1    A0K  H5G  H5G   -0.005000        1.0080           0
      44 GEM  1    A0K  H6G  H6G   -0.012000        1.0080           0
      45 GEM  1    A0K  H7G  H7G   -0.057000        1.0080           0
      46 GEM  1    A0K  H8G  H8G   -0.058000        1.0080           0
      47 GEM  1    A0K  H9G  H9G    0.002000        1.0080           0
      48 GEM  1    A0K  H10G H10G   0.000000        1.0080           0
      49 GEM  1    A0K  H11G H11G  -0.014000        1.0080           0
      50 GEM  1    A0K  H12G H12G  -0.012000        1.0080           0
      51 GEM  1    A0K  H13G H13G  -0.015000        1.0080           0
      52 GEM  1    A0K  H14G H14G  -0.012000        1.0080           0
      53 GEM  1    A0K  H15G H15G   0.151000        1.0080           0
      54 GEM  1    A0K  H16G H16G   0.146000        1.0080           0
      55 GEM  1    A0K  H17G H17G   0.240000        1.0080           0
      56 GEM  1    A0K  H18G H18G   0.225000        1.0080           0
      57 GEM  1    A0K  H19G H19G   0.236000        1.0080           0
      58 GEM  1    A0K  H20G H20G   0.222000        1.0080           0
      59 GEM  1    A0K  H21G H21G   0.247000        1.0080           0
      60 GEM  1    A0K  H22G H22G   0.234000        1.0080           0
      61 GEM  1    A0K  H23G H23G   0.243000        1.0080           0
      62 GEM  1    A0K  H24G H24G   0.180000        1.0080           0
      63 GEM  1    A0K  H25G H25G   0.458000        1.0080           0
      64 GEM  1    A0K  H26G H26G   0.389000        1.0080           0
      65 GEM  1    A0K  H27G H27G   0.067000        1.0080           0
      66 GEM  1    A0K  H28G H28G   0.027000        1.0080           0
      67 GEM  1    A0K  H29G H29G   0.019000        1.0080           0
      68 GEM  1    A0K  H30G H30G  -0.006000        1.0080           0
      69 GEM  1    A0K  H31G H31G  -0.011000        1.0080           0
      70 GEM  1    A0K  H32G H32G  -0.023000        1.0080           0
      71 GEM  1    A0K  H33G H33G  -0.060000        1.0080           0
      72 GEM  1    A0K  H34G H34G  -0.057000        1.0080           0
      73 GEM  1    A0K  H35G H35G  -0.019000        1.0080           0
      74 GEM  1    A0K  H36G H36G  -0.015000        1.0080           0
      75 GEM  1    A0K  H37G H37G  -0.021000        1.0080           0
      76 GEM  1    A0K  H38G H38G  -0.024000        1.0080           0
      77 GEM  1    A0K  H39G H39G  -0.061000        1.0080           0
      78 GEM  1    A0K  H40G H40G  -0.064000        1.0080           0
      79 GEM  1    A0K  H41G H41G   0.051000        1.0080           0
      80 GEM  1    A0K  H42G H42G   0.051000        1.0080           0
      81 GEM  1    A0K  H43G H43G   0.071000        1.0080           0
      82 GEM  1    A0K  H44G H44G   0.074000        1.0080           0
      83 GEM  1    A0K  H45G H45G   0.020000        1.0080           0
      84 GEM  1    A0K  H46G H46G   0.020000        1.0080           0
      85 GEM  1    A0K  H47G H47G  -0.007000        1.0080           0
      86 GEM  1    A0K  H48G H48G  -0.006000        1.0080           0
      87 GEM  1    A0K  H49G H49G  -0.056000        1.0080           0
      88 GEM  1    A0K  H50G H50G  -0.056000        1.0080           0
      89 GEM  1    A0K  H51G H51G  -0.016000        1.0080           0
      90 GEM  1    A0K  H52G H52G  -0.016000        1.0080           0
      91 GEM  1    A0K  H53G H53G  -0.022000        1.0080           0
      92 GEM  1    A0K  H54G H54G  -0.020000        1.0080           0
      93 GEM  1    A0K  H55G H55G  -0.055000        1.0080           0
      94 GEM  1    A0K  H56G H56G  -0.054000        1.0080           0
      95 GEM  1    A0K  H57G H57G   0.046000        1.0080           0
      96 GEM  1    A0K  H58G H58G   0.047000        1.0080           0
      97 GEM  1    A0K  H59G H59G   0.054000        1.0080           0
      98 GEM  1    A0K  H60G H60G   0.053000        1.0080           0
      99 GEM  1    A0K  C35G C35G  -0.026000       12.0110           0
     100 GEM  1    A0K  C36G C36G   0.135000       12.0110           0
     101 GEM  1    A0K  C37G C37G   0.066000       12.0110           0
     102 GEM  1    A0K  C38G C38G   0.023000       12.0110           0
     103 GEM  1    A0K  H61G H61G  -0.012000        1.0080           0
     104 GEM  1    A0K  H62G H62G  -0.015000        1.0080           0
     105 GEM  1    A0K  H63G H63G  -0.044000        1.0080           0
     106 GEM  1    A0K  H64G H64G  -0.048000        1.0080           0
     107 GEM  1    A0K  H65G H65G  -0.035000        1.0080           0
     108 GEM  1    A0K  H66G H66G  -0.035000        1.0080           0
     109 GEM  1    A0K  H67G H67G  -0.025000        1.0080           0
     110 GEM  1    A0K  H68G H68G  -0.026000        1.0080           0

     111 !NBOND: bonds
       1       2       1       9       1      39       1      40
       2       3       2      41       2      42       3      43
       3      44       3      99       4       5       4      45
       4      46       4     102       5       6       5      47
       5      48       6       7       6      49       6      50
       7       8       7      51       7      52       8      10
       8      53       8      54       9      11       9      12
      10      13      10      14      11      15      11      55
      12      16      12      56      13      18      13      57
      14      17      14      58      15      19      15      59
      16      19      16      60      17      20      17      61
      18      20      18      62      19      21      20      22
      21      23      21      63      22      31      22      64
      23      24      23      65      23      66      24      25
      24      67      24      68      25      26      25      69
      25      70      26      27      26      71      26      72
      27      28      27      73      27      74      28      29
      28      75      28      76      29      30      29      77
      29      78      30      79      30      80      30      97
      31      32      31      81      31      82      32      33
      32      83      32      84      33      34      33      85
      33      86      34      35      34      87      34      88
      35      36      35      89      35      90      36      37
      36      91      36      92      37      38      37      93
      37      94      38      95      38      96      38      98
      99     100      99     103      99     104     100     101
     100     105     100     106     101     102     101     107
     101     108     102     109     102     110

     210 !NTHETA: angles
       1       2       3       1       2      41       1       2      42
       1       9      11       1       9      12       2       1       9
       2       1      39       2       1      40       2       3      43
       2       3      44       2       3      99       3       2      41
       3       2      42       3      99     100       3      99     103
       3      99     104       4       5       6       4       5      47
       4       5      48       4     102     101       4     102     109
       4     102     110       5       4      45       5       4      46
       5       4     102       5       6       7       5       6      49
       5       6      50       6       5      47       6       5      48
       6       7       8       6       7      51       6       7      52
       7       6      49       7       6      50       7       8      10
       7       8      53       7       8      54       8       7      51
       8       7      52       8      10      13       8      10      14
       9       1      39       9       1      40       9      11      15
       9      11      55       9      12      16       9      12      56
      10       8      53      10       8      54      10      13      18
      10      13      57      10      14      17      10      14      58
      11       9      12      11      15      19      11      15      59
      12      16      19      12      16      60      13      10      14
      13      18      20      13      18      62      14      17      20
      14      17      61      15      11      55      15      19      16
      15      19      21      16      12      56      16      19      21
      17      14      58      17      20      18      17      20      22
      18      13      57      18      20      22      19      15      59
      19      16      60      19      21      23      19      21      63
      20      17      61      20      18      62      20      22      31
      20      22      64      21      23      24      21      23      65
      21      23      66      22      31      32      22      31      81
      22      31      82      23      21      63      23      24      25
      23      24      67      23      24      68      24      23      65
      24      23      66      24      25      26      24      25      69
      24      25      70      25      24      67      25      24      68
      25      26      27      25      26      71      25      26      72
      26      25      69      26      25      70      26      27      28
      26      27      73      26      27      74      27      26      71
      27      26      72      27      28      29      27      28      75
      27      28      76      28      27      73      28      27      74
      28      29      30      28      29      77      28      29      78
      29      28      75      29      28      76      29      30      79
      29      30      80      29      30      97      30      29      77
      30      29      78      31      22      64      31      32      33
      31      32      83      31      32      84      32      31      81
      32      31      82      32      33      34      32      33      85
      32      33      86      33      32      83      33      32      84
      33      34      35      33      34      87      33      34      88
      34      33      85      34      33      86      34      35      36
      34      35      89      34      35      90      35      34      87
      35      34      88      35      36      37      35      36      91
      35      36      92      36      35      89      36      35      90
      36      37      38      36      37      93      36      37      94
      37      36      91      37      36      92      37      38      95
      37      38      96      37      38      98      38      37      93
      38      37      94      39       1      40      41       2      42
      43       3      44      43       3      99      44       3      99
      45       4      46      45       4     102      46       4     102
      47       5      48      49       6      50      51       7      52
      53       8      54      65      23      66      67      24      68
      69      25      70      71      26      72      73      27      74
      75      28      76      77      29      78      79      30      80
      79      30      97      80      30      97      81      31      82
      83      32      84      85      33      86      87      34      88
      89      35      90      91      36      92      93      37      94
      95      38      96      95      38      98      96      38      98
      99     100     101      99     100     105      99     100     106
     100      99     103     100      99     104     100     101     102
     100     101     107     100     101     108     101     100     105
     101     100     106     101     102     109     101     102     110
     102     101     107     102     101     108     103      99     104
     105     100     106     107     101     108     109     102     110

     305 !NPHI: dihedrals
       1       2       3      43       1       2       3      44
       1       2       3      99       1       9      11      15
       1       9      11      55       1       9      12      16
       1       9      12      56       2       1       9      11
       2       1       9      12       2       3      99     100
       2       3      99     103       2       3      99     104
       3      99     100     101       3      99     100     105
       3      99     100     106       4       5       6       7
       4       5       6      49       4       5       6      50
       5       4     102     101       5       4     102     109
       5       4     102     110       5       6       7       8
       5       6       7      51       5       6       7      52
       6       7       8      10       6       7       8      53
       6       7       8      54       7       8      10      13
       7       8      10      14       8      10      13      18
       8      10      13      57       8      10      14      17
       8      10      14      58       9       1       2       3
       9       1       2      41       9       1       2      42
       9      11      15      19       9      11      15      59
       9      12      16      19       9      12      16      60
      10      13      18      20      10      13      18      62
      10      14      17      20      10      14      17      61
      11       9      12      16      11       9      12      56
      11      15      19      16      11      15      19      21
      12       9      11      15      12       9      11      55
      12      16      19      15      12      16      19      21
      13      10      14      17      13      10      14      58
      13      18      20      17      13      18      20      22
      14      10      13      18      14      10      13      57
      14      17      20      18      14      17      20      22
      15      19      21      23      15      19      21      63
      16      19      21      23      16      19      21      63
      17      20      22      31      17      20      22      64
      18      20      22      31      18      20      22      64
      19      21      23      24      19      21      23      65
      19      21      23      66      20      22      31      32
      20      22      31      81      20      22      31      82
      21      23      24      25      21      23      24      67
      21      23      24      68      22      31      32      33
      22      31      32      83      22      31      32      84
      23      24      25      26      23      24      25      69
      23      24      25      70      24      25      26      27
      24      25      26      71      24      25      26      72
      25      26      27      28      25      26      27      73
      25      26      27      74      26      27      28      29
      26      27      28      75      26      27      28      76
      27      28      29      30      27      28      29      77
      27      28      29      78      28      29      30      79
      28      29      30      80      28      29      30      97
      31      32      33      34      31      32      33      85
      31      32      33      86      32      33      34      35
      32      33      34      87      32      33      34      88
      33      34      35      36      33      34      35      89
      33      34      35      90      34      35      36      37
      34      35      36      91      34      35      36      92
      35      36      37      38      35      36      37      93
      35      36      37      94      36      37      38      95
      36      37      38      96      36      37      38      98
      39       1       2       3      39       1       2      41
      39       1       2      42      39       1       9      11
      39       1       9      12      40       1       2       3
      40       1       2      41      40       1       2      42
      40       1       9      11      40       1       9      12
      41       2       3      43      41       2       3      44
      41       2       3      99      42       2       3      43
      42       2       3      44      42       2       3      99
      43       3      99     100      43       3      99     103
      43       3      99     104      44       3      99     100
      44       3      99     103      44       3      99     104
      45       4       5       6      45       4       5      47
      45       4       5      48      45       4     102     101
      45       4     102     109      45       4     102     110
      46       4       5       6      46       4       5      47
      46       4       5      48      46       4     102     101
      46       4     102     109      46       4     102     110
      47       5       6       7      47       5       6      49
      47       5       6      50      48       5       6       7
      48       5       6      49      48       5       6      50
      49       6       7       8      49       6       7      51
      49       6       7      52      50       6       7       8
      50       6       7      51      50       6       7      52
      51       7       8      10      51       7       8      53
      51       7       8      54      52       7       8      10
      52       7       8      53      52       7       8      54
      53       8      10      13      53       8      10      14
      54       8      10      13      54       8      10      14
      55      11      15      19      55      11      15      59
      56      12      16      19      56      12      16      60
      57      13      18      20      57      13      18      62
      58      14      17      20      58      14      17      61
      59      15      19      16      59      15      19      21
      60      16      19      15      60      16      19      21
      61      17      20      18      61      17      20      22
      62      18      20      17      62      18      20      22
      63      21      23      24      63      21      23      65
      63      21      23      66      64      22      31      32
      64      22      31      81      64      22      31      82
      65      23      24      25      65      23      24      67
      65      23      24      68      66      23      24      25
      66      23      24      67      66      23      24      68
      67      24      25      26      67      24      25      69
      67      24      25      70      68      24      25      26
      68      24      25      69      68      24      25      70
      69      25      26      27      69      25      26      71
      69      25      26      72      70      25      26      27
      70      25      26      71      70      25      26      72
      71      26      27      28      71      26      27      73
      71      26      27      74      72      26      27      28
      72      26      27      73      72      26      27      74
      73      27      28      29      73      27      28      75
      73      27      28      76      74      27      28      29
      74      27      28      75      74      27      28      76
      75      28      29      30      75      28      29      77
      75      28      29      78      76      28      29      30
      76      28      29      77      76      28      29      78
      77      29      30      79      77      29      30      80
      77      29      30      97      78      29      30      79
      78      29      30      80      78      29      30      97
      81      31      32      33      81      31      32      83
      81      31      32      84      82      31      32      33
      82      31      32      83      82      31      32      84
      83      32      33      34      83      32      33      85
      83      32      33      86      84      32      33      34
      84      32      33      85      84      32      33      86
      85      33      34      35      85      33      34      87
      85      33      34      88      86      33      34      35
      86      33      34      87      86      33      34      88
      87      34      35      36      87      34      35      89
      87      34      35      90      88      34      35      36
      88      34      35      89      88      34      35      90
      89      35      36      37      89      35      36      91
      89      35      36      92      90      35      36      37
      90      35      36      91      90      35      36      92
      91      36      37      38      91      36      37      93
      91      36      37      94      92      36      37      38
      92      36      37      93      92      36      37      94
      93      37      38      95      93      37      38      96
      93      37      38      98      94      37      38      95
      94      37      38      96      94      37      38      98
      99     100     101     102      99     100     101     107
      99     100     101     108     100     101     102       4
     100     101     102     109     100     101     102     110
     102       4       5       6     102       4       5      47
     102       4       5      48     103      99     100     101
     103      99     100     105     103      99     100     106
     104      99     100     101     104      99     100     105
     104      99     100     106     105     100     101     102
     105     100     101     107     105     100     101     108
     106     100     101     102     106     100     101     107
     106     100     101     108     107     101     102       4
     107     101     102     109     107     101     102     110
     108     101     102       4     108     101     102     109
     108     101     102     110

       0 !NIMPHI: impropers


       0 !NDON: donors


       0 !NACC: acceptors


       0 !NNB

       0       0       0       0       0       0       0       0
       0       0       0       0       0       0       0       0
       0       0       0       0       0       0       0       0
       0       0       0       0       0       0       0       0
       0       0       0       0       0       0       0       0
       0       0       0       0       0       0       0       0
       0       0       0       0       0       0       0       0
       0       0       0       0       0       0       0       0
       0       0       0       0       0       0       0       0
       0       0       0       0       0       0       0       0
       0       0       0       0       0       0       0       0
       0       0       0       0       0       0       0       0
       0       0       0       0       0       0       0       0
       0       0       0       0       0       0

       1       0 !NGRP
       0       0       0
