# Supplementary material for: A Systematic Approach: Molecular Dynamics Study and Parametrisation of Gemini Type Cationic Surfactants
Source: Int J Mol Sci. 2021 Oct 10;22(20):10939. doi: 10.3390/ijms222010939 (PMC8536075; doi:10.3390/ijms222010939)
Supplement: Supplementary file 1 [file ijms-22-10939-s001.zip › Force_fields/Alk12_08c/Alk12_08c.par]

!>>>>>> Combined CHARMM All-Hydrogen Parameter File for <<<<<<<<<
!>>>>>>>>> CHARMM22 Proteins and CHARMM27 Lipids <<<<<<<<<<
!from
!>>>> CHARMM22 All-Hydrogen Parameter File for Proteins <<<<<<<<<<
!>>>>>>>>>>>>>>>>>>>>>> August 1999 <<<<<<<<<<<<<<<<<<<<<<<<<<<<<
!>>>>>>> Direct comments to Alexander D. MacKerell Jr. <<<<<<<<<
!>>>>>> 410-706-7442 or email: alex,mmiris.ab.umd.edu  <<<<<<<<<
!and !  \\\ CHARMM27 All-Hydrogen Lipid Parameter File ///////
!  \\\\\\\\\ Developmental /////////////////////////
!              Alexander D. MacKerell Jr.
!                     August 1999
! All comments to ADM jr.  email:alex,mmiris.ab.umd.edu
!              telephone: 410-706-7442
!


! +++++++++++++++++++++++++++++++++++++++++++++++++++++++++++++++++++++++++++++
! + Residue topologies/parameters generated by PARATOOL.                      +
! +                                                                           +
! + PARATOOL is an interactive tool for generation of force field parameters. +
! + and can be obtained free of charge from                                   +
! + http://bioinf.charite.de/biophys/paratool                                 +
! +                                                                           +
! + Author:                                                                   +
! + Jan Saam                                                                  +
! + Institute of Biochemistry                                                 +
! + Charite Berlin                                                            +
! + Germany                                                                   +
! + saam@charite.de                                                           +
! +                                                                           +
! + CITATION:                                                                 +
! + If you use PARATOOL or topologies/parameters generated by this program,   +
! + please cite the following work:                                           +
! + Saam, et al. (2006), ...                                                  +
! +++++++++++++++++++++++++++++++++++++++++++++++++++++++++++++++++++++++++++++


! Parameters for components AB8
! To be used in combination with:
! [DEFAULTDIR]/par_all27_prot_lipid_na.inp


BONDS
!
!V(bond) = Kb(b - b0)**2
!
!Kb: kcal/mole/A**2
!b0: A
!
!atom type   Kb         b0
!

C1G  C2G     284.292    1.5320
C1G  N1G     300.367    1.4842
C1G  H11G    314.250    1.1027
C1G  H12G    313.426    1.1030
C2G  H13G    325.726    1.1023
C2G  H14G    326.034    1.1022
C2G  C35G    285.937    1.5350
C3G  H15G    332.733    1.1014
C3G  H16G    332.647    1.1014
C3G  C32G    285.347    1.5354
C3G  C38G    285.670    1.5352
C4G  C5G     284.648    1.5321
C4G  H17G    325.946    1.1022
C4G  H18G    325.835    1.1023
C4G  C34G    286.021    1.5350
C5G  N2G     300.906    1.4844
C5G  H19G    313.620    1.1029
C5G  H20G    314.065    1.1028
N1G  C11G    413.185    1.3640
N1G  C12G    420.987    1.3599
N2G  C6G     422.687    1.3595
N2G  C7G     410.778    1.3646
C6G  C10G    462.737    1.3729
C6G  H1G     360.282    1.0894
C7G  C8G     473.319    1.3685
C7G  H2G     360.672    1.0892
C8G  C9G     364.292    1.4280
C8G  H3G     358.113    1.0899
C9G  C10G    365.884    1.4263
C9G  N3G     544.232    1.3387
C10G H4G     365.122    1.0872
N3G  H10G    361.258    1.0349
N3G  C24G    326.168    1.4665
C11G C15G    473.443    1.3686
C11G H5G     360.602    1.0893
C12G C13G    464.522    1.3724
C12G H6G     360.373    1.0894
C13G C14G    365.037    1.4265
C13G H7G     365.097    1.0870
C14G C15G    362.679    1.4285
C14G N4G     539.891    1.3407
C15G H8G     357.999    1.0899
N4G  H9G     364.460    1.0341
N4G  C16G    327.342    1.4652
C16G C17G    277.820    1.5366
C16G H21G    314.801    1.1027
C16G H22G    311.820    1.1038
C17G C18G    285.510    1.5348
C17G H23G    326.229    1.1021
C17G H24G    326.288    1.1020
C18G C19G    285.611    1.5355
C18G H25G    333.295    1.1012
C18G H26G    333.372    1.1011
C19G C20G    285.518    1.5353
C19G H27G    333.314    1.1011
C19G H28G    333.145    1.1012
C20G C21G    285.453    1.5352
C20G H29G    332.726    1.1014
C20G H30G    332.705    1.1014
C21G C22G    285.805    1.5352
C21G H31G    332.387    1.1015
C21G H32G    332.338    1.1016
C22G C23G    290.293    1.5339
C22G H33G    334.422    1.1006
C22G H34G    334.406    1.1006
C23G H35G    343.433    1.0983
C23G H36G    343.475    1.0983
C23G H37G    345.392    1.0975
C24G C25G    293.191    1.5289
C24G H38G    304.748    1.1065
C24G H39G    304.664    1.1066
C25G C26G    287.624    1.5345
C25G H40G    325.122    1.1026
C25G H41G    325.122    1.1026
C26G C27G    286.326    1.5353
C26G H42G    334.046    1.1009
C26G H43G    334.052    1.1009
C27G C28G    285.808    1.5352
C27G H44G    333.353    1.1011
C27G H45G    333.301    1.1011
C28G C29G    285.568    1.5352
C28G H46G    332.746    1.1014
C28G H47G    332.778    1.1014
C29G C30G    285.782    1.5352
C29G H48G    332.417    1.1015
C29G H49G    332.374    1.1015
C30G C31G    290.279    1.5339
C30G H50G    334.429    1.1006
C30G H51G    334.432    1.1006
C31G H52G    343.452    1.0983
C31G H53G    343.471    1.0983
C31G H54G    345.399    1.0975
C32G C33G    285.933    1.5351
C32G H55G    332.789    1.1013
C32G H56G    332.889    1.1013
C33G C34G    286.081    1.5355
C33G H57G    333.573    1.1011
C33G H58G    333.516    1.1011
C34G H59G    334.082    1.1009
C34G H60G    334.200    1.1008
C35G H61G    334.031    1.1009
C35G H62G    334.214    1.1008
C35G C36G    286.107    1.5355
C36G C37G    285.928    1.5351
C36G H63G    333.491    1.1011
C36G H64G    333.602    1.1010
C37G C38G    285.336    1.5354
C37G H65G    332.885    1.1013
C37G H66G    332.770    1.1013
C38G H67G    332.654    1.1014
C38G H68G    332.739    1.1014


ANGLES
!
!V(angle) = Ktheta(Theta - Theta0)**2
!
!V(Urey-Bradley) = Kub(S - S0)**2
!
!Ktheta: kcal/mole/rad**2
!Theta0: degrees
!Kub: kcal/mole/A**2 (Urey-Bradley)
!S0: A
!
!atom types        Ktheta    Theta0    Kub      S0
!

C2G  C1G  N1G      43.879    112.05
C2G  C1G  H11G     15.457    111.19
C2G  C1G  H12G     15.535    111.09
N1G  C1G  H11G     17.625    106.97
N1G  C1G  H12G     17.522    106.98
H11G C1G  H12G      6.158    108.35
C1G  C2G  H13G     13.841    109.14
C1G  C2G  H14G     14.013    109.20
C1G  C2G  C35G     37.944    111.60
H13G C2G  H14G      5.320    107.18
H13G C2G  C35G     13.459    109.73
H14G C2G  C35G     13.585    109.87
H15G C3G  H16G      5.275    106.24
H15G C3G  C32G     14.175    109.24
H15G C3G  C38G     14.192    109.21
H16G C3G  C32G     14.278    109.13
H16G C3G  C38G     14.293    109.16
C32G C3G  C38G     39.005    113.60
C5G  C4G  H17G     13.777    109.16
C5G  C4G  H18G     13.897    109.17
C5G  C4G  C34G     37.098    111.64
H17G C4G  H18G      5.293    107.18
H17G C4G  C34G     13.323    109.82
H18G C4G  C34G     13.499    109.77
C4G  C5G  N2G      43.703    112.05
C4G  C5G  H19G     15.391    111.14
C4G  C5G  H20G     15.524    111.15
N2G  C5G  H19G     17.451    107.00
N2G  C5G  H20G     17.584    106.94
H19G C5G  H20G      6.163    108.35
C1G  N1G  C11G     39.083    120.24
C1G  N1G  C12G     39.407    120.59
C11G N1G  C12G     26.677    119.11
C5G  N2G  C6G      38.647    120.49
C5G  N2G  C7G      38.379    120.24
C6G  N2G  C7G      26.714    119.21
N2G  C6G  C10G     25.881    122.21
N2G  C6G  H1G      27.426    115.86
C10G C6G  H1G      24.699    121.94
N2G  C7G  C8G      25.653    121.84
N2G  C7G  H2G      27.253    115.90
C8G  C7G  H2G      24.518    122.26
C7G  C8G  C9G      24.595    120.31
C7G  C8G  H3G      23.644    119.45
C9G  C8G  H3G      23.560    120.25
C8G  C9G  C10G     24.927    116.53
C8G  C9G  N3G      42.249    120.83
C10G C9G  N3G      43.962    122.64
C6G  C10G C9G      24.296    119.91
C6G  C10G H4G      24.199    118.78
C9G  C10G H4G      23.781    121.31
C9G  N3G  H10G     30.448    117.43
C9G  N3G  C24G     38.630    125.04
H10G N3G  C24G     29.341    117.53
N1G  C11G C15G     25.698    121.83
N1G  C11G H5G      27.249    115.93
C15G C11G H5G      24.510    122.24
N1G  C12G C13G     25.850    122.28
N1G  C12G H6G      27.398    115.83
C13G C12G H6G      24.706    121.88
C12G C13G C14G     24.357    119.99
C12G C13G H7G      24.282    118.58
C14G C13G H7G      23.748    121.42
C13G C14G C15G     25.085    116.32
C13G C14G N4G      46.463    123.32
C15G C14G N4G      44.298    120.36
C11G C15G C14G     24.707    120.46
C11G C15G H8G      23.740    119.38
C14G C15G H8G      23.652    120.16
C14G N4G  H9G      31.683    116.91
C14G N4G  C16G     42.559    126.22
H9G  N4G  C16G     29.157    116.64
N4G  C16G C17G     42.385    113.15
N4G  C16G H21G     16.654    106.48
N4G  C16G H22G     17.689    108.90
C17G C16G H21G     16.003    110.12
C17G C16G H22G     16.124    110.63
H21G C16G H22G      6.061    107.31
C16G C17G C18G     36.641    112.18
C16G C17G H23G     13.683    108.85
C16G C17G H24G     13.890    109.34
C18G C17G H23G     13.364    109.76
C18G C17G H24G     13.549    109.65
H23G C17G H24G      5.262    106.91
C17G C18G C19G     37.484    113.14
C17G C18G H25G     14.023    109.34
C17G C18G H26G     14.009    109.34
C19G C18G H25G     13.988    109.23
C19G C18G H26G     13.990    109.24
H25G C18G H26G      5.273    106.32
C18G C19G C20G     37.611    113.55
C18G C19G H27G     14.110    109.17
C18G C19G H28G     14.097    109.17
C20G C19G H27G     14.052    109.23
C20G C19G H28G     14.057    109.20
H27G C19G H28G      5.247    106.27
C19G C20G C21G     37.501    113.52
C19G C20G H29G     14.059    109.22
C19G C20G H30G     14.046    109.21
C21G C20G H29G     14.036    109.20
C21G C20G H30G     14.041    109.19
H29G C20G H30G      5.246    106.25
C20G C21G C22G     37.378    113.65
C20G C21G H31G     14.037    109.24
C20G C21G H32G     14.041    109.24
C22G C21G H31G     14.073    109.11
C22G C21G H32G     14.066    109.11
H31G C21G H32G      5.234    106.21
C21G C22G C23G     37.712    113.24
C21G C22G H33G     14.041    109.18
C21G C22G H34G     14.038    109.18
C23G C22G H33G     14.005    109.38
C23G C22G H34G     14.010    109.38
H33G C22G H34G      5.274    106.24
C22G C23G H35G     29.753    111.11
C22G C23G H36G     29.766    111.12
C22G C23G H37G     29.212    111.43
H35G C23G H36G     15.035    107.58
H35G C23G H37G     15.042    107.71
H36G C23G H37G     15.046    107.71
N3G  C24G C25G     45.762    110.45
N3G  C24G H38G     16.544    109.14
N3G  C24G H39G     16.601    109.09
C25G C24G H38G     15.995    110.25
C25G C24G H39G     16.035    110.22
H38G C24G H39G      6.350    107.62
C24G C25G C26G     37.361    112.24
C24G C25G H40G     13.907    109.19
C24G C25G H41G     13.867    109.16
C26G C25G H40G     13.644    109.56
C26G C25G H41G     13.557    109.54
H40G C25G H41G      5.286    107.01
C25G C26G C27G     37.742    113.06
C25G C26G H42G     14.008    109.36
C25G C26G H43G     14.068    109.34
C27G C26G H42G     13.994    109.25
C27G C26G H43G     14.007    109.23
H42G C26G H43G      5.285    106.39
C26G C27G C28G     37.519    113.47
C26G C27G H44G     14.077    109.20
C26G C27G H45G     14.060    109.18
C28G C27G H44G     14.049    109.23
C28G C27G H45G     14.000    109.22
H44G C27G H45G      5.250    106.29
C27G C28G C29G     37.379    113.53
C27G C28G H46G     14.010    109.21
C27G C28G H47G     14.050    109.20
C29G C28G H46G     14.019    109.20
C29G C28G H47G     14.026    109.19
H46G C28G H47G      5.242    106.25
C28G C29G C30G     37.308    113.63
C28G C29G H48G     14.016    109.25
C28G C29G H49G     14.006    109.24
C30G C29G H48G     14.066    109.12
C30G C29G H49G     14.046    109.12
H48G C29G H49G      5.233    106.22
C29G C30G C31G     37.701    113.24
C29G C30G H50G     14.023    109.18
C29G C30G H51G     14.039    109.18
C31G C30G H50G     14.000    109.38
C31G C30G H51G     14.008    109.38
H50G C30G H51G      5.273    106.24
C30G C31G H52G     29.756    111.11
C30G C31G H53G     29.757    111.12
C30G C31G H54G     29.209    111.43
H52G C31G H53G     15.033    107.58
H52G C31G H54G     15.042    107.71
H53G C31G H54G     15.043    107.71
C3G  C32G C33G     38.948    113.49
C3G  C32G H55G     14.104    109.17
C3G  C32G H56G     14.260    109.27
C33G C32G H55G     14.145    109.18
C33G C32G H56G     14.331    109.22
H55G C32G H56G      5.282    106.26
C32G C33G C34G     38.793    113.41
C32G C33G H57G     14.093    109.27
C32G C33G H58G     14.218    109.24
C34G C33G H57G     14.166    109.23
C34G C33G H58G     14.291    109.13
H57G C33G H58G      5.283    106.32
C4G  C34G C33G     38.373    112.96
C4G  C34G H59G     14.057    109.33
C4G  C34G H60G     14.258    109.35
C33G C34G H59G     13.974    109.24
C33G C34G H60G     14.126    109.33
H59G C34G H60G      5.305    106.42
C2G  C35G H61G     14.259    109.30
C2G  C35G H62G     14.216    109.37
C2G  C35G C36G     38.840    113.00
H61G C35G H62G      5.313    106.42
H61G C35G C36G     14.149    109.20
H62G C35G C36G     14.082    109.34
C35G C36G C37G     39.297    113.37
C35G C36G H63G     14.186    109.13
C35G C36G H64G     14.338    109.25
C37G C36G H63G     14.148    109.23
C37G C36G H64G     14.293    109.30
H63G C36G H64G      5.298    106.32
C36G C37G C38G     39.102    113.54
C36G C37G H65G     14.236    109.22
C36G C37G H66G     14.305    109.16
C38G C37G H65G     14.172    109.27
C38G C37G H66G     14.259    109.15
H65G C37G H66G      5.282    106.26
C3G  C38G C37G     39.188    113.54
C3G  C38G H67G     14.177    109.17
C3G  C38G H68G     14.340    109.23
C37G C38G H67G     14.150    109.14
C37G C38G H68G     14.301    109.25
H67G C38G H68G      5.283    106.24


DIHEDRALS
!
!V(dihedral) = Kchi(1 + cos(n(chi) - delta))
!
!Kchi: kcal/mole
!n: multiplicity
!delta: degrees
!
!atom types             Kchi     n    delta
!

N1G  C1G  C2G  H13G     0.5353   3      0.00
N1G  C1G  C2G  H14G     0.5403   3      0.00
N1G  C1G  C2G  C35G     0.5768   3      0.00
H11G C1G  C2G  H13G     0.5060   3      0.00
H11G C1G  C2G  H14G     0.5363   3      0.00
H11G C1G  C2G  C35G     0.4997   3      0.00
H12G C1G  C2G  H13G     0.5356   3      0.00
H12G C1G  C2G  H14G     0.5000   3      0.00
H12G C1G  C2G  C35G     0.5093   3      0.00
C2G  C1G  N1G  C11G     0.0876   6      0.00
C2G  C1G  N1G  C12G     0.0884   6      0.00
H11G C1G  N1G  C11G     0.0997   6      0.00
H11G C1G  N1G  C12G     0.0964   6      0.00
H12G C1G  N1G  C11G     0.0978   6    216.24
H12G C1G  N1G  C12G     0.1003   6      0.00
C1G  C2G  C35G H61G     0.4740   3      0.00
C1G  C2G  C35G H62G     0.4673   3      0.00
C1G  C2G  C35G C36G     0.4753   3      0.00
H13G C2G  C35G H61G     0.5038   3      0.00
H13G C2G  C35G H62G     0.4801   3      0.00
H13G C2G  C35G C36G     0.4607   3      0.00
H14G C2G  C35G H61G     0.4759   3      0.00
H14G C2G  C35G H62G     0.5008   3      0.00
H14G C2G  C35G C36G     0.4622   3      0.00
H15G C3G  C32G C33G     0.4551   3      0.00
H15G C3G  C32G H55G     0.4710   3      0.00
H15G C3G  C32G H56G     0.4943   3      0.00
H16G C3G  C32G C33G     0.4624   3      0.00
H16G C3G  C32G H55G     0.4954   3      0.00
H16G C3G  C32G H56G     0.4672   3      0.00
C38G C3G  C32G C33G     0.4676   3      0.00
C38G C3G  C32G H55G     0.4570   3      0.00
C38G C3G  C32G H56G     0.4618   3      0.00
H15G C3G  C38G C37G     0.4530   3      0.00
H15G C3G  C38G H67G     0.4722   3      0.00
H15G C3G  C38G H68G     0.4940   3      0.00
H16G C3G  C38G C37G     0.4597   3      0.00
H16G C3G  C38G H67G     0.4961   3      0.00
H16G C3G  C38G H68G     0.4682   3      0.00
C32G C3G  C38G C37G     0.4590   3      0.00
C32G C3G  C38G H67G     0.4539   3      0.00
C32G C3G  C38G H68G     0.4582   3      0.00
H17G C4G  C5G  N2G      0.5206   3      0.00
H17G C4G  C5G  H19G     0.5009   3      0.00
H17G C4G  C5G  H20G     0.5358   3      0.00
H18G C4G  C5G  N2G      0.5266   3      0.00
H18G C4G  C5G  H19G     0.5353   3      0.00
H18G C4G  C5G  H20G     0.4986   3      0.00
C34G C4G  C5G  N2G      0.5221   3      0.00
C34G C4G  C5G  H19G     0.4912   3      0.00
C34G C4G  C5G  H20G     0.5002   3      0.00
C5G  C4G  C34G C33G     0.4523   3      0.00
C5G  C4G  C34G H59G     0.4630   3      0.00
C5G  C4G  C34G H60G     0.4686   3      0.00
H17G C4G  C34G C33G     0.4547   3      0.00
H17G C4G  C34G H59G     0.4773   3      0.00
H17G C4G  C34G H60G     0.5005   3      0.00
H18G C4G  C34G C33G     0.4637   3      0.00
H18G C4G  C34G H59G     0.5016   3      0.00
H18G C4G  C34G H60G     0.4730   3      0.00
C4G  C5G  N2G  C6G      0.0835   6      0.00
C4G  C5G  N2G  C7G      0.0870   6      0.00
H19G C5G  N2G  C6G      0.0995   6      0.00
H19G C5G  N2G  C7G      0.0975   6    215.36
H20G C5G  N2G  C6G      0.0968   6      0.00
H20G C5G  N2G  C7G      0.1005   6      0.00
C1G  N1G  C11G C15G     0.4439   2    180.00
C1G  N1G  C11G H5G      0.4310   2    180.00
C12G N1G  C11G C15G     0.5027   2    180.00
C12G N1G  C11G H5G      0.4592   2    180.00
C1G  N1G  C12G C13G     0.4606   2    180.00
C1G  N1G  C12G H6G      0.4375   2    180.00
C11G N1G  C12G C13G     0.5108   2    180.00
C11G N1G  C12G H6G      0.4680   2    180.00
C5G  N2G  C6G  C10G     0.4544   2    180.00
C5G  N2G  C6G  H1G      0.4406   2    180.00
C7G  N2G  C6G  C10G     0.5038   2    180.00
C7G  N2G  C6G  H1G      0.4679   2    180.00
C5G  N2G  C7G  C8G      0.4452   2    180.00
C5G  N2G  C7G  H2G      0.4285   2    180.00
C6G  N2G  C7G  C8G      0.5034   2    180.00
C6G  N2G  C7G  H2G      0.4588   2    180.00
N2G  C6G  C10G C9G      0.6072   2    180.00
N2G  C6G  C10G H4G      0.6172   2    180.00
H1G  C6G  C10G C9G      0.5952   2    180.00
H1G  C6G  C10G H4G      0.6462   2    180.00
N2G  C7G  C8G  C9G      0.6006   2    180.00
N2G  C7G  C8G  H3G      0.6282   2    180.00
H2G  C7G  C8G  C9G      0.5975   2    180.00
H2G  C7G  C8G  H3G      0.6515   2    180.00
C7G  C8G  C9G  C10G     0.4302   2    180.00
C7G  C8G  C9G  N3G      0.4832   2    180.00
H3G  C8G  C9G  C10G     0.4644   2    180.00
H3G  C8G  C9G  N3G      0.5712   2    180.00
C8G  C9G  C10G C6G      0.4350   2    180.00
C8G  C9G  C10G H4G      0.4703   2    180.00
N3G  C9G  C10G C6G      0.5054   2    180.00
N3G  C9G  C10G H4G      0.5549   2    180.00
C8G  C9G  N3G  H10G     0.5009   2    180.00
C8G  C9G  N3G  C24G     0.5223   2    180.00
C10G C9G  N3G  H10G     0.5758   2    180.00
C10G C9G  N3G  C24G     0.4950   2    180.00
C9G  N3G  C24G C25G     0.0837   6    180.00
C9G  N3G  C24G H38G     0.1045   6    180.00
C9G  N3G  C24G H39G     0.1061   6    180.00
H10G N3G  C24G C25G     0.0775   6    180.00
H10G N3G  C24G H38G     0.1023   6    180.00
H10G N3G  C24G H39G     0.1018   6    180.00
N1G  C11G C15G C14G     0.6024   2    180.00
N1G  C11G C15G H8G      0.6292   2    180.00
H5G  C11G C15G C14G     0.6019   2    180.00
H5G  C11G C15G H8G      0.6509   2    180.00
N1G  C12G C13G C14G     0.6073   2    180.00
N1G  C12G C13G H7G      0.6252   2    180.00
H6G  C12G C13G C14G     0.5935   2    180.00
H6G  C12G C13G H7G      0.6484   2    180.00
C12G C13G C14G C15G     0.4281   2    180.00
C12G C13G C14G N4G      0.5188   2    180.00
H7G  C13G C14G C15G     0.4754   2    180.00
H7G  C13G C14G N4G      0.5665   2    180.00
C13G C14G C15G C11G     0.4318   2    180.00
C13G C14G C15G H8G      0.4625   2    180.00
N4G  C14G C15G C11G     0.5015   2    180.00
N4G  C14G C15G H8G      0.5733   2    180.00
C13G C14G N4G  H9G      0.6106   2    180.00
C13G C14G N4G  C16G     0.4692   2    180.00
C15G C14G N4G  H9G      0.5159   2    180.00
C15G C14G N4G  C16G     0.5243   2    180.00
C14G N4G  C16G C17G     0.0937   6    264.30
C14G N4G  C16G H21G     0.1061   6     25.40
C14G N4G  C16G H22G     0.0967   6    140.83
H9G  N4G  C16G C17G     0.0845   6      0.00
H9G  N4G  C16G H21G     0.0975   6      0.00
H9G  N4G  C16G H22G     0.0982   6      0.00
N4G  C16G C17G C18G     0.5007   3      0.00
N4G  C16G C17G H23G     0.5055   3      0.00
N4G  C16G C17G H24G     0.5064   3      0.00
H21G C16G C17G C18G     0.4827   3      0.00
H21G C16G C17G H23G     0.5237   3      0.00
H21G C16G C17G H24G     0.4872   3      0.00
H22G C16G C17G C18G     0.4836   3      0.00
H22G C16G C17G H23G     0.4902   3      0.00
H22G C16G C17G H24G     0.5247   3      0.00
C16G C17G C18G C19G     0.4395   3      0.00
C16G C17G C18G H25G     0.4573   3      0.00
C16G C17G C18G H26G     0.4571   3      0.00
H23G C17G C18G C19G     0.4520   3      0.00
H23G C17G C18G H25G     0.4969   3      0.00
H23G C17G C18G H26G     0.4685   3      0.00
H24G C17G C18G C19G     0.4536   3      0.00
H24G C17G C18G H25G     0.4695   3      0.00
H24G C17G C18G H26G     0.4982   3      0.00
C17G C18G C19G C20G     0.4425   3      0.00
C17G C18G C19G H27G     0.4535   3      0.00
C17G C18G C19G H28G     0.4547   3      0.00
H25G C18G C19G C20G     0.4525   3      0.00
H25G C18G C19G H27G     0.4950   3      0.00
H25G C18G C19G H28G     0.4673   3      0.00
H26G C18G C19G C20G     0.4521   3      0.00
H26G C18G C19G H27G     0.4667   3      0.00
H26G C18G C19G H28G     0.4952   3      0.00
C18G C19G C20G C21G     0.4369   3      0.00
C18G C19G C20G H29G     0.4512   3      0.00
C18G C19G C20G H30G     0.4517   3      0.00
H27G C19G C20G C21G     0.4507   3      0.00
H27G C19G C20G H29G     0.4943   3      0.00
H27G C19G C20G H30G     0.4657   3      0.00
H28G C19G C20G C21G     0.4504   3      0.00
H28G C19G C20G H29G     0.4653   3      0.00
H28G C19G C20G H30G     0.4946   3      0.00
C19G C20G C21G C22G     0.4358   3      0.00
C19G C20G C21G H31G     0.4505   3      0.00
C19G C20G C21G H32G     0.4514   3      0.00
H29G C20G C21G C22G     0.4494   3      0.00
H29G C20G C21G H31G     0.4938   3      0.00
H29G C20G C21G H32G     0.4647   3      0.00
H30G C20G C21G C22G     0.4492   3      0.00
H30G C20G C21G H31G     0.4644   3      0.00
H30G C20G C21G H32G     0.4939   3      0.00
C20G C21G C22G C23G     0.4360   3      0.00
C20G C21G C22G H33G     0.4505   3      0.00
C20G C21G C22G H34G     0.4504   3      0.00
H31G C21G C22G C23G     0.4516   3      0.00
H31G C21G C22G H33G     0.4945   3      0.00
H31G C21G C22G H34G     0.4641   3      0.00
H32G C21G C22G C23G     0.4513   3      0.00
H32G C21G C22G H33G     0.4641   3      0.00
H32G C21G C22G H34G     0.4946   3      0.00
C21G C22G C23G H35G     0.4465   3      0.00
C21G C22G C23G H36G     0.4467   3      0.00
C21G C22G C23G H37G     0.4544   3      0.00
H33G C22G C23G H35G     0.4632   3      0.00
H33G C22G C23G H36G     0.4893   3      0.00
H33G C22G C23G H37G     0.4681   3      0.00
H34G C22G C23G H35G     0.4893   3      0.00
H34G C22G C23G H36G     0.4632   3      0.00
H34G C22G C23G H37G     0.4680   3      0.00
N3G  C24G C25G C26G     0.5020   3      0.00
N3G  C24G C25G H40G     0.5157   3      0.00
N3G  C24G C25G H41G     0.5137   3      0.00
H38G C24G C25G C26G     0.4830   3      0.00
H38G C24G C25G H40G     0.5300   3      0.00
H38G C24G C25G H41G     0.4977   3      0.00
H39G C24G C25G C26G     0.4851   3      0.00
H39G C24G C25G H40G     0.4973   3      0.00
H39G C24G C25G H41G     0.5298   3      0.00
C24G C25G C26G C27G     0.4467   3      0.00
C24G C25G C26G H42G     0.4592   3      0.00
C24G C25G C26G H43G     0.4610   3      0.00
H40G C25G C26G C27G     0.4570   3      0.00
H40G C25G C26G H42G     0.4988   3      0.00
H40G C25G C26G H43G     0.4704   3      0.00
H41G C25G C26G C27G     0.4555   3      0.00
H41G C25G C26G H42G     0.4718   3      0.00
H41G C25G C26G H43G     0.4991   3      0.00
C25G C26G C27G C28G     0.4411   3      0.00
C25G C26G C27G H44G     0.4556   3      0.00
C25G C26G C27G H45G     0.4540   3      0.00
H42G C26G C27G C28G     0.4518   3      0.00
H42G C26G C27G H44G     0.4962   3      0.00
H42G C26G C27G H45G     0.4674   3      0.00
H43G C26G C27G C28G     0.4535   3      0.00
H43G C26G C27G H44G     0.4673   3      0.00
H43G C26G C27G H45G     0.4964   3      0.00
C26G C27G C28G C29G     0.4360   3      0.00
C26G C27G C28G H46G     0.4504   3      0.00
C26G C27G C28G H47G     0.4515   3      0.00
H44G C27G C28G C29G     0.4508   3      0.00
H44G C27G C28G H46G     0.4944   3      0.00
H44G C27G C28G H47G     0.4647   3      0.00
H45G C27G C28G C29G     0.4501   3      0.00
H45G C27G C28G H46G     0.4654   3      0.00
H45G C27G C28G H47G     0.4947   3      0.00
C27G C28G C29G C30G     0.4332   3      0.00
C27G C28G C29G H48G     0.4501   3      0.00
C27G C28G C29G H49G     0.4490   3      0.00
H46G C28G C29G C30G     0.4486   3      0.00
H46G C28G C29G H48G     0.4938   3      0.00
H46G C28G C29G H49G     0.4638   3      0.00
H47G C28G C29G C30G     0.4492   3      0.00
H47G C28G C29G H48G     0.4640   3      0.00
H47G C28G C29G H49G     0.4939   3      0.00
C28G C29G C30G C31G     0.4351   3      0.00
C28G C29G C30G H50G     0.4492   3      0.00
C28G C29G C30G H51G     0.4497   3      0.00
H48G C29G C30G C31G     0.4514   3      0.00
H48G C29G C30G H50G     0.4944   3      0.00
H48G C29G C30G H51G     0.4637   3      0.00
H49G C29G C30G C31G     0.4511   3      0.00
H49G C29G C30G H50G     0.4639   3      0.00
H49G C29G C30G H51G     0.4945   3      0.00
C29G C30G C31G H52G     0.4462   3      0.00
C29G C30G C31G H53G     0.4463   3      0.00
C29G C30G C31G H54G     0.4542   3      0.00
H50G C30G C31G H52G     0.4631   3      0.00
H50G C30G C31G H53G     0.4892   3      0.00
H50G C30G C31G H54G     0.4679   3      0.00
H51G C30G C31G H52G     0.4894   3      0.00
H51G C30G C31G H53G     0.4632   3      0.00
H51G C30G C31G H54G     0.4680   3      0.00
C3G  C32G C33G C34G     0.4563   3      0.00
C3G  C32G C33G H57G     0.4525   3      0.00
C3G  C32G C33G H58G     0.4595   3      0.00
H55G C32G C33G C34G     0.4554   3      0.00
H55G C32G C33G H57G     0.4725   3      0.00
H55G C32G C33G H58G     0.4968   3      0.00
H56G C32G C33G C34G     0.4605   3      0.00
H56G C32G C33G H57G     0.4950   3      0.00
H56G C32G C33G H58G     0.4682   3      0.00
C32G C33G C34G C4G      0.4617   3      0.00
C32G C33G C34G H59G     0.4576   3      0.00
C32G C33G C34G H60G     0.4634   3      0.00
H57G C33G C34G C4G      0.4564   3      0.00
H57G C33G C34G H59G     0.4733   3      0.00
H57G C33G C34G H60G     0.4969   3      0.00
H58G C33G C34G C4G      0.4641   3      0.00
H58G C33G C34G H59G     0.4977   3      0.00
H58G C33G C34G H60G     0.4694   3      0.00
C2G  C35G C36G C37G     0.4917   3      0.00
C2G  C35G C36G H63G     0.4661   3      0.00
C2G  C35G C36G H64G     0.4689   3      0.00
H61G C35G C36G C37G     0.4690   3      0.00
H61G C35G C36G H63G     0.4984   3      0.00
H61G C35G C36G H64G     0.4712   3      0.00
H62G C35G C36G C37G     0.4631   3      0.00
H62G C35G C36G H63G     0.4745   3      0.00
H62G C35G C36G H64G     0.4965   3      0.00
C35G C36G C37G C38G     0.4662   3      0.00
C35G C36G C37G H65G     0.4565   3      0.00
C35G C36G C37G H66G     0.4631   3      0.00
H63G C36G C37G C38G     0.4556   3      0.00
H63G C36G C37G H65G     0.4735   3      0.00
H63G C36G C37G H66G     0.4976   3      0.00
H64G C36G C37G C38G     0.4591   3      0.00
H64G C36G C37G H65G     0.4952   3      0.00
H64G C36G C37G H66G     0.4700   3      0.00
C36G C37G C38G C3G      0.4776   3      0.00
C36G C37G C38G H67G     0.4596   3      0.00
C36G C37G C38G H68G     0.4634   3      0.00
H65G C37G C38G C3G      0.4577   3      0.00
H65G C37G C38G H67G     0.4714   3      0.00
H65G C37G C38G H68G     0.4942   3      0.00
H66G C37G C38G C3G      0.4642   3      0.00
H66G C37G C38G H67G     0.4956   3      0.00
H66G C37G C38G H68G     0.4679   3      0.00

IMPROPER
!
!V(improper) = Kpsi(psi - psi0)**2
!
!Kpsi: kcal/mole/rad**2
!psi0: degrees
!note that the second column of numbers (0) is ignored
!
!atom types             Kpsi        0  psi0
!


NONBONDED nbxmod  5 atom cdiel shift vatom vdistance vswitch -
cutnb 14.0 ctofnb 12.0 ctonnb 10.0 eps 1.0 e14fac 1.0 wmin 1.5
                !adm jr., 5/08/91, suggested cutoff scheme
!
!V(Lennard-Jones) = Eps(i,j)*[(Rmin(i,j)/r(i,j))**12 - 2(Rmin(i,j)/r(i,j))**6]
!
!epsilon [kcal/mole]: Eps(i,j) = sqrt(eps(i) * eps(j))
!Rmin/2  [A]:         Rmin(i,j) = Rmin/2(i) + Rmin/2(j)
!
!atom  ignored   epsilon     Rmin/2  ignored   eps,1-4     Rmin/2,1-4
!

C1G      0.0     -0.1050     1.9255    ! 
C2G      0.0     -0.1050     1.9255    ! 
C3G      0.0     -0.1050     1.9255    ! 
C4G      0.0     -0.1050     1.9255    ! 
C5G      0.0     -0.1050     1.9255    ! 
N1G      0.0     -0.0690     1.8300    ! 
N2G      0.0     -0.0690     1.8300    ! 
C6G      0.0     -0.1050     1.9255    ! 
C7G      0.0     -0.1050     1.9255    ! 
C8G      0.0     -0.1050     1.9255    ! 
C9G      0.0     -0.1050     1.9255    ! 
C10G     0.0     -0.1050     1.9255    ! 
H1G      0.0     -0.0440     1.4430    ! 
H2G      0.0     -0.0440     1.4430    ! 
H3G      0.0     -0.0440     1.4430    ! 
N3G      0.0     -0.0690     1.8300    ! 
H4G      0.0     -0.0440     1.4430    ! 
C11G     0.0     -0.1050     1.9255    ! 
C12G     0.0     -0.1050     1.9255    ! 
C13G     0.0     -0.1050     1.9255    ! 
C14G     0.0     -0.1050     1.9255    ! 
C15G     0.0     -0.1050     1.9255    ! 
H5G      0.0     -0.0440     1.4430    ! 
H6G      0.0     -0.0440     1.4430    ! 
H7G      0.0     -0.0440     1.4430    ! 
N4G      0.0     -0.0690     1.8300    ! 
H8G      0.0     -0.0440     1.4430    ! 
H9G      0.0     -0.0440     1.4430    ! 
H10G     0.0     -0.0440     1.4430    ! 
C16G     0.0     -0.1050     1.9255    ! 
C17G     0.0     -0.1050     1.9255    ! 
C18G     0.0     -0.1050     1.9255    ! 
C19G     0.0     -0.1050     1.9255    ! 
C20G     0.0     -0.1050     1.9255    ! 
C21G     0.0     -0.1050     1.9255    ! 
C22G     0.0     -0.1050     1.9255    ! 
C23G     0.0     -0.1050     1.9255    ! 
C24G     0.0     -0.1050     1.9255    ! 
C25G     0.0     -0.1050     1.9255    ! 
C26G     0.0     -0.1050     1.9255    ! 
C27G     0.0     -0.1050     1.9255    ! 
C28G     0.0     -0.1050     1.9255    ! 
C29G     0.0     -0.1050     1.9255    ! 
C30G     0.0     -0.1050     1.9255    ! 
C31G     0.0     -0.1050     1.9255    ! 
H11G     0.0     -0.0440     1.4430    ! 
H12G     0.0     -0.0440     1.4430    ! 
H13G     0.0     -0.0440     1.4430    ! 
H14G     0.0     -0.0440     1.4430    ! 
H15G     0.0     -0.0440     1.4430    ! 
H16G     0.0     -0.0440     1.4430    ! 
H17G     0.0     -0.0440     1.4430    ! 
H18G     0.0     -0.0440     1.4430    ! 
H19G     0.0     -0.0440     1.4430    ! 
H20G     0.0     -0.0440     1.4430    ! 
H21G     0.0     -0.0440     1.4430    ! 
H22G     0.0     -0.0440     1.4430    ! 
H23G     0.0     -0.0440     1.4430    ! 
H24G     0.0     -0.0440     1.4430    ! 
H25G     0.0     -0.0440     1.4430    ! 
H26G     0.0     -0.0440     1.4430    ! 
H27G     0.0     -0.0440     1.4430    ! 
H28G     0.0     -0.0440     1.4430    ! 
H29G     0.0     -0.0440     1.4430    ! 
H30G     0.0     -0.0440     1.4430    ! 
H31G     0.0     -0.0440     1.4430    ! 
H32G     0.0     -0.0440     1.4430    ! 
H33G     0.0     -0.0440     1.4430    ! 
H34G     0.0     -0.0440     1.4430    ! 
H35G     0.0     -0.0440     1.4430    ! 
H36G     0.0     -0.0440     1.4430    ! 
H37G     0.0     -0.0440     1.4430    ! 
H38G     0.0     -0.0440     1.4430    ! 
H39G     0.0     -0.0440     1.4430    ! 
H40G     0.0     -0.0440     1.4430    ! 
H41G     0.0     -0.0440     1.4430    ! 
H42G     0.0     -0.0440     1.4430    ! 
H43G     0.0     -0.0440     1.4430    ! 
H44G     0.0     -0.0440     1.4430    ! 
H45G     0.0     -0.0440     1.4430    ! 
H46G     0.0     -0.0440     1.4430    ! 
H47G     0.0     -0.0440     1.4430    ! 
H48G     0.0     -0.0440     1.4430    ! 
H49G     0.0     -0.0440     1.4430    ! 
H50G     0.0     -0.0440     1.4430    ! 
H51G     0.0     -0.0440     1.4430    ! 
H52G     0.0     -0.0440     1.4430    ! 
H53G     0.0     -0.0440     1.4430    ! 
H54G     0.0     -0.0440     1.4430    ! 
C32G     0.0     -0.1050     1.9255    ! 
C33G     0.0     -0.1050     1.9255    ! 
C34G     0.0     -0.1050     1.9255    ! 
H55G     0.0     -0.0440     1.4430    ! 
H56G     0.0     -0.0440     1.4430    ! 
H57G     0.0     -0.0440     1.4430    ! 
H58G     0.0     -0.0440     1.4430    ! 
H59G     0.0     -0.0440     1.4430    ! 
H60G     0.0     -0.0440     1.4430    ! 
C35G     0.0     -0.1050     1.9255    ! 
H61G     0.0     -0.0440     1.4430    ! 
H62G     0.0     -0.0440     1.4430    ! 
C36G     0.0     -0.1050     1.9255    ! 
C37G     0.0     -0.1050     1.9255    ! 
C38G     0.0     -0.1050     1.9255    ! 
H63G     0.0     -0.0440     1.4430    ! 
H64G     0.0     -0.0440     1.4430    ! 
H65G     0.0     -0.0440     1.4430    ! 
H66G     0.0     -0.0440     1.4430    ! 
H67G     0.0     -0.0440     1.4430    ! 
H68G     0.0     -0.0440     1.4430    ! 
END
