# Supplementary material for: A Systematic Approach: Molecular Dynamics Study and Parametrisation of Gemini Type Cationic Surfactants
Source: Int J Mol Sci. 2021 Oct 10;22(20):10939. doi: 10.3390/ijms222010939 (PMC8536075; doi:10.3390/ijms222010939)
Supplement: Supplementary file 1 [file ijms-22-10939-s001.zip › Force_fields/Alk12_08c/Alk12_08c.pdb]

REMARK original generated coordinate pdb file
ATOM      1  C1G AB8 X   1      -3.688 -10.182   0.660  1.00  0.00      GEM  C
ATOM      2  C2G AB8 X   1      -2.521  -9.435   1.312  1.00  0.00      GEM  C
ATOM      3  C3G AB8 X   1       1.192  -4.299   0.017  1.00  0.00      GEM  C
ATOM      4  C4G AB8 X   1       4.518  -0.432  -0.509  1.00  0.00      GEM  C
ATOM      5  C5G AB8 X   1       5.757   0.251   0.079  1.00  0.00      GEM  C
ATOM      6  N1G AB8 X   1      -4.109 -11.362   1.455  1.00  0.00      GEM  N
ATOM      7  N2G AB8 X   1       6.183   1.422  -0.728  1.00  0.00      GEM  N
ATOM      8  C6G AB8 X   1       5.697   2.662  -0.453  1.00  0.00      GEM  C
ATOM      9  C7G AB8 X   1       7.020   1.256  -1.792  1.00  0.00      GEM  C
ATOM     10  C8G AB8 X   1       7.394   2.305  -2.588  1.00  0.00      GEM  C
ATOM     11  C9G AB8 X   1       6.904   3.620  -2.323  1.00  0.00      GEM  C
ATOM     12 C10G AB8 X   1       6.027   3.761  -1.207  1.00  0.00      GEM  C
ATOM     13  H1G AB8 X   1       5.032   2.732   0.407  1.00  0.00      GEM  H
ATOM     14  H2G AB8 X   1       7.376   0.241  -1.963  1.00  0.00      GEM  H
ATOM     15  H3G AB8 X   1       8.072   2.129  -3.423  1.00  0.00      GEM  H
ATOM     16  N3G AB8 X   1       7.266   4.654  -3.092  1.00  0.00      GEM  N
ATOM     17  H4G AB8 X   1       5.613   4.728  -0.933  1.00  0.00      GEM  H
ATOM     18 C11G AB8 X   1      -3.481 -12.562   1.289  1.00  0.00      GEM  C
ATOM     19 C12G AB8 X   1      -5.084 -11.251   2.396  1.00  0.00      GEM  C
ATOM     20 C13G AB8 X   1      -5.467 -12.308   3.184  1.00  0.00      GEM  C
ATOM     21 C14G AB8 X   1      -4.827 -13.575   3.037  1.00  0.00      GEM  C
ATOM     22 C15G AB8 X   1      -3.808 -13.658   2.040  1.00  0.00      GEM  C
ATOM     23  H5G AB8 X   1      -2.709 -12.593   0.521  1.00  0.00      GEM  H
ATOM     24  H6G AB8 X   1      -5.551 -10.271   2.482  1.00  0.00      GEM  H
ATOM     25  H7G AB8 X   1      -6.265 -12.156   3.906  1.00  0.00      GEM  H
ATOM     26  N4G AB8 X   1      -5.136 -14.646   3.782  1.00  0.00      GEM  N
ATOM     27  H8G AB8 X   1      -3.285 -14.599   1.869  1.00  0.00      GEM  H
ATOM     28  H9G AB8 X   1      -4.640 -15.526   3.563  1.00  0.00      GEM  H
ATOM     29 H10G AB8 X   1       7.908   4.460  -3.880  1.00  0.00      GEM  H
ATOM     30 C16G AB8 X   1      -6.190 -14.720   4.797  1.00  0.00      GEM  C
ATOM     31 C17G AB8 X   1      -7.574 -15.036   4.209  1.00  0.00      GEM  C
ATOM     32 C18G AB8 X   1      -8.657 -15.126   5.292  1.00  0.00      GEM  C
ATOM     33 C19G AB8 X   1     -10.047 -15.456   4.730  1.00  0.00      GEM  C
ATOM     34 C20G AB8 X   1     -11.139 -15.543   5.805  1.00  0.00      GEM  C
ATOM     35 C21G AB8 X   1     -12.529 -15.872   5.242  1.00  0.00      GEM  C
ATOM     36 C22G AB8 X   1     -13.624 -15.959   6.315  1.00  0.00      GEM  C
ATOM     37 C23G AB8 X   1     -15.008 -16.287   5.742  1.00  0.00      GEM  C
ATOM     38 C24G AB8 X   1       6.827   6.040  -2.901  1.00  0.00      GEM  C
ATOM     39 C25G AB8 X   1       7.451   6.949  -3.960  1.00  0.00      GEM  C
ATOM     40 C26G AB8 X   1       7.020   8.413  -3.795  1.00  0.00      GEM  C
ATOM     41 C27G AB8 X   1       7.640   9.344  -4.847  1.00  0.00      GEM  C
ATOM     42 C28G AB8 X   1       7.216  10.811  -4.691  1.00  0.00      GEM  C
ATOM     43 C29G AB8 X   1       7.837  11.744  -5.740  1.00  0.00      GEM  C
ATOM     44 C30G AB8 X   1       7.414  13.211  -5.586  1.00  0.00      GEM  C
ATOM     45 C31G AB8 X   1       8.040  14.135  -6.639  1.00  0.00      GEM  C
ATOM     46 H11G AB8 X   1      -4.572  -9.530   0.559  1.00  0.00      GEM  H
ATOM     47 H12G AB8 X   1      -3.413 -10.551  -0.343  1.00  0.00      GEM  H
ATOM     48 H13G AB8 X   1      -1.671 -10.127   1.432  1.00  0.00      GEM  H
ATOM     49 H14G AB8 X   1      -2.818  -9.108   2.322  1.00  0.00      GEM  H
ATOM     50 H15G AB8 X   1       0.353  -3.593  -0.074  1.00  0.00      GEM  H
ATOM     51 H16G AB8 X   1       1.427  -4.632  -1.007  1.00  0.00      GEM  H
ATOM     52 H17G AB8 X   1       3.695   0.299  -0.567  1.00  0.00      GEM  H
ATOM     53 H18G AB8 X   1       4.738  -0.757  -1.539  1.00  0.00      GEM  H
ATOM     54 H19G AB8 X   1       6.614  -0.443   0.117  1.00  0.00      GEM  H
ATOM     55 H20G AB8 X   1       5.562   0.618   1.100  1.00  0.00      GEM  H
ATOM     56 H21G AB8 X   1      -5.889 -15.511   5.504  1.00  0.00      GEM  H
ATOM     57 H22G AB8 X   1      -6.213 -13.770   5.358  1.00  0.00      GEM  H
ATOM     58 H23G AB8 X   1      -7.517 -15.988   3.658  1.00  0.00      GEM  H
ATOM     59 H24G AB8 X   1      -7.846 -14.258   3.477  1.00  0.00      GEM  H
ATOM     60 H25G AB8 X   1      -8.373 -15.894   6.029  1.00  0.00      GEM  H
ATOM     61 H26G AB8 X   1      -8.704 -14.173   5.841  1.00  0.00      GEM  H
ATOM     62 H27G AB8 X   1      -9.999 -16.411   4.183  1.00  0.00      GEM  H
ATOM     63 H28G AB8 X   1     -10.328 -14.691   3.990  1.00  0.00      GEM  H
ATOM     64 H29G AB8 X   1     -10.859 -16.309   6.546  1.00  0.00      GEM  H
ATOM     65 H30G AB8 X   1     -11.187 -14.588   6.352  1.00  0.00      GEM  H
ATOM     66 H31G AB8 X   1     -12.483 -16.827   4.695  1.00  0.00      GEM  H
ATOM     67 H32G AB8 X   1     -12.811 -15.106   4.501  1.00  0.00      GEM  H
ATOM     68 H33G AB8 X   1     -13.344 -16.725   7.055  1.00  0.00      GEM  H
ATOM     69 H34G AB8 X   1     -13.672 -15.005   6.862  1.00  0.00      GEM  H
ATOM     70 H35G AB8 X   1     -15.330 -15.522   5.023  1.00  0.00      GEM  H
ATOM     71 H36G AB8 X   1     -15.001 -17.253   5.218  1.00  0.00      GEM  H
ATOM     72 H37G AB8 X   1     -15.767 -16.343   6.533  1.00  0.00      GEM  H
ATOM     73 H38G AB8 X   1       5.723   6.083  -2.962  1.00  0.00      GEM  H
ATOM     74 H39G AB8 X   1       7.119   6.376  -1.888  1.00  0.00      GEM  H
ATOM     75 H40G AB8 X   1       7.163   6.590  -4.962  1.00  0.00      GEM  H
ATOM     76 H41G AB8 X   1       8.550   6.879  -3.896  1.00  0.00      GEM  H
ATOM     77 H42G AB8 X   1       5.923   8.479  -3.853  1.00  0.00      GEM  H
ATOM     78 H43G AB8 X   1       7.300   8.764  -2.790  1.00  0.00      GEM  H
ATOM     79 H44G AB8 X   1       7.361   8.991  -5.852  1.00  0.00      GEM  H
ATOM     80 H45G AB8 X   1       8.738   9.275  -4.789  1.00  0.00      GEM  H
ATOM     81 H46G AB8 X   1       6.119  10.879  -4.749  1.00  0.00      GEM  H
ATOM     82 H47G AB8 X   1       7.494  11.163  -3.685  1.00  0.00      GEM  H
ATOM     83 H48G AB8 X   1       7.560  11.392  -6.747  1.00  0.00      GEM  H
ATOM     84 H49G AB8 X   1       8.935  11.676  -5.682  1.00  0.00      GEM  H
ATOM     85 H50G AB8 X   1       6.317  13.280  -5.645  1.00  0.00      GEM  H
ATOM     86 H51G AB8 X   1       7.691  13.564  -4.581  1.00  0.00      GEM  H
ATOM     87 H52G AB8 X   1       9.136  14.114  -6.583  1.00  0.00      GEM  H
ATOM     88 H53G AB8 X   1       7.754  13.829  -7.654  1.00  0.00      GEM  H
ATOM     89 H54G AB8 X   1       7.718  15.175  -6.502  1.00  0.00      GEM  H
ATOM     90 C32G AB8 X   1       2.410  -3.567   0.599  1.00  0.00      GEM  C
ATOM     91 C33G AB8 X   1       2.854  -2.358  -0.238  1.00  0.00      GEM  C
ATOM     92 C34G AB8 X   1       4.084  -1.639   0.335  1.00  0.00      GEM  C
ATOM     93 H55G AB8 X   1       3.249  -4.274   0.687  1.00  0.00      GEM  H
ATOM     94 H56G AB8 X   1       2.178  -3.233   1.622  1.00  0.00      GEM  H
ATOM     95 H57G AB8 X   1       2.020  -1.644  -0.316  1.00  0.00      GEM  H
ATOM     96 H58G AB8 X   1       3.075  -2.690  -1.264  1.00  0.00      GEM  H
ATOM     97 H59G AB8 X   1       4.919  -2.352   0.408  1.00  0.00      GEM  H
ATOM     98 H60G AB8 X   1       3.867  -1.307   1.362  1.00  0.00      GEM  H
ATOM     99 C35G AB8 X   1      -2.088  -8.222   0.477  1.00  0.00      GEM  C
ATOM    100 H61G AB8 X   1      -1.821  -8.556  -0.538  1.00  0.00      GEM  H
ATOM    101 H62G AB8 X   1      -2.940  -7.534   0.364  1.00  0.00      GEM  H
ATOM    102 C36G AB8 X   1      -0.900  -7.465   1.088  1.00  0.00      GEM  C
ATOM    103 C37G AB8 X   1      -0.457  -6.254   0.256  1.00  0.00      GEM  C
ATOM    104 C38G AB8 X   1       0.747  -5.509   0.850  1.00  0.00      GEM  C
ATOM    105 H63G AB8 X   1      -0.051  -8.157   1.202  1.00  0.00      GEM  H
ATOM    106 H64G AB8 X   1      -1.166  -7.132   2.103  1.00  0.00      GEM  H
ATOM    107 H65G AB8 X   1      -1.302  -5.556   0.153  1.00  0.00      GEM  H
ATOM    108 H66G AB8 X   1      -0.207  -6.588  -0.764  1.00  0.00      GEM  H
ATOM    109 H67G AB8 X   1       1.591  -6.209   0.952  1.00  0.00      GEM  H
ATOM    110 H68G AB8 X   1       0.499  -5.175   1.870  1.00  0.00      GEM  H
END
