# Supplementary material for: A Systematic Approach: Molecular Dynamics Study and Parametrisation of Gemini Type Cationic Surfactants
Source: Int J Mol Sci. 2021 Oct 10;22(20):10939. doi: 10.3390/ijms222010939 (PMC8536075; doi:10.3390/ijms222010939)
Supplement: Supplementary file 1 [file ijms-22-10939-s001.zip › Force_fields/Alk12_08c/Alk12_08c.psf]

PSF

       4 !NTITLE
 REMARKS original generated structure x-plor psf file
 REMARKS topology D:/Dokumenty/do_VMD/FF/Batch18_OK/Alk12_08c.top 
 REMARKS topology D:/Dokumenty/do_VMD/top_all36_lipid.rtf 
 REMARKS segment GEM { first NONE; last NONE; auto none  }

     110 !NATOM
       1 GEM  1    AB8  C1G  C1G   -0.378000       12.0110           0
       2 GEM  1    AB8  C2G  C2G    0.206000       12.0110           0
       3 GEM  1    AB8  C3G  C3G    0.027000       12.0110           0
       4 GEM  1    AB8  C4G  C4G    0.220000       12.0110           0
       5 GEM  1    AB8  C5G  C5G   -0.325000       12.0110           0
       6 GEM  1    AB8  N1G  N1G    0.306000       14.0070           0
       7 GEM  1    AB8  N2G  N2G    0.242000       14.0070           0
       8 GEM  1    AB8  C6G  C6G   -0.145000       12.0110           0
       9 GEM  1    AB8  C7G  C7G   -0.065000       12.0110           0
      10 GEM  1    AB8  C8G  C8G   -0.437000       12.0110           0
      11 GEM  1    AB8  C9G  C9G    0.498000       12.0110           0
      12 GEM  1    AB8  C10G C10G  -0.287000       12.0110           0
      13 GEM  1    AB8  H1G  H1G    0.238000        1.0080           0
      14 GEM  1    AB8  H2G  H2G    0.221000        1.0080           0
      15 GEM  1    AB8  H3G  H3G    0.244000        1.0080           0
      16 GEM  1    AB8  N3G  N3G   -0.470000       14.0070           0
      17 GEM  1    AB8  H4G  H4G    0.189000        1.0080           0
      18 GEM  1    AB8  C11G C11G  -0.109000       12.0110           0
      19 GEM  1    AB8  C12G C12G  -0.191000       12.0110           0
      20 GEM  1    AB8  C13G C13G  -0.296000       12.0110           0
      21 GEM  1    AB8  C14G C14G   0.563000       12.0110           0
      22 GEM  1    AB8  C15G C15G  -0.406000       12.0110           0
      23 GEM  1    AB8  H5G  H5G    0.235000        1.0080           0
      24 GEM  1    AB8  H6G  H6G    0.237000        1.0080           0
      25 GEM  1    AB8  H7G  H7G    0.242000        1.0080           0
      26 GEM  1    AB8  N4G  N4G   -0.693000       14.0070           0
      27 GEM  1    AB8  H8G  H8G    0.225000        1.0080           0
      28 GEM  1    AB8  H9G  H9G    0.459000        1.0080           0
      29 GEM  1    AB8  H10G H10G   0.371000        1.0080           0
      30 GEM  1    AB8  C16G C16G   0.154000       12.0110           0
      31 GEM  1    AB8  C17G C17G   0.041000       12.0110           0
      32 GEM  1    AB8  C18G C18G  -0.052000       12.0110           0
      33 GEM  1    AB8  C19G C19G   0.251000       12.0110           0
      34 GEM  1    AB8  C20G C20G  -0.076000       12.0110           0
      35 GEM  1    AB8  C21G C21G   0.091000       12.0110           0
      36 GEM  1    AB8  C22G C22G   0.243000       12.0110           0
      37 GEM  1    AB8  C23G C23G  -0.271000       12.0110           0
      38 GEM  1    AB8  C24G C24G  -0.023000       12.0110           0
      39 GEM  1    AB8  C25G C25G   0.042000       12.0110           0
      40 GEM  1    AB8  C26G C26G  -0.004000       12.0110           0
      41 GEM  1    AB8  C27G C27G   0.135000       12.0110           0
      42 GEM  1    AB8  C28G C28G   0.034000       12.0110           0
      43 GEM  1    AB8  C29G C29G  -0.001000       12.0110           0
      44 GEM  1    AB8  C30G C30G   0.268000       12.0110           0
      45 GEM  1    AB8  C31G C31G  -0.278000       12.0110           0
      46 GEM  1    AB8  H11G H11G   0.162000        1.0080           0
      47 GEM  1    AB8  H12G H12G   0.147000        1.0080           0
      48 GEM  1    AB8  H13G H13G  -0.025000        1.0080           0
      49 GEM  1    AB8  H14G H14G  -0.013000        1.0080           0
      50 GEM  1    AB8  H15G H15G  -0.027000        1.0080           0
      51 GEM  1    AB8  H16G H16G  -0.026000        1.0080           0
      52 GEM  1    AB8  H17G H17G  -0.019000        1.0080           0
      53 GEM  1    AB8  H18G H18G  -0.021000        1.0080           0
      54 GEM  1    AB8  H19G H19G   0.142000        1.0080           0
      55 GEM  1    AB8  H20G H20G   0.144000        1.0080           0
      56 GEM  1    AB8  H21G H21G   0.079000        1.0080           0
      57 GEM  1    AB8  H22G H22G   0.034000        1.0080           0
      58 GEM  1    AB8  H23G H23G   0.014000        1.0080           0
      59 GEM  1    AB8  H24G H24G  -0.010000        1.0080           0
      60 GEM  1    AB8  H25G H25G  -0.013000        1.0080           0
      61 GEM  1    AB8  H26G H26G   0.001000        1.0080           0
      62 GEM  1    AB8  H27G H27G  -0.068000        1.0080           0
      63 GEM  1    AB8  H28G H28G  -0.064000        1.0080           0
      64 GEM  1    AB8  H29G H29G  -0.007000        1.0080           0
      65 GEM  1    AB8  H30G H30G  -0.013000        1.0080           0
      66 GEM  1    AB8  H31G H31G  -0.035000        1.0080           0
      67 GEM  1    AB8  H32G H32G  -0.036000        1.0080           0
      68 GEM  1    AB8  H33G H33G  -0.056000        1.0080           0
      69 GEM  1    AB8  H34G H34G  -0.056000        1.0080           0
      70 GEM  1    AB8  H35G H35G   0.050000        1.0080           0
      71 GEM  1    AB8  H36G H36G   0.051000        1.0080           0
      72 GEM  1    AB8  H37G H37G   0.056000        1.0080           0
      73 GEM  1    AB8  H38G H38G   0.092000        1.0080           0
      74 GEM  1    AB8  H39G H39G   0.095000        1.0080           0
      75 GEM  1    AB8  H40G H40G   0.022000        1.0080           0
      76 GEM  1    AB8  H41G H41G   0.021000        1.0080           0
      77 GEM  1    AB8  H42G H42G  -0.008000        1.0080           0
      78 GEM  1    AB8  H43G H43G  -0.009000        1.0080           0
      79 GEM  1    AB8  H44G H44G  -0.045000        1.0080           0
      80 GEM  1    AB8  H45G H45G  -0.046000        1.0080           0
      81 GEM  1    AB8  H46G H46G  -0.029000        1.0080           0
      82 GEM  1    AB8  H47G H47G  -0.028000        1.0080           0
      83 GEM  1    AB8  H48G H48G  -0.014000        1.0080           0
      84 GEM  1    AB8  H49G H49G  -0.015000        1.0080           0
      85 GEM  1    AB8  H50G H50G  -0.059000        1.0080           0
      86 GEM  1    AB8  H51G H51G  -0.058000        1.0080           0
      87 GEM  1    AB8  H52G H52G   0.052000        1.0080           0
      88 GEM  1    AB8  H53G H53G   0.052000        1.0080           0
      89 GEM  1    AB8  H54G H54G   0.058000        1.0080           0
      90 GEM  1    AB8  C32G C32G   0.166000       12.0110           0
      91 GEM  1    AB8  C33G C33G  -0.047000       12.0110           0
      92 GEM  1    AB8  C34G C34G   0.023000       12.0110           0
      93 GEM  1    AB8  H55G H55G  -0.050000        1.0080           0
      94 GEM  1    AB8  H56G H56G  -0.049000        1.0080           0
      95 GEM  1    AB8  H57G H57G  -0.008000        1.0080           0
      96 GEM  1    AB8  H58G H58G  -0.006000        1.0080           0
      97 GEM  1    AB8  H59G H59G  -0.003000        1.0080           0
      98 GEM  1    AB8  H60G H60G  -0.003000        1.0080           0
      99 GEM  1    AB8  C35G C35G   0.080000       12.0110           0
     100 GEM  1    AB8  H61G H61G  -0.010000        1.0080           0
     101 GEM  1    AB8  H62G H62G  -0.019000        1.0080           0
     102 GEM  1    AB8  C36G C36G  -0.068000       12.0110           0
     103 GEM  1    AB8  C37G C37G   0.147000       12.0110           0
     104 GEM  1    AB8  C38G C38G   0.059000       12.0110           0
     105 GEM  1    AB8  H63G H63G  -0.003000        1.0080           0
     106 GEM  1    AB8  H64G H64G  -0.005000        1.0080           0
     107 GEM  1    AB8  H65G H65G  -0.044000        1.0080           0
     108 GEM  1    AB8  H66G H66G  -0.046000        1.0080           0
     109 GEM  1    AB8  H67G H67G  -0.032000        1.0080           0
     110 GEM  1    AB8  H68G H68G  -0.031000        1.0080           0

     111 !NBOND: bonds
       1       2       1       6       1      46       1      47
       2      48       2      49       2      99       3      50
       3      51       3      90       3     104       4       5
       4      52       4      53       4      92       5       7
       5      54       5      55       6      18       6      19
       7       8       7       9       8      12       8      13
       9      10       9      14      10      11      10      15
      11      12      11      16      12      17      16      29
      16      38      18      22      18      23      19      20
      19      24      20      21      20      25      21      22
      21      26      22      27      26      28      26      30
      30      31      30      56      30      57      31      32
      31      58      31      59      32      33      32      60
      32      61      33      34      33      62      33      63
      34      35      34      64      34      65      35      36
      35      66      35      67      36      37      36      68
      36      69      37      70      37      71      37      72
      38      39      38      73      38      74      39      40
      39      75      39      76      40      41      40      77
      40      78      41      42      41      79      41      80
      42      43      42      81      42      82      43      44
      43      83      43      84      44      45      44      85
      44      86      45      87      45      88      45      89
      90      91      90      93      90      94      91      92
      91      95      91      96      92      97      92      98
      99     100      99     101      99     102     102     103
     102     105     102     106     103     104     103     107
     103     108     104     109     104     110

     210 !NTHETA: angles
       1       2      48       1       2      49       1       2      99
       1       6      18       1       6      19       2       1       6
       2       1      46       2       1      47       2      99     100
       2      99     101       2      99     102       3      90      91
       3      90      93       3      90      94       3     104     103
       3     104     109       3     104     110       4       5       7
       4       5      54       4       5      55       4      92      91
       4      92      97       4      92      98       5       4      52
       5       4      53       5       4      92       5       7       8
       5       7       9       6       1      46       6       1      47
       6      18      22       6      18      23       6      19      20
       6      19      24       7       5      54       7       5      55
       7       8      12       7       8      13       7       9      10
       7       9      14       8       7       9       8      12      11
       8      12      17       9      10      11       9      10      15
      10       9      14      10      11      12      10      11      16
      11      10      15      11      12      17      11      16      29
      11      16      38      12       8      13      12      11      16
      16      38      39      16      38      73      16      38      74
      18       6      19      18      22      21      18      22      27
      19      20      21      19      20      25      20      19      24
      20      21      22      20      21      26      21      20      25
      21      22      27      21      26      28      21      26      30
      22      18      23      22      21      26      26      30      31
      26      30      56      26      30      57      28      26      30
      29      16      38      30      31      32      30      31      58
      30      31      59      31      30      56      31      30      57
      31      32      33      31      32      60      31      32      61
      32      31      58      32      31      59      32      33      34
      32      33      62      32      33      63      33      32      60
      33      32      61      33      34      35      33      34      64
      33      34      65      34      33      62      34      33      63
      34      35      36      34      35      66      34      35      67
      35      34      64      35      34      65      35      36      37
      35      36      68      35      36      69      36      35      66
      36      35      67      36      37      70      36      37      71
      36      37      72      37      36      68      37      36      69
      38      39      40      38      39      75      38      39      76
      39      38      73      39      38      74      39      40      41
      39      40      77      39      40      78      40      39      75
      40      39      76      40      41      42      40      41      79
      40      41      80      41      40      77      41      40      78
      41      42      43      41      42      81      41      42      82
      42      41      79      42      41      80      42      43      44
      42      43      83      42      43      84      43      42      81
      43      42      82      43      44      45      43      44      85
      43      44      86      44      43      83      44      43      84
      44      45      87      44      45      88      44      45      89
      45      44      85      45      44      86      46       1      47
      48       2      49      48       2      99      49       2      99
      50       3      51      50       3      90      50       3     104
      51       3      90      51       3     104      52       4      53
      52       4      92      53       4      92      54       5      55
      56      30      57      58      31      59      60      32      61
      62      33      63      64      34      65      66      35      67
      68      36      69      70      37      71      70      37      72
      71      37      72      73      38      74      75      39      76
      77      40      78      79      41      80      81      42      82
      83      43      84      85      44      86      87      45      88
      87      45      89      88      45      89      90       3     104
      90      91      92      90      91      95      90      91      96
      91      90      93      91      90      94      91      92      97
      91      92      98      92      91      95      92      91      96
      93      90      94      95      91      96      97      92      98
      99     102     103      99     102     105      99     102     106
     100      99     101     100      99     102     101      99     102
     102     103     104     102     103     107     102     103     108
     103     102     105     103     102     106     103     104     109
     103     104     110     104     103     107     104     103     108
     105     102     106     107     103     108     109     104     110

     305 !NPHI: dihedrals
       1       2      99     100       1       2      99     101
       1       2      99     102       1       6      18      22
       1       6      18      23       1       6      19      20
       1       6      19      24       2       1       6      18
       2       1       6      19       2      99     102     103
       2      99     102     105       2      99     102     106
       3      90      91      92       3      90      91      95
       3      90      91      96       4       5       7       8
       4       5       7       9       5       4      92      91
       5       4      92      97       5       4      92      98
       5       7       8      12       5       7       8      13
       5       7       9      10       5       7       9      14
       6       1       2      48       6       1       2      49
       6       1       2      99       6      18      22      21
       6      18      22      27       6      19      20      21
       6      19      20      25       7       8      12      11
       7       8      12      17       7       9      10      11
       7       9      10      15       8       7       9      10
       8       7       9      14       9       7       8      12
       9       7       8      13       9      10      11      12
       9      10      11      16      10      11      12       8
      10      11      12      17      10      11      16      29
      10      11      16      38      11      16      38      39
      11      16      38      73      11      16      38      74
      12      11      16      29      12      11      16      38
      13       8      12      11      13       8      12      17
      14       9      10      11      14       9      10      15
      15      10      11      12      15      10      11      16
      16      11      12       8      16      11      12      17
      16      38      39      40      16      38      39      75
      16      38      39      76      18       6      19      20
      18       6      19      24      19       6      18      22
      19       6      18      23      19      20      21      22
      19      20      21      26      20      21      22      18
      20      21      22      27      20      21      26      28
      20      21      26      30      21      26      30      31
      21      26      30      56      21      26      30      57
      22      21      26      28      22      21      26      30
      23      18      22      21      23      18      22      27
      24      19      20      21      24      19      20      25
      25      20      21      22      25      20      21      26
      26      21      22      18      26      21      22      27
      26      30      31      32      26      30      31      58
      26      30      31      59      28      26      30      31
      28      26      30      56      28      26      30      57
      29      16      38      39      29      16      38      73
      29      16      38      74      30      31      32      33
      30      31      32      60      30      31      32      61
      31      32      33      34      31      32      33      62
      31      32      33      63      32      33      34      35
      32      33      34      64      32      33      34      65
      33      34      35      36      33      34      35      66
      33      34      35      67      34      35      36      37
      34      35      36      68      34      35      36      69
      35      36      37      70      35      36      37      71
      35      36      37      72      38      39      40      41
      38      39      40      77      38      39      40      78
      39      40      41      42      39      40      41      79
      39      40      41      80      40      41      42      43
      40      41      42      81      40      41      42      82
      41      42      43      44      41      42      43      83
      41      42      43      84      42      43      44      45
      42      43      44      85      42      43      44      86
      43      44      45      87      43      44      45      88
      43      44      45      89      46       1       2      48
      46       1       2      49      46       1       2      99
      46       1       6      18      46       1       6      19
      47       1       2      48      47       1       2      49
      47       1       2      99      47       1       6      18
      47       1       6      19      48       2      99     100
      48       2      99     101      48       2      99     102
      49       2      99     100      49       2      99     101
      49       2      99     102      50       3      90      91
      50       3      90      93      50       3      90      94
      50       3     104     103      50       3     104     109
      50       3     104     110      51       3      90      91
      51       3      90      93      51       3      90      94
      51       3     104     103      51       3     104     109
      51       3     104     110      52       4       5       7
      52       4       5      54      52       4       5      55
      52       4      92      91      52       4      92      97
      52       4      92      98      53       4       5       7
      53       4       5      54      53       4       5      55
      53       4      92      91      53       4      92      97
      53       4      92      98      54       5       7       8
      54       5       7       9      55       5       7       8
      55       5       7       9      56      30      31      32
      56      30      31      58      56      30      31      59
      57      30      31      32      57      30      31      58
      57      30      31      59      58      31      32      33
      58      31      32      60      58      31      32      61
      59      31      32      33      59      31      32      60
      59      31      32      61      60      32      33      34
      60      32      33      62      60      32      33      63
      61      32      33      34      61      32      33      62
      61      32      33      63      62      33      34      35
      62      33      34      64      62      33      34      65
      63      33      34      35      63      33      34      64
      63      33      34      65      64      34      35      36
      64      34      35      66      64      34      35      67
      65      34      35      36      65      34      35      66
      65      34      35      67      66      35      36      37
      66      35      36      68      66      35      36      69
      67      35      36      37      67      35      36      68
      67      35      36      69      68      36      37      70
      68      36      37      71      68      36      37      72
      69      36      37      70      69      36      37      71
      69      36      37      72      73      38      39      40
      73      38      39      75      73      38      39      76
      74      38      39      40      74      38      39      75
      74      38      39      76      75      39      40      41
      75      39      40      77      75      39      40      78
      76      39      40      41      76      39      40      77
      76      39      40      78      77      40      41      42
      77      40      41      79      77      40      41      80
      78      40      41      42      78      40      41      79
      78      40      41      80      79      41      42      43
      79      41      42      81      79      41      42      82
      80      41      42      43      80      41      42      81
      80      41      42      82      81      42      43      44
      81      42      43      83      81      42      43      84
      82      42      43      44      82      42      43      83
      82      42      43      84      83      43      44      45
      83      43      44      85      83      43      44      86
      84      43      44      45      84      43      44      85
      84      43      44      86      85      44      45      87
      85      44      45      88      85      44      45      89
      86      44      45      87      86      44      45      88
      86      44      45      89      90       3     104     103
      90       3     104     109      90       3     104     110
      90      91      92       4      90      91      92      97
      90      91      92      98      92       4       5       7
      92       4       5      54      92       4       5      55
      93      90      91      92      93      90      91      95
      93      90      91      96      94      90      91      92
      94      90      91      95      94      90      91      96
      95      91      92       4      95      91      92      97
      95      91      92      98      96      91      92       4
      96      91      92      97      96      91      92      98
      99     102     103     104      99     102     103     107
      99     102     103     108     100      99     102     103
     100      99     102     105     100      99     102     106
     101      99     102     103     101      99     102     105
     101      99     102     106     102     103     104       3
     102     103     104     109     102     103     104     110
     104       3      90      91     104       3      90      93
     104       3      90      94     105     102     103     104
     105     102     103     107     105     102     103     108
     106     102     103     104     106     102     103     107
     106     102     103     108     107     103     104       3
     107     103     104     109     107     103     104     110
     108     103     104       3     108     103     104     109
     108     103     104     110

       0 !NIMPHI: impropers


       0 !NDON: donors


       0 !NACC: acceptors


       0 !NNB

       0       0       0       0       0       0       0       0
       0       0       0       0       0       0       0       0
       0       0       0       0       0       0       0       0
       0       0       0       0       0       0       0       0
       0       0       0       0       0       0       0       0
       0       0       0       0       0       0       0       0
       0       0       0       0       0       0       0       0
       0       0       0       0       0       0       0       0
       0       0       0       0       0       0       0       0
       0       0       0       0       0       0       0       0
       0       0       0       0       0       0       0       0
       0       0       0       0       0       0       0       0
       0       0       0       0       0       0       0       0
       0       0       0       0       0       0

       1       0 !NGRP
       0       0       0
