# Supplementary material for: A Systematic Approach: Molecular Dynamics Study and Parametrisation of Gemini Type Cationic Surfactants
Source: Int J Mol Sci. 2021 Oct 10;22(20):10939. doi: 10.3390/ijms222010939 (PMC8536075; doi:10.3390/ijms222010939)
Supplement: Supplementary file 1 [file ijms-22-10939-s001.zip › Force_fields/Alk12_09/Alk12_09.par]

!>>>>>> Combined CHARMM All-Hydrogen Parameter File for <<<<<<<<<
!>>>>>>>>> CHARMM22 Proteins and CHARMM27 Lipids <<<<<<<<<<
!from
!>>>> CHARMM22 All-Hydrogen Parameter File for Proteins <<<<<<<<<<
!>>>>>>>>>>>>>>>>>>>>>> August 1999 <<<<<<<<<<<<<<<<<<<<<<<<<<<<<
!>>>>>>> Direct comments to Alexander D. MacKerell Jr. <<<<<<<<<
!>>>>>> 410-706-7442 or email: alex,mmiris.ab.umd.edu  <<<<<<<<<
!and !  \\\ CHARMM27 All-Hydrogen Lipid Parameter File ///////
!  \\\\\\\\\ Developmental /////////////////////////
!              Alexander D. MacKerell Jr.
!                     August 1999
! All comments to ADM jr.  email:alex,mmiris.ab.umd.edu
!              telephone: 410-706-7442
!


! +++++++++++++++++++++++++++++++++++++++++++++++++++++++++++++++++++++++++++++
! + Residue topologies/parameters generated by PARATOOL.                      +
! +                                                                           +
! + PARATOOL is an interactive tool for generation of force field parameters. +
! + and can be obtained free of charge from                                   +
! + http://bioinf.charite.de/biophys/paratool                                 +
! +                                                                           +
! + Author:                                                                   +
! + Jan Saam                                                                  +
! + Institute of Biochemistry                                                 +
! + Charite Berlin                                                            +
! + Germany                                                                   +
! + saam@charite.de                                                           +
! +                                                                           +
! + CITATION:                                                                 +
! + If you use PARATOOL or topologies/parameters generated by this program,   +
! + please cite the following work:                                           +
! + Saam, et al. (2006), ...                                                  +
! +++++++++++++++++++++++++++++++++++++++++++++++++++++++++++++++++++++++++++++


! Parameters for components A0L
! To be used in combination with:
! [DEFAULTDIR]/par_all27_prot_lipid_na.inp


BONDS
!
!V(bond) = Kb(b - b0)**2
!
!Kb: kcal/mole/A**2
!b0: A
!
!atom type   Kb         b0
!

C1G  C2G     286.138    1.5354
C1G  H1G     334.081    1.1009
C1G  H2G     334.141    1.1009
C1G  C40G    285.695    1.5350
C2G  C3G     285.650    1.5352
C2G  H3G     333.561    1.1011
C2G  H4G     333.516    1.1011
C3G  C4G     285.433    1.5353
C3G  H5G     332.789    1.1013
C3G  H6G     332.868    1.1013
C4G  C5G     285.386    1.5353
C4G  H7G     332.718    1.1014
C4G  H8G     332.656    1.1014
C5G  C6G     285.430    1.5353
C5G  H9G     332.635    1.1014
C5G  H10G    332.743    1.1014
C6G  C7G     285.653    1.5352
C6G  H11G    332.860    1.1013
C6G  H12G    332.790    1.1013
C7G  C8G     286.095    1.5354
C7G  H13G    333.488    1.1011
C7G  H14G    333.580    1.1011
C8G  C9G     285.709    1.5350
C8G  H15G    334.145    1.1009
C8G  H16G    334.094    1.1009
C9G  C10G    284.637    1.5321
C9G  H17G    325.909    1.1022
C9G  H18G    325.913    1.1022
C10G N2G     301.139    1.4842
C10G H19G    313.642    1.1029
C10G H20G    313.995    1.1028
N1G  C11G    420.978    1.3600
N1G  C12G    413.015    1.3640
N1G  C39G    301.312    1.4842
N2G  C13G    420.962    1.3601
N2G  C14G    412.111    1.3640
C11G C15G    464.046    1.3723
C11G H21G    360.293    1.0894
C12G C16G    472.957    1.3686
C12G H22G    360.677    1.0892
C13G C18G    464.107    1.3723
C13G H23G    360.330    1.0894
C14G C17G    473.013    1.3685
C14G H24G    360.602    1.0893
C15G C19G    364.974    1.4267
C15G H25G    365.197    1.0870
C16G C19G    362.935    1.4284
C16G H26G    358.034    1.0899
C17G C20G    364.040    1.4285
C17G H27G    358.015    1.0899
C18G C20G    363.569    1.4267
C18G H28G    365.150    1.0870
C19G N3G     541.059    1.3404
C20G N4G     539.915    1.3405
N3G  C21G    326.782    1.4650
N3G  H29G    364.380    1.0341
N4G  C30G    327.098    1.4651
N4G  H30G    364.486    1.0341
C21G C22G    278.748    1.5366
C21G H31G    311.626    1.1039
C21G H32G    314.732    1.1027
C22G C23G    285.493    1.5348
C22G H33G    326.303    1.1020
C22G H34G    326.264    1.1021
C23G C24G    285.757    1.5354
C23G H35G    333.252    1.1012
C23G H36G    333.364    1.1011
C24G C25G    285.438    1.5353
C24G H37G    333.160    1.1012
C24G H38G    333.320    1.1011
C25G C26G    285.344    1.5354
C25G H39G    332.731    1.1014
C25G H40G    332.724    1.1014
C26G C27G    285.512    1.5352
C26G H41G    332.601    1.1014
C26G H42G    332.636    1.1014
C27G C28G    285.714    1.5352
C27G H43G    332.338    1.1016
C27G H44G    332.346    1.1016
C28G C29G    290.292    1.5339
C28G H45G    334.392    1.1006
C28G H46G    334.411    1.1006
C29G H47G    343.446    1.0983
C29G H48G    343.448    1.0983
C29G H71G    345.378    1.0975
C30G C31G    278.477    1.5365
C30G H49G    314.603    1.1027
C30G H50G    311.774    1.1039
C31G C32G    285.326    1.5348
C31G H51G    326.290    1.1020
C31G H52G    326.314    1.1020
C32G C33G    285.799    1.5354
C32G H53G    333.303    1.1012
C32G H54G    333.204    1.1012
C33G C34G    285.322    1.5353
C33G H55G    333.273    1.1011
C33G H56G    333.128    1.1012
C34G C35G    285.391    1.5354
C34G H57G    332.669    1.1014
C34G H58G    332.683    1.1014
C35G C36G    285.399    1.5352
C35G H59G    332.589    1.1014
C35G H60G    332.566    1.1014
C36G C37G    285.736    1.5352
C36G H61G    332.308    1.1016
C36G H62G    332.302    1.1016
C37G C38G    290.265    1.5339
C37G H63G    334.364    1.1006
C37G H64G    334.353    1.1006
C38G H65G    343.450    1.0983
C38G H66G    343.433    1.0983
C38G H72G    345.363    1.0975
C39G C40G    284.802    1.5321
C39G H67G    313.702    1.1029
C39G H68G    314.019    1.1028
C40G H69G    325.940    1.1022
C40G H70G    325.828    1.1022


ANGLES
!
!V(angle) = Ktheta(Theta - Theta0)**2
!
!V(Urey-Bradley) = Kub(S - S0)**2
!
!Ktheta: kcal/mole/rad**2
!Theta0: degrees
!Kub: kcal/mole/A**2 (Urey-Bradley)
!S0: A
!
!atom types        Ktheta    Theta0    Kub      S0
!

C2G  C1G  H1G      13.908    109.27
C2G  C1G  H2G      14.054    109.28
C2G  C1G  C40G     37.458    112.99
H1G  C1G  H2G       5.282    106.42
H1G  C1G  C40G     14.073    109.27
H2G  C1G  C40G     14.094    109.40
C1G  C2G  C3G      37.563    113.38
C1G  C2G  H3G      14.088    109.19
C1G  C2G  H4G      14.122    109.19
C3G  C2G  H3G      14.022    109.33
C3G  C2G  H4G      14.051    109.20
H3G  C2G  H4G       5.258    106.32
C2G  C3G  C4G      37.260    113.53
C2G  C3G  H5G      14.049    109.13
C2G  C3G  H6G      14.109    109.26
C4G  C3G  H5G      13.992    109.21
C4G  C3G  H6G      14.090    109.21
H5G  C3G  H6G       5.240    106.25
C3G  C4G  C5G      37.158    113.55
C3G  C4G  H7G      14.050    109.20
C3G  C4G  H8G      14.039    109.19
C5G  C4G  H7G      14.013    109.27
C5G  C4G  H8G      14.085    109.13
H7G  C4G  H8G       5.235    106.24
C4G  C5G  C6G      36.990    113.59
C4G  C5G  H9G      13.983    109.12
C4G  C5G  H10G     14.097    109.26
C6G  C5G  H9G      14.010    109.18
C6G  C5G  H10G     14.068    109.20
H9G  C5G  H10G      5.229    106.23
C5G  C6G  C7G      36.911    113.49
C5G  C6G  H11G     14.033    109.23
C5G  C6G  H12G     13.968    109.21
C7G  C6G  H11G     13.970    109.28
C7G  C6G  H12G     14.087    109.13
H11G C6G  H12G      5.234    106.26
C6G  C7G  C8G      36.894    113.42
C6G  C7G  H13G     13.887    109.18
C6G  C7G  H14G     14.052    109.33
C8G  C7G  H13G     14.055    109.17
C8G  C7G  H14G     14.056    109.19
H13G C7G  H14G      5.239    106.31
C7G  C8G  C9G      36.608    112.95
C7G  C8G  H15G     13.950    109.29
C7G  C8G  H16G     13.837    109.28
C9G  C8G  H15G     13.895    109.42
C9G  C8G  H16G     14.059    109.27
H15G C8G  H16G      5.265    106.42
C8G  C9G  C10G     35.711    111.67
C8G  C9G  H17G     13.156    109.73
C8G  C9G  H18G     13.380    109.84
C10G C9G  H17G     13.755    109.11
C10G C9G  H18G     13.762    109.20
H17G C9G  H18G      5.262    107.18
C9G  C10G N2G      42.098    111.96
C9G  C10G H19G     15.388    111.18
C9G  C10G H20G     15.329    111.13
N2G  C10G H19G     17.210    107.06
N2G  C10G H20G     17.388    106.93
H19G C10G H20G      6.136    108.36
C11G N1G  C12G     26.740    119.11
C11G N1G  C39G     38.158    120.51
C12G N1G  C39G     38.250    120.31
C10G N2G  C13G     38.475    120.49
C10G N2G  C14G     38.114    120.33
C13G N2G  C14G     26.715    119.11
N1G  C11G C15G     25.849    122.28
N1G  C11G H21G     27.414    115.84
C15G C11G H21G     24.691    121.88
N1G  C12G C16G     25.724    121.83
N1G  C12G H22G     27.274    115.93
C16G C12G H22G     24.526    122.24
N2G  C13G C18G     25.841    122.28
N2G  C13G H23G     27.429    115.85
C18G C13G H23G     24.701    121.88
N2G  C14G C17G     25.686    121.84
N2G  C14G H24G     27.240    115.92
C17G C14G H24G     24.506    122.24
C11G C15G C19G     24.290    119.97
C11G C15G H25G     24.260    118.60
C19G C15G H25G     23.733    121.43
C12G C16G C19G     24.653    120.45
C12G C16G H26G     23.717    119.39
C19G C16G H26G     23.651    120.16
C14G C17G C20G     24.657    120.46
C14G C17G H27G     23.706    119.39
C20G C17G H27G     23.639    120.15
C13G C18G C20G     24.299    119.99
C13G C18G H28G     24.265    118.59
C20G C18G H28G     23.736    121.42
C15G C19G C16G     25.057    116.34
C15G C19G N3G      46.839    123.36
C16G C19G N3G      44.695    120.30
C17G C20G C18G     25.013    116.33
C17G C20G N4G      43.801    120.30
C18G C20G N4G      45.852    123.37
C19G N3G  C21G     42.580    126.28
C19G N3G  H29G     31.620    116.89
C21G N3G  H29G     29.285    116.66
C20G N4G  C30G     42.009    126.34
C20G N4G  H30G     31.483    116.87
C30G N4G  H30G     29.132    116.66
N3G  C21G C22G     42.483    113.24
N3G  C21G H31G     17.741    108.90
N3G  C21G H32G     16.664    106.46
C22G C21G H31G     16.137    110.61
C22G C21G H32G     16.020    110.09
H31G C21G H32G      6.063    107.30
C21G C22G C23G     36.948    112.07
C21G C22G H33G     13.874    109.35
C21G C22G H34G     13.674    108.87
C23G C22G H33G     13.505    109.70
C23G C22G H34G     13.364    109.77
H33G C22G H34G      5.277    106.94
C22G C23G C24G     37.526    113.23
C22G C23G H35G     14.022    109.30
C22G C23G H36G     14.038    109.33
C24G C23G H35G     14.003    109.21
C24G C23G H36G     14.012    109.23
H35G C23G H36G      5.267    106.31
C23G C24G C25G     37.771    113.49
C23G C24G H37G     14.085    109.18
C23G C24G H38G     14.102    109.18
C25G C24G H37G     14.038    109.22
C25G C24G H38G     14.048    109.24
H37G C24G H38G      5.255    106.28
C24G C25G C26G     37.626    113.57
C24G C25G H39G     14.070    109.20
C24G C25G H40G     14.078    109.19
C26G C25G H39G     14.054    109.20
C26G C25G H40G     14.064    109.19
H39G C25G H40G      5.246    106.24
C25G C26G C27G     37.489    113.60
C25G C26G H41G     14.049    109.19
C25G C26G H42G     14.053    109.20
C27G C26G H41G     14.046    109.18
C27G C26G H42G     14.058    109.18
H41G C26G H42G      5.240    106.23
C26G C27G C28G     37.493    113.65
C26G C27G H43G     14.036    109.24
C26G C27G H44G     14.039    109.24
C28G C27G H43G     14.071    109.11
C28G C27G H44G     14.080    109.11
H43G C27G H44G      5.237    106.21
C27G C28G C29G     37.732    113.25
C27G C28G H45G     14.034    109.18
C27G C28G H46G     14.042    109.18
C29G C28G H45G     14.011    109.38
C29G C28G H46G     14.011    109.38
H45G C28G H46G      5.273    106.24
C28G C29G H47G     29.762    111.11
C28G C29G H48G     29.756    111.12
C28G C29G H71G     29.213    111.43
H47G C29G H48G     15.034    107.58
H47G C29G H71G     15.045    107.71
H48G C29G H71G     15.044    107.71
N4G  C30G C31G     42.270    113.25
N4G  C30G H49G     16.646    106.45
N4G  C30G H50G     17.717    108.90
C31G C30G H49G     15.979    110.08
C31G C30G H50G     16.167    110.60
H49G C30G H50G      6.048    107.31
C30G C31G C32G     36.813    112.03
C30G C31G H51G     13.656    108.88
C30G C31G H52G     13.830    109.35
C32G C31G H51G     13.333    109.78
C32G C31G H52G     13.464    109.72
H51G C31G H52G      5.274    106.95
C31G C32G C33G     37.144    113.26
C31G C32G H53G     13.990    109.33
C31G C32G H54G     13.981    109.29
C33G C32G H53G     13.987    109.22
C33G C32G H54G     13.971    109.20
H53G C32G H54G      5.255    106.31
C32G C33G C34G     37.530    113.46
C32G C33G H55G     14.070    109.18
C32G C33G H56G     14.051    109.19
C34G C33G H55G     14.004    109.24
C34G C33G H56G     13.995    109.23
H55G C33G H56G      5.250    106.28
C33G C34G C35G     37.214    113.58
C33G C34G H57G     14.027    109.19
C33G C34G H58G     14.020    109.19
C35G C34G H57G     14.029    109.19
C35G C34G H58G     14.017    109.19
H57G C34G H58G      5.234    106.24
C34G C35G C36G     37.302    113.59
C34G C35G H59G     14.027    109.20
C34G C35G H60G     14.026    109.20
C36G C35G H59G     14.023    109.18
C36G C35G H60G     14.011    109.19
H59G C35G H60G      5.237    106.23
C35G C36G C37G     37.212    113.65
C35G C36G H61G     14.001    109.24
C35G C36G H62G     13.998    109.24
C37G C36G H61G     14.050    109.11
C37G C36G H62G     14.045    109.11
H61G C36G H62G      5.230    106.21
C36G C37G C38G     37.674    113.25
C36G C37G H63G     14.029    109.18
C36G C37G H64G     14.031    109.18
C38G C37G H63G     14.005    109.38
C38G C37G H64G     14.002    109.38
H63G C37G H64G      5.271    106.24
C37G C38G H65G     29.748    111.12
C37G C38G H66G     29.747    111.11
C37G C38G H72G     29.208    111.43
H65G C38G H66G     15.032    107.58
H65G C38G H72G     15.043    107.71
H66G C38G H72G     15.042    107.71
N1G  C39G C40G     43.762    112.05
N1G  C39G H67G     17.500    106.92
N1G  C39G H68G     17.551    107.00
C40G C39G H67G     15.364    111.12
C40G C39G H68G     15.595    111.16
H67G C39G H68G      6.162    108.36
C1G  C40G C39G     36.733    111.62
C1G  C40G H69G     13.403    109.87
C1G  C40G H70G     13.379    109.73
C39G C40G H69G     13.773    109.17
C39G C40G H70G     13.860    109.17
H69G C40G H70G      5.289    107.18


DIHEDRALS
!
!V(dihedral) = Kchi(1 + cos(n(chi) - delta))
!
!Kchi: kcal/mole
!n: multiplicity
!delta: degrees
!
!atom types             Kchi     n    delta
!

H1G  C1G  C2G  C3G      0.4607   3      0.00
H1G  C1G  C2G  H3G      0.4698   3      0.00
H1G  C1G  C2G  H4G      0.4984   3      0.00
H2G  C1G  C2G  C3G      0.4613   3      0.00
H2G  C1G  C2G  H3G      0.4961   3      0.00
H2G  C1G  C2G  H4G      0.4678   3      0.00
C40G C1G  C2G  C3G      0.4708   3      0.00
C40G C1G  C2G  H3G      0.4604   3      0.00
C40G C1G  C2G  H4G      0.4630   3      0.00
C2G  C1G  C40G C39G     0.4647   3      0.00
C2G  C1G  C40G H69G     0.4569   3      0.00
C2G  C1G  C40G H70G     0.4615   3      0.00
H1G  C1G  C40G C39G     0.4667   3      0.00
H1G  C1G  C40G H69G     0.4736   3      0.00
H1G  C1G  C40G H70G     0.5023   3      0.00
H2G  C1G  C40G C39G     0.4689   3      0.00
H2G  C1G  C40G H69G     0.5008   3      0.00
H2G  C1G  C40G H70G     0.4738   3      0.00
C1G  C2G  C3G  C4G      0.4589   3      0.00
C1G  C2G  C3G  H5G      0.4570   3      0.00
C1G  C2G  C3G  H6G      0.4579   3      0.00
H3G  C2G  C3G  C4G      0.4531   3      0.00
H3G  C2G  C3G  H5G      0.4669   3      0.00
H3G  C2G  C3G  H6G      0.4954   3      0.00
H4G  C2G  C3G  C4G      0.4568   3      0.00
H4G  C2G  C3G  H5G      0.4961   3      0.00
H4G  C2G  C3G  H6G      0.4657   3      0.00
C2G  C3G  C4G  C5G      0.4612   3      0.00
C2G  C3G  C4G  H7G      0.4544   3      0.00
C2G  C3G  C4G  H8G      0.4584   3      0.00
H5G  C3G  C4G  C5G      0.4555   3      0.00
H5G  C3G  C4G  H7G      0.4653   3      0.00
H5G  C3G  C4G  H8G      0.4959   3      0.00
H6G  C3G  C4G  C5G      0.4570   3      0.00
H6G  C3G  C4G  H7G      0.4935   3      0.00
H6G  C3G  C4G  H8G      0.4644   3      0.00
C3G  C4G  C5G  C6G      0.4550   3      0.00
C3G  C4G  C5G  H9G      0.4546   3      0.00
C3G  C4G  C5G  H10G     0.4543   3      0.00
H7G  C4G  C5G  C6G      0.4527   3      0.00
H7G  C4G  C5G  H9G      0.4657   3      0.00
H7G  C4G  C5G  H10G     0.4942   3      0.00
H8G  C4G  C5G  C6G      0.4556   3      0.00
H8G  C4G  C5G  H9G      0.4951   3      0.00
H8G  C4G  C5G  H10G     0.4632   3      0.00
C4G  C5G  C6G  C7G      0.4566   3      0.00
C4G  C5G  C6G  H11G     0.4523   3      0.00
C4G  C5G  C6G  H12G     0.4581   3      0.00
H9G  C5G  C6G  C7G      0.4536   3      0.00
H9G  C5G  C6G  H11G     0.4640   3      0.00
H9G  C5G  C6G  H12G     0.4960   3      0.00
H10G C5G  C6G  C7G      0.4562   3      0.00
H10G C5G  C6G  H11G     0.4933   3      0.00
H10G C5G  C6G  H12G     0.4642   3      0.00
C5G  C6G  C7G  C8G      0.4562   3      0.00
C5G  C6G  C7G  H13G     0.4555   3      0.00
C5G  C6G  C7G  H14G     0.4540   3      0.00
H11G C6G  C7G  C8G      0.4560   3      0.00
H11G C6G  C7G  H13G     0.4667   3      0.00
H11G C6G  C7G  H14G     0.4951   3      0.00
H12G C6G  C7G  C8G      0.4575   3      0.00
H12G C6G  C7G  H13G     0.4961   3      0.00
H12G C6G  C7G  H14G     0.4630   3      0.00
C6G  C7G  C8G  C9G      0.4566   3      0.00
C6G  C7G  C8G  H15G     0.4539   3      0.00
C6G  C7G  C8G  H16G     0.4607   3      0.00
H13G C7G  C8G  C9G      0.4556   3      0.00
H13G C7G  C8G  H15G     0.4660   3      0.00
H13G C7G  C8G  H16G     0.4984   3      0.00
H14G C7G  C8G  C9G      0.4595   3      0.00
H14G C7G  C8G  H15G     0.4957   3      0.00
H14G C7G  C8G  H16G     0.4671   3      0.00
C7G  C8G  C9G  C10G     0.4599   3      0.00
C7G  C8G  C9G  H17G     0.4591   3      0.00
C7G  C8G  C9G  H18G     0.4559   3      0.00
H15G C8G  C9G  C10G     0.4666   3      0.00
H15G C8G  C9G  H17G     0.4721   3      0.00
H15G C8G  C9G  H18G     0.5005   3      0.00
H16G C8G  C9G  C10G     0.4674   3      0.00
H16G C8G  C9G  H17G     0.5014   3      0.00
H16G C8G  C9G  H18G     0.4677   3      0.00
C8G  C9G  C10G N2G      0.5231   3      0.00
C8G  C9G  C10G H19G     0.4878   3      0.00
C8G  C9G  C10G H20G     0.5005   3      0.00
H17G C9G  C10G N2G      0.5188   3      0.00
H17G C9G  C10G H19G     0.4949   3      0.00
H17G C9G  C10G H20G     0.5370   3      0.00
H18G C9G  C10G N2G      0.5252   3      0.00
H18G C9G  C10G H19G     0.5344   3      0.00
H18G C9G  C10G H20G     0.4974   3      0.00
C9G  C10G N2G  C13G     0.0863   6      0.00
C9G  C10G N2G  C14G     0.0864   6      0.00
H19G C10G N2G  C13G     0.0992   6      0.00
H19G C10G N2G  C14G     0.0975   6    144.62
H20G C10G N2G  C13G     0.0968   6      0.00
H20G C10G N2G  C14G     0.0979   6      0.00
C12G N1G  C11G C15G     0.5020   2    180.00
C12G N1G  C11G H21G     0.4673   2    180.00
C39G N1G  C11G C15G     0.4468   2    180.00
C39G N1G  C11G H21G     0.4366   2    180.00
C11G N1G  C12G C16G     0.5054   2    180.00
C11G N1G  C12G H22G     0.4586   2    180.00
C39G N1G  C12G C16G     0.4459   2    180.00
C39G N1G  C12G H22G     0.4268   2    180.00
C11G N1G  C39G C40G     0.0856   6      0.00
C11G N1G  C39G H67G     0.0990   6      0.00
C11G N1G  C39G H68G     0.0968   6      0.00
C12G N1G  C39G C40G     0.0883   6      0.00
C12G N1G  C39G H67G     0.0972   6      0.00
C12G N1G  C39G H68G     0.1005   6      0.00
C10G N2G  C13G C18G     0.4307   2    180.00
C10G N2G  C13G H23G     0.4280   2    180.00
C14G N2G  C13G C18G     0.5061   2    180.00
C14G N2G  C13G H23G     0.4673   2    180.00
C10G N2G  C14G C17G     0.4132   2    180.00
C10G N2G  C14G H24G     0.4197   2    180.00
C13G N2G  C14G C17G     0.4975   2    180.00
C13G N2G  C14G H24G     0.4592   2    180.00
N1G  C11G C15G C19G     0.6079   2    180.00
N1G  C11G C15G H25G     0.6188   2    180.00
H21G C11G C15G C19G     0.5944   2    180.00
H21G C11G C15G H25G     0.6478   2    180.00
N1G  C12G C16G C19G     0.6007   2    180.00
N1G  C12G C16G H26G     0.6309   2    180.00
H22G C12G C16G C19G     0.5934   2    180.00
H22G C12G C16G H26G     0.6509   2    180.00
N2G  C13G C18G C20G     0.6074   2    180.00
N2G  C13G C18G H28G     0.6172   2    180.00
H23G C13G C18G C20G     0.5847   2    180.00
H23G C13G C18G H28G     0.6482   2    180.00
N2G  C14G C17G C20G     0.6027   2    180.00
N2G  C14G C17G H27G     0.6222   2    180.00
H24G C14G C17G C20G     0.5923   2    180.00
H24G C14G C17G H27G     0.6510   2    180.00
C11G C15G C19G C16G     0.4280   2    180.00
C11G C15G C19G N3G      0.5212   2    180.00
H25G C15G C19G C16G     0.4725   2    180.00
H25G C15G C19G N3G      0.5639   2    180.00
C12G C16G C19G C15G     0.4191   2    180.00
C12G C16G C19G N3G      0.4883   2    180.00
H26G C16G C19G C15G     0.4621   2    180.00
H26G C16G C19G N3G      0.5740   2    180.00
C14G C17G C20G C18G     0.4226   2    180.00
C14G C17G C20G N4G      0.4723   2    180.00
H27G C17G C20G C18G     0.4617   2    180.00
H27G C17G C20G N4G      0.5674   2    180.00
C13G C18G C20G C17G     0.4184   2    180.00
C13G C18G C20G N4G      0.4890   2    180.00
H28G C18G C20G C17G     0.4743   2    180.00
H28G C18G C20G N4G      0.5610   2    180.00
C15G C19G N3G  C21G     0.4572   2    180.00
C15G C19G N3G  H29G     0.5984   2    180.00
C16G C19G N3G  C21G     0.5271   2    180.00
C16G C19G N3G  H29G     0.5128   2    180.00
C17G C20G N4G  C30G     0.5256   2    180.00
C17G C20G N4G  H30G     0.5169   2    180.00
C18G C20G N4G  C30G     0.4735   2    180.00
C18G C20G N4G  H30G     0.6019   2    180.00
C19G N3G  C21G C22G     0.0918   6    264.82
C19G N3G  C21G H31G     0.0964   6    141.33
C19G N3G  C21G H32G     0.1063   6      0.00
H29G N3G  C21G C22G     0.0828   6      0.00
H29G N3G  C21G H31G     0.0977   6      0.00
H29G N3G  C21G H32G     0.0973   6      0.00
C20G N4G  C30G C31G     0.0900   6     94.67
C20G N4G  C30G H49G     0.1055   6      0.00
C20G N4G  C30G H50G     0.0959   6    218.17
H30G N4G  C30G C31G     0.0831   6      0.00
H30G N4G  C30G H49G     0.0974   6      0.00
H30G N4G  C30G H50G     0.0978   6      0.00
N3G  C21G C22G C23G     0.4898   3      0.00
N3G  C21G C22G H33G     0.5004   3      0.00
N3G  C21G C22G H34G     0.5031   3      0.00
H31G C21G C22G C23G     0.4826   3      0.00
H31G C21G C22G H33G     0.5248   3      0.00
H31G C21G C22G H34G     0.4895   3      0.00
H32G C21G C22G C23G     0.4810   3      0.00
H32G C21G C22G H33G     0.4867   3      0.00
H32G C21G C22G H34G     0.5237   3      0.00
C21G C22G C23G C24G     0.4392   3      0.00
C21G C22G C23G H35G     0.4574   3      0.00
C21G C22G C23G H36G     0.4569   3      0.00
H33G C22G C23G C24G     0.4530   3      0.00
H33G C22G C23G H35G     0.4696   3      0.00
H33G C22G C23G H36G     0.4975   3      0.00
H34G C22G C23G C24G     0.4518   3      0.00
H34G C22G C23G H35G     0.4967   3      0.00
H34G C22G C23G H36G     0.4682   3      0.00
C22G C23G C24G C25G     0.4363   3      0.00
C22G C23G C24G H37G     0.4517   3      0.00
C22G C23G C24G H38G     0.4520   3      0.00
H35G C23G C24G C25G     0.4510   3      0.00
H35G C23G C24G H37G     0.4671   3      0.00
H35G C23G C24G H38G     0.4950   3      0.00
H36G C23G C24G C25G     0.4515   3      0.00
H36G C23G C24G H37G     0.4950   3      0.00
H36G C23G C24G H38G     0.4669   3      0.00
C23G C24G C25G C26G     0.4377   3      0.00
C23G C24G C25G H39G     0.4512   3      0.00
C23G C24G C25G H40G     0.4516   3      0.00
H37G C24G C25G C26G     0.4507   3      0.00
H37G C24G C25G H39G     0.4657   3      0.00
H37G C24G C25G H40G     0.4943   3      0.00
H38G C24G C25G C26G     0.4511   3      0.00
H38G C24G C25G H39G     0.4942   3      0.00
H38G C24G C25G H40G     0.4657   3      0.00
C24G C25G C26G C27G     0.4349   3      0.00
C24G C25G C26G H41G     0.4499   3      0.00
C24G C25G C26G H42G     0.4503   3      0.00
H39G C25G C26G C27G     0.4495   3      0.00
H39G C25G C26G H41G     0.4648   3      0.00
H39G C25G C26G H42G     0.4939   3      0.00
H40G C25G C26G C27G     0.4499   3      0.00
H40G C25G C26G H41G     0.4938   3      0.00
H40G C25G C26G H42G     0.4648   3      0.00
C25G C26G C27G C28G     0.4343   3      0.00
C25G C26G C27G H43G     0.4496   3      0.00
C25G C26G C27G H44G     0.4497   3      0.00
H41G C26G C27G C28G     0.4490   3      0.00
H41G C26G C27G H43G     0.4643   3      0.00
H41G C26G C27G H44G     0.4935   3      0.00
H42G C26G C27G C28G     0.4493   3      0.00
H42G C26G C27G H43G     0.4934   3      0.00
H42G C26G C27G H44G     0.4643   3      0.00
C26G C27G C28G C29G     0.4359   3      0.00
C26G C27G C28G H45G     0.4499   3      0.00
C26G C27G C28G H46G     0.4501   3      0.00
H43G C27G C28G C29G     0.4514   3      0.00
H43G C27G C28G H45G     0.4641   3      0.00
H43G C27G C28G H46G     0.4944   3      0.00
H44G C27G C28G C29G     0.4515   3      0.00
H44G C27G C28G H45G     0.4944   3      0.00
H44G C27G C28G H46G     0.4641   3      0.00
C27G C28G C29G H47G     0.4464   3      0.00
C27G C28G C29G H48G     0.4464   3      0.00
C27G C28G C29G H71G     0.4544   3      0.00
H45G C28G C29G H47G     0.4631   3      0.00
H45G C28G C29G H48G     0.4892   3      0.00
H45G C28G C29G H71G     0.4680   3      0.00
H46G C28G C29G H47G     0.4892   3      0.00
H46G C28G C29G H48G     0.4633   3      0.00
H46G C28G C29G H71G     0.4680   3      0.00
N4G  C30G C31G C32G     0.4865   3      0.00
N4G  C30G C31G H51G     0.5025   3      0.00
N4G  C30G C31G H52G     0.4997   3      0.00
H49G C30G C31G C32G     0.4805   3      0.00
H49G C30G C31G H51G     0.5236   3      0.00
H49G C30G C31G H52G     0.4868   3      0.00
H50G C30G C31G C32G     0.4821   3      0.00
H50G C30G C31G H51G     0.4897   3      0.00
H50G C30G C31G H52G     0.5244   3      0.00
C30G C31G C32G C33G     0.4353   3      0.00
C30G C31G C32G H53G     0.4560   3      0.00
C30G C31G C32G H54G     0.4565   3      0.00
H51G C31G C32G C33G     0.4506   3      0.00
H51G C31G C32G H53G     0.4670   3      0.00
H51G C31G C32G H54G     0.4967   3      0.00
H52G C31G C32G C33G     0.4513   3      0.00
H52G C31G C32G H53G     0.4973   3      0.00
H52G C31G C32G H54G     0.4682   3      0.00
C31G C32G C33G C34G     0.4328   3      0.00
C31G C32G C33G H55G     0.4507   3      0.00
C31G C32G C33G H56G     0.4503   3      0.00
H53G C32G C33G C34G     0.4503   3      0.00
H53G C32G C33G H55G     0.4656   3      0.00
H53G C32G C33G H56G     0.4945   3      0.00
H54G C32G C33G C34G     0.4499   3      0.00
H54G C32G C33G H55G     0.4948   3      0.00
H54G C32G C33G H56G     0.4662   3      0.00
C32G C33G C34G C35G     0.4341   3      0.00
C32G C33G C34G H57G     0.4504   3      0.00
C32G C33G C34G H58G     0.4500   3      0.00
H55G C33G C34G C35G     0.4500   3      0.00
H55G C33G C34G H57G     0.4642   3      0.00
H55G C33G C34G H58G     0.4942   3      0.00
H56G C33G C34G C35G     0.4495   3      0.00
H56G C33G C34G H57G     0.4943   3      0.00
H56G C33G C34G H58G     0.4644   3      0.00
C33G C34G C35G C36G     0.4324   3      0.00
C33G C34G C35G H59G     0.4492   3      0.00
C33G C34G C35G H60G     0.4487   3      0.00
H57G C34G C35G C36G     0.4488   3      0.00
H57G C34G C35G H59G     0.4637   3      0.00
H57G C34G C35G H60G     0.4934   3      0.00
H58G C34G C35G C36G     0.4484   3      0.00
H58G C34G C35G H59G     0.4936   3      0.00
H58G C34G C35G H60G     0.4638   3      0.00
C34G C35G C36G C37G     0.4323   3      0.00
C34G C35G C36G H61G     0.4489   3      0.00
C34G C35G C36G H62G     0.4487   3      0.00
H59G C35G C36G C37G     0.4485   3      0.00
H59G C35G C36G H61G     0.4631   3      0.00
H59G C35G C36G H62G     0.4934   3      0.00
H60G C35G C36G C37G     0.4483   3      0.00
H60G C35G C36G H61G     0.4935   3      0.00
H60G C35G C36G H62G     0.4633   3      0.00
C35G C36G C37G C38G     0.4350   3      0.00
C35G C36G C37G H63G     0.4493   3      0.00
C35G C36G C37G H64G     0.4492   3      0.00
H61G C36G C37G C38G     0.4510   3      0.00
H61G C36G C37G H63G     0.4634   3      0.00
H61G C36G C37G H64G     0.4942   3      0.00
H62G C36G C37G C38G     0.4509   3      0.00
H62G C36G C37G H63G     0.4943   3      0.00
H62G C36G C37G H64G     0.4634   3      0.00
C36G C37G C38G H65G     0.4464   3      0.00
C36G C37G C38G H66G     0.4462   3      0.00
C36G C37G C38G H72G     0.4542   3      0.00
H63G C37G C38G H65G     0.4630   3      0.00
H63G C37G C38G H66G     0.4892   3      0.00
H63G C37G C38G H72G     0.4679   3      0.00
H64G C37G C38G H65G     0.4892   3      0.00
H64G C37G C38G H66G     0.4630   3      0.00
H64G C37G C38G H72G     0.4679   3      0.00
N1G  C39G C40G C1G      0.5534   3      0.00
N1G  C39G C40G H69G     0.5311   3      0.00
N1G  C39G C40G H70G     0.5330   3      0.00
H67G C39G C40G C1G      0.4984   3      0.00
H67G C39G C40G H69G     0.5025   3      0.00
H67G C39G C40G H70G     0.5366   3      0.00
H68G C39G C40G C1G      0.4991   3      0.00
H68G C39G C40G H69G     0.5348   3      0.00
H68G C39G C40G H70G     0.4986   3      0.00

IMPROPER
!
!V(improper) = Kpsi(psi - psi0)**2
!
!Kpsi: kcal/mole/rad**2
!psi0: degrees
!note that the second column of numbers (0) is ignored
!
!atom types             Kpsi        0  psi0
!


NONBONDED nbxmod  5 atom cdiel shift vatom vdistance vswitch -
cutnb 14.0 ctofnb 12.0 ctonnb 10.0 eps 1.0 e14fac 1.0 wmin 1.5
                !adm jr., 5/08/91, suggested cutoff scheme
!
!V(Lennard-Jones) = Eps(i,j)*[(Rmin(i,j)/r(i,j))**12 - 2(Rmin(i,j)/r(i,j))**6]
!
!epsilon [kcal/mole]: Eps(i,j) = sqrt(eps(i) * eps(j))
!Rmin/2  [A]:         Rmin(i,j) = Rmin/2(i) + Rmin/2(j)
!
!atom  ignored   epsilon     Rmin/2  ignored   eps,1-4     Rmin/2,1-4
!

C1G      0.0     -0.1050     1.9255    ! 
C2G      0.0     -0.1050     1.9255    ! 
C3G      0.0     -0.1050     1.9255    ! 
C4G      0.0     -0.1050     1.9255    ! 
C5G      0.0     -0.1050     1.9255    ! 
C6G      0.0     -0.1050     1.9255    ! 
C7G      0.0     -0.1050     1.9255    ! 
C8G      0.0     -0.1050     1.9255    ! 
C9G      0.0     -0.1050     1.9255    ! 
C10G     0.0     -0.1050     1.9255    ! 
N1G      0.0     -0.0690     1.8300    ! 
N2G      0.0     -0.0690     1.8300    ! 
C11G     0.0     -0.1050     1.9255    ! 
C12G     0.0     -0.1050     1.9255    ! 
C13G     0.0     -0.1050     1.9255    ! 
C14G     0.0     -0.1050     1.9255    ! 
C15G     0.0     -0.1050     1.9255    ! 
C16G     0.0     -0.1050     1.9255    ! 
C17G     0.0     -0.1050     1.9255    ! 
C18G     0.0     -0.1050     1.9255    ! 
C19G     0.0     -0.1050     1.9255    ! 
C20G     0.0     -0.1050     1.9255    ! 
N3G      0.0     -0.0690     1.8300    ! 
N4G      0.0     -0.0690     1.8300    ! 
C21G     0.0     -0.1050     1.9255    ! 
C22G     0.0     -0.1050     1.9255    ! 
C23G     0.0     -0.1050     1.9255    ! 
C24G     0.0     -0.1050     1.9255    ! 
C25G     0.0     -0.1050     1.9255    ! 
C26G     0.0     -0.1050     1.9255    ! 
C27G     0.0     -0.1050     1.9255    ! 
C28G     0.0     -0.1050     1.9255    ! 
C29G     0.0     -0.1050     1.9255    ! 
C30G     0.0     -0.1050     1.9255    ! 
C31G     0.0     -0.1050     1.9255    ! 
C32G     0.0     -0.1050     1.9255    ! 
C33G     0.0     -0.1050     1.9255    ! 
C34G     0.0     -0.1050     1.9255    ! 
C35G     0.0     -0.1050     1.9255    ! 
C36G     0.0     -0.1050     1.9255    ! 
C37G     0.0     -0.1050     1.9255    ! 
C38G     0.0     -0.1050     1.9255    ! 
H1G      0.0     -0.0440     1.4430    ! 
H2G      0.0     -0.0440     1.4430    ! 
H3G      0.0     -0.0440     1.4430    ! 
H4G      0.0     -0.0440     1.4430    ! 
H5G      0.0     -0.0440     1.4430    ! 
H6G      0.0     -0.0440     1.4430    ! 
H7G      0.0     -0.0440     1.4430    ! 
H8G      0.0     -0.0440     1.4430    ! 
H9G      0.0     -0.0440     1.4430    ! 
H10G     0.0     -0.0440     1.4430    ! 
H11G     0.0     -0.0440     1.4430    ! 
H12G     0.0     -0.0440     1.4430    ! 
H13G     0.0     -0.0440     1.4430    ! 
H14G     0.0     -0.0440     1.4430    ! 
H15G     0.0     -0.0440     1.4430    ! 
H16G     0.0     -0.0440     1.4430    ! 
H17G     0.0     -0.0440     1.4430    ! 
H18G     0.0     -0.0440     1.4430    ! 
H19G     0.0     -0.0440     1.4430    ! 
H20G     0.0     -0.0440     1.4430    ! 
H21G     0.0     -0.0440     1.4430    ! 
H22G     0.0     -0.0440     1.4430    ! 
H23G     0.0     -0.0440     1.4430    ! 
H24G     0.0     -0.0440     1.4430    ! 
H25G     0.0     -0.0440     1.4430    ! 
H26G     0.0     -0.0440     1.4430    ! 
H27G     0.0     -0.0440     1.4430    ! 
H28G     0.0     -0.0440     1.4430    ! 
H29G     0.0     -0.0440     1.4430    ! 
H30G     0.0     -0.0440     1.4430    ! 
H31G     0.0     -0.0440     1.4430    ! 
H32G     0.0     -0.0440     1.4430    ! 
H33G     0.0     -0.0440     1.4430    ! 
H34G     0.0     -0.0440     1.4430    ! 
H35G     0.0     -0.0440     1.4430    ! 
H36G     0.0     -0.0440     1.4430    ! 
H37G     0.0     -0.0440     1.4430    ! 
H38G     0.0     -0.0440     1.4430    ! 
H39G     0.0     -0.0440     1.4430    ! 
H40G     0.0     -0.0440     1.4430    ! 
H41G     0.0     -0.0440     1.4430    ! 
H42G     0.0     -0.0440     1.4430    ! 
H43G     0.0     -0.0440     1.4430    ! 
H44G     0.0     -0.0440     1.4430    ! 
H45G     0.0     -0.0440     1.4430    ! 
H46G     0.0     -0.0440     1.4430    ! 
H47G     0.0     -0.0440     1.4430    ! 
H48G     0.0     -0.0440     1.4430    ! 
H49G     0.0     -0.0440     1.4430    ! 
H50G     0.0     -0.0440     1.4430    ! 
H51G     0.0     -0.0440     1.4430    ! 
H52G     0.0     -0.0440     1.4430    ! 
H53G     0.0     -0.0440     1.4430    ! 
H54G     0.0     -0.0440     1.4430    ! 
H55G     0.0     -0.0440     1.4430    ! 
H56G     0.0     -0.0440     1.4430    ! 
H57G     0.0     -0.0440     1.4430    ! 
H58G     0.0     -0.0440     1.4430    ! 
H59G     0.0     -0.0440     1.4430    ! 
H60G     0.0     -0.0440     1.4430    ! 
H61G     0.0     -0.0440     1.4430    ! 
H62G     0.0     -0.0440     1.4430    ! 
H63G     0.0     -0.0440     1.4430    ! 
H64G     0.0     -0.0440     1.4430    ! 
H65G     0.0     -0.0440     1.4430    ! 
H66G     0.0     -0.0440     1.4430    ! 
C39G     0.0     -0.1050     1.9255    ! 
C40G     0.0     -0.1050     1.9255    ! 
H67G     0.0     -0.0440     1.4430    ! 
H68G     0.0     -0.0440     1.4430    ! 
H69G     0.0     -0.0440     1.4430    ! 
H70G     0.0     -0.0440     1.4430    ! 
H71G     0.0     -0.0440     1.4430    ! 
H72G     0.0     -0.0440     1.4430    ! 
END
