# Supplementary material for: A Systematic Approach: Molecular Dynamics Study and Parametrisation of Gemini Type Cationic Surfactants
Source: Int J Mol Sci. 2021 Oct 10;22(20):10939. doi: 10.3390/ijms222010939 (PMC8536075; doi:10.3390/ijms222010939)
Supplement: Supplementary file 1 [file ijms-22-10939-s001.zip › Force_fields/Alk12_09/Alk12_09.pdb]

REMARK original generated coordinate pdb file
ATOM      1  C1G A0L X   1      -4.329  -1.674   0.600  1.00  0.00      GEM  C
ATOM      2  C2G A0L X   1      -2.969  -1.613  -0.109  1.00  0.00      GEM  C
ATOM      3  C3G A0L X   1      -1.947  -0.721   0.610  1.00  0.00      GEM  C
ATOM      4  C4G A0L X   1      -0.581  -0.668  -0.089  1.00  0.00      GEM  C
ATOM      5  C5G A0L X   1       0.432   0.250   0.612  1.00  0.00      GEM  C
ATOM      6  C6G A0L X   1       1.802   0.294  -0.080  1.00  0.00      GEM  C
ATOM      7  C7G A0L X   1       2.800   1.240   0.601  1.00  0.00      GEM  C
ATOM      8  C8G A0L X   1       4.174   1.274  -0.084  1.00  0.00      GEM  C
ATOM      9  C9G A0L X   1       5.152   2.250   0.583  1.00  0.00      GEM  C
ATOM     10 C10G A0L X   1       6.515   2.253  -0.117  1.00  0.00      GEM  C
ATOM     11  N1G A0L X   1      -7.701  -3.407  -0.126  1.00  0.00      GEM  N
ATOM     12  N2G A0L X   1       7.458   3.214   0.507  1.00  0.00      GEM  N
ATOM     13 C11G A0L X   1      -7.803  -4.743   0.110  1.00  0.00      GEM  C
ATOM     14 C12G A0L X   1      -8.495  -2.839  -1.078  1.00  0.00      GEM  C
ATOM     15 C13G A0L X   1       7.523   4.500   0.069  1.00  0.00      GEM  C
ATOM     16 C14G A0L X   1       8.224   2.835   1.570  1.00  0.00      GEM  C
ATOM     17 C15G A0L X   1      -8.685  -5.542  -0.574  1.00  0.00      GEM  C
ATOM     18 C16G A0L X   1      -9.396  -3.574  -1.800  1.00  0.00      GEM  C
ATOM     19 C17G A0L X   1       9.060   3.712   2.206  1.00  0.00      GEM  C
ATOM     20 C18G A0L X   1       8.340   5.434   0.657  1.00  0.00      GEM  C
ATOM     21 C19G A0L X   1      -9.527  -4.979  -1.578  1.00  0.00      GEM  C
ATOM     22 C20G A0L X   1       9.149   5.071   1.774  1.00  0.00      GEM  C
ATOM     23  N3G A0L X   1     -10.398  -5.699  -2.299  1.00  0.00      GEM  N
ATOM     24  N4G A0L X   1       9.953   5.933   2.413  1.00  0.00      GEM  N
ATOM     25 C21G A0L X   1     -10.668  -7.132  -2.153  1.00  0.00      GEM  C
ATOM     26 C22G A0L X   1     -11.703  -7.446  -1.062  1.00  0.00      GEM  C
ATOM     27 C23G A0L X   1     -11.981  -8.951  -0.948  1.00  0.00      GEM  C
ATOM     28 C24G A0L X   1     -13.026  -9.294   0.124  1.00  0.00      GEM  C
ATOM     29 C25G A0L X   1     -13.305 -10.799   0.247  1.00  0.00      GEM  C
ATOM     30 C26G A0L X   1     -14.349 -11.144   1.319  1.00  0.00      GEM  C
ATOM     31 C27G A0L X   1     -14.629 -12.649   1.442  1.00  0.00      GEM  C
ATOM     32 C28G A0L X   1     -15.672 -12.995   2.514  1.00  0.00      GEM  C
ATOM     33 C29G A0L X   1     -15.945 -14.500   2.629  1.00  0.00      GEM  C
ATOM     34 C30G A0L X   1      10.169   7.339   2.065  1.00  0.00      GEM  C
ATOM     35 C31G A0L X   1      11.252   7.539   0.993  1.00  0.00      GEM  C
ATOM     36 C32G A0L X   1      11.473   9.023   0.668  1.00  0.00      GEM  C
ATOM     37 C33G A0L X   1      12.561   9.256  -0.390  1.00  0.00      GEM  C
ATOM     38 C34G A0L X   1      12.785  10.738  -0.720  1.00  0.00      GEM  C
ATOM     39 C35G A0L X   1      13.872  10.974  -1.780  1.00  0.00      GEM  C
ATOM     40 C36G A0L X   1      14.097  12.457  -2.108  1.00  0.00      GEM  C
ATOM     41 C37G A0L X   1      15.182  12.694  -3.168  1.00  0.00      GEM  C
ATOM     42 C38G A0L X   1      15.401  14.178  -3.489  1.00  0.00      GEM  C
ATOM     43  H1G A0L X   1      -4.729  -0.654   0.709  1.00  0.00      GEM  H
ATOM     44  H2G A0L X   1      -4.190  -2.064   1.620  1.00  0.00      GEM  H
ATOM     45  H3G A0L X   1      -2.562  -2.632  -0.201  1.00  0.00      GEM  H
ATOM     46  H4G A0L X   1      -3.112  -1.243  -1.136  1.00  0.00      GEM  H
ATOM     47  H5G A0L X   1      -2.352   0.300   0.691  1.00  0.00      GEM  H
ATOM     48  H6G A0L X   1      -1.812  -1.082   1.642  1.00  0.00      GEM  H
ATOM     49  H7G A0L X   1      -0.166  -1.686  -0.151  1.00  0.00      GEM  H
ATOM     50  H8G A0L X   1      -0.718  -0.328  -1.127  1.00  0.00      GEM  H
ATOM     51  H9G A0L X   1       0.019   1.270   0.662  1.00  0.00      GEM  H
ATOM     52 H10G A0L X   1       0.562  -0.082   1.654  1.00  0.00      GEM  H
ATOM     53 H11G A0L X   1       2.226  -0.722  -0.109  1.00  0.00      GEM  H
ATOM     54 H12G A0L X   1       1.669   0.603  -1.128  1.00  0.00      GEM  H
ATOM     55 H13G A0L X   1       2.380   2.258   0.619  1.00  0.00      GEM  H
ATOM     56 H14G A0L X   1       2.928   0.940   1.653  1.00  0.00      GEM  H
ATOM     57 H15G A0L X   1       4.607   0.262  -0.081  1.00  0.00      GEM  H
ATOM     58 H16G A0L X   1       4.046   1.554  -1.141  1.00  0.00      GEM  H
ATOM     59 H17G A0L X   1       4.734   3.269   0.562  1.00  0.00      GEM  H
ATOM     60 H18G A0L X   1       5.290   1.976   1.642  1.00  0.00      GEM  H
ATOM     61 H19G A0L X   1       6.989   1.258  -0.071  1.00  0.00      GEM  H
ATOM     62 H20G A0L X   1       6.416   2.542  -1.177  1.00  0.00      GEM  H
ATOM     63 H21G A0L X   1      -7.147  -5.140   0.883  1.00  0.00      GEM  H
ATOM     64 H22G A0L X   1      -8.372  -1.766  -1.224  1.00  0.00      GEM  H
ATOM     65 H23G A0L X   1       6.892   4.744  -0.784  1.00  0.00      GEM  H
ATOM     66 H24G A0L X   1       8.133   1.794   1.876  1.00  0.00      GEM  H
ATOM     67 H25G A0L X   1      -8.729  -6.600  -0.325  1.00  0.00      GEM  H
ATOM     68 H26G A0L X   1     -10.016  -3.078  -2.547  1.00  0.00      GEM  H
ATOM     69 H27G A0L X   1       9.659   3.365   3.048  1.00  0.00      GEM  H
ATOM     70 H28G A0L X   1       8.357   6.441   0.248  1.00  0.00      GEM  H
ATOM     71 H29G A0L X   1     -10.987  -5.183  -2.974  1.00  0.00      GEM  H
ATOM     72 H30G A0L X   1      10.524   5.553   3.187  1.00  0.00      GEM  H
ATOM     73 H31G A0L X   1      -9.718  -7.656  -1.950  1.00  0.00      GEM  H
ATOM     74 H32G A0L X   1     -11.032  -7.482  -3.133  1.00  0.00      GEM  H
ATOM     75 H33G A0L X   1     -11.343  -7.060  -0.095  1.00  0.00      GEM  H
ATOM     76 H34G A0L X   1     -12.638  -6.911  -1.294  1.00  0.00      GEM  H
ATOM     77 H35G A0L X   1     -12.323  -9.334  -1.922  1.00  0.00      GEM  H
ATOM     78 H36G A0L X   1     -11.042  -9.479  -0.721  1.00  0.00      GEM  H
ATOM     79 H37G A0L X   1     -12.685  -8.908   1.098  1.00  0.00      GEM  H
ATOM     80 H38G A0L X   1     -13.966  -8.768  -0.105  1.00  0.00      GEM  H
ATOM     81 H39G A0L X   1     -13.645 -11.185  -0.727  1.00  0.00      GEM  H
ATOM     82 H40G A0L X   1     -12.365 -11.325   0.475  1.00  0.00      GEM  H
ATOM     83 H41G A0L X   1     -14.008 -10.759   2.293  1.00  0.00      GEM  H
ATOM     84 H42G A0L X   1     -15.289 -10.618   1.091  1.00  0.00      GEM  H
ATOM     85 H43G A0L X   1     -14.971 -13.035   0.468  1.00  0.00      GEM  H
ATOM     86 H44G A0L X   1     -13.689 -13.176   1.670  1.00  0.00      GEM  H
ATOM     87 H45G A0L X   1     -15.332 -12.610   3.487  1.00  0.00      GEM  H
ATOM     88 H46G A0L X   1     -16.612 -12.469   2.287  1.00  0.00      GEM  H
ATOM     89 H47G A0L X   1     -16.320 -14.908   1.681  1.00  0.00      GEM  H
ATOM     90 H48G A0L X   1     -15.031 -15.049   2.889  1.00  0.00      GEM  H
ATOM     91 H49G A0L X   1      10.461   7.850   2.998  1.00  0.00      GEM  H
ATOM     92 H50G A0L X   1       9.211   7.778   1.736  1.00  0.00      GEM  H
ATOM     93 H51G A0L X   1      12.193   7.091   1.349  1.00  0.00      GEM  H
ATOM     94 H52G A0L X   1      10.963   6.997   0.078  1.00  0.00      GEM  H
ATOM     95 H53G A0L X   1      10.527   9.465   0.319  1.00  0.00      GEM  H
ATOM     96 H54G A0L X   1      11.744   9.561   1.590  1.00  0.00      GEM  H
ATOM     97 H55G A0L X   1      13.507   8.815  -0.040  1.00  0.00      GEM  H
ATOM     98 H56G A0L X   1      12.291   8.716  -1.312  1.00  0.00      GEM  H
ATOM     99 H57G A0L X   1      11.838  11.179  -1.069  1.00  0.00      GEM  H
ATOM    100 H58G A0L X   1      13.055  11.277   0.201  1.00  0.00      GEM  H
ATOM    101 H59G A0L X   1      14.819  10.532  -1.432  1.00  0.00      GEM  H
ATOM    102 H60G A0L X   1      13.601  10.436  -2.702  1.00  0.00      GEM  H
ATOM    103 H61G A0L X   1      13.151  12.900  -2.456  1.00  0.00      GEM  H
ATOM    104 H62G A0L X   1      14.369  12.995  -1.187  1.00  0.00      GEM  H
ATOM    105 H63G A0L X   1      16.129  12.253  -2.821  1.00  0.00      GEM  H
ATOM    106 H64G A0L X   1      14.911  12.158  -4.090  1.00  0.00      GEM  H
ATOM    107 H65G A0L X   1      14.480  14.641  -3.870  1.00  0.00      GEM  H
ATOM    108 H66G A0L X   1      15.706  14.736  -2.593  1.00  0.00      GEM  H
ATOM    109 C39G A0L X   1      -6.695  -2.589   0.596  1.00  0.00      GEM  C
ATOM    110 C40G A0L X   1      -5.354  -2.543  -0.142  1.00  0.00      GEM  C
ATOM    111 H67G A0L X   1      -7.123  -1.579   0.707  1.00  0.00      GEM  H
ATOM    112 H68G A0L X   1      -6.582  -3.031   1.600  1.00  0.00      GEM  H
ATOM    113 H69G A0L X   1      -4.966  -3.568  -0.253  1.00  0.00      GEM  H
ATOM    114 H70G A0L X   1      -5.513  -2.144  -1.158  1.00  0.00      GEM  H
ATOM    115 H71G A0L X   1     -16.694 -14.713   3.403  1.00  0.00      GEM  H
ATOM    116 H72G A0L X   1      16.181  14.314  -4.248  1.00  0.00      GEM  H
END
