# Supplementary material for: A Systematic Approach: Molecular Dynamics Study and Parametrisation of Gemini Type Cationic Surfactants
Source: Int J Mol Sci. 2021 Oct 10;22(20):10939. doi: 10.3390/ijms222010939 (PMC8536075; doi:10.3390/ijms222010939)
Supplement: Supplementary file 1 [file ijms-22-10939-s001.zip › Force_fields/Alk12_09/Alk12_09.psf]

PSF

       4 !NTITLE
 REMARKS original generated structure x-plor psf file
 REMARKS topology D:/Dokumenty/do_VMD/FF/Batch4_OK/Alk12_09.top 
 REMARKS topology D:/Dokumenty/do_VMD/top_all36_lipid.rtf 
 REMARKS segment GEM { first NONE; last NONE; auto none  }

     116 !NATOM
       1 GEM  1    A0L  C1G  C1G    0.123000       12.0110           0
       2 GEM  1    A0L  C2G  C2G   -0.145000       12.0110           0
       3 GEM  1    A0L  C3G  C3G    0.236000       12.0110           0
       4 GEM  1    A0L  C4G  C4G   -0.020000       12.0110           0
       5 GEM  1    A0L  C5G  C5G    0.113000       12.0110           0
       6 GEM  1    A0L  C6G  C6G    0.050000       12.0110           0
       7 GEM  1    A0L  C7G  C7G   -0.006000       12.0110           0
       8 GEM  1    A0L  C8G  C8G    0.005000       12.0110           0
       9 GEM  1    A0L  C9G  C9G    0.235000       12.0110           0
      10 GEM  1    A0L  C10G C10G  -0.359000       12.0110           0
      11 GEM  1    A0L  N1G  N1G    0.295000       14.0070           0
      12 GEM  1    A0L  N2G  N2G    0.296000       14.0070           0
      13 GEM  1    A0L  C11G C11G  -0.181000       12.0110           0
      14 GEM  1    A0L  C12G C12G  -0.062000       12.0110           0
      15 GEM  1    A0L  C13G C13G  -0.195000       12.0110           0
      16 GEM  1    A0L  C14G C14G  -0.097000       12.0110           0
      17 GEM  1    A0L  C15G C15G  -0.330000       12.0110           0
      18 GEM  1    A0L  C16G C16G  -0.481000       12.0110           0
      19 GEM  1    A0L  C17G C17G  -0.419000       12.0110           0
      20 GEM  1    A0L  C18G C18G  -0.311000       12.0110           0
      21 GEM  1    A0L  C19G C19G   0.642000       12.0110           0
      22 GEM  1    A0L  C20G C20G   0.580000       12.0110           0
      23 GEM  1    A0L  N3G  N3G   -0.715000       14.0070           0
      24 GEM  1    A0L  N4G  N4G   -0.700000       14.0070           0
      25 GEM  1    A0L  C21G C21G   0.141000       12.0110           0
      26 GEM  1    A0L  C22G C22G   0.055000       12.0110           0
      27 GEM  1    A0L  C23G C23G  -0.013000       12.0110           0
      28 GEM  1    A0L  C24G C24G   0.103000       12.0110           0
      29 GEM  1    A0L  C25G C25G   0.152000       12.0110           0
      30 GEM  1    A0L  C26G C26G  -0.068000       12.0110           0
      31 GEM  1    A0L  C27G C27G   0.090000       12.0110           0
      32 GEM  1    A0L  C28G C28G   0.230000       12.0110           0
      33 GEM  1    A0L  C29G C29G  -0.305000       12.0110           0
      34 GEM  1    A0L  C30G C30G   0.171000       12.0110           0
      35 GEM  1    A0L  C31G C31G   0.038000       12.0110           0
      36 GEM  1    A0L  C32G C32G  -0.027000       12.0110           0
      37 GEM  1    A0L  C33G C33G   0.061000       12.0110           0
      38 GEM  1    A0L  C34G C34G   0.174000       12.0110           0
      39 GEM  1    A0L  C35G C35G  -0.086000       12.0110           0
      40 GEM  1    A0L  C36G C36G   0.075000       12.0110           0
      41 GEM  1    A0L  C37G C37G   0.224000       12.0110           0
      42 GEM  1    A0L  C38G C38G  -0.264000       12.0110           0
      43 GEM  1    A0L  H1G  H1G   -0.018000        1.0080           0
      44 GEM  1    A0L  H2G  H2G   -0.021000        1.0080           0
      45 GEM  1    A0L  H3G  H3G    0.008000        1.0080           0
      46 GEM  1    A0L  H4G  H4G    0.011000        1.0080           0
      47 GEM  1    A0L  H5G  H5G   -0.066000        1.0080           0
      48 GEM  1    A0L  H6G  H6G   -0.063000        1.0080           0
      49 GEM  1    A0L  H7G  H7G   -0.016000        1.0080           0
      50 GEM  1    A0L  H8G  H8G   -0.016000        1.0080           0
      51 GEM  1    A0L  H9G  H9G   -0.038000        1.0080           0
      52 GEM  1    A0L  H10G H10G  -0.038000        1.0080           0
      53 GEM  1    A0L  H11G H11G  -0.027000        1.0080           0
      54 GEM  1    A0L  H12G H12G  -0.023000        1.0080           0
      55 GEM  1    A0L  H13G H13G  -0.012000        1.0080           0
      56 GEM  1    A0L  H14G H14G  -0.010000        1.0080           0
      57 GEM  1    A0L  H15G H15G   0.007000        1.0080           0
      58 GEM  1    A0L  H16G H16G  -0.001000        1.0080           0
      59 GEM  1    A0L  H17G H17G  -0.018000        1.0080           0
      60 GEM  1    A0L  H18G H18G  -0.029000        1.0080           0
      61 GEM  1    A0L  H19G H19G   0.141000        1.0080           0
      62 GEM  1    A0L  H20G H20G   0.157000        1.0080           0
      63 GEM  1    A0L  H21G H21G   0.235000        1.0080           0
      64 GEM  1    A0L  H22G H22G   0.226000        1.0080           0
      65 GEM  1    A0L  H23G H23G   0.239000        1.0080           0
      66 GEM  1    A0L  H24G H24G   0.233000        1.0080           0
      67 GEM  1    A0L  H25G H25G   0.249000        1.0080           0
      68 GEM  1    A0L  H26G H26G   0.240000        1.0080           0
      69 GEM  1    A0L  H27G H27G   0.227000        1.0080           0
      70 GEM  1    A0L  H28G H28G   0.252000        1.0080           0
      71 GEM  1    A0L  H29G H29G   0.460000        1.0080           0
      72 GEM  1    A0L  H30G H30G   0.458000        1.0080           0
      73 GEM  1    A0L  H31G H31G   0.036000        1.0080           0
      74 GEM  1    A0L  H32G H32G   0.083000        1.0080           0
      75 GEM  1    A0L  H33G H33G  -0.016000        1.0080           0
      76 GEM  1    A0L  H34G H34G   0.012000        1.0080           0
      77 GEM  1    A0L  H35G H35G  -0.021000        1.0080           0
      78 GEM  1    A0L  H36G H36G  -0.011000        1.0080           0
      79 GEM  1    A0L  H37G H37G  -0.031000        1.0080           0
      80 GEM  1    A0L  H38G H38G  -0.041000        1.0080           0
      81 GEM  1    A0L  H39G H39G  -0.043000        1.0080           0
      82 GEM  1    A0L  H40G H40G  -0.052000        1.0080           0
      83 GEM  1    A0L  H41G H41G  -0.011000        1.0080           0
      84 GEM  1    A0L  H42G H42G  -0.013000        1.0080           0
      85 GEM  1    A0L  H43G H43G  -0.031000        1.0080           0
      86 GEM  1    A0L  H44G H44G  -0.031000        1.0080           0
      87 GEM  1    A0L  H45G H45G  -0.047000        1.0080           0
      88 GEM  1    A0L  H46G H46G  -0.050000        1.0080           0
      89 GEM  1    A0L  H47G H47G   0.060000        1.0080           0
      90 GEM  1    A0L  H48G H48G   0.058000        1.0080           0
      91 GEM  1    A0L  H49G H49G   0.076000        1.0080           0
      92 GEM  1    A0L  H50G H50G   0.024000        1.0080           0
      93 GEM  1    A0L  H51G H51G   0.016000        1.0080           0
      94 GEM  1    A0L  H52G H52G  -0.007000        1.0080           0
      95 GEM  1    A0L  H53G H53G  -0.002000        1.0080           0
      96 GEM  1    A0L  H54G H54G  -0.014000        1.0080           0
      97 GEM  1    A0L  H55G H55G  -0.026000        1.0080           0
      98 GEM  1    A0L  H56G H56G  -0.022000        1.0080           0
      99 GEM  1    A0L  H57G H57G  -0.051000        1.0080           0
     100 GEM  1    A0L  H58G H58G  -0.046000        1.0080           0
     101 GEM  1    A0L  H59G H59G  -0.005000        1.0080           0
     102 GEM  1    A0L  H60G H60G  -0.005000        1.0080           0
     103 GEM  1    A0L  H61G H61G  -0.027000        1.0080           0
     104 GEM  1    A0L  H62G H62G  -0.026000        1.0080           0
     105 GEM  1    A0L  H63G H63G  -0.049000        1.0080           0
     106 GEM  1    A0L  H64G H64G  -0.047000        1.0080           0
     107 GEM  1    A0L  H65G H65G   0.048000        1.0080           0
     108 GEM  1    A0L  H66G H66G   0.049000        1.0080           0
     109 GEM  1    A0L  C39G C39G  -0.382000       12.0110           0
     110 GEM  1    A0L  C40G C40G   0.199000       12.0110           0
     111 GEM  1    A0L  H67G H67G   0.143000        1.0080           0
     112 GEM  1    A0L  H68G H68G   0.162000        1.0080           0
     113 GEM  1    A0L  H69G H69G  -0.015000        1.0080           0
     114 GEM  1    A0L  H70G H70G  -0.021000        1.0080           0
     115 GEM  1    A0L  H71G H71G   0.068000        1.0080           0
     116 GEM  1    A0L  H72G H72G   0.056000        1.0080           0

     117 !NBOND: bonds
       1       2       1      43       1      44       1     110
       2       3       2      45       2      46       3       4
       3      47       3      48       4       5       4      49
       4      50       5       6       5      51       5      52
       6       7       6      53       6      54       7       8
       7      55       7      56       8       9       8      57
       8      58       9      10       9      59       9      60
      10      12      10      61      10      62      11      13
      11      14      11     109      12      15      12      16
      13      17      13      63      14      18      14      64
      15      20      15      65      16      19      16      66
      17      21      17      67      18      21      18      68
      19      22      19      69      20      22      20      70
      21      23      22      24      23      25      23      71
      24      34      24      72      25      26      25      73
      25      74      26      27      26      75      26      76
      27      28      27      77      27      78      28      29
      28      79      28      80      29      30      29      81
      29      82      30      31      30      83      30      84
      31      32      31      85      31      86      32      33
      32      87      32      88      33      89      33      90
      33     115      34      35      34      91      34      92
      35      36      35      93      35      94      36      37
      36      95      36      96      37      38      37      97
      37      98      38      39      38      99      38     100
      39      40      39     101      39     102      40      41
      40     103      40     104      41      42      41     105
      41     106      42     107      42     108      42     116
     109     110     109     111     109     112     110     113
     110     114

     222 !NTHETA: angles
       1       2       3       1       2      45       1       2      46
       1     110     109       1     110     113       1     110     114
       2       1      43       2       1      44       2       1     110
       2       3       4       2       3      47       2       3      48
       3       2      45       3       2      46       3       4       5
       3       4      49       3       4      50       4       3      47
       4       3      48       4       5       6       4       5      51
       4       5      52       5       4      49       5       4      50
       5       6       7       5       6      53       5       6      54
       6       5      51       6       5      52       6       7       8
       6       7      55       6       7      56       7       6      53
       7       6      54       7       8       9       7       8      57
       7       8      58       8       7      55       8       7      56
       8       9      10       8       9      59       8       9      60
       9       8      57       9       8      58       9      10      12
       9      10      61       9      10      62      10       9      59
      10       9      60      10      12      15      10      12      16
      11      13      17      11      13      63      11      14      18
      11      14      64      11     109     110      11     109     111
      11     109     112      12      10      61      12      10      62
      12      15      20      12      15      65      12      16      19
      12      16      66      13      11      14      13      11     109
      13      17      21      13      17      67      14      11     109
      14      18      21      14      18      68      15      12      16
      15      20      22      15      20      70      16      19      22
      16      19      69      17      13      63      17      21      18
      17      21      23      18      14      64      18      21      23
      19      16      66      19      22      20      19      22      24
      20      15      65      20      22      24      21      17      67
      21      18      68      21      23      25      21      23      71
      22      19      69      22      20      70      22      24      34
      22      24      72      23      25      26      23      25      73
      23      25      74      24      34      35      24      34      91
      24      34      92      25      23      71      25      26      27
      25      26      75      25      26      76      26      25      73
      26      25      74      26      27      28      26      27      77
      26      27      78      27      26      75      27      26      76
      27      28      29      27      28      79      27      28      80
      28      27      77      28      27      78      28      29      30
      28      29      81      28      29      82      29      28      79
      29      28      80      29      30      31      29      30      83
      29      30      84      30      29      81      30      29      82
      30      31      32      30      31      85      30      31      86
      31      30      83      31      30      84      31      32      33
      31      32      87      31      32      88      32      31      85
      32      31      86      32      33      89      32      33      90
      32      33     115      33      32      87      33      32      88
      34      24      72      34      35      36      34      35      93
      34      35      94      35      34      91      35      34      92
      35      36      37      35      36      95      35      36      96
      36      35      93      36      35      94      36      37      38
      36      37      97      36      37      98      37      36      95
      37      36      96      37      38      39      37      38      99
      37      38     100      38      37      97      38      37      98
      38      39      40      38      39     101      38      39     102
      39      38      99      39      38     100      39      40      41
      39      40     103      39      40     104      40      39     101
      40      39     102      40      41      42      40      41     105
      40      41     106      41      40     103      41      40     104
      41      42     107      41      42     108      41      42     116
      42      41     105      42      41     106      43       1      44
      43       1     110      44       1     110      45       2      46
      47       3      48      49       4      50      51       5      52
      53       6      54      55       7      56      57       8      58
      59       9      60      61      10      62      73      25      74
      75      26      76      77      27      78      79      28      80
      81      29      82      83      30      84      85      31      86
      87      32      88      89      33      90      89      33     115
      90      33     115      91      34      92      93      35      94
      95      36      96      97      37      98      99      38     100
     101      39     102     103      40     104     105      41     106
     107      42     108     107      42     116     108      42     116
     109     110     113     109     110     114     110     109     111
     110     109     112     111     109     112     113     110     114

     323 !NPHI: dihedrals
       1       2       3       4       1       2       3      47
       1       2       3      48       2       1     110     109
       2       1     110     113       2       1     110     114
       2       3       4       5       2       3       4      49
       2       3       4      50       3       4       5       6
       3       4       5      51       3       4       5      52
       4       5       6       7       4       5       6      53
       4       5       6      54       5       6       7       8
       5       6       7      55       5       6       7      56
       6       7       8       9       6       7       8      57
       6       7       8      58       7       8       9      10
       7       8       9      59       7       8       9      60
       8       9      10      12       8       9      10      61
       8       9      10      62       9      10      12      15
       9      10      12      16      10      12      15      20
      10      12      15      65      10      12      16      19
      10      12      16      66      11      13      17      21
      11      13      17      67      11      14      18      21
      11      14      18      68      11     109     110       1
      11     109     110     113      11     109     110     114
      12      15      20      22      12      15      20      70
      12      16      19      22      12      16      19      69
      13      11      14      18      13      11      14      64
      13      11     109     110      13      11     109     111
      13      11     109     112      13      17      21      18
      13      17      21      23      14      11      13      17
      14      11      13      63      14      11     109     110
      14      11     109     111      14      11     109     112
      14      18      21      17      14      18      21      23
      15      12      16      19      15      12      16      66
      15      20      22      19      15      20      22      24
      16      12      15      20      16      12      15      65
      16      19      22      20      16      19      22      24
      17      21      23      25      17      21      23      71
      18      21      23      25      18      21      23      71
      19      22      24      34      19      22      24      72
      20      22      24      34      20      22      24      72
      21      23      25      26      21      23      25      73
      21      23      25      74      22      24      34      35
      22      24      34      91      22      24      34      92
      23      25      26      27      23      25      26      75
      23      25      26      76      24      34      35      36
      24      34      35      93      24      34      35      94
      25      26      27      28      25      26      27      77
      25      26      27      78      26      27      28      29
      26      27      28      79      26      27      28      80
      27      28      29      30      27      28      29      81
      27      28      29      82      28      29      30      31
      28      29      30      83      28      29      30      84
      29      30      31      32      29      30      31      85
      29      30      31      86      30      31      32      33
      30      31      32      87      30      31      32      88
      31      32      33      89      31      32      33      90
      31      32      33     115      34      35      36      37
      34      35      36      95      34      35      36      96
      35      36      37      38      35      36      37      97
      35      36      37      98      36      37      38      39
      36      37      38      99      36      37      38     100
      37      38      39      40      37      38      39     101
      37      38      39     102      38      39      40      41
      38      39      40     103      38      39      40     104
      39      40      41      42      39      40      41     105
      39      40      41     106      40      41      42     107
      40      41      42     108      40      41      42     116
      43       1       2       3      43       1       2      45
      43       1       2      46      43       1     110     109
      43       1     110     113      43       1     110     114
      44       1       2       3      44       1       2      45
      44       1       2      46      44       1     110     109
      44       1     110     113      44       1     110     114
      45       2       3       4      45       2       3      47
      45       2       3      48      46       2       3       4
      46       2       3      47      46       2       3      48
      47       3       4       5      47       3       4      49
      47       3       4      50      48       3       4       5
      48       3       4      49      48       3       4      50
      49       4       5       6      49       4       5      51
      49       4       5      52      50       4       5       6
      50       4       5      51      50       4       5      52
      51       5       6       7      51       5       6      53
      51       5       6      54      52       5       6       7
      52       5       6      53      52       5       6      54
      53       6       7       8      53       6       7      55
      53       6       7      56      54       6       7       8
      54       6       7      55      54       6       7      56
      55       7       8       9      55       7       8      57
      55       7       8      58      56       7       8       9
      56       7       8      57      56       7       8      58
      57       8       9      10      57       8       9      59
      57       8       9      60      58       8       9      10
      58       8       9      59      58       8       9      60
      59       9      10      12      59       9      10      61
      59       9      10      62      60       9      10      12
      60       9      10      61      60       9      10      62
      61      10      12      15      61      10      12      16
      62      10      12      15      62      10      12      16
      63      13      17      21      63      13      17      67
      64      14      18      21      64      14      18      68
      65      15      20      22      65      15      20      70
      66      16      19      22      66      16      19      69
      67      17      21      18      67      17      21      23
      68      18      21      17      68      18      21      23
      69      19      22      20      69      19      22      24
      70      20      22      19      70      20      22      24
      71      23      25      26      71      23      25      73
      71      23      25      74      72      24      34      35
      72      24      34      91      72      24      34      92
      73      25      26      27      73      25      26      75
      73      25      26      76      74      25      26      27
      74      25      26      75      74      25      26      76
      75      26      27      28      75      26      27      77
      75      26      27      78      76      26      27      28
      76      26      27      77      76      26      27      78
      77      27      28      29      77      27      28      79
      77      27      28      80      78      27      28      29
      78      27      28      79      78      27      28      80
      79      28      29      30      79      28      29      81
      79      28      29      82      80      28      29      30
      80      28      29      81      80      28      29      82
      81      29      30      31      81      29      30      83
      81      29      30      84      82      29      30      31
      82      29      30      83      82      29      30      84
      83      30      31      32      83      30      31      85
      83      30      31      86      84      30      31      32
      84      30      31      85      84      30      31      86
      85      31      32      33      85      31      32      87
      85      31      32      88      86      31      32      33
      86      31      32      87      86      31      32      88
      87      32      33      89      87      32      33      90
      87      32      33     115      88      32      33      89
      88      32      33      90      88      32      33     115
      91      34      35      36      91      34      35      93
      91      34      35      94      92      34      35      36
      92      34      35      93      92      34      35      94
      93      35      36      37      93      35      36      95
      93      35      36      96      94      35      36      37
      94      35      36      95      94      35      36      96
      95      36      37      38      95      36      37      97
      95      36      37      98      96      36      37      38
      96      36      37      97      96      36      37      98
      97      37      38      39      97      37      38      99
      97      37      38     100      98      37      38      39
      98      37      38      99      98      37      38     100
      99      38      39      40      99      38      39     101
      99      38      39     102     100      38      39      40
     100      38      39     101     100      38      39     102
     101      39      40      41     101      39      40     103
     101      39      40     104     102      39      40      41
     102      39      40     103     102      39      40     104
     103      40      41      42     103      40      41     105
     103      40      41     106     104      40      41      42
     104      40      41     105     104      40      41     106
     105      41      42     107     105      41      42     108
     105      41      42     116     106      41      42     107
     106      41      42     108     106      41      42     116
     109      11      13      17     109      11      13      63
     109      11      14      18     109      11      14      64
     110       1       2       3     110       1       2      45
     110       1       2      46     111     109     110       1
     111     109     110     113     111     109     110     114
     112     109     110       1     112     109     110     113
     112     109     110     114

       0 !NIMPHI: impropers


       0 !NDON: donors


       0 !NACC: acceptors


       0 !NNB

       0       0       0       0       0       0       0       0
       0       0       0       0       0       0       0       0
       0       0       0       0       0       0       0       0
       0       0       0       0       0       0       0       0
       0       0       0       0       0       0       0       0
       0       0       0       0       0       0       0       0
       0       0       0       0       0       0       0       0
       0       0       0       0       0       0       0       0
       0       0       0       0       0       0       0       0
       0       0       0       0       0       0       0       0
       0       0       0       0       0       0       0       0
       0       0       0       0       0       0       0       0
       0       0       0       0       0       0       0       0
       0       0       0       0       0       0       0       0
       0       0       0       0

       1       0 !NGRP
       0       0       0
