# Supplementary material for: A Systematic Approach: Molecular Dynamics Study and Parametrisation of Gemini Type Cationic Surfactants
Source: Int J Mol Sci. 2021 Oct 10;22(20):10939. doi: 10.3390/ijms222010939 (PMC8536075; doi:10.3390/ijms222010939)
Supplement: Supplementary file 1 [file ijms-22-10939-s001.zip › Force_fields/Alk12_10/Alk12_10.par]

!>>>>>> Combined CHARMM All-Hydrogen Parameter File for <<<<<<<<<
!>>>>>>>>> CHARMM22 Proteins and CHARMM27 Lipids <<<<<<<<<<
!from
!>>>> CHARMM22 All-Hydrogen Parameter File for Proteins <<<<<<<<<<
!>>>>>>>>>>>>>>>>>>>>>> August 1999 <<<<<<<<<<<<<<<<<<<<<<<<<<<<<
!>>>>>>> Direct comments to Alexander D. MacKerell Jr. <<<<<<<<<
!>>>>>> 410-706-7442 or email: alex,mmiris.ab.umd.edu  <<<<<<<<<
!and !  \\\ CHARMM27 All-Hydrogen Lipid Parameter File ///////
!  \\\\\\\\\ Developmental /////////////////////////
!              Alexander D. MacKerell Jr.
!                     August 1999
! All comments to ADM jr.  email:alex,mmiris.ab.umd.edu
!              telephone: 410-706-7442
!


! +++++++++++++++++++++++++++++++++++++++++++++++++++++++++++++++++++++++++++++
! + Residue topologies/parameters generated by PARATOOL.                      +
! +                                                                           +
! + PARATOOL is an interactive tool for generation of force field parameters. +
! + and can be obtained free of charge from                                   +
! + http://bioinf.charite.de/biophys/paratool                                 +
! +                                                                           +
! + Author:                                                                   +
! + Jan Saam                                                                  +
! + Institute of Biochemistry                                                 +
! + Charite Berlin                                                            +
! + Germany                                                                   +
! + saam@charite.de                                                           +
! +                                                                           +
! + CITATION:                                                                 +
! + If you use PARATOOL or topologies/parameters generated by this program,   +
! + please cite the following work:                                           +
! + Saam, et al. (2006), ...                                                  +
! +++++++++++++++++++++++++++++++++++++++++++++++++++++++++++++++++++++++++++++


! Parameters for components A0M
! To be used in combination with:
! [DEFAULTDIR]/par_all27_prot_lipid_na.inp


BONDS
!
!V(bond) = Kb(b - b0)**2
!
!Kb: kcal/mole/A**2
!b0: A
!
!atom type   Kb         b0
!

C1G  C2G     285.092    1.5323
C1G  N1G     300.503    1.4841
C1G  H1G     335.582    1.0929
C1G  H2G     335.643    1.0929
C2G  C3G     286.033    1.5352
C2G  H3G     334.432    1.0981
C2G  H4G     334.467    1.0981
C3G  C4G     286.614    1.5352
C3G  H5G     336.582    1.0997
C3G  H6G     336.596    1.0997
C4G  C5G     286.311    1.5349
C4G  H7G     335.399    1.1002
C4G  H8G     335.375    1.1002
C5G  C6G     286.033    1.5350
C5G  H9G     334.515    1.1005
C5G  H10G    334.521    1.1005
C6G  C7G     285.967    1.5350
C6G  H11G    334.283    1.1006
C6G  H12G    334.252    1.1007
C7G  C8G     286.030    1.5350
C7G  H13G    334.230    1.1007
C7G  H14G    334.266    1.1007
C8G  C9G     286.303    1.5349
C8G  H15G    334.537    1.1005
C8G  H16G    334.525    1.1005
C9G  C10G    286.597    1.5352
C9G  H17G    335.348    1.1002
C9G  H18G    335.389    1.1002
C10G C11G    286.031    1.5352
C10G H19G    336.611    1.0997
C10G H20G    336.597    1.0997
C11G C12G    285.099    1.5323
C11G H21G    334.404    1.0981
C11G H22G    334.426    1.0981
C12G N2G     300.571    1.4841
C12G H23G    335.543    1.0930
C12G H24G    335.705    1.0929
N1G  C13G    422.130    1.3594
N1G  C14G    413.926    1.3634
N2G  C15G    422.036    1.3595
N2G  C16G    413.766    1.3634
C13G C17G    465.873    1.3717
C13G H25G    373.445    1.0835
C14G C18G    474.449    1.3681
C14G H26G    373.718    1.0834
C15G C20G    465.729    1.3718
C15G H27G    373.411    1.0836
C16G C19G    474.296    1.3681
C16G H28G    373.758    1.0834
C17G C21G    367.333    1.4243
C17G H29G    376.049    1.0821
C18G C21G    363.546    1.4263
C18G H30G    369.375    1.0848
C19G C22G    363.220    1.4263
C19G H31G    369.360    1.0848
C20G C22G    367.204    1.4243
C20G H32G    376.058    1.0821
C21G N3G     531.480    1.3430
C22G N4G     531.707    1.3429
N3G  C23G    328.378    1.4650
N3G  H33G    432.446    1.0131
N4G  C33G    328.525    1.4650
N4G  H34G    432.485    1.0131
C23G C24G    279.338    1.5361
C23G H35G    333.219    1.0942
C23G H36G    330.990    1.0950
C24G C25G    285.930    1.5346
C24G H37G    333.817    1.0984
C24G H38G    333.917    1.0984
C25G C26G    286.421    1.5351
C25G H39G    335.517    1.1001
C25G H40G    335.522    1.1001
C26G C27G    286.150    1.5349
C26G H41G    335.017    1.1003
C26G H42G    334.924    1.1004
C27G C28G    285.978    1.5350
C27G H43G    334.263    1.1006
C27G H44G    334.337    1.1006
C28G C29G    285.908    1.5351
C28G H45G    334.115    1.1007
C28G H46G    334.113    1.1007
C29G C30G    286.026    1.5349
C29G H47G    333.965    1.1008
C29G H48G    334.018    1.1008
C30G C31G    286.200    1.5350
C30G H49G    333.732    1.1009
C30G H50G    333.747    1.1009
C31G C32G    290.880    1.5336
C31G H51G    335.829    1.0999
C31G H52G    335.868    1.0999
C32G H53G    344.548    1.0979
C32G H54G    344.556    1.0979
C32G H75G    346.448    1.0969
C33G C34G    279.455    1.5361
C33G H55G    333.244    1.0941
C33G H56G    330.928    1.0950
C34G C35G    285.849    1.5346
C34G H57G    333.839    1.0984
C34G H58G    333.931    1.0984
C35G C36G    286.500    1.5351
C35G H59G    335.560    1.1001
C35G H60G    335.537    1.1001
C36G C37G    286.170    1.5349
C36G H61G    335.038    1.1003
C36G H62G    334.957    1.1004
C37G C38G    286.001    1.5350
C37G H63G    334.291    1.1006
C37G H64G    334.345    1.1006
C38G C39G    285.918    1.5351
C38G H65G    334.127    1.1007
C38G H66G    334.144    1.1007
C39G C40G    286.040    1.5349
C39G H67G    333.981    1.1008
C39G H68G    334.044    1.1008
C40G C41G    286.221    1.5350
C40G H69G    333.753    1.1009
C40G H70G    333.788    1.1009
C41G C42G    290.914    1.5336
C41G H71G    335.854    1.0999
C41G H72G    335.866    1.0999
C42G H73G    344.558    1.0979
C42G H74G    344.585    1.0979
C42G H76G    346.453    1.0969


ANGLES
!
!V(angle) = Ktheta(Theta - Theta0)**2
!
!V(Urey-Bradley) = Kub(S - S0)**2
!
!Ktheta: kcal/mole/rad**2
!Theta0: degrees
!Kub: kcal/mole/A**2 (Urey-Bradley)
!S0: A
!
!atom types        Ktheta    Theta0    Kub      S0
!

C2G  C1G  N1G      39.743    112.48
C2G  C1G  H1G      15.369    111.14
C2G  C1G  H2G      15.406    111.12
N1G  C1G  H1G      17.112    107.08
N1G  C1G  H2G      17.220    107.09
H1G  C1G  H2G       6.117    107.67
C1G  C2G  C3G      33.858    111.66
C1G  C2G  H3G      13.549    109.25
C1G  C2G  H4G      13.504    109.21
C3G  C2G  H3G      13.164    109.81
C3G  C2G  H4G      13.044    109.81
H3G  C2G  H4G       5.235    106.99
C2G  C3G  C4G      34.968    112.83
C2G  C3G  H5G      13.784    109.35
C2G  C3G  H6G      13.726    109.36
C4G  C3G  H5G      13.722    109.31
C4G  C3G  H6G      13.656    109.32
H5G  C3G  H6G       5.240    106.47
C3G  C4G  C5G      35.020    113.29
C3G  C4G  H7G      13.868    109.21
C3G  C4G  H8G      13.824    109.20
C5G  C4G  H7G      13.737    109.30
C5G  C4G  H8G      13.688    109.28
H7G  C4G  H8G       5.211    106.33
C4G  C5G  C6G      34.754    113.47
C4G  C5G  H9G      13.770    109.20
C4G  C5G  H10G     13.779    109.21
C6G  C5G  H9G      13.813    109.22
C6G  C5G  H10G     13.767    109.23
H9G  C5G  H10G      5.193    106.25
C5G  C6G  C7G      34.734    113.51
C5G  C6G  H11G     13.822    109.22
C5G  C6G  H12G     13.799    109.20
C7G  C6G  H11G     13.746    109.22
C7G  C6G  H12G     13.759    109.21
H11G C6G  H12G      5.190    106.23
C6G  C7G  C8G      34.674    113.57
C6G  C7G  H13G     13.721    109.19
C6G  C7G  H14G     13.797    109.21
C8G  C7G  H13G     13.829    109.18
C8G  C7G  H14G     13.810    109.20
H13G C7G  H14G      5.185    106.22
C7G  C8G  C9G      34.809    113.42
C7G  C8G  H15G     13.779    109.25
C7G  C8G  H16G     13.781    109.23
C9G  C8G  H15G     13.724    109.23
C9G  C8G  H16G     13.803    109.21
H15G C8G  H16G      5.198    106.26
C8G  C9G  C10G     34.957    113.34
C8G  C9G  H17G     13.645    109.27
C8G  C9G  H18G     13.782    109.29
C10G C9G  H17G     13.852    109.18
C10G C9G  H18G     13.854    109.20
H17G C9G  H18G      5.206    106.33
C9G  C10G C11G     35.018    112.79
C9G  C10G H19G     13.667    109.33
C9G  C10G H20G     13.690    109.32
C11G C10G H19G     13.671    109.37
C11G C10G H20G     13.814    109.36
H19G C10G H20G      5.245    106.47
C10G C11G C12G     33.844    111.70
C10G C11G H21G     13.001    109.80
C10G C11G H22G     13.204    109.80
C12G C11G H21G     13.533    109.20
C12G C11G H22G     13.540    109.24
H21G C11G H22G      5.232    106.98
C11G C12G N2G      39.849    112.44
C11G C12G H23G     15.386    111.15
C11G C12G H24G     15.379    111.14
N2G  C12G H23G     17.066    107.09
N2G  C12G H24G     17.251    107.09
H23G C12G H24G      6.123    107.67
C1G  N1G  C13G     36.578    120.48
C1G  N1G  C14G     36.872    120.39
C13G N1G  C14G     26.725    119.07
C12G N2G  C15G     36.298    120.48
C12G N2G  C16G     36.621    120.39
C15G N2G  C16G     26.729    119.07
N1G  C13G C17G     25.904    122.26
N1G  C13G H25G     27.395    116.13
C17G C13G H25G     24.787    121.61
N1G  C14G C18G     25.734    121.85
N1G  C14G H26G     27.227    116.20
C18G C14G H26G     24.603    121.96
N2G  C15G C20G     25.894    122.26
N2G  C15G H27G     27.391    116.13
C20G C15G H27G     24.783    121.61
N2G  C16G C19G     25.741    121.85
N2G  C16G H28G     27.229    116.20
C19G C16G H28G     24.605    121.96
C13G C17G C21G     24.455    119.99
C13G C17G H29G     24.399    118.26
C21G C17G H29G     23.721    121.75
C14G C18G C21G     24.542    120.42
C14G C18G H30G     23.828    119.03
C21G C18G H30G     23.598    120.56
C16G C19G C22G     24.539    120.42
C16G C19G H31G     23.827    119.03
C22G C19G H31G     23.594    120.55
C15G C20G C22G     24.444    119.99
C15G C20G H32G     24.411    118.26
C22G C20G H32G     23.710    121.75
C17G C21G C18G     25.024    116.41
C17G C21G N3G      43.411    123.20
C18G C21G N3G      42.182    120.38
C19G C22G C20G     25.034    116.41
C19G C22G N4G      42.042    120.38
C20G C22G N4G      43.397    123.20
C21G N3G  C23G     39.850    126.58
C21G N3G  H33G     31.206    116.82
C23G N3G  H33G     28.824    116.45
C22G N4G  C33G     40.074    126.60
C22G N4G  H34G     31.283    116.82
C33G N4G  H34G     28.886    116.45
N3G  C23G C24G     41.069    113.53
N3G  C23G H35G     16.695    106.48
N3G  C23G H36G     17.855    108.80
C24G C23G H35G     16.010    110.12
C24G C23G H36G     16.218    110.91
H35G C23G H36G      6.068    106.68
C23G C24G C25G     36.225    112.09
C23G C24G H37G     13.673    108.74
C23G C24G H38G     13.876    109.47
C25G C24G H37G     13.281    109.89
C25G C24G H38G     13.491    109.77
H37G C24G H38G      5.276    106.73
C24G C25G C26G     37.280    113.12
C24G C25G H39G     14.002    109.34
C24G C25G H40G     13.997    109.29
C26G C25G H39G     13.957    109.27
C26G C25G H40G     13.965    109.25
H39G C25G H40G      5.274    106.36
C25G C26G C27G     37.749    113.38
C25G C26G H41G     14.083    109.19
C25G C26G H42G     14.105    109.20
C27G C26G H41G     14.009    109.27
C27G C26G H42G     14.027    109.26
H41G C26G H42G      5.267    106.29
C26G C27G C28G     37.532    113.54
C26G C27G H43G     14.068    109.20
C26G C27G H44G     14.087    109.19
C28G C27G H43G     14.049    109.21
C28G C27G H44G     14.072    109.21
H43G C27G H44G      5.252    106.23
C27G C28G C29G     37.609    113.57
C27G C28G H45G     14.063    109.20
C27G C28G H46G     14.100    109.20
C29G C28G H45G     14.062    109.20
C29G C28G H46G     14.079    109.20
H45G C28G H46G      5.253    106.21
C28G C29G C30G     37.437    113.62
C28G C29G H47G     14.050    109.19
C28G C29G H48G     14.073    109.19
C30G C29G H47G     14.055    109.18
C30G C29G H48G     14.078    109.18
H47G C29G H48G      5.245    106.20
C29G C30G C31G     37.491    113.65
C29G C30G H49G     14.037    109.25
C29G C30G H50G     14.063    109.24
C31G C30G H49G     14.077    109.12
C31G C30G H50G     14.095    109.12
H49G C30G H50G      5.244    106.18
C30G C31G C32G     37.703    113.27
C30G C31G H51G     14.051    109.18
C30G C31G H52G     14.060    109.18
C32G C31G H51G     14.023    109.39
C32G C31G H52G     14.030    109.38
H51G C31G H52G      5.278    106.20
C31G C32G H53G     29.790    111.11
C31G C32G H54G     29.802    111.11
C31G C32G H75G     29.223    111.42
H53G C32G H54G     15.052    107.59
H53G C32G H75G     15.051    107.71
H54G C32G H75G     15.055    107.71
N4G  C33G C34G     41.218    113.54
N4G  C33G H55G     16.708    106.48
N4G  C33G H56G     17.876    108.80
C34G C33G H55G     16.066    110.11
C34G C33G H56G     16.223    110.91
H55G C33G H56G      6.068    106.69
C33G C34G C35G     36.571    112.08
C33G C34G H57G     13.695    108.74
C33G C34G H58G     13.922    109.48
C35G C34G H57G     13.296    109.89
C35G C34G H58G     13.524    109.77
H57G C34G H58G      5.285    106.73
C34G C35G C36G     37.598    113.13
C34G C35G H59G     14.031    109.33
C34G C35G H60G     14.036    109.29
C36G C35G H59G     13.989    109.27
C36G C35G H60G     14.009    109.24
H59G C35G H60G      5.282    106.35
C35G C36G C37G     38.063    113.38
C35G C36G H61G     14.109    109.19
C35G C36G H62G     14.142    109.20
C37G C36G H61G     14.033    109.28
C37G C36G H62G     14.061    109.26
H61G C36G H62G      5.275    106.29
C36G C37G C38G     37.846    113.55
C36G C37G H63G     14.095    109.19
C36G C37G H64G     14.125    109.19
C38G C37G H63G     14.078    109.21
C38G C37G H64G     14.112    109.21
H63G C37G H64G      5.260    106.23
C37G C38G C39G     37.873    113.57
C37G C38G H65G     14.088    109.20
C37G C38G H66G     14.127    109.20
C39G C38G H65G     14.084    109.20
C39G C38G H66G     14.109    109.20
H65G C38G H66G      5.259    106.21
C38G C39G C40G     37.687    113.63
C38G C39G H67G     14.072    109.19
C38G C39G H68G     14.105    109.19
C40G C39G H67G     14.079    109.18
C40G C39G H68G     14.106    109.18
H67G C39G H68G      5.251    106.20
C39G C40G C41G     37.652    113.66
C39G C40G H69G     14.057    109.25
C39G C40G H70G     14.081    109.24
C41G C40G H69G     14.093    109.12
C41G C40G H70G     14.114    109.12
H69G C40G H70G      5.248    106.18
C40G C41G C42G     37.777    113.28
C40G C41G H71G     14.058    109.18
C40G C41G H72G     14.068    109.18
C42G C41G H71G     14.030    109.39
C42G C41G H72G     14.039    109.38
H71G C41G H72G      5.279    106.20
C41G C42G H73G     29.795    111.11
C41G C42G H74G     29.807    111.12
C41G C42G H76G     29.226    111.42
H73G C42G H74G     15.053    107.59
H73G C42G H76G     15.052    107.71
H74G C42G H76G     15.057    107.71


DIHEDRALS
!
!V(dihedral) = Kchi(1 + cos(n(chi) - delta))
!
!Kchi: kcal/mole
!n: multiplicity
!delta: degrees
!
!atom types             Kchi     n    delta
!

N1G  C1G  C2G  C3G      0.4772   3      0.00
N1G  C1G  C2G  H3G      0.5082   3      0.00
N1G  C1G  C2G  H4G      0.5052   3      0.00
H1G  C1G  C2G  C3G      0.4783   3      0.00
H1G  C1G  C2G  H3G      0.5340   3      0.00
H1G  C1G  C2G  H4G      0.4899   3      0.00
H2G  C1G  C2G  C3G      0.4840   3      0.00
H2G  C1G  C2G  H3G      0.4889   3      0.00
H2G  C1G  C2G  H4G      0.5344   3      0.00
C2G  C1G  N1G  C13G     0.0793   6      0.00
C2G  C1G  N1G  C14G     0.0803   6      0.00
H1G  C1G  N1G  C13G     0.0965   6      0.00
H1G  C1G  N1G  C14G     0.0961   6      0.00
H2G  C1G  N1G  C13G     0.0959   6      0.00
H2G  C1G  N1G  C14G     0.0964   6      0.00
C1G  C2G  C3G  C4G      0.4481   3      0.00
C1G  C2G  C3G  H5G      0.4633   3      0.00
C1G  C2G  C3G  H6G      0.4602   3      0.00
H3G  C2G  C3G  C4G      0.4580   3      0.00
H3G  C2G  C3G  H5G      0.4642   3      0.00
H3G  C2G  C3G  H6G      0.5001   3      0.00
H4G  C2G  C3G  C4G      0.4553   3      0.00
H4G  C2G  C3G  H5G      0.5005   3      0.00
H4G  C2G  C3G  H6G      0.4662   3      0.00
C2G  C3G  C4G  C5G      0.4248   3      0.00
C2G  C3G  C4G  H7G      0.4492   3      0.00
C2G  C3G  C4G  H8G      0.4471   3      0.00
H5G  C3G  C4G  C5G      0.4499   3      0.00
H5G  C3G  C4G  H7G      0.4616   3      0.00
H5G  C3G  C4G  H8G      0.4980   3      0.00
H6G  C3G  C4G  C5G      0.4474   3      0.00
H6G  C3G  C4G  H7G      0.4976   3      0.00
H6G  C3G  C4G  H8G      0.4632   3      0.00
C3G  C4G  C5G  C6G      0.4523   3      0.00
C3G  C4G  C5G  H9G      0.4567   3      0.00
C3G  C4G  C5G  H10G     0.4545   3      0.00
H7G  C4G  C5G  C6G      0.4532   3      0.00
H7G  C4G  C5G  H9G      0.4586   3      0.00
H7G  C4G  C5G  H10G     0.4947   3      0.00
H8G  C4G  C5G  C6G      0.4519   3      0.00
H8G  C4G  C5G  H9G      0.4951   3      0.00
H8G  C4G  C5G  H10G     0.4592   3      0.00
C4G  C5G  C6G  C7G      0.4186   3      0.00
C4G  C5G  C6G  H11G     0.4434   3      0.00
C4G  C5G  C6G  H12G     0.4439   3      0.00
H9G  C5G  C6G  C7G      0.4446   3      0.00
H9G  C5G  C6G  H11G     0.4582   3      0.00
H9G  C5G  C6G  H12G     0.4954   3      0.00
H10G C5G  C6G  C7G      0.4445   3      0.00
H10G C5G  C6G  H11G     0.4949   3      0.00
H10G C5G  C6G  H12G     0.4590   3      0.00
C5G  C6G  C7G  C8G      0.4527   3      0.00
C5G  C6G  C7G  H13G     0.4532   3      0.00
C5G  C6G  C7G  H14G     0.4523   3      0.00
H11G C6G  C7G  C8G      0.4524   3      0.00
H11G C6G  C7G  H13G     0.4579   3      0.00
H11G C6G  C7G  H14G     0.4934   3      0.00
H12G C6G  C7G  C8G      0.4526   3      0.00
H12G C6G  C7G  H13G     0.4939   3      0.00
H12G C6G  C7G  H14G     0.4567   3      0.00
C6G  C7G  C8G  C9G      0.4167   3      0.00
C6G  C7G  C8G  H15G     0.4427   3      0.00
C6G  C7G  C8G  H16G     0.4456   3      0.00
H13G C7G  C8G  C9G      0.4421   3      0.00
H13G C7G  C8G  H15G     0.4586   3      0.00
H13G C7G  C8G  H16G     0.4954   3      0.00
H14G C7G  C8G  C9G      0.4444   3      0.00
H14G C7G  C8G  H15G     0.4949   3      0.00
H14G C7G  C8G  H16G     0.4586   3      0.00
C7G  C8G  C9G  C10G     0.4505   3      0.00
C7G  C8G  C9G  H17G     0.4523   3      0.00
C7G  C8G  C9G  H18G     0.4528   3      0.00
H15G C8G  C9G  C10G     0.4544   3      0.00
H15G C8G  C9G  H17G     0.4602   3      0.00
H15G C8G  C9G  H18G     0.4946   3      0.00
H16G C8G  C9G  C10G     0.4559   3      0.00
H16G C8G  C9G  H17G     0.4950   3      0.00
H16G C8G  C9G  H18G     0.4574   3      0.00
C8G  C9G  C10G C11G     0.4195   3      0.00
C8G  C9G  C10G H19G     0.4449   3      0.00
C8G  C9G  C10G H20G     0.4501   3      0.00
H17G C9G  C10G C11G     0.4447   3      0.00
H17G C9G  C10G H19G     0.4627   3      0.00
H17G C9G  C10G H20G     0.4980   3      0.00
H18G C9G  C10G C11G     0.4494   3      0.00
H18G C9G  C10G H19G     0.4976   3      0.00
H18G C9G  C10G H20G     0.4620   3      0.00
C9G  C10G C11G C12G     0.4447   3      0.00
C9G  C10G C11G H21G     0.4554   3      0.00
C9G  C10G C11G H22G     0.4574   3      0.00
H19G C10G C11G C12G     0.4599   3      0.00
H19G C10G C11G H21G     0.4671   3      0.00
H19G C10G C11G H22G     0.4998   3      0.00
H20G C10G C11G C12G     0.4623   3      0.00
H20G C10G C11G H21G     0.5003   3      0.00
H20G C10G C11G H22G     0.4631   3      0.00
C10G C11G C12G N2G      0.4674   3      0.00
C10G C11G C12G H23G     0.4752   3      0.00
C10G C11G C12G H24G     0.4835   3      0.00
H21G C11G C12G N2G      0.5019   3      0.00
H21G C11G C12G H23G     0.4895   3      0.00
H21G C11G C12G H24G     0.5343   3      0.00
H22G C11G C12G N2G      0.5074   3      0.00
H22G C11G C12G H23G     0.5339   3      0.00
H22G C11G C12G H24G     0.4893   3      0.00
C11G C12G N2G  C15G     0.0790   6      0.00
C11G C12G N2G  C16G     0.0796   6      0.00
H23G C12G N2G  C15G     0.0969   6      0.00
H23G C12G N2G  C16G     0.0961   6      0.00
H24G C12G N2G  C15G     0.0959   6      0.00
H24G C12G N2G  C16G     0.0961   6      0.00
C1G  N1G  C13G C17G     0.3984   2    180.00
C1G  N1G  C13G H25G     0.4235   2    180.00
C14G N1G  C13G C17G     0.4945   2    180.00
C14G N1G  C13G H25G     0.4688   2    180.00
C1G  N1G  C14G C18G     0.3977   2    180.00
C1G  N1G  C14G H26G     0.4134   2    180.00
C13G N1G  C14G C18G     0.4972   2    180.00
C13G N1G  C14G H26G     0.4608   2    180.00
C12G N2G  C15G C20G     0.4004   2    180.00
C12G N2G  C15G H27G     0.4242   2    180.00
C16G N2G  C15G C20G     0.4943   2    180.00
C16G N2G  C15G H27G     0.4688   2    180.00
C12G N2G  C16G C19G     0.3960   2    180.00
C12G N2G  C16G H28G     0.4133   2    180.00
C15G N2G  C16G C19G     0.4965   2    180.00
C15G N2G  C16G H28G     0.4609   2    180.00
N1G  C13G C17G C21G     0.6054   2    180.00
N1G  C13G C17G H29G     0.6067   2    180.00
H25G C13G C17G C21G     0.5799   2    180.00
H25G C13G C17G H29G     0.6459   2    180.00
N1G  C14G C18G C21G     0.5997   2    180.00
N1G  C14G C18G H30G     0.6169   2    180.00
H26G C14G C18G C21G     0.5785   2    180.00
H26G C14G C18G H30G     0.6490   2    180.00
N2G  C15G C20G C22G     0.6049   2    180.00
N2G  C15G C20G H32G     0.6071   2    180.00
H27G C15G C20G C22G     0.5796   2    180.00
H27G C15G C20G H32G     0.6459   2    180.00
N2G  C16G C19G C22G     0.5994   2    180.00
N2G  C16G C19G H31G     0.6169   2    180.00
H28G C16G C19G C22G     0.5787   2    180.00
H28G C16G C19G H31G     0.6491   2    180.00
C13G C17G C21G C18G     0.4193   2    180.00
C13G C17G C21G N3G      0.4782   2    180.00
H29G C17G C21G C18G     0.4757   2    180.00
H29G C17G C21G N3G      0.5547   2    180.00
C14G C18G C21G C17G     0.4124   2    180.00
C14G C18G C21G N3G      0.4469   2    180.00
H30G C18G C21G C17G     0.4648   2    180.00
H30G C18G C21G N3G      0.5651   2    180.00
C16G C19G C22G C20G     0.4123   2    180.00
C16G C19G C22G N4G      0.4515   2    180.00
H31G C19G C22G C20G     0.4648   2    180.00
H31G C19G C22G N4G      0.5665   2    180.00
C15G C20G C22G C19G     0.4187   2    180.00
C15G C20G C22G N4G      0.4812   2    180.00
H32G C20G C22G C19G     0.4759   2    180.00
H32G C20G C22G N4G      0.5566   2    180.00
C17G C21G N3G  C23G     0.4392   2    180.00
C17G C21G N3G  H33G     0.5862   2    180.00
C18G C21G N3G  C23G     0.4669   2    180.00
C18G C21G N3G  H33G     0.4986   2    180.00
C19G C22G N4G  C33G     0.4695   2    180.00
C19G C22G N4G  H34G     0.4975   2    180.00
C20G C22G N4G  C33G     0.4369   2    180.00
C20G C22G N4G  H34G     0.5868   2    180.00
C21G N3G  C23G C24G     0.0865   6     95.13
C21G N3G  C23G H35G     0.1032   6      0.00
C21G N3G  C23G H36G     0.0951   6    219.15
H33G N3G  C23G C24G     0.0814   6      0.00
H33G N3G  C23G H35G     0.0970   6      0.00
H33G N3G  C23G H36G     0.0962   6     34.51
C22G N4G  C33G C34G     0.0878   6     94.97
C22G N4G  C33G H55G     0.1037   6      0.00
C22G N4G  C33G H56G     0.0952   6    218.99
H34G N4G  C33G C34G     0.0814   6      0.00
H34G N4G  C33G H55G     0.0970   6      0.00
H34G N4G  C33G H56G     0.0962   6     34.66
N3G  C23G C24G C25G     0.4887   3      0.00
N3G  C23G C24G H37G     0.5015   3      0.00
N3G  C23G C24G H38G     0.4985   3      0.00
H35G C23G C24G C25G     0.4806   3      0.00
H35G C23G C24G H37G     0.5244   3      0.00
H35G C23G C24G H38G     0.4858   3      0.00
H36G C23G C24G C25G     0.4811   3      0.00
H36G C23G C24G H37G     0.4878   3      0.00
H36G C23G C24G H38G     0.5235   3      0.00
C23G C24G C25G C26G     0.4368   3      0.00
C23G C24G C25G H39G     0.4562   3      0.00
C23G C24G C25G H40G     0.4566   3      0.00
H37G C24G C25G C26G     0.4524   3      0.00
H37G C24G C25G H39G     0.4679   3      0.00
H37G C24G C25G H40G     0.4982   3      0.00
H38G C24G C25G C26G     0.4522   3      0.00
H38G C24G C25G H39G     0.4979   3      0.00
H38G C24G C25G H40G     0.4687   3      0.00
C24G C25G C26G C27G     0.4423   3      0.00
C24G C25G C26G H41G     0.4539   3      0.00
C24G C25G C26G H42G     0.4545   3      0.00
H39G C25G C26G C27G     0.4533   3      0.00
H39G C25G C26G H41G     0.4675   3      0.00
H39G C25G C26G H42G     0.4958   3      0.00
H40G C25G C26G C27G     0.4539   3      0.00
H40G C25G C26G H41G     0.4962   3      0.00
H40G C25G C26G H42G     0.4683   3      0.00
C25G C26G C27G C28G     0.4404   3      0.00
C25G C26G C27G H43G     0.4529   3      0.00
C25G C26G C27G H44G     0.4532   3      0.00
H41G C26G C27G C28G     0.4516   3      0.00
H41G C26G C27G H43G     0.4663   3      0.00
H41G C26G C27G H44G     0.4952   3      0.00
H42G C26G C27G C28G     0.4519   3      0.00
H42G C26G C27G H43G     0.4955   3      0.00
H42G C26G C27G H44G     0.4665   3      0.00
C26G C27G C28G C29G     0.4408   3      0.00
C26G C27G C28G H45G     0.4514   3      0.00
C26G C27G C28G H46G     0.4523   3      0.00
H43G C27G C28G C29G     0.4516   3      0.00
H43G C27G C28G H45G     0.4658   3      0.00
H43G C27G C28G H46G     0.4945   3      0.00
H44G C27G C28G C29G     0.4525   3      0.00
H44G C27G C28G H45G     0.4947   3      0.00
H44G C27G C28G H46G     0.4660   3      0.00
C27G C28G C29G C30G     0.4378   3      0.00
C27G C28G C29G H47G     0.4507   3      0.00
C27G C28G C29G H48G     0.4513   3      0.00
H45G C28G C29G C30G     0.4503   3      0.00
H45G C28G C29G H47G     0.4651   3      0.00
H45G C28G C29G H48G     0.4942   3      0.00
H46G C28G C29G C30G     0.4508   3      0.00
H46G C28G C29G H47G     0.4943   3      0.00
H46G C28G C29G H48G     0.4652   3      0.00
C28G C29G C30G C31G     0.4360   3      0.00
C28G C29G C30G H49G     0.4499   3      0.00
C28G C29G C30G H50G     0.4506   3      0.00
H47G C29G C30G C31G     0.4496   3      0.00
H47G C29G C30G H49G     0.4647   3      0.00
H47G C29G C30G H50G     0.4939   3      0.00
H48G C29G C30G C31G     0.4503   3      0.00
H48G C29G C30G H49G     0.4940   3      0.00
H48G C29G C30G H50G     0.4650   3      0.00
C29G C30G C31G C32G     0.4370   3      0.00
C29G C30G C31G H51G     0.4502   3      0.00
C29G C30G C31G H52G     0.4507   3      0.00
H49G C30G C31G C32G     0.4519   3      0.00
H49G C30G C31G H51G     0.4645   3      0.00
H49G C30G C31G H52G     0.4948   3      0.00
H50G C30G C31G C32G     0.4522   3      0.00
H50G C30G C31G H51G     0.4949   3      0.00
H50G C30G C31G H52G     0.4647   3      0.00
C30G C31G C32G H53G     0.4468   3      0.00
C30G C31G C32G H54G     0.4469   3      0.00
C30G C31G C32G H75G     0.4547   3      0.00
H51G C31G C32G H53G     0.4637   3      0.00
H51G C31G C32G H54G     0.4897   3      0.00
H51G C31G C32G H75G     0.4684   3      0.00
H52G C31G C32G H53G     0.4898   3      0.00
H52G C31G C32G H54G     0.4638   3      0.00
H52G C31G C32G H75G     0.4685   3      0.00
N4G  C33G C34G C35G     0.4853   3      0.00
N4G  C33G C34G H57G     0.5004   3      0.00
N4G  C33G C34G H58G     0.4974   3      0.00
H55G C33G C34G C35G     0.4811   3      0.00
H55G C33G C34G H57G     0.5244   3      0.00
H55G C33G C34G H58G     0.4866   3      0.00
H56G C33G C34G C35G     0.4807   3      0.00
H56G C33G C34G H57G     0.4893   3      0.00
H56G C33G C34G H58G     0.5237   3      0.00
C33G C34G C35G C36G     0.4407   3      0.00
C33G C34G C35G H59G     0.4572   3      0.00
C33G C34G C35G H60G     0.4584   3      0.00
H57G C34G C35G C36G     0.4531   3      0.00
H57G C34G C35G H59G     0.4690   3      0.00
H57G C34G C35G H60G     0.4983   3      0.00
H58G C34G C35G C36G     0.4538   3      0.00
H58G C34G C35G H59G     0.4979   3      0.00
H58G C34G C35G H60G     0.4698   3      0.00
C34G C35G C36G C37G     0.4423   3      0.00
C34G C35G C36G H61G     0.4541   3      0.00
C34G C35G C36G H62G     0.4546   3      0.00
H59G C35G C36G C37G     0.4535   3      0.00
H59G C35G C36G H61G     0.4686   3      0.00
H59G C35G C36G H62G     0.4959   3      0.00
H60G C35G C36G C37G     0.4542   3      0.00
H60G C35G C36G H61G     0.4962   3      0.00
H60G C35G C36G H62G     0.4690   3      0.00
C35G C36G C37G C38G     0.4429   3      0.00
C35G C36G C37G H63G     0.4535   3      0.00
C35G C36G C37G H64G     0.4545   3      0.00
H61G C36G C37G C38G     0.4522   3      0.00
H61G C36G C37G H63G     0.4673   3      0.00
H61G C36G C37G H64G     0.4953   3      0.00
H62G C36G C37G C38G     0.4532   3      0.00
H62G C36G C37G H63G     0.4955   3      0.00
H62G C36G C37G H64G     0.4675   3      0.00
C36G C37G C38G C39G     0.4409   3      0.00
C36G C37G C38G H65G     0.4516   3      0.00
C36G C37G C38G H66G     0.4524   3      0.00
H63G C37G C38G C39G     0.4519   3      0.00
H63G C37G C38G H65G     0.4668   3      0.00
H63G C37G C38G H66G     0.4946   3      0.00
H64G C37G C38G C39G     0.4527   3      0.00
H64G C37G C38G H65G     0.4947   3      0.00
H64G C37G C38G H66G     0.4667   3      0.00
C37G C38G C39G C40G     0.4393   3      0.00
C37G C38G C39G H67G     0.4511   3      0.00
C37G C38G C39G H68G     0.4522   3      0.00
H65G C38G C39G C40G     0.4508   3      0.00
H65G C38G C39G H67G     0.4660   3      0.00
H65G C38G C39G H68G     0.4943   3      0.00
H66G C38G C39G C40G     0.4517   3      0.00
H66G C38G C39G H67G     0.4944   3      0.00
H66G C38G C39G H68G     0.4661   3      0.00
C38G C39G C40G C41G     0.4361   3      0.00
C38G C39G C40G H69G     0.4502   3      0.00
C38G C39G C40G H70G     0.4508   3      0.00
H67G C39G C40G C41G     0.4499   3      0.00
H67G C39G C40G H69G     0.4654   3      0.00
H67G C39G C40G H70G     0.4940   3      0.00
H68G C39G C40G C41G     0.4505   3      0.00
H68G C39G C40G H69G     0.4940   3      0.00
H68G C39G C40G H70G     0.4655   3      0.00
C39G C40G C41G C42G     0.4373   3      0.00
C39G C40G C41G H71G     0.4505   3      0.00
C39G C40G C41G H72G     0.4509   3      0.00
H69G C40G C41G C42G     0.4521   3      0.00
H69G C40G C41G H71G     0.4649   3      0.00
H69G C40G C41G H72G     0.4949   3      0.00
H70G C40G C41G C42G     0.4525   3      0.00
H70G C40G C41G H71G     0.4950   3      0.00
H70G C40G C41G H72G     0.4651   3      0.00
C40G C41G C42G H73G     0.4468   3      0.00
C40G C41G C42G H74G     0.4471   3      0.00
C40G C41G C42G H76G     0.4548   3      0.00
H71G C41G C42G H73G     0.4639   3      0.00
H71G C41G C42G H74G     0.4897   3      0.00
H71G C41G C42G H76G     0.4684   3      0.00
H72G C41G C42G H73G     0.4898   3      0.00
H72G C41G C42G H74G     0.4639   3      0.00
H72G C41G C42G H76G     0.4685   3      0.00

IMPROPER
!
!V(improper) = Kpsi(psi - psi0)**2
!
!Kpsi: kcal/mole/rad**2
!psi0: degrees
!note that the second column of numbers (0) is ignored
!
!atom types             Kpsi        0  psi0
!


NONBONDED nbxmod  5 atom cdiel shift vatom vdistance vswitch -
cutnb 14.0 ctofnb 12.0 ctonnb 10.0 eps 1.0 e14fac 1.0 wmin 1.5
                !adm jr., 5/08/91, suggested cutoff scheme
!
!V(Lennard-Jones) = Eps(i,j)*[(Rmin(i,j)/r(i,j))**12 - 2(Rmin(i,j)/r(i,j))**6]
!
!epsilon [kcal/mole]: Eps(i,j) = sqrt(eps(i) * eps(j))
!Rmin/2  [A]:         Rmin(i,j) = Rmin/2(i) + Rmin/2(j)
!
!atom  ignored   epsilon     Rmin/2  ignored   eps,1-4     Rmin/2,1-4
!

C1G      0.0     -0.1050     1.9255    ! 
C2G      0.0     -0.1050     1.9255    ! 
C3G      0.0     -0.1050     1.9255    ! 
C4G      0.0     -0.1050     1.9255    ! 
C5G      0.0     -0.1050     1.9255    ! 
C6G      0.0     -0.1050     1.9255    ! 
C7G      0.0     -0.1050     1.9255    ! 
C8G      0.0     -0.1050     1.9255    ! 
C9G      0.0     -0.1050     1.9255    ! 
C10G     0.0     -0.1050     1.9255    ! 
C11G     0.0     -0.1050     1.9255    ! 
C12G     0.0     -0.1050     1.9255    ! 
N1G      0.0     -0.0690     1.8300    ! 
N2G      0.0     -0.0690     1.8300    ! 
C13G     0.0     -0.1050     1.9255    ! 
C14G     0.0     -0.1050     1.9255    ! 
C15G     0.0     -0.1050     1.9255    ! 
C16G     0.0     -0.1050     1.9255    ! 
C17G     0.0     -0.1050     1.9255    ! 
C18G     0.0     -0.1050     1.9255    ! 
C19G     0.0     -0.1050     1.9255    ! 
C20G     0.0     -0.1050     1.9255    ! 
C21G     0.0     -0.1050     1.9255    ! 
C22G     0.0     -0.1050     1.9255    ! 
N3G      0.0     -0.0690     1.8300    ! 
N4G      0.0     -0.0690     1.8300    ! 
C23G     0.0     -0.1050     1.9255    ! 
C24G     0.0     -0.1050     1.9255    ! 
C25G     0.0     -0.1050     1.9255    ! 
C26G     0.0     -0.1050     1.9255    ! 
C27G     0.0     -0.1050     1.9255    ! 
C28G     0.0     -0.1050     1.9255    ! 
C29G     0.0     -0.1050     1.9255    ! 
C30G     0.0     -0.1050     1.9255    ! 
C31G     0.0     -0.1050     1.9255    ! 
C32G     0.0     -0.1050     1.9255    ! 
C33G     0.0     -0.1050     1.9255    ! 
C34G     0.0     -0.1050     1.9255    ! 
C35G     0.0     -0.1050     1.9255    ! 
C36G     0.0     -0.1050     1.9255    ! 
C37G     0.0     -0.1050     1.9255    ! 
C38G     0.0     -0.1050     1.9255    ! 
C39G     0.0     -0.1050     1.9255    ! 
C40G     0.0     -0.1050     1.9255    ! 
C41G     0.0     -0.1050     1.9255    ! 
C42G     0.0     -0.1050     1.9255    ! 
H1G      0.0     -0.0440     1.4430    ! 
H2G      0.0     -0.0440     1.4430    ! 
H3G      0.0     -0.0440     1.4430    ! 
H4G      0.0     -0.0440     1.4430    ! 
H5G      0.0     -0.0440     1.4430    ! 
H6G      0.0     -0.0440     1.4430    ! 
H7G      0.0     -0.0440     1.4430    ! 
H8G      0.0     -0.0440     1.4430    ! 
H9G      0.0     -0.0440     1.4430    ! 
H10G     0.0     -0.0440     1.4430    ! 
H11G     0.0     -0.0440     1.4430    ! 
H12G     0.0     -0.0440     1.4430    ! 
H13G     0.0     -0.0440     1.4430    ! 
H14G     0.0     -0.0440     1.4430    ! 
H15G     0.0     -0.0440     1.4430    ! 
H16G     0.0     -0.0440     1.4430    ! 
H17G     0.0     -0.0440     1.4430    ! 
H18G     0.0     -0.0440     1.4430    ! 
H19G     0.0     -0.0440     1.4430    ! 
H20G     0.0     -0.0440     1.4430    ! 
H21G     0.0     -0.0440     1.4430    ! 
H22G     0.0     -0.0440     1.4430    ! 
H23G     0.0     -0.0440     1.4430    ! 
H24G     0.0     -0.0440     1.4430    ! 
H25G     0.0     -0.0440     1.4430    ! 
H26G     0.0     -0.0440     1.4430    ! 
H27G     0.0     -0.0440     1.4430    ! 
H28G     0.0     -0.0440     1.4430    ! 
H29G     0.0     -0.0440     1.4430    ! 
H30G     0.0     -0.0440     1.4430    ! 
H31G     0.0     -0.0440     1.4430    ! 
H32G     0.0     -0.0440     1.4430    ! 
H33G     0.0     -0.0440     1.4430    ! 
H34G     0.0     -0.0440     1.4430    ! 
H35G     0.0     -0.0440     1.4430    ! 
H36G     0.0     -0.0440     1.4430    ! 
H37G     0.0     -0.0440     1.4430    ! 
H38G     0.0     -0.0440     1.4430    ! 
H39G     0.0     -0.0440     1.4430    ! 
H40G     0.0     -0.0440     1.4430    ! 
H41G     0.0     -0.0440     1.4430    ! 
H42G     0.0     -0.0440     1.4430    ! 
H43G     0.0     -0.0440     1.4430    ! 
H44G     0.0     -0.0440     1.4430    ! 
H45G     0.0     -0.0440     1.4430    ! 
H46G     0.0     -0.0440     1.4430    ! 
H47G     0.0     -0.0440     1.4430    ! 
H48G     0.0     -0.0440     1.4430    ! 
H49G     0.0     -0.0440     1.4430    ! 
H50G     0.0     -0.0440     1.4430    ! 
H51G     0.0     -0.0440     1.4430    ! 
H52G     0.0     -0.0440     1.4430    ! 
H53G     0.0     -0.0440     1.4430    ! 
H54G     0.0     -0.0440     1.4430    ! 
H55G     0.0     -0.0440     1.4430    ! 
H56G     0.0     -0.0440     1.4430    ! 
H57G     0.0     -0.0440     1.4430    ! 
H58G     0.0     -0.0440     1.4430    ! 
H59G     0.0     -0.0440     1.4430    ! 
H60G     0.0     -0.0440     1.4430    ! 
H61G     0.0     -0.0440     1.4430    ! 
H62G     0.0     -0.0440     1.4430    ! 
H63G     0.0     -0.0440     1.4430    ! 
H64G     0.0     -0.0440     1.4430    ! 
H65G     0.0     -0.0440     1.4430    ! 
H66G     0.0     -0.0440     1.4430    ! 
H67G     0.0     -0.0440     1.4430    ! 
H68G     0.0     -0.0440     1.4430    ! 
H69G     0.0     -0.0440     1.4430    ! 
H70G     0.0     -0.0440     1.4430    ! 
H71G     0.0     -0.0440     1.4430    ! 
H72G     0.0     -0.0440     1.4430    ! 
H73G     0.0     -0.0440     1.4430    ! 
H74G     0.0     -0.0440     1.4430    ! 
H75G     0.0     -0.0440     1.4430    ! 
H76G     0.0     -0.0440     1.4430    ! 
END
