# Supplementary material for: A Systematic Approach: Molecular Dynamics Study and Parametrisation of Gemini Type Cationic Surfactants
Source: Int J Mol Sci. 2021 Oct 10;22(20):10939. doi: 10.3390/ijms222010939 (PMC8536075; doi:10.3390/ijms222010939)
Supplement: Supplementary file 1 [file ijms-22-10939-s001.zip › Force_fields/Alk12_10/Alk12_10.pdb]

REMARK original generated coordinate pdb file
ATOM      1  C1G A0M X   1      -4.145  -5.740   2.359  1.00  0.00      GEM  C
ATOM      2  C2G A0M X   1      -2.713  -5.195   2.358  1.00  0.00      GEM  C
ATOM      3  C3G A0M X   1      -2.690  -3.660   2.366  1.00  0.00      GEM  C
ATOM      4  C4G A0M X   1      -1.266  -3.086   2.365  1.00  0.00      GEM  C
ATOM      5  C5G A0M X   1      -1.231  -1.551   2.372  1.00  0.00      GEM  C
ATOM      6  C6G A0M X   1       0.190  -0.972   2.368  1.00  0.00      GEM  C
ATOM      7  C7G A0M X   1       0.227   0.562   2.373  1.00  0.00      GEM  C
ATOM      8  C8G A0M X   1       1.648   1.143   2.365  1.00  0.00      GEM  C
ATOM      9  C9G A0M X   1       1.680   2.677   2.368  1.00  0.00      GEM  C
ATOM     10 C10G A0M X   1       3.102   3.256   2.358  1.00  0.00      GEM  C
ATOM     11 C11G A0M X   1       3.119   4.791   2.359  1.00  0.00      GEM  C
ATOM     12 C12G A0M X   1       4.549   5.341   2.348  1.00  0.00      GEM  C
ATOM     13  N1G A0M X   1      -4.188  -7.223   2.350  1.00  0.00      GEM  N
ATOM     14  N2G A0M X   1       4.585   6.825   2.347  1.00  0.00      GEM  N
ATOM     15 C13G A0M X   1      -4.189  -7.906   1.175  1.00  0.00      GEM  C
ATOM     16 C14G A0M X   1      -4.171  -7.920   3.522  1.00  0.00      GEM  C
ATOM     17 C15G A0M X   1       4.568   7.515   1.176  1.00  0.00      GEM  C
ATOM     18 C16G A0M X   1       4.577   7.515   3.523  1.00  0.00      GEM  C
ATOM     19 C17G A0M X   1      -4.176  -9.277   1.125  1.00  0.00      GEM  C
ATOM     20 C18G A0M X   1      -4.156  -9.288   3.548  1.00  0.00      GEM  C
ATOM     21 C19G A0M X   1       4.552   8.882   3.557  1.00  0.00      GEM  C
ATOM     22 C20G A0M X   1       4.545   8.885   1.134  1.00  0.00      GEM  C
ATOM     23 C21G A0M X   1      -4.152 -10.033   2.332  1.00  0.00      GEM  C
ATOM     24 C22G A0M X   1       4.528   9.635   2.345  1.00  0.00      GEM  C
ATOM     25  N3G A0M X   1      -4.119 -11.376   2.358  1.00  0.00      GEM  N
ATOM     26  N4G A0M X   1       4.483  10.976   2.380  1.00  0.00      GEM  N
ATOM     27 C23G A0M X   1      -4.148 -12.272   1.200  1.00  0.00      GEM  C
ATOM     28 C24G A0M X   1      -5.567 -12.581   0.698  1.00  0.00      GEM  C
ATOM     29 C25G A0M X   1      -5.560 -13.540  -0.500  1.00  0.00      GEM  C
ATOM     30 C26G A0M X   1      -6.968 -13.877  -1.011  1.00  0.00      GEM  C
ATOM     31 C27G A0M X   1      -6.968 -14.834  -2.210  1.00  0.00      GEM  C
ATOM     32 C28G A0M X   1      -8.374 -15.172  -2.725  1.00  0.00      GEM  C
ATOM     33 C29G A0M X   1      -8.375 -16.132  -3.924  1.00  0.00      GEM  C
ATOM     34 C30G A0M X   1      -9.780 -16.469  -4.440  1.00  0.00      GEM  C
ATOM     35 C31G A0M X   1      -9.782 -17.429  -5.638  1.00  0.00      GEM  C
ATOM     36 C32G A0M X   1     -11.190 -17.760  -6.147  1.00  0.00      GEM  C
ATOM     37 C33G A0M X   1       4.487  11.880   1.227  1.00  0.00      GEM  C
ATOM     38 C34G A0M X   1       5.896  12.208   0.709  1.00  0.00      GEM  C
ATOM     39 C35G A0M X   1       5.862  13.175  -0.482  1.00  0.00      GEM  C
ATOM     40 C36G A0M X   1       7.259  13.532  -1.009  1.00  0.00      GEM  C
ATOM     41 C37G A0M X   1       7.232  14.497  -2.202  1.00  0.00      GEM  C
ATOM     42 C38G A0M X   1       8.627  14.856  -2.733  1.00  0.00      GEM  C
ATOM     43 C39G A0M X   1       8.600  15.823  -3.925  1.00  0.00      GEM  C
ATOM     44 C40G A0M X   1       9.994  16.182  -4.457  1.00  0.00      GEM  C
ATOM     45 C41G A0M X   1       9.968  17.148  -5.649  1.00  0.00      GEM  C
ATOM     46 C42G A0M X   1      11.365  17.501  -6.174  1.00  0.00      GEM  C
ATOM     47  H1G A0M X   1      -4.692  -5.408   3.245  1.00  0.00      GEM  H
ATOM     48  H2G A0M X   1      -4.697  -5.397   1.480  1.00  0.00      GEM  H
ATOM     49  H3G A0M X   1      -2.178  -5.581   3.236  1.00  0.00      GEM  H
ATOM     50  H4G A0M X   1      -2.184  -5.570   1.471  1.00  0.00      GEM  H
ATOM     51  H5G A0M X   1      -3.235  -3.283   1.489  1.00  0.00      GEM  H
ATOM     52  H6G A0M X   1      -3.229  -3.293   3.251  1.00  0.00      GEM  H
ATOM     53  H7G A0M X   1      -0.721  -3.466   3.242  1.00  0.00      GEM  H
ATOM     54  H8G A0M X   1      -0.727  -3.458   1.481  1.00  0.00      GEM  H
ATOM     55  H9G A0M X   1      -1.779  -1.173   1.495  1.00  0.00      GEM  H
ATOM     56 H10G A0M X   1      -1.771  -1.181   3.256  1.00  0.00      GEM  H
ATOM     57 H11G A0M X   1       0.738  -1.351   3.244  1.00  0.00      GEM  H
ATOM     58 H12G A0M X   1       0.730  -1.344   1.484  1.00  0.00      GEM  H
ATOM     59 H13G A0M X   1      -0.323   0.940   1.497  1.00  0.00      GEM  H
ATOM     60 H14G A0M X   1      -0.312   0.934   3.258  1.00  0.00      GEM  H
ATOM     61 H15G A0M X   1       2.198   0.767   3.241  1.00  0.00      GEM  H
ATOM     62 H16G A0M X   1       2.186   0.771   1.480  1.00  0.00      GEM  H
ATOM     63 H17G A0M X   1       1.130   3.054   1.493  1.00  0.00      GEM  H
ATOM     64 H18G A0M X   1       1.144   3.050   3.254  1.00  0.00      GEM  H
ATOM     65 H19G A0M X   1       3.653   2.884   3.234  1.00  0.00      GEM  H
ATOM     66 H20G A0M X   1       3.639   2.886   1.472  1.00  0.00      GEM  H
ATOM     67 H21G A0M X   1       2.579   5.170   1.482  1.00  0.00      GEM  H
ATOM     68 H22G A0M X   1       2.594   5.168   3.247  1.00  0.00      GEM  H
ATOM     69 H23G A0M X   1       5.108   5.006   3.225  1.00  0.00      GEM  H
ATOM     70 H24G A0M X   1       5.093   5.006   1.461  1.00  0.00      GEM  H
ATOM     71 H25G A0M X   1      -4.208  -7.305   0.274  1.00  0.00      GEM  H
ATOM     72 H26G A0M X   1      -4.175  -7.330   4.430  1.00  0.00      GEM  H
ATOM     73 H27G A0M X   1       4.583   6.919   0.271  1.00  0.00      GEM  H
ATOM     74 H28G A0M X   1       4.596   6.919   4.428  1.00  0.00      GEM  H
ATOM     75 H29G A0M X   1      -4.194  -9.754   0.154  1.00  0.00      GEM  H
ATOM     76 H30G A0M X   1      -4.149  -9.796   4.506  1.00  0.00      GEM  H
ATOM     77 H31G A0M X   1       4.553   9.385   4.518  1.00  0.00      GEM  H
ATOM     78 H32G A0M X   1       4.549   9.369   0.166  1.00  0.00      GEM  H
ATOM     79 H33G A0M X   1      -4.143 -11.816   3.270  1.00  0.00      GEM  H
ATOM     80 H34G A0M X   1       4.511  11.411   3.294  1.00  0.00      GEM  H
ATOM     81 H35G A0M X   1      -3.649 -13.196   1.509  1.00  0.00      GEM  H
ATOM     82 H36G A0M X   1      -3.538 -11.838   0.401  1.00  0.00      GEM  H
ATOM     83 H37G A0M X   1      -6.145 -13.019   1.523  1.00  0.00      GEM  H
ATOM     84 H38G A0M X   1      -6.070 -11.645   0.422  1.00  0.00      GEM  H
ATOM     85 H39G A0M X   1      -4.973 -13.096  -1.318  1.00  0.00      GEM  H
ATOM     86 H40G A0M X   1      -5.044 -14.470  -0.218  1.00  0.00      GEM  H
ATOM     87 H41G A0M X   1      -7.553 -14.321  -0.192  1.00  0.00      GEM  H
ATOM     88 H42G A0M X   1      -7.484 -12.946  -1.289  1.00  0.00      GEM  H
ATOM     89 H43G A0M X   1      -6.380 -14.390  -3.028  1.00  0.00      GEM  H
ATOM     90 H44G A0M X   1      -6.451 -15.765  -1.930  1.00  0.00      GEM  H
ATOM     91 H45G A0M X   1      -8.962 -15.614  -1.907  1.00  0.00      GEM  H
ATOM     92 H46G A0M X   1      -8.890 -14.241  -3.006  1.00  0.00      GEM  H
ATOM     93 H47G A0M X   1      -7.785 -15.690  -4.741  1.00  0.00      GEM  H
ATOM     94 H48G A0M X   1      -7.859 -17.063  -3.642  1.00  0.00      GEM  H
ATOM     95 H49G A0M X   1     -10.370 -16.912  -3.623  1.00  0.00      GEM  H
ATOM     96 H50G A0M X   1     -10.296 -15.539  -4.723  1.00  0.00      GEM  H
ATOM     97 H51G A0M X   1      -9.192 -16.988  -6.455  1.00  0.00      GEM  H
ATOM     98 H52G A0M X   1      -9.267 -18.359  -5.356  1.00  0.00      GEM  H
ATOM     99 H53G A0M X   1     -11.793 -18.234  -5.362  1.00  0.00      GEM  H
ATOM    100 H54G A0M X   1     -11.718 -16.853  -6.469  1.00  0.00      GEM  H
ATOM    101 H55G A0M X   1       3.982  12.796   1.548  1.00  0.00      GEM  H
ATOM    102 H56G A0M X   1       3.871  11.443   0.434  1.00  0.00      GEM  H
ATOM    103 H57G A0M X   1       6.480  12.647   1.530  1.00  0.00      GEM  H
ATOM    104 H58G A0M X   1       6.405  11.279   0.420  1.00  0.00      GEM  H
ATOM    105 H59G A0M X   1       5.270  12.729  -1.296  1.00  0.00      GEM  H
ATOM    106 H60G A0M X   1       5.339  14.096  -0.188  1.00  0.00      GEM  H
ATOM    107 H61G A0M X   1       7.849  13.978  -0.194  1.00  0.00      GEM  H
ATOM    108 H62G A0M X   1       7.783  12.609  -1.300  1.00  0.00      GEM  H
ATOM    109 H63G A0M X   1       6.639  14.051  -3.015  1.00  0.00      GEM  H
ATOM    110 H64G A0M X   1       6.707  15.419  -1.910  1.00  0.00      GEM  H
ATOM    111 H65G A0M X   1       9.220  15.301  -1.919  1.00  0.00      GEM  H
ATOM    112 H66G A0M X   1       9.151  13.934  -3.026  1.00  0.00      GEM  H
ATOM    113 H67G A0M X   1       8.006  15.378  -4.738  1.00  0.00      GEM  H
ATOM    114 H68G A0M X   1       8.076  16.745  -3.631  1.00  0.00      GEM  H
ATOM    115 H69G A0M X   1      10.589  16.627  -3.645  1.00  0.00      GEM  H
ATOM    116 H70G A0M X   1      10.518  15.260  -4.752  1.00  0.00      GEM  H
ATOM    117 H71G A0M X   1       9.374  16.704  -6.462  1.00  0.00      GEM  H
ATOM    118 H72G A0M X   1       9.445  18.070  -5.356  1.00  0.00      GEM  H
ATOM    119 H73G A0M X   1      11.972  17.979  -5.393  1.00  0.00      GEM  H
ATOM    120 H74G A0M X   1      11.901  16.603  -6.508  1.00  0.00      GEM  H
ATOM    121 H75G A0M X   1     -11.155 -18.447  -7.002  1.00  0.00      GEM  H
ATOM    122 H76G A0M X   1      11.311  18.192  -7.024  1.00  0.00      GEM  H
END
