# Supplementary material for: A Systematic Approach: Molecular Dynamics Study and Parametrisation of Gemini Type Cationic Surfactants
Source: Int J Mol Sci. 2021 Oct 10;22(20):10939. doi: 10.3390/ijms222010939 (PMC8536075; doi:10.3390/ijms222010939)
Supplement: Supplementary file 1 [file ijms-22-10939-s001.zip › Force_fields/Alk12_10/Alk12_10.psf]

PSF

       4 !NTITLE
 REMARKS original generated structure x-plor psf file
 REMARKS topology D:/Dokumenty/do_VMD/FF/ReBatch_7_OK/Alk12_10.top 
 REMARKS topology D:/Dokumenty/do_VMD/top_all36_lipid.rtf 
 REMARKS segment GEM { first NONE; last NONE; auto none  }

     122 !NATOM
       1 GEM  1    A0M  C1G  C1G   -0.351000       12.0110           0
       2 GEM  1    A0M  C2G  C2G    0.152000       12.0110           0
       3 GEM  1    A0M  C3G  C3G    0.117000       12.0110           0
       4 GEM  1    A0M  C4G  C4G   -0.103000       12.0110           0
       5 GEM  1    A0M  C5G  C5G    0.162000       12.0110           0
       6 GEM  1    A0M  C6G  C6G    0.030000       12.0110           0
       7 GEM  1    A0M  C7G  C7G    0.087000       12.0110           0
       8 GEM  1    A0M  C8G  C8G    0.077000       12.0110           0
       9 GEM  1    A0M  C9G  C9G   -0.022000       12.0110           0
      10 GEM  1    A0M  C10G C10G   0.030000       12.0110           0
      11 GEM  1    A0M  C11G C11G   0.231000       12.0110           0
      12 GEM  1    A0M  C12G C12G  -0.322000       12.0110           0
      13 GEM  1    A0M  N1G  N1G    0.281000       14.0070           0
      14 GEM  1    A0M  N2G  N2G    0.232000       14.0070           0
      15 GEM  1    A0M  C13G C13G  -0.181000       12.0110           0
      16 GEM  1    A0M  C14G C14G  -0.068000       12.0110           0
      17 GEM  1    A0M  C15G C15G  -0.151000       12.0110           0
      18 GEM  1    A0M  C16G C16G  -0.027000       12.0110           0
      19 GEM  1    A0M  C17G C17G  -0.324000       12.0110           0
      20 GEM  1    A0M  C18G C18G  -0.461000       12.0110           0
      21 GEM  1    A0M  C19G C19G  -0.509000       12.0110           0
      22 GEM  1    A0M  C20G C20G  -0.360000       12.0110           0
      23 GEM  1    A0M  C21G C21G   0.652000       12.0110           0
      24 GEM  1    A0M  C22G C22G   0.707000       12.0110           0
      25 GEM  1    A0M  N3G  N3G   -0.745000       14.0070           0
      26 GEM  1    A0M  N4G  N4G   -0.770000       14.0070           0
      27 GEM  1    A0M  C23G C23G   0.113000       12.0110           0
      28 GEM  1    A0M  C24G C24G   0.013000       12.0110           0
      29 GEM  1    A0M  C25G C25G   0.032000       12.0110           0
      30 GEM  1    A0M  C26G C26G   0.076000       12.0110           0
      31 GEM  1    A0M  C27G C27G   0.069000       12.0110           0
      32 GEM  1    A0M  C28G C28G   0.108000       12.0110           0
      33 GEM  1    A0M  C29G C29G   0.007000       12.0110           0
      34 GEM  1    A0M  C30G C30G   0.020000       12.0110           0
      35 GEM  1    A0M  C31G C31G   0.250000       12.0110           0
      36 GEM  1    A0M  C32G C32G  -0.280000       12.0110           0
      37 GEM  1    A0M  C33G C33G   0.171000       12.0110           0
      38 GEM  1    A0M  C34G C34G  -0.013000       12.0110           0
      39 GEM  1    A0M  C35G C35G   0.036000       12.0110           0
      40 GEM  1    A0M  C36G C36G   0.111000       12.0110           0
      41 GEM  1    A0M  C37G C37G   0.025000       12.0110           0
      42 GEM  1    A0M  C38G C38G   0.129000       12.0110           0
      43 GEM  1    A0M  C39G C39G   0.001000       12.0110           0
      44 GEM  1    A0M  C40G C40G   0.041000       12.0110           0
      45 GEM  1    A0M  C41G C41G   0.250000       12.0110           0
      46 GEM  1    A0M  C42G C42G  -0.293000       12.0110           0
      47 GEM  1    A0M  H1G  H1G    0.141000        1.0080           0
      48 GEM  1    A0M  H2G  H2G    0.158000        1.0080           0
      49 GEM  1    A0M  H3G  H3G   -0.013000        1.0080           0
      50 GEM  1    A0M  H4G  H4G   -0.005000        1.0080           0
      51 GEM  1    A0M  H5G  H5G   -0.022000        1.0080           0
      52 GEM  1    A0M  H6G  H6G   -0.015000        1.0080           0
      53 GEM  1    A0M  H7G  H7G    0.007000        1.0080           0
      54 GEM  1    A0M  H8G  H8G    0.006000        1.0080           0
      55 GEM  1    A0M  H9G  H9G   -0.049000        1.0080           0
      56 GEM  1    A0M  H10G H10G  -0.051000        1.0080           0
      57 GEM  1    A0M  H11G H11G  -0.025000        1.0080           0
      58 GEM  1    A0M  H12G H12G  -0.025000        1.0080           0
      59 GEM  1    A0M  H13G H13G  -0.036000        1.0080           0
      60 GEM  1    A0M  H14G H14G  -0.035000        1.0080           0
      61 GEM  1    A0M  H15G H15G  -0.032000        1.0080           0
      62 GEM  1    A0M  H16G H16G  -0.030000        1.0080           0
      63 GEM  1    A0M  H17G H17G  -0.009000        1.0080           0
      64 GEM  1    A0M  H18G H18G  -0.008000        1.0080           0
      65 GEM  1    A0M  H19G H19G  -0.002000        1.0080           0
      66 GEM  1    A0M  H20G H20G  -0.007000        1.0080           0
      67 GEM  1    A0M  H21G H21G  -0.025000        1.0080           0
      68 GEM  1    A0M  H22G H22G  -0.032000        1.0080           0
      69 GEM  1    A0M  H23G H23G   0.133000        1.0080           0
      70 GEM  1    A0M  H24G H24G   0.150000        1.0080           0
      71 GEM  1    A0M  H25G H25G   0.240000        1.0080           0
      72 GEM  1    A0M  H26G H26G   0.230000        1.0080           0
      73 GEM  1    A0M  H27G H27G   0.234000        1.0080           0
      74 GEM  1    A0M  H28G H28G   0.221000        1.0080           0
      75 GEM  1    A0M  H29G H29G   0.247000        1.0080           0
      76 GEM  1    A0M  H30G H30G   0.231000        1.0080           0
      77 GEM  1    A0M  H31G H31G   0.243000        1.0080           0
      78 GEM  1    A0M  H32G H32G   0.252000        1.0080           0
      79 GEM  1    A0M  H33G H33G   0.473000        1.0080           0
      80 GEM  1    A0M  H34G H34G   0.470000        1.0080           0
      81 GEM  1    A0M  H35G H35G   0.096000        1.0080           0
      82 GEM  1    A0M  H36G H36G   0.047000        1.0080           0
      83 GEM  1    A0M  H37G H37G   0.030000        1.0080           0
      84 GEM  1    A0M  H38G H38G  -0.005000        1.0080           0
      85 GEM  1    A0M  H39G H39G  -0.012000        1.0080           0
      86 GEM  1    A0M  H40G H40G  -0.028000        1.0080           0
      87 GEM  1    A0M  H41G H41G  -0.036000        1.0080           0
      88 GEM  1    A0M  H42G H42G  -0.028000        1.0080           0
      89 GEM  1    A0M  H43G H43G  -0.034000        1.0080           0
      90 GEM  1    A0M  H44G H44G  -0.027000        1.0080           0
      91 GEM  1    A0M  H45G H45G  -0.040000        1.0080           0
      92 GEM  1    A0M  H46G H46G  -0.044000        1.0080           0
      93 GEM  1    A0M  H47G H47G  -0.022000        1.0080           0
      94 GEM  1    A0M  H48G H48G  -0.026000        1.0080           0
      95 GEM  1    A0M  H49G H49G  -0.017000        1.0080           0
      96 GEM  1    A0M  H50G H50G  -0.016000        1.0080           0
      97 GEM  1    A0M  H51G H51G  -0.054000        1.0080           0
      98 GEM  1    A0M  H52G H52G  -0.053000        1.0080           0
      99 GEM  1    A0M  H53G H53G   0.053000        1.0080           0
     100 GEM  1    A0M  H54G H54G   0.053000        1.0080           0
     101 GEM  1    A0M  H55G H55G   0.082000        1.0080           0
     102 GEM  1    A0M  H56G H56G   0.032000        1.0080           0
     103 GEM  1    A0M  H57G H57G   0.032000        1.0080           0
     104 GEM  1    A0M  H58G H58G  -0.004000        1.0080           0
     105 GEM  1    A0M  H59G H59G  -0.016000        1.0080           0
     106 GEM  1    A0M  H60G H60G  -0.029000        1.0080           0
     107 GEM  1    A0M  H61G H61G  -0.043000        1.0080           0
     108 GEM  1    A0M  H62G H62G  -0.034000        1.0080           0
     109 GEM  1    A0M  H63G H63G  -0.027000        1.0080           0
     110 GEM  1    A0M  H64G H64G  -0.019000        1.0080           0
     111 GEM  1    A0M  H65G H65G  -0.044000        1.0080           0
     112 GEM  1    A0M  H66G H66G  -0.045000        1.0080           0
     113 GEM  1    A0M  H67G H67G  -0.022000        1.0080           0
     114 GEM  1    A0M  H68G H68G  -0.025000        1.0080           0
     115 GEM  1    A0M  H69G H69G  -0.023000        1.0080           0
     116 GEM  1    A0M  H70G H70G  -0.023000        1.0080           0
     117 GEM  1    A0M  H71G H71G  -0.055000        1.0080           0
     118 GEM  1    A0M  H72G H72G  -0.054000        1.0080           0
     119 GEM  1    A0M  H73G H73G   0.057000        1.0080           0
     120 GEM  1    A0M  H74G H74G   0.057000        1.0080           0
     121 GEM  1    A0M  H75G H75G   0.059000        1.0080           0
     122 GEM  1    A0M  H76G H76G   0.063000        1.0080           0

     123 !NBOND: bonds
       1       2       1      13       1      47       1      48
       2       3       2      49       2      50       3       4
       3      51       3      52       4       5       4      53
       4      54       5       6       5      55       5      56
       6       7       6      57       6      58       7       8
       7      59       7      60       8       9       8      61
       8      62       9      10       9      63       9      64
      10      11      10      65      10      66      11      12
      11      67      11      68      12      14      12      69
      12      70      13      15      13      16      14      17
      14      18      15      19      15      71      16      20
      16      72      17      22      17      73      18      21
      18      74      19      23      19      75      20      23
      20      76      21      24      21      77      22      24
      22      78      23      25      24      26      25      27
      25      79      26      37      26      80      27      28
      27      81      27      82      28      29      28      83
      28      84      29      30      29      85      29      86
      30      31      30      87      30      88      31      32
      31      89      31      90      32      33      32      91
      32      92      33      34      33      93      33      94
      34      35      34      95      34      96      35      36
      35      97      35      98      36      99      36     100
      36     121      37      38      37     101      37     102
      38      39      38     103      38     104      39      40
      39     105      39     106      40      41      40     107
      40     108      41      42      41     109      41     110
      42      43      42     111      42     112      43      44
      43     113      43     114      44      45      44     115
      44     116      45      46      45     117      45     118
      46     119      46     120      46     122

     234 !NTHETA: angles
       1       2       3       1       2      49       1       2      50
       1      13      15       1      13      16       2       1      13
       2       1      47       2       1      48       2       3       4
       2       3      51       2       3      52       3       2      49
       3       2      50       3       4       5       3       4      53
       3       4      54       4       3      51       4       3      52
       4       5       6       4       5      55       4       5      56
       5       4      53       5       4      54       5       6       7
       5       6      57       5       6      58       6       5      55
       6       5      56       6       7       8       6       7      59
       6       7      60       7       6      57       7       6      58
       7       8       9       7       8      61       7       8      62
       8       7      59       8       7      60       8       9      10
       8       9      63       8       9      64       9       8      61
       9       8      62       9      10      11       9      10      65
       9      10      66      10       9      63      10       9      64
      10      11      12      10      11      67      10      11      68
      11      10      65      11      10      66      11      12      14
      11      12      69      11      12      70      12      11      67
      12      11      68      12      14      17      12      14      18
      13       1      47      13       1      48      13      15      19
      13      15      71      13      16      20      13      16      72
      14      12      69      14      12      70      14      17      22
      14      17      73      14      18      21      14      18      74
      15      13      16      15      19      23      15      19      75
      16      20      23      16      20      76      17      14      18
      17      22      24      17      22      78      18      21      24
      18      21      77      19      15      71      19      23      20
      19      23      25      20      16      72      20      23      25
      21      18      74      21      24      22      21      24      26
      22      17      73      22      24      26      23      19      75
      23      20      76      23      25      27      23      25      79
      24      21      77      24      22      78      24      26      37
      24      26      80      25      27      28      25      27      81
      25      27      82      26      37      38      26      37     101
      26      37     102      27      25      79      27      28      29
      27      28      83      27      28      84      28      27      81
      28      27      82      28      29      30      28      29      85
      28      29      86      29      28      83      29      28      84
      29      30      31      29      30      87      29      30      88
      30      29      85      30      29      86      30      31      32
      30      31      89      30      31      90      31      30      87
      31      30      88      31      32      33      31      32      91
      31      32      92      32      31      89      32      31      90
      32      33      34      32      33      93      32      33      94
      33      32      91      33      32      92      33      34      35
      33      34      95      33      34      96      34      33      93
      34      33      94      34      35      36      34      35      97
      34      35      98      35      34      95      35      34      96
      35      36      99      35      36     100      35      36     121
      36      35      97      36      35      98      37      26      80
      37      38      39      37      38     103      37      38     104
      38      37     101      38      37     102      38      39      40
      38      39     105      38      39     106      39      38     103
      39      38     104      39      40      41      39      40     107
      39      40     108      40      39     105      40      39     106
      40      41      42      40      41     109      40      41     110
      41      40     107      41      40     108      41      42      43
      41      42     111      41      42     112      42      41     109
      42      41     110      42      43      44      42      43     113
      42      43     114      43      42     111      43      42     112
      43      44      45      43      44     115      43      44     116
      44      43     113      44      43     114      44      45      46
      44      45     117      44      45     118      45      44     115
      45      44     116      45      46     119      45      46     120
      45      46     122      46      45     117      46      45     118
      47       1      48      49       2      50      51       3      52
      53       4      54      55       5      56      57       6      58
      59       7      60      61       8      62      63       9      64
      65      10      66      67      11      68      69      12      70
      81      27      82      83      28      84      85      29      86
      87      30      88      89      31      90      91      32      92
      93      33      94      95      34      96      97      35      98
      99      36     100      99      36     121     100      36     121
     101      37     102     103      38     104     105      39     106
     107      40     108     109      41     110     111      42     112
     113      43     114     115      44     116     117      45     118
     119      46     120     119      46     122     120      46     122

     341 !NPHI: dihedrals
       1       2       3       4       1       2       3      51
       1       2       3      52       1      13      15      19
       1      13      15      71       1      13      16      20
       1      13      16      72       2       1      13      15
       2       1      13      16       2       3       4       5
       2       3       4      53       2       3       4      54
       3       4       5       6       3       4       5      55
       3       4       5      56       4       5       6       7
       4       5       6      57       4       5       6      58
       5       6       7       8       5       6       7      59
       5       6       7      60       6       7       8       9
       6       7       8      61       6       7       8      62
       7       8       9      10       7       8       9      63
       7       8       9      64       8       9      10      11
       8       9      10      65       8       9      10      66
       9      10      11      12       9      10      11      67
       9      10      11      68      10      11      12      14
      10      11      12      69      10      11      12      70
      11      12      14      17      11      12      14      18
      12      14      17      22      12      14      17      73
      12      14      18      21      12      14      18      74
      13       1       2       3      13       1       2      49
      13       1       2      50      13      15      19      23
      13      15      19      75      13      16      20      23
      13      16      20      76      14      17      22      24
      14      17      22      78      14      18      21      24
      14      18      21      77      15      13      16      20
      15      13      16      72      15      19      23      20
      15      19      23      25      16      13      15      19
      16      13      15      71      16      20      23      19
      16      20      23      25      17      14      18      21
      17      14      18      74      17      22      24      21
      17      22      24      26      18      14      17      22
      18      14      17      73      18      21      24      22
      18      21      24      26      19      23      25      27
      19      23      25      79      20      23      25      27
      20      23      25      79      21      24      26      37
      21      24      26      80      22      24      26      37
      22      24      26      80      23      25      27      28
      23      25      27      81      23      25      27      82
      24      26      37      38      24      26      37     101
      24      26      37     102      25      27      28      29
      25      27      28      83      25      27      28      84
      26      37      38      39      26      37      38     103
      26      37      38     104      27      28      29      30
      27      28      29      85      27      28      29      86
      28      29      30      31      28      29      30      87
      28      29      30      88      29      30      31      32
      29      30      31      89      29      30      31      90
      30      31      32      33      30      31      32      91
      30      31      32      92      31      32      33      34
      31      32      33      93      31      32      33      94
      32      33      34      35      32      33      34      95
      32      33      34      96      33      34      35      36
      33      34      35      97      33      34      35      98
      34      35      36      99      34      35      36     100
      34      35      36     121      37      38      39      40
      37      38      39     105      37      38      39     106
      38      39      40      41      38      39      40     107
      38      39      40     108      39      40      41      42
      39      40      41     109      39      40      41     110
      40      41      42      43      40      41      42     111
      40      41      42     112      41      42      43      44
      41      42      43     113      41      42      43     114
      42      43      44      45      42      43      44     115
      42      43      44     116      43      44      45      46
      43      44      45     117      43      44      45     118
      44      45      46     119      44      45      46     120
      44      45      46     122      47       1       2       3
      47       1       2      49      47       1       2      50
      47       1      13      15      47       1      13      16
      48       1       2       3      48       1       2      49
      48       1       2      50      48       1      13      15
      48       1      13      16      49       2       3       4
      49       2       3      51      49       2       3      52
      50       2       3       4      50       2       3      51
      50       2       3      52      51       3       4       5
      51       3       4      53      51       3       4      54
      52       3       4       5      52       3       4      53
      52       3       4      54      53       4       5       6
      53       4       5      55      53       4       5      56
      54       4       5       6      54       4       5      55
      54       4       5      56      55       5       6       7
      55       5       6      57      55       5       6      58
      56       5       6       7      56       5       6      57
      56       5       6      58      57       6       7       8
      57       6       7      59      57       6       7      60
      58       6       7       8      58       6       7      59
      58       6       7      60      59       7       8       9
      59       7       8      61      59       7       8      62
      60       7       8       9      60       7       8      61
      60       7       8      62      61       8       9      10
      61       8       9      63      61       8       9      64
      62       8       9      10      62       8       9      63
      62       8       9      64      63       9      10      11
      63       9      10      65      63       9      10      66
      64       9      10      11      64       9      10      65
      64       9      10      66      65      10      11      12
      65      10      11      67      65      10      11      68
      66      10      11      12      66      10      11      67
      66      10      11      68      67      11      12      14
      67      11      12      69      67      11      12      70
      68      11      12      14      68      11      12      69
      68      11      12      70      69      12      14      17
      69      12      14      18      70      12      14      17
      70      12      14      18      71      15      19      23
      71      15      19      75      72      16      20      23
      72      16      20      76      73      17      22      24
      73      17      22      78      74      18      21      24
      74      18      21      77      75      19      23      20
      75      19      23      25      76      20      23      19
      76      20      23      25      77      21      24      22
      77      21      24      26      78      22      24      21
      78      22      24      26      79      25      27      28
      79      25      27      81      79      25      27      82
      80      26      37      38      80      26      37     101
      80      26      37     102      81      27      28      29
      81      27      28      83      81      27      28      84
      82      27      28      29      82      27      28      83
      82      27      28      84      83      28      29      30
      83      28      29      85      83      28      29      86
      84      28      29      30      84      28      29      85
      84      28      29      86      85      29      30      31
      85      29      30      87      85      29      30      88
      86      29      30      31      86      29      30      87
      86      29      30      88      87      30      31      32
      87      30      31      89      87      30      31      90
      88      30      31      32      88      30      31      89
      88      30      31      90      89      31      32      33
      89      31      32      91      89      31      32      92
      90      31      32      33      90      31      32      91
      90      31      32      92      91      32      33      34
      91      32      33      93      91      32      33      94
      92      32      33      34      92      32      33      93
      92      32      33      94      93      33      34      35
      93      33      34      95      93      33      34      96
      94      33      34      35      94      33      34      95
      94      33      34      96      95      34      35      36
      95      34      35      97      95      34      35      98
      96      34      35      36      96      34      35      97
      96      34      35      98      97      35      36      99
      97      35      36     100      97      35      36     121
      98      35      36      99      98      35      36     100
      98      35      36     121     101      37      38      39
     101      37      38     103     101      37      38     104
     102      37      38      39     102      37      38     103
     102      37      38     104     103      38      39      40
     103      38      39     105     103      38      39     106
     104      38      39      40     104      38      39     105
     104      38      39     106     105      39      40      41
     105      39      40     107     105      39      40     108
     106      39      40      41     106      39      40     107
     106      39      40     108     107      40      41      42
     107      40      41     109     107      40      41     110
     108      40      41      42     108      40      41     109
     108      40      41     110     109      41      42      43
     109      41      42     111     109      41      42     112
     110      41      42      43     110      41      42     111
     110      41      42     112     111      42      43      44
     111      42      43     113     111      42      43     114
     112      42      43      44     112      42      43     113
     112      42      43     114     113      43      44      45
     113      43      44     115     113      43      44     116
     114      43      44      45     114      43      44     115
     114      43      44     116     115      44      45      46
     115      44      45     117     115      44      45     118
     116      44      45      46     116      44      45     117
     116      44      45     118     117      45      46     119
     117      45      46     120     117      45      46     122
     118      45      46     119     118      45      46     120
     118      45      46     122

       0 !NIMPHI: impropers


       0 !NDON: donors


       0 !NACC: acceptors


       0 !NNB

       0       0       0       0       0       0       0       0
       0       0       0       0       0       0       0       0
       0       0       0       0       0       0       0       0
       0       0       0       0       0       0       0       0
       0       0       0       0       0       0       0       0
       0       0       0       0       0       0       0       0
       0       0       0       0       0       0       0       0
       0       0       0       0       0       0       0       0
       0       0       0       0       0       0       0       0
       0       0       0       0       0       0       0       0
       0       0       0       0       0       0       0       0
       0       0       0       0       0       0       0       0
       0       0       0       0       0       0       0       0
       0       0       0       0       0       0       0       0
       0       0       0       0       0       0       0       0
       0       0

       1       0 !NGRP
       0       0       0
