# Supplementary material for: A Systematic Approach: Molecular Dynamics Study and Parametrisation of Gemini Type Cationic Surfactants
Source: Int J Mol Sci. 2021 Oct 10;22(20):10939. doi: 10.3390/ijms222010939 (PMC8536075; doi:10.3390/ijms222010939)
Supplement: Supplementary file 1 [file ijms-22-10939-s001.zip › Force_fields/Alk12_12/Alk12_12.par]

!>>>>>> Combined CHARMM All-Hydrogen Parameter File for <<<<<<<<<
!>>>>>>>>> CHARMM22 Proteins and CHARMM27 Lipids <<<<<<<<<<
!from
!>>>> CHARMM22 All-Hydrogen Parameter File for Proteins <<<<<<<<<<
!>>>>>>>>>>>>>>>>>>>>>> August 1999 <<<<<<<<<<<<<<<<<<<<<<<<<<<<<
!>>>>>>> Direct comments to Alexander D. MacKerell Jr. <<<<<<<<<
!>>>>>> 410-706-7442 or email: alex,mmiris.ab.umd.edu  <<<<<<<<<
!and !  \\\ CHARMM27 All-Hydrogen Lipid Parameter File ///////
!  \\\\\\\\\ Developmental /////////////////////////
!              Alexander D. MacKerell Jr.
!                     August 1999
! All comments to ADM jr.  email:alex,mmiris.ab.umd.edu
!              telephone: 410-706-7442
!


! +++++++++++++++++++++++++++++++++++++++++++++++++++++++++++++++++++++++++++++
! + Residue topologies/parameters generated by PARATOOL.                      +
! +                                                                           +
! + PARATOOL is an interactive tool for generation of force field parameters. +
! + and can be obtained free of charge from                                   +
! + http://bioinf.charite.de/biophys/paratool                                 +
! +                                                                           +
! + Author:                                                                   +
! + Jan Saam                                                                  +
! + Institute of Biochemistry                                                 +
! + Charite Berlin                                                            +
! + Germany                                                                   +
! + saam@charite.de                                                           +
! +                                                                           +
! + CITATION:                                                                 +
! + If you use PARATOOL or topologies/parameters generated by this program,   +
! + please cite the following work:                                           +
! + Saam, et al. (2006), ...                                                  +
! +++++++++++++++++++++++++++++++++++++++++++++++++++++++++++++++++++++++++++++


! Parameters for components A0N
! To be used in combination with:
! [DEFAULTDIR]/par_all27_prot_lipid_na.inp


BONDS
!
!V(bond) = Kb(b - b0)**2
!
!Kb: kcal/mole/A**2
!b0: A
!
!atom type   Kb         b0
!

C1G  C2G     285.087    1.5321
C1G  N1G     302.512    1.4842
C1G  H1G     315.243    1.1029
C1G  H2G     315.327    1.1028
C2G  C3G     286.676    1.5350
C2G  H3G     327.164    1.1022
C2G  H4G     327.162    1.1022
C3G  C4G     286.900    1.5354
C3G  H5G     334.902    1.1009
C3G  H6G     334.950    1.1009
C4G  C5G     286.477    1.5352
C4G  H7G     334.357    1.1011
C4G  H8G     334.319    1.1011
C5G  C6G     286.325    1.5353
C5G  H9G     333.634    1.1013
C5G  H10G    333.676    1.1013
C6G  C7G     286.249    1.5353
C6G  H11G    333.520    1.1014
C6G  H12G    333.472    1.1014
C7G  C8G     286.327    1.5353
C7G  H13G    333.487    1.1014
C7G  H14G    333.528    1.1014
C8G  C9G     286.482    1.5352
C8G  H15G    333.663    1.1013
C8G  H16G    333.620    1.1013
C9G  C10G    286.893    1.5354
C9G  H17G    334.336    1.1011
C9G  H18G    334.362    1.1011
C10G C11G    286.681    1.5350
C10G H19G    334.930    1.1009
C10G H20G    334.889    1.1009
C11G C12G    285.077    1.5321
C11G H21G    327.195    1.1022
C11G H22G    327.166    1.1022
C12G N2G     302.547    1.4842
C12G H23G    315.186    1.1029
C12G H24G    315.333    1.1028
N1G  C13G    423.144    1.3600
N1G  C14G    415.823    1.3639
N2G  C15G    423.010    1.3600
N2G  C16G    415.944    1.3639
C13G C17G    465.925    1.3722
C13G H25G    361.301    1.0894
C14G C18G    474.162    1.3687
C14G H26G    361.648    1.0892
C15G C20G    465.944    1.3722
C15G H27G    361.297    1.0894
C16G C19G    474.238    1.3687
C16G H28G    361.644    1.0892
C17G C21G    365.004    1.4267
C17G H29G    365.865    1.0871
C18G C21G    363.382    1.4286
C18G H30G    359.078    1.0899
C19G C22G    363.702    1.4286
C19G H31G    359.064    1.0899
C20G C22G    364.977    1.4267
C20G H32G    365.866    1.0871
C21G N3G     544.636    1.3407
C22G N4G     544.437    1.3407
N3G  C23G    329.219    1.4652
N3G  H33G    364.553    1.0341
N4G  C35G    329.182    1.4652
N4G  H34G    364.501    1.0342
C23G C24G    278.484    1.5367
C23G H35G    316.372    1.1027
C23G H36G    313.230    1.1039
C24G C25G    286.082    1.5348
C24G H37G    327.715    1.1021
C24G H38G    327.547    1.1020
C25G C26G    286.445    1.5355
C25G H39G    334.130    1.1012
C25G H40G    334.123    1.1012
C26G C27G    286.154    1.5353
C26G H41G    334.102    1.1012
C26G H42G    333.946    1.1012
C27G C28G    286.031    1.5354
C27G H43G    333.489    1.1014
C27G H44G    333.552    1.1014
C28G C29G    286.020    1.5353
C28G H45G    333.411    1.1014
C28G H46G    333.383    1.1014
C29G C30G    285.983    1.5354
C29G H47G    333.345    1.1014
C29G H48G    333.404    1.1014
C30G C31G    285.998    1.5354
C30G H49G    333.374    1.1014
C30G H50G    333.355    1.1014
C31G C32G    286.132    1.5352
C31G H51G    333.333    1.1014
C31G H52G    333.365    1.1014
C32G C33G    286.473    1.5352
C32G H53G    333.100    1.1016
C32G H54G    333.125    1.1016
C33G C34G    291.117    1.5340
C33G H55G    335.280    1.1006
C33G H56G    335.272    1.1006
C34G H57G    344.394    1.0984
C34G H58G    344.423    1.0984
C34G H59G    346.312    1.0975
C35G C36G    278.502    1.5367
C35G H60G    316.390    1.1027
C35G H61G    313.268    1.1039
C36G C37G    286.108    1.5348
C36G H62G    327.703    1.1021
C36G H63G    327.557    1.1021
C37G C38G    286.476    1.5355
C37G H64G    334.120    1.1012
C37G H65G    334.149    1.1012
C38G C39G    286.184    1.5353
C38G H66G    334.093    1.1012
C38G H67G    333.969    1.1012
C39G C40G    286.061    1.5354
C39G H68G    333.485    1.1014
C39G H69G    333.570    1.1014
C40G C41G    286.046    1.5353
C40G H70G    333.405    1.1014
C40G H71G    333.399    1.1014
C41G C42G    286.014    1.5354
C41G H72G    333.341    1.1014
C41G H73G    333.418    1.1014
C42G C43G    286.018    1.5354
C42G H74G    333.369    1.1014
C42G H75G    333.369    1.1014
C43G C44G    286.166    1.5352
C43G H76G    333.329    1.1014
C43G H77G    333.375    1.1014
C44G C45G    286.474    1.5352
C44G H78G    333.090    1.1016
C44G H79G    333.129    1.1016
C45G C46G    291.121    1.5339
C45G H80G    335.276    1.1006
C45G H81G    335.288    1.1006
C46G H82G    344.392    1.0984
C46G H83G    344.434    1.0984
C46G H84G    346.307    1.0975


ANGLES
!
!V(angle) = Ktheta(Theta - Theta0)**2
!
!V(Urey-Bradley) = Kub(S - S0)**2
!
!Ktheta: kcal/mole/rad**2
!Theta0: degrees
!Kub: kcal/mole/A**2 (Urey-Bradley)
!S0: A
!
!atom types        Ktheta    Theta0    Kub      S0
!

C2G  C1G  N1G      48.507    111.98
C2G  C1G  H1G      15.895    111.18
C2G  C1G  H2G      15.758    111.14
N1G  C1G  H1G      18.288    106.98
N1G  C1G  H2G      17.997    106.97
H1G  C1G  H2G       6.296    108.38
C1G  C2G  C3G      41.435    111.70
C1G  C2G  H3G      14.255    109.17
C1G  C2G  H4G      14.360    109.12
C3G  C2G  H3G      13.863    109.80
C3G  C2G  H4G      14.024    109.76
H3G  C2G  H4G       5.452    107.17
C2G  C3G  C4G      42.511    112.92
C2G  C3G  H5G      14.609    109.32
C2G  C3G  H6G      14.721    109.38
C4G  C3G  H5G      14.437    109.28
C4G  C3G  H6G      14.573    109.30
H5G  C3G  H6G       5.460    106.43
C3G  C4G  C5G      42.702    113.44
C3G  C4G  H7G      14.639    109.18
C3G  C4G  H8G      14.715    109.16
C5G  C4G  H7G      14.635    109.28
C5G  C4G  H8G      14.699    109.22
H7G  C4G  H8G       5.428    106.31
C4G  C5G  C6G      42.833    113.47
C4G  C5G  H9G      14.710    109.18
C4G  C5G  H10G     14.734    109.24
C6G  C5G  H9G      14.570    109.21
C6G  C5G  H10G     14.671    109.24
H9G  C5G  H10G      5.431    106.26
C5G  C6G  C7G      42.813    113.60
C5G  C6G  H11G     14.645    109.20
C5G  C6G  H12G     14.676    109.17
C7G  C6G  H11G     14.744    109.22
C7G  C6G  H12G     14.717    109.16
H11G C6G  H12G      5.421    106.24
C6G  C7G  C8G      42.870    113.55
C6G  C7G  H13G     14.758    109.17
C6G  C7G  H14G     14.690    109.23
C8G  C7G  H13G     14.625    109.18
C8G  C7G  H14G     14.682    109.21
H13G C7G  H14G      5.426    106.24
C7G  C8G  C9G      42.794    113.52
C7G  C8G  H15G     14.636    109.22
C7G  C8G  H16G     14.625    109.20
C9G  C8G  H15G     14.790    109.22
C9G  C8G  H16G     14.674    109.17
H15G C8G  H16G      5.426    106.26
C8G  C9G  C10G     42.779    113.40
C8G  C9G  H17G     14.743    109.23
C8G  C9G  H18G     14.587    109.29
C10G C9G  H17G     14.670    109.17
C10G C9G  H18G     14.676    109.19
H17G C9G  H18G      5.433    106.32
C9G  C10G C11G     42.494    112.97
C9G  C10G H19G     14.541    109.29
C9G  C10G H20G     14.493    109.27
C11G C10G H19G     14.776    109.36
C11G C10G H20G     14.581    109.32
H19G C10G H20G      5.456    106.42
C10G C11G C12G     41.570    111.66
C10G C11G H21G     14.068    109.78
C10G C11G H22G     13.828    109.81
C12G C11G H21G     14.320    109.13
C12G C11G H22G     14.300    109.18
H21G C11G H22G      5.458    107.17
C11G C12G N2G      48.573    112.01
C11G C12G H23G     15.882    111.16
C11G C12G H24G     15.817    111.14
N2G  C12G H23G     18.322    106.97
N2G  C12G H24G     17.989    106.97
H23G C12G H24G      6.292    108.37
C1G  N1G  C13G     39.176    120.43
C1G  N1G  C14G     39.029    120.39
C13G N1G  C14G     26.745    119.12
C12G N2G  C15G     39.322    120.45
C12G N2G  C16G     39.116    120.38
C15G N2G  C16G     26.749    119.12
N1G  C13G C17G     25.864    122.28
N1G  C13G H25G     27.451    115.83
C17G C13G H25G     24.741    121.88
N1G  C14G C18G     25.698    121.83
N1G  C14G H26G     27.270    115.92
C18G C14G H26G     24.521    122.25
N2G  C15G C20G     25.865    122.28
N2G  C15G H27G     27.452    115.83
C20G C15G H27G     24.745    121.88
N2G  C16G C19G     25.695    121.83
N2G  C16G H28G     27.271    115.92
C19G C16G H28G     24.519    122.25
C13G C17G C21G     24.347    119.99
C13G C17G H29G     24.273    118.59
C21G C17G H29G     23.753    121.42
C14G C18G C21G     24.597    120.45
C14G C18G H30G     23.711    119.38
C21G C18G H30G     23.675    120.17
C16G C19G C22G     24.603    120.45
C16G C19G H31G     23.710    119.38
C22G C19G H31G     23.679    120.17
C15G C20G C22G     24.339    119.99
C15G C20G H32G     24.258    118.59
C22G C20G H32G     23.747    121.42
C17G C21G C18G     25.029    116.32
C17G C21G N3G      46.082    123.34
C18G C21G N3G      44.019    120.34
C19G C22G C20G     25.012    116.33
C19G C22G N4G      44.031    120.34
C20G C22G N4G      46.155    123.33
C21G N3G  C23G     42.516    126.31
C21G N3G  H33G     31.533    116.86
C23G N3G  H33G     29.118    116.61
C22G N4G  C35G     42.663    126.30
C22G N4G  H34G     31.555    116.86
C35G N4G  H34G     29.145    116.60
N3G  C23G C24G     43.365    113.18
N3G  C23G H35G     16.876    106.46
N3G  C23G H36G     17.812    108.90
C24G C23G H35G     16.162    110.13
C24G C23G H36G     16.248    110.62
H35G C23G H36G      6.122    107.30
C23G C24G C25G     37.850    112.14
C23G C24G H37G     13.823    108.87
C23G C24G H38G     14.057    109.32
C25G C24G H37G     13.509    109.77
C25G C24G H38G     13.701    109.67
H37G C24G H38G      5.353    106.92
C24G C25G C26G     38.288    113.18
C24G C25G H39G     14.150    109.33
C24G C25G H40G     14.203    109.33
C26G C25G H39G     14.126    109.22
C26G C25G H40G     14.170    109.23
H39G C25G H40G      5.345    106.32
C25G C26G C27G     38.387    113.54
C25G C26G H41G     14.238    109.17
C25G C26G H42G     14.249    109.16
C27G C26G H41G     14.174    109.24
C27G C26G H42G     14.216    109.20
H41G C26G H42G      5.323    106.27
C26G C27G C28G     38.191    113.53
C26G C27G H43G     14.172    109.18
C26G C27G H44G     14.225    109.21
C28G C27G H43G     14.158    109.19
C28G C27G H44G     14.197    109.22
H43G C27G H44G      5.320    106.24
C27G C28G C29G     38.033    113.63
C27G C28G H45G     14.192    109.19
C27G C28G H46G     14.197    109.17
C29G C28G H45G     14.178    109.19
C29G C28G H46G     14.210    109.17
H45G C28G H46G      5.309    106.22
C28G C29G C30G     37.959    113.59
C28G C29G H47G     14.154    109.18
C28G C29G H48G     14.197    109.21
C30G C29G H47G     14.160    109.18
C30G C29G H48G     14.184    109.19
H47G C29G H48G      5.311    106.22
C29G C30G C31G     37.833    113.64
C29G C30G H49G     14.170    109.19
C29G C30G H50G     14.169    109.18
C31G C30G H49G     14.163    109.19
C31G C30G H50G     14.186    109.17
H49G C30G H50G      5.305    106.22
C30G C31G C32G     37.700    113.61
C30G C31G H51G     14.134    109.19
C30G C31G H52G     14.166    109.20
C32G C31G H51G     14.146    109.17
C32G C31G H52G     14.156    109.18
H51G C31G H52G      5.304    106.22
C31G C32G C33G     37.580    113.66
C31G C32G H53G     14.129    109.24
C31G C32G H54G     14.131    109.24
C33G C32G H53G     14.160    109.11
C33G C32G H54G     14.169    109.11
H53G C32G H54G      5.299    106.21
C32G C33G C34G     37.720    113.26
C32G C33G H55G     14.124    109.18
C32G C33G H56G     14.129    109.18
C34G C33G H55G     14.083    109.37
C34G C33G H56G     14.085    109.37
H55G C33G H56G      5.327    106.24
C33G C34G H57G     30.040    111.11
C33G C34G H58G     30.037    111.11
C33G C34G H59G     29.492    111.44
H57G C34G H58G     15.208    107.58
H57G C34G H59G     15.203    107.71
H58G C34G H59G     15.203    107.71
N4G  C35G C36G     43.383    113.16
N4G  C35G H60G     16.875    106.47
N4G  C35G H61G     17.806    108.90
C36G C35G H60G     16.180    110.14
C36G C35G H61G     16.254    110.62
H60G C35G H61G      6.124    107.30
C35G C36G C37G     37.869    112.15
C35G C36G H62G     13.823    108.87
C35G C36G H63G     14.078    109.32
C37G C36G H62G     13.509    109.77
C37G C36G H63G     13.726    109.66
H62G C36G H63G      5.352    106.92
C36G C37G C38G     38.406    113.17
C36G C37G H64G     14.154    109.33
C36G C37G H65G     14.232    109.33
C38G C37G H64G     14.131    109.22
C38G C37G H65G     14.203    109.24
H64G C37G H65G      5.348    106.32
C37G C38G C39G     38.542    113.54
C37G C38G H66G     14.244    109.18
C37G C38G H67G     14.292    109.15
C39G C38G H66G     14.184    109.24
C39G C38G H67G     14.247    109.20
H66G C38G H67G      5.326    106.27
C38G C39G C40G     38.363    113.53
C38G C39G H68G     14.181    109.19
C38G C39G H69G     14.262    109.21
C40G C39G H68G     14.166    109.19
C40G C39G H69G     14.234    109.22
H68G C39G H69G      5.324    106.24
C39G C40G C41G     38.217    113.63
C39G C40G H70G     14.198    109.19
C39G C40G H71G     14.240    109.17
C41G C40G H70G     14.187    109.19
C41G C40G H71G     14.240    109.17
H70G C40G H71G      5.313    106.22
C40G C41G C42G     38.098    113.60
C40G C41G H72G     14.162    109.18
C40G C41G H73G     14.228    109.20
C42G C41G H72G     14.166    109.18
C42G C41G H73G     14.214    109.19
H72G C41G H73G      5.314    106.22
C41G C42G C43G     37.968    113.63
C41G C42G H74G     14.172    109.19
C41G C42G H75G     14.202    109.18
C43G C42G H74G     14.168    109.19
C43G C42G H75G     14.206    109.17
H74G C42G H75G      5.308    106.22
C42G C43G C44G     37.749    113.62
C42G C43G H76G     14.137    109.19
C42G C43G H77G     14.183    109.20
C44G C43G H76G     14.147    109.17
C44G C43G H77G     14.173    109.18
H76G C43G H77G      5.304    106.22
C43G C44G C45G     37.624    113.66
C43G C44G H78G     14.126    109.24
C43G C44G H79G     14.145    109.24
C45G C44G H78G     14.160    109.12
C45G C44G H79G     14.181    109.11
H78G C44G H79G      5.300    106.21
C44G C45G C46G     37.716    113.26
C44G C45G H80G     14.122    109.18
C44G C45G H81G     14.135    109.18
C46G C45G H80G     14.081    109.37
C46G C45G H81G     14.088    109.37
H80G C45G H81G      5.327    106.24
C45G C46G H82G     30.038    111.11
C45G C46G H83G     30.044    111.11
C45G C46G H84G     29.488    111.44
H82G C46G H83G     15.208    107.58
H82G C46G H84G     15.203    107.71
H83G C46G H84G     15.204    107.71


DIHEDRALS
!
!V(dihedral) = Kchi(1 + cos(n(chi) - delta))
!
!Kchi: kcal/mole
!n: multiplicity
!delta: degrees
!
!atom types             Kchi     n    delta
!

N1G  C1G  C2G  C3G      0.5836   3      0.00
N1G  C1G  C2G  H3G      0.5414   3      0.00
N1G  C1G  C2G  H4G      0.5522   3      0.00
H1G  C1G  C2G  C3G      0.5176   3      0.00
H1G  C1G  C2G  H3G      0.5373   3      0.00
H1G  C1G  C2G  H4G      0.5120   3      0.00
H2G  C1G  C2G  C3G      0.5094   3      0.00
H2G  C1G  C2G  H3G      0.5188   3      0.00
H2G  C1G  C2G  H4G      0.5392   3      0.00
C2G  C1G  N1G  C13G     0.0896   6      0.00
C2G  C1G  N1G  C14G     0.0860   6      0.00
H1G  C1G  N1G  C13G     0.1050   6      0.00
H1G  C1G  N1G  C14G     0.0983   6      0.00
H2G  C1G  N1G  C13G     0.0986   6      0.00
H2G  C1G  N1G  C14G     0.1042   6      0.00
C1G  C2G  C3G  C4G      0.4577   3      0.00
C1G  C2G  C3G  H5G      0.4682   3      0.00
C1G  C2G  C3G  H6G      0.4740   3      0.00
H3G  C2G  C3G  C4G      0.4625   3      0.00
H3G  C2G  C3G  H5G      0.4936   3      0.00
H3G  C2G  C3G  H6G      0.5066   3      0.00
H4G  C2G  C3G  C4G      0.4678   3      0.00
H4G  C2G  C3G  H5G      0.5063   3      0.00
H4G  C2G  C3G  H6G      0.4893   3      0.00
C2G  C3G  C4G  C5G      0.5064   3      0.00
C2G  C3G  C4G  H7G      0.4766   3      0.00
C2G  C3G  C4G  H8G      0.4812   3      0.00
H5G  C3G  C4G  C5G      0.4746   3      0.00
H5G  C3G  C4G  H7G      0.4873   3      0.00
H5G  C3G  C4G  H8G      0.5016   3      0.00
H6G  C3G  C4G  C5G      0.4780   3      0.00
H6G  C3G  C4G  H7G      0.5006   3      0.00
H6G  C3G  C4G  H8G      0.4844   3      0.00
C3G  C4G  C5G  C6G      0.4512   3      0.00
C3G  C4G  C5G  H9G      0.4598   3      0.00
C3G  C4G  C5G  H10G     0.4633   3      0.00
H7G  C4G  C5G  C6G      0.4592   3      0.00
H7G  C4G  C5G  H9G      0.4864   3      0.00
H7G  C4G  C5G  H10G     0.5017   3      0.00
H8G  C4G  C5G  C6G      0.4625   3      0.00
H8G  C4G  C5G  H9G      0.5020   3      0.00
H8G  C4G  C5G  H10G     0.4851   3      0.00
C4G  C5G  C6G  C7G      0.5019   3      0.00
C4G  C5G  C6G  H11G     0.4740   3      0.00
C4G  C5G  C6G  H12G     0.4752   3      0.00
H9G  C5G  C6G  C7G      0.4741   3      0.00
H9G  C5G  C6G  H11G     0.4841   3      0.00
H9G  C5G  C6G  H12G     0.4993   3      0.00
H10G C5G  C6G  C7G      0.4738   3      0.00
H10G C5G  C6G  H11G     0.4983   3      0.00
H10G C5G  C6G  H12G     0.4824   3      0.00
C5G  C6G  C7G  C8G      0.4499   3      0.00
C5G  C6G  C7G  H13G     0.4592   3      0.00
C5G  C6G  C7G  H14G     0.4604   3      0.00
H11G C6G  C7G  C8G      0.4595   3      0.00
H11G C6G  C7G  H13G     0.4844   3      0.00
H11G C6G  C7G  H14G     0.5007   3      0.00
H12G C6G  C7G  C8G      0.4606   3      0.00
H12G C6G  C7G  H13G     0.5010   3      0.00
H12G C6G  C7G  H14G     0.4854   3      0.00
C6G  C7G  C8G  C9G      0.5029   3      0.00
C6G  C7G  C8G  H15G     0.4754   3      0.00
C6G  C7G  C8G  H16G     0.4732   3      0.00
H13G C7G  C8G  C9G      0.4765   3      0.00
H13G C7G  C8G  H15G     0.4834   3      0.00
H13G C7G  C8G  H16G     0.4993   3      0.00
H14G C7G  C8G  C9G      0.4728   3      0.00
H14G C7G  C8G  H15G     0.4983   3      0.00
H14G C7G  C8G  H16G     0.4831   3      0.00
C7G  C8G  C9G  C10G     0.4526   3      0.00
C7G  C8G  C9G  H17G     0.4614   3      0.00
C7G  C8G  C9G  H18G     0.4604   3      0.00
H15G C8G  C9G  C10G     0.4626   3      0.00
H15G C8G  C9G  H17G     0.4841   3      0.00
H15G C8G  C9G  H18G     0.5018   3      0.00
H16G C8G  C9G  C10G     0.4615   3      0.00
H16G C8G  C9G  H17G     0.5020   3      0.00
H16G C8G  C9G  H18G     0.4875   3      0.00
C8G  C9G  C10G C11G     0.5095   3      0.00
C8G  C9G  C10G H19G     0.4800   3      0.00
C8G  C9G  C10G H20G     0.4741   3      0.00
H17G C9G  C10G C11G     0.4829   3      0.00
H17G C9G  C10G H19G     0.4855   3      0.00
H17G C9G  C10G H20G     0.5016   3      0.00
H18G C9G  C10G C11G     0.4760   3      0.00
H18G C9G  C10G H19G     0.5007   3      0.00
H18G C9G  C10G H20G     0.4864   3      0.00
C9G  C10G C11G C12G     0.4603   3      0.00
C9G  C10G C11G H21G     0.4669   3      0.00
C9G  C10G C11G H22G     0.4641   3      0.00
H19G C10G C11G C12G     0.4735   3      0.00
H19G C10G C11G H21G     0.4885   3      0.00
H19G C10G C11G H22G     0.5068   3      0.00
H20G C10G C11G C12G     0.4700   3      0.00
H20G C10G C11G H21G     0.5062   3      0.00
H20G C10G C11G H22G     0.4949   3      0.00
C10G C11G C12G N2G      0.5880   3      0.00
C10G C11G C12G H23G     0.5209   3      0.00
C10G C11G C12G H24G     0.5094   3      0.00
H21G C11G C12G N2G      0.5539   3      0.00
H21G C11G C12G H23G     0.5138   3      0.00
H21G C11G C12G H24G     0.5393   3      0.00
H22G C11G C12G N2G      0.5414   3      0.00
H22G C11G C12G H23G     0.5375   3      0.00
H22G C11G C12G H24G     0.5185   3      0.00
C11G C12G N2G  C15G     0.0896   6      0.00
C11G C12G N2G  C16G     0.0871   6      0.00
H23G C12G N2G  C15G     0.1045   6      0.00
H23G C12G N2G  C16G     0.0983   6      0.00
H24G C12G N2G  C15G     0.0985   6      0.00
H24G C12G N2G  C16G     0.1048   6      0.00
C1G  N1G  C13G C17G     0.5457   2    180.00
C1G  N1G  C13G H25G     0.4625   2    180.00
C14G N1G  C13G C17G     0.5251   2    180.00
C14G N1G  C13G H25G     0.4697   2    180.00
C1G  N1G  C14G C18G     0.5254   2    180.00
C1G  N1G  C14G H26G     0.4594   2    180.00
C13G N1G  C14G C18G     0.5160   2    180.00
C13G N1G  C14G H26G     0.4615   2    180.00
C12G N2G  C15G C20G     0.5417   2    180.00
C12G N2G  C15G H27G     0.4625   2    180.00
C16G N2G  C15G C20G     0.5229   2    180.00
C16G N2G  C15G H27G     0.4696   2    180.00
C12G N2G  C16G C19G     0.5254   2    180.00
C12G N2G  C16G H28G     0.4588   2    180.00
C15G N2G  C16G C19G     0.5162   2    180.00
C15G N2G  C16G H28G     0.4614   2    180.00
N1G  C13G C17G C21G     0.5974   2    180.00
N1G  C13G C17G H29G     0.6464   2    180.00
H25G C13G C17G C21G     0.6146   2    180.00
H25G C13G C17G H29G     0.6429   2    180.00
N1G  C14G C18G C21G     0.5915   2    180.00
N1G  C14G C18G H30G     0.6473   2    180.00
H26G C14G C18G C21G     0.6234   2    180.00
H26G C14G C18G H30G     0.6433   2    180.00
N2G  C15G C20G C22G     0.5978   2    180.00
N2G  C15G C20G H32G     0.6448   2    180.00
H27G C15G C20G C22G     0.6151   2    180.00
H27G C15G C20G H32G     0.6427   2    180.00
N2G  C16G C19G C22G     0.5916   2    180.00
N2G  C16G C19G H31G     0.6479   2    180.00
H28G C16G C19G C22G     0.6225   2    180.00
H28G C16G C19G H31G     0.6433   2    180.00
C13G C17G C21G C18G     0.4428   2    180.00
C13G C17G C21G N3G      0.5854   2    180.00
H29G C17G C21G C18G     0.4738   2    180.00
H29G C17G C21G N3G      0.5792   2    180.00
C14G C18G C21G C17G     0.4465   2    180.00
C14G C18G C21G N3G      0.5752   2    180.00
H30G C18G C21G C17G     0.4628   2    180.00
H30G C18G C21G N3G      0.5852   2    180.00
C16G C19G C22G C20G     0.4455   2    180.00
C16G C19G C22G N4G      0.5733   2    180.00
H31G C19G C22G C20G     0.4628   2    180.00
H31G C19G C22G N4G      0.5854   2    180.00
C15G C20G C22G C19G     0.4442   2    180.00
C15G C20G C22G N4G      0.5877   2    180.00
H32G C20G C22G C19G     0.4738   2    180.00
H32G C20G C22G N4G      0.5793   2    180.00
C17G C21G N3G  C23G     0.4840   2    180.00
C17G C21G N3G  H33G     0.5924   2    180.00
C18G C21G N3G  C23G     0.6072   2    180.00
C18G C21G N3G  H33G     0.5217   2    180.00
C19G C22G N4G  C35G     0.6039   2    180.00
C19G C22G N4G  H34G     0.5240   2    180.00
C20G C22G N4G  C35G     0.4849   2    180.00
C20G C22G N4G  H34G     0.5979   2    180.00
C21G N3G  C23G C24G     0.0935   6     95.62
C21G N3G  C23G H35G     0.1085   6    334.49
C21G N3G  C23G H36G     0.0979   6    219.09
H33G N3G  C23G C24G     0.0826   6      0.00
H33G N3G  C23G H35G     0.0979   6      0.00
H33G N3G  C23G H36G     0.1004   6      0.00
C22G N4G  C35G C36G     0.0946   6     95.71
C22G N4G  C35G H60G     0.1086   6    334.58
C22G N4G  C35G H61G     0.0979   6    219.17
H34G N4G  C35G C36G     0.0835   6      0.00
H34G N4G  C35G H60G     0.0980   6      0.00
H34G N4G  C35G H61G     0.1003   6      0.00
N3G  C23G C24G C25G     0.5040   3      0.00
N3G  C23G C24G H37G     0.5072   3      0.00
N3G  C23G C24G H38G     0.5090   3      0.00
H35G C23G C24G C25G     0.4884   3      0.00
H35G C23G C24G H37G     0.5266   3      0.00
H35G C23G C24G H38G     0.4925   3      0.00
H36G C23G C24G C25G     0.4865   3      0.00
H36G C23G C24G H37G     0.4956   3      0.00
H36G C23G C24G H38G     0.5280   3      0.00
C23G C24G C25G C26G     0.4463   3      0.00
C23G C24G C25G H39G     0.4606   3      0.00
C23G C24G C25G H40G     0.4630   3      0.00
H37G C24G C25G C26G     0.4549   3      0.00
H37G C24G C25G H39G     0.4750   3      0.00
H37G C24G C25G H40G     0.5009   3      0.00
H38G C24G C25G C26G     0.4584   3      0.00
H38G C24G C25G H39G     0.5015   3      0.00
H38G C24G C25G H40G     0.4743   3      0.00
C24G C25G C26G C27G     0.4479   3      0.00
C24G C25G C26G H41G     0.4574   3      0.00
C24G C25G C26G H42G     0.4591   3      0.00
H39G C25G C26G C27G     0.4563   3      0.00
H39G C25G C26G H41G     0.4731   3      0.00
H39G C25G C26G H42G     0.4995   3      0.00
H40G C25G C26G C27G     0.4573   3      0.00
H40G C25G C26G H41G     0.4988   3      0.00
H40G C25G C26G H42G     0.4719   3      0.00
C25G C26G C27G C28G     0.4401   3      0.00
C25G C26G C27G H43G     0.4542   3      0.00
C25G C26G C27G H44G     0.4556   3      0.00
H41G C26G C27G C28G     0.4535   3      0.00
H41G C26G C27G H43G     0.4716   3      0.00
H41G C26G C27G H44G     0.4984   3      0.00
H42G C26G C27G C28G     0.4557   3      0.00
H42G C26G C27G H43G     0.4989   3      0.00
H42G C26G C27G H44G     0.4706   3      0.00
C26G C27G C28G C29G     0.4426   3      0.00
C26G C27G C28G H45G     0.4545   3      0.00
C26G C27G C28G H46G     0.4558   3      0.00
H43G C27G C28G C29G     0.4543   3      0.00
H43G C27G C28G H45G     0.4703   3      0.00
H43G C27G C28G H46G     0.4981   3      0.00
H44G C27G C28G C29G     0.4548   3      0.00
H44G C27G C28G H45G     0.4976   3      0.00
H44G C27G C28G H46G     0.4696   3      0.00
C27G C28G C29G C30G     0.4375   3      0.00
C27G C28G C29G H47G     0.4528   3      0.00
C27G C28G C29G H48G     0.4538   3      0.00
H45G C28G C29G C30G     0.4527   3      0.00
H45G C28G C29G H47G     0.4699   3      0.00
H45G C28G C29G H48G     0.4977   3      0.00
H46G C28G C29G C30G     0.4542   3      0.00
H46G C28G C29G H47G     0.4980   3      0.00
H46G C28G C29G H48G     0.4693   3      0.00
C28G C29G C30G C31G     0.4397   3      0.00
C28G C29G C30G H49G     0.4535   3      0.00
C28G C29G C30G H50G     0.4545   3      0.00
H47G C29G C30G C31G     0.4536   3      0.00
H47G C29G C30G H49G     0.4693   3      0.00
H47G C29G C30G H50G     0.4979   3      0.00
H48G C29G C30G C31G     0.4538   3      0.00
H48G C29G C30G H49G     0.4974   3      0.00
H48G C29G C30G H50G     0.4690   3      0.00
C29G C30G C31G C32G     0.4362   3      0.00
C29G C30G C31G H51G     0.4525   3      0.00
C29G C30G C31G H52G     0.4532   3      0.00
H49G C30G C31G C32G     0.4525   3      0.00
H49G C30G C31G H51G     0.4690   3      0.00
H49G C30G C31G H52G     0.4976   3      0.00
H50G C30G C31G C32G     0.4534   3      0.00
H50G C30G C31G H51G     0.4978   3      0.00
H50G C30G C31G H52G     0.4688   3      0.00
C30G C31G C32G C33G     0.4363   3      0.00
C30G C31G C32G H53G     0.4528   3      0.00
C30G C31G C32G H54G     0.4534   3      0.00
H51G C31G C32G C33G     0.4525   3      0.00
H51G C31G C32G H53G     0.4682   3      0.00
H51G C31G C32G H54G     0.4976   3      0.00
H52G C31G C32G C33G     0.4524   3      0.00
H52G C31G C32G H53G     0.4974   3      0.00
H52G C31G C32G H54G     0.4683   3      0.00
C31G C32G C33G C34G     0.4371   3      0.00
C31G C32G C33G H55G     0.4531   3      0.00
C31G C32G C33G H56G     0.4530   3      0.00
H53G C32G C33G C34G     0.4543   3      0.00
H53G C32G C33G H55G     0.4677   3      0.00
H53G C32G C33G H56G     0.4984   3      0.00
H54G C32G C33G C34G     0.4545   3      0.00
H54G C32G C33G H55G     0.4985   3      0.00
H54G C32G C33G H56G     0.4677   3      0.00
C32G C33G C34G H57G     0.4501   3      0.00
C32G C33G C34G H58G     0.4504   3      0.00
C32G C33G C34G H59G     0.4581   3      0.00
H55G C33G C34G H57G     0.4674   3      0.00
H55G C33G C34G H58G     0.4939   3      0.00
H55G C33G C34G H59G     0.4721   3      0.00
H56G C33G C34G H57G     0.4939   3      0.00
H56G C33G C34G H58G     0.4676   3      0.00
H56G C33G C34G H59G     0.4722   3      0.00
N4G  C35G C36G C37G     0.5094   3      0.00
N4G  C35G C36G H62G     0.5079   3      0.00
N4G  C35G C36G H63G     0.5114   3      0.00
H60G C35G C36G C37G     0.4897   3      0.00
H60G C35G C36G H62G     0.5270   3      0.00
H60G C35G C36G H63G     0.4926   3      0.00
H61G C35G C36G C37G     0.4877   3      0.00
H61G C35G C36G H62G     0.4961   3      0.00
H61G C35G C36G H63G     0.5282   3      0.00
C35G C36G C37G C38G     0.4500   3      0.00
C35G C36G C37G H64G     0.4610   3      0.00
C35G C36G C37G H65G     0.4644   3      0.00
H62G C36G C37G C38G     0.4555   3      0.00
H62G C36G C37G H64G     0.4755   3      0.00
H62G C36G C37G H65G     0.5011   3      0.00
H63G C36G C37G C38G     0.4597   3      0.00
H63G C36G C37G H64G     0.5017   3      0.00
H63G C36G C37G H65G     0.4744   3      0.00
C36G C37G C38G C39G     0.4519   3      0.00
C36G C37G C38G H66G     0.4581   3      0.00
C36G C37G C38G H67G     0.4611   3      0.00
H64G C37G C38G C39G     0.4569   3      0.00
H64G C37G C38G H66G     0.4738   3      0.00
H64G C37G C38G H67G     0.4997   3      0.00
H65G C37G C38G C39G     0.4589   3      0.00
H65G C37G C38G H66G     0.4990   3      0.00
H65G C37G C38G H67G     0.4726   3      0.00
C37G C38G C39G C40G     0.4431   3      0.00
C37G C38G C39G H68G     0.4547   3      0.00
C37G C38G C39G H69G     0.4570   3      0.00
H66G C38G C39G C40G     0.4539   3      0.00
H66G C38G C39G H68G     0.4723   3      0.00
H66G C38G C39G H69G     0.4986   3      0.00
H67G C38G C39G C40G     0.4569   3      0.00
H67G C38G C39G H68G     0.4992   3      0.00
H67G C38G C39G H69G     0.4711   3      0.00
C38G C39G C40G C41G     0.4460   3      0.00
C38G C39G C40G H70G     0.4549   3      0.00
C38G C39G C40G H71G     0.4577   3      0.00
H68G C39G C40G C41G     0.4547   3      0.00
H68G C39G C40G H70G     0.4711   3      0.00
H68G C39G C40G H71G     0.4983   3      0.00
H69G C39G C40G C41G     0.4564   3      0.00
H69G C39G C40G H70G     0.4978   3      0.00
H69G C39G C40G H71G     0.4703   3      0.00
C39G C40G C41G C42G     0.4397   3      0.00
C39G C40G C41G H72G     0.4531   3      0.00
C39G C40G C41G H73G     0.4550   3      0.00
H70G C40G C41G C42G     0.4529   3      0.00
H70G C40G C41G H72G     0.4705   3      0.00
H70G C40G C41G H73G     0.4978   3      0.00
H71G C40G C41G C42G     0.4551   3      0.00
H71G C40G C41G H72G     0.4982   3      0.00
H71G C40G C41G H73G     0.4698   3      0.00
C40G C41G C42G C43G     0.4420   3      0.00
C40G C41G C42G H74G     0.4538   3      0.00
C40G C41G C42G H75G     0.4559   3      0.00
H72G C41G C42G C43G     0.4538   3      0.00
H72G C41G C42G H74G     0.4699   3      0.00
H72G C41G C42G H75G     0.4980   3      0.00
H73G C41G C42G C43G     0.4550   3      0.00
H73G C41G C42G H74G     0.4976   3      0.00
H73G C41G C42G H75G     0.4696   3      0.00
C41G C42G C43G C44G     0.4374   3      0.00
C41G C42G C43G H76G     0.4527   3      0.00
C41G C42G C43G H77G     0.4540   3      0.00
H74G C42G C43G C44G     0.4526   3      0.00
H74G C42G C43G H76G     0.4693   3      0.00
H74G C42G C43G H77G     0.4977   3      0.00
H75G C42G C43G C44G     0.4539   3      0.00
H75G C42G C43G H76G     0.4979   3      0.00
H75G C42G C43G H77G     0.4691   3      0.00
C42G C43G C44G C45G     0.4373   3      0.00
C42G C43G C44G H78G     0.4529   3      0.00
C42G C43G C44G H79G     0.4542   3      0.00
H76G C43G C44G C45G     0.4525   3      0.00
H76G C43G C44G H78G     0.4684   3      0.00
H76G C43G C44G H79G     0.4977   3      0.00
H77G C43G C44G C45G     0.4530   3      0.00
H77G C43G C44G H78G     0.4975   3      0.00
H77G C43G C44G H79G     0.4687   3      0.00
C43G C44G C45G C46G     0.4373   3      0.00
C43G C44G C45G H80G     0.4531   3      0.00
C43G C44G C45G H81G     0.4533   3      0.00
H78G C44G C45G C46G     0.4542   3      0.00
H78G C44G C45G H80G     0.4678   3      0.00
H78G C44G C45G H81G     0.4984   3      0.00
H79G C44G C45G C46G     0.4547   3      0.00
H79G C44G C45G H80G     0.4985   3      0.00
H79G C44G C45G H81G     0.4679   3      0.00
C44G C45G C46G H82G     0.4501   3      0.00
C44G C45G C46G H83G     0.4505   3      0.00
C44G C45G C46G H84G     0.4581   3      0.00
H80G C45G C46G H82G     0.4674   3      0.00
H80G C45G C46G H83G     0.4939   3      0.00
H80G C45G C46G H84G     0.4721   3      0.00
H81G C45G C46G H82G     0.4939   3      0.00
H81G C45G C46G H83G     0.4676   3      0.00
H81G C45G C46G H84G     0.4722   3      0.00

IMPROPER
!
!V(improper) = Kpsi(psi - psi0)**2
!
!Kpsi: kcal/mole/rad**2
!psi0: degrees
!note that the second column of numbers (0) is ignored
!
!atom types             Kpsi        0  psi0
!


NONBONDED nbxmod  5 atom cdiel shift vatom vdistance vswitch -
cutnb 14.0 ctofnb 12.0 ctonnb 10.0 eps 1.0 e14fac 1.0 wmin 1.5
                !adm jr., 5/08/91, suggested cutoff scheme
!
!V(Lennard-Jones) = Eps(i,j)*[(Rmin(i,j)/r(i,j))**12 - 2(Rmin(i,j)/r(i,j))**6]
!
!epsilon [kcal/mole]: Eps(i,j) = sqrt(eps(i) * eps(j))
!Rmin/2  [A]:         Rmin(i,j) = Rmin/2(i) + Rmin/2(j)
!
!atom  ignored   epsilon     Rmin/2  ignored   eps,1-4     Rmin/2,1-4
!

C1G      0.0     -0.1050     1.9255    ! 
C2G      0.0     -0.1050     1.9255    ! 
C3G      0.0     -0.1050     1.9255    ! 
C4G      0.0     -0.1050     1.9255    ! 
C5G      0.0     -0.1050     1.9255    ! 
C6G      0.0     -0.1050     1.9255    ! 
C7G      0.0     -0.1050     1.9255    ! 
C8G      0.0     -0.1050     1.9255    ! 
C9G      0.0     -0.1050     1.9255    ! 
C10G     0.0     -0.1050     1.9255    ! 
C11G     0.0     -0.1050     1.9255    ! 
C12G     0.0     -0.1050     1.9255    ! 
N1G      0.0     -0.0690     1.8300    ! 
N2G      0.0     -0.0690     1.8300    ! 
C13G     0.0     -0.1050     1.9255    ! 
C14G     0.0     -0.1050     1.9255    ! 
C15G     0.0     -0.1050     1.9255    ! 
C16G     0.0     -0.1050     1.9255    ! 
C17G     0.0     -0.1050     1.9255    ! 
C18G     0.0     -0.1050     1.9255    ! 
C19G     0.0     -0.1050     1.9255    ! 
C20G     0.0     -0.1050     1.9255    ! 
C21G     0.0     -0.1050     1.9255    ! 
C22G     0.0     -0.1050     1.9255    ! 
N3G      0.0     -0.0690     1.8300    ! 
N4G      0.0     -0.0690     1.8300    ! 
C23G     0.0     -0.1050     1.9255    ! 
C24G     0.0     -0.1050     1.9255    ! 
C25G     0.0     -0.1050     1.9255    ! 
C26G     0.0     -0.1050     1.9255    ! 
C27G     0.0     -0.1050     1.9255    ! 
C28G     0.0     -0.1050     1.9255    ! 
C29G     0.0     -0.1050     1.9255    ! 
C30G     0.0     -0.1050     1.9255    ! 
C31G     0.0     -0.1050     1.9255    ! 
C32G     0.0     -0.1050     1.9255    ! 
C33G     0.0     -0.1050     1.9255    ! 
C34G     0.0     -0.1050     1.9255    ! 
C35G     0.0     -0.1050     1.9255    ! 
C36G     0.0     -0.1050     1.9255    ! 
C37G     0.0     -0.1050     1.9255    ! 
C38G     0.0     -0.1050     1.9255    ! 
C39G     0.0     -0.1050     1.9255    ! 
C40G     0.0     -0.1050     1.9255    ! 
C41G     0.0     -0.1050     1.9255    ! 
C42G     0.0     -0.1050     1.9255    ! 
C43G     0.0     -0.1050     1.9255    ! 
C44G     0.0     -0.1050     1.9255    ! 
C45G     0.0     -0.1050     1.9255    ! 
C46G     0.0     -0.1050     1.9255    ! 
H1G      0.0     -0.0440     1.4430    ! 
H2G      0.0     -0.0440     1.4430    ! 
H3G      0.0     -0.0440     1.4430    ! 
H4G      0.0     -0.0440     1.4430    ! 
H5G      0.0     -0.0440     1.4430    ! 
H6G      0.0     -0.0440     1.4430    ! 
H7G      0.0     -0.0440     1.4430    ! 
H8G      0.0     -0.0440     1.4430    ! 
H9G      0.0     -0.0440     1.4430    ! 
H10G     0.0     -0.0440     1.4430    ! 
H11G     0.0     -0.0440     1.4430    ! 
H12G     0.0     -0.0440     1.4430    ! 
H13G     0.0     -0.0440     1.4430    ! 
H14G     0.0     -0.0440     1.4430    ! 
H15G     0.0     -0.0440     1.4430    ! 
H16G     0.0     -0.0440     1.4430    ! 
H17G     0.0     -0.0440     1.4430    ! 
H18G     0.0     -0.0440     1.4430    ! 
H19G     0.0     -0.0440     1.4430    ! 
H20G     0.0     -0.0440     1.4430    ! 
H21G     0.0     -0.0440     1.4430    ! 
H22G     0.0     -0.0440     1.4430    ! 
H23G     0.0     -0.0440     1.4430    ! 
H24G     0.0     -0.0440     1.4430    ! 
H25G     0.0     -0.0440     1.4430    ! 
H26G     0.0     -0.0440     1.4430    ! 
H27G     0.0     -0.0440     1.4430    ! 
H28G     0.0     -0.0440     1.4430    ! 
H29G     0.0     -0.0440     1.4430    ! 
H30G     0.0     -0.0440     1.4430    ! 
H31G     0.0     -0.0440     1.4430    ! 
H32G     0.0     -0.0440     1.4430    ! 
H33G     0.0     -0.0440     1.4430    ! 
H34G     0.0     -0.0440     1.4430    ! 
H35G     0.0     -0.0440     1.4430    ! 
H36G     0.0     -0.0440     1.4430    ! 
H37G     0.0     -0.0440     1.4430    ! 
H38G     0.0     -0.0440     1.4430    ! 
H39G     0.0     -0.0440     1.4430    ! 
H40G     0.0     -0.0440     1.4430    ! 
H41G     0.0     -0.0440     1.4430    ! 
H42G     0.0     -0.0440     1.4430    ! 
H43G     0.0     -0.0440     1.4430    ! 
H44G     0.0     -0.0440     1.4430    ! 
H45G     0.0     -0.0440     1.4430    ! 
H46G     0.0     -0.0440     1.4430    ! 
H47G     0.0     -0.0440     1.4430    ! 
H48G     0.0     -0.0440     1.4430    ! 
H49G     0.0     -0.0440     1.4430    ! 
H50G     0.0     -0.0440     1.4430    ! 
H51G     0.0     -0.0440     1.4430    ! 
H52G     0.0     -0.0440     1.4430    ! 
H53G     0.0     -0.0440     1.4430    ! 
H54G     0.0     -0.0440     1.4430    ! 
H55G     0.0     -0.0440     1.4430    ! 
H56G     0.0     -0.0440     1.4430    ! 
H57G     0.0     -0.0440     1.4430    ! 
H58G     0.0     -0.0440     1.4430    ! 
H59G     0.0     -0.0440     1.4430    ! 
H60G     0.0     -0.0440     1.4430    ! 
H61G     0.0     -0.0440     1.4430    ! 
H62G     0.0     -0.0440     1.4430    ! 
H63G     0.0     -0.0440     1.4430    ! 
H64G     0.0     -0.0440     1.4430    ! 
H65G     0.0     -0.0440     1.4430    ! 
H66G     0.0     -0.0440     1.4430    ! 
H67G     0.0     -0.0440     1.4430    ! 
H68G     0.0     -0.0440     1.4430    ! 
H69G     0.0     -0.0440     1.4430    ! 
H70G     0.0     -0.0440     1.4430    ! 
H71G     0.0     -0.0440     1.4430    ! 
H72G     0.0     -0.0440     1.4430    ! 
H73G     0.0     -0.0440     1.4430    ! 
H74G     0.0     -0.0440     1.4430    ! 
H75G     0.0     -0.0440     1.4430    ! 
H76G     0.0     -0.0440     1.4430    ! 
H77G     0.0     -0.0440     1.4430    ! 
H78G     0.0     -0.0440     1.4430    ! 
H79G     0.0     -0.0440     1.4430    ! 
H80G     0.0     -0.0440     1.4430    ! 
H81G     0.0     -0.0440     1.4430    ! 
H82G     0.0     -0.0440     1.4430    ! 
H83G     0.0     -0.0440     1.4430    ! 
H84G     0.0     -0.0440     1.4430    ! 
END
