# Supplementary material for: A Systematic Approach: Molecular Dynamics Study and Parametrisation of Gemini Type Cationic Surfactants
Source: Int J Mol Sci. 2021 Oct 10;22(20):10939. doi: 10.3390/ijms222010939 (PMC8536075; doi:10.3390/ijms222010939)
Supplement: Supplementary file 1 [file ijms-22-10939-s001.zip › Force_fields/Alk12_12/Alk12_12.pdb]

REMARK original generated coordinate pdb file
ATOM      1  C1G A0N X   1      -4.127  -8.330   3.101  1.00  0.00      GEM  C
ATOM      2  C2G A0N X   1      -2.755  -7.647   3.105  1.00  0.00      GEM  C
ATOM      3  C3G A0N X   1      -2.882  -6.118   3.122  1.00  0.00      GEM  C
ATOM      4  C4G A0N X   1      -1.522  -5.405   3.127  1.00  0.00      GEM  C
ATOM      5  C5G A0N X   1      -1.635  -3.874   3.132  1.00  0.00      GEM  C
ATOM      6  C6G A0N X   1      -0.275  -3.161   3.136  1.00  0.00      GEM  C
ATOM      7  C7G A0N X   1      -0.384  -1.629   3.129  1.00  0.00      GEM  C
ATOM      8  C8G A0N X   1       0.976  -0.917   3.132  1.00  0.00      GEM  C
ATOM      9  C9G A0N X   1       0.866   0.614   3.113  1.00  0.00      GEM  C
ATOM     10 C10G A0N X   1       2.228   1.323   3.116  1.00  0.00      GEM  C
ATOM     11 C11G A0N X   1       2.106   2.853   3.087  1.00  0.00      GEM  C
ATOM     12 C12G A0N X   1       3.481   3.529   3.091  1.00  0.00      GEM  C
ATOM     13  N1G A0N X   1      -4.012  -9.809   3.076  1.00  0.00      GEM  N
ATOM     14  N2G A0N X   1       3.373   5.009   3.057  1.00  0.00      GEM  N
ATOM     15 C13G A0N X   1      -3.941 -10.475   1.892  1.00  0.00      GEM  C
ATOM     16 C14G A0N X   1      -3.916 -10.513   4.240  1.00  0.00      GEM  C
ATOM     17 C15G A0N X   1       3.321   5.669   1.869  1.00  0.00      GEM  C
ATOM     18 C16G A0N X   1       3.266   5.720   4.216  1.00  0.00      GEM  C
ATOM     19 C17G A0N X   1      -3.784 -11.837   1.825  1.00  0.00      GEM  C
ATOM     20 C18G A0N X   1      -3.758 -11.873   4.251  1.00  0.00      GEM  C
ATOM     21 C19G A0N X   1       3.115   7.080   4.218  1.00  0.00      GEM  C
ATOM     22 C20G A0N X   1       3.174   7.032   1.794  1.00  0.00      GEM  C
ATOM     23 C21G A0N X   1      -3.680 -12.602   3.025  1.00  0.00      GEM  C
ATOM     24 C22G A0N X   1       3.058   7.804   2.988  1.00  0.00      GEM  C
ATOM     25  N3G A0N X   1      -3.511 -13.932   3.038  1.00  0.00      GEM  N
ATOM     26  N4G A0N X   1       2.897   9.135   2.992  1.00  0.00      GEM  N
ATOM     27 C23G A0N X   1      -3.469 -14.813   1.867  1.00  0.00      GEM  C
ATOM     28 C24G A0N X   1      -4.862 -15.243   1.384  1.00  0.00      GEM  C
ATOM     29 C25G A0N X   1      -4.789 -16.178   0.168  1.00  0.00      GEM  C
ATOM     30 C26G A0N X   1      -6.169 -16.632  -0.328  1.00  0.00      GEM  C
ATOM     31 C27G A0N X   1      -6.107 -17.561  -1.549  1.00  0.00      GEM  C
ATOM     32 C28G A0N X   1      -7.487 -18.012  -2.047  1.00  0.00      GEM  C
ATOM     33 C29G A0N X   1      -7.427 -18.939  -3.270  1.00  0.00      GEM  C
ATOM     34 C30G A0N X   1      -8.808 -19.387  -3.770  1.00  0.00      GEM  C
ATOM     35 C31G A0N X   1      -8.749 -20.311  -4.995  1.00  0.00      GEM  C
ATOM     36 C32G A0N X   1     -10.130 -20.758  -5.495  1.00  0.00      GEM  C
ATOM     37 C33G A0N X   1     -10.073 -21.680  -6.721  1.00  0.00      GEM  C
ATOM     38 C34G A0N X   1     -11.457 -22.121  -7.212  1.00  0.00      GEM  C
ATOM     39 C35G A0N X   1       2.878  10.010   1.817  1.00  0.00      GEM  C
ATOM     40 C36G A0N X   1       4.283  10.428   1.353  1.00  0.00      GEM  C
ATOM     41 C37G A0N X   1       4.236  11.357   0.132  1.00  0.00      GEM  C
ATOM     42 C38G A0N X   1       5.627  11.798  -0.345  1.00  0.00      GEM  C
ATOM     43 C39G A0N X   1       5.591  12.721  -1.571  1.00  0.00      GEM  C
ATOM     44 C40G A0N X   1       6.982  13.159  -2.050  1.00  0.00      GEM  C
ATOM     45 C41G A0N X   1       6.949  14.080  -3.278  1.00  0.00      GEM  C
ATOM     46 C42G A0N X   1       8.341  14.515  -3.758  1.00  0.00      GEM  C
ATOM     47 C43G A0N X   1       8.308  15.433  -4.988  1.00  0.00      GEM  C
ATOM     48 C44G A0N X   1       9.700  15.867  -5.469  1.00  0.00      GEM  C
ATOM     49 C45G A0N X   1       9.669  16.785  -6.699  1.00  0.00      GEM  C
ATOM     50 C46G A0N X   1      11.064  17.212  -7.172  1.00  0.00      GEM  C
ATOM     51  H1G A0N X   1      -4.706  -8.067   4.002  1.00  0.00      GEM  H
ATOM     52  H2G A0N X   1      -4.714  -8.038   2.214  1.00  0.00      GEM  H
ATOM     53  H3G A0N X   1      -2.186  -7.985   3.987  1.00  0.00      GEM  H
ATOM     54  H4G A0N X   1      -2.191  -7.965   2.213  1.00  0.00      GEM  H
ATOM     55  H5G A0N X   1      -3.461  -5.791   2.244  1.00  0.00      GEM  H
ATOM     56  H6G A0N X   1      -3.458  -5.809   4.008  1.00  0.00      GEM  H
ATOM     57  H7G A0N X   1      -0.946  -5.730   4.007  1.00  0.00      GEM  H
ATOM     58  H8G A0N X   1      -0.944  -5.723   2.245  1.00  0.00      GEM  H
ATOM     59  H9G A0N X   1      -2.211  -3.551   2.251  1.00  0.00      GEM  H
ATOM     60 H10G A0N X   1      -2.214  -3.556   4.013  1.00  0.00      GEM  H
ATOM     61 H11G A0N X   1       0.298  -3.480   4.020  1.00  0.00      GEM  H
ATOM     62 H12G A0N X   1       0.306  -3.486   2.259  1.00  0.00      GEM  H
ATOM     63 H13G A0N X   1      -0.958  -1.312   2.244  1.00  0.00      GEM  H
ATOM     64 H14G A0N X   1      -0.966  -1.303   4.006  1.00  0.00      GEM  H
ATOM     65 H15G A0N X   1       1.547  -1.229   4.020  1.00  0.00      GEM  H
ATOM     66 H16G A0N X   1       1.559  -1.248   2.258  1.00  0.00      GEM  H
ATOM     67 H17G A0N X   1       0.297   0.926   2.224  1.00  0.00      GEM  H
ATOM     68 H18G A0N X   1       0.283   0.947   3.986  1.00  0.00      GEM  H
ATOM     69 H19G A0N X   1       2.795   1.018   4.009  1.00  0.00      GEM  H
ATOM     70 H20G A0N X   1       2.813   0.988   2.246  1.00  0.00      GEM  H
ATOM     71 H21G A0N X   1       1.552   3.166   2.188  1.00  0.00      GEM  H
ATOM     72 H22G A0N X   1       1.530   3.198   3.961  1.00  0.00      GEM  H
ATOM     73 H23G A0N X   1       4.050   3.269   3.999  1.00  0.00      GEM  H
ATOM     74 H24G A0N X   1       4.074   3.230   2.211  1.00  0.00      GEM  H
ATOM     75 H25G A0N X   1      -4.024  -9.861   0.996  1.00  0.00      GEM  H
ATOM     76 H26G A0N X   1      -3.980  -9.928   5.157  1.00  0.00      GEM  H
ATOM     77 H27G A0N X   1       3.413   5.050   0.978  1.00  0.00      GEM  H
ATOM     78 H28G A0N X   1       3.314   5.139   5.137  1.00  0.00      GEM  H
ATOM     79 H29G A0N X   1      -3.751 -12.309   0.847  1.00  0.00      GEM  H
ATOM     80 H30G A0N X   1      -3.694 -12.396   5.204  1.00  0.00      GEM  H
ATOM     81 H31G A0N X   1       3.041   7.609   5.168  1.00  0.00      GEM  H
ATOM     82 H32G A0N X   1       3.156   7.499   0.813  1.00  0.00      GEM  H
ATOM     83 H33G A0N X   1      -3.490 -14.391   3.964  1.00  0.00      GEM  H
ATOM     84 H34G A0N X   1       2.866   9.599   3.916  1.00  0.00      GEM  H
ATOM     85 H35G A0N X   1      -2.879 -15.697   2.162  1.00  0.00      GEM  H
ATOM     86 H36G A0N X   1      -2.916 -14.305   1.058  1.00  0.00      GEM  H
ATOM     87 H37G A0N X   1      -5.386 -15.748   2.211  1.00  0.00      GEM  H
ATOM     88 H38G A0N X   1      -5.452 -14.348   1.129  1.00  0.00      GEM  H
ATOM     89 H39G A0N X   1      -4.259 -15.668  -0.652  1.00  0.00      GEM  H
ATOM     90 H40G A0N X   1      -4.186 -17.063   0.424  1.00  0.00      GEM  H
ATOM     91 H41G A0N X   1      -6.697 -17.145   0.491  1.00  0.00      GEM  H
ATOM     92 H42G A0N X   1      -6.774 -15.746  -0.578  1.00  0.00      GEM  H
ATOM     93 H43G A0N X   1      -5.576 -17.048  -2.367  1.00  0.00      GEM  H
ATOM     94 H44G A0N X   1      -5.504 -18.448  -1.299  1.00  0.00      GEM  H
ATOM     95 H45G A0N X   1      -8.017 -18.526  -1.230  1.00  0.00      GEM  H
ATOM     96 H46G A0N X   1      -8.090 -17.125  -2.295  1.00  0.00      GEM  H
ATOM     97 H47G A0N X   1      -6.896 -18.425  -4.088  1.00  0.00      GEM  H
ATOM     98 H48G A0N X   1      -6.825 -19.827  -3.023  1.00  0.00      GEM  H
ATOM     99 H49G A0N X   1      -9.338 -19.903  -2.953  1.00  0.00      GEM  H
ATOM    100 H50G A0N X   1      -9.410 -18.499  -4.015  1.00  0.00      GEM  H
ATOM    101 H51G A0N X   1      -8.219 -19.796  -5.811  1.00  0.00      GEM  H
ATOM    102 H52G A0N X   1      -8.147 -21.200  -4.750  1.00  0.00      GEM  H
ATOM    103 H53G A0N X   1     -10.661 -21.274  -4.679  1.00  0.00      GEM  H
ATOM    104 H54G A0N X   1     -10.733 -19.869  -5.740  1.00  0.00      GEM  H
ATOM    105 H55G A0N X   1      -9.543 -21.165  -7.536  1.00  0.00      GEM  H
ATOM    106 H56G A0N X   1      -9.472 -22.569  -6.476  1.00  0.00      GEM  H
ATOM    107 H57G A0N X   1     -11.999 -22.669  -6.429  1.00  0.00      GEM  H
ATOM    108 H58G A0N X   1     -12.071 -21.255  -7.496  1.00  0.00      GEM  H
ATOM    109 H59G A0N X   1     -11.381 -22.778  -8.088  1.00  0.00      GEM  H
ATOM    110 H60G A0N X   1       2.291  10.899   2.099  1.00  0.00      GEM  H
ATOM    111 H61G A0N X   1       2.335   9.502   1.001  1.00  0.00      GEM  H
ATOM    112 H62G A0N X   1       4.797  10.933   2.186  1.00  0.00      GEM  H
ATOM    113 H63G A0N X   1       4.870   9.527   1.112  1.00  0.00      GEM  H
ATOM    114 H64G A0N X   1       3.714  10.847  -0.693  1.00  0.00      GEM  H
ATOM    115 H65G A0N X   1       3.636  12.248   0.374  1.00  0.00      GEM  H
ATOM    116 H66G A0N X   1       6.147  12.310   0.480  1.00  0.00      GEM  H
ATOM    117 H67G A0N X   1       6.228  10.906  -0.581  1.00  0.00      GEM  H
ATOM    118 H68G A0N X   1       5.069  12.209  -2.394  1.00  0.00      GEM  H
ATOM    119 H69G A0N X   1       4.991  13.614  -1.335  1.00  0.00      GEM  H
ATOM    120 H70G A0N X   1       7.504  13.672  -1.227  1.00  0.00      GEM  H
ATOM    121 H71G A0N X   1       7.581  12.265  -2.285  1.00  0.00      GEM  H
ATOM    122 H72G A0N X   1       6.426  13.567  -4.101  1.00  0.00      GEM  H
ATOM    123 H73G A0N X   1       6.351  14.975  -3.044  1.00  0.00      GEM  H
ATOM    124 H74G A0N X   1       8.863  15.029  -2.936  1.00  0.00      GEM  H
ATOM    125 H75G A0N X   1       8.939  13.620  -3.991  1.00  0.00      GEM  H
ATOM    126 H76G A0N X   1       7.786  14.919  -5.810  1.00  0.00      GEM  H
ATOM    127 H77G A0N X   1       7.710  16.329  -4.756  1.00  0.00      GEM  H
ATOM    128 H78G A0N X   1      10.223  16.382  -4.648  1.00  0.00      GEM  H
ATOM    129 H79G A0N X   1      10.299  14.972  -5.702  1.00  0.00      GEM  H
ATOM    130 H80G A0N X   1       9.147  16.271  -7.520  1.00  0.00      GEM  H
ATOM    131 H81G A0N X   1       9.072  17.680  -6.467  1.00  0.00      GEM  H
ATOM    132 H82G A0N X   1      11.599  17.759  -6.383  1.00  0.00      GEM  H
ATOM    133 H83G A0N X   1      11.674  16.340  -7.443  1.00  0.00      GEM  H
ATOM    134 H84G A0N X   1      11.007  17.867  -8.051  1.00  0.00      GEM  H
END
