# Supplementary material for: A Systematic Approach: Molecular Dynamics Study and Parametrisation of Gemini Type Cationic Surfactants
Source: Int J Mol Sci. 2021 Oct 10;22(20):10939. doi: 10.3390/ijms222010939 (PMC8536075; doi:10.3390/ijms222010939)
Supplement: Supplementary file 1 [file ijms-22-10939-s001.zip › Force_fields/Alk12_12/Alk12_12.psf]

PSF

       4 !NTITLE
 REMARKS original generated structure x-plor psf file
 REMARKS topology D:/Dokumenty/do_VMD/FF/Batch4_OK/Alk12_12.top 
 REMARKS topology D:/Dokumenty/do_VMD/top_all36_lipid.rtf 
 REMARKS segment GEM { first NONE; last NONE; auto none  }

     134 !NATOM
       1 GEM  1    A0N  C1G  C1G   -0.312000       12.0110           0
       2 GEM  1    A0N  C2G  C2G    0.099000       12.0110           0
       3 GEM  1    A0N  C3G  C3G    0.026000       12.0110           0
       4 GEM  1    A0N  C4G  C4G   -0.120000       12.0110           0
       5 GEM  1    A0N  C5G  C5G    0.105000       12.0110           0
       6 GEM  1    A0N  C6G  C6G   -0.023000       12.0110           0
       7 GEM  1    A0N  C7G  C7G    0.018000       12.0110           0
       8 GEM  1    A0N  C8G  C8G    0.068000       12.0110           0
       9 GEM  1    A0N  C9G  C9G   -0.104000       12.0110           0
      10 GEM  1    A0N  C10G C10G   0.019000       12.0110           0
      11 GEM  1    A0N  C11G C11G   0.132000       12.0110           0
      12 GEM  1    A0N  C12G C12G  -0.333000       12.0110           0
      13 GEM  1    A0N  N1G  N1G    0.218000       14.0070           0
      14 GEM  1    A0N  N2G  N2G    0.231000       14.0070           0
      15 GEM  1    A0N  C13G C13G  -0.145000       12.0110           0
      16 GEM  1    A0N  C14G C14G  -0.053000       12.0110           0
      17 GEM  1    A0N  C15G C15G  -0.144000       12.0110           0
      18 GEM  1    A0N  C16G C16G  -0.056000       12.0110           0
      19 GEM  1    A0N  C17G C17G  -0.295000       12.0110           0
      20 GEM  1    A0N  C18G C18G  -0.414000       12.0110           0
      21 GEM  1    A0N  C19G C19G  -0.419000       12.0110           0
      22 GEM  1    A0N  C20G C20G  -0.307000       12.0110           0
      23 GEM  1    A0N  C21G C21G   0.564000       12.0110           0
      24 GEM  1    A0N  C22G C22G   0.593000       12.0110           0
      25 GEM  1    A0N  N3G  N3G   -0.639000       14.0070           0
      26 GEM  1    A0N  N4G  N4G   -0.682000       14.0070           0
      27 GEM  1    A0N  C23G C23G   0.059000       12.0110           0
      28 GEM  1    A0N  C24G C24G   0.016000       12.0110           0
      29 GEM  1    A0N  C25G C25G  -0.114000       12.0110           0
      30 GEM  1    A0N  C26G C26G   0.148000       12.0110           0
      31 GEM  1    A0N  C27G C27G  -0.032000       12.0110           0
      32 GEM  1    A0N  C28G C28G   0.027000       12.0110           0
      33 GEM  1    A0N  C29G C29G  -0.009000       12.0110           0
      34 GEM  1    A0N  C30G C30G   0.158000       12.0110           0
      35 GEM  1    A0N  C31G C31G  -0.151000       12.0110           0
      36 GEM  1    A0N  C32G C32G   0.074000       12.0110           0
      37 GEM  1    A0N  C33G C33G   0.141000       12.0110           0
      38 GEM  1    A0N  C34G C34G  -0.280000       12.0110           0
      39 GEM  1    A0N  C35G C35G   0.136000       12.0110           0
      40 GEM  1    A0N  C36G C36G  -0.055000       12.0110           0
      41 GEM  1    A0N  C37G C37G  -0.002000       12.0110           0
      42 GEM  1    A0N  C38G C38G   0.008000       12.0110           0
      43 GEM  1    A0N  C39G C39G   0.107000       12.0110           0
      44 GEM  1    A0N  C40G C40G  -0.108000       12.0110           0
      45 GEM  1    A0N  C41G C41G   0.137000       12.0110           0
      46 GEM  1    A0N  C42G C42G  -0.022000       12.0110           0
      47 GEM  1    A0N  C43G C43G   0.029000       12.0110           0
      48 GEM  1    A0N  C44G C44G  -0.035000       12.0110           0
      49 GEM  1    A0N  C45G C45G   0.207000       12.0110           0
      50 GEM  1    A0N  C46G C46G  -0.328000       12.0110           0
      51 GEM  1    A0N  H1G  H1G    0.145000        1.0080           0
      52 GEM  1    A0N  H2G  H2G    0.157000        1.0080           0
      53 GEM  1    A0N  H3G  H3G    0.012000        1.0080           0
      54 GEM  1    A0N  H4G  H4G    0.018000        1.0080           0
      55 GEM  1    A0N  H5G  H5G    0.011000        1.0080           0
      56 GEM  1    A0N  H6G  H6G    0.015000        1.0080           0
      57 GEM  1    A0N  H7G  H7G    0.026000        1.0080           0
      58 GEM  1    A0N  H8G  H8G    0.025000        1.0080           0
      59 GEM  1    A0N  H9G  H9G   -0.022000        1.0080           0
      60 GEM  1    A0N  H10G H10G  -0.024000        1.0080           0
      61 GEM  1    A0N  H11G H11G   0.001000        1.0080           0
      62 GEM  1    A0N  H12G H12G   0.000000        1.0080           0
      63 GEM  1    A0N  H13G H13G  -0.006000        1.0080           0
      64 GEM  1    A0N  H14G H14G  -0.006000        1.0080           0
      65 GEM  1    A0N  H15G H15G  -0.016000        1.0080           0
      66 GEM  1    A0N  H16G H16G  -0.014000        1.0080           0
      67 GEM  1    A0N  H17G H17G   0.021000        1.0080           0
      68 GEM  1    A0N  H18G H18G   0.022000        1.0080           0
      69 GEM  1    A0N  H19G H19G   0.017000        1.0080           0
      70 GEM  1    A0N  H20G H20G   0.012000        1.0080           0
      71 GEM  1    A0N  H21G H21G   0.009000        1.0080           0
      72 GEM  1    A0N  H22G H22G   0.003000        1.0080           0
      73 GEM  1    A0N  H23G H23G   0.146000        1.0080           0
      74 GEM  1    A0N  H24G H24G   0.159000        1.0080           0
      75 GEM  1    A0N  H25G H25G   0.227000        1.0080           0
      76 GEM  1    A0N  H26G H26G   0.220000        1.0080           0
      77 GEM  1    A0N  H27G H27G   0.227000        1.0080           0
      78 GEM  1    A0N  H28G H28G   0.220000        1.0080           0
      79 GEM  1    A0N  H29G H29G   0.231000        1.0080           0
      80 GEM  1    A0N  H30G H30G   0.219000        1.0080           0
      81 GEM  1    A0N  H31G H31G   0.220000        1.0080           0
      82 GEM  1    A0N  H32G H32G   0.231000        1.0080           0
      83 GEM  1    A0N  H33G H33G   0.445000        1.0080           0
      84 GEM  1    A0N  H34G H34G   0.452000        1.0080           0
      85 GEM  1    A0N  H35G H35G   0.105000        1.0080           0
      86 GEM  1    A0N  H36G H36G   0.065000        1.0080           0
      87 GEM  1    A0N  H37G H37G   0.038000        1.0080           0
      88 GEM  1    A0N  H38G H38G   0.006000        1.0080           0
      89 GEM  1    A0N  H39G H39G   0.027000        1.0080           0
      90 GEM  1    A0N  H40G H40G   0.014000        1.0080           0
      91 GEM  1    A0N  H41G H41G  -0.033000        1.0080           0
      92 GEM  1    A0N  H42G H42G  -0.027000        1.0080           0
      93 GEM  1    A0N  H43G H43G  -0.002000        1.0080           0
      94 GEM  1    A0N  H44G H44G   0.004000        1.0080           0
      95 GEM  1    A0N  H45G H45G  -0.014000        1.0080           0
      96 GEM  1    A0N  H46G H46G  -0.016000        1.0080           0
      97 GEM  1    A0N  H47G H47G  -0.003000        1.0080           0
      98 GEM  1    A0N  H48G H48G  -0.006000        1.0080           0
      99 GEM  1    A0N  H49G H49G  -0.036000        1.0080           0
     100 GEM  1    A0N  H50G H50G  -0.036000        1.0080           0
     101 GEM  1    A0N  H51G H51G   0.019000        1.0080           0
     102 GEM  1    A0N  H52G H52G   0.020000        1.0080           0
     103 GEM  1    A0N  H53G H53G  -0.014000        1.0080           0
     104 GEM  1    A0N  H54G H54G  -0.014000        1.0080           0
     105 GEM  1    A0N  H55G H55G  -0.022000        1.0080           0
     106 GEM  1    A0N  H56G H56G  -0.022000        1.0080           0
     107 GEM  1    A0N  H57G H57G   0.061000        1.0080           0
     108 GEM  1    A0N  H58G H58G   0.060000        1.0080           0
     109 GEM  1    A0N  H59G H59G   0.067000        1.0080           0
     110 GEM  1    A0N  H60G H60G   0.087000        1.0080           0
     111 GEM  1    A0N  H61G H61G   0.049000        1.0080           0
     112 GEM  1    A0N  H62G H62G   0.049000        1.0080           0
     113 GEM  1    A0N  H63G H63G   0.019000        1.0080           0
     114 GEM  1    A0N  H64G H64G   0.005000        1.0080           0
     115 GEM  1    A0N  H65G H65G  -0.007000        1.0080           0
     116 GEM  1    A0N  H66G H66G  -0.008000        1.0080           0
     117 GEM  1    A0N  H67G H67G   0.000000        1.0080           0
     118 GEM  1    A0N  H68G H68G  -0.027000        1.0080           0
     119 GEM  1    A0N  H69G H69G  -0.023000        1.0080           0
     120 GEM  1    A0N  H70G H70G   0.013000        1.0080           0
     121 GEM  1    A0N  H71G H71G   0.010000        1.0080           0
     122 GEM  1    A0N  H72G H72G  -0.031000        1.0080           0
     123 GEM  1    A0N  H73G H73G  -0.033000        1.0080           0
     124 GEM  1    A0N  H74G H74G  -0.003000        1.0080           0
     125 GEM  1    A0N  H75G H75G  -0.003000        1.0080           0
     126 GEM  1    A0N  H76G H76G  -0.016000        1.0080           0
     127 GEM  1    A0N  H77G H77G  -0.015000        1.0080           0
     128 GEM  1    A0N  H78G H78G   0.004000        1.0080           0
     129 GEM  1    A0N  H79G H79G   0.003000        1.0080           0
     130 GEM  1    A0N  H80G H80G  -0.033000        1.0080           0
     131 GEM  1    A0N  H81G H81G  -0.034000        1.0080           0
     132 GEM  1    A0N  H82G H82G   0.072000        1.0080           0
     133 GEM  1    A0N  H83G H83G   0.073000        1.0080           0
     134 GEM  1    A0N  H84G H84G   0.075000        1.0080           0

     135 !NBOND: bonds
       1       2       1      13       1      51       1      52
       2       3       2      53       2      54       3       4
       3      55       3      56       4       5       4      57
       4      58       5       6       5      59       5      60
       6       7       6      61       6      62       7       8
       7      63       7      64       8       9       8      65
       8      66       9      10       9      67       9      68
      10      11      10      69      10      70      11      12
      11      71      11      72      12      14      12      73
      12      74      13      15      13      16      14      17
      14      18      15      19      15      75      16      20
      16      76      17      22      17      77      18      21
      18      78      19      23      19      79      20      23
      20      80      21      24      21      81      22      24
      22      82      23      25      24      26      25      27
      25      83      26      39      26      84      27      28
      27      85      27      86      28      29      28      87
      28      88      29      30      29      89      29      90
      30      31      30      91      30      92      31      32
      31      93      31      94      32      33      32      95
      32      96      33      34      33      97      33      98
      34      35      34      99      34     100      35      36
      35     101      35     102      36      37      36     103
      36     104      37      38      37     105      37     106
      38     107      38     108      38     109      39      40
      39     110      39     111      40      41      40     112
      40     113      41      42      41     114      41     115
      42      43      42     116      42     117      43      44
      43     118      43     119      44      45      44     120
      44     121      45      46      45     122      45     123
      46      47      46     124      46     125      47      48
      47     126      47     127      48      49      48     128
      48     129      49      50      49     130      49     131
      50     132      50     133      50     134

     258 !NTHETA: angles
       1       2       3       1       2      53       1       2      54
       1      13      15       1      13      16       2       1      13
       2       1      51       2       1      52       2       3       4
       2       3      55       2       3      56       3       2      53
       3       2      54       3       4       5       3       4      57
       3       4      58       4       3      55       4       3      56
       4       5       6       4       5      59       4       5      60
       5       4      57       5       4      58       5       6       7
       5       6      61       5       6      62       6       5      59
       6       5      60       6       7       8       6       7      63
       6       7      64       7       6      61       7       6      62
       7       8       9       7       8      65       7       8      66
       8       7      63       8       7      64       8       9      10
       8       9      67       8       9      68       9       8      65
       9       8      66       9      10      11       9      10      69
       9      10      70      10       9      67      10       9      68
      10      11      12      10      11      71      10      11      72
      11      10      69      11      10      70      11      12      14
      11      12      73      11      12      74      12      11      71
      12      11      72      12      14      17      12      14      18
      13       1      51      13       1      52      13      15      19
      13      15      75      13      16      20      13      16      76
      14      12      73      14      12      74      14      17      22
      14      17      77      14      18      21      14      18      78
      15      13      16      15      19      23      15      19      79
      16      20      23      16      20      80      17      14      18
      17      22      24      17      22      82      18      21      24
      18      21      81      19      15      75      19      23      20
      19      23      25      20      16      76      20      23      25
      21      18      78      21      24      22      21      24      26
      22      17      77      22      24      26      23      19      79
      23      20      80      23      25      27      23      25      83
      24      21      81      24      22      82      24      26      39
      24      26      84      25      27      28      25      27      85
      25      27      86      26      39      40      26      39     110
      26      39     111      27      25      83      27      28      29
      27      28      87      27      28      88      28      27      85
      28      27      86      28      29      30      28      29      89
      28      29      90      29      28      87      29      28      88
      29      30      31      29      30      91      29      30      92
      30      29      89      30      29      90      30      31      32
      30      31      93      30      31      94      31      30      91
      31      30      92      31      32      33      31      32      95
      31      32      96      32      31      93      32      31      94
      32      33      34      32      33      97      32      33      98
      33      32      95      33      32      96      33      34      35
      33      34      99      33      34     100      34      33      97
      34      33      98      34      35      36      34      35     101
      34      35     102      35      34      99      35      34     100
      35      36      37      35      36     103      35      36     104
      36      35     101      36      35     102      36      37      38
      36      37     105      36      37     106      37      36     103
      37      36     104      37      38     107      37      38     108
      37      38     109      38      37     105      38      37     106
      39      26      84      39      40      41      39      40     112
      39      40     113      40      39     110      40      39     111
      40      41      42      40      41     114      40      41     115
      41      40     112      41      40     113      41      42      43
      41      42     116      41      42     117      42      41     114
      42      41     115      42      43      44      42      43     118
      42      43     119      43      42     116      43      42     117
      43      44      45      43      44     120      43      44     121
      44      43     118      44      43     119      44      45      46
      44      45     122      44      45     123      45      44     120
      45      44     121      45      46      47      45      46     124
      45      46     125      46      45     122      46      45     123
      46      47      48      46      47     126      46      47     127
      47      46     124      47      46     125      47      48      49
      47      48     128      47      48     129      48      47     126
      48      47     127      48      49      50      48      49     130
      48      49     131      49      48     128      49      48     129
      49      50     132      49      50     133      49      50     134
      50      49     130      50      49     131      51       1      52
      53       2      54      55       3      56      57       4      58
      59       5      60      61       6      62      63       7      64
      65       8      66      67       9      68      69      10      70
      71      11      72      73      12      74      85      27      86
      87      28      88      89      29      90      91      30      92
      93      31      94      95      32      96      97      33      98
      99      34     100     101      35     102     103      36     104
     105      37     106     107      38     108     107      38     109
     108      38     109     110      39     111     112      40     113
     114      41     115     116      42     117     118      43     119
     120      44     121     122      45     123     124      46     125
     126      47     127     128      48     129     130      49     131
     132      50     133     132      50     134     133      50     134

     377 !NPHI: dihedrals
       1       2       3       4       1       2       3      55
       1       2       3      56       1      13      15      19
       1      13      15      75       1      13      16      20
       1      13      16      76       2       1      13      15
       2       1      13      16       2       3       4       5
       2       3       4      57       2       3       4      58
       3       4       5       6       3       4       5      59
       3       4       5      60       4       5       6       7
       4       5       6      61       4       5       6      62
       5       6       7       8       5       6       7      63
       5       6       7      64       6       7       8       9
       6       7       8      65       6       7       8      66
       7       8       9      10       7       8       9      67
       7       8       9      68       8       9      10      11
       8       9      10      69       8       9      10      70
       9      10      11      12       9      10      11      71
       9      10      11      72      10      11      12      14
      10      11      12      73      10      11      12      74
      11      12      14      17      11      12      14      18
      12      14      17      22      12      14      17      77
      12      14      18      21      12      14      18      78
      13       1       2       3      13       1       2      53
      13       1       2      54      13      15      19      23
      13      15      19      79      13      16      20      23
      13      16      20      80      14      17      22      24
      14      17      22      82      14      18      21      24
      14      18      21      81      15      13      16      20
      15      13      16      76      15      19      23      20
      15      19      23      25      16      13      15      19
      16      13      15      75      16      20      23      19
      16      20      23      25      17      14      18      21
      17      14      18      78      17      22      24      21
      17      22      24      26      18      14      17      22
      18      14      17      77      18      21      24      22
      18      21      24      26      19      23      25      27
      19      23      25      83      20      23      25      27
      20      23      25      83      21      24      26      39
      21      24      26      84      22      24      26      39
      22      24      26      84      23      25      27      28
      23      25      27      85      23      25      27      86
      24      26      39      40      24      26      39     110
      24      26      39     111      25      27      28      29
      25      27      28      87      25      27      28      88
      26      39      40      41      26      39      40     112
      26      39      40     113      27      28      29      30
      27      28      29      89      27      28      29      90
      28      29      30      31      28      29      30      91
      28      29      30      92      29      30      31      32
      29      30      31      93      29      30      31      94
      30      31      32      33      30      31      32      95
      30      31      32      96      31      32      33      34
      31      32      33      97      31      32      33      98
      32      33      34      35      32      33      34      99
      32      33      34     100      33      34      35      36
      33      34      35     101      33      34      35     102
      34      35      36      37      34      35      36     103
      34      35      36     104      35      36      37      38
      35      36      37     105      35      36      37     106
      36      37      38     107      36      37      38     108
      36      37      38     109      39      40      41      42
      39      40      41     114      39      40      41     115
      40      41      42      43      40      41      42     116
      40      41      42     117      41      42      43      44
      41      42      43     118      41      42      43     119
      42      43      44      45      42      43      44     120
      42      43      44     121      43      44      45      46
      43      44      45     122      43      44      45     123
      44      45      46      47      44      45      46     124
      44      45      46     125      45      46      47      48
      45      46      47     126      45      46      47     127
      46      47      48      49      46      47      48     128
      46      47      48     129      47      48      49      50
      47      48      49     130      47      48      49     131
      48      49      50     132      48      49      50     133
      48      49      50     134      51       1       2       3
      51       1       2      53      51       1       2      54
      51       1      13      15      51       1      13      16
      52       1       2       3      52       1       2      53
      52       1       2      54      52       1      13      15
      52       1      13      16      53       2       3       4
      53       2       3      55      53       2       3      56
      54       2       3       4      54       2       3      55
      54       2       3      56      55       3       4       5
      55       3       4      57      55       3       4      58
      56       3       4       5      56       3       4      57
      56       3       4      58      57       4       5       6
      57       4       5      59      57       4       5      60
      58       4       5       6      58       4       5      59
      58       4       5      60      59       5       6       7
      59       5       6      61      59       5       6      62
      60       5       6       7      60       5       6      61
      60       5       6      62      61       6       7       8
      61       6       7      63      61       6       7      64
      62       6       7       8      62       6       7      63
      62       6       7      64      63       7       8       9
      63       7       8      65      63       7       8      66
      64       7       8       9      64       7       8      65
      64       7       8      66      65       8       9      10
      65       8       9      67      65       8       9      68
      66       8       9      10      66       8       9      67
      66       8       9      68      67       9      10      11
      67       9      10      69      67       9      10      70
      68       9      10      11      68       9      10      69
      68       9      10      70      69      10      11      12
      69      10      11      71      69      10      11      72
      70      10      11      12      70      10      11      71
      70      10      11      72      71      11      12      14
      71      11      12      73      71      11      12      74
      72      11      12      14      72      11      12      73
      72      11      12      74      73      12      14      17
      73      12      14      18      74      12      14      17
      74      12      14      18      75      15      19      23
      75      15      19      79      76      16      20      23
      76      16      20      80      77      17      22      24
      77      17      22      82      78      18      21      24
      78      18      21      81      79      19      23      20
      79      19      23      25      80      20      23      19
      80      20      23      25      81      21      24      22
      81      21      24      26      82      22      24      21
      82      22      24      26      83      25      27      28
      83      25      27      85      83      25      27      86
      84      26      39      40      84      26      39     110
      84      26      39     111      85      27      28      29
      85      27      28      87      85      27      28      88
      86      27      28      29      86      27      28      87
      86      27      28      88      87      28      29      30
      87      28      29      89      87      28      29      90
      88      28      29      30      88      28      29      89
      88      28      29      90      89      29      30      31
      89      29      30      91      89      29      30      92
      90      29      30      31      90      29      30      91
      90      29      30      92      91      30      31      32
      91      30      31      93      91      30      31      94
      92      30      31      32      92      30      31      93
      92      30      31      94      93      31      32      33
      93      31      32      95      93      31      32      96
      94      31      32      33      94      31      32      95
      94      31      32      96      95      32      33      34
      95      32      33      97      95      32      33      98
      96      32      33      34      96      32      33      97
      96      32      33      98      97      33      34      35
      97      33      34      99      97      33      34     100
      98      33      34      35      98      33      34      99
      98      33      34     100      99      34      35      36
      99      34      35     101      99      34      35     102
     100      34      35      36     100      34      35     101
     100      34      35     102     101      35      36      37
     101      35      36     103     101      35      36     104
     102      35      36      37     102      35      36     103
     102      35      36     104     103      36      37      38
     103      36      37     105     103      36      37     106
     104      36      37      38     104      36      37     105
     104      36      37     106     105      37      38     107
     105      37      38     108     105      37      38     109
     106      37      38     107     106      37      38     108
     106      37      38     109     110      39      40      41
     110      39      40     112     110      39      40     113
     111      39      40      41     111      39      40     112
     111      39      40     113     112      40      41      42
     112      40      41     114     112      40      41     115
     113      40      41      42     113      40      41     114
     113      40      41     115     114      41      42      43
     114      41      42     116     114      41      42     117
     115      41      42      43     115      41      42     116
     115      41      42     117     116      42      43      44
     116      42      43     118     116      42      43     119
     117      42      43      44     117      42      43     118
     117      42      43     119     118      43      44      45
     118      43      44     120     118      43      44     121
     119      43      44      45     119      43      44     120
     119      43      44     121     120      44      45      46
     120      44      45     122     120      44      45     123
     121      44      45      46     121      44      45     122
     121      44      45     123     122      45      46      47
     122      45      46     124     122      45      46     125
     123      45      46      47     123      45      46     124
     123      45      46     125     124      46      47      48
     124      46      47     126     124      46      47     127
     125      46      47      48     125      46      47     126
     125      46      47     127     126      47      48      49
     126      47      48     128     126      47      48     129
     127      47      48      49     127      47      48     128
     127      47      48     129     128      48      49      50
     128      48      49     130     128      48      49     131
     129      48      49      50     129      48      49     130
     129      48      49     131     130      49      50     132
     130      49      50     133     130      49      50     134
     131      49      50     132     131      49      50     133
     131      49      50     134

       0 !NIMPHI: impropers


       0 !NDON: donors


       0 !NACC: acceptors


       0 !NNB

       0       0       0       0       0       0       0       0
       0       0       0       0       0       0       0       0
       0       0       0       0       0       0       0       0
       0       0       0       0       0       0       0       0
       0       0       0       0       0       0       0       0
       0       0       0       0       0       0       0       0
       0       0       0       0       0       0       0       0
       0       0       0       0       0       0       0       0
       0       0       0       0       0       0       0       0
       0       0       0       0       0       0       0       0
       0       0       0       0       0       0       0       0
       0       0       0       0       0       0       0       0
       0       0       0       0       0       0       0       0
       0       0       0       0       0       0       0       0
       0       0       0       0       0       0       0       0
       0       0       0       0       0       0       0       0
       0       0       0       0       0       0

       1       0 !NGRP
       0       0       0
