# Supplementary material for: A Systematic Approach: Molecular Dynamics Study and Parametrisation of Gemini Type Cationic Surfactants
Source: Int J Mol Sci. 2021 Oct 10;22(20):10939. doi: 10.3390/ijms222010939 (PMC8536075; doi:10.3390/ijms222010939)
Supplement: Supplementary file 1 [file ijms-22-10939-s001.zip › Force_fields/Alk14_06/Alk14_06.par]

!>>>>>> Combined CHARMM All-Hydrogen Parameter File for <<<<<<<<<
!>>>>>>>>> CHARMM22 Proteins and CHARMM27 Lipids <<<<<<<<<<
!from
!>>>> CHARMM22 All-Hydrogen Parameter File for Proteins <<<<<<<<<<
!>>>>>>>>>>>>>>>>>>>>>> August 1999 <<<<<<<<<<<<<<<<<<<<<<<<<<<<<
!>>>>>>> Direct comments to Alexander D. MacKerell Jr. <<<<<<<<<
!>>>>>> 410-706-7442 or email: alex,mmiris.ab.umd.edu  <<<<<<<<<
!and !  \\\ CHARMM27 All-Hydrogen Lipid Parameter File ///////
!  \\\\\\\\\ Developmental /////////////////////////
!              Alexander D. MacKerell Jr.
!                     August 1999
! All comments to ADM jr.  email:alex,mmiris.ab.umd.edu
!              telephone: 410-706-7442
!


! +++++++++++++++++++++++++++++++++++++++++++++++++++++++++++++++++++++++++++++
! + Residue topologies/parameters generated by PARATOOL.                      +
! +                                                                           +
! + PARATOOL is an interactive tool for generation of force field parameters. +
! + and can be obtained free of charge from                                   +
! + http://bioinf.charite.de/biophys/paratool                                 +
! +                                                                           +
! + Author:                                                                   +
! + Jan Saam                                                                  +
! + Institute of Biochemistry                                                 +
! + Charite Berlin                                                            +
! + Germany                                                                   +
! + saam@charite.de                                                           +
! +                                                                           +
! + CITATION:                                                                 +
! + If you use PARATOOL or topologies/parameters generated by this program,   +
! + please cite the following work:                                           +
! + Saam, et al. (2006), ...                                                  +
! +++++++++++++++++++++++++++++++++++++++++++++++++++++++++++++++++++++++++++++


! Parameters for components A0O
! To be used in combination with:
! [DEFAULTDIR]/par_all27_prot_lipid_na.inp


BONDS
!
!V(bond) = Kb(b - b0)**2
!
!Kb: kcal/mole/A**2
!b0: A
!
!atom type   Kb         b0
!

C1G  C2G     285.354    1.5321
C1G  N1G     301.441    1.4842
C1G  H11G    313.781    1.1029
C1G  H12G    313.973    1.1028
C2G  C3G     285.999    1.5350
C2G  H13G    325.851    1.1022
C2G  H14G    325.758    1.1023
C3G  H15G    334.152    1.1009
C3G  H16G    334.170    1.1009
C3G  C31G    286.010    1.5354
C4G  H17G    333.559    1.1011
C4G  H18G    333.539    1.1011
C4G  C29G    285.741    1.5352
C4G  C30G    286.046    1.5354
C5G  C6G     285.024    1.5320
C5G  H19G    325.903    1.1022
C5G  H20G    325.847    1.1022
C5G  C30G    285.970    1.5350
C6G  N2G     302.015    1.4842
C6G  H21G    313.889    1.1029
C6G  H22G    313.817    1.1029
N1G  C12G    413.821    1.3638
N1G  C13G    420.634    1.3601
N2G  C7G     420.559    1.3601
N2G  C8G     412.935    1.3639
C7G  C11G    464.539    1.3722
C7G  H1G     360.271    1.0894
C8G  C9G     472.790    1.3687
C8G  H2G     360.630    1.0892
C9G  C10G    361.034    1.4284
C9G  H3G     358.020    1.0899
C10G C11G    365.984    1.4267
C10G N4G     539.421    1.3406
C11G H4G     365.257    1.0870
C12G C16G    473.487    1.3687
C12G H5G     360.616    1.0892
C13G C14G    465.143    1.3722
C13G H6G     360.286    1.0894
C14G C15G    364.614    1.4267
C14G H7G     365.152    1.0870
C15G C16G    363.444    1.4285
C15G N3G     540.730    1.3407
C16G H8G     358.036    1.0899
N3G  H9G     364.493    1.0341
N3G  C17G    327.017    1.4652
N4G  H10G    364.473    1.0341
N4G  C23G    326.899    1.4651
C17G C18G    278.431    1.5365
C17G H23G    311.723    1.1039
C17G H24G    314.614    1.1027
C18G C19G    285.709    1.5348
C18G H25G    326.311    1.1020
C18G H26G    326.338    1.1020
C19G C20G    286.084    1.5353
C19G H27G    333.269    1.1012
C19G H28G    333.350    1.1012
C20G C21G    286.094    1.5352
C20G H29G    333.065    1.1013
C20G H30G    332.979    1.1013
C21G C22G    290.521    1.5339
C21G H31G    334.548    1.1005
C21G H32G    334.594    1.1005
C22G H33G    343.555    1.0983
C22G H34G    343.539    1.0983
C22G H35G    345.546    1.0974
C23G C24G    278.688    1.5366
C23G H36G    314.763    1.1027
C23G H37G    311.606    1.1039
C24G C25G    285.682    1.5348
C24G H38G    326.302    1.1020
C24G H39G    326.349    1.1020
C25G C26G    285.997    1.5352
C25G H40G    333.329    1.1012
C25G H41G    333.234    1.1012
C26G C27G    285.898    1.5352
C26G H42G    333.030    1.1013
C26G H43G    332.926    1.1013
C27G C28G    290.476    1.5339
C27G H44G    334.523    1.1005
C27G H45G    334.562    1.1005
C28G H46G    343.539    1.0983
C28G H47G    343.510    1.0983
C28G H48G    345.537    1.0974
C29G H49G    332.762    1.1013
C29G H50G    332.829    1.1013
C29G C36G    285.358    1.5353
C30G H51G    334.090    1.1009
C30G H52G    334.133    1.1009
C31G H53G    333.545    1.1011
C31G H54G    333.451    1.1011
C31G C32G    285.733    1.5352
C32G C33G    285.342    1.5353
C32G H55G    332.849    1.1013
C32G H56G    332.838    1.1013
C33G C34G    285.387    1.5353
C33G H57G    332.655    1.1014
C33G H58G    332.570    1.1014
C34G C35G    285.252    1.5353
C34G H59G    332.620    1.1014
C34G H60G    332.600    1.1014
C35G C36G    285.385    1.5353
C35G H61G    332.599    1.1014
C35G H62G    332.529    1.1014
C36G H63G    332.664    1.1014
C36G H64G    332.651    1.1014


ANGLES
!
!V(angle) = Ktheta(Theta - Theta0)**2
!
!V(Urey-Bradley) = Kub(S - S0)**2
!
!Ktheta: kcal/mole/rad**2
!Theta0: degrees
!Kub: kcal/mole/A**2 (Urey-Bradley)
!S0: A
!
!atom types        Ktheta    Theta0    Kub      S0
!

C2G  C1G  N1G      46.373    111.89
C2G  C1G  H11G     15.690    111.20
C2G  C1G  H12G     15.540    111.16
N1G  C1G  H11G     17.930    107.00
N1G  C1G  H12G     17.640    107.00
H11G C1G  H12G      6.213    108.37
C1G  C2G  C3G      39.095    111.81
C1G  C2G  H13G     14.064    109.14
C1G  C2G  H14G     14.105    109.09
C3G  C2G  H13G     13.594    109.78
C3G  C2G  H14G     13.806    109.75
H13G C2G  H14G      5.334    107.16
C2G  C3G  H15G     14.476    109.39
C2G  C3G  H16G     14.255    109.36
C2G  C3G  C31G     40.399    112.83
H15G C3G  H16G      5.361    106.44
H15G C3G  C31G     14.241    109.32
H16G C3G  C31G     14.190    109.30
H17G C4G  H18G      5.325    106.32
H17G C4G  C29G     14.310    109.26
H17G C4G  C30G     14.385    109.19
H18G C4G  C29G     14.334    109.29
H18G C4G  C30G     14.333    109.19
C29G C4G  C30G     40.412    113.35
C6G  C5G  H19G     14.032    109.16
C6G  C5G  H20G     13.970    109.18
C6G  C5G  C30G     38.927    111.61
H19G C5G  H20G      5.343    107.18
H19G C5G  C30G     13.630    109.79
H20G C5G  C30G     13.592    109.81
C5G  C6G  N2G      45.585    112.06
C5G  C6G  H21G     15.624    111.14
C5G  C6G  H22G     15.560    111.13
N2G  C6G  H21G     17.756    106.98
N2G  C6G  H22G     17.692    106.97
H21G C6G  H22G      6.188    108.35
C1G  N1G  C12G     39.688    120.36
C1G  N1G  C13G     39.914    120.44
C12G N1G  C13G     26.719    119.11
C6G  N2G  C7G      38.677    120.45
C6G  N2G  C8G      38.772    120.38
C7G  N2G  C8G      26.767    119.12
N2G  C7G  C11G     25.855    122.27
N2G  C7G  H1G      27.425    115.84
C11G C7G  H1G      24.695    121.88
N2G  C8G  C9G      25.717    121.83
N2G  C8G  H2G      27.252    115.93
C9G  C8G  H2G      24.516    122.24
C8G  C9G  C10G     24.578    120.46
C8G  C9G  H3G      23.712    119.38
C10G C9G  H3G      23.619    120.17
C9G  C10G C11G     24.984    116.33
C9G  C10G N4G      44.962    120.33
C11G C10G N4G      47.024    123.34
C7G  C11G C10G     24.339    119.99
C7G  C11G H4G      24.289    118.60
C10G C11G H4G      23.730    121.41
N1G  C12G C16G     25.718    121.83
N1G  C12G H5G      27.247    115.93
C16G C12G H5G      24.505    122.24
N1G  C13G C14G     25.853    122.28
N1G  C13G H6G      27.417    115.84
C14G C13G H6G      24.701    121.88
C13G C14G C15G     24.333    120.00
C13G C14G H7G      24.292    118.58
C15G C14G H7G      23.688    121.42
C14G C15G C16G     25.134    116.31
C14G C15G N3G      46.149    123.34
C16G C15G N3G      43.997    120.35
C12G C16G C15G     24.771    120.47
C12G C16G H8G      23.735    119.38
C15G C16G H8G      23.675    120.16
C15G N3G  H9G      31.554    116.88
C15G N3G  C17G     42.097    126.31
H9G  N3G  C17G     29.078    116.67
C10G N4G  H10G     31.731    116.90
C10G N4G  C23G     42.788    126.27
H10G N4G  C23G     29.331    116.65
N3G  C17G C18G     42.890    113.24
N3G  C17G H23G     17.774    108.89
N3G  C17G H24G     16.721    106.45
C18G C17G H23G     16.192    110.61
C18G C17G H24G     16.052    110.09
H23G C17G H24G      6.061    107.31
C17G C18G C19G     37.386    112.03
C17G C18G H25G     13.693    108.88
C17G C18G H26G     13.941    109.37
C19G C18G H25G     13.397    109.78
C19G C18G H26G     13.549    109.70
H25G C18G H26G      5.290    106.94
C18G C19G C20G     37.785    113.25
C18G C19G H27G     14.068    109.30
C18G C19G H28G     14.070    109.33
C20G C19G H27G     14.047    109.20
C20G C19G H28G     14.035    109.21
H27G C19G H28G      5.273    106.31
C19G C20G C21G     37.909    113.51
C19G C20G H29G     14.079    109.24
C19G C20G H30G     14.111    109.25
C21G C20G H29G     14.079    109.16
C21G C20G H30G     14.070    109.16
H29G C20G H30G      5.258    106.27
C20G C21G C22G     37.830    113.20
C20G C21G H31G     14.055    109.19
C20G C21G H32G     14.056    109.18
C22G C21G H31G     14.012    109.38
C22G C21G H32G     14.015    109.39
H31G C21G H32G      5.279    106.26
C21G C22G H33G     29.779    111.12
C21G C22G H34G     29.802    111.12
C21G C22G H35G     29.221    111.41
H33G C22G H34G     15.047    107.60
H33G C22G H35G     15.042    107.71
H34G C22G H35G     15.046    107.71
N4G  C23G C24G     42.384    113.26
N4G  C23G H36G     16.659    106.46
N4G  C23G H37G     17.756    108.88
C24G C23G H36G     16.044    110.11
C24G C23G H37G     16.117    110.59
H36G C23G H37G      6.053    107.30
C23G C24G C25G     36.617    112.05
C23G C24G H38G     13.640    108.89
C23G C24G H39G     13.834    109.35
C25G C24G H38G     13.337    109.79
C25G C24G H39G     13.499    109.68
H38G C24G H39G      5.270    106.94
C24G C25G C26G     37.202    113.23
C24G C25G H40G     14.003    109.33
C24G C25G H41G     13.991    109.31
C26G C25G H40G     13.976    109.21
C26G C25G H41G     13.972    109.20
H40G C25G H41G      5.260    106.31
C25G C26G C27G     37.500    113.52
C25G C26G H42G     14.046    109.24
C25G C26G H43G     14.034    109.24
C27G C26G H42G     14.040    109.16
C27G C26G H43G     14.030    109.16
H42G C26G H43G      5.246    106.27
C26G C27G C28G     37.679    113.20
C26G C27G H44G     14.036    109.19
C26G C27G H45G     14.031    109.19
C28G C27G H44G     13.996    109.38
C28G C27G H45G     13.992    109.39
H44G C27G H45G      5.275    106.26
C27G C28G H46G     29.771    111.12
C27G C28G H47G     29.770    111.12
C27G C28G H48G     29.227    111.41
H46G C28G H47G     15.042    107.60
H46G C28G H48G     15.041    107.71
H47G C28G H48G     15.041    107.71
C4G  C29G H49G     14.435    109.17
C4G  C29G H50G     14.381    109.20
C4G  C29G C36G     40.297    113.57
H49G C29G H50G      5.306    106.25
H49G C29G C36G     14.286    109.19
H50G C29G C36G     14.372    109.21
C4G  C30G C5G      39.996    113.01
C4G  C30G H51G     14.173    109.27
C4G  C30G H52G     14.249    109.27
C5G  C30G H51G     14.361    109.32
C5G  C30G H52G     14.354    109.35
H51G C30G H52G      5.340    106.42
C3G  C31G H53G     14.428    109.17
C3G  C31G H54G     14.402    109.13
C3G  C31G C32G     40.418    113.53
H53G C31G H54G      5.311    106.30
H53G C31G C32G     14.288    109.25
H54G C31G C32G     14.484    109.21
C31G C32G C33G     40.556    113.40
C31G C32G H55G     14.307    109.21
C31G C32G H56G     14.488    109.24
C33G C32G H55G     14.313    109.22
C33G C32G H56G     14.317    109.26
H55G C32G H56G      5.325    106.27
C32G C33G C34G     40.371    113.69
C32G C33G H57G     14.411    109.18
C32G C33G H58G     14.349    109.14
C34G C33G H57G     14.349    109.19
C34G C33G H58G     14.496    109.15
H57G C33G H58G      5.298    106.22
C33G C34G C35G     40.569    113.51
C33G C34G H59G     14.329    109.19
C33G C34G H60G     14.460    109.23
C35G C34G H59G     14.352    109.20
C35G C34G H60G     14.322    109.22
H59G C34G H60G      5.316    106.24
C34G C35G C36G     40.371    113.68
C34G C35G H61G     14.402    109.18
C34G C35G H62G     14.322    109.16
C36G C35G H61G     14.368    109.19
C36G C35G H62G     14.472    109.15
H61G C35G H62G      5.299    106.21
C29G C36G C35G     40.452    113.52
C29G C36G H63G     14.362    109.19
C29G C36G H64G     14.315    109.21
C35G C36G H63G     14.337    109.20
C35G C36G H64G     14.417    109.23
H63G C36G H64G      5.314    106.24


DIHEDRALS
!
!V(dihedral) = Kchi(1 + cos(n(chi) - delta))
!
!Kchi: kcal/mole
!n: multiplicity
!delta: degrees
!
!atom types             Kchi     n    delta
!

N1G  C1G  C2G  C3G      0.5947   3      0.00
N1G  C1G  C2G  H13G     0.5362   3      0.00
N1G  C1G  C2G  H14G     0.5480   3      0.00
H11G C1G  C2G  C3G      0.5162   3      0.00
H11G C1G  C2G  H13G     0.5359   3      0.00
H11G C1G  C2G  H14G     0.5060   3      0.00
H12G C1G  C2G  C3G      0.5063   3      0.00
H12G C1G  C2G  H13G     0.5091   3      0.00
H12G C1G  C2G  H14G     0.5365   3      0.00
C2G  C1G  N1G  C12G     0.0885   6      0.00
C2G  C1G  N1G  C13G     0.0916   6      0.00
H11G C1G  N1G  C12G     0.0973   6      0.00
H11G C1G  N1G  C13G     0.1019   6      0.00
H12G C1G  N1G  C12G     0.1018   6      0.00
H12G C1G  N1G  C13G     0.0973   6      0.00
C1G  C2G  C3G  H15G     0.4746   3      0.00
C1G  C2G  C3G  H16G     0.4723   3      0.00
C1G  C2G  C3G  C31G     0.4897   3      0.00
H13G C2G  C3G  H15G     0.5026   3      0.00
H13G C2G  C3G  H16G     0.4855   3      0.00
H13G C2G  C3G  C31G     0.4643   3      0.00
H14G C2G  C3G  H15G     0.4791   3      0.00
H14G C2G  C3G  H16G     0.5032   3      0.00
H14G C2G  C3G  C31G     0.4672   3      0.00
C2G  C3G  C31G H53G     0.4708   3      0.00
C2G  C3G  C31G H54G     0.4794   3      0.00
C2G  C3G  C31G C32G     0.5191   3      0.00
H15G C3G  C31G H53G     0.4972   3      0.00
H15G C3G  C31G H54G     0.4758   3      0.00
H15G C3G  C31G C32G     0.4758   3      0.00
H16G C3G  C31G H53G     0.4773   3      0.00
H16G C3G  C31G H54G     0.4980   3      0.00
H16G C3G  C31G C32G     0.4686   3      0.00
H17G C4G  C29G H49G     0.4968   3      0.00
H17G C4G  C29G H50G     0.4757   3      0.00
H17G C4G  C29G C36G     0.4588   3      0.00
H18G C4G  C29G H49G     0.4743   3      0.00
H18G C4G  C29G H50G     0.4967   3      0.00
H18G C4G  C29G C36G     0.4564   3      0.00
C30G C4G  C29G H49G     0.4594   3      0.00
C30G C4G  C29G H50G     0.4615   3      0.00
C30G C4G  C29G C36G     0.4658   3      0.00
H17G C4G  C30G C5G      0.4690   3      0.00
H17G C4G  C30G H51G     0.4974   3      0.00
H17G C4G  C30G H52G     0.4751   3      0.00
H18G C4G  C30G C5G      0.4693   3      0.00
H18G C4G  C30G H51G     0.4761   3      0.00
H18G C4G  C30G H52G     0.4971   3      0.00
C29G C4G  C30G C5G      0.4971   3      0.00
C29G C4G  C30G H51G     0.4694   3      0.00
C29G C4G  C30G H52G     0.4686   3      0.00
H19G C5G  C6G  N2G      0.5352   3      0.00
H19G C5G  C6G  H21G     0.5044   3      0.00
H19G C5G  C6G  H22G     0.5363   3      0.00
H20G C5G  C6G  N2G      0.5325   3      0.00
H20G C5G  C6G  H21G     0.5355   3      0.00
H20G C5G  C6G  H22G     0.5071   3      0.00
C30G C5G  C6G  N2G      0.5632   3      0.00
C30G C5G  C6G  H21G     0.5059   3      0.00
C30G C5G  C6G  H22G     0.5048   3      0.00
C6G  C5G  C30G C4G      0.4688   3      0.00
C6G  C5G  C30G H51G     0.4686   3      0.00
C6G  C5G  C30G H52G     0.4713   3      0.00
H19G C5G  C30G C4G      0.4626   3      0.00
H19G C5G  C30G H51G     0.5023   3      0.00
H19G C5G  C30G H52G     0.4810   3      0.00
H20G C5G  C30G C4G      0.4607   3      0.00
H20G C5G  C30G H51G     0.4813   3      0.00
H20G C5G  C30G H52G     0.5022   3      0.00
C5G  C6G  N2G  C7G      0.0881   6      0.00
C5G  C6G  N2G  C8G      0.0865   6      0.00
H21G C6G  N2G  C7G      0.1017   6      0.00
H21G C6G  N2G  C8G      0.0971   6      0.00
H22G C6G  N2G  C7G      0.0969   6      0.00
H22G C6G  N2G  C8G      0.1011   6      0.00
C1G  N1G  C12G C16G     0.4924   2    180.00
C1G  N1G  C12G H5G      0.4486   2    180.00
C13G N1G  C12G C16G     0.5127   2    180.00
C13G N1G  C12G H5G      0.4594   2    180.00
C1G  N1G  C13G C14G     0.5017   2    180.00
C1G  N1G  C13G H6G      0.4497   2    180.00
C12G N1G  C13G C14G     0.5208   2    180.00
C12G N1G  C13G H6G      0.4677   2    180.00
C6G  N2G  C7G  C11G     0.5003   2    180.00
C6G  N2G  C7G  H1G      0.4514   2    180.00
C8G  N2G  C7G  C11G     0.5157   2    180.00
C8G  N2G  C7G  H1G      0.4673   2    180.00
C6G  N2G  C8G  C9G      0.4951   2    180.00
C6G  N2G  C8G  H2G      0.4463   2    180.00
C7G  N2G  C8G  C9G      0.5136   2    180.00
C7G  N2G  C8G  H2G      0.4590   2    180.00
N2G  C7G  C11G C10G     0.6077   2    180.00
N2G  C7G  C11G H4G      0.6328   2    180.00
H1G  C7G  C11G C10G     0.6067   2    180.00
H1G  C7G  C11G H4G      0.6489   2    180.00
N2G  C8G  C9G  C10G     0.6026   2    180.00
N2G  C8G  C9G  H3G      0.6370   2    180.00
H2G  C8G  C9G  C10G     0.6106   2    180.00
H2G  C8G  C9G  H3G      0.6509   2    180.00
C8G  C9G  C10G C11G     0.4420   2    180.00
C8G  C9G  C10G N4G      0.5258   2    180.00
H3G  C9G  C10G C11G     0.4627   2    180.00
H3G  C9G  C10G N4G      0.5780   2    180.00
C9G  C10G C11G C7G      0.4441   2    180.00
C9G  C10G C11G H4G      0.4761   2    180.00
N4G  C10G C11G C7G      0.5476   2    180.00
N4G  C10G C11G H4G      0.5684   2    180.00
C9G  C10G N4G  H10G     0.5289   2    180.00
C9G  C10G N4G  C23G     0.5617   2    180.00
C11G C10G N4G  H10G     0.6041   2    180.00
C11G C10G N4G  C23G     0.4807   2    180.00
N1G  C12G C16G C15G     0.6054   2    180.00
N1G  C12G C16G H8G      0.6364   2    180.00
H5G  C12G C16G C15G     0.6144   2    180.00
H5G  C12G C16G H8G      0.6508   2    180.00
N1G  C13G C14G C15G     0.6091   2    180.00
N1G  C13G C14G H7G      0.6345   2    180.00
H6G  C13G C14G C15G     0.6057   2    180.00
H6G  C13G C14G H7G      0.6484   2    180.00
C13G C14G C15G C16G     0.4431   2    180.00
C13G C14G C15G N3G      0.5492   2    180.00
H7G  C14G C15G C16G     0.4739   2    180.00
H7G  C14G C15G N3G      0.5697   2    180.00
C14G C15G C16G C12G     0.4477   2    180.00
C14G C15G C16G H8G      0.4625   2    180.00
N3G  C15G C16G C12G     0.5363   2    180.00
N3G  C15G C16G H8G      0.5786   2    180.00
C14G C15G N3G  H9G      0.5904   2    180.00
C14G C15G N3G  C17G     0.4816   2    180.00
C16G C15G N3G  H9G      0.5220   2    180.00
C16G C15G N3G  C17G     0.5746   2    180.00
C15G N3G  C17G C18G     0.0905   6     94.81
C15G N3G  C17G H23G     0.0958   6    218.31
C15G N3G  C17G H24G     0.1062   6      0.00
H9G  N3G  C17G C18G     0.0823   6      0.00
H9G  N3G  C17G H23G     0.0986   6      0.00
H9G  N3G  C17G H24G     0.0975   6      0.00
C10G N4G  C23G C24G     0.0925   6     95.46
C10G N4G  C23G H36G     0.1058   6    334.33
C10G N4G  C23G H37G     0.0965   6    218.93
H10G N4G  C23G C24G     0.0842   6      0.00
H10G N4G  C23G H36G     0.0974   6      0.00
H10G N4G  C23G H37G     0.0982   6      0.00
N3G  C17G C18G C19G     0.4930   3      0.00
N3G  C17G C18G H25G     0.5033   3      0.00
N3G  C17G C18G H26G     0.5026   3      0.00
H23G C17G C18G C19G     0.4834   3      0.00
H23G C17G C18G H25G     0.4925   3      0.00
H23G C17G C18G H26G     0.5250   3      0.00
H24G C17G C18G C19G     0.4833   3      0.00
H24G C17G C18G H25G     0.5242   3      0.00
H24G C17G C18G H26G     0.4884   3      0.00
C17G C18G C19G C20G     0.4393   3      0.00
C17G C18G C19G H27G     0.4592   3      0.00
C17G C18G C19G H28G     0.4573   3      0.00
H25G C18G C19G C20G     0.4517   3      0.00
H25G C18G C19G H27G     0.4971   3      0.00
H25G C18G C19G H28G     0.4698   3      0.00
H26G C18G C19G C20G     0.4534   3      0.00
H26G C18G C19G H27G     0.4708   3      0.00
H26G C18G C19G H28G     0.4977   3      0.00
C18G C19G C20G C21G     0.4353   3      0.00
C18G C19G C20G H29G     0.4523   3      0.00
C18G C19G C20G H30G     0.4524   3      0.00
H27G C19G C20G C21G     0.4510   3      0.00
H27G C19G C20G H29G     0.4953   3      0.00
H27G C19G C20G H30G     0.4677   3      0.00
H28G C19G C20G C21G     0.4508   3      0.00
H28G C19G C20G H29G     0.4677   3      0.00
H28G C19G C20G H30G     0.4951   3      0.00
C19G C20G C21G C22G     0.4376   3      0.00
C19G C20G C21G H31G     0.4515   3      0.00
C19G C20G C21G H32G     0.4520   3      0.00
H29G C20G C21G C22G     0.4526   3      0.00
H29G C20G C21G H31G     0.4657   3      0.00
H29G C20G C21G H32G     0.4955   3      0.00
H30G C20G C21G C22G     0.4526   3      0.00
H30G C20G C21G H31G     0.4954   3      0.00
H30G C20G C21G H32G     0.4655   3      0.00
C20G C21G C22G H33G     0.4470   3      0.00
C20G C21G C22G H34G     0.4470   3      0.00
C20G C21G C22G H35G     0.4549   3      0.00
H31G C21G C22G H33G     0.4637   3      0.00
H31G C21G C22G H34G     0.4896   3      0.00
H31G C21G C22G H35G     0.4683   3      0.00
H32G C21G C22G H33G     0.4896   3      0.00
H32G C21G C22G H34G     0.4637   3      0.00
H32G C21G C22G H35G     0.4684   3      0.00
N4G  C23G C24G C25G     0.4974   3      0.00
N4G  C23G C24G H38G     0.5053   3      0.00
N4G  C23G C24G H39G     0.5046   3      0.00
H36G C23G C24G C25G     0.4815   3      0.00
H36G C23G C24G H38G     0.5238   3      0.00
H36G C23G C24G H39G     0.4862   3      0.00
H37G C23G C24G C25G     0.4830   3      0.00
H37G C23G C24G H38G     0.4897   3      0.00
H37G C23G C24G H39G     0.5251   3      0.00
C23G C24G C25G C26G     0.4349   3      0.00
C23G C24G C25G H40G     0.4558   3      0.00
C23G C24G C25G H41G     0.4564   3      0.00
H38G C24G C25G C26G     0.4504   3      0.00
H38G C24G C25G H40G     0.4677   3      0.00
H38G C24G C25G H41G     0.4966   3      0.00
H39G C24G C25G C26G     0.4518   3      0.00
H39G C24G C25G H40G     0.4977   3      0.00
H39G C24G C25G H41G     0.4686   3      0.00
C24G C25G C26G C27G     0.4333   3      0.00
C24G C25G C26G H42G     0.4511   3      0.00
C24G C25G C26G H43G     0.4508   3      0.00
H40G C25G C26G C27G     0.4499   3      0.00
H40G C25G C26G H42G     0.4659   3      0.00
H40G C25G C26G H43G     0.4948   3      0.00
H41G C25G C26G C27G     0.4498   3      0.00
H41G C25G C26G H42G     0.4949   3      0.00
H41G C25G C26G H43G     0.4660   3      0.00
C25G C26G C27G C28G     0.4353   3      0.00
C25G C26G C27G H44G     0.4506   3      0.00
C25G C26G C27G H45G     0.4504   3      0.00
H42G C26G C27G C28G     0.4518   3      0.00
H42G C26G C27G H44G     0.4647   3      0.00
H42G C26G C27G H45G     0.4951   3      0.00
H43G C26G C27G C28G     0.4517   3      0.00
H43G C26G C27G H44G     0.4951   3      0.00
H43G C26G C27G H45G     0.4646   3      0.00
C26G C27G C28G H46G     0.4466   3      0.00
C26G C27G C28G H47G     0.4465   3      0.00
C26G C27G C28G H48G     0.4546   3      0.00
H44G C27G C28G H46G     0.4634   3      0.00
H44G C27G C28G H47G     0.4895   3      0.00
H44G C27G C28G H48G     0.4682   3      0.00
H45G C27G C28G H46G     0.4894   3      0.00
H45G C27G C28G H47G     0.4632   3      0.00
H45G C27G C28G H48G     0.4681   3      0.00
C4G  C29G C36G C35G     0.4949   3      0.00
C4G  C29G C36G H63G     0.4646   3      0.00
C4G  C29G C36G H64G     0.4664   3      0.00
H49G C29G C36G C35G     0.4681   3      0.00
H49G C29G C36G H63G     0.4950   3      0.00
H49G C29G C36G H64G     0.4734   3      0.00
H50G C29G C36G C35G     0.4655   3      0.00
H50G C29G C36G H63G     0.4724   3      0.00
H50G C29G C36G H64G     0.4944   3      0.00
C3G  C31G C32G C33G     0.4784   3      0.00
C3G  C31G C32G H55G     0.4621   3      0.00
C3G  C31G C32G H56G     0.4627   3      0.00
H53G C31G C32G C33G     0.4595   3      0.00
H53G C31G C32G H55G     0.4785   3      0.00
H53G C31G C32G H56G     0.4968   3      0.00
H54G C31G C32G C33G     0.4611   3      0.00
H54G C31G C32G H55G     0.4974   3      0.00
H54G C31G C32G H56G     0.4730   3      0.00
C31G C32G C33G C34G     0.5056   3      0.00
C31G C32G C33G H57G     0.4658   3      0.00
C31G C32G C33G H58G     0.4724   3      0.00
H55G C32G C33G C34G     0.4650   3      0.00
H55G C32G C33G H57G     0.4735   3      0.00
H55G C32G C33G H58G     0.4953   3      0.00
H56G C32G C33G C34G     0.4703   3      0.00
H56G C32G C33G H57G     0.4945   3      0.00
H56G C32G C33G H58G     0.4731   3      0.00
C32G C33G C34G C35G     0.4704   3      0.00
C32G C33G C34G H59G     0.4591   3      0.00
C32G C33G C34G H60G     0.4581   3      0.00
H57G C33G C34G C35G     0.4586   3      0.00
H57G C33G C34G H59G     0.4763   3      0.00
H57G C33G C34G H60G     0.4955   3      0.00
H58G C33G C34G C35G     0.4584   3      0.00
H58G C33G C34G H59G     0.4959   3      0.00
H58G C33G C34G H60G     0.4722   3      0.00
C33G C34G C35G C36G     0.4992   3      0.00
C33G C34G C35G H61G     0.4651   3      0.00
C33G C34G C35G H62G     0.4696   3      0.00
H59G C34G C35G C36G     0.4642   3      0.00
H59G C34G C35G H61G     0.4725   3      0.00
H59G C34G C35G H62G     0.4947   3      0.00
H60G C34G C35G C36G     0.4678   3      0.00
H60G C34G C35G H61G     0.4940   3      0.00
H60G C34G C35G H62G     0.4729   3      0.00
C34G C35G C36G C29G     0.4662   3      0.00
C34G C35G C36G H63G     0.4583   3      0.00
C34G C35G C36G H64G     0.4564   3      0.00
H61G C35G C36G C29G     0.4588   3      0.00
H61G C35G C36G H63G     0.4754   3      0.00
H61G C35G C36G H64G     0.4954   3      0.00
H62G C35G C36G C29G     0.4576   3      0.00
H62G C35G C36G H63G     0.4957   3      0.00
H62G C35G C36G H64G     0.4726   3      0.00

IMPROPER
!
!V(improper) = Kpsi(psi - psi0)**2
!
!Kpsi: kcal/mole/rad**2
!psi0: degrees
!note that the second column of numbers (0) is ignored
!
!atom types             Kpsi        0  psi0
!


NONBONDED nbxmod  5 atom cdiel shift vatom vdistance vswitch -
cutnb 14.0 ctofnb 12.0 ctonnb 10.0 eps 1.0 e14fac 1.0 wmin 1.5
                !adm jr., 5/08/91, suggested cutoff scheme
!
!V(Lennard-Jones) = Eps(i,j)*[(Rmin(i,j)/r(i,j))**12 - 2(Rmin(i,j)/r(i,j))**6]
!
!epsilon [kcal/mole]: Eps(i,j) = sqrt(eps(i) * eps(j))
!Rmin/2  [A]:         Rmin(i,j) = Rmin/2(i) + Rmin/2(j)
!
!atom  ignored   epsilon     Rmin/2  ignored   eps,1-4     Rmin/2,1-4
!

C1G      0.0     -0.1050     1.9255    ! 
C2G      0.0     -0.1050     1.9255    ! 
C3G      0.0     -0.1050     1.9255    ! 
C4G      0.0     -0.1050     1.9255    ! 
C5G      0.0     -0.1050     1.9255    ! 
C6G      0.0     -0.1050     1.9255    ! 
N1G      0.0     -0.0690     1.8300    ! 
N2G      0.0     -0.0690     1.8300    ! 
C7G      0.0     -0.1050     1.9255    ! 
C8G      0.0     -0.1050     1.9255    ! 
C9G      0.0     -0.1050     1.9255    ! 
C10G     0.0     -0.1050     1.9255    ! 
C11G     0.0     -0.1050     1.9255    ! 
H1G      0.0     -0.0440     1.4430    ! 
H2G      0.0     -0.0440     1.4430    ! 
H3G      0.0     -0.0440     1.4430    ! 
H4G      0.0     -0.0440     1.4430    ! 
C12G     0.0     -0.1050     1.9255    ! 
C13G     0.0     -0.1050     1.9255    ! 
C14G     0.0     -0.1050     1.9255    ! 
C15G     0.0     -0.1050     1.9255    ! 
C16G     0.0     -0.1050     1.9255    ! 
H5G      0.0     -0.0440     1.4430    ! 
H6G      0.0     -0.0440     1.4430    ! 
H7G      0.0     -0.0440     1.4430    ! 
H8G      0.0     -0.0440     1.4430    ! 
N3G      0.0     -0.0690     1.8300    ! 
N4G      0.0     -0.0690     1.8300    ! 
H9G      0.0     -0.0440     1.4430    ! 
H10G     0.0     -0.0440     1.4430    ! 
C17G     0.0     -0.1050     1.9255    ! 
C18G     0.0     -0.1050     1.9255    ! 
C19G     0.0     -0.1050     1.9255    ! 
C20G     0.0     -0.1050     1.9255    ! 
C21G     0.0     -0.1050     1.9255    ! 
C22G     0.0     -0.1050     1.9255    ! 
C23G     0.0     -0.1050     1.9255    ! 
C24G     0.0     -0.1050     1.9255    ! 
C25G     0.0     -0.1050     1.9255    ! 
C26G     0.0     -0.1050     1.9255    ! 
C27G     0.0     -0.1050     1.9255    ! 
C28G     0.0     -0.1050     1.9255    ! 
H11G     0.0     -0.0440     1.4430    ! 
H12G     0.0     -0.0440     1.4430    ! 
H13G     0.0     -0.0440     1.4430    ! 
H14G     0.0     -0.0440     1.4430    ! 
H15G     0.0     -0.0440     1.4430    ! 
H16G     0.0     -0.0440     1.4430    ! 
H17G     0.0     -0.0440     1.4430    ! 
H18G     0.0     -0.0440     1.4430    ! 
H19G     0.0     -0.0440     1.4430    ! 
H20G     0.0     -0.0440     1.4430    ! 
H21G     0.0     -0.0440     1.4430    ! 
H22G     0.0     -0.0440     1.4430    ! 
H23G     0.0     -0.0440     1.4430    ! 
H24G     0.0     -0.0440     1.4430    ! 
H25G     0.0     -0.0440     1.4430    ! 
H26G     0.0     -0.0440     1.4430    ! 
H27G     0.0     -0.0440     1.4430    ! 
H28G     0.0     -0.0440     1.4430    ! 
H29G     0.0     -0.0440     1.4430    ! 
H30G     0.0     -0.0440     1.4430    ! 
H31G     0.0     -0.0440     1.4430    ! 
H32G     0.0     -0.0440     1.4430    ! 
H33G     0.0     -0.0440     1.4430    ! 
H34G     0.0     -0.0440     1.4430    ! 
H35G     0.0     -0.0440     1.4430    ! 
H36G     0.0     -0.0440     1.4430    ! 
H37G     0.0     -0.0440     1.4430    ! 
H38G     0.0     -0.0440     1.4430    ! 
H39G     0.0     -0.0440     1.4430    ! 
H40G     0.0     -0.0440     1.4430    ! 
H41G     0.0     -0.0440     1.4430    ! 
H42G     0.0     -0.0440     1.4430    ! 
H43G     0.0     -0.0440     1.4430    ! 
H44G     0.0     -0.0440     1.4430    ! 
H45G     0.0     -0.0440     1.4430    ! 
H46G     0.0     -0.0440     1.4430    ! 
H47G     0.0     -0.0440     1.4430    ! 
H48G     0.0     -0.0440     1.4430    ! 
C29G     0.0     -0.1050     1.9255    ! 
H49G     0.0     -0.0440     1.4430    ! 
H50G     0.0     -0.0440     1.4430    ! 
C30G     0.0     -0.1050     1.9255    ! 
H51G     0.0     -0.0440     1.4430    ! 
H52G     0.0     -0.0440     1.4430    ! 
C31G     0.0     -0.1050     1.9255    ! 
H53G     0.0     -0.0440     1.4430    ! 
H54G     0.0     -0.0440     1.4430    ! 
C32G     0.0     -0.1050     1.9255    ! 
C33G     0.0     -0.1050     1.9255    ! 
C34G     0.0     -0.1050     1.9255    ! 
C35G     0.0     -0.1050     1.9255    ! 
C36G     0.0     -0.1050     1.9255    ! 
H55G     0.0     -0.0440     1.4430    ! 
H56G     0.0     -0.0440     1.4430    ! 
H57G     0.0     -0.0440     1.4430    ! 
H58G     0.0     -0.0440     1.4430    ! 
H59G     0.0     -0.0440     1.4430    ! 
H60G     0.0     -0.0440     1.4430    ! 
H61G     0.0     -0.0440     1.4430    ! 
H62G     0.0     -0.0440     1.4430    ! 
H63G     0.0     -0.0440     1.4430    ! 
H64G     0.0     -0.0440     1.4430    ! 
END
