# Supplementary material for: A Systematic Approach: Molecular Dynamics Study and Parametrisation of Gemini Type Cationic Surfactants
Source: Int J Mol Sci. 2021 Oct 10;22(20):10939. doi: 10.3390/ijms222010939 (PMC8536075; doi:10.3390/ijms222010939)
Supplement: Supplementary file 1 [file ijms-22-10939-s001.zip › Force_fields/Alk14_06/Alk14_06.pdb]

REMARK original generated coordinate pdb file
ATOM      1  C1G A0O X   1      -4.741  -4.772   6.854  1.00  0.00      GEM  C
ATOM      2  C2G A0O X   1      -3.515  -4.082   6.246  1.00  0.00      GEM  C
ATOM      3  C3G A0O X   1      -3.476  -4.232   4.719  1.00  0.00      GEM  C
ATOM      4  C4G A0O X   1       1.714  -2.115  -3.897  1.00  0.00      GEM  C
ATOM      5  C5G A0O X   1       3.022  -1.601  -6.037  1.00  0.00      GEM  C
ATOM      6  C6G A0O X   1       4.262  -0.912  -6.618  1.00  0.00      GEM  C
ATOM      7  N1G A0O X   1      -4.779  -4.632   8.331  1.00  0.00      GEM  N
ATOM      8  N2G A0O X   1       4.346  -1.067  -8.091  1.00  0.00      GEM  N
ATOM      9  C7G A0O X   1       4.980  -2.140  -8.636  1.00  0.00      GEM  C
ATOM     10  C8G A0O X   1       3.741  -0.164  -8.915  1.00  0.00      GEM  C
ATOM     11  C9G A0O X   1       3.759  -0.305 -10.277  1.00  0.00      GEM  C
ATOM     12 C10G A0O X   1       4.416  -1.420 -10.881  1.00  0.00      GEM  C
ATOM     13 C11G A0O X   1       5.040  -2.345  -9.992  1.00  0.00      GEM  C
ATOM     14  H1G A0O X   1       5.447  -2.825  -7.930  1.00  0.00      GEM  H
ATOM     15  H2G A0O X   1       3.250   0.675  -8.424  1.00  0.00      GEM  H
ATOM     16  H3G A0O X   1       3.268   0.445 -10.898  1.00  0.00      GEM  H
ATOM     17  H4G A0O X   1       5.576  -3.214 -10.364  1.00  0.00      GEM  H
ATOM     18 C12G A0O X   1      -5.382  -3.552   8.906  1.00  0.00      GEM  C
ATOM     19 C13G A0O X   1      -4.156  -5.543   9.126  1.00  0.00      GEM  C
ATOM     20 C14G A0O X   1      -4.115  -5.418  10.491  1.00  0.00      GEM  C
ATOM     21 C15G A0O X   1      -4.730  -4.296  11.124  1.00  0.00      GEM  C
ATOM     22 C16G A0O X   1      -5.380  -3.362  10.261  1.00  0.00      GEM  C
ATOM     23  H5G A0O X   1      -5.866  -2.857   8.222  1.00  0.00      GEM  H
ATOM     24  H6G A0O X   1      -3.696  -6.386   8.611  1.00  0.00      GEM  H
ATOM     25  H7G A0O X   1      -3.614  -6.190  11.070  1.00  0.00      GEM  H
ATOM     26  H8G A0O X   1      -5.880  -2.488  10.679  1.00  0.00      GEM  H
ATOM     27  N3G A0O X   1      -4.709  -4.095  12.449  1.00  0.00      GEM  N
ATOM     28  N4G A0O X   1       4.420  -1.562 -12.214  1.00  0.00      GEM  N
ATOM     29  H9G A0O X   1      -5.221  -3.269  12.804  1.00  0.00      GEM  H
ATOM     30 H10G A0O X   1       3.972  -0.811 -12.766  1.00  0.00      GEM  H
ATOM     31 C17G A0O X   1      -4.115  -4.982  13.452  1.00  0.00      GEM  C
ATOM     32 C18G A0O X   1      -5.059  -6.106  13.904  1.00  0.00      GEM  C
ATOM     33 C19G A0O X   1      -4.417  -7.004  14.970  1.00  0.00      GEM  C
ATOM     34 C20G A0O X   1      -5.343  -8.130  15.452  1.00  0.00      GEM  C
ATOM     35 C21G A0O X   1      -4.707  -9.032  16.519  1.00  0.00      GEM  C
ATOM     36 C22G A0O X   1      -5.638 -10.153  16.996  1.00  0.00      GEM  C
ATOM     37 C23G A0O X   1       5.087  -2.625 -12.970  1.00  0.00      GEM  C
ATOM     38 C24G A0O X   1       6.570  -2.332 -13.249  1.00  0.00      GEM  C
ATOM     39 C25G A0O X   1       7.237  -3.454 -14.056  1.00  0.00      GEM  C
ATOM     40 C26G A0O X   1       8.717  -3.184 -14.361  1.00  0.00      GEM  C
ATOM     41 C27G A0O X   1       9.391  -4.303 -15.167  1.00  0.00      GEM  C
ATOM     42 C28G A0O X   1      10.870  -4.025 -15.467  1.00  0.00      GEM  C
ATOM     43 H11G A0O X   1      -5.677  -4.337   6.465  1.00  0.00      GEM  H
ATOM     44 H12G A0O X   1      -4.740  -5.852   6.632  1.00  0.00      GEM  H
ATOM     45 H13G A0O X   1      -3.532  -3.013   6.515  1.00  0.00      GEM  H
ATOM     46 H14G A0O X   1      -2.602  -4.514   6.686  1.00  0.00      GEM  H
ATOM     47 H15G A0O X   1      -4.395  -3.808   4.286  1.00  0.00      GEM  H
ATOM     48 H16G A0O X   1      -3.473  -5.301   4.457  1.00  0.00      GEM  H
ATOM     49 H17G A0O X   1       1.722  -3.185  -4.154  1.00  0.00      GEM  H
ATOM     50 H18G A0O X   1       0.804  -1.694  -4.353  1.00  0.00      GEM  H
ATOM     51 H19G A0O X   1       3.049  -2.672  -6.297  1.00  0.00      GEM  H
ATOM     52 H20G A0O X   1       2.119  -1.175  -6.504  1.00  0.00      GEM  H
ATOM     53 H21G A0O X   1       4.250   0.170  -6.407  1.00  0.00      GEM  H
ATOM     54 H22G A0O X   1       5.187  -1.338  -6.195  1.00  0.00      GEM  H
ATOM     55 H23G A0O X   1      -3.177  -5.401  13.048  1.00  0.00      GEM  H
ATOM     56 H24G A0O X   1      -3.846  -4.345  14.311  1.00  0.00      GEM  H
ATOM     57 H25G A0O X   1      -5.984  -5.657  14.302  1.00  0.00      GEM  H
ATOM     58 H26G A0O X   1      -5.348  -6.714  13.031  1.00  0.00      GEM  H
ATOM     59 H27G A0O X   1      -4.118  -6.388  15.832  1.00  0.00      GEM  H
ATOM     60 H28G A0O X   1      -3.492  -7.444  14.568  1.00  0.00      GEM  H
ATOM     61 H29G A0O X   1      -6.269  -7.691  15.856  1.00  0.00      GEM  H
ATOM     62 H30G A0O X   1      -5.644  -8.746  14.591  1.00  0.00      GEM  H
ATOM     63 H31G A0O X   1      -3.782  -9.472  16.116  1.00  0.00      GEM  H
ATOM     64 H32G A0O X   1      -4.406  -8.416  17.380  1.00  0.00      GEM  H
ATOM     65 H33G A0O X   1      -6.558  -9.744  17.436  1.00  0.00      GEM  H
ATOM     66 H34G A0O X   1      -5.931 -10.806  16.163  1.00  0.00      GEM  H
ATOM     67 H35G A0O X   1      -5.155 -10.779  17.757  1.00  0.00      GEM  H
ATOM     68 H36G A0O X   1       4.536  -2.725 -13.920  1.00  0.00      GEM  H
ATOM     69 H37G A0O X   1       4.975  -3.577 -12.423  1.00  0.00      GEM  H
ATOM     70 H38G A0O X   1       6.649  -1.380 -13.798  1.00  0.00      GEM  H
ATOM     71 H39G A0O X   1       7.101  -2.196 -12.293  1.00  0.00      GEM  H
ATOM     72 H40G A0O X   1       7.148  -4.403 -13.504  1.00  0.00      GEM  H
ATOM     73 H41G A0O X   1       6.692  -3.595 -15.003  1.00  0.00      GEM  H
ATOM     74 H42G A0O X   1       8.806  -2.235 -14.914  1.00  0.00      GEM  H
ATOM     75 H43G A0O X   1       9.262  -3.041 -13.414  1.00  0.00      GEM  H
ATOM     76 H44G A0O X   1       9.302  -5.250 -14.614  1.00  0.00      GEM  H
ATOM     77 H45G A0O X   1       8.847  -4.445 -16.113  1.00  0.00      GEM  H
ATOM     78 H46G A0O X   1      10.989  -3.101 -16.048  1.00  0.00      GEM  H
ATOM     79 H47G A0O X   1      11.447  -3.911 -14.539  1.00  0.00      GEM  H
ATOM     80 H48G A0O X   1      11.322  -4.842 -16.043  1.00  0.00      GEM  H
ATOM     81 C29G A0O X   1       1.633  -1.961  -2.372  1.00  0.00      GEM  C
ATOM     82 H49G A0O X   1       2.545  -2.381  -1.918  1.00  0.00      GEM  H
ATOM     83 H50G A0O X   1       1.627  -0.890  -2.115  1.00  0.00      GEM  H
ATOM     84 C30G A0O X   1       2.947  -1.438  -4.513  1.00  0.00      GEM  C
ATOM     85 H51G A0O X   1       3.857  -1.856  -4.056  1.00  0.00      GEM  H
ATOM     86 H52G A0O X   1       2.936  -0.366  -4.261  1.00  0.00      GEM  H
ATOM     87 C31G A0O X   1      -2.254  -3.551   4.085  1.00  0.00      GEM  C
ATOM     88 H53G A0O X   1      -2.259  -2.482   4.348  1.00  0.00      GEM  H
ATOM     89 H54G A0O X   1      -1.337  -3.973   4.525  1.00  0.00      GEM  H
ATOM     90 C32G A0O X   1      -2.195  -3.696   2.558  1.00  0.00      GEM  C
ATOM     91 C33G A0O X   1      -0.970  -3.018   1.928  1.00  0.00      GEM  C
ATOM     92 C34G A0O X   1      -0.902  -3.164   0.401  1.00  0.00      GEM  C
ATOM     93 C35G A0O X   1       0.327  -2.488  -0.224  1.00  0.00      GEM  C
ATOM     94 C36G A0O X   1       0.402  -2.637  -1.751  1.00  0.00      GEM  C
ATOM     95 H55G A0O X   1      -2.193  -4.766   2.295  1.00  0.00      GEM  H
ATOM     96 H56G A0O X   1      -3.112  -3.272   2.117  1.00  0.00      GEM  H
ATOM     97 H57G A0O X   1      -0.975  -1.948   2.189  1.00  0.00      GEM  H
ATOM     98 H58G A0O X   1      -0.055  -3.440   2.373  1.00  0.00      GEM  H
ATOM     99 H59G A0O X   1      -0.898  -4.234   0.140  1.00  0.00      GEM  H
ATOM    100 H60G A0O X   1      -1.815  -2.741  -0.046  1.00  0.00      GEM  H
ATOM    101 H61G A0O X   1       0.322  -1.418   0.035  1.00  0.00      GEM  H
ATOM    102 H62G A0O X   1       1.240  -2.910   0.225  1.00  0.00      GEM  H
ATOM    103 H63G A0O X   1       0.407  -3.707  -2.010  1.00  0.00      GEM  H
ATOM    104 H64G A0O X   1      -0.509  -2.215  -2.202  1.00  0.00      GEM  H
END
