# Supplementary material for: A Systematic Approach: Molecular Dynamics Study and Parametrisation of Gemini Type Cationic Surfactants
Source: Int J Mol Sci. 2021 Oct 10;22(20):10939. doi: 10.3390/ijms222010939 (PMC8536075; doi:10.3390/ijms222010939)
Supplement: Supplementary file 1 [file ijms-22-10939-s001.zip › Force_fields/Alk14_06/Alk14_06.psf]

PSF

       4 !NTITLE
 REMARKS original generated structure x-plor psf file
 REMARKS topology D:/Dokumenty/do_VMD/FF/Batch4_OK/Alk14_06.top 
 REMARKS topology D:/Dokumenty/do_VMD/top_all36_lipid.rtf 
 REMARKS segment GEM { first NONE; last NONE; auto none  }

     104 !NATOM
       1 GEM  1    A0O  C1G  C1G   -0.386000       12.0110           0
       2 GEM  1    A0O  C2G  C2G    0.189000       12.0110           0
       3 GEM  1    A0O  C3G  C3G    0.115000       12.0110           0
       4 GEM  1    A0O  C4G  C4G   -0.013000       12.0110           0
       5 GEM  1    A0O  C5G  C5G    0.222000       12.0110           0
       6 GEM  1    A0O  C6G  C6G   -0.359000       12.0110           0
       7 GEM  1    A0O  N1G  N1G    0.289000       14.0070           0
       8 GEM  1    A0O  N2G  N2G    0.299000       14.0070           0
       9 GEM  1    A0O  C7G  C7G   -0.202000       12.0110           0
      10 GEM  1    A0O  C8G  C8G   -0.096000       12.0110           0
      11 GEM  1    A0O  C9G  C9G   -0.435000       12.0110           0
      12 GEM  1    A0O  C10G C10G   0.606000       12.0110           0
      13 GEM  1    A0O  C11G C11G  -0.305000       12.0110           0
      14 GEM  1    A0O  H1G  H1G    0.241000        1.0080           0
      15 GEM  1    A0O  H2G  H2G    0.233000        1.0080           0
      16 GEM  1    A0O  H3G  H3G    0.231000        1.0080           0
      17 GEM  1    A0O  H4G  H4G    0.247000        1.0080           0
      18 GEM  1    A0O  C12G C12G  -0.082000       12.0110           0
      19 GEM  1    A0O  C13G C13G  -0.172000       12.0110           0
      20 GEM  1    A0O  C14G C14G  -0.338000       12.0110           0
      21 GEM  1    A0O  C15G C15G   0.627000       12.0110           0
      22 GEM  1    A0O  C16G C16G  -0.452000       12.0110           0
      23 GEM  1    A0O  H5G  H5G    0.233000        1.0080           0
      24 GEM  1    A0O  H6G  H6G    0.235000        1.0080           0
      25 GEM  1    A0O  H7G  H7G    0.255000        1.0080           0
      26 GEM  1    A0O  H8G  H8G    0.231000        1.0080           0
      27 GEM  1    A0O  N3G  N3G   -0.718000       14.0070           0
      28 GEM  1    A0O  N4G  N4G   -0.740000       14.0070           0
      29 GEM  1    A0O  H9G  H9G    0.467000        1.0080           0
      30 GEM  1    A0O  H10G H10G   0.467000        1.0080           0
      31 GEM  1    A0O  C17G C17G   0.112000       12.0110           0
      32 GEM  1    A0O  C18G C18G   0.117000       12.0110           0
      33 GEM  1    A0O  C19G C19G  -0.073000       12.0110           0
      34 GEM  1    A0O  C20G C20G   0.046000       12.0110           0
      35 GEM  1    A0O  C21G C21G   0.240000       12.0110           0
      36 GEM  1    A0O  C22G C22G  -0.278000       12.0110           0
      37 GEM  1    A0O  C23G C23G   0.207000       12.0110           0
      38 GEM  1    A0O  C24G C24G   0.073000       12.0110           0
      39 GEM  1    A0O  C25G C25G  -0.066000       12.0110           0
      40 GEM  1    A0O  C26G C26G   0.079000       12.0110           0
      41 GEM  1    A0O  C27G C27G   0.240000       12.0110           0
      42 GEM  1    A0O  C28G C28G  -0.317000       12.0110           0
      43 GEM  1    A0O  H11G H11G   0.148000        1.0080           0
      44 GEM  1    A0O  H12G H12G   0.165000        1.0080           0
      45 GEM  1    A0O  H13G H13G  -0.016000        1.0080           0
      46 GEM  1    A0O  H14G H14G  -0.008000        1.0080           0
      47 GEM  1    A0O  H15G H15G  -0.016000        1.0080           0
      48 GEM  1    A0O  H16G H16G  -0.022000        1.0080           0
      49 GEM  1    A0O  H17G H17G  -0.014000        1.0080           0
      50 GEM  1    A0O  H18G H18G  -0.013000        1.0080           0
      51 GEM  1    A0O  H19G H19G  -0.018000        1.0080           0
      52 GEM  1    A0O  H20G H20G  -0.027000        1.0080           0
      53 GEM  1    A0O  H21G H21G   0.141000        1.0080           0
      54 GEM  1    A0O  H22G H22G   0.157000        1.0080           0
      55 GEM  1    A0O  H23G H23G   0.042000        1.0080           0
      56 GEM  1    A0O  H24G H24G   0.089000        1.0080           0
      57 GEM  1    A0O  H25G H25G   0.004000        1.0080           0
      58 GEM  1    A0O  H26G H26G  -0.027000        1.0080           0
      59 GEM  1    A0O  H27G H27G  -0.009000        1.0080           0
      60 GEM  1    A0O  H28G H28G   0.006000        1.0080           0
      61 GEM  1    A0O  H29G H29G  -0.020000        1.0080           0
      62 GEM  1    A0O  H30G H30G  -0.013000        1.0080           0
      63 GEM  1    A0O  H31G H31G  -0.051000        1.0080           0
      64 GEM  1    A0O  H32G H32G  -0.046000        1.0080           0
      65 GEM  1    A0O  H33G H33G   0.053000        1.0080           0
      66 GEM  1    A0O  H34G H34G   0.052000        1.0080           0
      67 GEM  1    A0O  H35G H35G   0.060000        1.0080           0
      68 GEM  1    A0O  H36G H36G   0.066000        1.0080           0
      69 GEM  1    A0O  H37G H37G   0.021000        1.0080           0
      70 GEM  1    A0O  H38G H38G   0.007000        1.0080           0
      71 GEM  1    A0O  H39G H39G  -0.021000        1.0080           0
      72 GEM  1    A0O  H40G H40G   0.001000        1.0080           0
      73 GEM  1    A0O  H41G H41G  -0.012000        1.0080           0
      74 GEM  1    A0O  H42G H42G  -0.028000        1.0080           0
      75 GEM  1    A0O  H43G H43G  -0.021000        1.0080           0
      76 GEM  1    A0O  H44G H44G  -0.051000        1.0080           0
      77 GEM  1    A0O  H45G H45G  -0.045000        1.0080           0
      78 GEM  1    A0O  H46G H46G   0.062000        1.0080           0
      79 GEM  1    A0O  H47G H47G   0.062000        1.0080           0
      80 GEM  1    A0O  H48G H48G   0.070000        1.0080           0
      81 GEM  1    A0O  C29G C29G   0.043000       12.0110           0
      82 GEM  1    A0O  H49G H49G  -0.026000        1.0080           0
      83 GEM  1    A0O  H50G H50G  -0.029000        1.0080           0
      84 GEM  1    A0O  C30G C30G   0.041000       12.0110           0
      85 GEM  1    A0O  H51G H51G  -0.008000        1.0080           0
      86 GEM  1    A0O  H52G H52G  -0.001000        1.0080           0
      87 GEM  1    A0O  C31G C31G  -0.116000       12.0110           0
      88 GEM  1    A0O  H53G H53G   0.003000        1.0080           0
      89 GEM  1    A0O  H54G H54G   0.000000        1.0080           0
      90 GEM  1    A0O  C32G C32G   0.183000       12.0110           0
      91 GEM  1    A0O  C33G C33G   0.072000       12.0110           0
      92 GEM  1    A0O  C34G C34G   0.060000       12.0110           0
      93 GEM  1    A0O  C35G C35G   0.004000       12.0110           0
      94 GEM  1    A0O  C36G C36G   0.168000       12.0110           0
      95 GEM  1    A0O  H55G H55G  -0.054000        1.0080           0
      96 GEM  1    A0O  H56G H56G  -0.058000        1.0080           0
      97 GEM  1    A0O  H57G H57G  -0.032000        1.0080           0
      98 GEM  1    A0O  H58G H58G  -0.031000        1.0080           0
      99 GEM  1    A0O  H59G H59G  -0.036000        1.0080           0
     100 GEM  1    A0O  H60G H60G  -0.034000        1.0080           0
     101 GEM  1    A0O  H61G H61G  -0.021000        1.0080           0
     102 GEM  1    A0O  H62G H62G  -0.024000        1.0080           0
     103 GEM  1    A0O  H63G H63G  -0.049000        1.0080           0
     104 GEM  1    A0O  H64G H64G  -0.051000        1.0080           0

     105 !NBOND: bonds
       1       2       1       7       1      43       1      44
       2       3       2      45       2      46       3      47
       3      48       3      87       4      49       4      50
       4      81       4      84       5       6       5      51
       5      52       5      84       6       8       6      53
       6      54       7      18       7      19       8       9
       8      10       9      13       9      14      10      11
      10      15      11      12      11      16      12      13
      12      28      13      17      18      22      18      23
      19      20      19      24      20      21      20      25
      21      22      21      27      22      26      27      29
      27      31      28      30      28      37      31      32
      31      55      31      56      32      33      32      57
      32      58      33      34      33      59      33      60
      34      35      34      61      34      62      35      36
      35      63      35      64      36      65      36      66
      36      67      37      38      37      68      37      69
      38      39      38      70      38      71      39      40
      39      72      39      73      40      41      40      74
      40      75      41      42      41      76      41      77
      42      78      42      79      42      80      81      82
      81      83      81      94      84      85      84      86
      87      88      87      89      87      90      90      91
      90      95      90      96      91      92      91      97
      91      98      92      93      92      99      92     100
      93      94      93     101      93     102      94     103
      94     104

     198 !NTHETA: angles
       1       2       3       1       2      45       1       2      46
       1       7      18       1       7      19       2       1       7
       2       1      43       2       1      44       2       3      47
       2       3      48       2       3      87       3       2      45
       3       2      46       3      87      88       3      87      89
       3      87      90       4      81      82       4      81      83
       4      81      94       4      84       5       4      84      85
       4      84      86       5       6       8       5       6      53
       5       6      54       5      84      85       5      84      86
       6       5      51       6       5      52       6       5      84
       6       8       9       6       8      10       7       1      43
       7       1      44       7      18      22       7      18      23
       7      19      20       7      19      24       8       6      53
       8       6      54       8       9      13       8       9      14
       8      10      11       8      10      15       9       8      10
       9      13      12       9      13      17      10      11      12
      10      11      16      11      10      15      11      12      13
      11      12      28      12      11      16      12      13      17
      12      28      30      12      28      37      13       9      14
      13      12      28      18       7      19      18      22      21
      18      22      26      19      20      21      19      20      25
      20      19      24      20      21      22      20      21      27
      21      20      25      21      22      26      21      27      29
      21      27      31      22      18      23      22      21      27
      27      31      32      27      31      55      27      31      56
      28      37      38      28      37      68      28      37      69
      29      27      31      30      28      37      31      32      33
      31      32      57      31      32      58      32      31      55
      32      31      56      32      33      34      32      33      59
      32      33      60      33      32      57      33      32      58
      33      34      35      33      34      61      33      34      62
      34      33      59      34      33      60      34      35      36
      34      35      63      34      35      64      35      34      61
      35      34      62      35      36      65      35      36      66
      35      36      67      36      35      63      36      35      64
      37      38      39      37      38      70      37      38      71
      38      37      68      38      37      69      38      39      40
      38      39      72      38      39      73      39      38      70
      39      38      71      39      40      41      39      40      74
      39      40      75      40      39      72      40      39      73
      40      41      42      40      41      76      40      41      77
      41      40      74      41      40      75      41      42      78
      41      42      79      41      42      80      42      41      76
      42      41      77      43       1      44      45       2      46
      47       3      48      47       3      87      48       3      87
      49       4      50      49       4      81      49       4      84
      50       4      81      50       4      84      51       5      52
      51       5      84      52       5      84      53       6      54
      55      31      56      57      32      58      59      33      60
      61      34      62      63      35      64      65      36      66
      65      36      67      66      36      67      68      37      69
      70      38      71      72      39      73      74      40      75
      76      41      77      78      42      79      78      42      80
      79      42      80      81       4      84      81      94      93
      81      94     103      81      94     104      82      81      83
      82      81      94      83      81      94      85      84      86
      87      90      91      87      90      95      87      90      96
      88      87      89      88      87      90      89      87      90
      90      91      92      90      91      97      90      91      98
      91      90      95      91      90      96      91      92      93
      91      92      99      91      92     100      92      91      97
      92      91      98      92      93      94      92      93     101
      92      93     102      93      92      99      93      92     100
      93      94     103      93      94     104      94      93     101
      94      93     102      95      90      96      97      91      98
      99      92     100     101      93     102     103      94     104

     287 !NPHI: dihedrals
       1       2       3      47       1       2       3      48
       1       2       3      87       1       7      18      22
       1       7      18      23       1       7      19      20
       1       7      19      24       2       1       7      18
       2       1       7      19       2       3      87      88
       2       3      87      89       2       3      87      90
       3      87      90      91       3      87      90      95
       3      87      90      96       4      81      94      93
       4      81      94     103       4      81      94     104
       5       6       8       9       5       6       8      10
       6       5      84       4       6       5      84      85
       6       5      84      86       6       8       9      13
       6       8       9      14       6       8      10      11
       6       8      10      15       7       1       2       3
       7       1       2      45       7       1       2      46
       7      18      22      21       7      18      22      26
       7      19      20      21       7      19      20      25
       8       9      13      12       8       9      13      17
       8      10      11      12       8      10      11      16
       9       8      10      11       9       8      10      15
      10       8       9      13      10       8       9      14
      10      11      12      13      10      11      12      28
      11      12      13       9      11      12      13      17
      11      12      28      30      11      12      28      37
      12      28      37      38      12      28      37      68
      12      28      37      69      13      12      28      30
      13      12      28      37      14       9      13      12
      14       9      13      17      15      10      11      12
      15      10      11      16      16      11      12      13
      16      11      12      28      18       7      19      20
      18       7      19      24      19       7      18      22
      19       7      18      23      19      20      21      22
      19      20      21      27      20      21      22      18
      20      21      22      26      20      21      27      29
      20      21      27      31      21      27      31      32
      21      27      31      55      21      27      31      56
      22      21      27      29      22      21      27      31
      23      18      22      21      23      18      22      26
      24      19      20      21      24      19      20      25
      25      20      21      22      25      20      21      27
      27      21      22      18      27      21      22      26
      27      31      32      33      27      31      32      57
      27      31      32      58      28      12      13       9
      28      12      13      17      28      37      38      39
      28      37      38      70      28      37      38      71
      29      27      31      32      29      27      31      55
      29      27      31      56      30      28      37      38
      30      28      37      68      30      28      37      69
      31      32      33      34      31      32      33      59
      31      32      33      60      32      33      34      35
      32      33      34      61      32      33      34      62
      33      34      35      36      33      34      35      63
      33      34      35      64      34      35      36      65
      34      35      36      66      34      35      36      67
      37      38      39      40      37      38      39      72
      37      38      39      73      38      39      40      41
      38      39      40      74      38      39      40      75
      39      40      41      42      39      40      41      76
      39      40      41      77      40      41      42      78
      40      41      42      79      40      41      42      80
      43       1       2       3      43       1       2      45
      43       1       2      46      43       1       7      18
      43       1       7      19      44       1       2       3
      44       1       2      45      44       1       2      46
      44       1       7      18      44       1       7      19
      45       2       3      47      45       2       3      48
      45       2       3      87      46       2       3      47
      46       2       3      48      46       2       3      87
      47       3      87      88      47       3      87      89
      47       3      87      90      48       3      87      88
      48       3      87      89      48       3      87      90
      49       4      81      82      49       4      81      83
      49       4      81      94      49       4      84       5
      49       4      84      85      49       4      84      86
      50       4      81      82      50       4      81      83
      50       4      81      94      50       4      84       5
      50       4      84      85      50       4      84      86
      51       5       6       8      51       5       6      53
      51       5       6      54      51       5      84       4
      51       5      84      85      51       5      84      86
      52       5       6       8      52       5       6      53
      52       5       6      54      52       5      84       4
      52       5      84      85      52       5      84      86
      53       6       8       9      53       6       8      10
      54       6       8       9      54       6       8      10
      55      31      32      33      55      31      32      57
      55      31      32      58      56      31      32      33
      56      31      32      57      56      31      32      58
      57      32      33      34      57      32      33      59
      57      32      33      60      58      32      33      34
      58      32      33      59      58      32      33      60
      59      33      34      35      59      33      34      61
      59      33      34      62      60      33      34      35
      60      33      34      61      60      33      34      62
      61      34      35      36      61      34      35      63
      61      34      35      64      62      34      35      36
      62      34      35      63      62      34      35      64
      63      35      36      65      63      35      36      66
      63      35      36      67      64      35      36      65
      64      35      36      66      64      35      36      67
      68      37      38      39      68      37      38      70
      68      37      38      71      69      37      38      39
      69      37      38      70      69      37      38      71
      70      38      39      40      70      38      39      72
      70      38      39      73      71      38      39      40
      71      38      39      72      71      38      39      73
      72      39      40      41      72      39      40      74
      72      39      40      75      73      39      40      41
      73      39      40      74      73      39      40      75
      74      40      41      42      74      40      41      76
      74      40      41      77      75      40      41      42
      75      40      41      76      75      40      41      77
      76      41      42      78      76      41      42      79
      76      41      42      80      77      41      42      78
      77      41      42      79      77      41      42      80
      81       4      84       5      81       4      84      85
      81       4      84      86      82      81      94      93
      82      81      94     103      82      81      94     104
      83      81      94      93      83      81      94     103
      83      81      94     104      84       4      81      82
      84       4      81      83      84       4      81      94
      84       5       6       8      84       5       6      53
      84       5       6      54      87      90      91      92
      87      90      91      97      87      90      91      98
      88      87      90      91      88      87      90      95
      88      87      90      96      89      87      90      91
      89      87      90      95      89      87      90      96
      90      91      92      93      90      91      92      99
      90      91      92     100      91      92      93      94
      91      92      93     101      91      92      93     102
      92      93      94      81      92      93      94     103
      92      93      94     104      95      90      91      92
      95      90      91      97      95      90      91      98
      96      90      91      92      96      90      91      97
      96      90      91      98      97      91      92      93
      97      91      92      99      97      91      92     100
      98      91      92      93      98      91      92      99
      98      91      92     100      99      92      93      94
      99      92      93     101      99      92      93     102
     100      92      93      94     100      92      93     101
     100      92      93     102     101      93      94      81
     101      93      94     103     101      93      94     104
     102      93      94      81     102      93      94     103
     102      93      94     104

       0 !NIMPHI: impropers


       0 !NDON: donors


       0 !NACC: acceptors


       0 !NNB

       0       0       0       0       0       0       0       0
       0       0       0       0       0       0       0       0
       0       0       0       0       0       0       0       0
       0       0       0       0       0       0       0       0
       0       0       0       0       0       0       0       0
       0       0       0       0       0       0       0       0
       0       0       0       0       0       0       0       0
       0       0       0       0       0       0       0       0
       0       0       0       0       0       0       0       0
       0       0       0       0       0       0       0       0
       0       0       0       0       0       0       0       0
       0       0       0       0       0       0       0       0
       0       0       0       0       0       0       0       0

       1       0 !NGRP
       0       0       0
