# Supplementary material for: A Systematic Approach: Molecular Dynamics Study and Parametrisation of Gemini Type Cationic Surfactants
Source: Int J Mol Sci. 2021 Oct 10;22(20):10939. doi: 10.3390/ijms222010939 (PMC8536075; doi:10.3390/ijms222010939)
Supplement: Supplementary file 1 [file ijms-22-10939-s001.zip › Force_fields/Alk14_07/Alk14_07.par]

!>>>>>> Combined CHARMM All-Hydrogen Parameter File for <<<<<<<<<
!>>>>>>>>> CHARMM22 Proteins and CHARMM27 Lipids <<<<<<<<<<
!from
!>>>> CHARMM22 All-Hydrogen Parameter File for Proteins <<<<<<<<<<
!>>>>>>>>>>>>>>>>>>>>>> August 1999 <<<<<<<<<<<<<<<<<<<<<<<<<<<<<
!>>>>>>> Direct comments to Alexander D. MacKerell Jr. <<<<<<<<<
!>>>>>> 410-706-7442 or email: alex,mmiris.ab.umd.edu  <<<<<<<<<
!and !  \\\ CHARMM27 All-Hydrogen Lipid Parameter File ///////
!  \\\\\\\\\ Developmental /////////////////////////
!              Alexander D. MacKerell Jr.
!                     August 1999
! All comments to ADM jr.  email:alex,mmiris.ab.umd.edu
!              telephone: 410-706-7442
!


! +++++++++++++++++++++++++++++++++++++++++++++++++++++++++++++++++++++++++++++
! + Residue topologies/parameters generated by PARATOOL.                      +
! +                                                                           +
! + PARATOOL is an interactive tool for generation of force field parameters. +
! + and can be obtained free of charge from                                   +
! + http://bioinf.charite.de/biophys/paratool                                 +
! +                                                                           +
! + Author:                                                                   +
! + Jan Saam                                                                  +
! + Institute of Biochemistry                                                 +
! + Charite Berlin                                                            +
! + Germany                                                                   +
! + saam@charite.de                                                           +
! +                                                                           +
! + CITATION:                                                                 +
! + If you use PARATOOL or topologies/parameters generated by this program,   +
! + please cite the following work:                                           +
! + Saam, et al. (2006), ...                                                  +
! +++++++++++++++++++++++++++++++++++++++++++++++++++++++++++++++++++++++++++++


! Parameters for components A0P
! To be used in combination with:
! [DEFAULTDIR]/par_all27_prot_lipid_na.inp


BONDS
!
!V(bond) = Kb(b - b0)**2
!
!Kb: kcal/mole/A**2
!b0: A
!
!atom type   Kb         b0
!

C1G  C2G     285.022    1.5320
C1G  N1G     301.008    1.4842
C1G  H11G    313.636    1.1030
C1G  H12G    314.003    1.1028
C2G  C3G     285.692    1.5351
C2G  H13G    325.910    1.1022
C2G  H14G    325.949    1.1022
C3G  H15G    334.080    1.1009
C3G  H16G    334.121    1.1009
C3G  C37G    286.170    1.5353
C4G  H17G    333.555    1.1011
C4G  H18G    333.525    1.1011
C4G  C29G    285.648    1.5352
C4G  C30G    286.153    1.5354
C5G  C6G     284.955    1.5320
C5G  H19G    325.995    1.1022
C5G  H20G    325.823    1.1022
C5G  C30G    285.759    1.5351
C6G  N2G     301.619    1.4842
C6G  H21G    313.670    1.1029
C6G  H22G    313.934    1.1028
N1G  C12G    413.957    1.3640
N1G  C13G    420.677    1.3601
N2G  C7G     421.042    1.3601
N2G  C8G     413.560    1.3640
C7G  C11G    465.038    1.3724
C7G  H1G     360.314    1.0894
C8G  C9G     474.268    1.3685
C8G  H2G     360.618    1.0892
C9G  C10G    363.644    1.4284
C9G  H3G     358.056    1.0899
C10G C11G    367.381    1.4267
C10G N4G     542.541    1.3405
C11G H4G     365.095    1.0870
C12G C16G    473.472    1.3685
C12G H5G     360.648    1.0892
C13G C14G    464.486    1.3724
C13G H6G     360.308    1.0894
C14G C15G    363.741    1.4267
C14G H7G     365.183    1.0870
C15G C16G    363.176    1.4286
C15G N3G     539.246    1.3407
C16G H8G     358.012    1.0899
N3G  H9G     364.388    1.0341
N3G  C17G    326.993    1.4651
N4G  H10G    364.479    1.0341
N4G  C23G    327.582    1.4649
C17G C18G    278.517    1.5365
C17G H23G    311.821    1.1038
C17G H24G    314.707    1.1027
C18G C19G    285.493    1.5349
C18G H25G    326.276    1.1021
C18G H26G    326.423    1.1020
C19G C20G    286.086    1.5354
C19G H27G    333.303    1.1012
C19G H28G    333.367    1.1011
C20G C21G    285.653    1.5352
C20G H29G    333.271    1.1012
C20G H30G    333.202    1.1012
C21G C22G    286.003    1.5352
C21G H31G    332.457    1.1015
C21G H32G    332.500    1.1015
C22G H33G    334.457    1.1005
C22G H34G    334.470    1.1006
C22G C36G    290.375    1.5339
C23G C24G    278.401    1.5366
C23G H35G    314.660    1.1027
C23G H36G    311.752    1.1039
C24G C25G    285.431    1.5348
C24G H37G    326.262    1.1021
C24G H38G    326.280    1.1020
C25G C26G    285.865    1.5354
C25G H39G    333.350    1.1012
C25G H40G    333.283    1.1012
C26G C27G    285.624    1.5351
C26G H41G    333.277    1.1012
C26G H42G    333.177    1.1012
C27G C28G    285.815    1.5352
C27G H43G    332.448    1.1015
C27G H44G    332.481    1.1015
C28G H45G    334.441    1.1006
C28G H46G    334.452    1.1006
C28G C35G    290.368    1.5339
C29G H47G    332.816    1.1013
C29G H48G    332.767    1.1013
C29G C34G    285.425    1.5353
C30G H49G    334.121    1.1009
C30G H50G    334.052    1.1009
C31G C32G    285.282    1.5353
C31G C38G    285.425    1.5353
C31G H63G    332.609    1.1014
C31G H64G    332.654    1.1014
C32G C33G    285.326    1.5353
C32G H51G    332.604    1.1014
C32G H52G    332.563    1.1014
C33G C34G    285.286    1.5353
C33G H53G    332.544    1.1014
C33G H54G    332.597    1.1014
C34G H55G    332.658    1.1014
C34G H56G    332.626    1.1014
C35G H57G    343.489    1.0983
C35G H58G    343.471    1.0983
C35G H59G    345.426    1.0975
C36G H60G    343.485    1.0983
C36G H61G    343.493    1.0983
C36G H62G    345.438    1.0975
C37G C38G    285.620    1.5352
C37G H65G    333.557    1.1011
C37G H66G    333.514    1.1011
C38G H67G    332.789    1.1013
C38G H68G    332.825    1.1013


ANGLES
!
!V(angle) = Ktheta(Theta - Theta0)**2
!
!V(Urey-Bradley) = Kub(S - S0)**2
!
!Ktheta: kcal/mole/rad**2
!Theta0: degrees
!Kub: kcal/mole/A**2 (Urey-Bradley)
!S0: A
!
!atom types        Ktheta    Theta0    Kub      S0
!

C2G  C1G  N1G      46.481    112.09
C2G  C1G  H11G     15.710    111.11
C2G  C1G  H12G     15.650    111.15
N1G  C1G  H11G     17.900    106.95
N1G  C1G  H12G     17.787    106.97
H11G C1G  H12G      6.199    108.35
C1G  C2G  C3G      40.069    111.59
C1G  C2G  H13G     14.088    109.17
C1G  C2G  H14G     14.136    109.17
C3G  C2G  H13G     13.646    109.76
C3G  C2G  H14G     13.835    109.85
H13G C2G  H14G      5.372    107.18
C2G  C3G  H15G     14.538    109.30
C2G  C3G  H16G     14.417    109.36
C2G  C3G  C37G     41.043    113.00
H15G C3G  H16G      5.364    106.42
H15G C3G  C37G     14.321    109.26
H16G C3G  C37G     14.306    109.29
H17G C4G  H18G      5.364    106.33
H17G C4G  C29G     14.557    109.31
H17G C4G  C30G     14.541    109.21
H18G C4G  C29G     14.460    109.24
H18G C4G  C30G     14.470    109.19
C29G C4G  C30G     42.071    113.33
C6G  C5G  H19G     14.213    109.18
C6G  C5G  H20G     14.125    109.18
C6G  C5G  C30G     40.786    111.56
H19G C5G  H20G      5.390    107.18
H19G C5G  C30G     13.897    109.87
H20G C5G  C30G     13.714    109.77
C5G  C6G  N2G      47.258    112.10
C5G  C6G  H21G     15.810    111.11
C5G  C6G  H22G     15.667    111.14
N2G  C6G  H21G     18.018    106.95
N2G  C6G  H22G     17.872    106.98
H21G C6G  H22G      6.216    108.34
C1G  N1G  C12G     39.187    120.29
C1G  N1G  C13G     39.298    120.53
C12G N1G  C13G     26.704    119.11
C6G  N2G  C7G      40.594    120.51
C6G  N2G  C8G      40.625    120.31
C7G  N2G  C8G      26.714    119.12
N2G  C7G  C11G     25.849    122.28
N2G  C7G  H1G      27.400    115.84
C11G C7G  H1G      24.689    121.88
N2G  C8G  C9G      25.747    121.83
N2G  C8G  H2G      27.259    115.93
C9G  C8G  H2G      24.519    122.24
C8G  C9G  C10G     24.780    120.45
C8G  C9G  H3G      23.738    119.39
C10G C9G  H3G      23.676    120.16
C9G  C10G C11G     25.163    116.34
C9G  C10G N4G      46.105    120.31
C11G C10G N4G      48.621    123.35
C7G  C11G C10G     24.355    119.97
C7G  C11G H4G      24.262    118.60
C10G C11G H4G      23.761    121.42
N1G  C12G C16G     25.711    121.84
N1G  C12G H5G      27.263    115.92
C16G C12G H5G      24.514    122.24
N1G  C13G C14G     25.841    122.28
N1G  C13G H6G      27.425    115.84
C14G C13G H6G      24.715    121.88
C13G C14G C15G     24.307    119.99
C13G C14G H7G      24.258    118.59
C15G C14G H7G      23.729    121.42
C14G C15G C16G     25.049    116.33
C14G C15G N3G      46.084    123.34
C16G C15G N3G      43.939    120.33
C12G C16G C15G     24.731    120.46
C12G C16G H8G      23.728    119.38
C15G C16G H8G      23.670    120.16
C15G N3G  H9G      31.505    116.87
C15G N3G  C17G     42.095    126.31
H9G  N3G  C17G     29.127    116.63
C10G N4G  H10G     31.798    116.88
C10G N4G  C23G     43.463    126.27
H10G N4G  C23G     29.479    116.68
N3G  C17G C18G     43.161    113.20
N3G  C17G H23G     17.769    108.91
N3G  C17G H24G     16.756    106.45
C18G C17G H23G     16.180    110.62
C18G C17G H24G     16.098    110.10
H23G C17G H24G      6.073    107.31
C17G C18G C19G     37.436    112.10
C17G C18G H25G     13.699    108.86
C17G C18G H26G     13.996    109.35
C19G C18G H25G     13.397    109.76
C19G C18G H26G     13.566    109.69
H25G C18G H26G      5.287    106.94
C18G C19G C20G     37.936    113.20
C18G C19G H27G     14.081    109.31
C18G C19G H28G     14.055    109.35
C20G C19G H27G     14.053    109.21
C20G C19G H28G     14.034    109.23
H27G C19G H28G      5.280    106.32
C19G C20G C21G     37.995    113.51
C19G C20G H29G     14.113    109.17
C19G C20G H30G     14.154    109.19
C21G C20G H29G     14.059    109.22
C21G C20G H30G     14.069    109.22
H29G C20G H30G      5.260    106.28
C20G C21G C22G     37.539    113.58
C20G C21G H31G     14.042    109.26
C20G C21G H32G     14.058    109.25
C22G C21G H31G     14.060    109.13
C22G C21G H32G     14.068    109.13
H31G C21G H32G      5.243    106.23
C21G C22G H33G     14.042    109.18
C21G C22G H34G     14.057    109.18
C21G C22G C36G     37.754    113.24
H33G C22G H34G      5.275    106.25
H33G C22G C36G     14.007    109.38
H34G C22G C36G     14.014    109.38
N4G  C23G C24G     42.632    113.21
N4G  C23G H35G     16.701    106.47
N4G  C23G H36G     17.722    108.88
C24G C23G H35G     16.061    110.10
C24G C23G H36G     16.164    110.62
H35G C23G H36G      6.064    107.31
C23G C24G C25G     36.987    112.09
C23G C24G H37G     13.677    108.87
C23G C24G H38G     13.879    109.34
C25G C24G H37G     13.352    109.77
C25G C24G H38G     13.532    109.69
H37G C24G H38G      5.275    106.94
C24G C25G C26G     37.411    113.21
C24G C25G H39G     14.020    109.33
C24G C25G H40G     14.012    109.31
C26G C25G H39G     13.996    109.23
C26G C25G H40G     14.002    109.21
H39G C25G H40G      5.265    106.31
C25G C26G C27G     37.590    113.51
C25G C26G H41G     14.085    109.18
C25G C26G H42G     14.072    109.19
C27G C26G H41G     14.025    109.22
C27G C26G H42G     14.028    109.21
H41G C26G H42G      5.249    106.28
C26G C27G C28G     37.379    113.58
C26G C27G H43G     14.027    109.25
C26G C27G H44G     14.018    109.26
C28G C27G H43G     14.053    109.13
C28G C27G H44G     14.054    109.13
H43G C27G H44G      5.238    106.23
C27G C28G H45G     14.040    109.18
C27G C28G H46G     14.040    109.18
C27G C28G C35G     37.699    113.24
H45G C28G H46G      5.273    106.24
H45G C28G C35G     14.004    109.38
H46G C28G C35G     14.006    109.38
C4G  C29G H47G     14.566    109.21
C4G  C29G H48G     14.603    109.15
C4G  C29G C34G     41.822    113.57
H47G C29G H48G      5.341    106.25
H47G C29G C34G     14.447    109.21
H48G C29G C34G     14.485    109.19
C4G  C30G C5G      41.590    113.05
C4G  C30G H49G     14.336    109.28
C4G  C30G H50G     14.400    109.25
C5G  C30G H49G     14.509    109.36
C5G  C30G H50G     14.594    109.29
H49G C30G H50G      5.374    106.41
C32G C31G C38G     41.600    113.60
C32G C31G H63G     14.491    109.16
C32G C31G H64G     14.573    109.22
C38G C31G H63G     14.464    109.17
C38G C31G H64G     14.463    109.20
H63G C31G H64G      5.333    106.23
C31G C32G C33G     41.763    113.57
C31G C32G H51G     14.541    109.22
C31G C32G H52G     14.555    109.16
C33G C32G H51G     14.475    109.21
C33G C32G H52G     14.442    109.18
H51G C32G H52G      5.339    106.23
C32G C33G C34G     41.781    113.64
C32G C33G H53G     14.486    109.17
C32G C33G H54G     14.467    109.20
C34G C33G H53G     14.555    109.15
C34G C33G H54G     14.578    109.21
H53G C33G H54G      5.335    106.22
C29G C34G C33G     41.898    113.53
C29G C34G H55G     14.501    109.21
C29G C34G H56G     14.446    109.19
C33G C34G H55G     14.568    109.24
C33G C34G H56G     14.528    109.18
H55G C34G H56G      5.345    106.24
C28G C35G H57G     29.756    111.12
C28G C35G H58G     29.761    111.12
C28G C35G H59G     29.217    111.42
H57G C35G H58G     15.037    107.59
H57G C35G H59G     15.042    107.71
H58G C35G H59G     15.042    107.71
C22G C36G H60G     29.768    111.12
C22G C36G H61G     29.781    111.11
C22G C36G H62G     29.209    111.42
H60G C36G H61G     15.039    107.59
H60G C36G H62G     15.044    107.71
H61G C36G H62G     15.044    107.71
C3G  C37G C38G     41.512    113.38
C3G  C37G H65G     14.485    109.20
C3G  C37G H66G     14.457    109.17
C38G C37G H65G     14.531    109.29
C38G C37G H66G     14.389    109.24
H65G C37G H66G      5.347    106.32
C31G C38G C37G     41.524    113.51
C31G C38G H67G     14.424    109.20
C31G C38G H68G     14.427    109.23
C37G C38G H67G     14.570    109.17
C37G C38G H68G     14.501    109.22
H67G C38G H68G      5.338    106.26


DIHEDRALS
!
!V(dihedral) = Kchi(1 + cos(n(chi) - delta))
!
!Kchi: kcal/mole
!n: multiplicity
!delta: degrees
!
!atom types             Kchi     n    delta
!

N1G  C1G  C2G  C3G      0.5840   3      0.00
N1G  C1G  C2G  H13G     0.5370   3      0.00
N1G  C1G  C2G  H14G     0.5434   3      0.00
H11G C1G  C2G  C3G      0.5166   3      0.00
H11G C1G  C2G  H13G     0.5361   3      0.00
H11G C1G  C2G  H14G     0.5091   3      0.00
H12G C1G  C2G  C3G      0.5101   3      0.00
H12G C1G  C2G  H13G     0.5118   3      0.00
H12G C1G  C2G  H14G     0.5363   3      0.00
C2G  C1G  N1G  C12G     0.0868   6      0.00
C2G  C1G  N1G  C13G     0.0885   6      0.00
H11G C1G  N1G  C12G     0.0977   6    145.32
H11G C1G  N1G  C13G     0.1024   6      0.00
H12G C1G  N1G  C12G     0.1022   6      0.00
H12G C1G  N1G  C13G     0.0972   6      0.00
C1G  C2G  C3G  H15G     0.4731   3      0.00
C1G  C2G  C3G  H16G     0.4699   3      0.00
C1G  C2G  C3G  C37G     0.4704   3      0.00
H13G C2G  C3G  H15G     0.5036   3      0.00
H13G C2G  C3G  H16G     0.4868   3      0.00
H13G C2G  C3G  C37G     0.4614   3      0.00
H14G C2G  C3G  H15G     0.4823   3      0.00
H14G C2G  C3G  H16G     0.5021   3      0.00
H14G C2G  C3G  C37G     0.4635   3      0.00
C2G  C3G  C37G C38G     0.5128   3      0.00
C2G  C3G  C37G H65G     0.4767   3      0.00
C2G  C3G  C37G H66G     0.4727   3      0.00
H15G C3G  C37G C38G     0.4767   3      0.00
H15G C3G  C37G H65G     0.4784   3      0.00
H15G C3G  C37G H66G     0.4979   3      0.00
H16G C3G  C37G C38G     0.4715   3      0.00
H16G C3G  C37G H65G     0.4968   3      0.00
H16G C3G  C37G H66G     0.4790   3      0.00
H17G C4G  C29G H47G     0.4973   3      0.00
H17G C4G  C29G H48G     0.4786   3      0.00
H17G C4G  C29G C34G     0.4585   3      0.00
H18G C4G  C29G H47G     0.4810   3      0.00
H18G C4G  C29G H48G     0.4979   3      0.00
H18G C4G  C29G C34G     0.4568   3      0.00
C30G C4G  C29G H47G     0.4588   3      0.00
C30G C4G  C29G H48G     0.4624   3      0.00
C30G C4G  C29G C34G     0.4606   3      0.00
H17G C4G  C30G C5G      0.4784   3      0.00
H17G C4G  C30G H49G     0.4965   3      0.00
H17G C4G  C30G H50G     0.4785   3      0.00
H18G C4G  C30G C5G      0.4747   3      0.00
H18G C4G  C30G H49G     0.4811   3      0.00
H18G C4G  C30G H50G     0.4977   3      0.00
C29G C4G  C30G C5G      0.5188   3      0.00
C29G C4G  C30G H49G     0.4738   3      0.00
C29G C4G  C30G H50G     0.4784   3      0.00
H19G C5G  C6G  N2G      0.5489   3      0.00
H19G C5G  C6G  H21G     0.5102   3      0.00
H19G C5G  C6G  H22G     0.5353   3      0.00
H20G C5G  C6G  N2G      0.5412   3      0.00
H20G C5G  C6G  H21G     0.5364   3      0.00
H20G C5G  C6G  H22G     0.5141   3      0.00
C30G C5G  C6G  N2G      0.5974   3      0.00
C30G C5G  C6G  H21G     0.5183   3      0.00
C30G C5G  C6G  H22G     0.5116   3      0.00
C6G  C5G  C30G C4G      0.4649   3      0.00
C6G  C5G  C30G H49G     0.4676   3      0.00
C6G  C5G  C30G H50G     0.4728   3      0.00
H19G C5G  C30G C4G      0.4636   3      0.00
H19G C5G  C30G H49G     0.5023   3      0.00
H19G C5G  C30G H50G     0.4841   3      0.00
H20G C5G  C30G C4G      0.4602   3      0.00
H20G C5G  C30G H49G     0.4887   3      0.00
H20G C5G  C30G H50G     0.5038   3      0.00
C5G  C6G  N2G  C7G      0.0900   6      0.00
C5G  C6G  N2G  C8G      0.0874   6      0.00
H21G C6G  N2G  C7G      0.1030   6      0.00
H21G C6G  N2G  C8G      0.0975   6      0.00
H22G C6G  N2G  C7G      0.0970   6      0.00
H22G C6G  N2G  C8G      0.1024   6      0.00
C1G  N1G  C12G C16G     0.4923   2    180.00
C1G  N1G  C12G H5G      0.4476   2    180.00
C13G N1G  C12G C16G     0.5096   2    180.00
C13G N1G  C12G H5G      0.4590   2    180.00
C1G  N1G  C13G C14G     0.5081   2    180.00
C1G  N1G  C13G H6G      0.4525   2    180.00
C12G N1G  C13G C14G     0.5159   2    180.00
C12G N1G  C13G H6G      0.4677   2    180.00
C6G  N2G  C7G  C11G     0.5373   2    180.00
C6G  N2G  C7G  H1G      0.4598   2    180.00
C8G  N2G  C7G  C11G     0.5242   2    180.00
C8G  N2G  C7G  H1G      0.4673   2    180.00
C6G  N2G  C8G  C9G      0.5238   2    180.00
C6G  N2G  C8G  H2G      0.4566   2    180.00
C7G  N2G  C8G  C9G      0.5171   2    180.00
C7G  N2G  C8G  H2G      0.4587   2    180.00
N2G  C7G  C11G C10G     0.6088   2    180.00
N2G  C7G  C11G H4G      0.6404   2    180.00
H1G  C7G  C11G C10G     0.6128   2    180.00
H1G  C7G  C11G H4G      0.6484   2    180.00
N2G  C8G  C9G  C10G     0.6035   2    180.00
N2G  C8G  C9G  H3G      0.6430   2    180.00
H2G  C8G  C9G  C10G     0.6207   2    180.00
H2G  C8G  C9G  H3G      0.6510   2    180.00
C8G  C9G  C10G C11G     0.4502   2    180.00
C8G  C9G  C10G N4G      0.5606   2    180.00
H3G  C9G  C10G C11G     0.4624   2    180.00
H3G  C9G  C10G N4G      0.5858   2    180.00
C9G  C10G C11G C7G      0.4477   2    180.00
C9G  C10G C11G H4G      0.4736   2    180.00
N4G  C10G C11G C7G      0.5777   2    180.00
N4G  C10G C11G H4G      0.5757   2    180.00
C9G  C10G N4G  H10G     0.5329   2    180.00
C9G  C10G N4G  C23G     0.5941   2    180.00
C11G C10G N4G  H10G     0.6087   2    180.00
C11G C10G N4G  C23G     0.4894   2    180.00
N1G  C12G C16G C15G     0.6030   2    180.00
N1G  C12G C16G H8G      0.6364   2    180.00
H5G  C12G C16G C15G     0.6116   2    180.00
H5G  C12G C16G H8G      0.6513   2    180.00
N1G  C13G C14G C15G     0.6079   2    180.00
N1G  C13G C14G H7G      0.6334   2    180.00
H6G  C13G C14G C15G     0.6042   2    180.00
H6G  C13G C14G H7G      0.6489   2    180.00
C13G C14G C15G C16G     0.4375   2    180.00
C13G C14G C15G N3G      0.5531   2    180.00
H7G  C14G C15G C16G     0.4745   2    180.00
H7G  C14G C15G N3G      0.5729   2    180.00
C14G C15G C16G C12G     0.4396   2    180.00
C14G C15G C16G H8G      0.4626   2    180.00
N3G  C15G C16G C12G     0.5363   2    180.00
N3G  C15G C16G H8G      0.5812   2    180.00
C14G C15G N3G  H9G      0.5996   2    180.00
C14G C15G N3G  C17G     0.4786   2    180.00
C16G C15G N3G  H9G      0.5235   2    180.00
C16G C15G N3G  C17G     0.5811   2    180.00
C15G N3G  C17G C18G     0.0934   6     95.30
C15G N3G  C17G H23G     0.0966   6    218.80
C15G N3G  C17G H24G     0.1078   6      0.00
H9G  N3G  C17G C18G     0.0832   6      0.00
H9G  N3G  C17G H23G     0.0985   6      0.00
H9G  N3G  C17G H24G     0.0977   6      0.00
C10G N4G  C23G C24G     0.0947   6     94.88
C10G N4G  C23G H35G     0.1076   6      0.00
C10G N4G  C23G H36G     0.0973   6    218.36
H10G N4G  C23G C24G     0.0837   6      0.00
H10G N4G  C23G H35G     0.0977   6      0.00
H10G N4G  C23G H36G     0.0987   6      0.00
N3G  C17G C18G C19G     0.4881   3      0.00
N3G  C17G C18G H25G     0.5017   3      0.00
N3G  C17G C18G H26G     0.5021   3      0.00
H23G C17G C18G C19G     0.4824   3      0.00
H23G C17G C18G H25G     0.4927   3      0.00
H23G C17G C18G H26G     0.5249   3      0.00
H24G C17G C18G C19G     0.4822   3      0.00
H24G C17G C18G H25G     0.5241   3      0.00
H24G C17G C18G H26G     0.4884   3      0.00
C17G C18G C19G C20G     0.4388   3      0.00
C17G C18G C19G H27G     0.4596   3      0.00
C17G C18G C19G H28G     0.4569   3      0.00
H25G C18G C19G C20G     0.4516   3      0.00
H25G C18G C19G H27G     0.4973   3      0.00
H25G C18G C19G H28G     0.4701   3      0.00
H26G C18G C19G C20G     0.4536   3      0.00
H26G C18G C19G H27G     0.4709   3      0.00
H26G C18G C19G H28G     0.4979   3      0.00
C18G C19G C20G C21G     0.4362   3      0.00
C18G C19G C20G H29G     0.4523   3      0.00
C18G C19G C20G H30G     0.4531   3      0.00
H27G C19G C20G C21G     0.4515   3      0.00
H27G C19G C20G H29G     0.4952   3      0.00
H27G C19G C20G H30G     0.4683   3      0.00
H28G C19G C20G C21G     0.4508   3      0.00
H28G C19G C20G H29G     0.4680   3      0.00
H28G C19G C20G H30G     0.4949   3      0.00
C19G C20G C21G C22G     0.4342   3      0.00
C19G C20G C21G H31G     0.4509   3      0.00
C19G C20G C21G H32G     0.4518   3      0.00
H29G C20G C21G C22G     0.4497   3      0.00
H29G C20G C21G H31G     0.4659   3      0.00
H29G C20G C21G H32G     0.4947   3      0.00
H30G C20G C21G C22G     0.4499   3      0.00
H30G C20G C21G H31G     0.4946   3      0.00
H30G C20G C21G H32G     0.4659   3      0.00
C20G C21G C22G H33G     0.4503   3      0.00
C20G C21G C22G H34G     0.4507   3      0.00
C20G C21G C22G C36G     0.4356   3      0.00
H31G C21G C22G H33G     0.4644   3      0.00
H31G C21G C22G H34G     0.4947   3      0.00
H31G C21G C22G C36G     0.4513   3      0.00
H32G C21G C22G H33G     0.4948   3      0.00
H32G C21G C22G H34G     0.4646   3      0.00
H32G C21G C22G C36G     0.4516   3      0.00
C21G C22G C36G H60G     0.4466   3      0.00
C21G C22G C36G H61G     0.4467   3      0.00
C21G C22G C36G H62G     0.4545   3      0.00
H33G C22G C36G H60G     0.4634   3      0.00
H33G C22G C36G H61G     0.4894   3      0.00
H33G C22G C36G H62G     0.4681   3      0.00
H34G C22G C36G H60G     0.4895   3      0.00
H34G C22G C36G H61G     0.4634   3      0.00
H34G C22G C36G H62G     0.4682   3      0.00
N4G  C23G C24G C25G     0.4916   3      0.00
N4G  C23G C24G H37G     0.5025   3      0.00
N4G  C23G C24G H38G     0.5018   3      0.00
H35G C23G C24G C25G     0.4823   3      0.00
H35G C23G C24G H37G     0.5237   3      0.00
H35G C23G C24G H38G     0.4873   3      0.00
H36G C23G C24G C25G     0.4828   3      0.00
H36G C23G C24G H37G     0.4906   3      0.00
H36G C23G C24G H38G     0.5249   3      0.00
C23G C24G C25G C26G     0.4393   3      0.00
C23G C24G C25G H39G     0.4571   3      0.00
C23G C24G C25G H40G     0.4578   3      0.00
H37G C24G C25G C26G     0.4514   3      0.00
H37G C24G C25G H39G     0.4685   3      0.00
H37G C24G C25G H40G     0.4971   3      0.00
H38G C24G C25G C26G     0.4530   3      0.00
H38G C24G C25G H39G     0.4973   3      0.00
H38G C24G C25G H40G     0.4689   3      0.00
C24G C25G C26G C27G     0.4361   3      0.00
C24G C25G C26G H41G     0.4523   3      0.00
C24G C25G C26G H42G     0.4520   3      0.00
H39G C25G C26G C27G     0.4508   3      0.00
H39G C25G C26G H41G     0.4669   3      0.00
H39G C25G C26G H42G     0.4950   3      0.00
H40G C25G C26G C27G     0.4509   3      0.00
H40G C25G C26G H41G     0.4950   3      0.00
H40G C25G C26G H42G     0.4667   3      0.00
C25G C26G C27G C28G     0.4343   3      0.00
C25G C26G C27G H43G     0.4508   3      0.00
C25G C26G C27G H44G     0.4505   3      0.00
H41G C26G C27G C28G     0.4496   3      0.00
H41G C26G C27G H43G     0.4651   3      0.00
H41G C26G C27G H44G     0.4944   3      0.00
H42G C26G C27G C28G     0.4496   3      0.00
H42G C26G C27G H43G     0.4943   3      0.00
H42G C26G C27G H44G     0.4647   3      0.00
C26G C27G C28G H45G     0.4503   3      0.00
C26G C27G C28G H46G     0.4504   3      0.00
C26G C27G C28G C35G     0.4355   3      0.00
H43G C27G C28G H45G     0.4947   3      0.00
H43G C27G C28G H46G     0.4644   3      0.00
H43G C27G C28G C35G     0.4514   3      0.00
H44G C27G C28G H45G     0.4642   3      0.00
H44G C27G C28G H46G     0.4946   3      0.00
H44G C27G C28G C35G     0.4513   3      0.00
C27G C28G C35G H57G     0.4466   3      0.00
C27G C28G C35G H58G     0.4465   3      0.00
C27G C28G C35G H59G     0.4545   3      0.00
H45G C28G C35G H57G     0.4632   3      0.00
H45G C28G C35G H58G     0.4893   3      0.00
H45G C28G C35G H59G     0.4681   3      0.00
H46G C28G C35G H57G     0.4894   3      0.00
H46G C28G C35G H58G     0.4632   3      0.00
H46G C28G C35G H59G     0.4681   3      0.00
C4G  C29G C34G C33G     0.5104   3      0.00
C4G  C29G C34G H55G     0.4725   3      0.00
C4G  C29G C34G H56G     0.4708   3      0.00
H47G C29G C34G C33G     0.4710   3      0.00
H47G C29G C34G H55G     0.4940   3      0.00
H47G C29G C34G H56G     0.4775   3      0.00
H48G C29G C34G C33G     0.4732   3      0.00
H48G C29G C34G H55G     0.4757   3      0.00
H48G C29G C34G H56G     0.4951   3      0.00
C38G C31G C32G C33G     0.4589   3      0.00
C38G C31G C32G H51G     0.4575   3      0.00
C38G C31G C32G H52G     0.4580   3      0.00
H63G C31G C32G C33G     0.4577   3      0.00
H63G C31G C32G H51G     0.4782   3      0.00
H63G C31G C32G H52G     0.4966   3      0.00
H64G C31G C32G C33G     0.4565   3      0.00
H64G C31G C32G H51G     0.4958   3      0.00
H64G C31G C32G H52G     0.4773   3      0.00
C32G C31G C38G C37G     0.5074   3      0.00
C32G C31G C38G H67G     0.4725   3      0.00
C32G C31G C38G H68G     0.4696   3      0.00
H63G C31G C38G C37G     0.4698   3      0.00
H63G C31G C38G H67G     0.4951   3      0.00
H63G C31G C38G H68G     0.4758   3      0.00
H64G C31G C38G C37G     0.4718   3      0.00
H64G C31G C38G H67G     0.4760   3      0.00
H64G C31G C38G H68G     0.4941   3      0.00
C31G C32G C33G C34G     0.5082   3      0.00
C31G C32G C33G H53G     0.4710   3      0.00
C31G C32G C33G H54G     0.4708   3      0.00
H51G C32G C33G C34G     0.4705   3      0.00
H51G C32G C33G H53G     0.4754   3      0.00
H51G C32G C33G H54G     0.4936   3      0.00
H52G C32G C33G C34G     0.4711   3      0.00
H52G C32G C33G H53G     0.4947   3      0.00
H52G C32G C33G H54G     0.4764   3      0.00
C32G C33G C34G C29G     0.4581   3      0.00
C32G C33G C34G H55G     0.4573   3      0.00
C32G C33G C34G H56G     0.4567   3      0.00
H53G C33G C34G C29G     0.4588   3      0.00
H53G C33G C34G H55G     0.4778   3      0.00
H53G C33G C34G H56G     0.4966   3      0.00
H54G C33G C34G C29G     0.4564   3      0.00
H54G C33G C34G H55G     0.4959   3      0.00
H54G C33G C34G H56G     0.4786   3      0.00
C3G  C37G C38G C31G     0.4633   3      0.00
C3G  C37G C38G H67G     0.4621   3      0.00
C3G  C37G C38G H68G     0.4601   3      0.00
H65G C37G C38G C31G     0.4582   3      0.00
H65G C37G C38G H67G     0.4773   3      0.00
H65G C37G C38G H68G     0.4971   3      0.00
H66G C37G C38G C31G     0.4580   3      0.00
H66G C37G C38G H67G     0.4978   3      0.00
H66G C37G C38G H68G     0.4798   3      0.00

IMPROPER
!
!V(improper) = Kpsi(psi - psi0)**2
!
!Kpsi: kcal/mole/rad**2
!psi0: degrees
!note that the second column of numbers (0) is ignored
!
!atom types             Kpsi        0  psi0
!


NONBONDED nbxmod  5 atom cdiel shift vatom vdistance vswitch -
cutnb 14.0 ctofnb 12.0 ctonnb 10.0 eps 1.0 e14fac 1.0 wmin 1.5
                !adm jr., 5/08/91, suggested cutoff scheme
!
!V(Lennard-Jones) = Eps(i,j)*[(Rmin(i,j)/r(i,j))**12 - 2(Rmin(i,j)/r(i,j))**6]
!
!epsilon [kcal/mole]: Eps(i,j) = sqrt(eps(i) * eps(j))
!Rmin/2  [A]:         Rmin(i,j) = Rmin/2(i) + Rmin/2(j)
!
!atom  ignored   epsilon     Rmin/2  ignored   eps,1-4     Rmin/2,1-4
!

C1G      0.0     -0.1050     1.9255    ! 
C2G      0.0     -0.1050     1.9255    ! 
C3G      0.0     -0.1050     1.9255    ! 
C4G      0.0     -0.1050     1.9255    ! 
C5G      0.0     -0.1050     1.9255    ! 
C6G      0.0     -0.1050     1.9255    ! 
N1G      0.0     -0.0690     1.8300    ! 
N2G      0.0     -0.0690     1.8300    ! 
C7G      0.0     -0.1050     1.9255    ! 
C8G      0.0     -0.1050     1.9255    ! 
C9G      0.0     -0.1050     1.9255    ! 
C10G     0.0     -0.1050     1.9255    ! 
C11G     0.0     -0.1050     1.9255    ! 
H1G      0.0     -0.0440     1.4430    ! 
H2G      0.0     -0.0440     1.4430    ! 
H3G      0.0     -0.0440     1.4430    ! 
H4G      0.0     -0.0440     1.4430    ! 
C12G     0.0     -0.1050     1.9255    ! 
C13G     0.0     -0.1050     1.9255    ! 
C14G     0.0     -0.1050     1.9255    ! 
C15G     0.0     -0.1050     1.9255    ! 
C16G     0.0     -0.1050     1.9255    ! 
H5G      0.0     -0.0440     1.4430    ! 
H6G      0.0     -0.0440     1.4430    ! 
H7G      0.0     -0.0440     1.4430    ! 
H8G      0.0     -0.0440     1.4430    ! 
N3G      0.0     -0.0690     1.8300    ! 
N4G      0.0     -0.0690     1.8300    ! 
H9G      0.0     -0.0440     1.4430    ! 
H10G     0.0     -0.0440     1.4430    ! 
C17G     0.0     -0.1050     1.9255    ! 
C18G     0.0     -0.1050     1.9255    ! 
C19G     0.0     -0.1050     1.9255    ! 
C20G     0.0     -0.1050     1.9255    ! 
C21G     0.0     -0.1050     1.9255    ! 
C22G     0.0     -0.1050     1.9255    ! 
C23G     0.0     -0.1050     1.9255    ! 
C24G     0.0     -0.1050     1.9255    ! 
C25G     0.0     -0.1050     1.9255    ! 
C26G     0.0     -0.1050     1.9255    ! 
C27G     0.0     -0.1050     1.9255    ! 
C28G     0.0     -0.1050     1.9255    ! 
H11G     0.0     -0.0440     1.4430    ! 
H12G     0.0     -0.0440     1.4430    ! 
H13G     0.0     -0.0440     1.4430    ! 
H14G     0.0     -0.0440     1.4430    ! 
H15G     0.0     -0.0440     1.4430    ! 
H16G     0.0     -0.0440     1.4430    ! 
H17G     0.0     -0.0440     1.4430    ! 
H18G     0.0     -0.0440     1.4430    ! 
H19G     0.0     -0.0440     1.4430    ! 
H20G     0.0     -0.0440     1.4430    ! 
H21G     0.0     -0.0440     1.4430    ! 
H22G     0.0     -0.0440     1.4430    ! 
H23G     0.0     -0.0440     1.4430    ! 
H24G     0.0     -0.0440     1.4430    ! 
H25G     0.0     -0.0440     1.4430    ! 
H26G     0.0     -0.0440     1.4430    ! 
H27G     0.0     -0.0440     1.4430    ! 
H28G     0.0     -0.0440     1.4430    ! 
H29G     0.0     -0.0440     1.4430    ! 
H30G     0.0     -0.0440     1.4430    ! 
H31G     0.0     -0.0440     1.4430    ! 
H32G     0.0     -0.0440     1.4430    ! 
H33G     0.0     -0.0440     1.4430    ! 
H34G     0.0     -0.0440     1.4430    ! 
H35G     0.0     -0.0440     1.4430    ! 
H36G     0.0     -0.0440     1.4430    ! 
H37G     0.0     -0.0440     1.4430    ! 
H38G     0.0     -0.0440     1.4430    ! 
H39G     0.0     -0.0440     1.4430    ! 
H40G     0.0     -0.0440     1.4430    ! 
H41G     0.0     -0.0440     1.4430    ! 
H42G     0.0     -0.0440     1.4430    ! 
H43G     0.0     -0.0440     1.4430    ! 
H44G     0.0     -0.0440     1.4430    ! 
H45G     0.0     -0.0440     1.4430    ! 
H46G     0.0     -0.0440     1.4430    ! 
C29G     0.0     -0.1050     1.9255    ! 
H47G     0.0     -0.0440     1.4430    ! 
H48G     0.0     -0.0440     1.4430    ! 
C30G     0.0     -0.1050     1.9255    ! 
H49G     0.0     -0.0440     1.4430    ! 
H50G     0.0     -0.0440     1.4430    ! 
C31G     0.0     -0.1050     1.9255    ! 
C32G     0.0     -0.1050     1.9255    ! 
C33G     0.0     -0.1050     1.9255    ! 
C34G     0.0     -0.1050     1.9255    ! 
H51G     0.0     -0.0440     1.4430    ! 
H52G     0.0     -0.0440     1.4430    ! 
H53G     0.0     -0.0440     1.4430    ! 
H54G     0.0     -0.0440     1.4430    ! 
H55G     0.0     -0.0440     1.4430    ! 
H56G     0.0     -0.0440     1.4430    ! 
C35G     0.0     -0.1050     1.9255    ! 
C36G     0.0     -0.1050     1.9255    ! 
H57G     0.0     -0.0440     1.4430    ! 
H58G     0.0     -0.0440     1.4430    ! 
H59G     0.0     -0.0440     1.4430    ! 
H60G     0.0     -0.0440     1.4430    ! 
H61G     0.0     -0.0440     1.4430    ! 
H62G     0.0     -0.0440     1.4430    ! 
C37G     0.0     -0.1050     1.9255    ! 
C38G     0.0     -0.1050     1.9255    ! 
H63G     0.0     -0.0440     1.4430    ! 
H64G     0.0     -0.0440     1.4430    ! 
H65G     0.0     -0.0440     1.4430    ! 
H66G     0.0     -0.0440     1.4430    ! 
H67G     0.0     -0.0440     1.4430    ! 
H68G     0.0     -0.0440     1.4430    ! 
END
