# Supplementary material for: A Systematic Approach: Molecular Dynamics Study and Parametrisation of Gemini Type Cationic Surfactants
Source: Int J Mol Sci. 2021 Oct 10;22(20):10939. doi: 10.3390/ijms222010939 (PMC8536075; doi:10.3390/ijms222010939)
Supplement: Supplementary file 1 [file ijms-22-10939-s001.zip › Force_fields/Alk14_07/Alk14_07.pdb]

REMARK original generated coordinate pdb file
ATOM      1  C1G A0P X   1      -4.985  -4.302   6.715  1.00  0.00      GEM  C
ATOM      2  C2G A0P X   1      -3.838  -3.422   6.210  1.00  0.00      GEM  C
ATOM      3  C3G A0P X   1      -3.597  -3.615   4.706  1.00  0.00      GEM  C
ATOM      4  C4G A0P X   1       1.894  -0.787  -3.504  1.00  0.00      GEM  C
ATOM      5  C5G A0P X   1       3.243  -0.057  -5.555  1.00  0.00      GEM  C
ATOM      6  C6G A0P X   1       4.390   0.828  -6.053  1.00  0.00      GEM  C
ATOM      7  N1G A0P X   1      -5.234  -4.115   8.166  1.00  0.00      GEM  N
ATOM      8  N2G A0P X   1       4.591   0.709  -7.519  1.00  0.00      GEM  N
ATOM      9  C7G A0P X   1       5.431  -0.232  -8.027  1.00  0.00      GEM  C
ATOM     10  C8G A0P X   1       3.891   1.507  -8.376  1.00  0.00      GEM  C
ATOM     11  C9G A0P X   1       4.016   1.390  -9.734  1.00  0.00      GEM  C
ATOM     12 C10G A0P X   1       4.889   0.412 -10.300  1.00  0.00      GEM  C
ATOM     13 C11G A0P X   1       5.608  -0.405  -9.377  1.00  0.00      GEM  C
ATOM     14  H1G A0P X   1       5.964  -0.837  -7.295  1.00  0.00      GEM  H
ATOM     15  H2G A0P X   1       3.235   2.242  -7.914  1.00  0.00      GEM  H
ATOM     16  H3G A0P X   1       3.443   2.053 -10.383  1.00  0.00      GEM  H
ATOM     17  H4G A0P X   1       6.307  -1.164  -9.717  1.00  0.00      GEM  H
ATOM     18 C12G A0P X   1      -6.074  -3.132   8.600  1.00  0.00      GEM  C
ATOM     19 C13G A0P X   1      -4.586  -4.883   9.083  1.00  0.00      GEM  C
ATOM     20 C14G A0P X   1      -4.751  -4.708  10.434  1.00  0.00      GEM  C
ATOM     21 C15G A0P X   1      -5.620  -3.687  10.920  1.00  0.00      GEM  C
ATOM     22 C16G A0P X   1      -6.287  -2.899   9.931  1.00  0.00      GEM  C
ATOM     23  H5G A0P X   1      -6.567  -2.550   7.822  1.00  0.00      GEM  H
ATOM     24  H6G A0P X   1      -3.930  -5.654   8.678  1.00  0.00      GEM  H
ATOM     25  H7G A0P X   1      -4.215  -5.367  11.113  1.00  0.00      GEM  H
ATOM     26  H8G A0P X   1      -6.972  -2.107  10.233  1.00  0.00      GEM  H
ATOM     27  N3G A0P X   1      -5.818  -3.446  12.224  1.00  0.00      GEM  N
ATOM     28  N4G A0P X   1       4.998   0.291 -11.631  1.00  0.00      GEM  N
ATOM     29  H9G A0P X   1      -6.500  -2.707  12.464  1.00  0.00      GEM  H
ATOM     30 H10G A0P X   1       4.461   0.962 -12.207  1.00  0.00      GEM  H
ATOM     31 C17G A0P X   1      -5.242  -4.197  13.342  1.00  0.00      GEM  C
ATOM     32 C18G A0P X   1      -6.051  -5.450  13.710  1.00  0.00      GEM  C
ATOM     33 C19G A0P X   1      -5.440  -6.202  14.901  1.00  0.00      GEM  C
ATOM     34 C20G A0P X   1      -6.238  -7.452  15.301  1.00  0.00      GEM  C
ATOM     35 C21G A0P X   1      -5.633  -8.210  16.491  1.00  0.00      GEM  C
ATOM     36 C22G A0P X   1      -6.430  -9.459  16.892  1.00  0.00      GEM  C
ATOM     37 C23G A0P X   1       5.880  -0.633 -12.348  1.00  0.00      GEM  C
ATOM     38 C24G A0P X   1       7.302  -0.084 -12.544  1.00  0.00      GEM  C
ATOM     39 C25G A0P X   1       8.197  -1.062 -13.317  1.00  0.00      GEM  C
ATOM     40 C26G A0P X   1       9.620  -0.532 -13.542  1.00  0.00      GEM  C
ATOM     41 C27G A0P X   1      10.522  -1.507 -14.311  1.00  0.00      GEM  C
ATOM     42 C28G A0P X   1      11.946  -0.978 -14.538  1.00  0.00      GEM  C
ATOM     43 H11G A0P X   1      -5.928  -4.063   6.194  1.00  0.00      GEM  H
ATOM     44 H12G A0P X   1      -4.765  -5.371   6.561  1.00  0.00      GEM  H
ATOM     45 H13G A0P X   1      -4.073  -2.365   6.416  1.00  0.00      GEM  H
ATOM     46 H14G A0P X   1      -2.920  -3.667   6.770  1.00  0.00      GEM  H
ATOM     47 H15G A0P X   1      -4.523  -3.383   4.157  1.00  0.00      GEM  H
ATOM     48 H16G A0P X   1      -3.375  -4.675   4.505  1.00  0.00      GEM  H
ATOM     49 H17G A0P X   1       2.101  -1.842  -3.741  1.00  0.00      GEM  H
ATOM     50 H18G A0P X   1       0.963  -0.529  -4.033  1.00  0.00      GEM  H
ATOM     51 H19G A0P X   1       3.461  -1.108  -5.806  1.00  0.00      GEM  H
ATOM     52 H20G A0P X   1       2.317   0.219  -6.084  1.00  0.00      GEM  H
ATOM     53 H21G A0P X   1       4.192   1.892  -5.841  1.00  0.00      GEM  H
ATOM     54 H22G A0P X   1       5.344   0.550  -5.574  1.00  0.00      GEM  H
ATOM     55 H23G A0P X   1      -4.200  -4.466  13.093  1.00  0.00      GEM  H
ATOM     56 H24G A0P X   1      -5.206  -3.504  14.198  1.00  0.00      GEM  H
ATOM     57 H25G A0P X   1      -7.083  -5.150  13.950  1.00  0.00      GEM  H
ATOM     58 H26G A0P X   1      -6.106  -6.120  12.837  1.00  0.00      GEM  H
ATOM     59 H27G A0P X   1      -5.373  -5.523  15.765  1.00  0.00      GEM  H
ATOM     60 H28G A0P X   1      -4.407  -6.495  14.656  1.00  0.00      GEM  H
ATOM     61 H29G A0P X   1      -7.270  -7.158  15.545  1.00  0.00      GEM  H
ATOM     62 H30G A0P X   1      -6.306  -8.130  14.436  1.00  0.00      GEM  H
ATOM     63 H31G A0P X   1      -4.600  -8.504  16.247  1.00  0.00      GEM  H
ATOM     64 H32G A0P X   1      -5.563  -7.532  17.356  1.00  0.00      GEM  H
ATOM     65 H33G A0P X   1      -7.462  -9.166  17.136  1.00  0.00      GEM  H
ATOM     66 H34G A0P X   1      -6.499 -10.137  16.028  1.00  0.00      GEM  H
ATOM     67 H35G A0P X   1       5.408  -0.820 -13.326  1.00  0.00      GEM  H
ATOM     68 H36G A0P X   1       5.906  -1.594 -11.806  1.00  0.00      GEM  H
ATOM     69 H37G A0P X   1       7.242   0.874 -13.086  1.00  0.00      GEM  H
ATOM     70 H38G A0P X   1       7.750   0.131 -11.560  1.00  0.00      GEM  H
ATOM     71 H39G A0P X   1       8.248  -2.018 -12.772  1.00  0.00      GEM  H
ATOM     72 H40G A0P X   1       7.735  -1.286 -14.291  1.00  0.00      GEM  H
ATOM     73 H41G A0P X   1       9.568   0.422 -14.089  1.00  0.00      GEM  H
ATOM     74 H42G A0P X   1      10.080  -0.305 -12.567  1.00  0.00      GEM  H
ATOM     75 H43G A0P X   1      10.575  -2.462 -13.764  1.00  0.00      GEM  H
ATOM     76 H44G A0P X   1      10.063  -1.736 -15.286  1.00  0.00      GEM  H
ATOM     77 H45G A0P X   1      12.406  -0.750 -13.565  1.00  0.00      GEM  H
ATOM     78 H46G A0P X   1      11.894  -0.025 -15.085  1.00  0.00      GEM  H
ATOM     79 C29G A0P X   1       1.674  -0.639  -1.992  1.00  0.00      GEM  C
ATOM     80 H47G A0P X   1       2.606  -0.894  -1.464  1.00  0.00      GEM  H
ATOM     81 H48G A0P X   1       1.466   0.417  -1.759  1.00  0.00      GEM  H
ATOM     82 C30G A0P X   1       3.038   0.085  -4.040  1.00  0.00      GEM  C
ATOM     83 H49G A0P X   1       3.971  -0.179  -3.519  1.00  0.00      GEM  H
ATOM     84 H50G A0P X   1       2.834   1.140  -3.798  1.00  0.00      GEM  H
ATOM     85 C31G A0P X   1      -1.072  -2.054   2.113  1.00  0.00      GEM  C
ATOM     86 C32G A0P X   1      -0.838  -2.223   0.605  1.00  0.00      GEM  C
ATOM     87 C33G A0P X   1       0.304  -1.352   0.060  1.00  0.00      GEM  C
ATOM     88 C34G A0P X   1       0.531  -1.510  -1.450  1.00  0.00      GEM  C
ATOM     89 H51G A0P X   1      -0.622  -3.281   0.388  1.00  0.00      GEM  H
ATOM     90 H52G A0P X   1      -1.767  -1.981   0.065  1.00  0.00      GEM  H
ATOM     91 H53G A0P X   1       0.091  -0.295   0.285  1.00  0.00      GEM  H
ATOM     92 H54G A0P X   1       1.235  -1.599   0.595  1.00  0.00      GEM  H
ATOM     93 H55G A0P X   1       0.743  -2.567  -1.676  1.00  0.00      GEM  H
ATOM     94 H56G A0P X   1      -0.399  -1.261  -1.984  1.00  0.00      GEM  H
ATOM     95 C35G A0P X   1      12.840  -1.959 -15.306  1.00  0.00      GEM  C
ATOM     96 C36G A0P X   1      -5.819 -10.210  18.082  1.00  0.00      GEM  C
ATOM     97 H57G A0P X   1      12.424  -2.181 -16.298  1.00  0.00      GEM  H
ATOM     98 H58G A0P X   1      12.939  -2.911 -14.767  1.00  0.00      GEM  H
ATOM     99 H59G A0P X   1      13.849  -1.552 -15.452  1.00  0.00      GEM  H
ATOM    100 H60G A0P X   1      -4.798 -10.546  17.856  1.00  0.00      GEM  H
ATOM    101 H61G A0P X   1      -5.768  -9.567  18.972  1.00  0.00      GEM  H
ATOM    102 H62G A0P X   1      -6.412 -11.096  18.344  1.00  0.00      GEM  H
ATOM    103 C37G A0P X   1      -2.455  -2.745   4.164  1.00  0.00      GEM  C
ATOM    104 C38G A0P X   1      -2.214  -2.924   2.658  1.00  0.00      GEM  C
ATOM    105 H63G A0P X   1      -1.289  -0.996   2.329  1.00  0.00      GEM  H
ATOM    106 H64G A0P X   1      -0.144  -2.294   2.654  1.00  0.00      GEM  H
ATOM    107 H65G A0P X   1      -1.529  -2.982   4.711  1.00  0.00      GEM  H
ATOM    108 H66G A0P X   1      -2.676  -1.687   4.373  1.00  0.00      GEM  H
ATOM    109 H67G A0P X   1      -3.141  -2.688   2.113  1.00  0.00      GEM  H
ATOM    110 H68G A0P X   1      -1.995  -3.983   2.449  1.00  0.00      GEM  H
END
