# Supplementary material for: A Systematic Approach: Molecular Dynamics Study and Parametrisation of Gemini Type Cationic Surfactants
Source: Int J Mol Sci. 2021 Oct 10;22(20):10939. doi: 10.3390/ijms222010939 (PMC8536075; doi:10.3390/ijms222010939)
Supplement: Supplementary file 1 [file ijms-22-10939-s001.zip › Force_fields/Alk14_07/Alk14_07.psf]

PSF

       4 !NTITLE
 REMARKS original generated structure x-plor psf file
 REMARKS topology D:/Dokumenty/do_VMD/FF/Batch4_OK/Alk14_07.top 
 REMARKS topology D:/Dokumenty/do_VMD/top_all36_lipid.rtf 
 REMARKS segment GEM { first NONE; last NONE; auto none  }

     110 !NATOM
       1 GEM  1    A0P  C1G  C1G   -0.311000       12.0110           0
       2 GEM  1    A0P  C2G  C2G    0.217000       12.0110           0
       3 GEM  1    A0P  C3G  C3G    0.011000       12.0110           0
       4 GEM  1    A0P  C4G  C4G   -0.145000       12.0110           0
       5 GEM  1    A0P  C5G  C5G    0.175000       12.0110           0
       6 GEM  1    A0P  C6G  C6G   -0.359000       12.0110           0
       7 GEM  1    A0P  N1G  N1G    0.226000       14.0070           0
       8 GEM  1    A0P  N2G  N2G    0.312000       14.0070           0
       9 GEM  1    A0P  C7G  C7G   -0.201000       12.0110           0
      10 GEM  1    A0P  C8G  C8G   -0.102000       12.0110           0
      11 GEM  1    A0P  C9G  C9G   -0.420000       12.0110           0
      12 GEM  1    A0P  C10G C10G   0.564000       12.0110           0
      13 GEM  1    A0P  C11G C11G  -0.294000       12.0110           0
      14 GEM  1    A0P  H1G  H1G    0.242000        1.0080           0
      15 GEM  1    A0P  H2G  H2G    0.236000        1.0080           0
      16 GEM  1    A0P  H3G  H3G    0.228000        1.0080           0
      17 GEM  1    A0P  H4G  H4G    0.243000        1.0080           0
      18 GEM  1    A0P  C12G C12G  -0.058000       12.0110           0
      19 GEM  1    A0P  C13G C13G  -0.157000       12.0110           0
      20 GEM  1    A0P  C14G C14G  -0.330000       12.0110           0
      21 GEM  1    A0P  C15G C15G   0.613000       12.0110           0
      22 GEM  1    A0P  C16G C16G  -0.446000       12.0110           0
      23 GEM  1    A0P  H5G  H5G    0.230000        1.0080           0
      24 GEM  1    A0P  H6G  H6G    0.235000        1.0080           0
      25 GEM  1    A0P  H7G  H7G    0.250000        1.0080           0
      26 GEM  1    A0P  H8G  H8G    0.228000        1.0080           0
      27 GEM  1    A0P  N3G  N3G   -0.696000       14.0070           0
      28 GEM  1    A0P  N4G  N4G   -0.671000       14.0070           0
      29 GEM  1    A0P  H9G  H9G    0.463000        1.0080           0
      30 GEM  1    A0P  H10G H10G   0.458000        1.0080           0
      31 GEM  1    A0P  C17G C17G   0.100000       12.0110           0
      32 GEM  1    A0P  C18G C18G   0.012000       12.0110           0
      33 GEM  1    A0P  C19G C19G   0.089000       12.0110           0
      34 GEM  1    A0P  C20G C20G  -0.013000       12.0110           0
      35 GEM  1    A0P  C21G C21G   0.059000       12.0110           0
      36 GEM  1    A0P  C22G C22G   0.210000       12.0110           0
      37 GEM  1    A0P  C23G C23G   0.098000       12.0110           0
      38 GEM  1    A0P  C24G C24G   0.013000       12.0110           0
      39 GEM  1    A0P  C25G C25G   0.105000       12.0110           0
      40 GEM  1    A0P  C26G C26G  -0.023000       12.0110           0
      41 GEM  1    A0P  C27G C27G   0.078000       12.0110           0
      42 GEM  1    A0P  C28G C28G   0.213000       12.0110           0
      43 GEM  1    A0P  H11G H11G   0.133000        1.0080           0
      44 GEM  1    A0P  H12G H12G   0.150000        1.0080           0
      45 GEM  1    A0P  H13G H13G  -0.028000        1.0080           0
      46 GEM  1    A0P  H14G H14G  -0.016000        1.0080           0
      47 GEM  1    A0P  H15G H15G   0.002000        1.0080           0
      48 GEM  1    A0P  H16G H16G  -0.004000        1.0080           0
      49 GEM  1    A0P  H17G H17G   0.010000        1.0080           0
      50 GEM  1    A0P  H18G H18G   0.013000        1.0080           0
      51 GEM  1    A0P  H19G H19G  -0.010000        1.0080           0
      52 GEM  1    A0P  H20G H20G  -0.017000        1.0080           0
      53 GEM  1    A0P  H21G H21G   0.138000        1.0080           0
      54 GEM  1    A0P  H22G H22G   0.156000        1.0080           0
      55 GEM  1    A0P  H23G H23G   0.046000        1.0080           0
      56 GEM  1    A0P  H24G H24G   0.093000        1.0080           0
      57 GEM  1    A0P  H25G H25G   0.027000        1.0080           0
      58 GEM  1    A0P  H26G H26G  -0.001000        1.0080           0
      59 GEM  1    A0P  H27G H27G  -0.037000        1.0080           0
      60 GEM  1    A0P  H28G H28G  -0.022000        1.0080           0
      61 GEM  1    A0P  H29G H29G  -0.019000        1.0080           0
      62 GEM  1    A0P  H30G H30G  -0.011000        1.0080           0
      63 GEM  1    A0P  H31G H31G  -0.024000        1.0080           0
      64 GEM  1    A0P  H32G H32G  -0.019000        1.0080           0
      65 GEM  1    A0P  H33G H33G  -0.045000        1.0080           0
      66 GEM  1    A0P  H34G H34G  -0.046000        1.0080           0
      67 GEM  1    A0P  H35G H35G   0.091000        1.0080           0
      68 GEM  1    A0P  H36G H36G   0.046000        1.0080           0
      69 GEM  1    A0P  H37G H37G   0.024000        1.0080           0
      70 GEM  1    A0P  H38G H38G  -0.001000        1.0080           0
      71 GEM  1    A0P  H39G H39G  -0.027000        1.0080           0
      72 GEM  1    A0P  H40G H40G  -0.040000        1.0080           0
      73 GEM  1    A0P  H41G H41G  -0.018000        1.0080           0
      74 GEM  1    A0P  H42G H42G  -0.013000        1.0080           0
      75 GEM  1    A0P  H43G H43G  -0.030000        1.0080           0
      76 GEM  1    A0P  H44G H44G  -0.024000        1.0080           0
      77 GEM  1    A0P  H45G H45G  -0.048000        1.0080           0
      78 GEM  1    A0P  H46G H46G  -0.047000        1.0080           0
      79 GEM  1    A0P  C29G C29G   0.191000       12.0110           0
      80 GEM  1    A0P  H47G H47G  -0.054000        1.0080           0
      81 GEM  1    A0P  H48G H48G  -0.055000        1.0080           0
      82 GEM  1    A0P  C30G C30G   0.123000       12.0110           0
      83 GEM  1    A0P  H49G H49G  -0.020000        1.0080           0
      84 GEM  1    A0P  H50G H50G  -0.016000        1.0080           0
      85 GEM  1    A0P  C31G C31G   0.156000       12.0110           0
      86 GEM  1    A0P  C32G C32G  -0.009000       12.0110           0
      87 GEM  1    A0P  C33G C33G   0.089000       12.0110           0
      88 GEM  1    A0P  C34G C34G   0.033000       12.0110           0
      89 GEM  1    A0P  H51G H51G  -0.019000        1.0080           0
      90 GEM  1    A0P  H52G H52G  -0.018000        1.0080           0
      91 GEM  1    A0P  H53G H53G  -0.038000        1.0080           0
      92 GEM  1    A0P  H54G H54G  -0.038000        1.0080           0
      93 GEM  1    A0P  H55G H55G  -0.023000        1.0080           0
      94 GEM  1    A0P  H56G H56G  -0.024000        1.0080           0
      95 GEM  1    A0P  C35G C35G  -0.258000       12.0110           0
      96 GEM  1    A0P  C36G C36G  -0.263000       12.0110           0
      97 GEM  1    A0P  H57G H57G   0.047000        1.0080           0
      98 GEM  1    A0P  H58G H58G   0.049000        1.0080           0
      99 GEM  1    A0P  H59G H59G   0.056000        1.0080           0
     100 GEM  1    A0P  H60G H60G   0.050000        1.0080           0
     101 GEM  1    A0P  H61G H61G   0.049000        1.0080           0
     102 GEM  1    A0P  H62G H62G   0.058000        1.0080           0
     103 GEM  1    A0P  C37G C37G   0.020000       12.0110           0
     104 GEM  1    A0P  C38G C38G   0.026000       12.0110           0
     105 GEM  1    A0P  H63G H63G  -0.047000        1.0080           0
     106 GEM  1    A0P  H64G H64G  -0.046000        1.0080           0
     107 GEM  1    A0P  H65G H65G  -0.020000        1.0080           0
     108 GEM  1    A0P  H66G H66G  -0.016000        1.0080           0
     109 GEM  1    A0P  H67G H67G  -0.024000        1.0080           0
     110 GEM  1    A0P  H68G H68G  -0.021000        1.0080           0

     111 !NBOND: bonds
       1       2       1       7       1      43       1      44
       2       3       2      45       2      46       3      47
       3      48       3     103       4      49       4      50
       4      79       4      82       5       6       5      51
       5      52       5      82       6       8       6      53
       6      54       7      18       7      19       8       9
       8      10       9      13       9      14      10      11
      10      15      11      12      11      16      12      13
      12      28      13      17      18      22      18      23
      19      20      19      24      20      21      20      25
      21      22      21      27      22      26      27      29
      27      31      28      30      28      37      31      32
      31      55      31      56      32      33      32      57
      32      58      33      34      33      59      33      60
      34      35      34      61      34      62      35      36
      35      63      35      64      36      65      36      66
      36      96      37      38      37      67      37      68
      38      39      38      69      38      70      39      40
      39      71      39      72      40      41      40      73
      40      74      41      42      41      75      41      76
      42      77      42      78      42      95      79      80
      79      81      79      88      82      83      82      84
      85      86      85     104      85     105      85     106
      86      87      86      89      86      90      87      88
      87      91      87      92      88      93      88      94
      95      97      95      98      95      99      96     100
      96     101      96     102     103     104     103     107
     103     108     104     109     104     110

     210 !NTHETA: angles
       1       2       3       1       2      45       1       2      46
       1       7      18       1       7      19       2       1       7
       2       1      43       2       1      44       2       3      47
       2       3      48       2       3     103       3       2      45
       3       2      46       3     103     104       3     103     107
       3     103     108       4      79      80       4      79      81
       4      79      88       4      82       5       4      82      83
       4      82      84       5       6       8       5       6      53
       5       6      54       5      82      83       5      82      84
       6       5      51       6       5      52       6       5      82
       6       8       9       6       8      10       7       1      43
       7       1      44       7      18      22       7      18      23
       7      19      20       7      19      24       8       6      53
       8       6      54       8       9      13       8       9      14
       8      10      11       8      10      15       9       8      10
       9      13      12       9      13      17      10      11      12
      10      11      16      11      10      15      11      12      13
      11      12      28      12      11      16      12      13      17
      12      28      30      12      28      37      13       9      14
      13      12      28      18       7      19      18      22      21
      18      22      26      19      20      21      19      20      25
      20      19      24      20      21      22      20      21      27
      21      20      25      21      22      26      21      27      29
      21      27      31      22      18      23      22      21      27
      27      31      32      27      31      55      27      31      56
      28      37      38      28      37      67      28      37      68
      29      27      31      30      28      37      31      32      33
      31      32      57      31      32      58      32      31      55
      32      31      56      32      33      34      32      33      59
      32      33      60      33      32      57      33      32      58
      33      34      35      33      34      61      33      34      62
      34      33      59      34      33      60      34      35      36
      34      35      63      34      35      64      35      34      61
      35      34      62      35      36      65      35      36      66
      35      36      96      36      35      63      36      35      64
      36      96     100      36      96     101      36      96     102
      37      38      39      37      38      69      37      38      70
      38      37      67      38      37      68      38      39      40
      38      39      71      38      39      72      39      38      69
      39      38      70      39      40      41      39      40      73
      39      40      74      40      39      71      40      39      72
      40      41      42      40      41      75      40      41      76
      41      40      73      41      40      74      41      42      77
      41      42      78      41      42      95      42      41      75
      42      41      76      42      95      97      42      95      98
      42      95      99      43       1      44      45       2      46
      47       3      48      47       3     103      48       3     103
      49       4      50      49       4      79      49       4      82
      50       4      79      50       4      82      51       5      52
      51       5      82      52       5      82      53       6      54
      55      31      56      57      32      58      59      33      60
      61      34      62      63      35      64      65      36      66
      65      36      96      66      36      96      67      37      68
      69      38      70      71      39      72      73      40      74
      75      41      76      77      42      78      77      42      95
      78      42      95      79       4      82      79      88      87
      79      88      93      79      88      94      80      79      81
      80      79      88      81      79      88      83      82      84
      85      86      87      85      86      89      85      86      90
      85     104     103      85     104     109      85     104     110
      86      85     104      86      85     105      86      85     106
      86      87      88      86      87      91      86      87      92
      87      86      89      87      86      90      87      88      93
      87      88      94      88      87      91      88      87      92
      89      86      90      91      87      92      93      88      94
      97      95      98      97      95      99      98      95      99
     100      96     101     100      96     102     101      96     102
     103     104     109     103     104     110     104      85     105
     104      85     106     104     103     107     104     103     108
     105      85     106     107     103     108     109     104     110

     305 !NPHI: dihedrals
       1       2       3      47       1       2       3      48
       1       2       3     103       1       7      18      22
       1       7      18      23       1       7      19      20
       1       7      19      24       2       1       7      18
       2       1       7      19       2       3     103     104
       2       3     103     107       2       3     103     108
       3     103     104      85       3     103     104     109
       3     103     104     110       4      79      88      87
       4      79      88      93       4      79      88      94
       5       6       8       9       5       6       8      10
       6       5      82       4       6       5      82      83
       6       5      82      84       6       8       9      13
       6       8       9      14       6       8      10      11
       6       8      10      15       7       1       2       3
       7       1       2      45       7       1       2      46
       7      18      22      21       7      18      22      26
       7      19      20      21       7      19      20      25
       8       9      13      12       8       9      13      17
       8      10      11      12       8      10      11      16
       9       8      10      11       9       8      10      15
      10       8       9      13      10       8       9      14
      10      11      12      13      10      11      12      28
      11      12      13       9      11      12      13      17
      11      12      28      30      11      12      28      37
      12      28      37      38      12      28      37      67
      12      28      37      68      13      12      28      30
      13      12      28      37      14       9      13      12
      14       9      13      17      15      10      11      12
      15      10      11      16      16      11      12      13
      16      11      12      28      18       7      19      20
      18       7      19      24      19       7      18      22
      19       7      18      23      19      20      21      22
      19      20      21      27      20      21      22      18
      20      21      22      26      20      21      27      29
      20      21      27      31      21      27      31      32
      21      27      31      55      21      27      31      56
      22      21      27      29      22      21      27      31
      23      18      22      21      23      18      22      26
      24      19      20      21      24      19      20      25
      25      20      21      22      25      20      21      27
      27      21      22      18      27      21      22      26
      27      31      32      33      27      31      32      57
      27      31      32      58      28      12      13       9
      28      12      13      17      28      37      38      39
      28      37      38      69      28      37      38      70
      29      27      31      32      29      27      31      55
      29      27      31      56      30      28      37      38
      30      28      37      67      30      28      37      68
      31      32      33      34      31      32      33      59
      31      32      33      60      32      33      34      35
      32      33      34      61      32      33      34      62
      33      34      35      36      33      34      35      63
      33      34      35      64      34      35      36      65
      34      35      36      66      34      35      36      96
      35      36      96     100      35      36      96     101
      35      36      96     102      37      38      39      40
      37      38      39      71      37      38      39      72
      38      39      40      41      38      39      40      73
      38      39      40      74      39      40      41      42
      39      40      41      75      39      40      41      76
      40      41      42      77      40      41      42      78
      40      41      42      95      41      42      95      97
      41      42      95      98      41      42      95      99
      43       1       2       3      43       1       2      45
      43       1       2      46      43       1       7      18
      43       1       7      19      44       1       2       3
      44       1       2      45      44       1       2      46
      44       1       7      18      44       1       7      19
      45       2       3      47      45       2       3      48
      45       2       3     103      46       2       3      47
      46       2       3      48      46       2       3     103
      47       3     103     104      47       3     103     107
      47       3     103     108      48       3     103     104
      48       3     103     107      48       3     103     108
      49       4      79      80      49       4      79      81
      49       4      79      88      49       4      82       5
      49       4      82      83      49       4      82      84
      50       4      79      80      50       4      79      81
      50       4      79      88      50       4      82       5
      50       4      82      83      50       4      82      84
      51       5       6       8      51       5       6      53
      51       5       6      54      51       5      82       4
      51       5      82      83      51       5      82      84
      52       5       6       8      52       5       6      53
      52       5       6      54      52       5      82       4
      52       5      82      83      52       5      82      84
      53       6       8       9      53       6       8      10
      54       6       8       9      54       6       8      10
      55      31      32      33      55      31      32      57
      55      31      32      58      56      31      32      33
      56      31      32      57      56      31      32      58
      57      32      33      34      57      32      33      59
      57      32      33      60      58      32      33      34
      58      32      33      59      58      32      33      60
      59      33      34      35      59      33      34      61
      59      33      34      62      60      33      34      35
      60      33      34      61      60      33      34      62
      61      34      35      36      61      34      35      63
      61      34      35      64      62      34      35      36
      62      34      35      63      62      34      35      64
      63      35      36      65      63      35      36      66
      63      35      36      96      64      35      36      65
      64      35      36      66      64      35      36      96
      65      36      96     100      65      36      96     101
      65      36      96     102      66      36      96     100
      66      36      96     101      66      36      96     102
      67      37      38      39      67      37      38      69
      67      37      38      70      68      37      38      39
      68      37      38      69      68      37      38      70
      69      38      39      40      69      38      39      71
      69      38      39      72      70      38      39      40
      70      38      39      71      70      38      39      72
      71      39      40      41      71      39      40      73
      71      39      40      74      72      39      40      41
      72      39      40      73      72      39      40      74
      73      40      41      42      73      40      41      75
      73      40      41      76      74      40      41      42
      74      40      41      75      74      40      41      76
      75      41      42      77      75      41      42      78
      75      41      42      95      76      41      42      77
      76      41      42      78      76      41      42      95
      77      42      95      97      77      42      95      98
      77      42      95      99      78      42      95      97
      78      42      95      98      78      42      95      99
      79       4      82       5      79       4      82      83
      79       4      82      84      80      79      88      87
      80      79      88      93      80      79      88      94
      81      79      88      87      81      79      88      93
      81      79      88      94      82       4      79      80
      82       4      79      81      82       4      79      88
      82       5       6       8      82       5       6      53
      82       5       6      54      85      86      87      88
      85      86      87      91      85      86      87      92
      86      85     104     103      86      85     104     109
      86      85     104     110      86      87      88      79
      86      87      88      93      86      87      88      94
      89      86      87      88      89      86      87      91
      89      86      87      92      90      86      87      88
      90      86      87      91      90      86      87      92
      91      87      88      79      91      87      88      93
      91      87      88      94      92      87      88      79
      92      87      88      93      92      87      88      94
     104      85      86      87     104      85      86      89
     104      85      86      90     105      85      86      87
     105      85      86      89     105      85      86      90
     105      85     104     103     105      85     104     109
     105      85     104     110     106      85      86      87
     106      85      86      89     106      85      86      90
     106      85     104     103     106      85     104     109
     106      85     104     110     107     103     104      85
     107     103     104     109     107     103     104     110
     108     103     104      85     108     103     104     109
     108     103     104     110

       0 !NIMPHI: impropers


       0 !NDON: donors


       0 !NACC: acceptors


       0 !NNB

       0       0       0       0       0       0       0       0
       0       0       0       0       0       0       0       0
       0       0       0       0       0       0       0       0
       0       0       0       0       0       0       0       0
       0       0       0       0       0       0       0       0
       0       0       0       0       0       0       0       0
       0       0       0       0       0       0       0       0
       0       0       0       0       0       0       0       0
       0       0       0       0       0       0       0       0
       0       0       0       0       0       0       0       0
       0       0       0       0       0       0       0       0
       0       0       0       0       0       0       0       0
       0       0       0       0       0       0       0       0
       0       0       0       0       0       0

       1       0 !NGRP
       0       0       0
