# Supplementary material for: A Systematic Approach: Molecular Dynamics Study and Parametrisation of Gemini Type Cationic Surfactants
Source: Int J Mol Sci. 2021 Oct 10;22(20):10939. doi: 10.3390/ijms222010939 (PMC8536075; doi:10.3390/ijms222010939)
Supplement: Supplementary file 1 [file ijms-22-10939-s001.zip › Force_fields/Alk14_08/Alk14_08.par]

!>>>>>> Combined CHARMM All-Hydrogen Parameter File for <<<<<<<<<
!>>>>>>>>> CHARMM22 Proteins and CHARMM27 Lipids <<<<<<<<<<
!from
!>>>> CHARMM22 All-Hydrogen Parameter File for Proteins <<<<<<<<<<
!>>>>>>>>>>>>>>>>>>>>>> August 1999 <<<<<<<<<<<<<<<<<<<<<<<<<<<<<
!>>>>>>> Direct comments to Alexander D. MacKerell Jr. <<<<<<<<<
!>>>>>> 410-706-7442 or email: alex,mmiris.ab.umd.edu  <<<<<<<<<
!and !  \\\ CHARMM27 All-Hydrogen Lipid Parameter File ///////
!  \\\\\\\\\ Developmental /////////////////////////
!              Alexander D. MacKerell Jr.
!                     August 1999
! All comments to ADM jr.  email:alex,mmiris.ab.umd.edu
!              telephone: 410-706-7442
!


! +++++++++++++++++++++++++++++++++++++++++++++++++++++++++++++++++++++++++++++
! + Residue topologies/parameters generated by PARATOOL.                      +
! +                                                                           +
! + PARATOOL is an interactive tool for generation of force field parameters. +
! + and can be obtained free of charge from                                   +
! + http://bioinf.charite.de/biophys/paratool                                 +
! +                                                                           +
! + Author:                                                                   +
! + Jan Saam                                                                  +
! + Institute of Biochemistry                                                 +
! + Charite Berlin                                                            +
! + Germany                                                                   +
! + saam@charite.de                                                           +
! +                                                                           +
! + CITATION:                                                                 +
! + If you use PARATOOL or topologies/parameters generated by this program,   +
! + please cite the following work:                                           +
! + Saam, et al. (2006), ...                                                  +
! +++++++++++++++++++++++++++++++++++++++++++++++++++++++++++++++++++++++++++++


! Parameters for components A0R
! To be used in combination with:
! [DEFAULTDIR]/par_all27_prot_lipid_na.inp


BONDS
!
!V(bond) = Kb(b - b0)**2
!
!Kb: kcal/mole/A**2
!b0: A
!
!atom type   Kb         b0
!

C1G  C2G     284.718    1.5321
C1G  N1G     301.283    1.4844
C1G  H1G     313.377    1.1030
C1G  H2G     314.148    1.1027
C2G  C3G     285.715    1.5351
C2G  H3G     325.825    1.1023
C2G  H4G     326.065    1.1022
C3G  H5G     333.999    1.1009
C3G  H6G     334.150    1.1009
C3G  C37G    286.142    1.5354
C4G  C5G     285.358    1.5353
C4G  H7G     332.610    1.1014
C4G  H8G     332.642    1.1014
C4G  C40G    285.330    1.5353
C5G  C6G     285.433    1.5353
C5G  H9G     332.638    1.1014
C5G  H10G    332.564    1.1014
C6G  C7G     285.693    1.5352
C6G  H11G    332.848    1.1013
C6G  H12G    332.872    1.1013
C7G  C8G     286.127    1.5354
C7G  H13G    333.534    1.1011
C7G  H14G    333.458    1.1011
C8G  C9G     285.971    1.5350
C8G  H15G    334.156    1.1009
C8G  H16G    334.209    1.1008
C9G  C10G    284.251    1.5321
C9G  H17G    325.835    1.1022
C9G  H18G    325.754    1.1023
C10G N2G     299.986    1.4843
C10G H19G    313.814    1.1029
C10G H20G    313.874    1.1029
N1G  C11G    422.417    1.3594
N1G  C12G    411.656    1.3647
N2G  C13G    421.914    1.3595
N2G  C14G    412.289    1.3645
C11G C15G    462.949    1.3730
C11G H21G    360.380    1.0894
C12G C16G    474.132    1.3684
C12G H22G    360.664    1.0892
C13G C18G    463.536    1.3728
C13G H23G    360.247    1.0894
C14G C17G    473.739    1.3685
C14G H24G    360.711    1.0892
C15G C19G    365.064    1.4264
C15G H25G    365.151    1.0871
C16G C19G    363.715    1.4281
C16G H26G    358.115    1.0899
C17G C20G    363.200    1.4280
C17G H27G    358.172    1.0899
C18G C20G    365.267    1.4265
C18G H28G    365.080    1.0872
C19G N3G     542.164    1.3388
C20G N4G     544.310    1.3387
N3G  C21G    326.400    1.4665
N3G  H29G    361.082    1.0349
N4G  C29G    326.370    1.4663
N4G  H30G    361.165    1.0349
C21G C22G    294.066    1.5292
C21G H31G    304.481    1.1066
C21G H32G    304.597    1.1066
C22G C23G    287.860    1.5346
C22G H33G    325.105    1.1026
C22G H34G    325.156    1.1026
C23G C24G    286.350    1.5352
C23G H35G    334.037    1.1009
C23G H36G    334.061    1.1009
C24G C25G    285.829    1.5352
C24G H37G    333.401    1.1011
C24G H38G    333.350    1.1011
C25G C26G    285.676    1.5351
C25G H39G    332.784    1.1014
C25G H40G    332.770    1.1014
C26G C27G    285.871    1.5352
C26G H41G    332.464    1.1015
C26G H42G    332.423    1.1015
C27G C28G    290.354    1.5339
C27G H43G    334.430    1.1006
C27G H44G    334.402    1.1006
C28G H45G    343.502    1.0983
C28G H46G    343.484    1.0983
C28G H63G    345.389    1.0975
C29G C30G    294.281    1.5292
C29G H47G    304.306    1.1067
C29G H48G    304.867    1.1065
C30G C31G    287.591    1.5346
C30G H49G    325.057    1.1027
C30G H50G    325.186    1.1026
C31G C32G    286.275    1.5352
C31G H51G    333.995    1.1009
C31G H52G    333.995    1.1009
C32G C33G    285.667    1.5352
C32G H53G    333.326    1.1011
C32G H54G    333.288    1.1011
C33G C34G    285.562    1.5351
C33G H55G    332.725    1.1014
C33G H56G    332.701    1.1014
C34G C35G    285.711    1.5352
C34G H57G    332.384    1.1015
C34G H58G    332.361    1.1015
C35G C36G    290.297    1.5339
C35G H59G    334.410    1.1006
C35G H60G    334.380    1.1006
C36G H61G    343.466    1.0983
C36G H62G    343.460    1.0983
C36G H64G    345.388    1.0975
C37G C38G    285.716    1.5352
C37G H65G    333.548    1.1011
C37G H66G    333.615    1.1010
C38G C39G    285.423    1.5353
C38G H67G    332.829    1.1013
C38G H68G    332.718    1.1014
C39G C40G    285.367    1.5353
C39G H69G    332.659    1.1014
C39G H70G    332.704    1.1014
C40G H71G    332.500    1.1014
C40G H72G    332.594    1.1014


ANGLES
!
!V(angle) = Ktheta(Theta - Theta0)**2
!
!V(Urey-Bradley) = Kub(S - S0)**2
!
!Ktheta: kcal/mole/rad**2
!Theta0: degrees
!Kub: kcal/mole/A**2 (Urey-Bradley)
!S0: A
!
!atom types        Ktheta    Theta0    Kub      S0
!

C2G  C1G  N1G      44.489    112.17
C2G  C1G  H1G      15.623    111.09
C2G  C1G  H2G      15.567    111.14
N1G  C1G  H1G      17.604    106.96
N1G  C1G  H2G      17.713    106.91
H1G  C1G  H2G       6.168    108.34
C1G  C2G  C3G      38.350    111.48
C1G  C2G  H3G      13.896    109.20
C1G  C2G  H4G      13.967    109.19
C3G  C2G  H3G      13.603    109.77
C3G  C2G  H4G      13.556    109.89
H3G  C2G  H4G       5.338    107.20
C2G  C3G  H5G      14.275    109.28
C2G  C3G  H6G      14.363    109.33
C2G  C3G  C37G     38.874    113.13
H5G  C3G  H6G       5.303    106.40
H5G  C3G  C37G     14.163    109.19
H6G  C3G  C37G     14.154    109.29
C5G  C4G  H7G      14.251    109.21
C5G  C4G  H8G      14.245    109.24
C5G  C4G  C40G     38.866    113.44
H7G  C4G  H8G       5.282    106.25
H7G  C4G  C40G     14.147    109.19
H8G  C4G  C40G     14.177    109.27
C4G  C5G  C6G      38.412    113.75
C4G  C5G  H9G      14.310    109.17
C4G  C5G  H10G     14.249    109.14
C6G  C5G  H9G      14.211    109.19
C6G  C5G  H10G     14.218    109.11
H9G  C5G  H10G      5.250    106.21
C5G  C6G  C7G      38.727    113.34
C5G  C6G  H11G     14.121    109.22
C5G  C6G  H12G     14.138    109.29
C7G  C6G  H11G     14.237    109.23
C7G  C6G  H12G     14.236    109.24
H11G C6G  H12G      5.286    106.28
C6G  C7G  C8G      38.387    113.57
C6G  C7G  H13G     14.247    109.23
C6G  C7G  H14G     14.203    109.21
C8G  C7G  H13G     14.235    109.17
C8G  C7G  H14G     14.232    109.11
H13G C7G  H14G      5.263    106.30
C7G  C8G  C9G      38.515    112.79
C7G  C8G  H15G     14.022    109.29
C7G  C8G  H16G     14.024    109.36
C9G  C8G  H15G     14.188    109.39
C9G  C8G  H16G     14.208    109.37
H15G C8G  H16G      5.320    106.44
C8G  C9G  C10G     37.256    111.83
C8G  C9G  H17G     13.556    109.74
C8G  C9G  H18G     13.540    109.76
C10G C9G  H17G     13.898    109.15
C10G C9G  H18G     13.956    109.10
H17G C9G  H18G      5.287    107.15
C9G  C10G N2G      44.257    111.87
C9G  C10G H19G     15.478    111.18
C9G  C10G H20G     15.461    111.21
N2G  C10G H19G     17.555    107.02
N2G  C10G H20G     17.587    106.97
H19G C10G H20G      6.182    108.38
C1G  N1G  C11G     39.784    120.56
C1G  N1G  C12G     39.220    120.17
C11G N1G  C12G     26.747    119.21
C10G N2G  C13G     39.545    120.39
C10G N2G  C14G     39.432    120.31
C13G N2G  C14G     26.656    119.21
N1G  C11G C15G     25.910    122.21
N1G  C11G H21G     27.423    115.85
C15G C11G H21G     24.694    121.94
N1G  C12G C16G     25.698    121.83
N1G  C12G H22G     27.251    115.90
C16G C12G H22G     24.515    122.27
N2G  C13G C18G     25.883    122.22
N2G  C13G H23G     27.433    115.85
C18G C13G H23G     24.706    121.93
N2G  C14G C17G     25.699    121.84
N2G  C14G H24G     27.250    115.90
C17G C14G H24G     24.526    122.27
C11G C15G C19G     24.288    119.90
C11G C15G H25G     24.177    118.75
C19G C15G H25G     23.816    121.34
C12G C16G C19G     24.567    120.32
C12G C16G H26G     23.653    119.44
C19G C16G H26G     23.552    120.24
C14G C17G C20G     24.667    120.31
C14G C17G H27G     23.653    119.44
C20G C17G H27G     23.590    120.25
C13G C18G C20G     24.287    119.90
C13G C18G H28G     24.169    118.79
C20G C18G H28G     23.781    121.31
C15G C19G C16G     24.801    116.52
C15G C19G N3G      45.815    122.66
C16G C19G N3G      44.147    120.82
C17G C20G C18G     24.950    116.53
C17G C20G N4G      43.447    120.81
C18G C20G N4G      45.136    122.66
C19G N3G  C21G     42.273    125.01
C19G N3G  H29G     31.533    117.49
C21G N3G  H29G     30.044    117.50
C20G N4G  C29G     40.858    125.13
C20G N4G  H30G     31.369    117.41
C29G N4G  H30G     29.453    117.45
N3G  C21G C22G     47.600    110.59
N3G  C21G H31G     16.804    109.14
N3G  C21G H32G     16.796    109.05
C22G C21G H31G     16.221    110.22
C22G C21G H32G     16.229    110.17
H31G C21G H32G      6.375    107.60
C21G C22G C23G     38.755    112.10
C21G C22G H33G     14.018    109.23
C21G C22G H34G     13.959    109.18
C23G C22G H33G     13.716    109.60
C23G C22G H34G     13.706    109.57
H33G C22G H34G      5.328    107.03
C22G C23G C24G     38.801    113.16
C22G C23G H35G     14.171    109.30
C22G C23G H36G     14.194    109.34
C24G C23G H35G     14.145    109.21
C24G C23G H36G     14.113    109.23
H35G C23G H36G      5.303    106.38
C23G C24G C25G     38.587    113.40
C23G C24G H37G     14.194    109.22
C23G C24G H38G     14.140    109.20
C25G C24G H37G     14.121    109.25
C25G C24G H38G     14.120    109.23
H37G C24G H38G      5.280    106.30
C24G C25G C26G     38.120    113.58
C24G C25G H39G     14.130    109.18
C24G C25G H40G     14.142    109.20
C26G C25G H39G     14.124    109.18
C26G C25G H40G     14.100    109.19
H39G C25G H40G      5.257    106.25
C25G C26G C27G     37.859    113.61
C25G C26G H41G     14.091    109.26
C25G C26G H42G     14.062    109.25
C27G C26G H41G     14.116    109.12
C27G C26G H42G     14.108    109.12
H41G C26G H42G      5.249    106.22
C26G C27G C28G     37.907    113.25
C26G C27G H43G     14.067    109.17
C26G C27G H44G     14.066    109.18
C28G C27G H43G     14.035    109.38
C28G C27G H44G     14.028    109.38
H43G C27G H44G      5.277    106.24
C27G C28G H45G     29.780    111.12
C27G C28G H46G     29.769    111.12
C27G C28G H63G     29.210    111.43
H45G C28G H46G     15.037    107.58
H45G C28G H63G     15.049    107.71
H46G C28G H63G     15.044    107.71
N4G  C29G C30G     46.077    110.47
N4G  C29G H47G     16.607    109.18
N4G  C29G H48G     16.613    109.08
C30G C29G H47G     16.015    110.24
C30G C29G H48G     16.094    110.20
H47G C29G H48G      6.349    107.61
C29G C30G C31G     37.533    112.12
C29G C30G H49G     13.893    109.21
C29G C30G H50G     13.863    109.18
C31G C30G H49G     13.588    109.58
C31G C30G H50G     13.597    109.58
H49G C30G H50G      5.296    107.03
C30G C31G C32G     37.495    113.14
C30G C31G H51G     14.040    109.32
C30G C31G H52G     14.047    109.33
C32G C31G H51G     14.009    109.21
C32G C31G H52G     13.984    109.23
H51G C31G H52G      5.273    106.38
C31G C32G C33G     37.382    113.41
C31G C32G H53G     14.069    109.21
C31G C32G H54G     14.015    109.20
C33G C32G H53G     13.997    109.24
C33G C32G H54G     13.993    109.23
H53G C32G H54G      5.250    106.30
C32G C33G C34G     37.131    113.57
C32G C33G H55G     14.023    109.19
C32G C33G H56G     14.016    109.20
C34G C33G H55G     14.022    109.18
C34G C33G H56G     13.995    109.19
H55G C33G H56G      5.233    106.25
C33G C34G C35G     37.217    113.61
C33G C34G H57G     14.016    109.25
C33G C34G H58G     13.982    109.24
C35G C34G H57G     14.047    109.12
C35G C34G H58G     14.034    109.12
H57G C34G H58G      5.232    106.22
C34G C35G C36G     37.602    113.25
C34G C35G H59G     14.029    109.18
C34G C35G H60G     14.024    109.18
C36G C35G H59G     14.002    109.38
C36G C35G H60G     13.990    109.38
H59G C35G H60G      5.270    106.24
C35G C36G H61G     29.762    111.12
C35G C36G H62G     29.737    111.12
C35G C36G H64G     29.211    111.43
H61G C36G H62G     15.034    107.59
H61G C36G H64G     15.043    107.71
H62G C36G H64G     15.040    107.71
C3G  C37G C38G     39.377    113.23
C3G  C37G H65G     14.215    109.17
C3G  C37G H66G     14.270    109.27
C38G C37G H65G     14.241    109.27
C38G C37G H66G     14.233    109.33
H65G C37G H66G      5.309    106.34
C37G C38G C39G     38.768    113.68
C37G C38G H67G     14.371    109.18
C37G C38G H68G     14.292    109.13
C39G C38G H67G     14.220    109.22
C39G C38G H68G     14.227    109.13
H67G C38G H68G      5.263    106.24
C38G C39G C40G     39.031    113.42
C38G C39G H69G     14.166    109.18
C38G C39G H70G     14.209    109.27
C40G C39G H69G     14.261    109.21
C40G C39G H70G     14.252    109.25
H69G C39G H70G      5.287    106.25
C4G  C40G C39G     38.578    113.76
C4G  C40G H71G     14.226    109.11
C4G  C40G H72G     14.217    109.19
C39G C40G H71G     14.270    109.13
C39G C40G H72G     14.342    109.17
H71G C40G H72G      5.252    106.20


DIHEDRALS
!
!V(dihedral) = Kchi(1 + cos(n(chi) - delta))
!
!Kchi: kcal/mole
!n: multiplicity
!delta: degrees
!
!atom types             Kchi     n    delta
!

N1G  C1G  C2G  C3G      0.6001   3      0.00
N1G  C1G  C2G  H3G      0.5427   3      0.00
N1G  C1G  C2G  H4G      0.5418   3      0.00
H1G  C1G  C2G  C3G      0.5138   3      0.00
H1G  C1G  C2G  H3G      0.5358   3      0.00
H1G  C1G  C2G  H4G      0.5036   3      0.00
H2G  C1G  C2G  C3G      0.5131   3      0.00
H2G  C1G  C2G  H3G      0.5057   3      0.00
H2G  C1G  C2G  H4G      0.5363   3      0.00
C2G  C1G  N1G  C11G     0.0884   6      0.00
C2G  C1G  N1G  C12G     0.0886   6      0.00
H1G  C1G  N1G  C11G     0.1006   6      0.00
H1G  C1G  N1G  C12G     0.0980   6    143.67
H2G  C1G  N1G  C11G     0.0968   6      0.00
H2G  C1G  N1G  C12G     0.1005   6      0.00
C1G  C2G  C3G  H5G      0.4727   3      0.00
C1G  C2G  C3G  H6G      0.4707   3      0.00
C1G  C2G  C3G  C37G     0.4778   3      0.00
H3G  C2G  C3G  H5G      0.5042   3      0.00
H3G  C2G  C3G  H6G      0.4796   3      0.00
H3G  C2G  C3G  C37G     0.4633   3      0.00
H4G  C2G  C3G  H5G      0.4795   3      0.00
H4G  C2G  C3G  H6G      0.5020   3      0.00
H4G  C2G  C3G  C37G     0.4609   3      0.00
C2G  C3G  C37G C38G     0.5220   3      0.00
C2G  C3G  C37G H65G     0.4755   3      0.00
C2G  C3G  C37G H66G     0.4730   3      0.00
H5G  C3G  C37G C38G     0.4753   3      0.00
H5G  C3G  C37G H65G     0.4980   3      0.00
H5G  C3G  C37G H66G     0.4727   3      0.00
H6G  C3G  C37G C38G     0.4754   3      0.00
H6G  C3G  C37G H65G     0.4739   3      0.00
H6G  C3G  C37G H66G     0.4968   3      0.00
H7G  C4G  C5G  C6G      0.4552   3      0.00
H7G  C4G  C5G  H9G      0.4698   3      0.00
H7G  C4G  C5G  H10G     0.4969   3      0.00
H8G  C4G  C5G  C6G      0.4550   3      0.00
H8G  C4G  C5G  H9G      0.4955   3      0.00
H8G  C4G  C5G  H10G     0.4702   3      0.00
C40G C4G  C5G  C6G      0.4608   3      0.00
C40G C4G  C5G  H9G      0.4554   3      0.00
C40G C4G  C5G  H10G     0.4566   3      0.00
C5G  C4G  C40G C39G     0.5109   3      0.00
C5G  C4G  C40G H71G     0.4696   3      0.00
C5G  C4G  C40G H72G     0.4700   3      0.00
H7G  C4G  C40G C39G     0.4694   3      0.00
H7G  C4G  C40G H71G     0.4946   3      0.00
H7G  C4G  C40G H72G     0.4687   3      0.00
H8G  C4G  C40G C39G     0.4674   3      0.00
H8G  C4G  C40G H71G     0.4677   3      0.00
H8G  C4G  C40G H72G     0.4939   3      0.00
C4G  C5G  C6G  C7G      0.5092   3      0.00
C4G  C5G  C6G  H11G     0.4692   3      0.00
C4G  C5G  C6G  H12G     0.4677   3      0.00
H9G  C5G  C6G  C7G      0.4697   3      0.00
H9G  C5G  C6G  H11G     0.4686   3      0.00
H9G  C5G  C6G  H12G     0.4943   3      0.00
H10G C5G  C6G  C7G      0.4696   3      0.00
H10G C5G  C6G  H11G     0.4948   3      0.00
H10G C5G  C6G  H12G     0.4678   3      0.00
C5G  C6G  C7G  C8G      0.4630   3      0.00
C5G  C6G  C7G  H13G     0.4561   3      0.00
C5G  C6G  C7G  H14G     0.4570   3      0.00
H11G C6G  C7G  C8G      0.4581   3      0.00
H11G C6G  C7G  H13G     0.4709   3      0.00
H11G C6G  C7G  H14G     0.4980   3      0.00
H12G C6G  C7G  C8G      0.4577   3      0.00
H12G C6G  C7G  H13G     0.4968   3      0.00
H12G C6G  C7G  H14G     0.4711   3      0.00
C6G  C7G  C8G  C9G      0.5141   3      0.00
C6G  C7G  C8G  H15G     0.4723   3      0.00
C6G  C7G  C8G  H16G     0.4709   3      0.00
H13G C7G  C8G  C9G      0.4734   3      0.00
H13G C7G  C8G  H15G     0.4715   3      0.00
H13G C7G  C8G  H16G     0.4970   3      0.00
H14G C7G  C8G  C9G      0.4737   3      0.00
H14G C7G  C8G  H15G     0.4972   3      0.00
H14G C7G  C8G  H16G     0.4708   3      0.00
C7G  C8G  C9G  C10G     0.4666   3      0.00
C7G  C8G  C9G  H17G     0.4606   3      0.00
C7G  C8G  C9G  H18G     0.4609   3      0.00
H15G C8G  C9G  C10G     0.4673   3      0.00
H15G C8G  C9G  H17G     0.4776   3      0.00
H15G C8G  C9G  H18G     0.5034   3      0.00
H16G C8G  C9G  C10G     0.4681   3      0.00
H16G C8G  C9G  H17G     0.5023   3      0.00
H16G C8G  C9G  H18G     0.4772   3      0.00
C8G  C9G  C10G N2G      0.5851   3      0.00
C8G  C9G  C10G H19G     0.5088   3      0.00
C8G  C9G  C10G H20G     0.5065   3      0.00
H17G C9G  C10G N2G      0.5401   3      0.00
H17G C9G  C10G H19G     0.5023   3      0.00
H17G C9G  C10G H20G     0.5360   3      0.00
H18G C9G  C10G N2G      0.5420   3      0.00
H18G C9G  C10G H19G     0.5352   3      0.00
H18G C9G  C10G H20G     0.5024   3      0.00
C9G  C10G N2G  C13G     0.0884   6      0.00
C9G  C10G N2G  C14G     0.0876   6      0.00
H19G C10G N2G  C13G     0.0976   6      0.00
H19G C10G N2G  C14G     0.1004   6      0.00
H20G C10G N2G  C13G     0.1005   6      0.00
H20G C10G N2G  C14G     0.0972   6      0.00
C1G  N1G  C11G C15G     0.4767   2    180.00
C1G  N1G  C11G H21G     0.4425   2    180.00
C12G N1G  C11G C15G     0.5150   2    180.00
C12G N1G  C11G H21G     0.4680   2    180.00
C1G  N1G  C12G C16G     0.4587   2    180.00
C1G  N1G  C12G H22G     0.4342   2    180.00
C11G N1G  C12G C16G     0.5071   2    180.00
C11G N1G  C12G H22G     0.4593   2    180.00
C10G N2G  C13G C18G     0.4684   2    180.00
C10G N2G  C13G H23G     0.4417   2    180.00
C14G N2G  C13G C18G     0.5105   2    180.00
C14G N2G  C13G H23G     0.4683   2    180.00
C10G N2G  C14G C17G     0.4540   2    180.00
C10G N2G  C14G H24G     0.4347   2    180.00
C13G N2G  C14G C17G     0.5038   2    180.00
C13G N2G  C14G H24G     0.4592   2    180.00
N1G  C11G C15G C19G     0.6095   2    180.00
N1G  C11G C15G H25G     0.6280   2    180.00
H21G C11G C15G C19G     0.5982   2    180.00
H21G C11G C15G H25G     0.6458   2    180.00
N1G  C12G C16G C19G     0.6018   2    180.00
N1G  C12G C16G H26G     0.6325   2    180.00
H22G C12G C16G C19G     0.6067   2    180.00
H22G C12G C16G H26G     0.6519   2    180.00
N2G  C13G C18G C20G     0.6073   2    180.00
N2G  C13G C18G H28G     0.6233   2    180.00
H23G C13G C18G C20G     0.5937   2    180.00
H23G C13G C18G H28G     0.6468   2    180.00
N2G  C14G C17G C20G     0.6029   2    180.00
N2G  C14G C17G H27G     0.6282   2    180.00
H24G C14G C17G C20G     0.6033   2    180.00
H24G C14G C17G H27G     0.6515   2    180.00
C11G C15G C19G C16G     0.4375   2    180.00
C11G C15G C19G N3G      0.5321   2    180.00
H25G C15G C19G C16G     0.4701   2    180.00
H25G C15G C19G N3G      0.5637   2    180.00
C12G C16G C19G C15G     0.4387   2    180.00
C12G C16G C19G N3G      0.5228   2    180.00
H26G C16G C19G C15G     0.4648   2    180.00
H26G C16G C19G N3G      0.5797   2    180.00
C14G C17G C20G C18G     0.4350   2    180.00
C14G C17G C20G N4G      0.5058   2    180.00
H27G C17G C20G C18G     0.4643   2    180.00
H27G C17G C20G N4G      0.5747   2    180.00
C13G C18G C20G C17G     0.4320   2    180.00
C13G C18G C20G N4G      0.5137   2    180.00
H28G C18G C20G C17G     0.4704   2    180.00
H28G C18G C20G N4G      0.5615   2    180.00
C15G C19G N3G  C21G     0.5067   2    180.00
C15G C19G N3G  H29G     0.5817   2    180.00
C16G C19G N3G  C21G     0.5644   2    180.00
C16G C19G N3G  H29G     0.5012   2    180.00
C17G C20G N4G  C29G     0.5440   2    180.00
C17G C20G N4G  H30G     0.5020   2    180.00
C18G C20G N4G  C29G     0.5008   2    180.00
C18G C20G N4G  H30G     0.5783   2    180.00
C19G N3G  C21G C22G     0.0904   6    180.00
C19G N3G  C21G H31G     0.1070   6    180.00
C19G N3G  C21G H32G     0.1073   6    180.00
H29G N3G  C21G C22G     0.0782   6    180.00
H29G N3G  C21G H31G     0.1024   6    180.00
H29G N3G  C21G H32G     0.1028   6    180.00
C20G N4G  C29G C30G     0.0877   6    180.00
C20G N4G  C29G H47G     0.1048   6    180.00
C20G N4G  C29G H48G     0.1072   6    180.00
H30G N4G  C29G C30G     0.0782   6    180.00
H30G N4G  C29G H47G     0.1019   6    180.00
H30G N4G  C29G H48G     0.1023   6    180.00
N3G  C21G C22G C23G     0.5145   3      0.00
N3G  C21G C22G H33G     0.5186   3      0.00
N3G  C21G C22G H34G     0.5189   3      0.00
H31G C21G C22G C23G     0.4875   3      0.00
H31G C21G C22G H33G     0.5304   3      0.00
H31G C21G C22G H34G     0.5016   3      0.00
H32G C21G C22G C23G     0.4888   3      0.00
H32G C21G C22G H33G     0.5011   3      0.00
H32G C21G C22G H34G     0.5318   3      0.00
C21G C22G C23G C24G     0.4502   3      0.00
C21G C22G C23G H35G     0.4628   3      0.00
C21G C22G C23G H36G     0.4615   3      0.00
H33G C22G C23G C24G     0.4587   3      0.00
H33G C22G C23G H35G     0.4754   3      0.00
H33G C22G C23G H36G     0.4990   3      0.00
H34G C22G C23G C24G     0.4579   3      0.00
H34G C22G C23G H35G     0.4996   3      0.00
H34G C22G C23G H36G     0.4751   3      0.00
C22G C23G C24G C25G     0.4476   3      0.00
C22G C23G C24G H37G     0.4571   3      0.00
C22G C23G C24G H38G     0.4575   3      0.00
H35G C23G C24G C25G     0.4558   3      0.00
H35G C23G C24G H37G     0.4705   3      0.00
H35G C23G C24G H38G     0.4969   3      0.00
H36G C23G C24G C25G     0.4551   3      0.00
H36G C23G C24G H37G     0.4963   3      0.00
H36G C23G C24G H38G     0.4711   3      0.00
C23G C24G C25G C26G     0.4401   3      0.00
C23G C24G C25G H39G     0.4537   3      0.00
C23G C24G C25G H40G     0.4526   3      0.00
H37G C24G C25G C26G     0.4523   3      0.00
H37G C24G C25G H39G     0.4682   3      0.00
H37G C24G C25G H40G     0.4947   3      0.00
H38G C24G C25G C26G     0.4518   3      0.00
H38G C24G C25G H39G     0.4950   3      0.00
H38G C24G C25G H40G     0.4680   3      0.00
C24G C25G C26G C27G     0.4372   3      0.00
C24G C25G C26G H41G     0.4515   3      0.00
C24G C25G C26G H42G     0.4517   3      0.00
H39G C25G C26G C27G     0.4510   3      0.00
H39G C25G C26G H41G     0.4663   3      0.00
H39G C25G C26G H42G     0.4942   3      0.00
H40G C25G C26G C27G     0.4505   3      0.00
H40G C25G C26G H41G     0.4941   3      0.00
H40G C25G C26G H42G     0.4664   3      0.00
C25G C26G C27G C28G     0.4369   3      0.00
C25G C26G C27G H43G     0.4511   3      0.00
C25G C26G C27G H44G     0.4505   3      0.00
H41G C26G C27G C28G     0.4523   3      0.00
H41G C26G C27G H43G     0.4652   3      0.00
H41G C26G C27G H44G     0.4946   3      0.00
H42G C26G C27G C28G     0.4519   3      0.00
H42G C26G C27G H43G     0.4946   3      0.00
H42G C26G C27G H44G     0.4652   3      0.00
C26G C27G C28G H45G     0.4472   3      0.00
C26G C27G C28G H46G     0.4468   3      0.00
C26G C27G C28G H63G     0.4548   3      0.00
H43G C27G C28G H45G     0.4637   3      0.00
H43G C27G C28G H46G     0.4894   3      0.00
H43G C27G C28G H63G     0.4683   3      0.00
H44G C27G C28G H45G     0.4894   3      0.00
H44G C27G C28G H46G     0.4637   3      0.00
H44G C27G C28G H63G     0.4682   3      0.00
N4G  C29G C30G C31G     0.5051   3      0.00
N4G  C29G C30G H49G     0.5158   3      0.00
N4G  C29G C30G H50G     0.5164   3      0.00
H47G C29G C30G C31G     0.4852   3      0.00
H47G C29G C30G H49G     0.5310   3      0.00
H47G C29G C30G H50G     0.4975   3      0.00
H48G C29G C30G C31G     0.4844   3      0.00
H48G C29G C30G H49G     0.4969   3      0.00
H48G C29G C30G H50G     0.5310   3      0.00
C29G C30G C31G C32G     0.4460   3      0.00
C29G C30G C31G H51G     0.4609   3      0.00
C29G C30G C31G H52G     0.4597   3      0.00
H49G C30G C31G C32G     0.4563   3      0.00
H49G C30G C31G H51G     0.4716   3      0.00
H49G C30G C31G H52G     0.4990   3      0.00
H50G C30G C31G C32G     0.4561   3      0.00
H50G C30G C31G H51G     0.4993   3      0.00
H50G C30G C31G H52G     0.4707   3      0.00
C30G C31G C32G C33G     0.4415   3      0.00
C30G C31G C32G H53G     0.4547   3      0.00
C30G C31G C32G H54G     0.4543   3      0.00
H51G C31G C32G C33G     0.4529   3      0.00
H51G C31G C32G H53G     0.4667   3      0.00
H51G C31G C32G H54G     0.4964   3      0.00
H52G C31G C32G C33G     0.4524   3      0.00
H52G C31G C32G H53G     0.4961   3      0.00
H52G C31G C32G H54G     0.4667   3      0.00
C31G C32G C33G C34G     0.4365   3      0.00
C31G C32G C33G H55G     0.4521   3      0.00
C31G C32G C33G H56G     0.4507   3      0.00
H53G C32G C33G C34G     0.4504   3      0.00
H53G C32G C33G H55G     0.4648   3      0.00
H53G C32G C33G H56G     0.4945   3      0.00
H54G C32G C33G C34G     0.4499   3      0.00
H54G C32G C33G H55G     0.4947   3      0.00
H54G C32G C33G H56G     0.4644   3      0.00
C32G C33G C34G C35G     0.4336   3      0.00
C32G C33G C34G H57G     0.4498   3      0.00
C32G C33G C34G H58G     0.4490   3      0.00
H55G C33G C34G C35G     0.4492   3      0.00
H55G C33G C34G H57G     0.4634   3      0.00
H55G C33G C34G H58G     0.4938   3      0.00
H56G C33G C34G C35G     0.4485   3      0.00
H56G C33G C34G H57G     0.4937   3      0.00
H56G C33G C34G H58G     0.4634   3      0.00
C33G C34G C35G C36G     0.4348   3      0.00
C33G C34G C35G H59G     0.4501   3      0.00
C33G C34G C35G H60G     0.4494   3      0.00
H57G C34G C35G C36G     0.4511   3      0.00
H57G C34G C35G H59G     0.4637   3      0.00
H57G C34G C35G H60G     0.4945   3      0.00
H58G C34G C35G C36G     0.4507   3      0.00
H58G C34G C35G H59G     0.4945   3      0.00
H58G C34G C35G H60G     0.4635   3      0.00
C34G C35G C36G H61G     0.4463   3      0.00
C34G C35G C36G H62G     0.4463   3      0.00
C34G C35G C36G H64G     0.4542   3      0.00
H59G C35G C36G H61G     0.4629   3      0.00
H59G C35G C36G H62G     0.4893   3      0.00
H59G C35G C36G H64G     0.4680   3      0.00
H60G C35G C36G H61G     0.4892   3      0.00
H60G C35G C36G H62G     0.4630   3      0.00
H60G C35G C36G H64G     0.4679   3      0.00
C3G  C37G C38G C39G     0.4697   3      0.00
C3G  C37G C38G H67G     0.4600   3      0.00
C3G  C37G C38G H68G     0.4620   3      0.00
H65G C37G C38G C39G     0.4568   3      0.00
H65G C37G C38G H67G     0.4721   3      0.00
H65G C37G C38G H68G     0.4985   3      0.00
H66G C37G C38G C39G     0.4567   3      0.00
H66G C37G C38G H67G     0.4966   3      0.00
H66G C37G C38G H68G     0.4728   3      0.00
C37G C38G C39G C40G     0.5140   3      0.00
C37G C38G C39G H69G     0.4707   3      0.00
C37G C38G C39G H70G     0.4684   3      0.00
H67G C38G C39G C40G     0.4712   3      0.00
H67G C38G C39G H69G     0.4698   3      0.00
H67G C38G C39G H70G     0.4943   3      0.00
H68G C38G C39G C40G     0.4708   3      0.00
H68G C38G C39G H69G     0.4953   3      0.00
H68G C38G C39G H70G     0.4687   3      0.00
C38G C39G C40G C4G      0.4632   3      0.00
C38G C39G C40G H71G     0.4580   3      0.00
C38G C39G C40G H72G     0.4564   3      0.00
H69G C39G C40G C4G      0.4551   3      0.00
H69G C39G C40G H71G     0.4970   3      0.00
H69G C39G C40G H72G     0.4702   3      0.00
H70G C39G C40G C4G      0.4549   3      0.00
H70G C39G C40G H71G     0.4708   3      0.00
H70G C39G C40G H72G     0.4954   3      0.00

IMPROPER
!
!V(improper) = Kpsi(psi - psi0)**2
!
!Kpsi: kcal/mole/rad**2
!psi0: degrees
!note that the second column of numbers (0) is ignored
!
!atom types             Kpsi        0  psi0
!


NONBONDED nbxmod  5 atom cdiel shift vatom vdistance vswitch -
cutnb 14.0 ctofnb 12.0 ctonnb 10.0 eps 1.0 e14fac 1.0 wmin 1.5
                !adm jr., 5/08/91, suggested cutoff scheme
!
!V(Lennard-Jones) = Eps(i,j)*[(Rmin(i,j)/r(i,j))**12 - 2(Rmin(i,j)/r(i,j))**6]
!
!epsilon [kcal/mole]: Eps(i,j) = sqrt(eps(i) * eps(j))
!Rmin/2  [A]:         Rmin(i,j) = Rmin/2(i) + Rmin/2(j)
!
!atom  ignored   epsilon     Rmin/2  ignored   eps,1-4     Rmin/2,1-4
!

C1G      0.0     -0.1050     1.9255    ! 
C2G      0.0     -0.1050     1.9255    ! 
C3G      0.0     -0.1050     1.9255    ! 
C4G      0.0     -0.1050     1.9255    ! 
C5G      0.0     -0.1050     1.9255    ! 
C6G      0.0     -0.1050     1.9255    ! 
C7G      0.0     -0.1050     1.9255    ! 
C8G      0.0     -0.1050     1.9255    ! 
C9G      0.0     -0.1050     1.9255    ! 
C10G     0.0     -0.1050     1.9255    ! 
N1G      0.0     -0.0690     1.8300    ! 
N2G      0.0     -0.0690     1.8300    ! 
C11G     0.0     -0.1050     1.9255    ! 
C12G     0.0     -0.1050     1.9255    ! 
C13G     0.0     -0.1050     1.9255    ! 
C14G     0.0     -0.1050     1.9255    ! 
C15G     0.0     -0.1050     1.9255    ! 
C16G     0.0     -0.1050     1.9255    ! 
C17G     0.0     -0.1050     1.9255    ! 
C18G     0.0     -0.1050     1.9255    ! 
C19G     0.0     -0.1050     1.9255    ! 
C20G     0.0     -0.1050     1.9255    ! 
N3G      0.0     -0.0690     1.8300    ! 
N4G      0.0     -0.0690     1.8300    ! 
C21G     0.0     -0.1050     1.9255    ! 
C22G     0.0     -0.1050     1.9255    ! 
C23G     0.0     -0.1050     1.9255    ! 
C24G     0.0     -0.1050     1.9255    ! 
C25G     0.0     -0.1050     1.9255    ! 
C26G     0.0     -0.1050     1.9255    ! 
C27G     0.0     -0.1050     1.9255    ! 
C28G     0.0     -0.1050     1.9255    ! 
C29G     0.0     -0.1050     1.9255    ! 
C30G     0.0     -0.1050     1.9255    ! 
C31G     0.0     -0.1050     1.9255    ! 
C32G     0.0     -0.1050     1.9255    ! 
C33G     0.0     -0.1050     1.9255    ! 
C34G     0.0     -0.1050     1.9255    ! 
C35G     0.0     -0.1050     1.9255    ! 
C36G     0.0     -0.1050     1.9255    ! 
H1G      0.0     -0.0440     1.4430    ! 
H2G      0.0     -0.0440     1.4430    ! 
H3G      0.0     -0.0440     1.4430    ! 
H4G      0.0     -0.0440     1.4430    ! 
H5G      0.0     -0.0440     1.4430    ! 
H6G      0.0     -0.0440     1.4430    ! 
H7G      0.0     -0.0440     1.4430    ! 
H8G      0.0     -0.0440     1.4430    ! 
H9G      0.0     -0.0440     1.4430    ! 
H10G     0.0     -0.0440     1.4430    ! 
H11G     0.0     -0.0440     1.4430    ! 
H12G     0.0     -0.0440     1.4430    ! 
H13G     0.0     -0.0440     1.4430    ! 
H14G     0.0     -0.0440     1.4430    ! 
H15G     0.0     -0.0440     1.4430    ! 
H16G     0.0     -0.0440     1.4430    ! 
H17G     0.0     -0.0440     1.4430    ! 
H18G     0.0     -0.0440     1.4430    ! 
H19G     0.0     -0.0440     1.4430    ! 
H20G     0.0     -0.0440     1.4430    ! 
H21G     0.0     -0.0440     1.4430    ! 
H22G     0.0     -0.0440     1.4430    ! 
H23G     0.0     -0.0440     1.4430    ! 
H24G     0.0     -0.0440     1.4430    ! 
H25G     0.0     -0.0440     1.4430    ! 
H26G     0.0     -0.0440     1.4430    ! 
H27G     0.0     -0.0440     1.4430    ! 
H28G     0.0     -0.0440     1.4430    ! 
H29G     0.0     -0.0440     1.4430    ! 
H30G     0.0     -0.0440     1.4430    ! 
H31G     0.0     -0.0440     1.4430    ! 
H32G     0.0     -0.0440     1.4430    ! 
H33G     0.0     -0.0440     1.4430    ! 
H34G     0.0     -0.0440     1.4430    ! 
H35G     0.0     -0.0440     1.4430    ! 
H36G     0.0     -0.0440     1.4430    ! 
H37G     0.0     -0.0440     1.4430    ! 
H38G     0.0     -0.0440     1.4430    ! 
H39G     0.0     -0.0440     1.4430    ! 
H40G     0.0     -0.0440     1.4430    ! 
H41G     0.0     -0.0440     1.4430    ! 
H42G     0.0     -0.0440     1.4430    ! 
H43G     0.0     -0.0440     1.4430    ! 
H44G     0.0     -0.0440     1.4430    ! 
H45G     0.0     -0.0440     1.4430    ! 
H46G     0.0     -0.0440     1.4430    ! 
H47G     0.0     -0.0440     1.4430    ! 
H48G     0.0     -0.0440     1.4430    ! 
H49G     0.0     -0.0440     1.4430    ! 
H50G     0.0     -0.0440     1.4430    ! 
H51G     0.0     -0.0440     1.4430    ! 
H52G     0.0     -0.0440     1.4430    ! 
H53G     0.0     -0.0440     1.4430    ! 
H54G     0.0     -0.0440     1.4430    ! 
H55G     0.0     -0.0440     1.4430    ! 
H56G     0.0     -0.0440     1.4430    ! 
H57G     0.0     -0.0440     1.4430    ! 
H58G     0.0     -0.0440     1.4430    ! 
H59G     0.0     -0.0440     1.4430    ! 
H60G     0.0     -0.0440     1.4430    ! 
H61G     0.0     -0.0440     1.4430    ! 
H62G     0.0     -0.0440     1.4430    ! 
H63G     0.0     -0.0440     1.4430    ! 
H64G     0.0     -0.0440     1.4430    ! 
C37G     0.0     -0.1050     1.9255    ! 
C38G     0.0     -0.1050     1.9255    ! 
C39G     0.0     -0.1050     1.9255    ! 
C40G     0.0     -0.1050     1.9255    ! 
H65G     0.0     -0.0440     1.4430    ! 
H66G     0.0     -0.0440     1.4430    ! 
H67G     0.0     -0.0440     1.4430    ! 
H68G     0.0     -0.0440     1.4430    ! 
H69G     0.0     -0.0440     1.4430    ! 
H70G     0.0     -0.0440     1.4430    ! 
H71G     0.0     -0.0440     1.4430    ! 
H72G     0.0     -0.0440     1.4430    ! 
END
