# Supplementary material for: A Systematic Approach: Molecular Dynamics Study and Parametrisation of Gemini Type Cationic Surfactants
Source: Int J Mol Sci. 2021 Oct 10;22(20):10939. doi: 10.3390/ijms222010939 (PMC8536075; doi:10.3390/ijms222010939)
Supplement: Supplementary file 1 [file ijms-22-10939-s001.zip › Force_fields/Alk14_08/Alk14_08.pdb]

REMARK original generated coordinate pdb file
ATOM      1  C1G A0R X   1      -7.117   3.428  -2.606  1.00  0.00      GEM  C
ATOM      2  C2G A0R X   1      -5.621   3.648  -2.360  1.00  0.00      GEM  C
ATOM      3  C3G A0R X   1      -4.960   2.401  -1.757  1.00  0.00      GEM  C
ATOM      4  C4G A0R X   1       0.891   0.370   0.132  1.00  0.00      GEM  C
ATOM      5  C5G A0R X   1       1.540  -0.884   0.733  1.00  0.00      GEM  C
ATOM      6  C6G A0R X   1       3.057  -0.759   0.935  1.00  0.00      GEM  C
ATOM      7  C7G A0R X   1       3.697  -2.017   1.540  1.00  0.00      GEM  C
ATOM      8  C8G A0R X   1       5.216  -1.904   1.727  1.00  0.00      GEM  C
ATOM      9  C9G A0R X   1       5.836  -3.168   2.338  1.00  0.00      GEM  C
ATOM     10 C10G A0R X   1       7.354  -3.038   2.500  1.00  0.00      GEM  C
ATOM     11  N1G A0R X   1      -7.770   4.624  -3.195  1.00  0.00      GEM  N
ATOM     12  N2G A0R X   1       7.953  -4.256   3.100  1.00  0.00      GEM  N
ATOM     13 C11G A0R X   1      -8.337   5.565  -2.395  1.00  0.00      GEM  C
ATOM     14 C12G A0R X   1      -7.758   4.817  -4.546  1.00  0.00      GEM  C
ATOM     15 C13G A0R X   1       8.342  -5.292   2.310  1.00  0.00      GEM  C
ATOM     16 C14G A0R X   1       8.053  -4.378   4.455  1.00  0.00      GEM  C
ATOM     17 C15G A0R X   1      -8.911   6.706  -2.901  1.00  0.00      GEM  C
ATOM     18 C16G A0R X   1      -8.310   5.929  -5.121  1.00  0.00      GEM  C
ATOM     19 C17G A0R X   1       8.540  -5.514   5.043  1.00  0.00      GEM  C
ATOM     20 C18G A0R X   1       8.839  -6.462   2.828  1.00  0.00      GEM  C
ATOM     21 C19G A0R X   1      -8.920   6.933  -4.309  1.00  0.00      GEM  C
ATOM     22 C20G A0R X   1       8.953  -6.621   4.241  1.00  0.00      GEM  C
ATOM     23  N3G A0R X   1      -9.470   8.021  -4.862  1.00  0.00      GEM  N
ATOM     24  N4G A0R X   1       9.423  -7.740   4.806  1.00  0.00      GEM  N
ATOM     25 C21G A0R X   1     -10.131   9.099  -4.119  1.00  0.00      GEM  C
ATOM     26 C22G A0R X   1     -10.668  10.163  -5.078  1.00  0.00      GEM  C
ATOM     27 C23G A0R X   1     -11.373  11.306  -4.337  1.00  0.00      GEM  C
ATOM     28 C24G A0R X   1     -11.924  12.387  -5.278  1.00  0.00      GEM  C
ATOM     29 C25G A0R X   1     -12.636  13.531  -4.542  1.00  0.00      GEM  C
ATOM     30 C26G A0R X   1     -13.189  14.613  -5.479  1.00  0.00      GEM  C
ATOM     31 C27G A0R X   1     -13.904  15.756  -4.744  1.00  0.00      GEM  C
ATOM     32 C28G A0R X   1     -14.454  16.832  -5.688  1.00  0.00      GEM  C
ATOM     33 C29G A0R X   1       9.870  -8.930   4.077  1.00  0.00      GEM  C
ATOM     34 C30G A0R X   1      10.311 -10.022   5.053  1.00  0.00      GEM  C
ATOM     35 C31G A0R X   1      10.787 -11.288   4.327  1.00  0.00      GEM  C
ATOM     36 C32G A0R X   1      11.232 -12.401   5.286  1.00  0.00      GEM  C
ATOM     37 C33G A0R X   1      11.709 -13.671   4.567  1.00  0.00      GEM  C
ATOM     38 C34G A0R X   1      12.153 -14.787   5.522  1.00  0.00      GEM  C
ATOM     39 C35G A0R X   1      12.630 -16.058   4.804  1.00  0.00      GEM  C
ATOM     40 C36G A0R X   1      13.071 -17.168   5.766  1.00  0.00      GEM  C
ATOM     41  H1G A0R X   1      -7.285   2.592  -3.306  1.00  0.00      GEM  H
ATOM     42  H2G A0R X   1      -7.646   3.204  -1.665  1.00  0.00      GEM  H
ATOM     43  H3G A0R X   1      -5.131   3.905  -3.314  1.00  0.00      GEM  H
ATOM     44  H4G A0R X   1      -5.487   4.508  -1.684  1.00  0.00      GEM  H
ATOM     45  H5G A0R X   1      -5.122   1.543  -2.427  1.00  0.00      GEM  H
ATOM     46  H6G A0R X   1      -5.456   2.150  -0.806  1.00  0.00      GEM  H
ATOM     47  H7G A0R X   1       1.373   0.602  -0.831  1.00  0.00      GEM  H
ATOM     48  H8G A0R X   1       1.087   1.231   0.790  1.00  0.00      GEM  H
ATOM     49  H9G A0R X   1       1.064  -1.110   1.701  1.00  0.00      GEM  H
ATOM     50 H10G A0R X   1       1.333  -1.746   0.080  1.00  0.00      GEM  H
ATOM     51 H11G A0R X   1       3.535  -0.539  -0.033  1.00  0.00      GEM  H
ATOM     52 H12G A0R X   1       3.268   0.104   1.585  1.00  0.00      GEM  H
ATOM     53 H13G A0R X   1       3.227  -2.229   2.513  1.00  0.00      GEM  H
ATOM     54 H14G A0R X   1       3.476  -2.881   0.895  1.00  0.00      GEM  H
ATOM     55 H15G A0R X   1       5.688  -1.699   0.754  1.00  0.00      GEM  H
ATOM     56 H16G A0R X   1       5.441  -1.039   2.370  1.00  0.00      GEM  H
ATOM     57 H17G A0R X   1       5.383  -3.365   3.324  1.00  0.00      GEM  H
ATOM     58 H18G A0R X   1       5.615  -4.038   1.699  1.00  0.00      GEM  H
ATOM     59 H19G A0R X   1       7.846  -2.882   1.526  1.00  0.00      GEM  H
ATOM     60 H20G A0R X   1       7.614  -2.193   3.160  1.00  0.00      GEM  H
ATOM     61 H21G A0R X   1      -8.314   5.357  -1.326  1.00  0.00      GEM  H
ATOM     62 H22G A0R X   1      -7.289   4.029  -5.135  1.00  0.00      GEM  H
ATOM     63 H23G A0R X   1       8.239  -5.135   1.236  1.00  0.00      GEM  H
ATOM     64 H24G A0R X   1       7.727  -3.517   5.036  1.00  0.00      GEM  H
ATOM     65 H25G A0R X   1      -9.355   7.418  -2.210  1.00  0.00      GEM  H
ATOM     66 H26G A0R X   1      -8.287   6.039  -6.205  1.00  0.00      GEM  H
ATOM     67 H27G A0R X   1       8.610  -5.567   6.130  1.00  0.00      GEM  H
ATOM     68 H28G A0R X   1       9.141  -7.251   2.144  1.00  0.00      GEM  H
ATOM     69 H29G A0R X   1      -9.435   8.103  -5.893  1.00  0.00      GEM  H
ATOM     70 H30G A0R X   1       9.478  -7.765   5.840  1.00  0.00      GEM  H
ATOM     71 H31G A0R X   1      -9.408   9.550  -3.414  1.00  0.00      GEM  H
ATOM     72 H32G A0R X   1     -10.959   8.672  -3.522  1.00  0.00      GEM  H
ATOM     73 H33G A0R X   1      -9.833  10.567  -5.675  1.00  0.00      GEM  H
ATOM     74 H34G A0R X   1     -11.371   9.691  -5.785  1.00  0.00      GEM  H
ATOM     75 H35G A0R X   1     -12.198  10.895  -3.735  1.00  0.00      GEM  H
ATOM     76 H36G A0R X   1     -10.670  11.768  -3.626  1.00  0.00      GEM  H
ATOM     77 H37G A0R X   1     -11.098  12.800  -5.878  1.00  0.00      GEM  H
ATOM     78 H38G A0R X   1     -12.623  11.924  -5.991  1.00  0.00      GEM  H
ATOM     79 H39G A0R X   1     -13.460  13.116  -3.941  1.00  0.00      GEM  H
ATOM     80 H40G A0R X   1     -11.936  13.993  -3.828  1.00  0.00      GEM  H
ATOM     81 H41G A0R X   1     -12.365  15.030  -6.080  1.00  0.00      GEM  H
ATOM     82 H42G A0R X   1     -13.888  14.151  -6.194  1.00  0.00      GEM  H
ATOM     83 H43G A0R X   1     -14.728  15.341  -4.144  1.00  0.00      GEM  H
ATOM     84 H44G A0R X   1     -13.206  16.219  -4.030  1.00  0.00      GEM  H
ATOM     85 H45G A0R X   1     -13.649  17.291  -6.278  1.00  0.00      GEM  H
ATOM     86 H46G A0R X   1     -15.181  16.407  -6.393  1.00  0.00      GEM  H
ATOM     87 H47G A0R X   1      10.707  -8.654   3.408  1.00  0.00      GEM  H
ATOM     88 H48G A0R X   1       9.041  -9.298   3.442  1.00  0.00      GEM  H
ATOM     89 H49G A0R X   1      11.123  -9.633   5.689  1.00  0.00      GEM  H
ATOM     90 H50G A0R X   1       9.470 -10.273   5.720  1.00  0.00      GEM  H
ATOM     91 H51G A0R X   1       9.977 -11.666   3.685  1.00  0.00      GEM  H
ATOM     92 H52G A0R X   1      11.622 -11.031   3.657  1.00  0.00      GEM  H
ATOM     93 H53G A0R X   1      12.042 -12.023   5.930  1.00  0.00      GEM  H
ATOM     94 H54G A0R X   1      10.397 -12.656   5.957  1.00  0.00      GEM  H
ATOM     95 H55G A0R X   1      10.900 -14.047   3.922  1.00  0.00      GEM  H
ATOM     96 H56G A0R X   1      12.544 -13.415   3.896  1.00  0.00      GEM  H
ATOM     97 H57G A0R X   1      12.963 -14.412   6.168  1.00  0.00      GEM  H
ATOM     98 H58G A0R X   1      11.318 -15.044   6.194  1.00  0.00      GEM  H
ATOM     99 H59G A0R X   1      11.821 -16.433   4.159  1.00  0.00      GEM  H
ATOM    100 H60G A0R X   1      13.464 -15.803   4.134  1.00  0.00      GEM  H
ATOM    101 H61G A0R X   1      13.901 -16.834   6.402  1.00  0.00      GEM  H
ATOM    102 H62G A0R X   1      12.247 -17.469   6.427  1.00  0.00      GEM  H
ATOM    103 H63G A0R X   1     -14.958  17.633  -5.133  1.00  0.00      GEM  H
ATOM    104 H64G A0R X   1      13.405 -18.061   5.222  1.00  0.00      GEM  H
ATOM    105 C37G A0R X   1      -3.454   2.574  -1.513  1.00  0.00      GEM  C
ATOM    106 C38G A0R X   1      -2.791   1.327  -0.912  1.00  0.00      GEM  C
ATOM    107 C39G A0R X   1      -1.280   1.482  -0.683  1.00  0.00      GEM  C
ATOM    108 C40G A0R X   1      -0.623   0.231  -0.083  1.00  0.00      GEM  C
ATOM    109 H65G A0R X   1      -2.961   2.826  -2.464  1.00  0.00      GEM  H
ATOM    110 H66G A0R X   1      -3.291   3.432  -0.843  1.00  0.00      GEM  H
ATOM    111 H67G A0R X   1      -3.279   1.082   0.044  1.00  0.00      GEM  H
ATOM    112 H68G A0R X   1      -2.968   0.468  -1.578  1.00  0.00      GEM  H
ATOM    113 H69G A0R X   1      -0.792   1.724  -1.640  1.00  0.00      GEM  H
ATOM    114 H70G A0R X   1      -1.100   2.341  -0.018  1.00  0.00      GEM  H
ATOM    115 H71G A0R X   1      -0.816  -0.630  -0.743  1.00  0.00      GEM  H
ATOM    116 H72G A0R X   1      -1.105  -0.005   0.879  1.00  0.00      GEM  H
END
