# Supplementary material for: A Systematic Approach: Molecular Dynamics Study and Parametrisation of Gemini Type Cationic Surfactants
Source: Int J Mol Sci. 2021 Oct 10;22(20):10939. doi: 10.3390/ijms222010939 (PMC8536075; doi:10.3390/ijms222010939)
Supplement: Supplementary file 1 [file ijms-22-10939-s001.zip › Force_fields/Alk14_08/Alk14_08.psf]

PSF

       4 !NTITLE
 REMARKS original generated structure x-plor psf file
 REMARKS topology D:/Dokumenty/do_VMD/FF/Batch4_OK/Alk14_08.top 
 REMARKS topology D:/Dokumenty/do_VMD/top_all36_lipid.rtf 
 REMARKS segment GEM { first NONE; last NONE; auto none  }

     116 !NATOM
       1 GEM  1    A0R  C1G  C1G   -0.338000       12.0110           0
       2 GEM  1    A0R  C2G  C2G    0.179000       12.0110           0
       3 GEM  1    A0R  C3G  C3G    0.079000       12.0110           0
       4 GEM  1    A0R  C4G  C4G    0.051000       12.0110           0
       5 GEM  1    A0R  C5G  C5G    0.097000       12.0110           0
       6 GEM  1    A0R  C6G  C6G    0.130000       12.0110           0
       7 GEM  1    A0R  C7G  C7G   -0.071000       12.0110           0
       8 GEM  1    A0R  C8G  C8G    0.046000       12.0110           0
       9 GEM  1    A0R  C9G  C9G    0.211000       12.0110           0
      10 GEM  1    A0R  C10G C10G  -0.371000       12.0110           0
      11 GEM  1    A0R  N1G  N1G    0.231000       14.0070           0
      12 GEM  1    A0R  N2G  N2G    0.261000       14.0070           0
      13 GEM  1    A0R  C11G C11G  -0.123000       12.0110           0
      14 GEM  1    A0R  C12G C12G  -0.073000       12.0110           0
      15 GEM  1    A0R  C13G C13G  -0.159000       12.0110           0
      16 GEM  1    A0R  C14G C14G  -0.073000       12.0110           0
      17 GEM  1    A0R  C15G C15G  -0.296000       12.0110           0
      18 GEM  1    A0R  C16G C16G  -0.420000       12.0110           0
      19 GEM  1    A0R  C17G C17G  -0.416000       12.0110           0
      20 GEM  1    A0R  C18G C18G  -0.264000       12.0110           0
      21 GEM  1    A0R  C19G C19G   0.508000       12.0110           0
      22 GEM  1    A0R  C20G C20G   0.474000       12.0110           0
      23 GEM  1    A0R  N3G  N3G   -0.510000       14.0070           0
      24 GEM  1    A0R  N4G  N4G   -0.484000       14.0070           0
      25 GEM  1    A0R  C21G C21G   0.056000       12.0110           0
      26 GEM  1    A0R  C22G C22G   0.006000       12.0110           0
      27 GEM  1    A0R  C23G C23G  -0.018000       12.0110           0
      28 GEM  1    A0R  C24G C24G   0.126000       12.0110           0
      29 GEM  1    A0R  C25G C25G   0.040000       12.0110           0
      30 GEM  1    A0R  C26G C26G  -0.027000       12.0110           0
      31 GEM  1    A0R  C27G C27G   0.259000       12.0110           0
      32 GEM  1    A0R  C28G C28G  -0.267000       12.0110           0
      33 GEM  1    A0R  C29G C29G   0.069000       12.0110           0
      34 GEM  1    A0R  C30G C30G  -0.015000       12.0110           0
      35 GEM  1    A0R  C31G C31G  -0.039000       12.0110           0
      36 GEM  1    A0R  C32G C32G   0.184000       12.0110           0
      37 GEM  1    A0R  C33G C33G  -0.003000       12.0110           0
      38 GEM  1    A0R  C34G C34G  -0.002000       12.0110           0
      39 GEM  1    A0R  C35G C35G   0.257000       12.0110           0
      40 GEM  1    A0R  C36G C36G  -0.285000       12.0110           0
      41 GEM  1    A0R  H1G  H1G    0.147000        1.0080           0
      42 GEM  1    A0R  H2G  H2G    0.149000        1.0080           0
      43 GEM  1    A0R  H3G  H3G   -0.015000        1.0080           0
      44 GEM  1    A0R  H4G  H4G   -0.011000        1.0080           0
      45 GEM  1    A0R  H5G  H5G   -0.009000        1.0080           0
      46 GEM  1    A0R  H6G  H6G   -0.013000        1.0080           0
      47 GEM  1    A0R  H7G  H7G   -0.034000        1.0080           0
      48 GEM  1    A0R  H8G  H8G   -0.032000        1.0080           0
      49 GEM  1    A0R  H9G  H9G   -0.039000        1.0080           0
      50 GEM  1    A0R  H10G H10G  -0.040000        1.0080           0
      51 GEM  1    A0R  H11G H11G  -0.044000        1.0080           0
      52 GEM  1    A0R  H12G H12G  -0.043000        1.0080           0
      53 GEM  1    A0R  H13G H13G  -0.002000        1.0080           0
      54 GEM  1    A0R  H14G H14G   0.000000        1.0080           0
      55 GEM  1    A0R  H15G H15G  -0.004000        1.0080           0
      56 GEM  1    A0R  H16G H16G  -0.002000        1.0080           0
      57 GEM  1    A0R  H17G H17G  -0.017000        1.0080           0
      58 GEM  1    A0R  H18G H18G  -0.017000        1.0080           0
      59 GEM  1    A0R  H19G H19G   0.157000        1.0080           0
      60 GEM  1    A0R  H20G H20G   0.151000        1.0080           0
      61 GEM  1    A0R  H21G H21G   0.237000        1.0080           0
      62 GEM  1    A0R  H22G H22G   0.228000        1.0080           0
      63 GEM  1    A0R  H23G H23G   0.244000        1.0080           0
      64 GEM  1    A0R  H24G H24G   0.224000        1.0080           0
      65 GEM  1    A0R  H25G H25G   0.185000        1.0080           0
      66 GEM  1    A0R  H26G H26G   0.239000        1.0080           0
      67 GEM  1    A0R  H27G H27G   0.240000        1.0080           0
      68 GEM  1    A0R  H28G H28G   0.181000        1.0080           0
      69 GEM  1    A0R  H29G H29G   0.378000        1.0080           0
      70 GEM  1    A0R  H30G H30G   0.369000        1.0080           0
      71 GEM  1    A0R  H31G H31G   0.078000        1.0080           0
      72 GEM  1    A0R  H32G H32G   0.078000        1.0080           0
      73 GEM  1    A0R  H33G H33G   0.029000        1.0080           0
      74 GEM  1    A0R  H34G H34G   0.027000        1.0080           0
      75 GEM  1    A0R  H35G H35G  -0.002000        1.0080           0
      76 GEM  1    A0R  H36G H36G  -0.004000        1.0080           0
      77 GEM  1    A0R  H37G H37G  -0.040000        1.0080           0
      78 GEM  1    A0R  H38G H38G  -0.042000        1.0080           0
      79 GEM  1    A0R  H39G H39G  -0.025000        1.0080           0
      80 GEM  1    A0R  H40G H40G  -0.027000        1.0080           0
      81 GEM  1    A0R  H41G H41G  -0.006000        1.0080           0
      82 GEM  1    A0R  H42G H42G  -0.008000        1.0080           0
      83 GEM  1    A0R  H43G H43G  -0.054000        1.0080           0
      84 GEM  1    A0R  H44G H44G  -0.056000        1.0080           0
      85 GEM  1    A0R  H45G H45G   0.051000        1.0080           0
      86 GEM  1    A0R  H46G H46G   0.051000        1.0080           0
      87 GEM  1    A0R  H47G H47G   0.071000        1.0080           0
      88 GEM  1    A0R  H48G H48G   0.077000        1.0080           0
      89 GEM  1    A0R  H49G H49G   0.034000        1.0080           0
      90 GEM  1    A0R  H50G H50G   0.031000        1.0080           0
      91 GEM  1    A0R  H51G H51G   0.001000        1.0080           0
      92 GEM  1    A0R  H52G H52G   0.001000        1.0080           0
      93 GEM  1    A0R  H53G H53G  -0.053000        1.0080           0
      94 GEM  1    A0R  H54G H54G  -0.052000        1.0080           0
      95 GEM  1    A0R  H55G H55G  -0.019000        1.0080           0
      96 GEM  1    A0R  H56G H56G  -0.021000        1.0080           0
      97 GEM  1    A0R  H57G H57G  -0.012000        1.0080           0
      98 GEM  1    A0R  H58G H58G  -0.012000        1.0080           0
      99 GEM  1    A0R  H59G H59G  -0.053000        1.0080           0
     100 GEM  1    A0R  H60G H60G  -0.054000        1.0080           0
     101 GEM  1    A0R  H61G H61G   0.055000        1.0080           0
     102 GEM  1    A0R  H62G H62G   0.055000        1.0080           0
     103 GEM  1    A0R  H63G H63G   0.055000        1.0080           0
     104 GEM  1    A0R  H64G H64G   0.061000        1.0080           0
     105 GEM  1    A0R  C37G C37G  -0.066000       12.0110           0
     106 GEM  1    A0R  C38G C38G   0.104000       12.0110           0
     107 GEM  1    A0R  C39G C39G   0.109000       12.0110           0
     108 GEM  1    A0R  C40G C40G   0.035000       12.0110           0
     109 GEM  1    A0R  H65G H65G  -0.003000        1.0080           0
     110 GEM  1    A0R  H66G H66G  -0.001000        1.0080           0
     111 GEM  1    A0R  H67G H67G  -0.039000        1.0080           0
     112 GEM  1    A0R  H68G H68G  -0.039000        1.0080           0
     113 GEM  1    A0R  H69G H69G  -0.039000        1.0080           0
     114 GEM  1    A0R  H70G H70G  -0.039000        1.0080           0
     115 GEM  1    A0R  H71G H71G  -0.027000        1.0080           0
     116 GEM  1    A0R  H72G H72G  -0.029000        1.0080           0

     117 !NBOND: bonds
       1       2       1      11       1      41       1      42
       2       3       2      43       2      44       3      45
       3      46       3     105       4       5       4      47
       4      48       4     108       5       6       5      49
       5      50       6       7       6      51       6      52
       7       8       7      53       7      54       8       9
       8      55       8      56       9      10       9      57
       9      58      10      12      10      59      10      60
      11      13      11      14      12      15      12      16
      13      17      13      61      14      18      14      62
      15      20      15      63      16      19      16      64
      17      21      17      65      18      21      18      66
      19      22      19      67      20      22      20      68
      21      23      22      24      23      25      23      69
      24      33      24      70      25      26      25      71
      25      72      26      27      26      73      26      74
      27      28      27      75      27      76      28      29
      28      77      28      78      29      30      29      79
      29      80      30      31      30      81      30      82
      31      32      31      83      31      84      32      85
      32      86      32     103      33      34      33      87
      33      88      34      35      34      89      34      90
      35      36      35      91      35      92      36      37
      36      93      36      94      37      38      37      95
      37      96      38      39      38      97      38      98
      39      40      39      99      39     100      40     101
      40     102      40     104     105     106     105     109
     105     110     106     107     106     111     106     112
     107     108     107     113     107     114     108     115
     108     116

     222 !NTHETA: angles
       1       2       3       1       2      43       1       2      44
       1      11      13       1      11      14       2       1      11
       2       1      41       2       1      42       2       3      45
       2       3      46       2       3     105       3       2      43
       3       2      44       3     105     106       3     105     109
       3     105     110       4       5       6       4       5      49
       4       5      50       4     108     107       4     108     115
       4     108     116       5       4      47       5       4      48
       5       4     108       5       6       7       5       6      51
       5       6      52       6       5      49       6       5      50
       6       7       8       6       7      53       6       7      54
       7       6      51       7       6      52       7       8       9
       7       8      55       7       8      56       8       7      53
       8       7      54       8       9      10       8       9      57
       8       9      58       9       8      55       9       8      56
       9      10      12       9      10      59       9      10      60
      10       9      57      10       9      58      10      12      15
      10      12      16      11       1      41      11       1      42
      11      13      17      11      13      61      11      14      18
      11      14      62      12      10      59      12      10      60
      12      15      20      12      15      63      12      16      19
      12      16      64      13      11      14      13      17      21
      13      17      65      14      18      21      14      18      66
      15      12      16      15      20      22      15      20      68
      16      19      22      16      19      67      17      13      61
      17      21      18      17      21      23      18      14      62
      18      21      23      19      16      64      19      22      20
      19      22      24      20      15      63      20      22      24
      21      17      65      21      18      66      21      23      25
      21      23      69      22      19      67      22      20      68
      22      24      33      22      24      70      23      25      26
      23      25      71      23      25      72      24      33      34
      24      33      87      24      33      88      25      23      69
      25      26      27      25      26      73      25      26      74
      26      25      71      26      25      72      26      27      28
      26      27      75      26      27      76      27      26      73
      27      26      74      27      28      29      27      28      77
      27      28      78      28      27      75      28      27      76
      28      29      30      28      29      79      28      29      80
      29      28      77      29      28      78      29      30      31
      29      30      81      29      30      82      30      29      79
      30      29      80      30      31      32      30      31      83
      30      31      84      31      30      81      31      30      82
      31      32      85      31      32      86      31      32     103
      32      31      83      32      31      84      33      24      70
      33      34      35      33      34      89      33      34      90
      34      33      87      34      33      88      34      35      36
      34      35      91      34      35      92      35      34      89
      35      34      90      35      36      37      35      36      93
      35      36      94      36      35      91      36      35      92
      36      37      38      36      37      95      36      37      96
      37      36      93      37      36      94      37      38      39
      37      38      97      37      38      98      38      37      95
      38      37      96      38      39      40      38      39      99
      38      39     100      39      38      97      39      38      98
      39      40     101      39      40     102      39      40     104
      40      39      99      40      39     100      41       1      42
      43       2      44      45       3      46      45       3     105
      46       3     105      47       4      48      47       4     108
      48       4     108      49       5      50      51       6      52
      53       7      54      55       8      56      57       9      58
      59      10      60      71      25      72      73      26      74
      75      27      76      77      28      78      79      29      80
      81      30      82      83      31      84      85      32      86
      85      32     103      86      32     103      87      33      88
      89      34      90      91      35      92      93      36      94
      95      37      96      97      38      98      99      39     100
     101      40     102     101      40     104     102      40     104
     105     106     107     105     106     111     105     106     112
     106     105     109     106     105     110     106     107     108
     106     107     113     106     107     114     107     106     111
     107     106     112     107     108     115     107     108     116
     108     107     113     108     107     114     109     105     110
     111     106     112     113     107     114     115     108     116

     323 !NPHI: dihedrals
       1       2       3      45       1       2       3      46
       1       2       3     105       1      11      13      17
       1      11      13      61       1      11      14      18
       1      11      14      62       2       1      11      13
       2       1      11      14       2       3     105     106
       2       3     105     109       2       3     105     110
       3     105     106     107       3     105     106     111
       3     105     106     112       4       5       6       7
       4       5       6      51       4       5       6      52
       5       4     108     107       5       4     108     115
       5       4     108     116       5       6       7       8
       5       6       7      53       5       6       7      54
       6       7       8       9       6       7       8      55
       6       7       8      56       7       8       9      10
       7       8       9      57       7       8       9      58
       8       9      10      12       8       9      10      59
       8       9      10      60       9      10      12      15
       9      10      12      16      10      12      15      20
      10      12      15      63      10      12      16      19
      10      12      16      64      11       1       2       3
      11       1       2      43      11       1       2      44
      11      13      17      21      11      13      17      65
      11      14      18      21      11      14      18      66
      12      15      20      22      12      15      20      68
      12      16      19      22      12      16      19      67
      13      11      14      18      13      11      14      62
      13      17      21      18      13      17      21      23
      14      11      13      17      14      11      13      61
      14      18      21      17      14      18      21      23
      15      12      16      19      15      12      16      64
      15      20      22      19      15      20      22      24
      16      12      15      20      16      12      15      63
      16      19      22      20      16      19      22      24
      17      21      23      25      17      21      23      69
      18      21      23      25      18      21      23      69
      19      22      24      33      19      22      24      70
      20      22      24      33      20      22      24      70
      21      23      25      26      21      23      25      71
      21      23      25      72      22      24      33      34
      22      24      33      87      22      24      33      88
      23      25      26      27      23      25      26      73
      23      25      26      74      24      33      34      35
      24      33      34      89      24      33      34      90
      25      26      27      28      25      26      27      75
      25      26      27      76      26      27      28      29
      26      27      28      77      26      27      28      78
      27      28      29      30      27      28      29      79
      27      28      29      80      28      29      30      31
      28      29      30      81      28      29      30      82
      29      30      31      32      29      30      31      83
      29      30      31      84      30      31      32      85
      30      31      32      86      30      31      32     103
      33      34      35      36      33      34      35      91
      33      34      35      92      34      35      36      37
      34      35      36      93      34      35      36      94
      35      36      37      38      35      36      37      95
      35      36      37      96      36      37      38      39
      36      37      38      97      36      37      38      98
      37      38      39      40      37      38      39      99
      37      38      39     100      38      39      40     101
      38      39      40     102      38      39      40     104
      41       1       2       3      41       1       2      43
      41       1       2      44      41       1      11      13
      41       1      11      14      42       1       2       3
      42       1       2      43      42       1       2      44
      42       1      11      13      42       1      11      14
      43       2       3      45      43       2       3      46
      43       2       3     105      44       2       3      45
      44       2       3      46      44       2       3     105
      45       3     105     106      45       3     105     109
      45       3     105     110      46       3     105     106
      46       3     105     109      46       3     105     110
      47       4       5       6      47       4       5      49
      47       4       5      50      47       4     108     107
      47       4     108     115      47       4     108     116
      48       4       5       6      48       4       5      49
      48       4       5      50      48       4     108     107
      48       4     108     115      48       4     108     116
      49       5       6       7      49       5       6      51
      49       5       6      52      50       5       6       7
      50       5       6      51      50       5       6      52
      51       6       7       8      51       6       7      53
      51       6       7      54      52       6       7       8
      52       6       7      53      52       6       7      54
      53       7       8       9      53       7       8      55
      53       7       8      56      54       7       8       9
      54       7       8      55      54       7       8      56
      55       8       9      10      55       8       9      57
      55       8       9      58      56       8       9      10
      56       8       9      57      56       8       9      58
      57       9      10      12      57       9      10      59
      57       9      10      60      58       9      10      12
      58       9      10      59      58       9      10      60
      59      10      12      15      59      10      12      16
      60      10      12      15      60      10      12      16
      61      13      17      21      61      13      17      65
      62      14      18      21      62      14      18      66
      63      15      20      22      63      15      20      68
      64      16      19      22      64      16      19      67
      65      17      21      18      65      17      21      23
      66      18      21      17      66      18      21      23
      67      19      22      20      67      19      22      24
      68      20      22      19      68      20      22      24
      69      23      25      26      69      23      25      71
      69      23      25      72      70      24      33      34
      70      24      33      87      70      24      33      88
      71      25      26      27      71      25      26      73
      71      25      26      74      72      25      26      27
      72      25      26      73      72      25      26      74
      73      26      27      28      73      26      27      75
      73      26      27      76      74      26      27      28
      74      26      27      75      74      26      27      76
      75      27      28      29      75      27      28      77
      75      27      28      78      76      27      28      29
      76      27      28      77      76      27      28      78
      77      28      29      30      77      28      29      79
      77      28      29      80      78      28      29      30
      78      28      29      79      78      28      29      80
      79      29      30      31      79      29      30      81
      79      29      30      82      80      29      30      31
      80      29      30      81      80      29      30      82
      81      30      31      32      81      30      31      83
      81      30      31      84      82      30      31      32
      82      30      31      83      82      30      31      84
      83      31      32      85      83      31      32      86
      83      31      32     103      84      31      32      85
      84      31      32      86      84      31      32     103
      87      33      34      35      87      33      34      89
      87      33      34      90      88      33      34      35
      88      33      34      89      88      33      34      90
      89      34      35      36      89      34      35      91
      89      34      35      92      90      34      35      36
      90      34      35      91      90      34      35      92
      91      35      36      37      91      35      36      93
      91      35      36      94      92      35      36      37
      92      35      36      93      92      35      36      94
      93      36      37      38      93      36      37      95
      93      36      37      96      94      36      37      38
      94      36      37      95      94      36      37      96
      95      37      38      39      95      37      38      97
      95      37      38      98      96      37      38      39
      96      37      38      97      96      37      38      98
      97      38      39      40      97      38      39      99
      97      38      39     100      98      38      39      40
      98      38      39      99      98      38      39     100
      99      39      40     101      99      39      40     102
      99      39      40     104     100      39      40     101
     100      39      40     102     100      39      40     104
     105     106     107     108     105     106     107     113
     105     106     107     114     106     107     108       4
     106     107     108     115     106     107     108     116
     108       4       5       6     108       4       5      49
     108       4       5      50     109     105     106     107
     109     105     106     111     109     105     106     112
     110     105     106     107     110     105     106     111
     110     105     106     112     111     106     107     108
     111     106     107     113     111     106     107     114
     112     106     107     108     112     106     107     113
     112     106     107     114     113     107     108       4
     113     107     108     115     113     107     108     116
     114     107     108       4     114     107     108     115
     114     107     108     116

       0 !NIMPHI: impropers


       0 !NDON: donors


       0 !NACC: acceptors


       0 !NNB

       0       0       0       0       0       0       0       0
       0       0       0       0       0       0       0       0
       0       0       0       0       0       0       0       0
       0       0       0       0       0       0       0       0
       0       0       0       0       0       0       0       0
       0       0       0       0       0       0       0       0
       0       0       0       0       0       0       0       0
       0       0       0       0       0       0       0       0
       0       0       0       0       0       0       0       0
       0       0       0       0       0       0       0       0
       0       0       0       0       0       0       0       0
       0       0       0       0       0       0       0       0
       0       0       0       0       0       0       0       0
       0       0       0       0       0       0       0       0
       0       0       0       0

       1       0 !NGRP
       0       0       0
