# Supplementary material for: A Systematic Approach: Molecular Dynamics Study and Parametrisation of Gemini Type Cationic Surfactants
Source: Int J Mol Sci. 2021 Oct 10;22(20):10939. doi: 10.3390/ijms222010939 (PMC8536075; doi:10.3390/ijms222010939)
Supplement: Supplementary file 1 [file ijms-22-10939-s001.zip › Force_fields/Alk_4_00/Alk_4_00.par]

!>>>>>> Combined CHARMM All-Hydrogen Parameter File for <<<<<<<<<
!>>>>>>>>> CHARMM22 Proteins and CHARMM27 Lipids <<<<<<<<<<
!from
!>>>> CHARMM22 All-Hydrogen Parameter File for Proteins <<<<<<<<<<
!>>>>>>>>>>>>>>>>>>>>>> August 1999 <<<<<<<<<<<<<<<<<<<<<<<<<<<<<
!>>>>>>> Direct comments to Alexander D. MacKerell Jr. <<<<<<<<<
!>>>>>> 410-706-7442 or email: alex,mmiris.ab.umd.edu  <<<<<<<<<
!and !  \\\ CHARMM27 All-Hydrogen Lipid Parameter File ///////
!  \\\\\\\\\ Developmental /////////////////////////
!              Alexander D. MacKerell Jr.
!                     August 1999
! All comments to ADM jr.  email:alex,mmiris.ab.umd.edu
!              telephone: 410-706-7442
!


! +++++++++++++++++++++++++++++++++++++++++++++++++++++++++++++++++++++++++++++
! + Residue topologies/parameters generated by PARATOOL.                      +
! +                                                                           +
! + PARATOOL is an interactive tool for generation of force field parameters. +
! + and can be obtained free of charge from                                   +
! + http://bioinf.charite.de/biophys/paratool                                 +
! +                                                                           +
! + Author:                                                                   +
! + Jan Saam                                                                  +
! + Institute of Biochemistry                                                 +
! + Charite Berlin                                                            +
! + Germany                                                                   +
! + saam@charite.de                                                           +
! +                                                                           +
! + CITATION:                                                                 +
! + If you use PARATOOL or topologies/parameters generated by this program,   +
! + please cite the following work:                                           +
! + Saam, et al. (2006), ...                                                  +
! +++++++++++++++++++++++++++++++++++++++++++++++++++++++++++++++++++++++++++++


! Parameters for components A4A
! To be used in combination with:
! [DEFAULTDIR]/par_all27_prot_lipid_na.inp


BONDS
!
!V(bond) = Kb(b - b0)**2
!
!Kb: kcal/mole/A**2
!b0: A
!
!atom type   Kb         b0
!

C1G  C2G     286.514    1.5320
C1G  N1G     300.231    1.4846
C1G  H11G    313.736    1.1028
C1G  H12G    313.885    1.1028
C2G  C3G     287.086    1.5346
C2G  H13G    326.357    1.1020
C2G  H14G    326.468    1.1020
C3G  C4G     286.529    1.5320
C3G  H15G    326.383    1.1020
C3G  H16G    326.495    1.1020
C4G  N2G     301.501    1.4846
C4G  H17G    313.891    1.1028
C4G  H18G    313.805    1.1028
N1G  C10G    417.381    1.3614
N1G  C11G    418.018    1.3615
N2G  C5G     417.507    1.3615
N2G  C6G     418.430    1.3614
C5G  C9G     465.817    1.3712
C5G  H1G     360.212    1.0894
C6G  C7G     465.291    1.3715
C6G  H2G     360.340    1.0894
C7G  C8G     371.404    1.4227
C7G  H3G     358.307    1.0898
C8G  C9G     371.810    1.4228
C8G  N4G     536.302    1.3411
C9G  H4G     358.382    1.0898
C10G C14G    466.176    1.3711
C10G H5G     360.207    1.0894
C11G C12G    465.076    1.3716
C11G H6G     360.309    1.0894
C12G C13G    370.356    1.4228
C12G H7G     358.318    1.0898
C13G C14G    372.088    1.4227
C13G N3G     536.678    1.3411
C14G H8G     358.351    1.0898
N3G  H9G     420.590    1.0239
N3G  H19G    420.647    1.0239
N4G  H10G    420.582    1.0239
N4G  H20G    420.666    1.0239


ANGLES
!
!V(angle) = Ktheta(Theta - Theta0)**2
!
!V(Urey-Bradley) = Kub(S - S0)**2
!
!Ktheta: kcal/mole/rad**2
!Theta0: degrees
!Kub: kcal/mole/A**2 (Urey-Bradley)
!S0: A
!
!atom types        Ktheta    Theta0    Kub      S0
!

C2G  C1G  N1G      43.293    111.78
C2G  C1G  H11G     15.399    111.18
C2G  C1G  H12G     15.440    111.16
N1G  C1G  H11G     17.433    107.03
N1G  C1G  H12G     17.178    107.03
H11G C1G  H12G      6.169    108.45
C1G  C2G  C3G      36.413    111.00
C1G  C2G  H13G     13.692    109.29
C1G  C2G  H14G     13.708    109.27
C3G  C2G  H13G     13.183    109.87
C3G  C2G  H14G     13.325    109.95
H13G C2G  H14G      5.323    107.37
C2G  C3G  C4G      36.647    110.95
C2G  C3G  H15G     13.221    109.95
C2G  C3G  H16G     13.323    109.90
C4G  C3G  H15G     13.734    109.32
C4G  C3G  H16G     13.695    109.27
H15G C3G  H16G      5.333    107.37
C3G  C4G  N2G      43.551    111.82
C3G  C4G  H17G     15.470    111.13
C3G  C4G  H18G     15.430    111.19
N2G  C4G  H17G     17.247    106.98
N2G  C4G  H18G     17.473    107.06
H17G C4G  H18G      6.169    108.45
C1G  N1G  C10G     37.282    120.21
C1G  N1G  C11G     37.543    120.37
C10G N1G  C11G     26.765    119.37
C4G  N2G  C5G      37.384    120.26
C4G  N2G  C6G      37.451    120.31
C5G  N2G  C6G      26.869    119.37
N2G  C5G  C9G      25.772    121.88
N2G  C5G  H1G      27.323    115.94
C9G  C5G  H1G      24.619    122.18
N2G  C6G  C7G      25.797    121.87
N2G  C6G  H2G      27.343    115.95
C7G  C6G  H2G      24.582    122.18
C6G  C7G  C8G      24.306    119.97
C6G  C7G  H3G      23.595    119.49
C8G  C7G  H3G      23.496    120.54
C7G  C8G  C9G      24.556    116.94
C7G  C8G  N4G      38.175    121.56
C9G  C8G  N4G      38.221    121.50
C5G  C9G  C8G      24.343    119.97
C5G  C9G  H4G      23.569    119.51
C8G  C9G  H4G      23.531    120.52
N1G  C10G C14G     25.657    121.89
N1G  C10G H5G      27.315    115.95
C14G C10G H5G      24.613    122.17
N1G  C11G C12G     25.812    121.87
N1G  C11G H6G      27.357    115.95
C12G C11G H6G      24.585    122.18
C11G C12G C13G     24.280    119.96
C11G C12G H7G      23.577    119.49
C13G C12G H7G      23.507    120.55
C12G C13G C14G     24.586    116.94
C12G C13G N3G      38.073    121.58
C14G C13G N3G      38.066    121.47
C10G C14G C13G     24.349    119.97
C10G C14G H8G      23.578    119.51
C13G C14G H8G      23.537    120.52
C13G N3G  H9G      25.262    121.16
C13G N3G  H19G     25.235    121.10
H9G  N3G  H19G     21.967    117.74
C8G  N4G  H10G     25.289    121.16
C8G  N4G  H20G     25.245    121.10
H10G N4G  H20G     21.979    117.73


DIHEDRALS
!
!V(dihedral) = Kchi(1 + cos(n(chi) - delta))
!
!Kchi: kcal/mole
!n: multiplicity
!delta: degrees
!
!atom types             Kchi     n    delta
!

N1G  C1G  C2G  C3G      0.4817   3      0.00
N1G  C1G  C2G  H13G     0.5118   3      0.00
N1G  C1G  C2G  H14G     0.5170   3      0.00
H11G C1G  C2G  C3G      0.4913   3      0.00
H11G C1G  C2G  H13G     0.5393   3      0.00
H11G C1G  C2G  H14G     0.5030   3      0.00
H12G C1G  C2G  C3G      0.4878   3      0.00
H12G C1G  C2G  H13G     0.5031   3      0.00
H12G C1G  C2G  H14G     0.5385   3      0.00
C2G  C1G  N1G  C10G     0.0859   6      0.00
C2G  C1G  N1G  C11G     0.0852   6      0.00
H11G C1G  N1G  C10G     0.0972   6      0.00
H11G C1G  N1G  C11G     0.0988   6      0.00
H12G C1G  N1G  C10G     0.1000   6      0.00
H12G C1G  N1G  C11G     0.0970   6      0.00
C1G  C2G  C3G  C4G      0.4655   3      0.00
C1G  C2G  C3G  H15G     0.4708   3      0.00
C1G  C2G  C3G  H16G     0.4717   3      0.00
H13G C2G  C3G  C4G      0.4722   3      0.00
H13G C2G  C3G  H15G     0.4811   3      0.00
H13G C2G  C3G  H16G     0.5074   3      0.00
H14G C2G  C3G  C4G      0.4718   3      0.00
H14G C2G  C3G  H15G     0.5068   3      0.00
H14G C2G  C3G  H16G     0.4775   3      0.00
C2G  C3G  C4G  N2G      0.4961   3      0.00
C2G  C3G  C4G  H17G     0.4907   3      0.00
C2G  C3G  C4G  H18G     0.4913   3      0.00
H15G C3G  C4G  N2G      0.5172   3      0.00
H15G C3G  C4G  H17G     0.5042   3      0.00
H15G C3G  C4G  H18G     0.5384   3      0.00
H16G C3G  C4G  N2G      0.5225   3      0.00
H16G C3G  C4G  H17G     0.5393   3      0.00
H16G C3G  C4G  H18G     0.5038   3      0.00
C3G  C4G  N2G  C5G      0.0867   6      0.00
C3G  C4G  N2G  C6G      0.0855   6      0.00
H17G C4G  N2G  C5G      0.1005   6      0.00
H17G C4G  N2G  C6G      0.0972   6      0.00
H18G C4G  N2G  C5G      0.0974   6      0.00
H18G C4G  N2G  C6G      0.0992   6      0.00
C1G  N1G  C10G C14G     0.4420   2    180.00
C1G  N1G  C10G H5G      0.4342   2    180.00
C11G N1G  C10G C14G     0.5081   2    180.00
C11G N1G  C10G H5G      0.4683   2    180.00
C1G  N1G  C11G C12G     0.4367   2    180.00
C1G  N1G  C11G H6G      0.4325   2    180.00
C10G N1G  C11G C12G     0.5065   2    180.00
C10G N1G  C11G H6G      0.4682   2    180.00
C4G  N2G  C5G  C9G      0.4495   2    180.00
C4G  N2G  C5G  H1G      0.4359   2    180.00
C6G  N2G  C5G  C9G      0.5119   2    180.00
C6G  N2G  C5G  H1G      0.4684   2    180.00
C4G  N2G  C6G  C7G      0.4485   2    180.00
C4G  N2G  C6G  H2G      0.4371   2    180.00
C5G  N2G  C6G  C7G      0.5093   2    180.00
C5G  N2G  C6G  H2G      0.4683   2    180.00
N2G  C5G  C9G  C8G      0.6057   2    180.00
N2G  C5G  C9G  H4G      0.6289   2    180.00
H1G  C5G  C9G  C8G      0.5953   2    180.00
H1G  C5G  C9G  H4G      0.6526   2    180.00
N2G  C6G  C7G  C8G      0.6089   2    180.00
N2G  C6G  C7G  H3G      0.6260   2    180.00
H2G  C6G  C7G  C8G      0.5980   2    180.00
H2G  C6G  C7G  H3G      0.6523   2    180.00
C6G  C7G  C8G  C9G      0.4386   2    180.00
C6G  C7G  C8G  N4G      0.5140   2    180.00
H3G  C7G  C8G  C9G      0.4723   2    180.00
H3G  C7G  C8G  N4G      0.5862   2    180.00
C7G  C8G  C9G  C5G      0.4332   2    180.00
C7G  C8G  C9G  H4G      0.4727   2    180.00
N4G  C8G  C9G  C5G      0.5074   2    180.00
N4G  C8G  C9G  H4G      0.5867   2    180.00
C7G  C8G  N4G  H10G     0.4480   2    180.00
C7G  C8G  N4G  H20G     0.6032   2    180.00
C9G  C8G  N4G  H10G     0.6018   2    180.00
C9G  C8G  N4G  H20G     0.4498   2    180.00
N1G  C10G C14G C13G     0.6045   2    180.00
N1G  C10G C14G H8G      0.6261   2    180.00
H5G  C10G C14G C13G     0.5917   2    180.00
H5G  C10G C14G H8G      0.6523   2    180.00
N1G  C11G C12G C13G     0.6086   2    180.00
N1G  C11G C12G H7G      0.6241   2    180.00
H6G  C11G C12G C13G     0.5944   2    180.00
H6G  C11G C12G H7G      0.6522   2    180.00
C11G C12G C13G C14G     0.4331   2    180.00
C11G C12G C13G N3G      0.5045   2    180.00
H7G  C12G C13G C14G     0.4720   2    180.00
H7G  C12G C13G N3G      0.5843   2    180.00
C12G C13G C14G C10G     0.4279   2    180.00
C12G C13G C14G H8G      0.4724   2    180.00
N3G  C13G C14G C10G     0.4968   2    180.00
N3G  C13G C14G H8G      0.5852   2    180.00
C12G C13G N3G  H9G      0.4484   2    180.00
C12G C13G N3G  H19G     0.6036   2    180.00
C14G C13G N3G  H9G      0.6028   2    180.00
C14G C13G N3G  H19G     0.4496   2    180.00

IMPROPER
!
!V(improper) = Kpsi(psi - psi0)**2
!
!Kpsi: kcal/mole/rad**2
!psi0: degrees
!note that the second column of numbers (0) is ignored
!
!atom types             Kpsi        0  psi0
!


NONBONDED nbxmod  5 atom cdiel shift vatom vdistance vswitch -
cutnb 14.0 ctofnb 12.0 ctonnb 10.0 eps 1.0 e14fac 1.0 wmin 1.5
                !adm jr., 5/08/91, suggested cutoff scheme
!
!V(Lennard-Jones) = Eps(i,j)*[(Rmin(i,j)/r(i,j))**12 - 2(Rmin(i,j)/r(i,j))**6]
!
!epsilon [kcal/mole]: Eps(i,j) = sqrt(eps(i) * eps(j))
!Rmin/2  [A]:         Rmin(i,j) = Rmin/2(i) + Rmin/2(j)
!
!atom  ignored   epsilon     Rmin/2  ignored   eps,1-4     Rmin/2,1-4
!

C1G      0.0     -0.1050     1.9255    ! 
C2G      0.0     -0.1050     1.9255    ! 
C3G      0.0     -0.1050     1.9255    ! 
C4G      0.0     -0.1050     1.9255    ! 
N1G      0.0     -0.0690     1.8300    ! 
N2G      0.0     -0.0690     1.8300    ! 
C5G      0.0     -0.1050     1.9255    ! 
C6G      0.0     -0.1050     1.9255    ! 
C7G      0.0     -0.1050     1.9255    ! 
C8G      0.0     -0.1050     1.9255    ! 
C9G      0.0     -0.1050     1.9255    ! 
H1G      0.0     -0.0440     1.4430    ! 
H2G      0.0     -0.0440     1.4430    ! 
H3G      0.0     -0.0440     1.4430    ! 
H4G      0.0     -0.0440     1.4430    ! 
C10G     0.0     -0.1050     1.9255    ! 
C11G     0.0     -0.1050     1.9255    ! 
C12G     0.0     -0.1050     1.9255    ! 
C13G     0.0     -0.1050     1.9255    ! 
C14G     0.0     -0.1050     1.9255    ! 
H5G      0.0     -0.0440     1.4430    ! 
H6G      0.0     -0.0440     1.4430    ! 
H7G      0.0     -0.0440     1.4430    ! 
H8G      0.0     -0.0440     1.4430    ! 
N3G      0.0     -0.0690     1.8300    ! 
N4G      0.0     -0.0690     1.8300    ! 
H9G      0.0     -0.0440     1.4430    ! 
H10G     0.0     -0.0440     1.4430    ! 
H11G     0.0     -0.0440     1.4430    ! 
H12G     0.0     -0.0440     1.4430    ! 
H13G     0.0     -0.0440     1.4430    ! 
H14G     0.0     -0.0440     1.4430    ! 
H15G     0.0     -0.0440     1.4430    ! 
H16G     0.0     -0.0440     1.4430    ! 
H17G     0.0     -0.0440     1.4430    ! 
H18G     0.0     -0.0440     1.4430    ! 
H19G     0.0     -0.0440     1.4430    ! 
H20G     0.0     -0.0440     1.4430    ! 
END
