# Supplementary material for: A Systematic Approach: Molecular Dynamics Study and Parametrisation of Gemini Type Cationic Surfactants
Source: Int J Mol Sci. 2021 Oct 10;22(20):10939. doi: 10.3390/ijms222010939 (PMC8536075; doi:10.3390/ijms222010939)
Supplement: Supplementary file 1 [file ijms-22-10939-s001.zip › Force_fields/Alk_4_00/Alk_4_00.pdb]

REMARK original generated coordinate pdb file
ATOM      1  C1G A4A X   1      -4.675   3.265  -1.126  1.00  0.00      GEM  C
ATOM      2  C2G A4A X   1      -3.615   2.250  -1.568  1.00  0.00      GEM  C
ATOM      3  C3G A4A X   1      -2.888   1.651  -0.357  1.00  0.00      GEM  C
ATOM      4  C4G A4A X   1      -1.825   0.641  -0.801  1.00  0.00      GEM  C
ATOM      5  N1G A4A X   1      -5.396   3.849  -2.284  1.00  0.00      GEM  N
ATOM      6  N2G A4A X   1      -1.120   0.037   0.357  1.00  0.00      GEM  N
ATOM      7  C5G A4A X   1      -0.019   0.642   0.883  1.00  0.00      GEM  C
ATOM      8  C6G A4A X   1      -1.600  -1.097   0.938  1.00  0.00      GEM  C
ATOM      9  C7G A4A X   1      -1.001  -1.657   2.038  1.00  0.00      GEM  C
ATOM     10  C8G A4A X   1       0.154  -1.048   2.605  1.00  0.00      GEM  C
ATOM     11  C9G A4A X   1       0.630   0.138   1.980  1.00  0.00      GEM  C
ATOM     12  H1G A4A X   1       0.316   1.545   0.375  1.00  0.00      GEM  H
ATOM     13  H2G A4A X   1      -2.483  -1.534   0.474  1.00  0.00      GEM  H
ATOM     14  H3G A4A X   1      -1.413  -2.570   2.467  1.00  0.00      GEM  H
ATOM     15  H4G A4A X   1       1.512   0.650   2.364  1.00  0.00      GEM  H
ATOM     16 C10G A4A X   1      -6.505   3.235  -2.781  1.00  0.00      GEM  C
ATOM     17 C11G A4A X   1      -4.924   4.971  -2.895  1.00  0.00      GEM  C
ATOM     18 C12G A4A X   1      -5.538   5.510  -3.996  1.00  0.00      GEM  C
ATOM     19 C13G A4A X   1      -6.702   4.892  -4.534  1.00  0.00      GEM  C
ATOM     20 C14G A4A X   1      -7.170   3.718  -3.879  1.00  0.00      GEM  C
ATOM     21  H5G A4A X   1      -6.833   2.342  -2.251  1.00  0.00      GEM  H
ATOM     22  H6G A4A X   1      -4.033   5.416  -2.452  1.00  0.00      GEM  H
ATOM     23  H7G A4A X   1      -5.132   6.413  -4.449  1.00  0.00      GEM  H
ATOM     24  H8G A4A X   1      -8.058   3.201  -4.239  1.00  0.00      GEM  H
ATOM     25  N3G A4A X   1      -7.332   5.394  -5.606  1.00  0.00      GEM  N
ATOM     26  N4G A4A X   1       0.768  -1.571   3.676  1.00  0.00      GEM  N
ATOM     27  H9G A4A X   1      -6.992   6.239  -6.072  1.00  0.00      GEM  H
ATOM     28 H10G A4A X   1       0.422  -2.426   4.121  1.00  0.00      GEM  H
ATOM     29 H11G A4A X   1      -5.432   2.793  -0.478  1.00  0.00      GEM  H
ATOM     30 H12G A4A X   1      -4.217   4.103  -0.574  1.00  0.00      GEM  H
ATOM     31 H13G A4A X   1      -4.099   1.449  -2.149  1.00  0.00      GEM  H
ATOM     32 H14G A4A X   1      -2.891   2.748  -2.233  1.00  0.00      GEM  H
ATOM     33 H15G A4A X   1      -2.408   2.452   0.228  1.00  0.00      GEM  H
ATOM     34 H16G A4A X   1      -3.612   1.150   0.305  1.00  0.00      GEM  H
ATOM     35 H17G A4A X   1      -2.278  -0.188  -1.371  1.00  0.00      GEM  H
ATOM     36 H18G A4A X   1      -1.058   1.121  -1.432  1.00  0.00      GEM  H
ATOM     37 H19G A4A X   1      -8.170   4.944  -5.985  1.00  0.00      GEM  H
ATOM     38 H20G A4A X   1       1.599  -1.129   4.078  1.00  0.00      GEM  H
END
