# Supplementary material for: A Systematic Approach: Molecular Dynamics Study and Parametrisation of Gemini Type Cationic Surfactants
Source: Int J Mol Sci. 2021 Oct 10;22(20):10939. doi: 10.3390/ijms222010939 (PMC8536075; doi:10.3390/ijms222010939)
Supplement: Supplementary file 1 [file ijms-22-10939-s001.zip › Force_fields/Alk_4_00/Alk_4_00.psf]

PSF

       4 !NTITLE
 REMARKS original generated structure x-plor psf file
 REMARKS topology D:/Dokumenty/do_VMD/FF/Batch5_OK/Alk_4_00.top 
 REMARKS topology D:/Dokumenty/do_VMD/top_all36_lipid.rtf 
 REMARKS segment GEM { first NONE; last NONE; auto none  }

      38 !NATOM
       1 GEM  1    A4A  C1G  C1G   -0.429000       12.0110           0
       2 GEM  1    A4A  C2G  C2G    0.213000       12.0110           0
       3 GEM  1    A4A  C3G  C3G    0.168000       12.0110           0
       4 GEM  1    A4A  C4G  C4G   -0.436000       12.0110           0
       5 GEM  1    A4A  N1G  N1G    0.261000       14.0070           0
       6 GEM  1    A4A  N2G  N2G    0.233000       14.0070           0
       7 GEM  1    A4A  C5G  C5G   -0.084000       12.0110           0
       8 GEM  1    A4A  C6G  C6G   -0.070000       12.0110           0
       9 GEM  1    A4A  C7G  C7G   -0.418000       12.0110           0
      10 GEM  1    A4A  C8G  C8G    0.746000       12.0110           0
      11 GEM  1    A4A  C9G  C9G   -0.416000       12.0110           0
      12 GEM  1    A4A  H1G  H1G    0.234000        1.0080           0
      13 GEM  1    A4A  H2G  H2G    0.229000        1.0080           0
      14 GEM  1    A4A  H3G  H3G    0.238000        1.0080           0
      15 GEM  1    A4A  H4G  H4G    0.238000        1.0080           0
      16 GEM  1    A4A  C10G C10G  -0.086000       12.0110           0
      17 GEM  1    A4A  C11G C11G  -0.075000       12.0110           0
      18 GEM  1    A4A  C12G C12G  -0.444000       12.0110           0
      19 GEM  1    A4A  C13G C13G   0.774000       12.0110           0
      20 GEM  1    A4A  C14G C14G  -0.437000       12.0110           0
      21 GEM  1    A4A  H5G  H5G    0.233000        1.0080           0
      22 GEM  1    A4A  H6G  H6G    0.231000        1.0080           0
      23 GEM  1    A4A  H7G  H7G    0.244000        1.0080           0
      24 GEM  1    A4A  H8G  H8G    0.243000        1.0080           0
      25 GEM  1    A4A  N3G  N3G   -1.072000       14.0070           0
      26 GEM  1    A4A  N4G  N4G   -1.066000       14.0070           0
      27 GEM  1    A4A  H9G  H9G    0.507000        1.0080           0
      28 GEM  1    A4A  H10G H10G   0.507000        1.0080           0
      29 GEM  1    A4A  H11G H11G   0.172000        1.0080           0
      30 GEM  1    A4A  H12G H12G   0.172000        1.0080           0
      31 GEM  1    A4A  H13G H13G  -0.002000        1.0080           0
      32 GEM  1    A4A  H14G H14G  -0.004000        1.0080           0
      33 GEM  1    A4A  H15G H15G   0.011000        1.0080           0
      34 GEM  1    A4A  H16G H16G   0.009000        1.0080           0
      35 GEM  1    A4A  H17G H17G   0.181000        1.0080           0
      36 GEM  1    A4A  H18G H18G   0.182000        1.0080           0
      37 GEM  1    A4A  H19G H19G   0.507000        1.0080           0
      38 GEM  1    A4A  H20G H20G   0.508000        1.0080           0

      39 !NBOND: bonds
       1       2       1       5       1      29       1      30
       2       3       2      31       2      32       3       4
       3      33       3      34       4       6       4      35
       4      36       5      16       5      17       6       7
       6       8       7      11       7      12       8       9
       8      13       9      10       9      14      10      11
      10      26      11      15      16      20      16      21
      17      18      17      22      18      19      18      23
      19      20      19      25      20      24      25      27
      25      37      26      28      26      38

      66 !NTHETA: angles
       1       2       3       1       2      31       1       2      32
       1       5      16       1       5      17       2       1       5
       2       1      29       2       1      30       2       3       4
       2       3      33       2       3      34       3       2      31
       3       2      32       3       4       6       3       4      35
       3       4      36       4       3      33       4       3      34
       4       6       7       4       6       8       5       1      29
       5       1      30       5      16      20       5      16      21
       5      17      18       5      17      22       6       4      35
       6       4      36       6       7      11       6       7      12
       6       8       9       6       8      13       7       6       8
       7      11      10       7      11      15       8       9      10
       8       9      14       9       8      13       9      10      11
       9      10      26      10       9      14      10      11      15
      10      26      28      10      26      38      11       7      12
      11      10      26      16       5      17      16      20      19
      16      20      24      17      18      19      17      18      23
      18      17      22      18      19      20      18      19      25
      19      18      23      19      20      24      19      25      27
      19      25      37      20      16      21      20      19      25
      27      25      37      28      26      38      29       1      30
      31       2      32      33       3      34      35       4      36

      95 !NPHI: dihedrals
       1       2       3       4       1       2       3      33
       1       2       3      34       1       5      16      20
       1       5      16      21       1       5      17      18
       1       5      17      22       2       1       5      16
       2       1       5      17       2       3       4       6
       2       3       4      35       2       3       4      36
       3       4       6       7       3       4       6       8
       4       6       7      11       4       6       7      12
       4       6       8       9       4       6       8      13
       5       1       2       3       5       1       2      31
       5       1       2      32       5      16      20      19
       5      16      20      24       5      17      18      19
       5      17      18      23       6       7      11      10
       6       7      11      15       6       8       9      10
       6       8       9      14       7       6       8       9
       7       6       8      13       8       6       7      11
       8       6       7      12       8       9      10      11
       8       9      10      26       9      10      11       7
       9      10      11      15       9      10      26      28
       9      10      26      38      11      10      26      28
      11      10      26      38      12       7      11      10
      12       7      11      15      13       8       9      10
      13       8       9      14      14       9      10      11
      14       9      10      26      16       5      17      18
      16       5      17      22      17       5      16      20
      17       5      16      21      17      18      19      20
      17      18      19      25      18      19      20      16
      18      19      20      24      18      19      25      27
      18      19      25      37      20      19      25      27
      20      19      25      37      21      16      20      19
      21      16      20      24      22      17      18      19
      22      17      18      23      23      18      19      20
      23      18      19      25      25      19      20      16
      25      19      20      24      26      10      11       7
      26      10      11      15      29       1       2       3
      29       1       2      31      29       1       2      32
      29       1       5      16      29       1       5      17
      30       1       2       3      30       1       2      31
      30       1       2      32      30       1       5      16
      30       1       5      17      31       2       3       4
      31       2       3      33      31       2       3      34
      32       2       3       4      32       2       3      33
      32       2       3      34      33       3       4       6
      33       3       4      35      33       3       4      36
      34       3       4       6      34       3       4      35
      34       3       4      36      35       4       6       7
      35       4       6       8      36       4       6       7
      36       4       6       8

       0 !NIMPHI: impropers


       0 !NDON: donors


       0 !NACC: acceptors


       0 !NNB

       0       0       0       0       0       0       0       0
       0       0       0       0       0       0       0       0
       0       0       0       0       0       0       0       0
       0       0       0       0       0       0       0       0
       0       0       0       0       0       0

       1       0 !NGRP
       0       0       0
