# Supplementary material for: A Systematic Approach: Molecular Dynamics Study and Parametrisation of Gemini Type Cationic Surfactants
Source: Int J Mol Sci. 2021 Oct 10;22(20):10939. doi: 10.3390/ijms222010939 (PMC8536075; doi:10.3390/ijms222010939)
Supplement: Supplementary file 1 [file ijms-22-10939-s001.zip › Force_fields/Alk_4_06/Alk_4_06.par]

!>>>>>> Combined CHARMM All-Hydrogen Parameter File for <<<<<<<<<
!>>>>>>>>> CHARMM22 Proteins and CHARMM27 Lipids <<<<<<<<<<
!from
!>>>> CHARMM22 All-Hydrogen Parameter File for Proteins <<<<<<<<<<
!>>>>>>>>>>>>>>>>>>>>>> August 1999 <<<<<<<<<<<<<<<<<<<<<<<<<<<<<
!>>>>>>> Direct comments to Alexander D. MacKerell Jr. <<<<<<<<<
!>>>>>> 410-706-7442 or email: alex,mmiris.ab.umd.edu  <<<<<<<<<
!and !  \\\ CHARMM27 All-Hydrogen Lipid Parameter File ///////
!  \\\\\\\\\ Developmental /////////////////////////
!              Alexander D. MacKerell Jr.
!                     August 1999
! All comments to ADM jr.  email:alex,mmiris.ab.umd.edu
!              telephone: 410-706-7442
!


! +++++++++++++++++++++++++++++++++++++++++++++++++++++++++++++++++++++++++++++
! + Residue topologies/parameters generated by PARATOOL.                      +
! +                                                                           +
! + PARATOOL is an interactive tool for generation of force field parameters. +
! + and can be obtained free of charge from                                   +
! + http://bioinf.charite.de/biophys/paratool                                 +
! +                                                                           +
! + Author:                                                                   +
! + Jan Saam                                                                  +
! + Institute of Biochemistry                                                 +
! + Charite Berlin                                                            +
! + Germany                                                                   +
! + saam@charite.de                                                           +
! +                                                                           +
! + CITATION:                                                                 +
! + If you use PARATOOL or topologies/parameters generated by this program,   +
! + please cite the following work:                                           +
! + Saam, et al. (2006), ...                                                  +
! +++++++++++++++++++++++++++++++++++++++++++++++++++++++++++++++++++++++++++++


! Parameters for components A4B
! To be used in combination with:
! [DEFAULTDIR]/par_all27_prot_lipid_na.inp


BONDS
!
!V(bond) = Kb(b - b0)**2
!
!Kb: kcal/mole/A**2
!b0: A
!
!atom type   Kb         b0
!

C1G  C2G     285.814    1.5322
C1G  N1G     302.271    1.4830
C1G  H11G    313.617    1.1029
C1G  H12G    314.303    1.1026
C2G  C3G     287.532    1.5345
C2G  H13G    326.338    1.1020
C2G  H14G    326.576    1.1019
C3G  C4G     285.938    1.5322
C3G  H15G    326.405    1.1020
C3G  H16G    326.508    1.1020
C4G  N2G     302.141    1.4832
C4G  H17G    314.053    1.1028
C4G  H18G    313.863    1.1028
N1G  C10G    411.442    1.3643
N1G  C11G    420.405    1.3604
N2G  C5G     421.186    1.3599
N2G  C6G     410.738    1.3649
C5G  C9G     463.993    1.3726
C5G  H1G     360.190    1.0894
C6G  C7G     474.413    1.3683
C6G  H2G     360.652    1.0892
C7G  C8G     363.128    1.4280
C7G  H3G     358.117    1.0899
C8G  C9G     366.898    1.4267
C8G  N4G     546.183    1.3384
C9G  H4G     365.057    1.0872
C10G C14G    474.044    1.3683
C10G H5G     360.544    1.0893
C11G C12G    465.163    1.3721
C11G H6G     360.303    1.0894
C12G C13G    365.439    1.4268
C12G H7G     365.072    1.0871
C13G C14G    361.564    1.4286
C13G N3G     541.823    1.3402
C14G H8G     358.026    1.0899
N3G  H9G     364.049    1.0342
N3G  C15G    327.308    1.4652
N4G  H10G    360.859    1.0350
N4G  C21G    325.541    1.4665
C15G C16G    278.353    1.5367
C15G H19G    312.021    1.1038
C15G H20G    314.687    1.1027
C16G C17G    285.634    1.5348
C16G H21G    326.309    1.1020
C16G H22G    326.361    1.1020
C17G C18G    286.026    1.5353
C17G H23G    333.288    1.1012
C17G H24G    333.361    1.1012
C18G C19G    285.948    1.5352
C18G H25G    333.059    1.1013
C18G H26G    332.943    1.1013
C19G C20G    290.451    1.5339
C19G H27G    334.548    1.1005
C19G H28G    334.601    1.1005
C20G H29G    343.551    1.0983
C20G H30G    343.522    1.0983
C20G H31G    345.545    1.0974
C21G C22G    294.753    1.5289
C21G H32G    304.340    1.1067
C21G H33G    304.862    1.1065
C22G C23G    287.743    1.5346
C22G H34G    325.077    1.1026
C22G H35G    325.245    1.1026
C23G C24G    286.715    1.5351
C23G H36G    334.000    1.1009
C23G H37G    334.015    1.1009
C24G C25G    286.278    1.5351
C24G H38G    333.078    1.1013
C24G H39G    333.096    1.1013
C25G C26G    290.589    1.5339
C25G H40G    334.569    1.1005
C25G H41G    334.589    1.1005
C26G H42G    343.561    1.0983
C26G H43G    343.579    1.0983
C26G H44G    345.570    1.0974


ANGLES
!
!V(angle) = Ktheta(Theta - Theta0)**2
!
!V(Urey-Bradley) = Kub(S - S0)**2
!
!Ktheta: kcal/mole/rad**2
!Theta0: degrees
!Kub: kcal/mole/A**2 (Urey-Bradley)
!S0: A
!
!atom types        Ktheta    Theta0    Kub      S0
!

C2G  C1G  N1G      42.907    111.86
C2G  C1G  H11G     15.530    111.08
C2G  C1G  H12G     15.410    111.12
N1G  C1G  H11G     17.426    107.13
N1G  C1G  H12G     17.332    107.06
H11G C1G  H12G      6.159    108.39
C1G  C2G  C3G      36.485    111.04
C1G  C2G  H13G     13.681    109.28
C1G  C2G  H14G     13.689    109.27
C3G  C2G  H13G     13.257    109.89
C3G  C2G  H14G     13.439    109.93
H13G C2G  H14G      5.322    107.35
C2G  C3G  C4G      36.545    111.05
C2G  C3G  H15G     13.431    109.93
C2G  C3G  H16G     13.291    109.90
C4G  C3G  H15G     13.727    109.24
C4G  C3G  H16G     13.658    109.31
H15G C3G  H16G      5.323    107.35
C3G  C4G  N2G      43.123    111.85
C3G  C4G  H17G     15.404    111.10
C3G  C4G  H18G     15.488    111.12
N2G  C4G  H17G     17.293    107.10
N2G  C4G  H18G     17.444    107.08
H17G C4G  H18G      6.163    108.40
C1G  N1G  C10G     38.871    120.28
C1G  N1G  C11G     38.983    120.54
C10G N1G  C11G     26.632    119.12
C4G  N2G  C5G      39.164    120.42
C4G  N2G  C6G      39.056    120.30
C5G  N2G  C6G      26.639    119.22
N2G  C5G  C9G      25.841    122.20
N2G  C5G  H1G      27.433    115.86
C9G  C5G  H1G      24.687    121.94
N2G  C6G  C7G      25.628    121.82
N2G  C6G  H2G      27.264    115.91
C7G  C6G  H2G      24.523    122.27
C6G  C7G  C8G      24.651    120.33
C6G  C7G  H3G      23.667    119.43
C8G  C7G  H3G      23.576    120.23
C7G  C8G  C9G      24.965    116.52
C7G  C8G  N4G      44.150    120.82
C9G  C8G  N4G      46.281    122.66
C5G  C9G  C8G      24.290    119.91
C5G  C9G  H4G      24.159    118.79
C8G  C9G  H4G      23.758    121.30
N1G  C10G C14G     25.647    121.82
N1G  C10G H5G      27.259    115.94
C14G C10G H5G      24.518    122.24
N1G  C11G C12G     25.808    122.27
N1G  C11G H6G      27.419    115.85
C12G C11G H6G      24.700    121.88
C11G C12G C13G     24.346    120.00
C11G C12G H7G      24.268    118.59
C13G C12G H7G      23.734    121.41
C12G C13G C14G     25.072    116.33
C12G C13G N3G      46.845    123.34
C14G C13G N3G      44.621    120.33
C10G C14G C13G     24.643    120.47
C10G C14G H8G      23.723    119.38
C13G C14G H8G      23.642    120.15
C13G N3G  H9G      31.705    116.89
C13G N3G  C15G     42.948    126.25
H9G  N3G  C15G     29.285    116.66
C8G  N4G  H10G     31.564    117.45
C8G  N4G  C21G     41.951    125.02
H10G N4G  C21G     29.775    117.53
N3G  C15G C16G     42.530    113.17
N3G  C15G H19G     17.747    108.90
N3G  C15G H20G     16.635    106.46
C16G C15G H19G     16.139    110.63
C16G C15G H20G     16.081    110.12
H19G C15G H20G      6.066    107.31
C15G C16G C17G     36.849    112.09
C15G C16G H21G     13.692    108.88
C15G C16G H22G     13.863    109.32
C17G C16G H21G     13.363    109.78
C17G C16G H22G     13.505    109.68
H21G C16G H22G      5.275    106.94
C16G C17G C18G     37.476    113.20
C16G C17G H23G     14.011    109.32
C16G C17G H24G     14.017    109.33
C18G C17G H23G     14.001    109.21
C18G C17G H24G     14.008    109.22
H23G C17G H24G      5.269    106.32
C17G C18G C19G     37.627    113.54
C17G C18G H25G     14.078    109.24
C17G C18G H26G     14.060    109.24
C19G C18G H25G     14.052    109.16
C19G C18G H26G     14.054    109.15
H25G C18G H26G      5.249    106.27
C18G C19G C20G     37.750    113.19
C18G C19G H27G     14.041    109.19
C18G C19G H28G     14.041    109.19
C20G C19G H27G     14.002    109.39
C20G C19G H28G     14.001    109.39
H27G C19G H28G      5.278    106.26
C19G C20G H29G     29.778    111.12
C19G C20G H30G     29.779    111.12
C19G C20G H31G     29.225    111.41
H29G C20G H30G     15.044    107.60
H29G C20G H31G     15.042    107.71
H30G C20G H31G     15.043    107.71
N4G  C21G C22G     45.601    110.56
N4G  C21G H32G     16.602    109.11
N4G  C21G H33G     16.597    109.07
C22G C21G H32G     15.986    110.22
C22G C21G H33G     16.071    110.21
H32G C21G H33G      6.333    107.60
C21G C22G C23G     38.034    112.05
C21G C22G H34G     13.928    109.21
C21G C22G H35G     13.914    109.22
C23G C22G H34G     13.612    109.58
C23G C22G H35G     13.612    109.60
H34G C22G H35G      5.314    107.04
C22G C23G C24G     37.961    113.18
C22G C23G H36G     14.116    109.32
C22G C23G H37G     14.089    109.32
C24G C23G H36G     14.043    109.21
C24G C23G H37G     14.045    109.21
H36G C23G H37G      5.282    106.38
C23G C24G C25G     37.791    113.42
C23G C24G H38G     14.082    109.27
C23G C24G H39G     14.066    109.27
C25G C24G H38G     14.039    109.17
C25G C24G H39G     14.051    109.17
H38G C24G H39G      5.261    106.30
C24G C25G C26G     37.747    113.21
C24G C25G H40G     14.056    109.18
C24G C25G H41G     14.055    109.18
C26G C25G H40G     14.008    109.39
C26G C25G H41G     14.004    109.39
H40G C25G H41G      5.276    106.26
C25G C26G H42G     29.802    111.12
C25G C26G H43G     29.789    111.12
C25G C26G H44G     29.230    111.40
H42G C26G H43G     15.046    107.60
H42G C26G H44G     15.045    107.71
H43G C26G H44G     15.043    107.71


DIHEDRALS
!
!V(dihedral) = Kchi(1 + cos(n(chi) - delta))
!
!Kchi: kcal/mole
!n: multiplicity
!delta: degrees
!
!atom types             Kchi     n    delta
!

N1G  C1G  C2G  C3G      0.5468   3      0.00
N1G  C1G  C2G  H13G     0.5277   3      0.00
N1G  C1G  C2G  H14G     0.5343   3      0.00
H11G C1G  C2G  C3G      0.5049   3      0.00
H11G C1G  C2G  H13G     0.5380   3      0.00
H11G C1G  C2G  H14G     0.4993   3      0.00
H12G C1G  C2G  C3G      0.4954   3      0.00
H12G C1G  C2G  H13G     0.5026   3      0.00
H12G C1G  C2G  H14G     0.5390   3      0.00
C2G  C1G  N1G  C10G     0.0874   6      0.00
C2G  C1G  N1G  C11G     0.0889   6      0.00
H11G C1G  N1G  C10G     0.0981   6    144.35
H11G C1G  N1G  C11G     0.0996   6      0.00
H12G C1G  N1G  C10G     0.0996   6      0.00
H12G C1G  N1G  C11G     0.0968   6      0.00
C1G  C2G  C3G  C4G      0.4774   3      0.00
C1G  C2G  C3G  H15G     0.4744   3      0.00
C1G  C2G  C3G  H16G     0.4706   3      0.00
H13G C2G  C3G  C4G      0.4714   3      0.00
H13G C2G  C3G  H15G     0.5088   3      0.00
H13G C2G  C3G  H16G     0.4821   3      0.00
H14G C2G  C3G  C4G      0.4737   3      0.00
H14G C2G  C3G  H15G     0.4777   3      0.00
H14G C2G  C3G  H16G     0.5075   3      0.00
C2G  C3G  C4G  N2G      0.5477   3      0.00
C2G  C3G  C4G  H17G     0.4985   3      0.00
C2G  C3G  C4G  H18G     0.5061   3      0.00
H15G C3G  C4G  N2G      0.5331   3      0.00
H15G C3G  C4G  H17G     0.5382   3      0.00
H15G C3G  C4G  H18G     0.5013   3      0.00
H16G C3G  C4G  N2G      0.5279   3      0.00
H16G C3G  C4G  H17G     0.5018   3      0.00
H16G C3G  C4G  H18G     0.5385   3      0.00
C3G  C4G  N2G  C5G      0.0861   6      0.00
C3G  C4G  N2G  C6G      0.0854   6      0.00
H17G C4G  N2G  C5G      0.0971   6      0.00
H17G C4G  N2G  C6G      0.0996   6      0.00
H18G C4G  N2G  C5G      0.0993   6      0.00
H18G C4G  N2G  C6G      0.0974   6      0.00
C1G  N1G  C10G C14G     0.4311   2    180.00
C1G  N1G  C10G H5G      0.4239   2    180.00
C11G N1G  C10G C14G     0.4982   2    180.00
C11G N1G  C10G H5G      0.4583   2    180.00
C1G  N1G  C11G C12G     0.4366   2    180.00
C1G  N1G  C11G H6G      0.4277   2    180.00
C10G N1G  C11G C12G     0.5046   2    180.00
C10G N1G  C11G H6G      0.4663   2    180.00
C4G  N2G  C5G  C9G      0.4352   2    180.00
C4G  N2G  C5G  H1G      0.4317   2    180.00
C6G  N2G  C5G  C9G      0.5017   2    180.00
C6G  N2G  C5G  H1G      0.4667   2    180.00
C4G  N2G  C6G  C7G      0.4356   2    180.00
C4G  N2G  C6G  H2G      0.4235   2    180.00
C5G  N2G  C6G  C7G      0.5006   2    180.00
C5G  N2G  C6G  H2G      0.4580   2    180.00
N2G  C5G  C9G  C8G      0.6048   2    180.00
N2G  C5G  C9G  H4G      0.6184   2    180.00
H1G  C5G  C9G  C8G      0.5907   2    180.00
H1G  C5G  C9G  H4G      0.6461   2    180.00
N2G  C6G  C7G  C8G      0.5959   2    180.00
N2G  C6G  C7G  H3G      0.6272   2    180.00
H2G  C6G  C7G  C8G      0.5936   2    180.00
H2G  C6G  C7G  H3G      0.6507   2    180.00
C6G  C7G  C8G  C9G      0.4211   2    180.00
C6G  C7G  C8G  N4G      0.4859   2    180.00
H3G  C7G  C8G  C9G      0.4638   2    180.00
H3G  C7G  C8G  N4G      0.5721   2    180.00
C7G  C8G  C9G  C5G      0.4273   2    180.00
C7G  C8G  C9G  H4G      0.4689   2    180.00
N4G  C8G  C9G  C5G      0.5042   2    180.00
N4G  C8G  C9G  H4G      0.5575   2    180.00
C7G  C8G  N4G  H10G     0.4953   2    180.00
C7G  C8G  N4G  C21G     0.5302   2    180.00
C9G  C8G  N4G  H10G     0.5776   2    180.00
C9G  C8G  N4G  C21G     0.4955   2    180.00
N1G  C10G C14G C13G     0.6004   2    180.00
N1G  C10G C14G H8G      0.6270   2    180.00
H5G  C10G C14G C13G     0.5950   2    180.00
H5G  C10G C14G H8G      0.6505   2    180.00
N1G  C11G C12G C13G     0.6062   2    180.00
N1G  C11G C12G H7G      0.6223   2    180.00
H6G  C11G C12G C13G     0.5872   2    180.00
H6G  C11G C12G H7G      0.6480   2    180.00
C11G C12G C13G C14G     0.4173   2    180.00
C11G C12G C13G N3G      0.5068   2    180.00
H7G  C12G C13G C14G     0.4742   2    180.00
H7G  C12G C13G N3G      0.5648   2    180.00
C12G C13G C14G C10G     0.4185   2    180.00
C12G C13G C14G H8G      0.4617   2    180.00
N3G  C13G C14G C10G     0.4895   2    180.00
N3G  C13G C14G H8G      0.5720   2    180.00
C12G C13G N3G  H9G      0.6099   2    180.00
C12G C13G N3G  C15G     0.4622   2    180.00
C14G C13G N3G  H9G      0.5180   2    180.00
C14G C13G N3G  C15G     0.5228   2    180.00
C13G N3G  C15G C16G     0.0943   6     95.31
C13G N3G  C15G H19G     0.0966   6    218.79
C13G N3G  C15G H20G     0.1066   6      0.00
H9G  N3G  C15G C16G     0.0846   6      0.00
H9G  N3G  C15G H19G     0.0979   6      0.00
H9G  N3G  C15G H20G     0.0977   6      0.00
C8G  N4G  C21G C22G     0.0862   6    180.00
C8G  N4G  C21G H32G     0.1050   6    180.00
C8G  N4G  C21G H33G     0.1069   6    180.00
H10G N4G  C21G C22G     0.0773   6    180.00
H10G N4G  C21G H32G     0.1020   6    180.00
H10G N4G  C21G H33G     0.1017   6    180.00
N3G  C15G C16G C17G     0.4940   3      0.00
N3G  C15G C16G H21G     0.5040   3      0.00
N3G  C15G C16G H22G     0.5025   3      0.00
H19G C15G C16G C17G     0.4844   3      0.00
H19G C15G C16G H21G     0.4907   3      0.00
H19G C15G C16G H22G     0.5255   3      0.00
H20G C15G C16G C17G     0.4821   3      0.00
H20G C15G C16G H21G     0.5241   3      0.00
H20G C15G C16G H22G     0.4875   3      0.00
C15G C16G C17G C18G     0.4400   3      0.00
C15G C16G C17G H23G     0.4580   3      0.00
C15G C16G C17G H24G     0.4577   3      0.00
H21G C16G C17G C18G     0.4517   3      0.00
H21G C16G C17G H23G     0.4968   3      0.00
H21G C16G C17G H24G     0.4681   3      0.00
H22G C16G C17G C18G     0.4530   3      0.00
H22G C16G C17G H23G     0.4692   3      0.00
H22G C16G C17G H24G     0.4978   3      0.00
C16G C17G C18G C19G     0.4351   3      0.00
C16G C17G C18G H25G     0.4522   3      0.00
C16G C17G C18G H26G     0.4517   3      0.00
H23G C17G C18G C19G     0.4506   3      0.00
H23G C17G C18G H25G     0.4952   3      0.00
H23G C17G C18G H26G     0.4669   3      0.00
H24G C17G C18G C19G     0.4505   3      0.00
H24G C17G C18G H25G     0.4669   3      0.00
H24G C17G C18G H26G     0.4951   3      0.00
C17G C18G C19G C20G     0.4367   3      0.00
C17G C18G C19G H27G     0.4517   3      0.00
C17G C18G C19G H28G     0.4515   3      0.00
H25G C18G C19G C20G     0.4523   3      0.00
H25G C18G C19G H27G     0.4651   3      0.00
H25G C18G C19G H28G     0.4953   3      0.00
H26G C18G C19G C20G     0.4521   3      0.00
H26G C18G C19G H27G     0.4953   3      0.00
H26G C18G C19G H28G     0.4651   3      0.00
C18G C19G C20G H29G     0.4466   3      0.00
C18G C19G C20G H30G     0.4468   3      0.00
C18G C19G C20G H31G     0.4546   3      0.00
H27G C19G C20G H29G     0.4635   3      0.00
H27G C19G C20G H30G     0.4896   3      0.00
H27G C19G C20G H31G     0.4683   3      0.00
H28G C19G C20G H29G     0.4895   3      0.00
H28G C19G C20G H30G     0.4635   3      0.00
H28G C19G C20G H31G     0.4682   3      0.00
N4G  C21G C22G C23G     0.5000   3      0.00
N4G  C21G C22G H34G     0.5147   3      0.00
N4G  C21G C22G H35G     0.5143   3      0.00
H32G C21G C22G C23G     0.4845   3      0.00
H32G C21G C22G H34G     0.5307   3      0.00
H32G C21G C22G H35G     0.4983   3      0.00
H33G C21G C22G C23G     0.4835   3      0.00
H33G C21G C22G H34G     0.4982   3      0.00
H33G C21G C22G H35G     0.5297   3      0.00
C21G C22G C23G C24G     0.4446   3      0.00
C21G C22G C23G H36G     0.4618   3      0.00
C21G C22G C23G H37G     0.4611   3      0.00
H34G C22G C23G C24G     0.4553   3      0.00
H34G C22G C23G H36G     0.4727   3      0.00
H34G C22G C23G H37G     0.4993   3      0.00
H35G C22G C23G C24G     0.4551   3      0.00
H35G C22G C23G H36G     0.4991   3      0.00
H35G C22G C23G H37G     0.4726   3      0.00
C22G C23G C24G C25G     0.4380   3      0.00
C22G C23G C24G H38G     0.4542   3      0.00
C22G C23G C24G H39G     0.4539   3      0.00
H36G C23G C24G C25G     0.4521   3      0.00
H36G C23G C24G H38G     0.4683   3      0.00
H36G C23G C24G H39G     0.4964   3      0.00
H37G C23G C24G C25G     0.4526   3      0.00
H37G C23G C24G H38G     0.4964   3      0.00
H37G C23G C24G H39G     0.4682   3      0.00
C23G C24G C25G C26G     0.4376   3      0.00
C23G C24G C25G H40G     0.4522   3      0.00
C23G C24G C25G H41G     0.4521   3      0.00
H38G C24G C25G C26G     0.4524   3      0.00
H38G C24G C25G H40G     0.4654   3      0.00
H38G C24G C25G H41G     0.4957   3      0.00
H39G C24G C25G C26G     0.4523   3      0.00
H39G C24G C25G H40G     0.4956   3      0.00
H39G C24G C25G H41G     0.4655   3      0.00
C24G C25G C26G H42G     0.4470   3      0.00
C24G C25G C26G H43G     0.4471   3      0.00
C24G C25G C26G H44G     0.4551   3      0.00
H40G C25G C26G H42G     0.4637   3      0.00
H40G C25G C26G H43G     0.4897   3      0.00
H40G C25G C26G H44G     0.4685   3      0.00
H41G C25G C26G H42G     0.4897   3      0.00
H41G C25G C26G H43G     0.4637   3      0.00
H41G C25G C26G H44G     0.4684   3      0.00

IMPROPER
!
!V(improper) = Kpsi(psi - psi0)**2
!
!Kpsi: kcal/mole/rad**2
!psi0: degrees
!note that the second column of numbers (0) is ignored
!
!atom types             Kpsi        0  psi0
!


NONBONDED nbxmod  5 atom cdiel shift vatom vdistance vswitch -
cutnb 14.0 ctofnb 12.0 ctonnb 10.0 eps 1.0 e14fac 1.0 wmin 1.5
                !adm jr., 5/08/91, suggested cutoff scheme
!
!V(Lennard-Jones) = Eps(i,j)*[(Rmin(i,j)/r(i,j))**12 - 2(Rmin(i,j)/r(i,j))**6]
!
!epsilon [kcal/mole]: Eps(i,j) = sqrt(eps(i) * eps(j))
!Rmin/2  [A]:         Rmin(i,j) = Rmin/2(i) + Rmin/2(j)
!
!atom  ignored   epsilon     Rmin/2  ignored   eps,1-4     Rmin/2,1-4
!

C1G      0.0     -0.1050     1.9255    ! 
C2G      0.0     -0.1050     1.9255    ! 
C3G      0.0     -0.1050     1.9255    ! 
C4G      0.0     -0.1050     1.9255    ! 
N1G      0.0     -0.0690     1.8300    ! 
N2G      0.0     -0.0690     1.8300    ! 
C5G      0.0     -0.1050     1.9255    ! 
C6G      0.0     -0.1050     1.9255    ! 
C7G      0.0     -0.1050     1.9255    ! 
C8G      0.0     -0.1050     1.9255    ! 
C9G      0.0     -0.1050     1.9255    ! 
H1G      0.0     -0.0440     1.4430    ! 
H2G      0.0     -0.0440     1.4430    ! 
H3G      0.0     -0.0440     1.4430    ! 
H4G      0.0     -0.0440     1.4430    ! 
C10G     0.0     -0.1050     1.9255    ! 
C11G     0.0     -0.1050     1.9255    ! 
C12G     0.0     -0.1050     1.9255    ! 
C13G     0.0     -0.1050     1.9255    ! 
C14G     0.0     -0.1050     1.9255    ! 
H5G      0.0     -0.0440     1.4430    ! 
H6G      0.0     -0.0440     1.4430    ! 
H7G      0.0     -0.0440     1.4430    ! 
H8G      0.0     -0.0440     1.4430    ! 
N3G      0.0     -0.0690     1.8300    ! 
N4G      0.0     -0.0690     1.8300    ! 
H9G      0.0     -0.0440     1.4430    ! 
H10G     0.0     -0.0440     1.4430    ! 
C15G     0.0     -0.1050     1.9255    ! 
C16G     0.0     -0.1050     1.9255    ! 
C17G     0.0     -0.1050     1.9255    ! 
C18G     0.0     -0.1050     1.9255    ! 
C19G     0.0     -0.1050     1.9255    ! 
C20G     0.0     -0.1050     1.9255    ! 
C21G     0.0     -0.1050     1.9255    ! 
C22G     0.0     -0.1050     1.9255    ! 
C23G     0.0     -0.1050     1.9255    ! 
C24G     0.0     -0.1050     1.9255    ! 
C25G     0.0     -0.1050     1.9255    ! 
C26G     0.0     -0.1050     1.9255    ! 
H11G     0.0     -0.0440     1.4430    ! 
H12G     0.0     -0.0440     1.4430    ! 
H13G     0.0     -0.0440     1.4430    ! 
H14G     0.0     -0.0440     1.4430    ! 
H15G     0.0     -0.0440     1.4430    ! 
H16G     0.0     -0.0440     1.4430    ! 
H17G     0.0     -0.0440     1.4430    ! 
H18G     0.0     -0.0440     1.4430    ! 
H19G     0.0     -0.0440     1.4430    ! 
H20G     0.0     -0.0440     1.4430    ! 
H21G     0.0     -0.0440     1.4430    ! 
H22G     0.0     -0.0440     1.4430    ! 
H23G     0.0     -0.0440     1.4430    ! 
H24G     0.0     -0.0440     1.4430    ! 
H25G     0.0     -0.0440     1.4430    ! 
H26G     0.0     -0.0440     1.4430    ! 
H27G     0.0     -0.0440     1.4430    ! 
H28G     0.0     -0.0440     1.4430    ! 
H29G     0.0     -0.0440     1.4430    ! 
H30G     0.0     -0.0440     1.4430    ! 
H31G     0.0     -0.0440     1.4430    ! 
H32G     0.0     -0.0440     1.4430    ! 
H33G     0.0     -0.0440     1.4430    ! 
H34G     0.0     -0.0440     1.4430    ! 
H35G     0.0     -0.0440     1.4430    ! 
H36G     0.0     -0.0440     1.4430    ! 
H37G     0.0     -0.0440     1.4430    ! 
H38G     0.0     -0.0440     1.4430    ! 
H39G     0.0     -0.0440     1.4430    ! 
H40G     0.0     -0.0440     1.4430    ! 
H41G     0.0     -0.0440     1.4430    ! 
H42G     0.0     -0.0440     1.4430    ! 
H43G     0.0     -0.0440     1.4430    ! 
H44G     0.0     -0.0440     1.4430    ! 
END
