# Supplementary material for: A Systematic Approach: Molecular Dynamics Study and Parametrisation of Gemini Type Cationic Surfactants
Source: Int J Mol Sci. 2021 Oct 10;22(20):10939. doi: 10.3390/ijms222010939 (PMC8536075; doi:10.3390/ijms222010939)
Supplement: Supplementary file 1 [file ijms-22-10939-s001.zip › Force_fields/Alk_4_06/Alk_4_06.pdb]

REMARK original generated coordinate pdb file
ATOM      1  C1G A4B X   1      -1.508  -5.124  -0.704  1.00  0.00      GEM  C
ATOM      2  C2G A4B X   1      -2.073  -3.728  -0.984  1.00  0.00      GEM  C
ATOM      3  C3G A4B X   1      -1.038  -2.640  -0.669  1.00  0.00      GEM  C
ATOM      4  C4G A4B X   1      -1.597  -1.245  -0.967  1.00  0.00      GEM  C
ATOM      5  N1G A4B X   1      -2.496  -6.190  -0.999  1.00  0.00      GEM  N
ATOM      6  N2G A4B X   1      -0.613  -0.179  -0.658  1.00  0.00      GEM  N
ATOM      7  C5G A4B X   1       0.281   0.226  -1.599  1.00  0.00      GEM  C
ATOM      8  C6G A4B X   1      -0.557   0.365   0.592  1.00  0.00      GEM  C
ATOM      9  C7G A4B X   1       0.372   1.313   0.925  1.00  0.00      GEM  C
ATOM     10  C8G A4B X   1       1.325   1.759  -0.040  1.00  0.00      GEM  C
ATOM     11  C9G A4B X   1       1.241   1.171  -1.337  1.00  0.00      GEM  C
ATOM     12  H1G A4B X   1       0.187  -0.243  -2.578  1.00  0.00      GEM  H
ATOM     13  H2G A4B X   1      -1.298   0.003   1.303  1.00  0.00      GEM  H
ATOM     14  H3G A4B X   1       0.377   1.727   1.933  1.00  0.00      GEM  H
ATOM     15  H4G A4B X   1       1.923   1.460  -2.133  1.00  0.00      GEM  H
ATOM     16 C10G A4B X   1      -2.609  -6.693  -2.262  1.00  0.00      GEM  C
ATOM     17 C11G A4B X   1      -3.337  -6.640  -0.029  1.00  0.00      GEM  C
ATOM     18 C12G A4B X   1      -4.294  -7.592  -0.274  1.00  0.00      GEM  C
ATOM     19 C13G A4B X   1      -4.440  -8.136  -1.585  1.00  0.00      GEM  C
ATOM     20 C14G A4B X   1      -3.542  -7.642  -2.580  1.00  0.00      GEM  C
ATOM     21  H5G A4B X   1      -1.909  -6.297  -2.997  1.00  0.00      GEM  H
ATOM     22  H6G A4B X   1      -3.198  -6.205   0.960  1.00  0.00      GEM  H
ATOM     23  H7G A4B X   1      -4.923  -7.921   0.549  1.00  0.00      GEM  H
ATOM     24  H8G A4B X   1      -3.593  -8.021  -3.601  1.00  0.00      GEM  H
ATOM     25  N3G A4B X   1      -5.362  -9.056  -1.902  1.00  0.00      GEM  N
ATOM     26  N4G A4B X   1       2.239   2.685   0.276  1.00  0.00      GEM  N
ATOM     27  H9G A4B X   1      -5.352  -9.413  -2.873  1.00  0.00      GEM  H
ATOM     28 H10G A4B X   1       2.220   3.065   1.238  1.00  0.00      GEM  H
ATOM     29 C15G A4B X   1      -6.311  -9.685  -0.981  1.00  0.00      GEM  C
ATOM     30 C16G A4B X   1      -5.724 -10.897  -0.241  1.00  0.00      GEM  C
ATOM     31 C17G A4B X   1      -6.743 -11.547   0.704  1.00  0.00      GEM  C
ATOM     32 C18G A4B X   1      -6.186 -12.768   1.448  1.00  0.00      GEM  C
ATOM     33 C19G A4B X   1      -7.199 -13.423   2.398  1.00  0.00      GEM  C
ATOM     34 C20G A4B X   1      -6.634 -14.642   3.137  1.00  0.00      GEM  C
ATOM     35 C21G A4B X   1       3.252   3.215  -0.643  1.00  0.00      GEM  C
ATOM     36 C22G A4B X   1       4.129   4.249   0.064  1.00  0.00      GEM  C
ATOM     37 C23G A4B X   1       5.200   4.829  -0.869  1.00  0.00      GEM  C
ATOM     38 C24G A4B X   1       6.096   5.872  -0.185  1.00  0.00      GEM  C
ATOM     39 C25G A4B X   1       7.170   6.456  -1.113  1.00  0.00      GEM  C
ATOM     40 C26G A4B X   1       8.062   7.497  -0.425  1.00  0.00      GEM  C
ATOM     41 H11G A4B X   1      -0.619  -5.324  -1.326  1.00  0.00      GEM  H
ATOM     42 H12G A4B X   1      -1.222  -5.232   0.355  1.00  0.00      GEM  H
ATOM     43 H13G A4B X   1      -2.375  -3.663  -2.042  1.00  0.00      GEM  H
ATOM     44 H14G A4B X   1      -2.978  -3.573  -0.375  1.00  0.00      GEM  H
ATOM     45 H15G A4B X   1      -0.128  -2.803  -1.270  1.00  0.00      GEM  H
ATOM     46 H16G A4B X   1      -0.746  -2.697   0.392  1.00  0.00      GEM  H
ATOM     47 H17G A4B X   1      -1.862  -1.143  -2.032  1.00  0.00      GEM  H
ATOM     48 H18G A4B X   1      -2.497  -1.041  -0.363  1.00  0.00      GEM  H
ATOM     49 H19G A4B X   1      -6.668  -8.927  -0.262  1.00  0.00      GEM  H
ATOM     50 H20G A4B X   1      -7.178  -9.995  -1.588  1.00  0.00      GEM  H
ATOM     51 H21G A4B X   1      -5.380 -11.636  -0.983  1.00  0.00      GEM  H
ATOM     52 H22G A4B X   1      -4.837 -10.580   0.331  1.00  0.00      GEM  H
ATOM     53 H23G A4B X   1      -7.633 -11.848   0.129  1.00  0.00      GEM  H
ATOM     54 H24G A4B X   1      -7.087 -10.801   1.438  1.00  0.00      GEM  H
ATOM     55 H25G A4B X   1      -5.843 -13.515   0.715  1.00  0.00      GEM  H
ATOM     56 H26G A4B X   1      -5.295 -12.468   2.022  1.00  0.00      GEM  H
ATOM     57 H27G A4B X   1      -7.542 -12.677   3.131  1.00  0.00      GEM  H
ATOM     58 H28G A4B X   1      -8.089 -13.724   1.825  1.00  0.00      GEM  H
ATOM     59 H29G A4B X   1      -6.314 -15.420   2.431  1.00  0.00      GEM  H
ATOM     60 H30G A4B X   1      -5.762 -14.367   3.745  1.00  0.00      GEM  H
ATOM     61 H31G A4B X   1      -7.381 -15.087   3.807  1.00  0.00      GEM  H
ATOM     62 H32G A4B X   1       2.747   3.673  -1.515  1.00  0.00      GEM  H
ATOM     63 H33G A4B X   1       3.873   2.379  -1.017  1.00  0.00      GEM  H
ATOM     64 H34G A4B X   1       3.492   5.064   0.447  1.00  0.00      GEM  H
ATOM     65 H35G A4B X   1       4.612   3.780   0.936  1.00  0.00      GEM  H
ATOM     66 H36G A4B X   1       5.827   4.011  -1.256  1.00  0.00      GEM  H
ATOM     67 H37G A4B X   1       4.713   5.288  -1.743  1.00  0.00      GEM  H
ATOM     68 H38G A4B X   1       5.470   6.690   0.204  1.00  0.00      GEM  H
ATOM     69 H39G A4B X   1       6.584   5.414   0.690  1.00  0.00      GEM  H
ATOM     70 H40G A4B X   1       7.796   5.638  -1.502  1.00  0.00      GEM  H
ATOM     71 H41G A4B X   1       6.683   6.914  -1.987  1.00  0.00      GEM  H
ATOM     72 H42G A4B X   1       7.469   8.344  -0.055  1.00  0.00      GEM  H
ATOM     73 H43G A4B X   1       8.590   7.060   0.434  1.00  0.00      GEM  H
ATOM     74 H44G A4B X   1       8.818   7.894  -1.114  1.00  0.00      GEM  H
END
