# Supplementary material for: A Systematic Approach: Molecular Dynamics Study and Parametrisation of Gemini Type Cationic Surfactants
Source: Int J Mol Sci. 2021 Oct 10;22(20):10939. doi: 10.3390/ijms222010939 (PMC8536075; doi:10.3390/ijms222010939)
Supplement: Supplementary file 1 [file ijms-22-10939-s001.zip › Force_fields/Alk_4_06/Alk_4_06.psf]

PSF

       4 !NTITLE
 REMARKS original generated structure x-plor psf file
 REMARKS topology D:/Dokumenty/do_VMD/FF/Batch5_OK/Alk_4_06.top 
 REMARKS topology D:/Dokumenty/do_VMD/top_all36_lipid.rtf 
 REMARKS segment GEM { first NONE; last NONE; auto none  }

      74 !NATOM
       1 GEM  1    A4B  C1G  C1G   -0.489000       12.0110           0
       2 GEM  1    A4B  C2G  C2G    0.171000       12.0110           0
       3 GEM  1    A4B  C3G  C3G    0.229000       12.0110           0
       4 GEM  1    A4B  C4G  C4G   -0.520000       12.0110           0
       5 GEM  1    A4B  N1G  N1G    0.377000       14.0070           0
       6 GEM  1    A4B  N2G  N2G    0.270000       14.0070           0
       7 GEM  1    A4B  C5G  C5G   -0.122000       12.0110           0
       8 GEM  1    A4B  C6G  C6G   -0.050000       12.0110           0
       9 GEM  1    A4B  C7G  C7G   -0.445000       12.0110           0
      10 GEM  1    A4B  C8G  C8G    0.522000       12.0110           0
      11 GEM  1    A4B  C9G  C9G   -0.306000       12.0110           0
      12 GEM  1    A4B  H1G  H1G    0.235000        1.0080           0
      13 GEM  1    A4B  H2G  H2G    0.220000        1.0080           0
      14 GEM  1    A4B  H3G  H3G    0.244000        1.0080           0
      15 GEM  1    A4B  H4G  H4G    0.192000        1.0080           0
      16 GEM  1    A4B  C10G C10G  -0.119000       12.0110           0
      17 GEM  1    A4B  C11G C11G  -0.249000       12.0110           0
      18 GEM  1    A4B  C12G C12G  -0.260000       12.0110           0
      19 GEM  1    A4B  C13G C13G   0.567000       12.0110           0
      20 GEM  1    A4B  C14G C14G  -0.418000       12.0110           0
      21 GEM  1    A4B  H5G  H5G    0.235000        1.0080           0
      22 GEM  1    A4B  H6G  H6G    0.248000        1.0080           0
      23 GEM  1    A4B  H7G  H7G    0.238000        1.0080           0
      24 GEM  1    A4B  H8G  H8G    0.230000        1.0080           0
      25 GEM  1    A4B  N3G  N3G   -0.703000       14.0070           0
      26 GEM  1    A4B  N4G  N4G   -0.497000       14.0070           0
      27 GEM  1    A4B  H9G  H9G    0.461000        1.0080           0
      28 GEM  1    A4B  H10G H10G   0.372000        1.0080           0
      29 GEM  1    A4B  C15G C15G   0.161000       12.0110           0
      30 GEM  1    A4B  C16G C16G   0.071000       12.0110           0
      31 GEM  1    A4B  C17G C17G  -0.052000       12.0110           0
      32 GEM  1    A4B  C18G C18G   0.085000       12.0110           0
      33 GEM  1    A4B  C19G C19G   0.242000       12.0110           0
      34 GEM  1    A4B  C20G C20G  -0.302000       12.0110           0
      35 GEM  1    A4B  C21G C21G  -0.029000       12.0110           0
      36 GEM  1    A4B  C22G C22G   0.170000       12.0110           0
      37 GEM  1    A4B  C23G C23G  -0.130000       12.0110           0
      38 GEM  1    A4B  C24G C24G   0.081000       12.0110           0
      39 GEM  1    A4B  C25G C25G   0.289000       12.0110           0
      40 GEM  1    A4B  C26G C26G  -0.306000       12.0110           0
      41 GEM  1    A4B  H11G H11G   0.175000        1.0080           0
      42 GEM  1    A4B  H12G H12G   0.192000        1.0080           0
      43 GEM  1    A4B  H13G H13G   0.006000        1.0080           0
      44 GEM  1    A4B  H14G H14G   0.016000        1.0080           0
      45 GEM  1    A4B  H15G H15G   0.005000        1.0080           0
      46 GEM  1    A4B  H16G H16G   0.000000        1.0080           0
      47 GEM  1    A4B  H17G H17G   0.199000        1.0080           0
      48 GEM  1    A4B  H18G H18G   0.192000        1.0080           0
      49 GEM  1    A4B  H19G H19G   0.032000        1.0080           0
      50 GEM  1    A4B  H20G H20G   0.077000        1.0080           0
      51 GEM  1    A4B  H21G H21G   0.009000        1.0080           0
      52 GEM  1    A4B  H22G H22G  -0.018000        1.0080           0
      53 GEM  1    A4B  H23G H23G  -0.015000        1.0080           0
      54 GEM  1    A4B  H24G H24G  -0.004000        1.0080           0
      55 GEM  1    A4B  H25G H25G  -0.031000        1.0080           0
      56 GEM  1    A4B  H26G H26G  -0.026000        1.0080           0
      57 GEM  1    A4B  H27G H27G  -0.053000        1.0080           0
      58 GEM  1    A4B  H28G H28G  -0.049000        1.0080           0
      59 GEM  1    A4B  H29G H29G   0.058000        1.0080           0
      60 GEM  1    A4B  H30G H30G   0.058000        1.0080           0
      61 GEM  1    A4B  H31G H31G   0.066000        1.0080           0
      62 GEM  1    A4B  H32G H32G   0.093000        1.0080           0
      63 GEM  1    A4B  H33G H33G   0.092000        1.0080           0
      64 GEM  1    A4B  H34G H34G  -0.001000        1.0080           0
      65 GEM  1    A4B  H35G H35G  -0.004000        1.0080           0
      66 GEM  1    A4B  H36G H36G   0.013000        1.0080           0
      67 GEM  1    A4B  H37G H37G   0.011000        1.0080           0
      68 GEM  1    A4B  H38G H38G  -0.032000        1.0080           0
      69 GEM  1    A4B  H39G H39G  -0.032000        1.0080           0
      70 GEM  1    A4B  H40G H40G  -0.064000        1.0080           0
      71 GEM  1    A4B  H41G H41G  -0.062000        1.0080           0
      72 GEM  1    A4B  H42G H42G   0.058000        1.0080           0
      73 GEM  1    A4B  H43G H43G   0.058000        1.0080           0
      74 GEM  1    A4B  H44G H44G   0.064000        1.0080           0

      75 !NBOND: bonds
       1       2       1       5       1      41       1      42
       2       3       2      43       2      44       3       4
       3      45       3      46       4       6       4      47
       4      48       5      16       5      17       6       7
       6       8       7      11       7      12       8       9
       8      13       9      10       9      14      10      11
      10      26      11      15      16      20      16      21
      17      18      17      22      18      19      18      23
      19      20      19      25      20      24      25      27
      25      29      26      28      26      35      29      30
      29      49      29      50      30      31      30      51
      30      52      31      32      31      53      31      54
      32      33      32      55      32      56      33      34
      33      57      33      58      34      59      34      60
      34      61      35      36      35      62      35      63
      36      37      36      64      36      65      37      38
      37      66      37      67      38      39      38      68
      38      69      39      40      39      70      39      71
      40      72      40      73      40      74

     138 !NTHETA: angles
       1       2       3       1       2      43       1       2      44
       1       5      16       1       5      17       2       1       5
       2       1      41       2       1      42       2       3       4
       2       3      45       2       3      46       3       2      43
       3       2      44       3       4       6       3       4      47
       3       4      48       4       3      45       4       3      46
       4       6       7       4       6       8       5       1      41
       5       1      42       5      16      20       5      16      21
       5      17      18       5      17      22       6       4      47
       6       4      48       6       7      11       6       7      12
       6       8       9       6       8      13       7       6       8
       7      11      10       7      11      15       8       9      10
       8       9      14       9       8      13       9      10      11
       9      10      26      10       9      14      10      11      15
      10      26      28      10      26      35      11       7      12
      11      10      26      16       5      17      16      20      19
      16      20      24      17      18      19      17      18      23
      18      17      22      18      19      20      18      19      25
      19      18      23      19      20      24      19      25      27
      19      25      29      20      16      21      20      19      25
      25      29      30      25      29      49      25      29      50
      26      35      36      26      35      62      26      35      63
      27      25      29      28      26      35      29      30      31
      29      30      51      29      30      52      30      29      49
      30      29      50      30      31      32      30      31      53
      30      31      54      31      30      51      31      30      52
      31      32      33      31      32      55      31      32      56
      32      31      53      32      31      54      32      33      34
      32      33      57      32      33      58      33      32      55
      33      32      56      33      34      59      33      34      60
      33      34      61      34      33      57      34      33      58
      35      36      37      35      36      64      35      36      65
      36      35      62      36      35      63      36      37      38
      36      37      66      36      37      67      37      36      64
      37      36      65      37      38      39      37      38      68
      37      38      69      38      37      66      38      37      67
      38      39      40      38      39      70      38      39      71
      39      38      68      39      38      69      39      40      72
      39      40      73      39      40      74      40      39      70
      40      39      71      41       1      42      43       2      44
      45       3      46      47       4      48      49      29      50
      51      30      52      53      31      54      55      32      56
      57      33      58      59      34      60      59      34      61
      60      34      61      62      35      63      64      36      65
      66      37      67      68      38      69      70      39      71
      72      40      73      72      40      74      73      40      74

     197 !NPHI: dihedrals
       1       2       3       4       1       2       3      45
       1       2       3      46       1       5      16      20
       1       5      16      21       1       5      17      18
       1       5      17      22       2       1       5      16
       2       1       5      17       2       3       4       6
       2       3       4      47       2       3       4      48
       3       4       6       7       3       4       6       8
       4       6       7      11       4       6       7      12
       4       6       8       9       4       6       8      13
       5       1       2       3       5       1       2      43
       5       1       2      44       5      16      20      19
       5      16      20      24       5      17      18      19
       5      17      18      23       6       7      11      10
       6       7      11      15       6       8       9      10
       6       8       9      14       7       6       8       9
       7       6       8      13       8       6       7      11
       8       6       7      12       8       9      10      11
       8       9      10      26       9      10      11       7
       9      10      11      15       9      10      26      28
       9      10      26      35      10      26      35      36
      10      26      35      62      10      26      35      63
      11      10      26      28      11      10      26      35
      12       7      11      10      12       7      11      15
      13       8       9      10      13       8       9      14
      14       9      10      11      14       9      10      26
      16       5      17      18      16       5      17      22
      17       5      16      20      17       5      16      21
      17      18      19      20      17      18      19      25
      18      19      20      16      18      19      20      24
      18      19      25      27      18      19      25      29
      19      25      29      30      19      25      29      49
      19      25      29      50      20      19      25      27
      20      19      25      29      21      16      20      19
      21      16      20      24      22      17      18      19
      22      17      18      23      23      18      19      20
      23      18      19      25      25      19      20      16
      25      19      20      24      25      29      30      31
      25      29      30      51      25      29      30      52
      26      10      11       7      26      10      11      15
      26      35      36      37      26      35      36      64
      26      35      36      65      27      25      29      30
      27      25      29      49      27      25      29      50
      28      26      35      36      28      26      35      62
      28      26      35      63      29      30      31      32
      29      30      31      53      29      30      31      54
      30      31      32      33      30      31      32      55
      30      31      32      56      31      32      33      34
      31      32      33      57      31      32      33      58
      32      33      34      59      32      33      34      60
      32      33      34      61      35      36      37      38
      35      36      37      66      35      36      37      67
      36      37      38      39      36      37      38      68
      36      37      38      69      37      38      39      40
      37      38      39      70      37      38      39      71
      38      39      40      72      38      39      40      73
      38      39      40      74      41       1       2       3
      41       1       2      43      41       1       2      44
      41       1       5      16      41       1       5      17
      42       1       2       3      42       1       2      43
      42       1       2      44      42       1       5      16
      42       1       5      17      43       2       3       4
      43       2       3      45      43       2       3      46
      44       2       3       4      44       2       3      45
      44       2       3      46      45       3       4       6
      45       3       4      47      45       3       4      48
      46       3       4       6      46       3       4      47
      46       3       4      48      47       4       6       7
      47       4       6       8      48       4       6       7
      48       4       6       8      49      29      30      31
      49      29      30      51      49      29      30      52
      50      29      30      31      50      29      30      51
      50      29      30      52      51      30      31      32
      51      30      31      53      51      30      31      54
      52      30      31      32      52      30      31      53
      52      30      31      54      53      31      32      33
      53      31      32      55      53      31      32      56
      54      31      32      33      54      31      32      55
      54      31      32      56      55      32      33      34
      55      32      33      57      55      32      33      58
      56      32      33      34      56      32      33      57
      56      32      33      58      57      33      34      59
      57      33      34      60      57      33      34      61
      58      33      34      59      58      33      34      60
      58      33      34      61      62      35      36      37
      62      35      36      64      62      35      36      65
      63      35      36      37      63      35      36      64
      63      35      36      65      64      36      37      38
      64      36      37      66      64      36      37      67
      65      36      37      38      65      36      37      66
      65      36      37      67      66      37      38      39
      66      37      38      68      66      37      38      69
      67      37      38      39      67      37      38      68
      67      37      38      69      68      38      39      40
      68      38      39      70      68      38      39      71
      69      38      39      40      69      38      39      70
      69      38      39      71      70      39      40      72
      70      39      40      73      70      39      40      74
      71      39      40      72      71      39      40      73
      71      39      40      74

       0 !NIMPHI: impropers


       0 !NDON: donors


       0 !NACC: acceptors


       0 !NNB

       0       0       0       0       0       0       0       0
       0       0       0       0       0       0       0       0
       0       0       0       0       0       0       0       0
       0       0       0       0       0       0       0       0
       0       0       0       0       0       0       0       0
       0       0       0       0       0       0       0       0
       0       0       0       0       0       0       0       0
       0       0       0       0       0       0       0       0
       0       0       0       0       0       0       0       0
       0       0

       1       0 !NGRP
       0       0       0
