# Supplementary material for: A Systematic Approach: Molecular Dynamics Study and Parametrisation of Gemini Type Cationic Surfactants
Source: Int J Mol Sci. 2021 Oct 10;22(20):10939. doi: 10.3390/ijms222010939 (PMC8536075; doi:10.3390/ijms222010939)
Supplement: Supplementary file 1 [file ijms-22-10939-s001.zip › Force_fields/Alk_4_06b/Alk_4_06b.par]

!>>>>>> Combined CHARMM All-Hydrogen Parameter File for <<<<<<<<<
!>>>>>>>>> CHARMM22 Proteins and CHARMM27 Lipids <<<<<<<<<<
!from
!>>>> CHARMM22 All-Hydrogen Parameter File for Proteins <<<<<<<<<<
!>>>>>>>>>>>>>>>>>>>>>> August 1999 <<<<<<<<<<<<<<<<<<<<<<<<<<<<<
!>>>>>>> Direct comments to Alexander D. MacKerell Jr. <<<<<<<<<
!>>>>>> 410-706-7442 or email: alex,mmiris.ab.umd.edu  <<<<<<<<<
!and !  \\\ CHARMM27 All-Hydrogen Lipid Parameter File ///////
!  \\\\\\\\\ Developmental /////////////////////////
!              Alexander D. MacKerell Jr.
!                     August 1999
! All comments to ADM jr.  email:alex,mmiris.ab.umd.edu
!              telephone: 410-706-7442
!


! +++++++++++++++++++++++++++++++++++++++++++++++++++++++++++++++++++++++++++++
! + Residue topologies/parameters generated by PARATOOL.                      +
! +                                                                           +
! + PARATOOL is an interactive tool for generation of force field parameters. +
! + and can be obtained free of charge from                                   +
! + http://bioinf.charite.de/biophys/paratool                                 +
! +                                                                           +
! + Author:                                                                   +
! + Jan Saam                                                                  +
! + Institute of Biochemistry                                                 +
! + Charite Berlin                                                            +
! + Germany                                                                   +
! + saam@charite.de                                                           +
! +                                                                           +
! + CITATION:                                                                 +
! + If you use PARATOOL or topologies/parameters generated by this program,   +
! + please cite the following work:                                           +
! + Saam, et al. (2006), ...                                                  +
! +++++++++++++++++++++++++++++++++++++++++++++++++++++++++++++++++++++++++++++


! Parameters for components AA1
! To be used in combination with:
! [DEFAULTDIR]/par_all27_prot_lipid_na.inp


BONDS
!
!V(bond) = Kb(b - b0)**2
!
!Kb: kcal/mole/A**2
!b0: A
!
!atom type   Kb         b0
!

C1G  C2G     285.615    1.5324
C1G  N1G     304.271    1.4826
C1G  H11G    314.222    1.1027
C1G  H12G    313.427    1.1030
C2G  C3G     287.429    1.5344
C2G  H13G    326.606    1.1019
C2G  H14G    326.477    1.1020
C3G  C4G     285.811    1.5324
C3G  H15G    326.392    1.1020
C3G  H16G    326.234    1.1021
C4G  N2G     303.251    1.4831
C4G  H17G    313.999    1.1028
C4G  H18G    313.871    1.1028
N1G  C10G    420.299    1.3605
N1G  C11G    412.375    1.3645
N2G  C5G     420.969    1.3603
N2G  C6G     411.855    1.3646
C5G  C9G     466.587    1.3720
C5G  H1G     360.296    1.0894
C6G  C7G     475.236    1.3683
C6G  H2G     360.582    1.0893
C7G  C8G     362.420    1.4293
C7G  H3G     357.889    1.0899
C8G  C9G     364.609    1.4274
C8G  N4G     544.540    1.3397
C9G  H4G     366.275    1.0866
C10G C14G    465.404    1.3721
C10G H5G     360.403    1.0894
C11G C12G    475.402    1.3679
C11G H6G     360.578    1.0893
C12G C13G    361.457    1.4293
C12G H7G     358.084    1.0899
C13G C14G    365.358    1.4275
C13G N3G     542.721    1.3400
C14G H8G     365.865    1.0868
N3G  H9G     358.308    1.0360
N3G  C21G    310.827    1.4695
N4G  H10G    363.531    1.0343
N4G  C15G    303.760    1.4758
C15G C16G    245.582    1.5409
C15G C20G    237.094    1.5450
C15G H19G    264.261    1.1134
C16G C17G    247.535    1.5398
C16G H20G    328.984    1.1009
C16G H21G    327.628    1.1015
C17G C18G    249.612    1.5372
C17G H22G    339.132    1.0985
C17G H23G    331.692    1.1017
C18G C19G    248.660    1.5375
C18G H24G    338.333    1.0988
C18G H25G    332.776    1.1014
C19G C20G    249.339    1.5375
C19G H26G    338.785    1.0986
C19G H27G    334.126    1.1009
C20G H28G    329.381    1.1006
C20G H29G    325.643    1.1026
C21G C22G    250.099    1.5368
C21G C26G    239.672    1.5414
C21G H30G    260.316    1.1153
C22G C23G    250.220    1.5379
C22G H31G    329.358    1.1007
C22G H32G    321.738    1.1042
C23G C24G    249.185    1.5372
C23G H33G    333.603    1.1011
C23G H34G    339.242    1.0985
C24G C25G    249.448    1.5370
C24G H35G    338.489    1.0988
C24G H36G    333.329    1.1012
C25G C26G    249.169    1.5378
C25G H37G    338.909    1.0986
C25G H38G    333.178    1.1012
C26G H39G    328.825    1.1008
C26G H40G    323.928    1.1032


ANGLES
!
!V(angle) = Ktheta(Theta - Theta0)**2
!
!V(Urey-Bradley) = Kub(S - S0)**2
!
!Ktheta: kcal/mole/rad**2
!Theta0: degrees
!Kub: kcal/mole/A**2 (Urey-Bradley)
!S0: A
!
!atom types        Ktheta    Theta0    Kub      S0
!

C2G  C1G  N1G      46.736    112.08
C2G  C1G  H11G     15.801    111.05
C2G  C1G  H12G     15.723    111.03
N1G  C1G  H11G     17.740    107.00
N1G  C1G  H12G     18.011    107.11
H11G C1G  H12G      6.197    108.37
C1G  C2G  C3G      40.290    110.79
C1G  C2G  H13G     13.854    109.31
C1G  C2G  H14G     14.082    109.35
C3G  C2G  H13G     13.943    109.98
C3G  C2G  H14G     13.563    109.97
H13G C2G  H14G      5.434    107.38
C2G  C3G  C4G      39.225    111.39
C2G  C3G  H15G     13.656    109.83
C2G  C3G  H16G     13.972    109.86
C4G  C3G  H15G     14.075    109.18
C4G  C3G  H16G     13.974    109.19
H15G C3G  H16G      5.364    107.30
C3G  C4G  N2G      46.908    111.56
C3G  C4G  H17G     15.572    111.17
C3G  C4G  H18G     15.707    111.19
N2G  C4G  H17G     18.004    107.11
N2G  C4G  H18G     17.601    107.17
H17G C4G  H18G      6.239    108.45
C1G  N1G  C10G     40.037    120.62
C1G  N1G  C11G     39.834    120.25
C10G N1G  C11G     26.717    119.09
C4G  N2G  C5G      41.337    120.40
C4G  N2G  C6G      40.853    120.40
C5G  N2G  C6G      26.677    119.10
N2G  C5G  C9G      25.890    122.31
N2G  C5G  H1G      27.445    115.83
C9G  C5G  H1G      24.734    121.86
N2G  C6G  C7G      25.663    121.80
N2G  C6G  H2G      27.248    115.94
C7G  C6G  H2G      24.496    122.26
C6G  C7G  C8G      24.853    120.53
C6G  C7G  H3G      23.780    119.34
C8G  C7G  H3G      23.731    120.13
C7G  C8G  C9G      25.233    116.24
C7G  C8G  N4G      46.517    120.26
C9G  C8G  N4G      49.325    123.50
C5G  C9G  C8G      24.401    120.01
C5G  C9G  H4G      24.284    118.55
C8G  C9G  H4G      23.711    121.44
N1G  C10G C14G     25.868    122.29
N1G  C10G H5G      27.453    115.85
C14G C10G H5G      24.704    121.85
N1G  C11G C12G     25.717    121.81
N1G  C11G H6G      27.254    115.93
C12G C11G H6G      24.524    122.25
C11G C12G C13G     24.786    120.55
C11G C12G H7G      23.770    119.35
C13G C12G H7G      23.712    120.10
C12G C13G C14G     25.115    116.21
C12G C13G N3G      45.992    120.13
C14G C13G N3G      48.643    123.65
C10G C14G C13G     24.320    120.03
C10G C14G H8G      24.164    118.58
C13G C14G H8G      23.597    121.38
C13G N3G  H9G      32.299    116.65
C13G N3G  C21G     44.270    126.88
H9G  N3G  C21G     29.844    116.19
C8G  N4G  H10G     33.763    116.11
C8G  N4G  C15G     47.896    126.07
H10G N4G  C15G     32.630    117.82
N4G  C15G C16G     16.478    109.77
N4G  C15G C20G     15.269    111.77
N4G  C15G H19G      6.572    106.82
C16G C15G C20G     12.295    110.96
C16G C15G H19G      6.458    108.25
C20G C15G H19G      6.518    109.13
C15G C16G C17G     14.827    113.42
C15G C16G H20G     11.492    109.62
C15G C16G H21G     10.051    106.91
C17G C16G H20G     11.439    110.80
C17G C16G H21G      9.864    108.88
H20G C16G H21G      4.167    106.93
C16G C17G C18G     15.940    111.53
C16G C17G H22G     11.060    109.27
C16G C17G H23G     10.138    110.11
C18G C17G H22G     11.028    110.49
C18G C17G H23G      9.959    109.17
H22G C17G H23G      4.422    106.14
C17G C18G C19G     15.881    111.14
C17G C18G H24G     11.193    110.17
C17G C18G H25G      9.846    109.20
C19G C18G H24G     11.157    110.29
C19G C18G H25G      9.851    109.16
H24G C18G H25G      4.378    106.76
C18G C19G C20G     15.863    111.43
C18G C19G H26G     11.068    110.33
C18G C19G H27G      9.961    109.32
C20G C19G H26G     11.082    109.54
C20G C19G H27G      9.970    109.64
H26G C19G H27G      4.391    106.46
C15G C20G C19G     14.660    112.67
C15G C20G H28G     11.435    109.76
C15G C20G H29G      9.846    107.37
C19G C20G H28G     11.346    110.58
C19G C20G H29G      9.720    109.36
H28G C20G H29G      4.192    106.89
N3G  C21G C22G     16.678    109.20
N3G  C21G C26G     15.887    111.32
N3G  C21G H30G      6.238    107.65
C22G C21G C26G     12.105    111.19
C22G C21G H30G      5.968    108.26
C26G C21G H30G      5.942    109.11
C21G C22G C23G     15.122    111.14
C21G C22G H31G     10.793    109.58
C21G C22G H32G      9.924    108.87
C23G C22G H31G     10.913    110.43
C23G C22G H32G      9.627    109.47
H31G C22G H32G      4.320    107.25
C22G C23G C24G     15.785    111.80
C22G C23G H33G     10.105    109.19
C22G C23G H34G     11.136    109.52
C24G C23G H33G      9.804    109.21
C24G C23G H34G     11.130    110.36
H33G C23G H34G      4.362    106.61
C23G C24G C25G     15.697    111.24
C23G C24G H35G     11.151    110.10
C23G C24G H36G      9.806    109.23
C25G C24G H35G     11.139    110.21
C25G C24G H36G      9.811    109.19
H35G C24G H36G      4.365    106.75
C24G C25G C26G     15.709    111.45
C24G C25G H37G     11.074    110.40
C24G C25G H38G      9.735    109.27
C26G C25G H37G     10.998    109.67
C26G C25G H38G      9.992    109.31
H37G C25G H38G      4.365    106.62
C21G C26G C25G     14.999    111.12
C21G C26G H39G     10.821    109.70
C21G C26G H40G      9.790    108.55
C25G C26G H39G     10.971    110.52
C25G C26G H40G      9.485    109.66
H39G C26G H40G      4.309    107.19


DIHEDRALS
!
!V(dihedral) = Kchi(1 + cos(n(chi) - delta))
!
!Kchi: kcal/mole
!n: multiplicity
!delta: degrees
!
!atom types             Kchi     n    delta
!

N1G  C1G  C2G  C3G      0.6109   3      0.00
N1G  C1G  C2G  H13G     0.5548   3      0.00
N1G  C1G  C2G  H14G     0.5432   3      0.00
H11G C1G  C2G  C3G      0.5205   3      0.00
H11G C1G  C2G  H13G     0.5388   3      0.00
H11G C1G  C2G  H14G     0.5135   3      0.00
H12G C1G  C2G  C3G      0.5321   3      0.00
H12G C1G  C2G  H13G     0.5143   3      0.00
H12G C1G  C2G  H14G     0.5376   3      0.00
C2G  C1G  N1G  C10G     0.0846   6      0.00
C2G  C1G  N1G  C11G     0.0850   6     94.48
H11G C1G  N1G  C10G     0.0969   6      0.00
H11G C1G  N1G  C11G     0.1044   6      0.00
H12G C1G  N1G  C10G     0.1016   6      0.00
H12G C1G  N1G  C11G     0.0986   6    216.49
C1G  C2G  C3G  C4G      0.4567   3      0.00
C1G  C2G  C3G  H15G     0.4716   3      0.00
C1G  C2G  C3G  H16G     0.4700   3      0.00
H13G C2G  C3G  C4G      0.4694   3      0.00
H13G C2G  C3G  H15G     0.5095   3      0.00
H13G C2G  C3G  H16G     0.4873   3      0.00
H14G C2G  C3G  C4G      0.4702   3      0.00
H14G C2G  C3G  H15G     0.4964   3      0.00
H14G C2G  C3G  H16G     0.5109   3      0.00
C2G  C3G  C4G  N2G      0.6258   3      0.00
C2G  C3G  C4G  H17G     0.5293   3      0.00
C2G  C3G  C4G  H18G     0.5194   3      0.00
H15G C3G  C4G  N2G      0.5517   3      0.00
H15G C3G  C4G  H17G     0.5388   3      0.00
H15G C3G  C4G  H18G     0.5120   3      0.00
H16G C3G  C4G  N2G      0.5621   3      0.00
H16G C3G  C4G  H17G     0.5129   3      0.00
H16G C3G  C4G  H18G     0.5381   3      0.00
C3G  C4G  N2G  C5G      0.0874   6      0.00
C3G  C4G  N2G  C6G      0.0872   6      0.00
H17G C4G  N2G  C5G      0.0981   6      0.00
H17G C4G  N2G  C6G      0.1021   6      0.00
H18G C4G  N2G  C5G      0.1042   6      0.00
H18G C4G  N2G  C6G      0.0986   6    214.37
C1G  N1G  C10G C14G     0.5303   2    180.00
C1G  N1G  C10G H5G      0.4574   2    180.00
C11G N1G  C10G C14G     0.5257   2    180.00
C11G N1G  C10G H5G      0.4663   2    180.00
C1G  N1G  C11G C12G     0.5362   2    180.00
C1G  N1G  C11G H6G      0.4546   2    180.00
C10G N1G  C11G C12G     0.5240   2    180.00
C10G N1G  C11G H6G      0.4577   2    180.00
C4G  N2G  C5G  C9G      0.5201   2    180.00
C4G  N2G  C5G  H1G      0.4582   2    180.00
C6G  N2G  C5G  C9G      0.5231   2    180.00
C6G  N2G  C5G  H1G      0.4681   2    180.00
C4G  N2G  C6G  C7G      0.5034   2    180.00
C4G  N2G  C6G  H2G      0.4485   2    180.00
C5G  N2G  C6G  C7G      0.5175   2    180.00
C5G  N2G  C6G  H2G      0.4586   2    180.00
N2G  C5G  C9G  C8G      0.6069   2    180.00
N2G  C5G  C9G  H4G      0.6360   2    180.00
H1G  C5G  C9G  C8G      0.6116   2    180.00
H1G  C5G  C9G  H4G      0.6491   2    180.00
N2G  C6G  C7G  C8G      0.6018   2    180.00
N2G  C6G  C7G  H3G      0.6399   2    180.00
H2G  C6G  C7G  C8G      0.6159   2    180.00
H2G  C6G  C7G  H3G      0.6504   2    180.00
C6G  C7G  C8G  C9G      0.4537   2    180.00
C6G  C7G  C8G  N4G      0.5311   2    180.00
H3G  C7G  C8G  C9G      0.4633   2    180.00
H3G  C7G  C8G  N4G      0.5763   2    180.00
C7G  C8G  C9G  C5G      0.4524   2    180.00
C7G  C8G  C9G  H4G      0.4786   2    180.00
N4G  C8G  C9G  C5G      0.5546   2    180.00
N4G  C8G  C9G  H4G      0.5662   2    180.00
C7G  C8G  N4G  H10G     0.5579   2    180.00
C7G  C8G  N4G  C15G     0.5719   2    180.00
C9G  C8G  N4G  H10G     0.6265   2    180.00
C9G  C8G  N4G  C15G     0.4987   2    180.00
N1G  C10G C14G C13G     0.6055   2    180.00
N1G  C10G C14G H8G      0.6400   2    180.00
H5G  C10G C14G C13G     0.6210   2    180.00
H5G  C10G C14G H8G      0.6485   2    180.00
N1G  C11G C12G C13G     0.5979   2    180.00
N1G  C11G C12G H7G      0.6499   2    180.00
H6G  C11G C12G C13G     0.6237   2    180.00
H6G  C11G C12G H7G      0.6510   2    180.00
C11G C12G C13G C14G     0.4581   2    180.00
C11G C12G C13G N3G      0.5659   2    180.00
H7G  C12G C13G C14G     0.4618   2    180.00
H7G  C12G C13G N3G      0.5853   2    180.00
C12G C13G C14G C10G     0.4626   2    180.00
C12G C13G C14G H8G      0.4732   2    180.00
N3G  C13G C14G C10G     0.6001   2    180.00
N3G  C13G C14G H8G      0.5785   2    180.00
C12G C13G N3G  H9G      0.5310   2    180.00
C12G C13G N3G  C21G     0.5743   2    180.00
C14G C13G N3G  H9G      0.5781   2    180.00
C14G C13G N3G  C21G     0.4537   2    180.00
C13G N3G  C21G C22G     0.0684   6      0.00
C13G N3G  C21G C26G     0.0671   6      0.00
C13G N3G  C21G H30G     0.0616   6      0.00
H9G  N3G  C21G C22G     0.0649   6    216.33
H9G  N3G  C21G C26G     0.0627   6      0.00
H9G  N3G  C21G H30G     0.0614   6      0.00
C8G  N4G  C15G C16G     0.0809   6      0.00
C8G  N4G  C15G C20G     0.0877   6    263.77
C8G  N4G  C15G H19G     0.0643   6    144.48
H10G N4G  C15G C16G     0.0741   6      0.00
H10G N4G  C15G C20G     0.0774   6     83.46
H10G N4G  C15G H19G     0.0652   6    324.17
N4G  C15G C16G C17G     0.6823   3    107.08
N4G  C15G C16G H20G     0.5728   3      0.00
N4G  C15G C16G H21G     0.6470   3    347.06
C20G C15G C16G C17G     0.4759   3    231.11
C20G C15G C16G H20G     0.5062   3      0.00
C20G C15G C16G H21G     0.5202   3    111.09
H19G C15G C16G C17G     0.4611   3    350.84
H19G C15G C16G H20G     0.4250   3      0.00
H19G C15G C16G H21G     0.4468   3    230.81
N4G  C15G C20G C19G     0.7229   3    251.01
N4G  C15G C20G H28G     0.5984   3      0.00
N4G  C15G C20G H29G     0.6840   3     11.47
C16G C15G C20G C19G     0.4834   3      0.00
C16G C15G C20G H28G     0.5216   3      0.00
C16G C15G C20G H29G     0.5274   3      0.00
H19G C15G C20G C19G     0.4570   3      8.92
H19G C15G C20G H28G     0.4298   3      0.00
H19G C15G C20G H29G     0.4492   3    129.39
C15G C16G C17G C18G     0.4772   3      0.00
C15G C16G C17G H22G     0.5014   3      0.00
C15G C16G C17G H23G     0.5227   3      0.00
H20G C16G C17G C18G     0.5129   3      0.00
H20G C16G C17G H22G     0.4695   3      0.00
H20G C16G C17G H23G     0.4903   3      0.00
H21G C16G C17G C18G     0.5464   3      0.00
H21G C16G C17G H22G     0.4944   3      0.00
H21G C16G C17G H23G     0.5371   3      0.00
C16G C17G C18G C19G     0.4964   3      0.00
C16G C17G C18G H24G     0.5103   3      0.00
C16G C17G C18G H25G     0.5386   3      0.00
H22G C17G C18G C19G     0.5155   3      0.00
H22G C17G C18G H24G     0.4688   3      0.00
H22G C17G C18G H25G     0.4954   3      0.00
H23G C17G C18G C19G     0.5559   3      0.00
H23G C17G C18G H24G     0.4979   3      0.00
H23G C17G C18G H25G     0.5458   3      0.00
C17G C18G C19G C20G     0.5016   3      0.00
C17G C18G C19G H26G     0.5169   3      0.00
C17G C18G C19G H27G     0.5433   3      0.00
H24G C18G C19G C20G     0.5153   3      0.00
H24G C18G C19G H26G     0.4691   3      0.00
H24G C18G C19G H27G     0.4945   3      0.00
H25G C18G C19G C20G     0.5424   3      0.00
H25G C18G C19G H26G     0.4962   3      0.00
H25G C18G C19G H27G     0.5392   3      0.00
C18G C19G C20G C15G     0.4924   3      0.00
C18G C19G C20G H28G     0.5309   3      0.00
C18G C19G C20G H29G     0.5464   3      0.00
H26G C19G C20G C15G     0.5042   3      0.00
H26G C19G C20G H28G     0.4736   3      0.00
H26G C19G C20G H29G     0.4899   3      0.00
H27G C19G C20G C15G     0.5297   3      0.00
H27G C19G C20G H28G     0.4989   3      0.00
H27G C19G C20G H29G     0.5353   3      0.00
N3G  C21G C22G C23G     0.6364   3      0.00
N3G  C21G C22G H31G     0.5566   3      0.00
N3G  C21G C22G H32G     0.5736   3      0.00
C26G C21G C22G C23G     0.5166   3      0.00
C26G C21G C22G H31G     0.5372   3      0.00
C26G C21G C22G H32G     0.5763   3      0.00
H30G C21G C22G C23G     0.4580   3      0.00
H30G C21G C22G H31G     0.4447   3      0.00
H30G C21G C22G H32G     0.4735   3      0.00
N3G  C21G C26G C25G     0.6475   3      0.00
N3G  C21G C26G H39G     0.5631   3      0.00
N3G  C21G C26G H40G     0.5803   3      0.00
C22G C21G C26G C25G     0.5258   3      0.00
C22G C21G C26G H39G     0.5467   3      0.00
C22G C21G C26G H40G     0.5866   3      0.00
H30G C21G C26G C25G     0.4661   3      0.00
H30G C21G C26G H39G     0.4458   3      0.00
H30G C21G C26G H40G     0.4750   3      0.00
C21G C22G C23G C24G     0.4586   3      0.00
C21G C22G C23G H33G     0.5273   3      0.00
C21G C22G C23G H34G     0.5040   3      0.00
H31G C22G C23G C24G     0.5083   3      0.00
H31G C22G C23G H33G     0.4977   3      0.00
H31G C22G C23G H34G     0.4707   3      0.00
H32G C22G C23G C24G     0.5412   3      0.00
H32G C22G C23G H33G     0.5418   3      0.00
H32G C22G C23G H34G     0.4954   3      0.00
C22G C23G C24G C25G     0.4929   3      0.00
C22G C23G C24G H35G     0.5106   3      0.00
C22G C23G C24G H36G     0.5382   3      0.00
H33G C23G C24G C25G     0.5460   3      0.00
H33G C23G C24G H35G     0.4964   3      0.00
H33G C23G C24G H36G     0.5417   3      0.00
H34G C23G C24G C25G     0.5138   3      0.00
H34G C23G C24G H35G     0.4689   3      0.00
H34G C23G C24G H36G     0.4957   3      0.00
C23G C24G C25G C26G     0.4937   3      0.00
C23G C24G C25G H37G     0.5122   3      0.00
C23G C24G C25G H38G     0.5441   3      0.00
H35G C24G C25G C26G     0.5117   3      0.00
H35G C24G C25G H37G     0.4678   3      0.00
H35G C24G C25G H38G     0.4952   3      0.00
H36G C24G C25G C26G     0.5391   3      0.00
H36G C24G C25G H37G     0.4950   3      0.00
H36G C24G C25G H38G     0.5404   3      0.00
C24G C25G C26G C21G     0.4612   3      0.00
C24G C25G C26G H39G     0.5137   3      0.00
C24G C25G C26G H40G     0.5400   3      0.00
H37G C25G C26G C21G     0.5030   3      0.00
H37G C25G C26G H39G     0.4716   3      0.00
H37G C25G C26G H40G     0.4925   3      0.00
H38G C25G C26G C21G     0.5252   3      0.00
H38G C25G C26G H39G     0.4986   3      0.00
H38G C25G C26G H40G     0.5385   3      0.00

IMPROPER
!
!V(improper) = Kpsi(psi - psi0)**2
!
!Kpsi: kcal/mole/rad**2
!psi0: degrees
!note that the second column of numbers (0) is ignored
!
!atom types             Kpsi        0  psi0
!


NONBONDED nbxmod  5 atom cdiel shift vatom vdistance vswitch -
cutnb 14.0 ctofnb 12.0 ctonnb 10.0 eps 1.0 e14fac 1.0 wmin 1.5
                !adm jr., 5/08/91, suggested cutoff scheme
!
!V(Lennard-Jones) = Eps(i,j)*[(Rmin(i,j)/r(i,j))**12 - 2(Rmin(i,j)/r(i,j))**6]
!
!epsilon [kcal/mole]: Eps(i,j) = sqrt(eps(i) * eps(j))
!Rmin/2  [A]:         Rmin(i,j) = Rmin/2(i) + Rmin/2(j)
!
!atom  ignored   epsilon     Rmin/2  ignored   eps,1-4     Rmin/2,1-4
!

C1G      0.0     -0.1050     1.9255    ! 
C2G      0.0     -0.1050     1.9255    ! 
C3G      0.0     -0.1050     1.9255    ! 
C4G      0.0     -0.1050     1.9255    ! 
N1G      0.0     -0.0690     1.8300    ! 
N2G      0.0     -0.0690     1.8300    ! 
C5G      0.0     -0.1050     1.9255    ! 
C6G      0.0     -0.1050     1.9255    ! 
C7G      0.0     -0.1050     1.9255    ! 
C8G      0.0     -0.1050     1.9255    ! 
C9G      0.0     -0.1050     1.9255    ! 
H1G      0.0     -0.0440     1.4430    ! 
H2G      0.0     -0.0440     1.4430    ! 
H3G      0.0     -0.0440     1.4430    ! 
H4G      0.0     -0.0440     1.4430    ! 
C10G     0.0     -0.1050     1.9255    ! 
C11G     0.0     -0.1050     1.9255    ! 
C12G     0.0     -0.1050     1.9255    ! 
C13G     0.0     -0.1050     1.9255    ! 
C14G     0.0     -0.1050     1.9255    ! 
H5G      0.0     -0.0440     1.4430    ! 
H6G      0.0     -0.0440     1.4430    ! 
H7G      0.0     -0.0440     1.4430    ! 
H8G      0.0     -0.0440     1.4430    ! 
N3G      0.0     -0.0690     1.8300    ! 
N4G      0.0     -0.0690     1.8300    ! 
H9G      0.0     -0.0440     1.4430    ! 
H10G     0.0     -0.0440     1.4430    ! 
H11G     0.0     -0.0440     1.4430    ! 
H12G     0.0     -0.0440     1.4430    ! 
H13G     0.0     -0.0440     1.4430    ! 
H14G     0.0     -0.0440     1.4430    ! 
H15G     0.0     -0.0440     1.4430    ! 
H16G     0.0     -0.0440     1.4430    ! 
H17G     0.0     -0.0440     1.4430    ! 
H18G     0.0     -0.0440     1.4430    ! 
C15G     0.0     -0.1050     1.9255    ! 
C16G     0.0     -0.1050     1.9255    ! 
C17G     0.0     -0.1050     1.9255    ! 
C18G     0.0     -0.1050     1.9255    ! 
C19G     0.0     -0.1050     1.9255    ! 
C20G     0.0     -0.1050     1.9255    ! 
C21G     0.0     -0.1050     1.9255    ! 
C22G     0.0     -0.1050     1.9255    ! 
C23G     0.0     -0.1050     1.9255    ! 
C24G     0.0     -0.1050     1.9255    ! 
C25G     0.0     -0.1050     1.9255    ! 
C26G     0.0     -0.1050     1.9255    ! 
H19G     0.0     -0.0440     1.4430    ! 
H20G     0.0     -0.0440     1.4430    ! 
H21G     0.0     -0.0440     1.4430    ! 
H22G     0.0     -0.0440     1.4430    ! 
H23G     0.0     -0.0440     1.4430    ! 
H24G     0.0     -0.0440     1.4430    ! 
H25G     0.0     -0.0440     1.4430    ! 
H26G     0.0     -0.0440     1.4430    ! 
H27G     0.0     -0.0440     1.4430    ! 
H28G     0.0     -0.0440     1.4430    ! 
H29G     0.0     -0.0440     1.4430    ! 
H30G     0.0     -0.0440     1.4430    ! 
H31G     0.0     -0.0440     1.4430    ! 
H32G     0.0     -0.0440     1.4430    ! 
H33G     0.0     -0.0440     1.4430    ! 
H34G     0.0     -0.0440     1.4430    ! 
H35G     0.0     -0.0440     1.4430    ! 
H36G     0.0     -0.0440     1.4430    ! 
H37G     0.0     -0.0440     1.4430    ! 
H38G     0.0     -0.0440     1.4430    ! 
H39G     0.0     -0.0440     1.4430    ! 
H40G     0.0     -0.0440     1.4430    ! 
END
