# Supplementary material for: A Systematic Approach: Molecular Dynamics Study and Parametrisation of Gemini Type Cationic Surfactants
Source: Int J Mol Sci. 2021 Oct 10;22(20):10939. doi: 10.3390/ijms222010939 (PMC8536075; doi:10.3390/ijms222010939)
Supplement: Supplementary file 1 [file ijms-22-10939-s001.zip › Force_fields/Alk_4_06b/Alk_4_06b.pdb]

REMARK original generated coordinate pdb file
ATOM      1  C1G AA1 X   1       1.041  -3.710   0.684  1.00  0.00      GEM  C
ATOM      2  C2G AA1 X   1      -0.464  -3.605   0.414  1.00  0.00      GEM  C
ATOM      3  C3G AA1 X   1      -0.813  -2.242  -0.199  1.00  0.00      GEM  C
ATOM      4  C4G AA1 X   1      -2.317  -2.116  -0.462  1.00  0.00      GEM  C
ATOM      5  N1G AA1 X   1       1.411  -5.021   1.270  1.00  0.00      GEM  N
ATOM      6  N2G AA1 X   1      -2.657  -0.805  -1.067  1.00  0.00      GEM  N
ATOM      7  C5G AA1 X   1      -2.641  -0.645  -2.418  1.00  0.00      GEM  C
ATOM      8  C6G AA1 X   1      -2.916   0.275  -0.274  1.00  0.00      GEM  C
ATOM      9  C7G AA1 X   1      -3.157   1.515  -0.800  1.00  0.00      GEM  C
ATOM     10  C8G AA1 X   1      -3.131   1.721  -2.214  1.00  0.00      GEM  C
ATOM     11  C9G AA1 X   1      -2.876   0.567  -3.015  1.00  0.00      GEM  C
ATOM     12  H1G AA1 X   1      -2.436  -1.543  -3.000  1.00  0.00      GEM  H
ATOM     13  H2G AA1 X   1      -2.921   0.087   0.799  1.00  0.00      GEM  H
ATOM     14  H3G AA1 X   1      -3.363   2.348  -0.129  1.00  0.00      GEM  H
ATOM     15  H4G AA1 X   1      -2.862   0.623  -4.100  1.00  0.00      GEM  H
ATOM     16 C10G AA1 X   1       1.790  -6.055   0.470  1.00  0.00      GEM  C
ATOM     17 C11G AA1 X   1       1.331  -5.220   2.617  1.00  0.00      GEM  C
ATOM     18 C12G AA1 X   1       1.624  -6.428   3.187  1.00  0.00      GEM  C
ATOM     19 C13G AA1 X   1       2.025  -7.535   2.376  1.00  0.00      GEM  C
ATOM     20 C14G AA1 X   1       2.103  -7.293   0.972  1.00  0.00      GEM  C
ATOM     21  H5G AA1 X   1       1.841  -5.837  -0.596  1.00  0.00      GEM  H
ATOM     22  H6G AA1 X   1       1.025  -4.357   3.208  1.00  0.00      GEM  H
ATOM     23  H7G AA1 X   1       1.553  -6.540   4.268  1.00  0.00      GEM  H
ATOM     24  H8G AA1 X   1       2.416  -8.070   0.280  1.00  0.00      GEM  H
ATOM     25  N3G AA1 X   1       2.299  -8.719   2.942  1.00  0.00      GEM  N
ATOM     26  N4G AA1 X   1      -3.334   2.944  -2.722  1.00  0.00      GEM  N
ATOM     27  H9G AA1 X   1       2.260  -8.760   3.976  1.00  0.00      GEM  H
ATOM     28 H10G AA1 X   1      -3.523   3.695  -2.037  1.00  0.00      GEM  H
ATOM     29 H11G AA1 X   1       1.620  -3.598  -0.247  1.00  0.00      GEM  H
ATOM     30 H12G AA1 X   1       1.370  -2.933   1.394  1.00  0.00      GEM  H
ATOM     31 H13G AA1 X   1      -0.769  -4.414  -0.270  1.00  0.00      GEM  H
ATOM     32 H14G AA1 X   1      -1.016  -3.745   1.357  1.00  0.00      GEM  H
ATOM     33 H15G AA1 X   1      -0.267  -2.108  -1.147  1.00  0.00      GEM  H
ATOM     34 H16G AA1 X   1      -0.495  -1.434   0.479  1.00  0.00      GEM  H
ATOM     35 H17G AA1 X   1      -2.666  -2.895  -1.161  1.00  0.00      GEM  H
ATOM     36 H18G AA1 X   1      -2.894  -2.202   0.473  1.00  0.00      GEM  H
ATOM     37 C15G AA1 X   1      -3.304   3.307  -4.152  1.00  0.00      GEM  C
ATOM     38 C16G AA1 X   1      -2.902   4.786  -4.306  1.00  0.00      GEM  C
ATOM     39 C17G AA1 X   1      -4.012   5.769  -3.890  1.00  0.00      GEM  C
ATOM     40 C18G AA1 X   1      -5.334   5.466  -4.614  1.00  0.00      GEM  C
ATOM     41 C19G AA1 X   1      -5.760   4.004  -4.402  1.00  0.00      GEM  C
ATOM     42 C20G AA1 X   1      -4.658   3.027  -4.842  1.00  0.00      GEM  C
ATOM     43 C21G AA1 X   1       2.773  -9.932   2.262  1.00  0.00      GEM  C
ATOM     44 C22G AA1 X   1       2.265 -11.168   3.022  1.00  0.00      GEM  C
ATOM     45 C23G AA1 X   1       2.767 -12.466   2.368  1.00  0.00      GEM  C
ATOM     46 C24G AA1 X   1       4.298 -12.483   2.233  1.00  0.00      GEM  C
ATOM     47 C25G AA1 X   1       4.805 -11.241   1.483  1.00  0.00      GEM  C
ATOM     48 C26G AA1 X   1       4.310  -9.944   2.144  1.00  0.00      GEM  C
ATOM     49 H19G AA1 X   1      -2.516   2.680  -4.627  1.00  0.00      GEM  H
ATOM     50 H20G AA1 X   1      -1.977   4.978  -3.740  1.00  0.00      GEM  H
ATOM     51 H21G AA1 X   1      -2.665   4.945  -5.370  1.00  0.00      GEM  H
ATOM     52 H22G AA1 X   1      -3.685   6.796  -4.101  1.00  0.00      GEM  H
ATOM     53 H23G AA1 X   1      -4.176   5.717  -2.802  1.00  0.00      GEM  H
ATOM     54 H24G AA1 X   1      -6.122   6.148  -4.266  1.00  0.00      GEM  H
ATOM     55 H25G AA1 X   1      -5.207   5.652  -5.693  1.00  0.00      GEM  H
ATOM     56 H26G AA1 X   1      -6.684   3.791  -4.958  1.00  0.00      GEM  H
ATOM     57 H27G AA1 X   1      -5.993   3.844  -3.338  1.00  0.00      GEM  H
ATOM     58 H28G AA1 X   1      -4.964   1.987  -4.653  1.00  0.00      GEM  H
ATOM     59 H29G AA1 X   1      -4.499   3.122  -5.929  1.00  0.00      GEM  H
ATOM     60 H30G AA1 X   1       2.328  -9.943   1.240  1.00  0.00      GEM  H
ATOM     61 H31G AA1 X   1       1.165 -11.155   3.054  1.00  0.00      GEM  H
ATOM     62 H32G AA1 X   1       2.624 -11.119   4.065  1.00  0.00      GEM  H
ATOM     63 H33G AA1 X   1       2.315 -12.566   1.369  1.00  0.00      GEM  H
ATOM     64 H34G AA1 X   1       2.425 -13.329   2.955  1.00  0.00      GEM  H
ATOM     65 H35G AA1 X   1       4.622 -13.397   1.717  1.00  0.00      GEM  H
ATOM     66 H36G AA1 X   1       4.750 -12.509   3.237  1.00  0.00      GEM  H
ATOM     67 H37G AA1 X   1       5.903 -11.240   1.443  1.00  0.00      GEM  H
ATOM     68 H38G AA1 X   1       4.452 -11.277   0.441  1.00  0.00      GEM  H
ATOM     69 H39G AA1 X   1       4.645  -9.066   1.570  1.00  0.00      GEM  H
ATOM     70 H40G AA1 X   1       4.741  -9.855   3.156  1.00  0.00      GEM  H
END
