# Supplementary material for: A Systematic Approach: Molecular Dynamics Study and Parametrisation of Gemini Type Cationic Surfactants
Source: Int J Mol Sci. 2021 Oct 10;22(20):10939. doi: 10.3390/ijms222010939 (PMC8536075; doi:10.3390/ijms222010939)
Supplement: Supplementary file 1 [file ijms-22-10939-s001.zip › Force_fields/Alk_4_06b/Alk_4_06b.psf]

PSF

       4 !NTITLE
 REMARKS original generated structure x-plor psf file
 REMARKS topology D:/Dokumenty/do_VMD/FF/Batch5_OK/Alk_4_06b.top 
 REMARKS topology D:/Dokumenty/do_VMD/top_all36_lipid.rtf 
 REMARKS segment GEM { first NONE; last NONE; auto none  }

      70 !NATOM
       1 GEM  1    AA1  C1G  C1G   -0.438000       12.0110           0
       2 GEM  1    AA1  C2G  C2G    0.149000       12.0110           0
       3 GEM  1    AA1  C3G  C3G    0.185000       12.0110           0
       4 GEM  1    AA1  C4G  C4G   -0.422000       12.0110           0
       5 GEM  1    AA1  N1G  N1G    0.262000       14.0070           0
       6 GEM  1    AA1  N2G  N2G    0.290000       14.0070           0
       7 GEM  1    AA1  C5G  C5G   -0.181000       12.0110           0
       8 GEM  1    AA1  C6G  C6G   -0.100000       12.0110           0
       9 GEM  1    AA1  C7G  C7G   -0.408000       12.0110           0
      10 GEM  1    AA1  C8G  C8G    0.536000       12.0110           0
      11 GEM  1    AA1  C9G  C9G   -0.269000       12.0110           0
      12 GEM  1    AA1  H1G  H1G    0.243000        1.0080           0
      13 GEM  1    AA1  H2G  H2G    0.232000        1.0080           0
      14 GEM  1    AA1  H3G  H3G    0.230000        1.0080           0
      15 GEM  1    AA1  H4G  H4G    0.203000        1.0080           0
      16 GEM  1    AA1  C10G C10G  -0.083000       12.0110           0
      17 GEM  1    AA1  C11G C11G  -0.105000       12.0110           0
      18 GEM  1    AA1  C12G C12G  -0.433000       12.0110           0
      19 GEM  1    AA1  C13G C13G   0.710000       12.0110           0
      20 GEM  1    AA1  C14G C14G  -0.431000       12.0110           0
      21 GEM  1    AA1  H5G  H5G    0.227000        1.0080           0
      22 GEM  1    AA1  H6G  H6G    0.237000        1.0080           0
      23 GEM  1    AA1  H7G  H7G    0.238000        1.0080           0
      24 GEM  1    AA1  H8G  H8G    0.237000        1.0080           0
      25 GEM  1    AA1  N3G  N3G   -0.873000       14.0070           0
      26 GEM  1    AA1  N4G  N4G   -0.652000       14.0070           0
      27 GEM  1    AA1  H9G  H9G    0.452000        1.0080           0
      28 GEM  1    AA1  H10G H10G   0.442000        1.0080           0
      29 GEM  1    AA1  H11G H11G   0.176000        1.0080           0
      30 GEM  1    AA1  H12G H12G   0.179000        1.0080           0
      31 GEM  1    AA1  H13G H13G   0.014000        1.0080           0
      32 GEM  1    AA1  H14G H14G   0.017000        1.0080           0
      33 GEM  1    AA1  H15G H15G   0.010000        1.0080           0
      34 GEM  1    AA1  H16G H16G   0.003000        1.0080           0
      35 GEM  1    AA1  H17G H17G   0.173000        1.0080           0
      36 GEM  1    AA1  H18G H18G   0.169000        1.0080           0
      37 GEM  1    AA1  C15G C15G   0.291000       12.0110           0
      38 GEM  1    AA1  C16G C16G  -0.195000       12.0110           0
      39 GEM  1    AA1  C17G C17G   0.110000       12.0110           0
      40 GEM  1    AA1  C18G C18G  -0.055000       12.0110           0
      41 GEM  1    AA1  C19G C19G   0.111000       12.0110           0
      42 GEM  1    AA1  C20G C20G  -0.122000       12.0110           0
      43 GEM  1    AA1  C21G C21G   0.537000       12.0110           0
      44 GEM  1    AA1  C22G C22G  -0.144000       12.0110           0
      45 GEM  1    AA1  C23G C23G   0.017000       12.0110           0
      46 GEM  1    AA1  C24G C24G  -0.024000       12.0110           0
      47 GEM  1    AA1  C25G C25G   0.035000       12.0110           0
      48 GEM  1    AA1  C26G C26G  -0.182000       12.0110           0
      49 GEM  1    AA1  H19G H19G   0.052000        1.0080           0
      50 GEM  1    AA1  H20G H20G   0.050000        1.0080           0
      51 GEM  1    AA1  H21G H21G   0.069000        1.0080           0
      52 GEM  1    AA1  H22G H22G  -0.011000        1.0080           0
      53 GEM  1    AA1  H23G H23G  -0.017000        1.0080           0
      54 GEM  1    AA1  H24G H24G  -0.006000        1.0080           0
      55 GEM  1    AA1  H25G H25G   0.016000        1.0080           0
      56 GEM  1    AA1  H26G H26G  -0.021000        1.0080           0
      57 GEM  1    AA1  H27G H27G  -0.015000        1.0080           0
      58 GEM  1    AA1  H28G H28G   0.026000        1.0080           0
      59 GEM  1    AA1  H29G H29G   0.041000        1.0080           0
      60 GEM  1    AA1  H30G H30G   0.024000        1.0080           0
      61 GEM  1    AA1  H31G H31G   0.031000        1.0080           0
      62 GEM  1    AA1  H32G H32G   0.057000        1.0080           0
      63 GEM  1    AA1  H33G H33G  -0.003000        1.0080           0
      64 GEM  1    AA1  H34G H34G   0.008000        1.0080           0
      65 GEM  1    AA1  H35G H35G   0.001000        1.0080           0
      66 GEM  1    AA1  H36G H36G   0.008000        1.0080           0
      67 GEM  1    AA1  H37G H37G   0.004000        1.0080           0
      68 GEM  1    AA1  H38G H38G  -0.006000        1.0080           0
      69 GEM  1    AA1  H39G H39G   0.037000        1.0080           0
      70 GEM  1    AA1  H40G H40G   0.059000        1.0080           0

      73 !NBOND: bonds
       1       2       1       5       1      29       1      30
       2       3       2      31       2      32       3       4
       3      33       3      34       4       6       4      35
       4      36       5      16       5      17       6       7
       6       8       7      11       7      12       8       9
       8      13       9      10       9      14      10      11
      10      26      11      15      16      20      16      21
      17      18      17      22      18      19      18      23
      19      20      19      25      20      24      25      27
      25      43      26      28      26      37      37      38
      37      42      37      49      38      39      38      50
      38      51      39      40      39      52      39      53
      40      41      40      54      40      55      41      42
      41      56      41      57      42      58      42      59
      43      44      43      48      43      60      44      45
      44      61      44      62      45      46      45      63
      45      64      46      47      46      65      46      66
      47      48      47      67      47      68      48      69
      48      70

     138 !NTHETA: angles
       1       2       3       1       2      31       1       2      32
       1       5      16       1       5      17       2       1       5
       2       1      29       2       1      30       2       3       4
       2       3      33       2       3      34       3       2      31
       3       2      32       3       4       6       3       4      35
       3       4      36       4       3      33       4       3      34
       4       6       7       4       6       8       5       1      29
       5       1      30       5      16      20       5      16      21
       5      17      18       5      17      22       6       4      35
       6       4      36       6       7      11       6       7      12
       6       8       9       6       8      13       7       6       8
       7      11      10       7      11      15       8       9      10
       8       9      14       9       8      13       9      10      11
       9      10      26      10       9      14      10      11      15
      10      26      28      10      26      37      11       7      12
      11      10      26      16       5      17      16      20      19
      16      20      24      17      18      19      17      18      23
      18      17      22      18      19      20      18      19      25
      19      18      23      19      20      24      19      25      27
      19      25      43      20      16      21      20      19      25
      25      43      44      25      43      48      25      43      60
      26      37      38      26      37      42      26      37      49
      27      25      43      28      26      37      29       1      30
      31       2      32      33       3      34      35       4      36
      37      38      39      37      38      50      37      38      51
      37      42      41      37      42      58      37      42      59
      38      37      42      38      37      49      38      39      40
      38      39      52      38      39      53      39      38      50
      39      38      51      39      40      41      39      40      54
      39      40      55      40      39      52      40      39      53
      40      41      42      40      41      56      40      41      57
      41      40      54      41      40      55      41      42      58
      41      42      59      42      37      49      42      41      56
      42      41      57      43      44      45      43      44      61
      43      44      62      43      48      47      43      48      69
      43      48      70      44      43      48      44      43      60
      44      45      46      44      45      63      44      45      64
      45      44      61      45      44      62      45      46      47
      45      46      65      45      46      66      46      45      63
      46      45      64      46      47      48      46      47      67
      46      47      68      47      46      65      47      46      66
      47      48      69      47      48      70      48      43      60
      48      47      67      48      47      68      50      38      51
      52      39      53      54      40      55      56      41      57
      58      42      59      61      44      62      63      45      64
      65      46      66      67      47      68      69      48      70

     215 !NPHI: dihedrals
       1       2       3       4       1       2       3      33
       1       2       3      34       1       5      16      20
       1       5      16      21       1       5      17      18
       1       5      17      22       2       1       5      16
       2       1       5      17       2       3       4       6
       2       3       4      35       2       3       4      36
       3       4       6       7       3       4       6       8
       4       6       7      11       4       6       7      12
       4       6       8       9       4       6       8      13
       5       1       2       3       5       1       2      31
       5       1       2      32       5      16      20      19
       5      16      20      24       5      17      18      19
       5      17      18      23       6       7      11      10
       6       7      11      15       6       8       9      10
       6       8       9      14       7       6       8       9
       7       6       8      13       8       6       7      11
       8       6       7      12       8       9      10      11
       8       9      10      26       9      10      11       7
       9      10      11      15       9      10      26      28
       9      10      26      37      10      26      37      38
      10      26      37      42      10      26      37      49
      11      10      26      28      11      10      26      37
      12       7      11      10      12       7      11      15
      13       8       9      10      13       8       9      14
      14       9      10      11      14       9      10      26
      16       5      17      18      16       5      17      22
      17       5      16      20      17       5      16      21
      17      18      19      20      17      18      19      25
      18      19      20      16      18      19      20      24
      18      19      25      27      18      19      25      43
      19      25      43      44      19      25      43      48
      19      25      43      60      20      19      25      27
      20      19      25      43      21      16      20      19
      21      16      20      24      22      17      18      19
      22      17      18      23      23      18      19      20
      23      18      19      25      25      19      20      16
      25      19      20      24      25      43      44      45
      25      43      44      61      25      43      44      62
      25      43      48      47      25      43      48      69
      25      43      48      70      26      10      11       7
      26      10      11      15      26      37      38      39
      26      37      38      50      26      37      38      51
      26      37      42      41      26      37      42      58
      26      37      42      59      27      25      43      44
      27      25      43      48      27      25      43      60
      28      26      37      38      28      26      37      42
      28      26      37      49      29       1       2       3
      29       1       2      31      29       1       2      32
      29       1       5      16      29       1       5      17
      30       1       2       3      30       1       2      31
      30       1       2      32      30       1       5      16
      30       1       5      17      31       2       3       4
      31       2       3      33      31       2       3      34
      32       2       3       4      32       2       3      33
      32       2       3      34      33       3       4       6
      33       3       4      35      33       3       4      36
      34       3       4       6      34       3       4      35
      34       3       4      36      35       4       6       7
      35       4       6       8      36       4       6       7
      36       4       6       8      37      38      39      40
      37      38      39      52      37      38      39      53
      38      37      42      41      38      37      42      58
      38      37      42      59      38      39      40      41
      38      39      40      54      38      39      40      55
      39      40      41      42      39      40      41      56
      39      40      41      57      40      41      42      37
      40      41      42      58      40      41      42      59
      42      37      38      39      42      37      38      50
      42      37      38      51      43      44      45      46
      43      44      45      63      43      44      45      64
      44      43      48      47      44      43      48      69
      44      43      48      70      44      45      46      47
      44      45      46      65      44      45      46      66
      45      46      47      48      45      46      47      67
      45      46      47      68      46      47      48      43
      46      47      48      69      46      47      48      70
      48      43      44      45      48      43      44      61
      48      43      44      62      49      37      38      39
      49      37      38      50      49      37      38      51
      49      37      42      41      49      37      42      58
      49      37      42      59      50      38      39      40
      50      38      39      52      50      38      39      53
      51      38      39      40      51      38      39      52
      51      38      39      53      52      39      40      41
      52      39      40      54      52      39      40      55
      53      39      40      41      53      39      40      54
      53      39      40      55      54      40      41      42
      54      40      41      56      54      40      41      57
      55      40      41      42      55      40      41      56
      55      40      41      57      56      41      42      37
      56      41      42      58      56      41      42      59
      57      41      42      37      57      41      42      58
      57      41      42      59      60      43      44      45
      60      43      44      61      60      43      44      62
      60      43      48      47      60      43      48      69
      60      43      48      70      61      44      45      46
      61      44      45      63      61      44      45      64
      62      44      45      46      62      44      45      63
      62      44      45      64      63      45      46      47
      63      45      46      65      63      45      46      66
      64      45      46      47      64      45      46      65
      64      45      46      66      65      46      47      48
      65      46      47      67      65      46      47      68
      66      46      47      48      66      46      47      67
      66      46      47      68      67      47      48      43
      67      47      48      69      67      47      48      70
      68      47      48      43      68      47      48      69
      68      47      48      70

       0 !NIMPHI: impropers


       0 !NDON: donors


       0 !NACC: acceptors


       0 !NNB

       0       0       0       0       0       0       0       0
       0       0       0       0       0       0       0       0
       0       0       0       0       0       0       0       0
       0       0       0       0       0       0       0       0
       0       0       0       0       0       0       0       0
       0       0       0       0       0       0       0       0
       0       0       0       0       0       0       0       0
       0       0       0       0       0       0       0       0
       0       0       0       0       0       0

       1       0 !NGRP
       0       0       0
