# Supplementary material for: A Systematic Approach: Molecular Dynamics Study and Parametrisation of Gemini Type Cationic Surfactants
Source: Int J Mol Sci. 2021 Oct 10;22(20):10939. doi: 10.3390/ijms222010939 (PMC8536075; doi:10.3390/ijms222010939)
Supplement: Supplementary file 1 [file ijms-22-10939-s001.zip › Force_fields/Alk_4_07/Alk_4_07.par]

!>>>>>> Combined CHARMM All-Hydrogen Parameter File for <<<<<<<<<
!>>>>>>>>> CHARMM22 Proteins and CHARMM27 Lipids <<<<<<<<<<
!from
!>>>> CHARMM22 All-Hydrogen Parameter File for Proteins <<<<<<<<<<
!>>>>>>>>>>>>>>>>>>>>>> August 1999 <<<<<<<<<<<<<<<<<<<<<<<<<<<<<
!>>>>>>> Direct comments to Alexander D. MacKerell Jr. <<<<<<<<<
!>>>>>> 410-706-7442 or email: alex,mmiris.ab.umd.edu  <<<<<<<<<
!and !  \\\ CHARMM27 All-Hydrogen Lipid Parameter File ///////
!  \\\\\\\\\ Developmental /////////////////////////
!              Alexander D. MacKerell Jr.
!                     August 1999
! All comments to ADM jr.  email:alex,mmiris.ab.umd.edu
!              telephone: 410-706-7442
!


! +++++++++++++++++++++++++++++++++++++++++++++++++++++++++++++++++++++++++++++
! + Residue topologies/parameters generated by PARATOOL.                      +
! +                                                                           +
! + PARATOOL is an interactive tool for generation of force field parameters. +
! + and can be obtained free of charge from                                   +
! + http://bioinf.charite.de/biophys/paratool                                 +
! +                                                                           +
! + Author:                                                                   +
! + Jan Saam                                                                  +
! + Institute of Biochemistry                                                 +
! + Charite Berlin                                                            +
! + Germany                                                                   +
! + saam@charite.de                                                           +
! +                                                                           +
! + CITATION:                                                                 +
! + If you use PARATOOL or topologies/parameters generated by this program,   +
! + please cite the following work:                                           +
! + Saam, et al. (2006), ...                                                  +
! +++++++++++++++++++++++++++++++++++++++++++++++++++++++++++++++++++++++++++++


! Parameters for components A4C
! To be used in combination with:
! [DEFAULTDIR]/par_all27_prot_lipid_na.inp


BONDS
!
!V(bond) = Kb(b - b0)**2
!
!Kb: kcal/mole/A**2
!b0: A
!
!atom type   Kb         b0
!

C1G  C2G     286.202    1.5323
C1G  N1G     304.568    1.4832
C1G  H11G    314.173    1.1027
C1G  H12G    313.781    1.1029
C2G  H13G    326.532    1.1020
C2G  H14G    326.507    1.1020
C2G  C28G    287.311    1.5345
C3G  N2G     304.699    1.4832
C3G  H15G    314.114    1.1027
C3G  H16G    313.877    1.1028
C3G  C28G    286.539    1.5323
N1G  C9G     411.471    1.3649
N1G  C10G    421.810    1.3599
N2G  C4G     421.339    1.3599
N2G  C5G     411.502    1.3649
C4G  C8G     463.312    1.3727
C4G  H1G     360.211    1.0894
C5G  C6G     474.029    1.3682
C5G  H2G     360.671    1.0892
C6G  C7G     362.191    1.4280
C6G  H3G     358.113    1.0899
C7G  C8G     366.231    1.4267
C7G  N4G     544.767    1.3383
C8G  H4G     365.159    1.0872
C9G  C13G    474.402    1.3682
C9G  H5G     360.646    1.0892
C10G C11G    463.555    1.3727
C10G H6G     360.215    1.0894
C11G C12G    366.822    1.4266
C11G H7G     365.155    1.0872
C12G C13G    363.118    1.4280
C12G N3G     545.083    1.3383
C13G H8G     358.127    1.0899
N3G  H9G     360.800    1.0350
N3G  C14G    325.818    1.4664
N4G  H10G    360.903    1.0349
N4G  C20G    325.594    1.4665
C14G C15G    293.527    1.5290
C14G H17G    304.718    1.1065
C14G H18G    304.631    1.1066
C15G C16G    287.604    1.5346
C15G H19G    325.131    1.1026
C15G H20G    325.168    1.1026
C16G C17G    286.382    1.5352
C16G H21G    334.053    1.1009
C16G H22G    334.073    1.1009
C17G C18G    285.926    1.5350
C17G H23G    333.322    1.1012
C17G H24G    333.341    1.1012
C18G C19G    285.896    1.5352
C18G H25G    332.524    1.1015
C18G H26G    332.524    1.1015
C19G H27G    334.486    1.1005
C19G H28G    334.489    1.1005
C19G C27G    290.396    1.5339
C20G C21G    293.538    1.5289
C20G H29G    304.572    1.1066
C20G H30G    304.766    1.1065
C21G C22G    287.702    1.5345
C21G H31G    325.144    1.1026
C21G H32G    325.188    1.1026
C22G C23G    286.388    1.5352
C22G H33G    334.052    1.1009
C22G H34G    334.090    1.1009
C23G C24G    285.899    1.5350
C23G H35G    333.347    1.1012
C23G H36G    333.321    1.1012
C24G C25G    285.867    1.5352
C24G H37G    332.519    1.1015
C24G H38G    332.539    1.1015
C25G H39G    334.478    1.1005
C25G H40G    334.491    1.1005
C25G C26G    290.361    1.5339
C26G H41G    343.499    1.0983
C26G H42G    343.506    1.0983
C26G H43G    345.443    1.0975
C27G H44G    343.489    1.0983
C27G H45G    343.500    1.0983
C27G H46G    345.445    1.0975
C28G H47G    326.475    1.1020
C28G H48G    326.427    1.1020


ANGLES
!
!V(angle) = Ktheta(Theta - Theta0)**2
!
!V(Urey-Bradley) = Kub(S - S0)**2
!
!Ktheta: kcal/mole/rad**2
!Theta0: degrees
!Kub: kcal/mole/A**2 (Urey-Bradley)
!S0: A
!
!atom types        Ktheta    Theta0    Kub      S0
!

C2G  C1G  N1G      46.882    111.97
C2G  C1G  H11G     15.771    111.08
C2G  C1G  H12G     15.741    111.08
N1G  C1G  H11G     17.699    107.06
N1G  C1G  H12G     17.882    107.05
H11G C1G  H12G      6.212    108.40
C1G  C2G  H13G     13.943    109.27
C1G  C2G  H14G     14.009    109.33
C1G  C2G  C28G     39.611    110.95
H13G C2G  H14G      5.407    107.36
H13G C2G  C28G     13.730    109.96
H14G C2G  C28G     13.541    109.90
N2G  C3G  H15G     17.814    107.09
N2G  C3G  H16G     17.578    107.07
N2G  C3G  C28G     46.389    111.82
H15G C3G  H16G      6.213    108.42
H15G C3G  C28G     15.656    111.12
H16G C3G  C28G     15.674    111.11
C1G  N1G  C9G      38.903    120.24
C1G  N1G  C10G     38.930    120.48
C9G  N1G  C10G     26.799    119.23
C3G  N2G  C4G      38.334    120.47
C3G  N2G  C5G      38.473    120.23
C4G  N2G  C5G      26.794    119.23
N2G  C4G  C8G      25.872    122.19
N2G  C4G  H1G      27.426    115.86
C8G  C4G  H1G      24.680    121.95
N2G  C5G  C6G      25.729    121.82
N2G  C5G  H2G      27.274    115.90
C6G  C5G  H2G      24.519    122.28
C5G  C6G  C7G      24.514    120.33
C5G  C6G  H3G      23.642    119.44
C7G  C6G  H3G      23.554    120.24
C6G  C7G  C8G      24.827    116.53
C6G  C7G  N4G      43.240    120.80
C8G  C7G  N4G      45.101    122.67
C4G  C8G  C7G      24.254    119.91
C4G  C8G  H4G      24.158    118.78
C7G  C8G  H4G      23.775    121.31
N1G  C9G  C13G     25.723    121.82
N1G  C9G  H5G      27.275    115.90
C13G C9G  H5G      24.532    122.28
N1G  C10G C11G     25.889    122.19
N1G  C10G H6G      27.433    115.86
C11G C10G H6G      24.683    121.95
C10G C11G C12G     24.296    119.90
C10G C11G H7G      24.156    118.78
C12G C11G H7G      23.784    121.31
C11G C12G C13G     24.869    116.54
C11G C12G N3G      45.150    122.65
C13G C12G N3G      43.243    120.81
C9G  C13G C12G     24.579    120.32
C9G  C13G H8G      23.658    119.44
C12G C13G H8G      23.566    120.24
C12G N3G  H9G      30.835    117.45
C12G N3G  C14G     39.350    125.02
H9G  N3G  C14G     29.359    117.52
C7G  N4G  H10G     30.919    117.45
C7G  N4G  C20G     39.786    125.03
H10G N4G  C20G     29.546    117.52
N3G  C14G C15G     45.367    110.50
N3G  C14G H17G     16.552    109.12
N3G  C14G H18G     16.590    109.07
C15G C14G H17G     16.029    110.26
C15G C14G H18G     15.989    110.22
H17G C14G H18G      6.335    107.61
C14G C15G C16G     37.432    112.16
C14G C15G H19G     13.885    109.18
C14G C15G H20G     13.884    109.20
C16G C15G H19G     13.586    109.56
C16G C15G H20G     13.620    109.58
H19G C15G H20G      5.293    107.03
C15G C16G C17G     37.661    113.11
C15G C16G H21G     14.055    109.32
C15G C16G H22G     14.060    109.35
C17G C16G H21G     14.011    109.22
C17G C16G H22G     14.018    109.23
H21G C16G H22G      5.280    106.39
C16G C17G C18G     37.594    113.43
C16G C17G H23G     14.073    109.20
C16G C17G H24G     14.070    109.21
C18G C17G H23G     14.022    109.22
C18G C17G H24G     14.029    109.24
H23G C17G H24G      5.255    106.30
C17G C18G C19G     37.425    113.58
C17G C18G H25G     14.045    109.26
C17G C18G H26G     14.031    109.24
C19G C18G H25G     14.058    109.13
C19G C18G H26G     14.057    109.13
H25G C18G H26G      5.240    106.24
C18G C19G H27G     14.041    109.18
C18G C19G H28G     14.039    109.18
C18G C19G C27G     37.726    113.23
H27G C19G H28G      5.275    106.25
H27G C19G C27G     14.006    109.38
H28G C19G C27G     14.011    109.38
N4G  C20G C21G     45.740    110.49
N4G  C20G H29G     16.618    109.14
N4G  C20G H30G     16.566    109.07
C21G C20G H29G     16.048    110.26
C21G C20G H30G     16.012    110.21
H29G C20G H30G      6.343    107.62
C20G C21G C22G     37.459    112.16
C20G C21G H31G     13.877    109.21
C20G C21G H32G     13.876    109.17
C22G C21G H31G     13.605    109.58
C22G C21G H32G     13.619    109.55
H31G C21G H32G      5.294    107.03
C21G C22G C23G     37.701    113.11
C21G C22G H33G     14.047    109.32
C21G C22G H34G     14.066    109.35
C23G C22G H33G     14.006    109.22
C23G C22G H34G     14.022    109.24
H33G C22G H34G      5.282    106.39
C22G C23G C24G     37.582    113.43
C22G C23G H35G     14.075    109.21
C22G C23G H36G     14.063    109.20
C24G C23G H35G     14.022    109.24
C24G C23G H36G     14.020    109.22
H35G C23G H36G      5.255    106.30
C23G C24G C25G     37.397    113.58
C23G C24G H37G     14.025    109.24
C23G C24G H38G     14.027    109.26
C25G C24G H37G     14.057    109.12
C25G C24G H38G     14.058    109.13
H37G C24G H38G      5.240    106.24
C24G C25G H39G     14.040    109.18
C24G C25G H40G     14.043    109.18
C24G C25G C26G     37.736    113.23
H39G C25G H40G      5.275    106.25
H39G C25G C26G     14.007    109.38
H40G C25G C26G     14.011    109.38
C25G C26G H41G     29.763    111.12
C25G C26G H42G     29.772    111.11
C25G C26G H43G     29.221    111.42
H41G C26G H42G     15.038    107.59
H41G C26G H43G     15.044    107.71
H42G C26G H43G     15.044    107.71
C19G C27G H44G     29.768    111.12
C19G C27G H45G     29.772    111.11
C19G C27G H46G     29.220    111.42
H44G C27G H45G     15.038    107.59
H44G C27G H46G     15.044    107.71
H45G C27G H46G     15.044    107.71
C2G  C28G C3G      39.249    111.13
C2G  C28G H47G     13.552    109.93
C2G  C28G H48G     13.727    109.86
C3G  C28G H47G     13.978    109.24
C3G  C28G H48G     13.988    109.27
H47G C28G H48G      5.384    107.34


DIHEDRALS
!
!V(dihedral) = Kchi(1 + cos(n(chi) - delta))
!
!Kchi: kcal/mole
!n: multiplicity
!delta: degrees
!
!atom types             Kchi     n    delta
!

N1G  C1G  C2G  H13G     0.5395   3      0.00
N1G  C1G  C2G  H14G     0.5345   3      0.00
N1G  C1G  C2G  C28G     0.5596   3      0.00
H11G C1G  C2G  H13G     0.5384   3      0.00
H11G C1G  C2G  H14G     0.5134   3      0.00
H11G C1G  C2G  C28G     0.5068   3      0.00
H12G C1G  C2G  H13G     0.5125   3      0.00
H12G C1G  C2G  H14G     0.5383   3      0.00
H12G C1G  C2G  C28G     0.5147   3      0.00
C2G  C1G  N1G  C9G      0.0875   6      0.00
C2G  C1G  N1G  C10G     0.0878   6      0.00
H11G C1G  N1G  C9G      0.1032   6      0.00
H11G C1G  N1G  C10G     0.0977   6      0.00
H12G C1G  N1G  C9G      0.0980   6    214.31
H12G C1G  N1G  C10G     0.1022   6      0.00
C1G  C2G  C28G C3G      0.4704   3      0.00
C1G  C2G  C28G H47G     0.4739   3      0.00
C1G  C2G  C28G H48G     0.4747   3      0.00
H13G C2G  C28G C3G      0.4748   3      0.00
H13G C2G  C28G H47G     0.5083   3      0.00
H13G C2G  C28G H48G     0.4865   3      0.00
H14G C2G  C28G C3G      0.4728   3      0.00
H14G C2G  C28G H47G     0.4915   3      0.00
H14G C2G  C28G H48G     0.5090   3      0.00
H15G C3G  N2G  C4G      0.0979   6      0.00
H15G C3G  N2G  C5G      0.1017   6      0.00
H16G C3G  N2G  C4G      0.1031   6      0.00
H16G C3G  N2G  C5G      0.0982   6      0.00
C28G C3G  N2G  C4G      0.0858   6      0.00
C28G C3G  N2G  C5G      0.0862   6      0.00
N2G  C3G  C28G C2G      0.5468   3      0.00
N2G  C3G  C28G H47G     0.5297   3      0.00
N2G  C3G  C28G H48G     0.5366   3      0.00
H15G C3G  C28G C2G      0.5135   3      0.00
H15G C3G  C28G H47G     0.5383   3      0.00
H15G C3G  C28G H48G     0.5111   3      0.00
H16G C3G  C28G C2G      0.5045   3      0.00
H16G C3G  C28G H47G     0.5107   3      0.00
H16G C3G  C28G H48G     0.5382   3      0.00
C1G  N1G  C9G  C13G     0.4898   2    180.00
C1G  N1G  C9G  H5G      0.4450   2    180.00
C10G N1G  C9G  C13G     0.5098   2    180.00
C10G N1G  C9G  H5G      0.4583   2    180.00
C1G  N1G  C10G C11G     0.5121   2    180.00
C1G  N1G  C10G H6G      0.4506   2    180.00
C9G  N1G  C10G C11G     0.5193   2    180.00
C9G  N1G  C10G H6G      0.4670   2    180.00
C3G  N2G  C4G  C8G      0.4979   2    180.00
C3G  N2G  C4G  H1G      0.4486   2    180.00
C5G  N2G  C4G  C8G      0.5152   2    180.00
C5G  N2G  C4G  H1G      0.4676   2    180.00
C3G  N2G  C5G  C6G      0.4677   2    180.00
C3G  N2G  C5G  H2G      0.4379   2    180.00
C4G  N2G  C5G  C6G      0.5069   2    180.00
C4G  N2G  C5G  H2G      0.4583   2    180.00
N2G  C4G  C8G  C7G      0.6064   2    180.00
N2G  C4G  C8G  H4G      0.6306   2    180.00
H1G  C4G  C8G  C7G      0.5992   2    180.00
H1G  C4G  C8G  H4G      0.6463   2    180.00
N2G  C5G  C6G  C7G      0.5981   2    180.00
N2G  C5G  C6G  H3G      0.6321   2    180.00
H2G  C5G  C6G  C7G      0.6055   2    180.00
H2G  C5G  C6G  H3G      0.6511   2    180.00
C5G  C6G  C7G  C8G      0.4342   2    180.00
C5G  C6G  C7G  N4G      0.5199   2    180.00
H3G  C6G  C7G  C8G      0.4641   2    180.00
H3G  C6G  C7G  N4G      0.5774   2    180.00
C6G  C7G  C8G  C4G      0.4333   2    180.00
C6G  C7G  C8G  H4G      0.4694   2    180.00
N4G  C7G  C8G  C4G      0.5254   2    180.00
N4G  C7G  C8G  H4G      0.5623   2    180.00
C6G  C7G  N4G  H10G     0.5011   2    180.00
C6G  C7G  N4G  C20G     0.5638   2    180.00
C8G  C7G  N4G  H10G     0.5700   2    180.00
C8G  C7G  N4G  C20G     0.5058   2    180.00
N1G  C9G  C13G C12G     0.5998   2    180.00
N1G  C9G  C13G H8G      0.6363   2    180.00
H5G  C9G  C13G C12G     0.6130   2    180.00
H5G  C9G  C13G H8G      0.6512   2    180.00
N1G  C10G C11G C12G     0.6066   2    180.00
N1G  C10G C11G H7G      0.6350   2    180.00
H6G  C10G C11G C12G     0.6038   2    180.00
H6G  C10G C11G H7G      0.6461   2    180.00
C10G C11G C12G C13G     0.4386   2    180.00
C10G C11G C12G N3G      0.5474   2    180.00
H7G  C11G C12G C13G     0.4692   2    180.00
H7G  C11G C12G N3G      0.5674   2    180.00
C11G C12G C13G C9G      0.4421   2    180.00
C11G C12G C13G H8G      0.4642   2    180.00
N3G  C12G C13G C9G      0.5431   2    180.00
N3G  C12G C13G H8G      0.5826   2    180.00
C11G C12G N3G  H9G      0.5794   2    180.00
C11G C12G N3G  C14G     0.5147   2    180.00
C13G C12G N3G  H9G      0.5063   2    180.00
C13G C12G N3G  C14G     0.5865   2    180.00
C12G N3G  C14G C15G     0.0904   6    180.00
C12G N3G  C14G H17G     0.1065   6    180.00
C12G N3G  C14G H18G     0.1064   6    180.00
H9G  N3G  C14G C15G     0.0781   6    180.00
H9G  N3G  C14G H17G     0.1021   6    180.00
H9G  N3G  C14G H18G     0.1020   6    180.00
C7G  N4G  C20G C21G     0.0876   6    180.00
C7G  N4G  C20G H29G     0.1051   6    180.00
C7G  N4G  C20G H30G     0.1053   6    180.00
H10G N4G  C20G C21G     0.0775   6    180.00
H10G N4G  C20G H29G     0.1017   6    180.00
H10G N4G  C20G H30G     0.1023   6    180.00
N3G  C14G C15G C16G     0.5166   3      0.00
N3G  C14G C15G H19G     0.5182   3      0.00
N3G  C14G C15G H20G     0.5191   3      0.00
H17G C14G C15G C16G     0.4856   3      0.00
H17G C14G C15G H19G     0.4971   3      0.00
H17G C14G C15G H20G     0.5297   3      0.00
H18G C14G C15G C16G     0.4873   3      0.00
H18G C14G C15G H19G     0.5305   3      0.00
H18G C14G C15G H20G     0.4975   3      0.00
C14G C15G C16G C17G     0.4505   3      0.00
C14G C15G C16G H21G     0.4615   3      0.00
C14G C15G C16G H22G     0.4616   3      0.00
H19G C15G C16G C17G     0.4569   3      0.00
H19G C15G C16G H21G     0.4996   3      0.00
H19G C15G C16G H22G     0.4720   3      0.00
H20G C15G C16G C17G     0.4566   3      0.00
H20G C15G C16G H21G     0.4711   3      0.00
H20G C15G C16G H22G     0.4990   3      0.00
C15G C16G C17G C18G     0.4457   3      0.00
C15G C16G C17G H23G     0.4561   3      0.00
C15G C16G C17G H24G     0.4561   3      0.00
H21G C16G C17G C18G     0.4538   3      0.00
H21G C16G C17G H23G     0.4965   3      0.00
H21G C16G C17G H24G     0.4677   3      0.00
H22G C16G C17G C18G     0.4530   3      0.00
H22G C16G C17G H23G     0.4676   3      0.00
H22G C16G C17G H24G     0.4962   3      0.00
C16G C17G C18G C19G     0.4366   3      0.00
C16G C17G C18G H25G     0.4521   3      0.00
C16G C17G C18G H26G     0.4516   3      0.00
H23G C17G C18G C19G     0.4504   3      0.00
H23G C17G C18G H25G     0.4656   3      0.00
H23G C17G C18G H26G     0.4949   3      0.00
H24G C17G C18G C19G     0.4501   3      0.00
H24G C17G C18G H25G     0.4946   3      0.00
H24G C17G C18G H26G     0.4652   3      0.00
C17G C18G C19G H27G     0.4510   3      0.00
C17G C18G C19G H28G     0.4509   3      0.00
C17G C18G C19G C27G     0.4373   3      0.00
H25G C18G C19G H27G     0.4644   3      0.00
H25G C18G C19G H28G     0.4948   3      0.00
H25G C18G C19G C27G     0.4516   3      0.00
H26G C18G C19G H27G     0.4949   3      0.00
H26G C18G C19G H28G     0.4644   3      0.00
H26G C18G C19G C27G     0.4520   3      0.00
C18G C19G C27G H44G     0.4467   3      0.00
C18G C19G C27G H45G     0.4468   3      0.00
C18G C19G C27G H46G     0.4546   3      0.00
H27G C19G C27G H44G     0.4634   3      0.00
H27G C19G C27G H45G     0.4894   3      0.00
H27G C19G C27G H46G     0.4681   3      0.00
H28G C19G C27G H44G     0.4894   3      0.00
H28G C19G C27G H45G     0.4633   3      0.00
H28G C19G C27G H46G     0.4681   3      0.00
N4G  C20G C21G C22G     0.5179   3      0.00
N4G  C20G C21G H31G     0.5181   3      0.00
N4G  C20G C21G H32G     0.5209   3      0.00
H29G C20G C21G C22G     0.4863   3      0.00
H29G C20G C21G H31G     0.5300   3      0.00
H29G C20G C21G H32G     0.4967   3      0.00
H30G C20G C21G C22G     0.4861   3      0.00
H30G C20G C21G H31G     0.4979   3      0.00
H30G C20G C21G H32G     0.5309   3      0.00
C20G C21G C22G C23G     0.4457   3      0.00
C20G C21G C22G H33G     0.4600   3      0.00
C20G C21G C22G H34G     0.4600   3      0.00
H31G C21G C22G C23G     0.4557   3      0.00
H31G C21G C22G H33G     0.4719   3      0.00
H31G C21G C22G H34G     0.4991   3      0.00
H32G C21G C22G C23G     0.4562   3      0.00
H32G C21G C22G H33G     0.4994   3      0.00
H32G C21G C22G H34G     0.4709   3      0.00
C21G C22G C23G C24G     0.4437   3      0.00
C21G C22G C23G H35G     0.4554   3      0.00
C21G C22G C23G H36G     0.4563   3      0.00
H33G C22G C23G C24G     0.4531   3      0.00
H33G C22G C23G H35G     0.4677   3      0.00
H33G C22G C23G H36G     0.4966   3      0.00
H34G C22G C23G C24G     0.4530   3      0.00
H34G C22G C23G H35G     0.4960   3      0.00
H34G C22G C23G H36G     0.4674   3      0.00
C22G C23G C24G C25G     0.4346   3      0.00
C22G C23G C24G H37G     0.4508   3      0.00
C22G C23G C24G H38G     0.4506   3      0.00
H35G C23G C24G C25G     0.4497   3      0.00
H35G C23G C24G H37G     0.4651   3      0.00
H35G C23G C24G H38G     0.4945   3      0.00
H36G C23G C24G C25G     0.4498   3      0.00
H36G C23G C24G H37G     0.4947   3      0.00
H36G C23G C24G H38G     0.4648   3      0.00
C23G C24G C25G H39G     0.4508   3      0.00
C23G C24G C25G H40G     0.4507   3      0.00
C23G C24G C25G C26G     0.4366   3      0.00
H37G C24G C25G H39G     0.4950   3      0.00
H37G C24G C25G H40G     0.4645   3      0.00
H37G C24G C25G C26G     0.4520   3      0.00
H38G C24G C25G H39G     0.4644   3      0.00
H38G C24G C25G H40G     0.4948   3      0.00
H38G C24G C25G C26G     0.4518   3      0.00
C24G C25G C26G H41G     0.4467   3      0.00
C24G C25G C26G H42G     0.4469   3      0.00
C24G C25G C26G H43G     0.4547   3      0.00
H39G C25G C26G H41G     0.4633   3      0.00
H39G C25G C26G H42G     0.4894   3      0.00
H39G C25G C26G H43G     0.4681   3      0.00
H40G C25G C26G H41G     0.4893   3      0.00
H40G C25G C26G H42G     0.4633   3      0.00
H40G C25G C26G H43G     0.4681   3      0.00

IMPROPER
!
!V(improper) = Kpsi(psi - psi0)**2
!
!Kpsi: kcal/mole/rad**2
!psi0: degrees
!note that the second column of numbers (0) is ignored
!
!atom types             Kpsi        0  psi0
!


NONBONDED nbxmod  5 atom cdiel shift vatom vdistance vswitch -
cutnb 14.0 ctofnb 12.0 ctonnb 10.0 eps 1.0 e14fac 1.0 wmin 1.5
                !adm jr., 5/08/91, suggested cutoff scheme
!
!V(Lennard-Jones) = Eps(i,j)*[(Rmin(i,j)/r(i,j))**12 - 2(Rmin(i,j)/r(i,j))**6]
!
!epsilon [kcal/mole]: Eps(i,j) = sqrt(eps(i) * eps(j))
!Rmin/2  [A]:         Rmin(i,j) = Rmin/2(i) + Rmin/2(j)
!
!atom  ignored   epsilon     Rmin/2  ignored   eps,1-4     Rmin/2,1-4
!

C1G      0.0     -0.1050     1.9255    ! 
C2G      0.0     -0.1050     1.9255    ! 
C3G      0.0     -0.1050     1.9255    ! 
N1G      0.0     -0.0690     1.8300    ! 
N2G      0.0     -0.0690     1.8300    ! 
C4G      0.0     -0.1050     1.9255    ! 
C5G      0.0     -0.1050     1.9255    ! 
C6G      0.0     -0.1050     1.9255    ! 
C7G      0.0     -0.1050     1.9255    ! 
C8G      0.0     -0.1050     1.9255    ! 
H1G      0.0     -0.0440     1.4430    ! 
H2G      0.0     -0.0440     1.4430    ! 
H3G      0.0     -0.0440     1.4430    ! 
H4G      0.0     -0.0440     1.4430    ! 
C9G      0.0     -0.1050     1.9255    ! 
C10G     0.0     -0.1050     1.9255    ! 
C11G     0.0     -0.1050     1.9255    ! 
C12G     0.0     -0.1050     1.9255    ! 
C13G     0.0     -0.1050     1.9255    ! 
H5G      0.0     -0.0440     1.4430    ! 
H6G      0.0     -0.0440     1.4430    ! 
H7G      0.0     -0.0440     1.4430    ! 
H8G      0.0     -0.0440     1.4430    ! 
N3G      0.0     -0.0690     1.8300    ! 
N4G      0.0     -0.0690     1.8300    ! 
H9G      0.0     -0.0440     1.4430    ! 
H10G     0.0     -0.0440     1.4430    ! 
C14G     0.0     -0.1050     1.9255    ! 
C15G     0.0     -0.1050     1.9255    ! 
C16G     0.0     -0.1050     1.9255    ! 
C17G     0.0     -0.1050     1.9255    ! 
C18G     0.0     -0.1050     1.9255    ! 
C19G     0.0     -0.1050     1.9255    ! 
C20G     0.0     -0.1050     1.9255    ! 
C21G     0.0     -0.1050     1.9255    ! 
C22G     0.0     -0.1050     1.9255    ! 
C23G     0.0     -0.1050     1.9255    ! 
C24G     0.0     -0.1050     1.9255    ! 
C25G     0.0     -0.1050     1.9255    ! 
H11G     0.0     -0.0440     1.4430    ! 
H12G     0.0     -0.0440     1.4430    ! 
H13G     0.0     -0.0440     1.4430    ! 
H14G     0.0     -0.0440     1.4430    ! 
H15G     0.0     -0.0440     1.4430    ! 
H16G     0.0     -0.0440     1.4430    ! 
H17G     0.0     -0.0440     1.4430    ! 
H18G     0.0     -0.0440     1.4430    ! 
H19G     0.0     -0.0440     1.4430    ! 
H20G     0.0     -0.0440     1.4430    ! 
H21G     0.0     -0.0440     1.4430    ! 
H22G     0.0     -0.0440     1.4430    ! 
H23G     0.0     -0.0440     1.4430    ! 
H24G     0.0     -0.0440     1.4430    ! 
H25G     0.0     -0.0440     1.4430    ! 
H26G     0.0     -0.0440     1.4430    ! 
H27G     0.0     -0.0440     1.4430    ! 
H28G     0.0     -0.0440     1.4430    ! 
H29G     0.0     -0.0440     1.4430    ! 
H30G     0.0     -0.0440     1.4430    ! 
H31G     0.0     -0.0440     1.4430    ! 
H32G     0.0     -0.0440     1.4430    ! 
H33G     0.0     -0.0440     1.4430    ! 
H34G     0.0     -0.0440     1.4430    ! 
H35G     0.0     -0.0440     1.4430    ! 
H36G     0.0     -0.0440     1.4430    ! 
H37G     0.0     -0.0440     1.4430    ! 
H38G     0.0     -0.0440     1.4430    ! 
H39G     0.0     -0.0440     1.4430    ! 
H40G     0.0     -0.0440     1.4430    ! 
C26G     0.0     -0.1050     1.9255    ! 
C27G     0.0     -0.1050     1.9255    ! 
H41G     0.0     -0.0440     1.4430    ! 
H42G     0.0     -0.0440     1.4430    ! 
H43G     0.0     -0.0440     1.4430    ! 
H44G     0.0     -0.0440     1.4430    ! 
H45G     0.0     -0.0440     1.4430    ! 
H46G     0.0     -0.0440     1.4430    ! 
C28G     0.0     -0.1050     1.9255    ! 
H47G     0.0     -0.0440     1.4430    ! 
H48G     0.0     -0.0440     1.4430    ! 
END
