# Supplementary material for: A Systematic Approach: Molecular Dynamics Study and Parametrisation of Gemini Type Cationic Surfactants
Source: Int J Mol Sci. 2021 Oct 10;22(20):10939. doi: 10.3390/ijms222010939 (PMC8536075; doi:10.3390/ijms222010939)
Supplement: Supplementary file 1 [file ijms-22-10939-s001.zip › Force_fields/Alk_4_07/Alk_4_07.pdb]

REMARK original generated coordinate pdb file
ATOM      1  C1G A4C X   1       1.511  -3.791   0.838  1.00  0.00      GEM  C
ATOM      2  C2G A4C X   1       0.793  -2.816  -0.101  1.00  0.00      GEM  C
ATOM      3  C3G A4C X   1      -1.452  -1.962  -0.894  1.00  0.00      GEM  C
ATOM      4  N1G A4C X   1       2.986  -3.695   0.715  1.00  0.00      GEM  N
ATOM      5  N2G A4C X   1      -2.926  -2.077  -0.780  1.00  0.00      GEM  N
ATOM      6  C4G A4C X   1      -3.608  -1.333   0.132  1.00  0.00      GEM  C
ATOM      7  C5G A4C X   1      -3.607  -2.978  -1.547  1.00  0.00      GEM  C
ATOM      8  C6G A4C X   1      -4.959  -3.150  -1.429  1.00  0.00      GEM  C
ATOM      9  C7G A4C X   1      -5.703  -2.385  -0.481  1.00  0.00      GEM  C
ATOM     10  C8G A4C X   1      -4.964  -1.452   0.306  1.00  0.00      GEM  C
ATOM     11  H1G A4C X   1      -3.011  -0.631   0.714  1.00  0.00      GEM  H
ATOM     12  H2G A4C X   1      -3.008  -3.544  -2.260  1.00  0.00      GEM  H
ATOM     13  H3G A4C X   1      -5.464  -3.875  -2.067  1.00  0.00      GEM  H
ATOM     14  H4G A4C X   1      -5.454  -0.823   1.045  1.00  0.00      GEM  H
ATOM     15  C9G A4C X   1       3.648  -4.439  -0.218  1.00  0.00      GEM  C
ATOM     16 C10G A4C X   1       3.688  -2.827   1.492  1.00  0.00      GEM  C
ATOM     17 C11G A4C X   1       5.047  -2.677   1.377  1.00  0.00      GEM  C
ATOM     18 C12G A4C X   1       5.768  -3.444   0.414  1.00  0.00      GEM  C
ATOM     19 C13G A4C X   1       5.002  -4.343  -0.389  1.00  0.00      GEM  C
ATOM     20  H5G A4C X   1       3.034  -5.116  -0.810  1.00  0.00      GEM  H
ATOM     21  H6G A4C X   1       3.105  -2.260   2.218  1.00  0.00      GEM  H
ATOM     22  H7G A4C X   1       5.554  -1.973   2.033  1.00  0.00      GEM  H
ATOM     23  H8G A4C X   1       5.493  -4.962  -1.140  1.00  0.00      GEM  H
ATOM     24  N3G A4C X   1       7.094  -3.346   0.259  1.00  0.00      GEM  N
ATOM     25  N4G A4C X   1      -7.025  -2.548  -0.355  1.00  0.00      GEM  N
ATOM     26  H9G A4C X   1       7.535  -3.943  -0.462  1.00  0.00      GEM  H
ATOM     27 H10G A4C X   1      -7.480  -3.246  -0.969  1.00  0.00      GEM  H
ATOM     28 C14G A4C X   1       7.970  -2.465   1.039  1.00  0.00      GEM  C
ATOM     29 C15G A4C X   1       9.424  -2.629   0.597  1.00  0.00      GEM  C
ATOM     30 C16G A4C X   1      10.376  -1.727   1.394  1.00  0.00      GEM  C
ATOM     31 C17G A4C X   1      11.844  -1.876   0.969  1.00  0.00      GEM  C
ATOM     32 C18G A4C X   1      12.804  -0.980   1.764  1.00  0.00      GEM  C
ATOM     33 C19G A4C X   1      14.273  -1.126   1.342  1.00  0.00      GEM  C
ATOM     34 C20G A4C X   1      -7.878  -1.816   0.587  1.00  0.00      GEM  C
ATOM     35 C21G A4C X   1      -9.330  -2.280   0.466  1.00  0.00      GEM  C
ATOM     36 C22G A4C X   1     -10.256  -1.542   1.442  1.00  0.00      GEM  C
ATOM     37 C23G A4C X   1     -11.720  -1.993   1.341  1.00  0.00      GEM  C
ATOM     38 C24G A4C X   1     -12.653  -1.263   2.317  1.00  0.00      GEM  C
ATOM     39 C25G A4C X   1     -14.118  -1.712   2.219  1.00  0.00      GEM  C
ATOM     40 H11G A4C X   1       1.260  -3.584   1.891  1.00  0.00      GEM  H
ATOM     41 H12G A4C X   1       1.235  -4.834   0.612  1.00  0.00      GEM  H
ATOM     42 H13G A4C X   1       1.110  -1.786   0.132  1.00  0.00      GEM  H
ATOM     43 H14G A4C X   1       1.092  -3.024  -1.141  1.00  0.00      GEM  H
ATOM     44 H15G A4C X   1      -1.189  -0.918  -0.655  1.00  0.00      GEM  H
ATOM     45 H16G A4C X   1      -1.193  -2.154  -1.948  1.00  0.00      GEM  H
ATOM     46 H17G A4C X   1       7.644  -1.417   0.902  1.00  0.00      GEM  H
ATOM     47 H18G A4C X   1       7.866  -2.711   2.113  1.00  0.00      GEM  H
ATOM     48 H19G A4C X   1       9.724  -3.683   0.721  1.00  0.00      GEM  H
ATOM     49 H20G A4C X   1       9.506  -2.395  -0.478  1.00  0.00      GEM  H
ATOM     50 H21G A4C X   1      10.285  -1.958   2.466  1.00  0.00      GEM  H
ATOM     51 H22G A4C X   1      10.069  -0.677   1.275  1.00  0.00      GEM  H
ATOM     52 H23G A4C X   1      12.150  -2.927   1.084  1.00  0.00      GEM  H
ATOM     53 H24G A4C X   1      11.936  -1.644  -0.104  1.00  0.00      GEM  H
ATOM     54 H25G A4C X   1      12.498   0.072   1.649  1.00  0.00      GEM  H
ATOM     55 H26G A4C X   1      12.712  -1.212   2.837  1.00  0.00      GEM  H
ATOM     56 H27G A4C X   1      14.579  -2.177   1.456  1.00  0.00      GEM  H
ATOM     57 H28G A4C X   1      14.366  -0.892   0.271  1.00  0.00      GEM  H
ATOM     58 H29G A4C X   1      -7.803  -0.732   0.377  1.00  0.00      GEM  H
ATOM     59 H30G A4C X   1      -7.507  -1.984   1.616  1.00  0.00      GEM  H
ATOM     60 H31G A4C X   1      -9.678  -2.118  -0.568  1.00  0.00      GEM  H
ATOM     61 H32G A4C X   1      -9.381  -3.364   0.658  1.00  0.00      GEM  H
ATOM     62 H33G A4C X   1      -9.899  -1.697   2.471  1.00  0.00      GEM  H
ATOM     63 H34G A4C X   1     -10.197  -0.459   1.253  1.00  0.00      GEM  H
ATOM     64 H35G A4C X   1     -12.078  -1.836   0.311  1.00  0.00      GEM  H
ATOM     65 H36G A4C X   1     -11.779  -3.077   1.526  1.00  0.00      GEM  H
ATOM     66 H37G A4C X   1     -12.295  -1.419   3.347  1.00  0.00      GEM  H
ATOM     67 H38G A4C X   1     -12.595  -0.178   2.132  1.00  0.00      GEM  H
ATOM     68 H39G A4C X   1     -14.177  -2.795   2.403  1.00  0.00      GEM  H
ATOM     69 H40G A4C X   1     -14.477  -1.554   1.191  1.00  0.00      GEM  H
ATOM     70 C26G A4C X   1     -15.042  -0.978   3.199  1.00  0.00      GEM  C
ATOM     71 C27G A4C X   1      15.224  -0.229   2.144  1.00  0.00      GEM  C
ATOM     72 H41G A4C X   1     -15.031   0.105   3.019  1.00  0.00      GEM  H
ATOM     73 H42G A4C X   1     -14.729  -1.145   4.239  1.00  0.00      GEM  H
ATOM     74 H43G A4C X   1     -16.080  -1.322   3.104  1.00  0.00      GEM  H
ATOM     75 H44G A4C X   1      14.964   0.832   2.023  1.00  0.00      GEM  H
ATOM     76 H45G A4C X   1      15.179  -0.462   3.216  1.00  0.00      GEM  H
ATOM     77 H46G A4C X   1      16.264  -0.356   1.818  1.00  0.00      GEM  H
ATOM     78 C28G A4C X   1      -0.730  -2.940   0.039  1.00  0.00      GEM  C
ATOM     79 H47G A4C X   1      -1.029  -2.737   1.080  1.00  0.00      GEM  H
ATOM     80 H48G A4C X   1      -1.045  -3.969  -0.199  1.00  0.00      GEM  H
END
