# Supplementary material for: A Systematic Approach: Molecular Dynamics Study and Parametrisation of Gemini Type Cationic Surfactants
Source: Int J Mol Sci. 2021 Oct 10;22(20):10939. doi: 10.3390/ijms222010939 (PMC8536075; doi:10.3390/ijms222010939)
Supplement: Supplementary file 1 [file ijms-22-10939-s001.zip › Force_fields/Alk_4_07/Alk_4_07.psf]

PSF

       4 !NTITLE
 REMARKS original generated structure x-plor psf file
 REMARKS topology D:/Dokumenty/do_VMD/FF/Batch5_OK/Alk_4_07.top 
 REMARKS topology D:/Dokumenty/do_VMD/top_all36_lipid.rtf 
 REMARKS segment GEM { first NONE; last NONE; auto none  }

      80 !NATOM
       1 GEM  1    A4C  C1G  C1G   -0.476000       12.0110           0
       2 GEM  1    A4C  C2G  C2G    0.176000       12.0110           0
       3 GEM  1    A4C  C3G  C3G   -0.448000       12.0110           0
       4 GEM  1    A4C  N1G  N1G    0.331000       14.0070           0
       5 GEM  1    A4C  N2G  N2G    0.299000       14.0070           0
       6 GEM  1    A4C  C4G  C4G   -0.158000       12.0110           0
       7 GEM  1    A4C  C5G  C5G   -0.098000       12.0110           0
       8 GEM  1    A4C  C6G  C6G   -0.404000       12.0110           0
       9 GEM  1    A4C  C7G  C7G    0.468000       12.0110           0
      10 GEM  1    A4C  C8G  C8G   -0.262000       12.0110           0
      11 GEM  1    A4C  H1G  H1G    0.240000        1.0080           0
      12 GEM  1    A4C  H2G  H2G    0.227000        1.0080           0
      13 GEM  1    A4C  H3G  H3G    0.239000        1.0080           0
      14 GEM  1    A4C  H4G  H4G    0.182000        1.0080           0
      15 GEM  1    A4C  C9G  C9G   -0.091000       12.0110           0
      16 GEM  1    A4C  C10G C10G  -0.215000       12.0110           0
      17 GEM  1    A4C  C11G C11G  -0.216000       12.0110           0
      18 GEM  1    A4C  C12G C12G   0.470000       12.0110           0
      19 GEM  1    A4C  C13G C13G  -0.417000       12.0110           0
      20 GEM  1    A4C  H5G  H5G    0.226000        1.0080           0
      21 GEM  1    A4C  H6G  H6G    0.253000        1.0080           0
      22 GEM  1    A4C  H7G  H7G    0.170000        1.0080           0
      23 GEM  1    A4C  H8G  H8G    0.242000        1.0080           0
      24 GEM  1    A4C  N3G  N3G   -0.507000       14.0070           0
      25 GEM  1    A4C  N4G  N4G   -0.469000       14.0070           0
      26 GEM  1    A4C  H9G  H9G    0.380000        1.0080           0
      27 GEM  1    A4C  H10G H10G   0.371000        1.0080           0
      28 GEM  1    A4C  C14G C14G   0.058000       12.0110           0
      29 GEM  1    A4C  C15G C15G   0.002000       12.0110           0
      30 GEM  1    A4C  C16G C16G   0.103000       12.0110           0
      31 GEM  1    A4C  C17G C17G  -0.084000       12.0110           0
      32 GEM  1    A4C  C18G C18G   0.120000       12.0110           0
      33 GEM  1    A4C  C19G C19G   0.198000       12.0110           0
      34 GEM  1    A4C  C20G C20G   0.000000       12.0110           0
      35 GEM  1    A4C  C21G C21G   0.044000       12.0110           0
      36 GEM  1    A4C  C22G C22G   0.057000       12.0110           0
      37 GEM  1    A4C  C23G C23G   0.020000       12.0110           0
      38 GEM  1    A4C  C24G C24G   0.058000       12.0110           0
      39 GEM  1    A4C  C25G C25G   0.235000       12.0110           0
      40 GEM  1    A4C  H11G H11G   0.187000        1.0080           0
      41 GEM  1    A4C  H12G H12G   0.180000        1.0080           0
      42 GEM  1    A4C  H13G H13G   0.010000        1.0080           0
      43 GEM  1    A4C  H14G H14G   0.008000        1.0080           0
      44 GEM  1    A4C  H15G H15G   0.176000        1.0080           0
      45 GEM  1    A4C  H16G H16G   0.174000        1.0080           0
      46 GEM  1    A4C  H17G H17G   0.075000        1.0080           0
      47 GEM  1    A4C  H18G H18G   0.072000        1.0080           0
      48 GEM  1    A4C  H19G H19G   0.028000        1.0080           0
      49 GEM  1    A4C  H20G H20G   0.029000        1.0080           0
      50 GEM  1    A4C  H21G H21G  -0.026000        1.0080           0
      51 GEM  1    A4C  H22G H22G  -0.028000        1.0080           0
      52 GEM  1    A4C  H23G H23G  -0.002000        1.0080           0
      53 GEM  1    A4C  H24G H24G  -0.004000        1.0080           0
      54 GEM  1    A4C  H25G H25G  -0.033000        1.0080           0
      55 GEM  1    A4C  H26G H26G  -0.032000        1.0080           0
      56 GEM  1    A4C  H27G H27G  -0.045000        1.0080           0
      57 GEM  1    A4C  H28G H28G  -0.042000        1.0080           0
      58 GEM  1    A4C  H29G H29G   0.087000        1.0080           0
      59 GEM  1    A4C  H30G H30G   0.085000        1.0080           0
      60 GEM  1    A4C  H31G H31G   0.020000        1.0080           0
      61 GEM  1    A4C  H32G H32G   0.017000        1.0080           0
      62 GEM  1    A4C  H33G H33G  -0.019000        1.0080           0
      63 GEM  1    A4C  H34G H34G  -0.023000        1.0080           0
      64 GEM  1    A4C  H35G H35G  -0.025000        1.0080           0
      65 GEM  1    A4C  H36G H36G  -0.028000        1.0080           0
      66 GEM  1    A4C  H37G H37G  -0.025000        1.0080           0
      67 GEM  1    A4C  H38G H38G  -0.026000        1.0080           0
      68 GEM  1    A4C  H39G H39G  -0.052000        1.0080           0
      69 GEM  1    A4C  H40G H40G  -0.051000        1.0080           0
      70 GEM  1    A4C  C26G C26G  -0.276000       12.0110           0
      71 GEM  1    A4C  C27G C27G  -0.268000       12.0110           0
      72 GEM  1    A4C  H41G H41G   0.052000        1.0080           0
      73 GEM  1    A4C  H42G H42G   0.053000        1.0080           0
      74 GEM  1    A4C  H43G H43G   0.060000        1.0080           0
      75 GEM  1    A4C  H44G H44G   0.049000        1.0080           0
      76 GEM  1    A4C  H45G H45G   0.050000        1.0080           0
      77 GEM  1    A4C  H46G H46G   0.061000        1.0080           0
      78 GEM  1    A4C  C28G C28G   0.210000       12.0110           0
      79 GEM  1    A4C  H47G H47G  -0.002000        1.0080           0
      80 GEM  1    A4C  H48G H48G   0.001000        1.0080           0

      81 !NBOND: bonds
       1       2       1       4       1      40       1      41
       2      42       2      43       2      78       3       5
       3      44       3      45       3      78       4      15
       4      16       5       6       5       7       6      10
       6      11       7       8       7      12       8       9
       8      13       9      10       9      25      10      14
      15      19      15      20      16      17      16      21
      17      18      17      22      18      19      18      24
      19      23      24      26      24      28      25      27
      25      34      28      29      28      46      28      47
      29      30      29      48      29      49      30      31
      30      50      30      51      31      32      31      52
      31      53      32      33      32      54      32      55
      33      56      33      57      33      71      34      35
      34      58      34      59      35      36      35      60
      35      61      36      37      36      62      36      63
      37      38      37      64      37      65      38      39
      38      66      38      67      39      68      39      69
      39      70      70      72      70      73      70      74
      71      75      71      76      71      77      78      79
      78      80

     150 !NTHETA: angles
       1       2      42       1       2      43       1       2      78
       1       4      15       1       4      16       2       1       4
       2       1      40       2       1      41       2      78       3
       2      78      79       2      78      80       3       5       6
       3       5       7       3      78      79       3      78      80
       4       1      40       4       1      41       4      15      19
       4      15      20       4      16      17       4      16      21
       5       3      44       5       3      45       5       3      78
       5       6      10       5       6      11       5       7       8
       5       7      12       6       5       7       6      10       9
       6      10      14       7       8       9       7       8      13
       8       7      12       8       9      10       8       9      25
       9       8      13       9      10      14       9      25      27
       9      25      34      10       6      11      10       9      25
      15       4      16      15      19      18      15      19      23
      16      17      18      16      17      22      17      16      21
      17      18      19      17      18      24      18      17      22
      18      19      23      18      24      26      18      24      28
      19      15      20      19      18      24      24      28      29
      24      28      46      24      28      47      25      34      35
      25      34      58      25      34      59      26      24      28
      27      25      34      28      29      30      28      29      48
      28      29      49      29      28      46      29      28      47
      29      30      31      29      30      50      29      30      51
      30      29      48      30      29      49      30      31      32
      30      31      52      30      31      53      31      30      50
      31      30      51      31      32      33      31      32      54
      31      32      55      32      31      52      32      31      53
      32      33      56      32      33      57      32      33      71
      33      32      54      33      32      55      33      71      75
      33      71      76      33      71      77      34      35      36
      34      35      60      34      35      61      35      34      58
      35      34      59      35      36      37      35      36      62
      35      36      63      36      35      60      36      35      61
      36      37      38      36      37      64      36      37      65
      37      36      62      37      36      63      37      38      39
      37      38      66      37      38      67      38      37      64
      38      37      65      38      39      68      38      39      69
      38      39      70      39      38      66      39      38      67
      39      70      72      39      70      73      39      70      74
      40       1      41      42       2      43      42       2      78
      43       2      78      44       3      45      44       3      78
      45       3      78      46      28      47      48      29      49
      50      30      51      52      31      53      54      32      55
      56      33      57      56      33      71      57      33      71
      58      34      59      60      35      61      62      36      63
      64      37      65      66      38      67      68      39      69
      68      39      70      69      39      70      72      70      73
      72      70      74      73      70      74      75      71      76
      75      71      77      76      71      77      79      78      80

     215 !NPHI: dihedrals
       1       2      78       3       1       2      78      79
       1       2      78      80       1       4      15      19
       1       4      15      20       1       4      16      17
       1       4      16      21       2       1       4      15
       2       1       4      16       3       5       6      10
       3       5       6      11       3       5       7       8
       3       5       7      12       4       1       2      42
       4       1       2      43       4       1       2      78
       4      15      19      18       4      15      19      23
       4      16      17      18       4      16      17      22
       5       3      78       2       5       3      78      79
       5       3      78      80       5       6      10       9
       5       6      10      14       5       7       8       9
       5       7       8      13       6       5       7       8
       6       5       7      12       7       5       6      10
       7       5       6      11       7       8       9      10
       7       8       9      25       8       9      10       6
       8       9      10      14       8       9      25      27
       8       9      25      34       9      25      34      35
       9      25      34      58       9      25      34      59
      10       9      25      27      10       9      25      34
      11       6      10       9      11       6      10      14
      12       7       8       9      12       7       8      13
      13       8       9      10      13       8       9      25
      15       4      16      17      15       4      16      21
      16       4      15      19      16       4      15      20
      16      17      18      19      16      17      18      24
      17      18      19      15      17      18      19      23
      17      18      24      26      17      18      24      28
      18      24      28      29      18      24      28      46
      18      24      28      47      19      18      24      26
      19      18      24      28      20      15      19      18
      20      15      19      23      21      16      17      18
      21      16      17      22      22      17      18      19
      22      17      18      24      24      18      19      15
      24      18      19      23      24      28      29      30
      24      28      29      48      24      28      29      49
      25       9      10       6      25       9      10      14
      25      34      35      36      25      34      35      60
      25      34      35      61      26      24      28      29
      26      24      28      46      26      24      28      47
      27      25      34      35      27      25      34      58
      27      25      34      59      28      29      30      31
      28      29      30      50      28      29      30      51
      29      30      31      32      29      30      31      52
      29      30      31      53      30      31      32      33
      30      31      32      54      30      31      32      55
      31      32      33      56      31      32      33      57
      31      32      33      71      32      33      71      75
      32      33      71      76      32      33      71      77
      34      35      36      37      34      35      36      62
      34      35      36      63      35      36      37      38
      35      36      37      64      35      36      37      65
      36      37      38      39      36      37      38      66
      36      37      38      67      37      38      39      68
      37      38      39      69      37      38      39      70
      38      39      70      72      38      39      70      73
      38      39      70      74      40       1       2      42
      40       1       2      43      40       1       2      78
      40       1       4      15      40       1       4      16
      41       1       2      42      41       1       2      43
      41       1       2      78      41       1       4      15
      41       1       4      16      42       2      78       3
      42       2      78      79      42       2      78      80
      43       2      78       3      43       2      78      79
      43       2      78      80      44       3       5       6
      44       3       5       7      44       3      78       2
      44       3      78      79      44       3      78      80
      45       3       5       6      45       3       5       7
      45       3      78       2      45       3      78      79
      45       3      78      80      46      28      29      30
      46      28      29      48      46      28      29      49
      47      28      29      30      47      28      29      48
      47      28      29      49      48      29      30      31
      48      29      30      50      48      29      30      51
      49      29      30      31      49      29      30      50
      49      29      30      51      50      30      31      32
      50      30      31      52      50      30      31      53
      51      30      31      32      51      30      31      52
      51      30      31      53      52      31      32      33
      52      31      32      54      52      31      32      55
      53      31      32      33      53      31      32      54
      53      31      32      55      54      32      33      56
      54      32      33      57      54      32      33      71
      55      32      33      56      55      32      33      57
      55      32      33      71      56      33      71      75
      56      33      71      76      56      33      71      77
      57      33      71      75      57      33      71      76
      57      33      71      77      58      34      35      36
      58      34      35      60      58      34      35      61
      59      34      35      36      59      34      35      60
      59      34      35      61      60      35      36      37
      60      35      36      62      60      35      36      63
      61      35      36      37      61      35      36      62
      61      35      36      63      62      36      37      38
      62      36      37      64      62      36      37      65
      63      36      37      38      63      36      37      64
      63      36      37      65      64      37      38      39
      64      37      38      66      64      37      38      67
      65      37      38      39      65      37      38      66
      65      37      38      67      66      38      39      68
      66      38      39      69      66      38      39      70
      67      38      39      68      67      38      39      69
      67      38      39      70      68      39      70      72
      68      39      70      73      68      39      70      74
      69      39      70      72      69      39      70      73
      69      39      70      74      78       3       5       6
      78       3       5       7

       0 !NIMPHI: impropers


       0 !NDON: donors


       0 !NACC: acceptors


       0 !NNB

       0       0       0       0       0       0       0       0
       0       0       0       0       0       0       0       0
       0       0       0       0       0       0       0       0
       0       0       0       0       0       0       0       0
       0       0       0       0       0       0       0       0
       0       0       0       0       0       0       0       0
       0       0       0       0       0       0       0       0
       0       0       0       0       0       0       0       0
       0       0       0       0       0       0       0       0
       0       0       0       0       0       0       0       0

       1       0 !NGRP
       0       0       0
