# Supplementary material for: A Systematic Approach: Molecular Dynamics Study and Parametrisation of Gemini Type Cationic Surfactants
Source: Int J Mol Sci. 2021 Oct 10;22(20):10939. doi: 10.3390/ijms222010939 (PMC8536075; doi:10.3390/ijms222010939)
Supplement: Supplementary file 1 [file ijms-22-10939-s001.zip › Force_fields/Alk_4_08c/Alk_4_08c.par]

!>>>>>> Combined CHARMM All-Hydrogen Parameter File for <<<<<<<<<
!>>>>>>>>> CHARMM22 Proteins and CHARMM27 Lipids <<<<<<<<<<
!from
!>>>> CHARMM22 All-Hydrogen Parameter File for Proteins <<<<<<<<<<
!>>>>>>>>>>>>>>>>>>>>>> August 1999 <<<<<<<<<<<<<<<<<<<<<<<<<<<<<
!>>>>>>> Direct comments to Alexander D. MacKerell Jr. <<<<<<<<<
!>>>>>> 410-706-7442 or email: alex,mmiris.ab.umd.edu  <<<<<<<<<
!and !  \\\ CHARMM27 All-Hydrogen Lipid Parameter File ///////
!  \\\\\\\\\ Developmental /////////////////////////
!              Alexander D. MacKerell Jr.
!                     August 1999
! All comments to ADM jr.  email:alex,mmiris.ab.umd.edu
!              telephone: 410-706-7442
!


! +++++++++++++++++++++++++++++++++++++++++++++++++++++++++++++++++++++++++++++
! + Residue topologies/parameters generated by PARATOOL.                      +
! +                                                                           +
! + PARATOOL is an interactive tool for generation of force field parameters. +
! + and can be obtained free of charge from                                   +
! + http://bioinf.charite.de/biophys/paratool                                 +
! +                                                                           +
! + Author:                                                                   +
! + Jan Saam                                                                  +
! + Institute of Biochemistry                                                 +
! + Charite Berlin                                                            +
! + Germany                                                                   +
! + saam@charite.de                                                           +
! +                                                                           +
! + CITATION:                                                                 +
! + If you use PARATOOL or topologies/parameters generated by this program,   +
! + please cite the following work:                                           +
! + Saam, et al. (2006), ...                                                  +
! +++++++++++++++++++++++++++++++++++++++++++++++++++++++++++++++++++++++++++++


! Parameters for components AB1
! To be used in combination with:
! [DEFAULTDIR]/par_all27_prot_lipid_na.inp


BONDS
!
!V(bond) = Kb(b - b0)**2
!
!Kb: kcal/mole/A**2
!b0: A
!
!atom type   Kb         b0
!

C1G  N1G     303.372    1.4829
C1G  H11G    314.167    1.1027
C1G  H12G    313.510    1.1029
C1G  C30G    285.954    1.5322
C2G  C3G     285.952    1.5322
C2G  H13G    326.417    1.1020
C2G  H14G    326.486    1.1020
C2G  C30G    287.214    1.5345
C3G  N2G     303.370    1.4829
C3G  H15G    314.164    1.1027
C3G  H16G    313.515    1.1029
N1G  C9G     412.811    1.3643
N1G  C10G    419.898    1.3604
N2G  C4G     419.893    1.3604
N2G  C5G     412.816    1.3643
C4G  C8G     464.996    1.3721
C4G  H1G     360.335    1.0894
C5G  C6G     473.939    1.3683
C5G  H2G     360.527    1.0893
C6G  C7G     363.004    1.4287
C6G  H3G     358.004    1.0899
C7G  C8G     364.425    1.4268
C7G  N3G     540.021    1.3402
C8G  H4G     365.001    1.0871
N3G  H10G    364.083    1.0342
N3G  C22G    325.812    1.4653
C9G  C13G    473.943    1.3683
C9G  H5G     360.526    1.0893
C10G C11G    464.990    1.3721
C10G H6G     360.335    1.0894
C11G C12G    364.431    1.4268
C11G H7G     365.000    1.0871
C12G C13G    362.995    1.4287
C12G N4G     540.025    1.3402
C13G H8G     358.004    1.0899
N4G  H9G     364.080    1.0342
N4G  C14G    325.813    1.4653
C14G C15G    278.182    1.5365
C14G H17G    314.799    1.1027
C14G H18G    311.833    1.1038
C15G C16G    285.482    1.5348
C15G H19G    326.309    1.1020
C15G H20G    326.230    1.1020
C16G C17G    285.756    1.5354
C16G H21G    333.294    1.1012
C16G H22G    333.344    1.1012
C17G C18G    285.501    1.5353
C17G H23G    333.317    1.1011
C17G H24G    333.183    1.1012
C18G C19G    285.499    1.5352
C18G H25G    332.728    1.1014
C18G H26G    332.687    1.1014
C19G C20G    285.774    1.5352
C19G H27G    332.387    1.1015
C19G H28G    332.353    1.1016
C20G C21G    290.293    1.5339
C20G H29G    334.429    1.1006
C20G H30G    334.406    1.1006
C21G H31G    343.450    1.0983
C21G H32G    343.462    1.0983
C21G H33G    345.408    1.0975
C22G C23G    278.190    1.5365
C22G H34G    311.832    1.1038
C22G H35G    314.798    1.1027
C23G C24G    285.478    1.5348
C23G H36G    326.231    1.1020
C23G H37G    326.309    1.1020
C24G C25G    285.755    1.5354
C24G H38G    333.344    1.1012
C24G H39G    333.294    1.1012
C25G C26G    285.502    1.5353
C25G H40G    333.183    1.1012
C25G H41G    333.317    1.1011
C26G C27G    285.498    1.5352
C26G H42G    332.687    1.1014
C26G H43G    332.728    1.1014
C27G C28G    285.775    1.5352
C27G H44G    332.353    1.1016
C27G H45G    332.387    1.1015
C28G C29G    290.293    1.5339
C28G H46G    334.406    1.1006
C28G H47G    334.429    1.1006
C29G H48G    343.462    1.0983
C29G H49G    343.450    1.0983
C29G H50G    345.408    1.0975
C30G H51G    326.419    1.1020
C30G H52G    326.486    1.1020


ANGLES
!
!V(angle) = Ktheta(Theta - Theta0)**2
!
!V(Urey-Bradley) = Kub(S - S0)**2
!
!Ktheta: kcal/mole/rad**2
!Theta0: degrees
!Kub: kcal/mole/A**2 (Urey-Bradley)
!S0: A
!
!atom types        Ktheta    Theta0    Kub      S0
!

N1G  C1G  H11G     17.249    107.07
N1G  C1G  H12G     17.181    107.11
N1G  C1G  C30G     42.059    111.86
H11G C1G  H12G      6.138    108.39
H11G C1G  C30G     15.410    111.10
H12G C1G  C30G     15.413    111.10
C3G  C2G  H13G     13.657    109.29
C3G  C2G  H14G     13.643    109.24
C3G  C2G  C30G     35.857    111.06
H13G C2G  H14G      5.306    107.34
H13G C2G  C30G     13.341    109.89
H14G C2G  C30G     13.245    109.93
C2G  C3G  N2G      42.056    111.86
C2G  C3G  H15G     15.410    111.11
C2G  C3G  H16G     15.411    111.10
N2G  C3G  H15G     17.248    107.07
N2G  C3G  H16G     17.180    107.11
H15G C3G  H16G      6.138    108.39
C1G  N1G  C9G      38.503    120.30
C1G  N1G  C10G     39.095    120.51
C9G  N1G  C10G     26.692    119.14
C3G  N2G  C4G      39.095    120.51
C3G  N2G  C5G      38.505    120.30
C4G  N2G  C5G      26.692    119.14
N2G  C4G  C8G      25.849    122.26
N2G  C4G  H1G      27.432    115.85
C8G  C4G  H1G      24.696    121.89
N2G  C5G  C6G      25.636    121.81
N2G  C5G  H2G      27.254    115.94
C6G  C5G  H2G      24.517    122.25
C5G  C6G  C7G      24.701    120.47
C5G  C6G  H3G      23.717    119.39
C7G  C6G  H3G      23.665    120.14
C6G  C7G  C8G      24.964    116.33
C6G  C7G  N3G      43.724    120.35
C8G  C7G  N3G      45.700    123.32
C4G  C8G  C7G      24.262    119.99
C4G  C8G  H4G      24.249    118.58
C7G  C8G  H4G      23.674    121.42
C7G  N3G  H10G     31.241    116.90
C7G  N3G  C22G     40.969    126.24
H10G N3G  C22G     28.770    116.68
N1G  C9G  C13G     25.636    121.81
N1G  C9G  H5G      27.254    115.94
C13G C9G  H5G      24.517    122.25
N1G  C10G C11G     25.849    122.26
N1G  C10G H6G      27.432    115.85
C11G C10G H6G      24.697    121.89
C10G C11G C12G     24.261    119.99
C10G C11G H7G      24.249    118.58
C12G C11G H7G      23.674    121.42
C11G C12G C13G     24.965    116.33
C11G C12G N4G      45.709    123.32
C13G C12G N4G      43.728    120.35
C9G  C13G C12G     24.701    120.47
C9G  C13G H8G      23.717    119.39
C12G C13G H8G      23.665    120.14
C12G N4G  H9G      31.244    116.90
C12G N4G  C14G     40.984    126.24
H9G  N4G  C14G     28.773    116.68
N4G  C14G C15G     42.255    113.17
N4G  C14G H17G     16.594    106.44
N4G  C14G H18G     17.683    108.93
C15G C14G H17G     15.930    110.10
C15G C14G H18G     16.134    110.66
H17G C14G H18G      6.061    107.30
C14G C15G C16G     36.822    112.10
C14G C15G H19G     13.665    108.85
C14G C15G H20G     13.861    109.37
C16G C15G H19G     13.336    109.77
C16G C15G H20G     13.508    109.69
H19G C15G H20G      5.271    106.93
C15G C16G C17G     37.471    113.20
C15G C16G H21G     14.005    109.31
C15G C16G H22G     14.006    109.34
C17G C16G H21G     13.977    109.21
C17G C16G H22G     14.004    109.23
H21G C16G H22G      5.268    106.32
C16G C17G C18G     37.698    113.51
C16G C17G H23G     14.095    109.17
C16G C17G H24G     14.070    109.19
C18G C17G H23G     14.028    109.23
C18G C17G H24G     14.040    109.22
H23G C17G H24G      5.251    106.28
C17G C18G C19G     37.501    113.55
C17G C18G H25G     14.045    109.21
C17G C18G H26G     14.040    109.20
C19G C18G H25G     14.026    109.19
C19G C18G H26G     14.041    109.19
H25G C18G H26G      5.244    106.24
C18G C19G C20G     37.391    113.64
C18G C19G H27G     14.025    109.24
C18G C19G H28G     14.015    109.25
C20G C19G H27G     14.057    109.12
C20G C19G H28G     14.059    109.12
H27G C19G H28G      5.235    106.22
C19G C20G C21G     37.710    113.25
C19G C20G H29G     14.032    109.18
C19G C20G H30G     14.032    109.18
C21G C20G H29G     14.006    109.38
C21G C20G H30G     14.006    109.38
H29G C20G H30G      5.273    106.24
C20G C21G H31G     29.753    111.12
C20G C21G H32G     29.758    111.12
C20G C21G H33G     29.215    111.43
H31G C21G H32G     15.035    107.58
H31G C21G H33G     15.042    107.71
H32G C21G H33G     15.044    107.71
N3G  C22G C23G     42.251    113.17
N3G  C22G H34G     17.683    108.93
N3G  C22G H35G     16.594    106.44
C23G C22G H34G     16.134    110.65
C23G C22G H35G     15.929    110.10
H34G C22G H35G      6.061    107.30
C22G C23G C24G     36.819    112.10
C22G C23G H36G     13.860    109.37
C22G C23G H37G     13.665    108.85
C24G C23G H36G     13.507    109.69
C24G C23G H37G     13.335    109.77
H36G C23G H37G      5.271    106.93
C23G C24G C25G     37.469    113.20
C23G C24G H38G     14.006    109.34
C23G C24G H39G     14.005    109.31
C25G C24G H38G     14.004    109.23
C25G C24G H39G     13.977    109.21
H38G C24G H39G      5.268    106.32
C24G C25G C26G     37.696    113.51
C24G C25G H40G     14.070    109.19
C24G C25G H41G     14.095    109.17
C26G C25G H40G     14.039    109.22
C26G C25G H41G     14.028    109.23
H40G C25G H41G      5.251    106.28
C25G C26G C27G     37.500    113.55
C25G C26G H42G     14.040    109.20
C25G C26G H43G     14.045    109.21
C27G C26G H42G     14.041    109.19
C27G C26G H43G     14.026    109.19
H42G C26G H43G      5.244    106.24
C26G C27G C28G     37.391    113.64
C26G C27G H44G     14.015    109.25
C26G C27G H45G     14.025    109.24
C28G C27G H44G     14.059    109.12
C28G C27G H45G     14.057    109.12
H44G C27G H45G      5.235    106.22
C27G C28G C29G     37.709    113.25
C27G C28G H46G     14.032    109.18
C27G C28G H47G     14.031    109.18
C29G C28G H46G     14.006    109.38
C29G C28G H47G     14.006    109.38
H46G C28G H47G      5.273    106.24
C28G C29G H48G     29.758    111.12
C28G C29G H49G     29.753    111.12
C28G C29G H50G     29.215    111.43
H48G C29G H49G     15.035    107.58
H48G C29G H50G     15.044    107.71
H49G C29G H50G     15.042    107.71
C1G  C30G C2G      35.863    111.06
C1G  C30G H51G     13.657    109.30
C1G  C30G H52G     13.643    109.24
C2G  C30G H51G     13.341    109.89
C2G  C30G H52G     13.245    109.93
H51G C30G H52G      5.307    107.34


DIHEDRALS
!
!V(dihedral) = Kchi(1 + cos(n(chi) - delta))
!
!Kchi: kcal/mole
!n: multiplicity
!delta: degrees
!
!atom types             Kchi     n    delta
!

H11G C1G  N1G  C9G      0.0986   6      0.00
H11G C1G  N1G  C10G     0.0968   6      0.00
H12G C1G  N1G  C9G      0.0977   6    215.09
H12G C1G  N1G  C10G     0.0987   6      0.00
C30G C1G  N1G  C9G      0.0861   6      0.00
C30G C1G  N1G  C10G     0.0855   6      0.00
N1G  C1G  C30G C2G      0.5358   3      0.00
N1G  C1G  C30G H51G     0.5274   3      0.00
N1G  C1G  C30G H52G     0.5261   3      0.00
H11G C1G  C30G C2G      0.4990   3      0.00
H11G C1G  C30G H51G     0.5000   3      0.00
H11G C1G  C30G H52G     0.5383   3      0.00
H12G C1G  C30G C2G      0.5030   3      0.00
H12G C1G  C30G H51G     0.5381   3      0.00
H12G C1G  C30G H52G     0.4993   3      0.00
H13G C2G  C3G  N2G      0.5274   3      0.00
H13G C2G  C3G  H15G     0.5000   3      0.00
H13G C2G  C3G  H16G     0.5382   3      0.00
H14G C2G  C3G  N2G      0.5262   3      0.00
H14G C2G  C3G  H15G     0.5383   3      0.00
H14G C2G  C3G  H16G     0.4993   3      0.00
C30G C2G  C3G  N2G      0.5358   3      0.00
C30G C2G  C3G  H15G     0.4990   3      0.00
C30G C2G  C3G  H16G     0.5030   3      0.00
C3G  C2G  C30G C1G      0.4691   3      0.00
C3G  C2G  C30G H51G     0.4718   3      0.00
C3G  C2G  C30G H52G     0.4700   3      0.00
H13G C2G  C30G C1G      0.4718   3      0.00
H13G C2G  C30G H51G     0.4783   3      0.00
H13G C2G  C30G H52G     0.5079   3      0.00
H14G C2G  C30G C1G      0.4700   3      0.00
H14G C2G  C30G H51G     0.5079   3      0.00
H14G C2G  C30G H52G     0.4771   3      0.00
C2G  C3G  N2G  C4G      0.0855   6      0.00
C2G  C3G  N2G  C5G      0.0861   6      0.00
H15G C3G  N2G  C4G      0.0968   6      0.00
H15G C3G  N2G  C5G      0.0986   6      0.00
H16G C3G  N2G  C4G      0.0987   6      0.00
H16G C3G  N2G  C5G      0.0977   6    144.91
C1G  N1G  C9G  C13G     0.4074   2    180.00
C1G  N1G  C9G  H5G      0.4143   2    180.00
C10G N1G  C9G  C13G     0.4936   2    180.00
C10G N1G  C9G  H5G      0.4575   2    180.00
C1G  N1G  C10G C11G     0.4138   2    180.00
C1G  N1G  C10G H6G      0.4231   2    180.00
C9G  N1G  C10G C11G     0.4973   2    180.00
C9G  N1G  C10G H6G      0.4657   2    180.00
C3G  N2G  C4G  C8G      0.4134   2    180.00
C3G  N2G  C4G  H1G      0.4230   2    180.00
C5G  N2G  C4G  C8G      0.4971   2    180.00
C5G  N2G  C4G  H1G      0.4657   2    180.00
C3G  N2G  C5G  C6G      0.4071   2    180.00
C3G  N2G  C5G  H2G      0.4142   2    180.00
C4G  N2G  C5G  C6G      0.4935   2    180.00
C4G  N2G  C5G  H2G      0.4575   2    180.00
N2G  C4G  C8G  C7G      0.6033   2    180.00
N2G  C4G  C8G  H4G      0.6121   2    180.00
H1G  C4G  C8G  C7G      0.5816   2    180.00
H1G  C4G  C8G  H4G      0.6477   2    180.00
N2G  C5G  C6G  C7G      0.5981   2    180.00
N2G  C5G  C6G  H3G      0.6209   2    180.00
H2G  C5G  C6G  C7G      0.5859   2    180.00
H2G  C5G  C6G  H3G      0.6502   2    180.00
C5G  C6G  C7G  C8G      0.4114   2    180.00
C5G  C6G  C7G  N3G      0.4565   2    180.00
H3G  C6G  C7G  C8G      0.4610   2    180.00
H3G  C6G  C7G  N3G      0.5644   2    180.00
C6G  C7G  C8G  C4G      0.4122   2    180.00
C6G  C7G  C8G  H4G      0.4737   2    180.00
N3G  C7G  C8G  C4G      0.4790   2    180.00
N3G  C7G  C8G  H4G      0.5580   2    180.00
C6G  C7G  N3G  H10G     0.5015   2    180.00
C6G  C7G  N3G  C22G     0.4955   2    180.00
C8G  C7G  N3G  H10G     0.5898   2    180.00
C8G  C7G  N3G  C22G     0.4532   2    180.00
C7G  N3G  C22G C23G     0.0880   6     95.52
C7G  N3G  C22G H34G     0.0956   6    219.06
C7G  N3G  C22G H35G     0.1046   6    334.46
H10G N3G  C22G C23G     0.0815   6      0.00
H10G N3G  C22G H34G     0.0977   6      0.00
H10G N3G  C22G H35G     0.0971   6      0.00
N1G  C9G  C13G C12G     0.5981   2    180.00
N1G  C9G  C13G H8G      0.6210   2    180.00
H5G  C9G  C13G C12G     0.5860   2    180.00
H5G  C9G  C13G H8G      0.6502   2    180.00
N1G  C10G C11G C12G     0.6033   2    180.00
N1G  C10G C11G H7G      0.6122   2    180.00
H6G  C10G C11G C12G     0.5817   2    180.00
H6G  C10G C11G H7G      0.6477   2    180.00
C10G C11G C12G C13G     0.4123   2    180.00
C10G C11G C12G N4G      0.4794   2    180.00
H7G  C11G C12G C13G     0.4737   2    180.00
H7G  C11G C12G N4G      0.5581   2    180.00
C11G C12G C13G C9G      0.4117   2    180.00
C11G C12G C13G H8G      0.4610   2    180.00
N4G  C12G C13G C9G      0.4570   2    180.00
N4G  C12G C13G H8G      0.5644   2    180.00
C11G C12G N4G  H9G      0.5899   2    180.00
C11G C12G N4G  C14G     0.4534   2    180.00
C13G C12G N4G  H9G      0.5016   2    180.00
C13G C12G N4G  C14G     0.4958   2    180.00
C12G N4G  C14G C15G     0.0881   6    264.47
C12G N4G  C14G H17G     0.1046   6     25.54
C12G N4G  C14G H18G     0.0956   6    140.94
H9G  N4G  C14G C15G     0.0815   6      0.00
H9G  N4G  C14G H17G     0.0971   6      0.00
H9G  N4G  C14G H18G     0.0977   6      0.00
N4G  C14G C15G C16G     0.4859   3      0.00
N4G  C14G C15G H19G     0.5011   3      0.00
N4G  C14G C15G H20G     0.4987   3      0.00
H17G C14G C15G C16G     0.4807   3      0.00
H17G C14G C15G H19G     0.5238   3      0.00
H17G C14G C15G H20G     0.4873   3      0.00
H18G C14G C15G C16G     0.4807   3      0.00
H18G C14G C15G H19G     0.4893   3      0.00
H18G C14G C15G H20G     0.5241   3      0.00
C14G C15G C16G C17G     0.4358   3      0.00
C14G C15G C16G H21G     0.4561   3      0.00
C14G C15G C16G H22G     0.4560   3      0.00
H19G C15G C16G C17G     0.4512   3      0.00
H19G C15G C16G H21G     0.4968   3      0.00
H19G C15G C16G H22G     0.4679   3      0.00
H20G C15G C16G C17G     0.4518   3      0.00
H20G C15G C16G H21G     0.4690   3      0.00
H20G C15G C16G H22G     0.4973   3      0.00
C15G C16G C17G C18G     0.4333   3      0.00
C15G C16G C17G H23G     0.4512   3      0.00
C15G C16G C17G H24G     0.4506   3      0.00
H21G C16G C17G C18G     0.4502   3      0.00
H21G C16G C17G H23G     0.4949   3      0.00
H21G C16G C17G H24G     0.4669   3      0.00
H22G C16G C17G C18G     0.4504   3      0.00
H22G C16G C17G H23G     0.4664   3      0.00
H22G C16G C17G H24G     0.4948   3      0.00
C16G C17G C18G C19G     0.4334   3      0.00
C16G C17G C18G H25G     0.4500   3      0.00
C16G C17G C18G H26G     0.4502   3      0.00
H23G C17G C18G C19G     0.4497   3      0.00
H23G C17G C18G H25G     0.4942   3      0.00
H23G C17G C18G H26G     0.4652   3      0.00
H24G C17G C18G C19G     0.4495   3      0.00
H24G C17G C18G H25G     0.4652   3      0.00
H24G C17G C18G H26G     0.4941   3      0.00
C17G C18G C19G C20G     0.4314   3      0.00
C17G C18G C19G H27G     0.4490   3      0.00
C17G C18G C19G H28G     0.4486   3      0.00
H25G C18G C19G C20G     0.4484   3      0.00
H25G C18G C19G H27G     0.4937   3      0.00
H25G C18G C19G H28G     0.4642   3      0.00
H26G C18G C19G C20G     0.4486   3      0.00
H26G C18G C19G H27G     0.4641   3      0.00
H26G C18G C19G H28G     0.4936   3      0.00
C18G C19G C20G C21G     0.4347   3      0.00
C18G C19G C20G H29G     0.4492   3      0.00
C18G C19G C20G H30G     0.4493   3      0.00
H27G C19G C20G C21G     0.4511   3      0.00
H27G C19G C20G H29G     0.4944   3      0.00
H27G C19G C20G H30G     0.4638   3      0.00
H28G C19G C20G C21G     0.4512   3      0.00
H28G C19G C20G H29G     0.4639   3      0.00
H28G C19G C20G H30G     0.4943   3      0.00
C19G C20G C21G H31G     0.4461   3      0.00
C19G C20G C21G H32G     0.4462   3      0.00
C19G C20G C21G H33G     0.4542   3      0.00
H29G C20G C21G H31G     0.4631   3      0.00
H29G C20G C21G H32G     0.4892   3      0.00
H29G C20G C21G H33G     0.4680   3      0.00
H30G C20G C21G H31G     0.4892   3      0.00
H30G C20G C21G H32G     0.4631   3      0.00
H30G C20G C21G H33G     0.4680   3      0.00
N3G  C22G C23G C24G     0.4858   3      0.00
N3G  C22G C23G H36G     0.4987   3      0.00
N3G  C22G C23G H37G     0.5011   3      0.00
H34G C22G C23G C24G     0.4807   3      0.00
H34G C22G C23G H36G     0.5241   3      0.00
H34G C22G C23G H37G     0.4893   3      0.00
H35G C22G C23G C24G     0.4807   3      0.00
H35G C22G C23G H36G     0.4873   3      0.00
H35G C22G C23G H37G     0.5238   3      0.00
C22G C23G C24G C25G     0.4358   3      0.00
C22G C23G C24G H38G     0.4560   3      0.00
C22G C23G C24G H39G     0.4561   3      0.00
H36G C23G C24G C25G     0.4518   3      0.00
H36G C23G C24G H38G     0.4972   3      0.00
H36G C23G C24G H39G     0.4690   3      0.00
H37G C23G C24G C25G     0.4512   3      0.00
H37G C23G C24G H38G     0.4679   3      0.00
H37G C23G C24G H39G     0.4968   3      0.00
C23G C24G C25G C26G     0.4333   3      0.00
C23G C24G C25G H40G     0.4506   3      0.00
C23G C24G C25G H41G     0.4512   3      0.00
H38G C24G C25G C26G     0.4504   3      0.00
H38G C24G C25G H40G     0.4948   3      0.00
H38G C24G C25G H41G     0.4664   3      0.00
H39G C24G C25G C26G     0.4502   3      0.00
H39G C24G C25G H40G     0.4669   3      0.00
H39G C24G C25G H41G     0.4949   3      0.00
C24G C25G C26G C27G     0.4334   3      0.00
C24G C25G C26G H42G     0.4502   3      0.00
C24G C25G C26G H43G     0.4500   3      0.00
H40G C25G C26G C27G     0.4495   3      0.00
H40G C25G C26G H42G     0.4941   3      0.00
H40G C25G C26G H43G     0.4652   3      0.00
H41G C25G C26G C27G     0.4497   3      0.00
H41G C25G C26G H42G     0.4652   3      0.00
H41G C25G C26G H43G     0.4942   3      0.00
C25G C26G C27G C28G     0.4313   3      0.00
C25G C26G C27G H44G     0.4486   3      0.00
C25G C26G C27G H45G     0.4490   3      0.00
H42G C26G C27G C28G     0.4486   3      0.00
H42G C26G C27G H44G     0.4936   3      0.00
H42G C26G C27G H45G     0.4641   3      0.00
H43G C26G C27G C28G     0.4484   3      0.00
H43G C26G C27G H44G     0.4642   3      0.00
H43G C26G C27G H45G     0.4937   3      0.00
C26G C27G C28G C29G     0.4347   3      0.00
C26G C27G C28G H46G     0.4493   3      0.00
C26G C27G C28G H47G     0.4492   3      0.00
H44G C27G C28G C29G     0.4512   3      0.00
H44G C27G C28G H46G     0.4943   3      0.00
H44G C27G C28G H47G     0.4639   3      0.00
H45G C27G C28G C29G     0.4511   3      0.00
H45G C27G C28G H46G     0.4638   3      0.00
H45G C27G C28G H47G     0.4944   3      0.00
C27G C28G C29G H48G     0.4462   3      0.00
C27G C28G C29G H49G     0.4461   3      0.00
C27G C28G C29G H50G     0.4542   3      0.00
H46G C28G C29G H48G     0.4631   3      0.00
H46G C28G C29G H49G     0.4892   3      0.00
H46G C28G C29G H50G     0.4680   3      0.00
H47G C28G C29G H48G     0.4892   3      0.00
H47G C28G C29G H49G     0.4631   3      0.00
H47G C28G C29G H50G     0.4680   3      0.00

IMPROPER
!
!V(improper) = Kpsi(psi - psi0)**2
!
!Kpsi: kcal/mole/rad**2
!psi0: degrees
!note that the second column of numbers (0) is ignored
!
!atom types             Kpsi        0  psi0
!


NONBONDED nbxmod  5 atom cdiel shift vatom vdistance vswitch -
cutnb 14.0 ctofnb 12.0 ctonnb 10.0 eps 1.0 e14fac 1.0 wmin 1.5
                !adm jr., 5/08/91, suggested cutoff scheme
!
!V(Lennard-Jones) = Eps(i,j)*[(Rmin(i,j)/r(i,j))**12 - 2(Rmin(i,j)/r(i,j))**6]
!
!epsilon [kcal/mole]: Eps(i,j) = sqrt(eps(i) * eps(j))
!Rmin/2  [A]:         Rmin(i,j) = Rmin/2(i) + Rmin/2(j)
!
!atom  ignored   epsilon     Rmin/2  ignored   eps,1-4     Rmin/2,1-4
!

C1G      0.0     -0.1050     1.9255    ! 
C2G      0.0     -0.1050     1.9255    ! 
C3G      0.0     -0.1050     1.9255    ! 
N1G      0.0     -0.0690     1.8300    ! 
N2G      0.0     -0.0690     1.8300    ! 
C4G      0.0     -0.1050     1.9255    ! 
C5G      0.0     -0.1050     1.9255    ! 
C6G      0.0     -0.1050     1.9255    ! 
C7G      0.0     -0.1050     1.9255    ! 
C8G      0.0     -0.1050     1.9255    ! 
H1G      0.0     -0.0440     1.4430    ! 
H2G      0.0     -0.0440     1.4430    ! 
H3G      0.0     -0.0440     1.4430    ! 
N3G      0.0     -0.0690     1.8300    ! 
H4G      0.0     -0.0440     1.4430    ! 
C9G      0.0     -0.1050     1.9255    ! 
C10G     0.0     -0.1050     1.9255    ! 
C11G     0.0     -0.1050     1.9255    ! 
C12G     0.0     -0.1050     1.9255    ! 
C13G     0.0     -0.1050     1.9255    ! 
H5G      0.0     -0.0440     1.4430    ! 
H6G      0.0     -0.0440     1.4430    ! 
H7G      0.0     -0.0440     1.4430    ! 
N4G      0.0     -0.0690     1.8300    ! 
H8G      0.0     -0.0440     1.4430    ! 
H9G      0.0     -0.0440     1.4430    ! 
H10G     0.0     -0.0440     1.4430    ! 
C14G     0.0     -0.1050     1.9255    ! 
C15G     0.0     -0.1050     1.9255    ! 
C16G     0.0     -0.1050     1.9255    ! 
C17G     0.0     -0.1050     1.9255    ! 
C18G     0.0     -0.1050     1.9255    ! 
C19G     0.0     -0.1050     1.9255    ! 
C20G     0.0     -0.1050     1.9255    ! 
C21G     0.0     -0.1050     1.9255    ! 
C22G     0.0     -0.1050     1.9255    ! 
C23G     0.0     -0.1050     1.9255    ! 
C24G     0.0     -0.1050     1.9255    ! 
C25G     0.0     -0.1050     1.9255    ! 
C26G     0.0     -0.1050     1.9255    ! 
C27G     0.0     -0.1050     1.9255    ! 
C28G     0.0     -0.1050     1.9255    ! 
C29G     0.0     -0.1050     1.9255    ! 
H11G     0.0     -0.0440     1.4430    ! 
H12G     0.0     -0.0440     1.4430    ! 
H13G     0.0     -0.0440     1.4430    ! 
H14G     0.0     -0.0440     1.4430    ! 
H15G     0.0     -0.0440     1.4430    ! 
H16G     0.0     -0.0440     1.4430    ! 
H17G     0.0     -0.0440     1.4430    ! 
H18G     0.0     -0.0440     1.4430    ! 
H19G     0.0     -0.0440     1.4430    ! 
H20G     0.0     -0.0440     1.4430    ! 
H21G     0.0     -0.0440     1.4430    ! 
H22G     0.0     -0.0440     1.4430    ! 
H23G     0.0     -0.0440     1.4430    ! 
H24G     0.0     -0.0440     1.4430    ! 
H25G     0.0     -0.0440     1.4430    ! 
H26G     0.0     -0.0440     1.4430    ! 
H27G     0.0     -0.0440     1.4430    ! 
H28G     0.0     -0.0440     1.4430    ! 
H29G     0.0     -0.0440     1.4430    ! 
H30G     0.0     -0.0440     1.4430    ! 
H31G     0.0     -0.0440     1.4430    ! 
H32G     0.0     -0.0440     1.4430    ! 
H33G     0.0     -0.0440     1.4430    ! 
H34G     0.0     -0.0440     1.4430    ! 
H35G     0.0     -0.0440     1.4430    ! 
H36G     0.0     -0.0440     1.4430    ! 
H37G     0.0     -0.0440     1.4430    ! 
H38G     0.0     -0.0440     1.4430    ! 
H39G     0.0     -0.0440     1.4430    ! 
H40G     0.0     -0.0440     1.4430    ! 
H41G     0.0     -0.0440     1.4430    ! 
H42G     0.0     -0.0440     1.4430    ! 
H43G     0.0     -0.0440     1.4430    ! 
H44G     0.0     -0.0440     1.4430    ! 
H45G     0.0     -0.0440     1.4430    ! 
H46G     0.0     -0.0440     1.4430    ! 
H47G     0.0     -0.0440     1.4430    ! 
H48G     0.0     -0.0440     1.4430    ! 
H49G     0.0     -0.0440     1.4430    ! 
H50G     0.0     -0.0440     1.4430    ! 
C30G     0.0     -0.1050     1.9255    ! 
H51G     0.0     -0.0440     1.4430    ! 
H52G     0.0     -0.0440     1.4430    ! 
END
