# Supplementary material for: A Systematic Approach: Molecular Dynamics Study and Parametrisation of Gemini Type Cationic Surfactants
Source: Int J Mol Sci. 2021 Oct 10;22(20):10939. doi: 10.3390/ijms222010939 (PMC8536075; doi:10.3390/ijms222010939)
Supplement: Supplementary file 1 [file ijms-22-10939-s001.zip › Force_fields/Alk_4_08c/Alk_4_08c.pdb]

REMARK original generated coordinate pdb file
ATOM      1  C1G AB1 X   1       1.520  -4.000   0.769  1.00  0.00      GEM  C
ATOM      2  C2G AB1 X   1      -0.499  -4.447  -0.686  1.00  0.00      GEM  C
ATOM      3  C3G AB1 X   1      -1.649  -3.817  -1.478  1.00  0.00      GEM  C
ATOM      4  N1G AB1 X   1       2.373  -2.974   1.414  1.00  0.00      GEM  N
ATOM      5  N2G AB1 X   1      -2.503  -4.844  -2.124  1.00  0.00      GEM  N
ATOM      6  C4G AB1 X   1      -2.227  -5.278  -3.383  1.00  0.00      GEM  C
ATOM      7  C5G AB1 X   1      -3.542  -5.404  -1.441  1.00  0.00      GEM  C
ATOM      8  C6G AB1 X   1      -4.318  -6.389  -1.988  1.00  0.00      GEM  C
ATOM      9  C7G AB1 X   1      -4.054  -6.869  -3.308  1.00  0.00      GEM  C
ATOM     10  C8G AB1 X   1      -2.963  -6.260  -3.997  1.00  0.00      GEM  C
ATOM     11  H1G AB1 X   1      -1.388  -4.792  -3.881  1.00  0.00      GEM  H
ATOM     12  H2G AB1 X   1      -3.717  -5.016  -0.438  1.00  0.00      GEM  H
ATOM     13  H3G AB1 X   1      -5.142  -6.805  -1.409  1.00  0.00      GEM  H
ATOM     14  N3G AB1 X   1      -4.807  -7.844  -3.836  1.00  0.00      GEM  N
ATOM     15  H4G AB1 X   1      -2.700  -6.551  -5.011  1.00  0.00      GEM  H
ATOM     16  C9G AB1 X   1       3.412  -2.413   0.731  1.00  0.00      GEM  C
ATOM     17 C10G AB1 X   1       2.097  -2.539   2.674  1.00  0.00      GEM  C
ATOM     18 C11G AB1 X   1       2.834  -1.557   3.287  1.00  0.00      GEM  C
ATOM     19 C12G AB1 X   1       3.925  -0.949   2.599  1.00  0.00      GEM  C
ATOM     20 C13G AB1 X   1       4.188  -1.428   1.279  1.00  0.00      GEM  C
ATOM     21  H5G AB1 X   1       3.588  -2.801  -0.272  1.00  0.00      GEM  H
ATOM     22  H6G AB1 X   1       1.259  -3.025   3.171  1.00  0.00      GEM  H
ATOM     23  H7G AB1 X   1       2.571  -1.267   4.301  1.00  0.00      GEM  H
ATOM     24  N4G AB1 X   1       4.678   0.026   3.127  1.00  0.00      GEM  N
ATOM     25  H8G AB1 X   1       5.013  -1.013   0.700  1.00  0.00      GEM  H
ATOM     26  H9G AB1 X   1       5.469   0.368   2.556  1.00  0.00      GEM  H
ATOM     27 H10G AB1 X   1      -5.598  -8.186  -3.265  1.00  0.00      GEM  H
ATOM     28 C14G AB1 X   1       4.553   0.581   4.478  1.00  0.00      GEM  C
ATOM     29 C15G AB1 X   1       5.306  -0.235   5.539  1.00  0.00      GEM  C
ATOM     30 C16G AB1 X   1       5.178   0.380   6.939  1.00  0.00      GEM  C
ATOM     31 C17G AB1 X   1       5.937  -0.407   8.017  1.00  0.00      GEM  C
ATOM     32 C18G AB1 X   1       5.811   0.201   9.422  1.00  0.00      GEM  C
ATOM     33 C19G AB1 X   1       6.570  -0.585  10.500  1.00  0.00      GEM  C
ATOM     34 C20G AB1 X   1       6.445   0.021  11.905  1.00  0.00      GEM  C
ATOM     35 C21G AB1 X   1       7.207  -0.770  12.976  1.00  0.00      GEM  C
ATOM     36 C22G AB1 X   1      -4.681  -8.400  -5.187  1.00  0.00      GEM  C
ATOM     37 C23G AB1 X   1      -5.435  -7.584  -6.248  1.00  0.00      GEM  C
ATOM     38 C24G AB1 X   1      -5.307  -8.200  -7.648  1.00  0.00      GEM  C
ATOM     39 C25G AB1 X   1      -6.065  -7.413  -8.727  1.00  0.00      GEM  C
ATOM     40 C26G AB1 X   1      -5.939  -8.021 -10.131  1.00  0.00      GEM  C
ATOM     41 C27G AB1 X   1      -6.698  -7.236 -11.210  1.00  0.00      GEM  C
ATOM     42 C28G AB1 X   1      -6.573  -7.842 -12.615  1.00  0.00      GEM  C
ATOM     43 C29G AB1 X   1      -7.335  -7.052 -13.686  1.00  0.00      GEM  C
ATOM     44 H11G AB1 X   1       1.138  -4.655   1.570  1.00  0.00      GEM  H
ATOM     45 H12G AB1 X   1       2.173  -4.598   0.111  1.00  0.00      GEM  H
ATOM     46 H13G AB1 X   1      -0.912  -5.121   0.081  1.00  0.00      GEM  H
ATOM     47 H14G AB1 X   1       0.116  -5.060  -1.365  1.00  0.00      GEM  H
ATOM     48 H15G AB1 X   1      -1.268  -3.162  -2.279  1.00  0.00      GEM  H
ATOM     49 H16G AB1 X   1      -2.303  -3.219  -0.821  1.00  0.00      GEM  H
ATOM     50 H17G AB1 X   1       4.955   1.607   4.432  1.00  0.00      GEM  H
ATOM     51 H18G AB1 X   1       3.482   0.660   4.735  1.00  0.00      GEM  H
ATOM     52 H19G AB1 X   1       6.369  -0.296   5.254  1.00  0.00      GEM  H
ATOM     53 H20G AB1 X   1       4.918  -1.267   5.550  1.00  0.00      GEM  H
ATOM     54 H21G AB1 X   1       5.551   1.416   6.917  1.00  0.00      GEM  H
ATOM     55 H22G AB1 X   1       4.114   0.441   7.215  1.00  0.00      GEM  H
ATOM     56 H23G AB1 X   1       7.001  -0.464   7.741  1.00  0.00      GEM  H
ATOM     57 H24G AB1 X   1       5.567  -1.444   8.036  1.00  0.00      GEM  H
ATOM     58 H25G AB1 X   1       6.180   1.238   9.402  1.00  0.00      GEM  H
ATOM     59 H26G AB1 X   1       4.746   0.258   9.697  1.00  0.00      GEM  H
ATOM     60 H27G AB1 X   1       7.635  -0.642  10.225  1.00  0.00      GEM  H
ATOM     61 H28G AB1 X   1       6.201  -1.622  10.521  1.00  0.00      GEM  H
ATOM     62 H29G AB1 X   1       6.814   1.058  11.886  1.00  0.00      GEM  H
ATOM     63 H30G AB1 X   1       5.381   0.078  12.181  1.00  0.00      GEM  H
ATOM     64 H31G AB1 X   1       6.838  -1.802  13.042  1.00  0.00      GEM  H
ATOM     65 H32G AB1 X   1       8.280  -0.815  12.745  1.00  0.00      GEM  H
ATOM     66 H33G AB1 X   1       7.098  -0.312  13.967  1.00  0.00      GEM  H
ATOM     67 H34G AB1 X   1      -3.611  -8.478  -5.443  1.00  0.00      GEM  H
ATOM     68 H35G AB1 X   1      -5.084  -9.425  -5.141  1.00  0.00      GEM  H
ATOM     69 H36G AB1 X   1      -5.047  -6.552  -6.260  1.00  0.00      GEM  H
ATOM     70 H37G AB1 X   1      -6.497  -7.524  -5.963  1.00  0.00      GEM  H
ATOM     71 H38G AB1 X   1      -4.242  -8.260  -7.924  1.00  0.00      GEM  H
ATOM     72 H39G AB1 X   1      -5.679  -9.236  -7.626  1.00  0.00      GEM  H
ATOM     73 H40G AB1 X   1      -5.695  -6.376  -8.746  1.00  0.00      GEM  H
ATOM     74 H41G AB1 X   1      -7.130  -7.356  -8.451  1.00  0.00      GEM  H
ATOM     75 H42G AB1 X   1      -4.874  -8.078 -10.406  1.00  0.00      GEM  H
ATOM     76 H43G AB1 X   1      -6.308  -9.059 -10.111  1.00  0.00      GEM  H
ATOM     77 H44G AB1 X   1      -6.330  -6.198 -11.231  1.00  0.00      GEM  H
ATOM     78 H45G AB1 X   1      -7.763  -7.179 -10.935  1.00  0.00      GEM  H
ATOM     79 H46G AB1 X   1      -5.509  -7.899 -12.891  1.00  0.00      GEM  H
ATOM     80 H47G AB1 X   1      -6.941  -8.879 -12.595  1.00  0.00      GEM  H
ATOM     81 H48G AB1 X   1      -8.408  -7.007 -13.455  1.00  0.00      GEM  H
ATOM     82 H49G AB1 X   1      -6.966  -6.019 -13.752  1.00  0.00      GEM  H
ATOM     83 H50G AB1 X   1      -7.225  -7.510 -14.677  1.00  0.00      GEM  H
ATOM     84 C30G AB1 X   1       0.369  -3.370  -0.023  1.00  0.00      GEM  C
ATOM     85 H51G AB1 X   1       0.782  -2.696  -0.791  1.00  0.00      GEM  H
ATOM     86 H52G AB1 X   1      -0.246  -2.757   0.655  1.00  0.00      GEM  H
END
