# Supplementary material for: A Systematic Approach: Molecular Dynamics Study and Parametrisation of Gemini Type Cationic Surfactants
Source: Int J Mol Sci. 2021 Oct 10;22(20):10939. doi: 10.3390/ijms222010939 (PMC8536075; doi:10.3390/ijms222010939)
Supplement: Supplementary file 1 [file ijms-22-10939-s001.zip › Force_fields/Alk_4_08c/Alk_4_08c.psf]

PSF

       4 !NTITLE
 REMARKS original generated structure x-plor psf file
 REMARKS topology D:/Dokumenty/do_VMD/FF/Batch18_OK/Alk_4_08c.top 
 REMARKS topology D:/Dokumenty/do_VMD/top_all36_lipid.rtf 
 REMARKS segment GEM { first NONE; last NONE; auto none  }

      86 !NATOM
       1 GEM  1    AB1  C1G  C1G   -0.477000       12.0110           0
       2 GEM  1    AB1  C2G  C2G    0.209000       12.0110           0
       3 GEM  1    AB1  C3G  C3G   -0.458000       12.0110           0
       4 GEM  1    AB1  N1G  N1G    0.343000       14.0070           0
       5 GEM  1    AB1  N2G  N2G    0.339000       14.0070           0
       6 GEM  1    AB1  C4G  C4G   -0.237000       12.0110           0
       7 GEM  1    AB1  C5G  C5G   -0.073000       12.0110           0
       8 GEM  1    AB1  C6G  C6G   -0.467000       12.0110           0
       9 GEM  1    AB1  C7G  C7G    0.601000       12.0110           0
      10 GEM  1    AB1  C8G  C8G   -0.276000       12.0110           0
      11 GEM  1    AB1  H1G  H1G    0.246000        1.0080           0
      12 GEM  1    AB1  H2G  H2G    0.228000        1.0080           0
      13 GEM  1    AB1  H3G  H3G    0.238000        1.0080           0
      14 GEM  1    AB1  N3G  N3G   -0.685000       14.0070           0
      15 GEM  1    AB1  H4G  H4G    0.244000        1.0080           0
      16 GEM  1    AB1  C9G  C9G   -0.107000       12.0110           0
      17 GEM  1    AB1  C10G C10G  -0.210000       12.0110           0
      18 GEM  1    AB1  C11G C11G  -0.293000       12.0110           0
      19 GEM  1    AB1  C12G C12G   0.589000       12.0110           0
      20 GEM  1    AB1  C13G C13G  -0.420000       12.0110           0
      21 GEM  1    AB1  H5G  H5G    0.238000        1.0080           0
      22 GEM  1    AB1  H6G  H6G    0.239000        1.0080           0
      23 GEM  1    AB1  H7G  H7G    0.247000        1.0080           0
      24 GEM  1    AB1  N4G  N4G   -0.730000       14.0070           0
      25 GEM  1    AB1  H8G  H8G    0.229000        1.0080           0
      26 GEM  1    AB1  H9G  H9G    0.463000        1.0080           0
      27 GEM  1    AB1  H10G H10G   0.458000        1.0080           0
      28 GEM  1    AB1  C14G C14G   0.236000       12.0110           0
      29 GEM  1    AB1  C15G C15G  -0.035000       12.0110           0
      30 GEM  1    AB1  C16G C16G   0.038000       12.0110           0
      31 GEM  1    AB1  C17G C17G   0.129000       12.0110           0
      32 GEM  1    AB1  C18G C18G   0.030000       12.0110           0
      33 GEM  1    AB1  C19G C19G  -0.022000       12.0110           0
      34 GEM  1    AB1  C20G C20G   0.299000       12.0110           0
      35 GEM  1    AB1  C21G C21G  -0.312000       12.0110           0
      36 GEM  1    AB1  C22G C22G   0.115000       12.0110           0
      37 GEM  1    AB1  C23G C23G   0.036000       12.0110           0
      38 GEM  1    AB1  C24G C24G  -0.062000       12.0110           0
      39 GEM  1    AB1  C25G C25G   0.249000       12.0110           0
      40 GEM  1    AB1  C26G C26G  -0.093000       12.0110           0
      41 GEM  1    AB1  C27G C27G   0.079000       12.0110           0
      42 GEM  1    AB1  C28G C28G   0.237000       12.0110           0
      43 GEM  1    AB1  C29G C29G  -0.262000       12.0110           0
      44 GEM  1    AB1  H11G H11G   0.192000        1.0080           0
      45 GEM  1    AB1  H12G H12G   0.169000        1.0080           0
      46 GEM  1    AB1  H13G H13G  -0.009000        1.0080           0
      47 GEM  1    AB1  H14G H14G   0.009000        1.0080           0
      48 GEM  1    AB1  H15G H15G   0.189000        1.0080           0
      49 GEM  1    AB1  H16G H16G   0.162000        1.0080           0
      50 GEM  1    AB1  H17G H17G   0.062000        1.0080           0
      51 GEM  1    AB1  H18G H18G   0.014000        1.0080           0
      52 GEM  1    AB1  H19G H19G   0.030000        1.0080           0
      53 GEM  1    AB1  H20G H20G  -0.001000        1.0080           0
      54 GEM  1    AB1  H21G H21G  -0.029000        1.0080           0
      55 GEM  1    AB1  H22G H22G  -0.016000        1.0080           0
      56 GEM  1    AB1  H23G H23G  -0.043000        1.0080           0
      57 GEM  1    AB1  H24G H24G  -0.036000        1.0080           0
      58 GEM  1    AB1  H25G H25G  -0.024000        1.0080           0
      59 GEM  1    AB1  H26G H26G  -0.029000        1.0080           0
      60 GEM  1    AB1  H27G H27G  -0.011000        1.0080           0
      61 GEM  1    AB1  H28G H28G  -0.012000        1.0080           0
      62 GEM  1    AB1  H29G H29G  -0.064000        1.0080           0
      63 GEM  1    AB1  H30G H30G  -0.062000        1.0080           0
      64 GEM  1    AB1  H31G H31G   0.060000        1.0080           0
      65 GEM  1    AB1  H32G H32G   0.061000        1.0080           0
      66 GEM  1    AB1  H33G H33G   0.063000        1.0080           0
      67 GEM  1    AB1  H34G H34G   0.041000        1.0080           0
      68 GEM  1    AB1  H35G H35G   0.090000        1.0080           0
      69 GEM  1    AB1  H36G H36G  -0.013000        1.0080           0
      70 GEM  1    AB1  H37G H37G   0.022000        1.0080           0
      71 GEM  1    AB1  H38G H38G   0.005000        1.0080           0
      72 GEM  1    AB1  H39G H39G  -0.006000        1.0080           0
      73 GEM  1    AB1  H40G H40G  -0.058000        1.0080           0
      74 GEM  1    AB1  H41G H41G  -0.066000        1.0080           0
      75 GEM  1    AB1  H42G H42G  -0.007000        1.0080           0
      76 GEM  1    AB1  H43G H43G  -0.001000        1.0080           0
      77 GEM  1    AB1  H44G H44G  -0.032000        1.0080           0
      78 GEM  1    AB1  H45G H45G  -0.029000        1.0080           0
      79 GEM  1    AB1  H46G H46G  -0.052000        1.0080           0
      80 GEM  1    AB1  H47G H47G  -0.054000        1.0080           0
      81 GEM  1    AB1  H48G H48G   0.048000        1.0080           0
      82 GEM  1    AB1  H49G H49G   0.048000        1.0080           0
      83 GEM  1    AB1  H50G H50G   0.056000        1.0080           0
      84 GEM  1    AB1  C30G C30G   0.191000       12.0110           0
      85 GEM  1    AB1  H51G H51G  -0.008000        1.0080           0
      86 GEM  1    AB1  H52G H52G   0.014000        1.0080           0

      87 !NBOND: bonds
       1       4       1      44       1      45       1      84
       2       3       2      46       2      47       2      84
       3       5       3      48       3      49       4      16
       4      17       5       6       5       7       6      10
       6      11       7       8       7      12       8       9
       8      13       9      10       9      14      10      15
      14      27      14      36      16      20      16      21
      17      18      17      22      18      19      18      23
      19      20      19      24      20      25      24      26
      24      28      28      29      28      50      28      51
      29      30      29      52      29      53      30      31
      30      54      30      55      31      32      31      56
      31      57      32      33      32      58      32      59
      33      34      33      60      33      61      34      35
      34      62      34      63      35      64      35      65
      35      66      36      37      36      67      36      68
      37      38      37      69      37      70      38      39
      38      71      38      72      39      40      39      73
      39      74      40      41      40      75      40      76
      41      42      41      77      41      78      42      43
      42      79      42      80      43      81      43      82
      43      83      84      85      84      86

     162 !NTHETA: angles
       1       4      16       1       4      17       1      84       2
       1      84      85       1      84      86       2       3       5
       2       3      48       2       3      49       2      84      85
       2      84      86       3       2      46       3       2      47
       3       2      84       3       5       6       3       5       7
       4       1      44       4       1      45       4       1      84
       4      16      20       4      16      21       4      17      18
       4      17      22       5       3      48       5       3      49
       5       6      10       5       6      11       5       7       8
       5       7      12       6       5       7       6      10       9
       6      10      15       7       8       9       7       8      13
       8       7      12       8       9      10       8       9      14
       9       8      13       9      10      15       9      14      27
       9      14      36      10       6      11      10       9      14
      14      36      37      14      36      67      14      36      68
      16       4      17      16      20      19      16      20      25
      17      18      19      17      18      23      18      17      22
      18      19      20      18      19      24      19      18      23
      19      20      25      19      24      26      19      24      28
      20      16      21      20      19      24      24      28      29
      24      28      50      24      28      51      26      24      28
      27      14      36      28      29      30      28      29      52
      28      29      53      29      28      50      29      28      51
      29      30      31      29      30      54      29      30      55
      30      29      52      30      29      53      30      31      32
      30      31      56      30      31      57      31      30      54
      31      30      55      31      32      33      31      32      58
      31      32      59      32      31      56      32      31      57
      32      33      34      32      33      60      32      33      61
      33      32      58      33      32      59      33      34      35
      33      34      62      33      34      63      34      33      60
      34      33      61      34      35      64      34      35      65
      34      35      66      35      34      62      35      34      63
      36      37      38      36      37      69      36      37      70
      37      36      67      37      36      68      37      38      39
      37      38      71      37      38      72      38      37      69
      38      37      70      38      39      40      38      39      73
      38      39      74      39      38      71      39      38      72
      39      40      41      39      40      75      39      40      76
      40      39      73      40      39      74      40      41      42
      40      41      77      40      41      78      41      40      75
      41      40      76      41      42      43      41      42      79
      41      42      80      42      41      77      42      41      78
      42      43      81      42      43      82      42      43      83
      43      42      79      43      42      80      44       1      45
      44       1      84      45       1      84      46       2      47
      46       2      84      47       2      84      48       3      49
      50      28      51      52      29      53      54      30      55
      56      31      57      58      32      59      60      33      61
      62      34      63      64      35      65      64      35      66
      65      35      66      67      36      68      69      37      70
      71      38      72      73      39      74      75      40      76
      77      41      78      79      42      80      81      43      82
      81      43      83      82      43      83      85      84      86

     233 !NPHI: dihedrals
       1       4      16      20       1       4      16      21
       1       4      17      18       1       4      17      22
       2       3       5       6       2       3       5       7
       3       2      84       1       3       2      84      85
       3       2      84      86       3       5       6      10
       3       5       6      11       3       5       7       8
       3       5       7      12       4       1      84       2
       4       1      84      85       4       1      84      86
       4      16      20      19       4      16      20      25
       4      17      18      19       4      17      18      23
       5       6      10       9       5       6      10      15
       5       7       8       9       5       7       8      13
       6       5       7       8       6       5       7      12
       7       5       6      10       7       5       6      11
       7       8       9      10       7       8       9      14
       8       9      10       6       8       9      10      15
       8       9      14      27       8       9      14      36
       9      14      36      37       9      14      36      67
       9      14      36      68      10       9      14      27
      10       9      14      36      11       6      10       9
      11       6      10      15      12       7       8       9
      12       7       8      13      13       8       9      10
      13       8       9      14      14       9      10       6
      14       9      10      15      14      36      37      38
      14      36      37      69      14      36      37      70
      16       4      17      18      16       4      17      22
      17       4      16      20      17       4      16      21
      17      18      19      20      17      18      19      24
      18      19      20      16      18      19      20      25
      18      19      24      26      18      19      24      28
      19      24      28      29      19      24      28      50
      19      24      28      51      20      19      24      26
      20      19      24      28      21      16      20      19
      21      16      20      25      22      17      18      19
      22      17      18      23      23      18      19      20
      23      18      19      24      24      19      20      16
      24      19      20      25      24      28      29      30
      24      28      29      52      24      28      29      53
      26      24      28      29      26      24      28      50
      26      24      28      51      27      14      36      37
      27      14      36      67      27      14      36      68
      28      29      30      31      28      29      30      54
      28      29      30      55      29      30      31      32
      29      30      31      56      29      30      31      57
      30      31      32      33      30      31      32      58
      30      31      32      59      31      32      33      34
      31      32      33      60      31      32      33      61
      32      33      34      35      32      33      34      62
      32      33      34      63      33      34      35      64
      33      34      35      65      33      34      35      66
      36      37      38      39      36      37      38      71
      36      37      38      72      37      38      39      40
      37      38      39      73      37      38      39      74
      38      39      40      41      38      39      40      75
      38      39      40      76      39      40      41      42
      39      40      41      77      39      40      41      78
      40      41      42      43      40      41      42      79
      40      41      42      80      41      42      43      81
      41      42      43      82      41      42      43      83
      44       1       4      16      44       1       4      17
      44       1      84       2      44       1      84      85
      44       1      84      86      45       1       4      16
      45       1       4      17      45       1      84       2
      45       1      84      85      45       1      84      86
      46       2       3       5      46       2       3      48
      46       2       3      49      46       2      84       1
      46       2      84      85      46       2      84      86
      47       2       3       5      47       2       3      48
      47       2       3      49      47       2      84       1
      47       2      84      85      47       2      84      86
      48       3       5       6      48       3       5       7
      49       3       5       6      49       3       5       7
      50      28      29      30      50      28      29      52
      50      28      29      53      51      28      29      30
      51      28      29      52      51      28      29      53
      52      29      30      31      52      29      30      54
      52      29      30      55      53      29      30      31
      53      29      30      54      53      29      30      55
      54      30      31      32      54      30      31      56
      54      30      31      57      55      30      31      32
      55      30      31      56      55      30      31      57
      56      31      32      33      56      31      32      58
      56      31      32      59      57      31      32      33
      57      31      32      58      57      31      32      59
      58      32      33      34      58      32      33      60
      58      32      33      61      59      32      33      34
      59      32      33      60      59      32      33      61
      60      33      34      35      60      33      34      62
      60      33      34      63      61      33      34      35
      61      33      34      62      61      33      34      63
      62      34      35      64      62      34      35      65
      62      34      35      66      63      34      35      64
      63      34      35      65      63      34      35      66
      67      36      37      38      67      36      37      69
      67      36      37      70      68      36      37      38
      68      36      37      69      68      36      37      70
      69      37      38      39      69      37      38      71
      69      37      38      72      70      37      38      39
      70      37      38      71      70      37      38      72
      71      38      39      40      71      38      39      73
      71      38      39      74      72      38      39      40
      72      38      39      73      72      38      39      74
      73      39      40      41      73      39      40      75
      73      39      40      76      74      39      40      41
      74      39      40      75      74      39      40      76
      75      40      41      42      75      40      41      77
      75      40      41      78      76      40      41      42
      76      40      41      77      76      40      41      78
      77      41      42      43      77      41      42      79
      77      41      42      80      78      41      42      43
      78      41      42      79      78      41      42      80
      79      42      43      81      79      42      43      82
      79      42      43      83      80      42      43      81
      80      42      43      82      80      42      43      83
      84       1       4      16      84       1       4      17
      84       2       3       5      84       2       3      48
      84       2       3      49

       0 !NIMPHI: impropers


       0 !NDON: donors


       0 !NACC: acceptors


       0 !NNB

       0       0       0       0       0       0       0       0
       0       0       0       0       0       0       0       0
       0       0       0       0       0       0       0       0
       0       0       0       0       0       0       0       0
       0       0       0       0       0       0       0       0
       0       0       0       0       0       0       0       0
       0       0       0       0       0       0       0       0
       0       0       0       0       0       0       0       0
       0       0       0       0       0       0       0       0
       0       0       0       0       0       0       0       0
       0       0       0       0       0       0

       1       0 !NGRP
       0       0       0
