# Supplementary material for: A Systematic Approach: Molecular Dynamics Study and Parametrisation of Gemini Type Cationic Surfactants
Source: Int J Mol Sci. 2021 Oct 10;22(20):10939. doi: 10.3390/ijms222010939 (PMC8536075; doi:10.3390/ijms222010939)
Supplement: Supplementary file 1 [file ijms-22-10939-s001.zip › Force_fields/Alk_5_06/Alk_5_06.par]

!>>>>>> Combined CHARMM All-Hydrogen Parameter File for <<<<<<<<<
!>>>>>>>>> CHARMM22 Proteins and CHARMM27 Lipids <<<<<<<<<<
!from
!>>>> CHARMM22 All-Hydrogen Parameter File for Proteins <<<<<<<<<<
!>>>>>>>>>>>>>>>>>>>>>> August 1999 <<<<<<<<<<<<<<<<<<<<<<<<<<<<<
!>>>>>>> Direct comments to Alexander D. MacKerell Jr. <<<<<<<<<
!>>>>>> 410-706-7442 or email: alex,mmiris.ab.umd.edu  <<<<<<<<<
!and !  \\\ CHARMM27 All-Hydrogen Lipid Parameter File ///////
!  \\\\\\\\\ Developmental /////////////////////////
!              Alexander D. MacKerell Jr.
!                     August 1999
! All comments to ADM jr.  email:alex,mmiris.ab.umd.edu
!              telephone: 410-706-7442
!


! +++++++++++++++++++++++++++++++++++++++++++++++++++++++++++++++++++++++++++++
! + Residue topologies/parameters generated by PARATOOL.                      +
! +                                                                           +
! + PARATOOL is an interactive tool for generation of force field parameters. +
! + and can be obtained free of charge from                                   +
! + http://bioinf.charite.de/biophys/paratool                                 +
! +                                                                           +
! + Author:                                                                   +
! + Jan Saam                                                                  +
! + Institute of Biochemistry                                                 +
! + Charite Berlin                                                            +
! + Germany                                                                   +
! + saam@charite.de                                                           +
! +                                                                           +
! + CITATION:                                                                 +
! + If you use PARATOOL or topologies/parameters generated by this program,   +
! + please cite the following work:                                           +
! + Saam, et al. (2006), ...                                                  +
! +++++++++++++++++++++++++++++++++++++++++++++++++++++++++++++++++++++++++++++


! Parameters for components A5A
! To be used in combination with:
! [DEFAULTDIR]/par_all27_prot_lipid_na.inp


BONDS
!
!V(bond) = Kb(b - b0)**2
!
!Kb: kcal/mole/A**2
!b0: A
!
!atom type   Kb         b0
!

C1G  C2G     285.421    1.5321
C1G  N1G     303.167    1.4834
C1G  H11G    313.195    1.1031
C1G  H12G    313.783    1.1028
C2G  C3G     287.172    1.5348
C2G  H13G    326.456    1.1020
C2G  H14G    326.578    1.1019
C3G  C4G     286.935    1.5349
C3G  H15G    335.265    1.1005
C3G  H16G    335.359    1.1005
C4G  C5G     285.313    1.5323
C4G  H17G    326.500    1.1020
C4G  H18G    326.555    1.1019
C5G  N2G     303.147    1.4835
C5G  H19G    313.658    1.1029
C5G  H20G    313.380    1.1030
N1G  C11G    412.955    1.3642
N1G  C12G    420.555    1.3602
N2G  C6G     420.980    1.3602
N2G  C7G     412.976    1.3642
C6G  C10G    465.072    1.3721
C6G  H1G     360.319    1.0894
C7G  C8G     473.372    1.3685
C7G  H2G     360.610    1.0892
C8G  C9G     362.924    1.4285
C8G  H3G     358.008    1.0899
C9G  C10G    364.649    1.4268
C9G  N4G     539.944    1.3405
C10G H4G     365.022    1.0871
C11G C15G    473.728    1.3684
C11G H5G     360.661    1.0892
C12G C13G    464.872    1.3722
C12G H6G     360.285    1.0894
C13G C14G    363.380    1.4269
C13G H7G     365.205    1.0870
C14G C15G    363.348    1.4285
C14G N3G     540.778    1.3404
C15G H8G     358.024    1.0899
N3G  H9G     364.209    1.0342
N3G  C16G    328.459    1.4650
N4G  H10G    364.200    1.0342
N4G  C22G    326.875    1.4653
C16G C17G    278.275    1.5367
C16G H21G    311.438    1.1040
C16G H22G    314.929    1.1026
C17G C18G    285.537    1.5348
C17G H23G    326.293    1.1020
C17G H24G    326.383    1.1020
C18G C19G    285.979    1.5353
C18G H25G    333.292    1.1012
C18G H26G    333.311    1.1012
C19G C20G    285.886    1.5352
C19G H27G    333.042    1.1013
C19G H28G    332.933    1.1013
C20G C21G    290.431    1.5339
C20G H29G    334.530    1.1005
C20G H30G    334.601    1.1005
C21G H31G    343.555    1.0983
C21G H32G    343.524    1.0983
C21G H33G    345.546    1.0974
C22G C23G    277.930    1.5366
C22G H34G    311.868    1.1038
C22G H35G    314.709    1.1027
C23G C24G    285.439    1.5348
C23G H36G    326.286    1.1021
C23G H37G    326.316    1.1020
C24G C25G    285.998    1.5353
C24G H38G    333.304    1.1012
C24G H39G    333.364    1.1012
C25G C26G    286.004    1.5352
C25G H40G    332.938    1.1013
C25G H41G    333.048    1.1013
C26G C27G    290.450    1.5339
C26G H42G    334.592    1.1005
C26G H43G    334.548    1.1005
C27G H44G    343.507    1.0983
C27G H45G    343.548    1.0983
C27G H46G    345.563    1.0974


ANGLES
!
!V(angle) = Ktheta(Theta - Theta0)**2
!
!V(Urey-Bradley) = Kub(S - S0)**2
!
!Ktheta: kcal/mole/rad**2
!Theta0: degrees
!Kub: kcal/mole/A**2 (Urey-Bradley)
!S0: A
!
!atom types        Ktheta    Theta0    Kub      S0
!

C2G  C1G  N1G      45.831    112.13
C2G  C1G  H11G     15.878    111.06
C2G  C1G  H12G     15.610    111.12
N1G  C1G  H11G     17.689    106.97
N1G  C1G  H12G     17.718    107.01
H11G C1G  H12G      6.183    108.33
C1G  C2G  C3G      39.853    111.24
C1G  C2G  H13G     13.856    109.27
C1G  C2G  H14G     14.186    109.27
C3G  C2G  H13G     13.605    109.78
C3G  C2G  H14G     13.662    109.89
H13G C2G  H14G      5.395    107.29
C2G  C3G  C4G      40.322    112.57
C2G  C3G  H15G     14.326    109.34
C2G  C3G  H16G     14.233    109.42
C4G  C3G  H15G     14.459    109.38
C4G  C3G  H16G     14.188    109.38
H15G C3G  H16G      5.380    106.57
C3G  C4G  C5G      40.420    111.25
C3G  C4G  H17G     13.513    109.82
C3G  C4G  H18G     13.903    109.85
C5G  C4G  H17G     14.019    109.28
C5G  C4G  H18G     14.103    109.27
H17G C4G  H18G      5.409    107.29
C4G  C5G  N2G      47.009    112.12
C4G  C5G  H19G     15.708    111.10
C4G  C5G  H20G     15.817    111.09
N2G  C5G  H19G     17.671    106.98
N2G  C5G  H20G     18.087    107.00
H19G C5G  H20G      6.207    108.33
C1G  N1G  C11G     38.766    120.30
C1G  N1G  C12G     38.965    120.53
C11G N1G  C12G     26.758    119.14
C5G  N2G  C6G      39.090    120.47
C5G  N2G  C7G      39.009    120.37
C6G  N2G  C7G      26.738    119.12
N2G  C6G  C10G     25.856    122.27
N2G  C6G  H1G      27.431    115.85
C10G C6G  H1G      24.708    121.88
N2G  C7G  C8G      25.695    121.82
N2G  C7G  H2G      27.240    115.93
C8G  C7G  H2G      24.508    122.25
C7G  C8G  C9G      24.673    120.46
C7G  C8G  H3G      23.716    119.38
C9G  C8G  H3G      23.654    120.16
C8G  C9G  C10G     25.025    116.33
C8G  C9G  N4G      44.218    120.31
C10G C9G  N4G      46.481    123.37
C6G  C10G C9G      24.333    119.99
C6G  C10G H4G      24.313    118.58
C9G  C10G H4G      23.713    121.43
N1G  C11G C15G     25.689    121.81
N1G  C11G H5G      27.256    115.93
C15G C11G H5G      24.492    122.25
N1G  C12G C13G     25.850    122.27
N1G  C12G H6G      27.411    115.84
C13G C12G H6G      24.704    121.88
C12G C13G C14G     24.400    119.97
C12G C13G H7G      24.248    118.60
C14G C13G H7G      23.778    121.43
C13G C14G C15G     25.124    116.35
C13G C14G N3G      45.715    123.35
C15G C14G N3G      43.587    120.30
C11G C15G C14G     24.693    120.46
C11G C15G H8G      23.727    119.39
C14G C15G H8G      23.658    120.15
C14G N3G  H9G      31.570    116.88
C14G N3G  C16G     42.438    126.25
H9G  N3G  C16G     29.199    116.67
C9G  N4G  H10G     31.511    116.85
C9G  N4G  C22G     42.156    126.30
H10G N4G  C22G     29.086    116.57
N3G  C16G C17G     42.798    113.20
N3G  C16G H21G     17.708    108.86
N3G  C16G H22G     16.709    106.48
C17G C16G H21G     16.153    110.59
C17G C16G H22G     16.057    110.14
H21G C16G H22G      6.062    107.33
C16G C17G C18G     36.959    112.07
C16G C17G H23G     13.689    108.89
C16G C17G H24G     13.888    109.34
C18G C17G H23G     13.362    109.79
C18G C17G H24G     13.543    109.67
H23G C17G H24G      5.276    106.93
C17G C18G C19G     37.313    113.22
C17G C18G H25G     14.011    109.33
C17G C18G H26G     13.989    109.32
C19G C18G H25G     14.002    109.21
C19G C18G H26G     13.980    109.21
H25G C18G H26G      5.262    106.32
C18G C19G C20G     37.559    113.53
C18G C19G H27G     14.055    109.24
C18G C19G H28G     14.050    109.24
C20G C19G H27G     14.045    109.16
C20G C19G H28G     14.050    109.15
H27G C19G H28G      5.245    106.27
C19G C20G C21G     37.734    113.19
C19G C20G H29G     14.036    109.18
C19G C20G H30G     14.043    109.19
C21G C20G H29G     13.999    109.38
C21G C20G H30G     14.002    109.39
H29G C20G H30G      5.277    106.26
C20G C21G H31G     29.772    111.12
C20G C21G H32G     29.775    111.12
C20G C21G H33G     29.223    111.41
H31G C21G H32G     15.043    107.60
H31G C21G H33G     15.041    107.71
H32G C21G H33G     15.041    107.71
N4G  C22G C23G     42.242    113.11
N4G  C22G H34G     17.663    108.91
N4G  C22G H35G     16.605    106.47
C23G C22G H34G     16.081    110.67
C23G C22G H35G     15.933    110.13
H34G C22G H35G      6.065    107.31
C22G C23G C24G     36.781    112.16
C22G C23G H36G     13.881    109.33
C22G C23G H37G     13.673    108.85
C24G C23G H36G     13.516    109.68
C24G C23G H37G     13.368    109.75
H36G C23G H37G      5.266    106.93
C23G C24G C25G     37.551    113.16
C23G C24G H38G     13.995    109.33
C23G C24G H39G     14.009    109.36
C25G C24G H38G     13.994    109.22
C25G C24G H39G     13.998    109.23
H38G C24G H39G      5.274    106.32
C24G C25G C26G     37.690    113.56
C24G C25G H40G     14.070    109.24
C24G C25G H41G     14.065    109.22
C26G C25G H40G     14.059    109.15
C26G C25G H41G     14.070    109.16
H40G C25G H41G      5.248    106.26
C25G C26G C27G     37.792    113.18
C25G C26G H42G     14.040    109.19
C25G C26G H43G     14.034    109.19
C27G C26G H42G     14.001    109.39
C27G C26G H43G     14.002    109.39
H42G C26G H43G      5.279    106.26
C26G C27G H44G     29.777    111.12
C26G C27G H45G     29.771    111.11
C26G C27G H46G     29.230    111.41
H44G C27G H45G     15.042    107.59
H44G C27G H46G     15.044    107.71
H45G C27G H46G     15.042    107.71


DIHEDRALS
!
!V(dihedral) = Kchi(1 + cos(n(chi) - delta))
!
!Kchi: kcal/mole
!n: multiplicity
!delta: degrees
!
!atom types             Kchi     n    delta
!

N1G  C1G  C2G  C3G      0.5443   3      0.00
N1G  C1G  C2G  H13G     0.5280   3      0.00
N1G  C1G  C2G  H14G     0.5316   3      0.00
H11G C1G  C2G  C3G      0.5081   3      0.00
H11G C1G  C2G  H13G     0.5383   3      0.00
H11G C1G  C2G  H14G     0.5072   3      0.00
H12G C1G  C2G  C3G      0.5011   3      0.00
H12G C1G  C2G  H13G     0.5148   3      0.00
H12G C1G  C2G  H14G     0.5380   3      0.00
C2G  C1G  N1G  C11G     0.0883   6      0.00
C2G  C1G  N1G  C12G     0.0921   6      0.00
H11G C1G  N1G  C11G     0.0978   6    145.59
H11G C1G  N1G  C12G     0.1028   6      0.00
H12G C1G  N1G  C11G     0.1006   6      0.00
H12G C1G  N1G  C12G     0.0970   6      0.00
C1G  C2G  C3G  C4G      0.4908   3      0.00
C1G  C2G  C3G  H15G     0.4849   3      0.00
C1G  C2G  C3G  H16G     0.4732   3      0.00
H13G C2G  C3G  C4G      0.4663   3      0.00
H13G C2G  C3G  H15G     0.5048   3      0.00
H13G C2G  C3G  H16G     0.4867   3      0.00
H14G C2G  C3G  C4G      0.4767   3      0.00
H14G C2G  C3G  H15G     0.4834   3      0.00
H14G C2G  C3G  H16G     0.5039   3      0.00
C2G  C3G  C4G  C5G      0.4701   3      0.00
C2G  C3G  C4G  H17G     0.4635   3      0.00
C2G  C3G  C4G  H18G     0.4695   3      0.00
H15G C3G  C4G  C5G      0.4760   3      0.00
H15G C3G  C4G  H17G     0.5058   3      0.00
H15G C3G  C4G  H18G     0.4812   3      0.00
H16G C3G  C4G  C5G      0.4702   3      0.00
H16G C3G  C4G  H17G     0.4911   3      0.00
H16G C3G  C4G  H18G     0.5042   3      0.00
C3G  C4G  C5G  N2G      0.5556   3      0.00
C3G  C4G  C5G  H19G     0.4994   3      0.00
C3G  C4G  C5G  H20G     0.5175   3      0.00
H17G C4G  C5G  N2G      0.5261   3      0.00
H17G C4G  C5G  H19G     0.5156   3      0.00
H17G C4G  C5G  H20G     0.5364   3      0.00
H18G C4G  C5G  N2G      0.5423   3      0.00
H18G C4G  C5G  H19G     0.5374   3      0.00
H18G C4G  C5G  H20G     0.5092   3      0.00
C4G  C5G  N2G  C6G      0.0881   6      0.00
C4G  C5G  N2G  C7G      0.0844   6      0.00
H19G C5G  N2G  C6G      0.0970   6      0.00
H19G C5G  N2G  C7G      0.1027   6      0.00
H20G C5G  N2G  C6G      0.1020   6      0.00
H20G C5G  N2G  C7G      0.0972   6      0.00
C1G  N1G  C11G C15G     0.4810   2    180.00
C1G  N1G  C11G H5G      0.4435   2    180.00
C12G N1G  C11G C15G     0.5093   2    180.00
C12G N1G  C11G H5G      0.4583   2    180.00
C1G  N1G  C12G C13G     0.5056   2    180.00
C1G  N1G  C12G H6G      0.4470   2    180.00
C11G N1G  C12G C13G     0.5204   2    180.00
C11G N1G  C12G H6G      0.4670   2    180.00
C5G  N2G  C6G  C10G     0.5248   2    180.00
C5G  N2G  C6G  H1G      0.4549   2    180.00
C7G  N2G  C6G  C10G     0.5231   2    180.00
C7G  N2G  C6G  H1G      0.4673   2    180.00
C5G  N2G  C7G  C8G      0.5148   2    180.00
C5G  N2G  C7G  H2G      0.4544   2    180.00
C6G  N2G  C7G  C8G      0.5147   2    180.00
C6G  N2G  C7G  H2G      0.4586   2    180.00
N2G  C6G  C10G C9G      0.6043   2    180.00
N2G  C6G  C10G H4G      0.6410   2    180.00
H1G  C6G  C10G C9G      0.6099   2    180.00
H1G  C6G  C10G H4G      0.6490   2    180.00
N2G  C7G  C8G  C9G      0.6017   2    180.00
N2G  C7G  C8G  H3G      0.6406   2    180.00
H2G  C7G  C8G  C9G      0.6198   2    180.00
H2G  C7G  C8G  H3G      0.6508   2    180.00
C7G  C8G  C9G  C10G     0.4507   2    180.00
C7G  C8G  C9G  N4G      0.5594   2    180.00
H3G  C8G  C9G  C10G     0.4619   2    180.00
H3G  C8G  C9G  N4G      0.5828   2    180.00
C8G  C9G  C10G C6G      0.4445   2    180.00
C8G  C9G  C10G H4G      0.4753   2    180.00
N4G  C9G  C10G C6G      0.5687   2    180.00
N4G  C9G  C10G H4G      0.5755   2    180.00
C8G  C9G  N4G  H10G     0.5141   2    180.00
C8G  C9G  N4G  C22G     0.5565   2    180.00
C10G C9G  N4G  H10G     0.5821   2    180.00
C10G C9G  N4G  C22G     0.4569   2    180.00
N1G  C11G C15G C14G     0.6037   2    180.00
N1G  C11G C15G H8G      0.6345   2    180.00
H5G  C11G C15G C14G     0.6123   2    180.00
H5G  C11G C15G H8G      0.6505   2    180.00
N1G  C12G C13G C14G     0.6083   2    180.00
N1G  C12G C13G H7G      0.6368   2    180.00
H6G  C12G C13G C14G     0.6022   2    180.00
H6G  C12G C13G H7G      0.6489   2    180.00
C12G C13G C14G C15G     0.4361   2    180.00
C12G C13G C14G N3G      0.5437   2    180.00
H7G  C13G C14G C15G     0.4752   2    180.00
H7G  C13G C14G N3G      0.5705   2    180.00
C13G C14G C15G C11G     0.4429   2    180.00
C13G C14G C15G H8G      0.4620   2    180.00
N3G  C14G C15G C11G     0.5321   2    180.00
N3G  C14G C15G H8G      0.5784   2    180.00
C13G C14G N3G  H9G      0.5998   2    180.00
C13G C14G N3G  C16G     0.4911   2    180.00
C15G C14G N3G  H9G      0.5294   2    180.00
C15G C14G N3G  C16G     0.5918   2    180.00
C14G N3G  C16G C17G     0.0932   6     95.70
C14G N3G  C16G H21G     0.0969   6    219.11
C14G N3G  C16G H22G     0.1067   6    334.54
H9G  N3G  C16G C17G     0.0838   6      0.00
H9G  N3G  C16G H21G     0.0989   6      0.00
H9G  N3G  C16G H22G     0.0974   6      0.00
C9G  N4G  C22G C23G     0.0888   6    264.37
C9G  N4G  C22G H34G     0.0965   6    140.88
C9G  N4G  C22G H35G     0.1063   6     25.46
H10G N4G  C22G C23G     0.0805   6      0.00
H10G N4G  C22G H34G     0.0981   6      0.00
H10G N4G  C22G H35G     0.0977   6      0.00
N3G  C16G C17G C18G     0.4965   3      0.00
N3G  C16G C17G H23G     0.5035   3      0.00
N3G  C16G C17G H24G     0.5041   3      0.00
H21G C16G C17G C18G     0.4835   3      0.00
H21G C16G C17G H23G     0.4904   3      0.00
H21G C16G C17G H24G     0.5242   3      0.00
H22G C16G C17G C18G     0.4822   3      0.00
H22G C16G C17G H23G     0.5235   3      0.00
H22G C16G C17G H24G     0.4875   3      0.00
C16G C17G C18G C19G     0.4381   3      0.00
C16G C17G C18G H25G     0.4577   3      0.00
C16G C17G C18G H26G     0.4571   3      0.00
H23G C17G C18G C19G     0.4510   3      0.00
H23G C17G C18G H25G     0.4967   3      0.00
H23G C17G C18G H26G     0.4686   3      0.00
H24G C17G C18G C19G     0.4533   3      0.00
H24G C17G C18G H25G     0.4691   3      0.00
H24G C17G C18G H26G     0.4982   3      0.00
C17G C18G C19G C20G     0.4352   3      0.00
C17G C18G C19G H27G     0.4511   3      0.00
C17G C18G C19G H28G     0.4521   3      0.00
H25G C18G C19G C20G     0.4504   3      0.00
H25G C18G C19G H27G     0.4948   3      0.00
H25G C18G C19G H28G     0.4663   3      0.00
H26G C18G C19G C20G     0.4500   3      0.00
H26G C18G C19G H27G     0.4663   3      0.00
H26G C18G C19G H28G     0.4950   3      0.00
C18G C19G C20G C21G     0.4362   3      0.00
C18G C19G C20G H29G     0.4513   3      0.00
C18G C19G C20G H30G     0.4512   3      0.00
H27G C19G C20G C21G     0.4522   3      0.00
H27G C19G C20G H29G     0.4651   3      0.00
H27G C19G C20G H30G     0.4953   3      0.00
H28G C19G C20G C21G     0.4522   3      0.00
H28G C19G C20G H29G     0.4952   3      0.00
H28G C19G C20G H30G     0.4649   3      0.00
C19G C20G C21G H31G     0.4468   3      0.00
C19G C20G C21G H32G     0.4467   3      0.00
C19G C20G C21G H33G     0.4547   3      0.00
H29G C20G C21G H31G     0.4635   3      0.00
H29G C20G C21G H32G     0.4895   3      0.00
H29G C20G C21G H33G     0.4683   3      0.00
H30G C20G C21G H31G     0.4895   3      0.00
H30G C20G C21G H32G     0.4634   3      0.00
H30G C20G C21G H33G     0.4682   3      0.00
N4G  C22G C23G C24G     0.4856   3      0.00
N4G  C22G C23G H36G     0.4994   3      0.00
N4G  C22G C23G H37G     0.5011   3      0.00
H34G C22G C23G C24G     0.4825   3      0.00
H34G C22G C23G H36G     0.5242   3      0.00
H34G C22G C23G H37G     0.4895   3      0.00
H35G C22G C23G C24G     0.4797   3      0.00
H35G C22G C23G H36G     0.4870   3      0.00
H35G C22G C23G H37G     0.5237   3      0.00
C22G C23G C24G C25G     0.4367   3      0.00
C22G C23G C24G H38G     0.4565   3      0.00
C22G C23G C24G H39G     0.4558   3      0.00
H36G C23G C24G C25G     0.4525   3      0.00
H36G C23G C24G H38G     0.4693   3      0.00
H36G C23G C24G H39G     0.4974   3      0.00
H37G C23G C24G C25G     0.4516   3      0.00
H37G C23G C24G H38G     0.4968   3      0.00
H37G C23G C24G H39G     0.4681   3      0.00
C23G C24G C25G C26G     0.4350   3      0.00
C23G C24G C25G H40G     0.4517   3      0.00
C23G C24G C25G H41G     0.4518   3      0.00
H38G C24G C25G C26G     0.4503   3      0.00
H38G C24G C25G H40G     0.4670   3      0.00
H38G C24G C25G H41G     0.4950   3      0.00
H39G C24G C25G C26G     0.4506   3      0.00
H39G C24G C25G H40G     0.4948   3      0.00
H39G C24G C25G H41G     0.4664   3      0.00
C24G C25G C26G C27G     0.4359   3      0.00
C24G C25G C26G H42G     0.4506   3      0.00
C24G C25G C26G H43G     0.4507   3      0.00
H40G C25G C26G C27G     0.4522   3      0.00
H40G C25G C26G H42G     0.4650   3      0.00
H40G C25G C26G H43G     0.4952   3      0.00
H41G C25G C26G C27G     0.4524   3      0.00
H41G C25G C26G H42G     0.4952   3      0.00
H41G C25G C26G H43G     0.4652   3      0.00
C25G C26G C27G H44G     0.4467   3      0.00
C25G C26G C27G H45G     0.4468   3      0.00
C25G C26G C27G H46G     0.4547   3      0.00
H42G C26G C27G H44G     0.4635   3      0.00
H42G C26G C27G H45G     0.4896   3      0.00
H42G C26G C27G H46G     0.4683   3      0.00
H43G C26G C27G H44G     0.4895   3      0.00
H43G C26G C27G H45G     0.4635   3      0.00
H43G C26G C27G H46G     0.4682   3      0.00

IMPROPER
!
!V(improper) = Kpsi(psi - psi0)**2
!
!Kpsi: kcal/mole/rad**2
!psi0: degrees
!note that the second column of numbers (0) is ignored
!
!atom types             Kpsi        0  psi0
!


NONBONDED nbxmod  5 atom cdiel shift vatom vdistance vswitch -
cutnb 14.0 ctofnb 12.0 ctonnb 10.0 eps 1.0 e14fac 1.0 wmin 1.5
                !adm jr., 5/08/91, suggested cutoff scheme
!
!V(Lennard-Jones) = Eps(i,j)*[(Rmin(i,j)/r(i,j))**12 - 2(Rmin(i,j)/r(i,j))**6]
!
!epsilon [kcal/mole]: Eps(i,j) = sqrt(eps(i) * eps(j))
!Rmin/2  [A]:         Rmin(i,j) = Rmin/2(i) + Rmin/2(j)
!
!atom  ignored   epsilon     Rmin/2  ignored   eps,1-4     Rmin/2,1-4
!

C1G      0.0     -0.1050     1.9255    ! 
C2G      0.0     -0.1050     1.9255    ! 
C3G      0.0     -0.1050     1.9255    ! 
C4G      0.0     -0.1050     1.9255    ! 
C5G      0.0     -0.1050     1.9255    ! 
N1G      0.0     -0.0690     1.8300    ! 
N2G      0.0     -0.0690     1.8300    ! 
C6G      0.0     -0.1050     1.9255    ! 
C7G      0.0     -0.1050     1.9255    ! 
C8G      0.0     -0.1050     1.9255    ! 
C9G      0.0     -0.1050     1.9255    ! 
C10G     0.0     -0.1050     1.9255    ! 
H1G      0.0     -0.0440     1.4430    ! 
H2G      0.0     -0.0440     1.4430    ! 
H3G      0.0     -0.0440     1.4430    ! 
H4G      0.0     -0.0440     1.4430    ! 
C11G     0.0     -0.1050     1.9255    ! 
C12G     0.0     -0.1050     1.9255    ! 
C13G     0.0     -0.1050     1.9255    ! 
C14G     0.0     -0.1050     1.9255    ! 
C15G     0.0     -0.1050     1.9255    ! 
H5G      0.0     -0.0440     1.4430    ! 
H6G      0.0     -0.0440     1.4430    ! 
H7G      0.0     -0.0440     1.4430    ! 
H8G      0.0     -0.0440     1.4430    ! 
N3G      0.0     -0.0690     1.8300    ! 
N4G      0.0     -0.0690     1.8300    ! 
H9G      0.0     -0.0440     1.4430    ! 
H10G     0.0     -0.0440     1.4430    ! 
C16G     0.0     -0.1050     1.9255    ! 
C17G     0.0     -0.1050     1.9255    ! 
C18G     0.0     -0.1050     1.9255    ! 
C19G     0.0     -0.1050     1.9255    ! 
C20G     0.0     -0.1050     1.9255    ! 
C21G     0.0     -0.1050     1.9255    ! 
C22G     0.0     -0.1050     1.9255    ! 
C23G     0.0     -0.1050     1.9255    ! 
C24G     0.0     -0.1050     1.9255    ! 
C25G     0.0     -0.1050     1.9255    ! 
C26G     0.0     -0.1050     1.9255    ! 
C27G     0.0     -0.1050     1.9255    ! 
H11G     0.0     -0.0440     1.4430    ! 
H12G     0.0     -0.0440     1.4430    ! 
H13G     0.0     -0.0440     1.4430    ! 
H14G     0.0     -0.0440     1.4430    ! 
H15G     0.0     -0.0440     1.4430    ! 
H16G     0.0     -0.0440     1.4430    ! 
H17G     0.0     -0.0440     1.4430    ! 
H18G     0.0     -0.0440     1.4430    ! 
H19G     0.0     -0.0440     1.4430    ! 
H20G     0.0     -0.0440     1.4430    ! 
H21G     0.0     -0.0440     1.4430    ! 
H22G     0.0     -0.0440     1.4430    ! 
H23G     0.0     -0.0440     1.4430    ! 
H24G     0.0     -0.0440     1.4430    ! 
H25G     0.0     -0.0440     1.4430    ! 
H26G     0.0     -0.0440     1.4430    ! 
H27G     0.0     -0.0440     1.4430    ! 
H28G     0.0     -0.0440     1.4430    ! 
H29G     0.0     -0.0440     1.4430    ! 
H30G     0.0     -0.0440     1.4430    ! 
H31G     0.0     -0.0440     1.4430    ! 
H32G     0.0     -0.0440     1.4430    ! 
H33G     0.0     -0.0440     1.4430    ! 
H34G     0.0     -0.0440     1.4430    ! 
H35G     0.0     -0.0440     1.4430    ! 
H36G     0.0     -0.0440     1.4430    ! 
H37G     0.0     -0.0440     1.4430    ! 
H38G     0.0     -0.0440     1.4430    ! 
H39G     0.0     -0.0440     1.4430    ! 
H40G     0.0     -0.0440     1.4430    ! 
H41G     0.0     -0.0440     1.4430    ! 
H42G     0.0     -0.0440     1.4430    ! 
H43G     0.0     -0.0440     1.4430    ! 
H44G     0.0     -0.0440     1.4430    ! 
H45G     0.0     -0.0440     1.4430    ! 
H46G     0.0     -0.0440     1.4430    ! 
END
