# Supplementary material for: A Systematic Approach: Molecular Dynamics Study and Parametrisation of Gemini Type Cationic Surfactants
Source: Int J Mol Sci. 2021 Oct 10;22(20):10939. doi: 10.3390/ijms222010939 (PMC8536075; doi:10.3390/ijms222010939)
Supplement: Supplementary file 1 [file ijms-22-10939-s001.zip › Force_fields/Alk_5_06/Alk_5_06.pdb]

REMARK original generated coordinate pdb file
ATOM      1  C1G A5A X   1      -0.558  -3.156  -3.414  1.00  0.00      GEM  C
ATOM      2  C2G A5A X   1      -0.833  -2.778  -1.955  1.00  0.00      GEM  C
ATOM      3  C3G A5A X   1       0.388  -2.102  -1.316  1.00  0.00      GEM  C
ATOM      4  C4G A5A X   1       0.147  -1.711   0.148  1.00  0.00      GEM  C
ATOM      5  C5G A5A X   1       1.378  -1.028   0.752  1.00  0.00      GEM  C
ATOM      6  N1G A5A X   1      -1.732  -3.796  -4.056  1.00  0.00      GEM  N
ATOM      7  N2G A5A X   1       1.167  -0.646   2.169  1.00  0.00      GEM  N
ATOM      8  C6G A5A X   1       1.476  -1.512   3.171  1.00  0.00      GEM  C
ATOM      9  C7G A5A X   1       0.615   0.562   2.483  1.00  0.00      GEM  C
ATOM     10  C8G A5A X   1       0.369   0.928   3.778  1.00  0.00      GEM  C
ATOM     11  C9G A5A X   1       0.684   0.043   4.854  1.00  0.00      GEM  C
ATOM     12 C10G A5A X   1       1.260  -1.212   4.492  1.00  0.00      GEM  C
ATOM     13  H1G A5A X   1       1.916  -2.459   2.861  1.00  0.00      GEM  H
ATOM     14  H2G A5A X   1       0.389   1.215   1.641  1.00  0.00      GEM  H
ATOM     15  H3G A5A X   1      -0.067   1.906   3.984  1.00  0.00      GEM  H
ATOM     16  H4G A5A X   1       1.546  -1.942   5.245  1.00  0.00      GEM  H
ATOM     17 C11G A5A X   1      -2.688  -3.032  -4.658  1.00  0.00      GEM  C
ATOM     18 C12G A5A X   1      -1.893  -5.146  -4.012  1.00  0.00      GEM  C
ATOM     19 C13G A5A X   1      -2.983  -5.772  -4.562  1.00  0.00      GEM  C
ATOM     20 C14G A5A X   1      -4.000  -5.002  -5.201  1.00  0.00      GEM  C
ATOM     21 C15G A5A X   1      -3.803  -3.588  -5.226  1.00  0.00      GEM  C
ATOM     22  H5G A5A X   1      -2.507  -1.958  -4.664  1.00  0.00      GEM  H
ATOM     23  H6G A5A X   1      -1.096  -5.703  -3.520  1.00  0.00      GEM  H
ATOM     24  H7G A5A X   1      -3.042  -6.856  -4.507  1.00  0.00      GEM  H
ATOM     25  H8G A5A X   1      -4.539  -2.941  -5.703  1.00  0.00      GEM  H
ATOM     26  N3G A5A X   1      -5.096  -5.542  -5.751  1.00  0.00      GEM  N
ATOM     27  N4G A5A X   1       0.433   0.401   6.121  1.00  0.00      GEM  N
ATOM     28  H9G A5A X   1      -5.750  -4.895  -6.224  1.00  0.00      GEM  H
ATOM     29 H10G A5A X   1       0.053   1.351   6.271  1.00  0.00      GEM  H
ATOM     30 C16G A5A X   1      -5.404  -6.971  -5.845  1.00  0.00      GEM  C
ATOM     31 C17G A5A X   1      -4.757  -7.652  -7.062  1.00  0.00      GEM  C
ATOM     32 C18G A5A X   1      -5.105  -9.144  -7.141  1.00  0.00      GEM  C
ATOM     33 C19G A5A X   1      -4.481  -9.848  -8.355  1.00  0.00      GEM  C
ATOM     34 C20G A5A X   1      -4.821 -11.343  -8.438  1.00  0.00      GEM  C
ATOM     35 C21G A5A X   1      -4.194 -12.038  -9.653  1.00  0.00      GEM  C
ATOM     36 C22G A5A X   1       0.761  -0.372   7.322  1.00  0.00      GEM  C
ATOM     37 C23G A5A X   1       2.203  -0.151   7.805  1.00  0.00      GEM  C
ATOM     38 C24G A5A X   1       2.516  -0.950   9.077  1.00  0.00      GEM  C
ATOM     39 C25G A5A X   1       3.948  -0.735   9.589  1.00  0.00      GEM  C
ATOM     40 C26G A5A X   1       4.271  -1.531  10.861  1.00  0.00      GEM  C
ATOM     41 C27G A5A X   1       5.703  -1.309  11.365  1.00  0.00      GEM  C
ATOM     42 H11G A5A X   1      -0.308  -2.265  -4.014  1.00  0.00      GEM  H
ATOM     43 H12G A5A X   1       0.280  -3.869  -3.488  1.00  0.00      GEM  H
ATOM     44 H13G A5A X   1      -1.700  -2.099  -1.912  1.00  0.00      GEM  H
ATOM     45 H14G A5A X   1      -1.098  -3.685  -1.388  1.00  0.00      GEM  H
ATOM     46 H15G A5A X   1       0.652  -1.204  -1.895  1.00  0.00      GEM  H
ATOM     47 H16G A5A X   1       1.254  -2.779  -1.376  1.00  0.00      GEM  H
ATOM     48 H17G A5A X   1      -0.717  -1.030   0.216  1.00  0.00      GEM  H
ATOM     49 H18G A5A X   1      -0.097  -2.609   0.739  1.00  0.00      GEM  H
ATOM     50 H19G A5A X   1       2.256  -1.696   0.726  1.00  0.00      GEM  H
ATOM     51 H20G A5A X   1       1.629  -0.105   0.203  1.00  0.00      GEM  H
ATOM     52 H21G A5A X   1      -5.089  -7.467  -4.910  1.00  0.00      GEM  H
ATOM     53 H22G A5A X   1      -6.502  -7.052  -5.905  1.00  0.00      GEM  H
ATOM     54 H23G A5A X   1      -5.095  -7.141  -7.978  1.00  0.00      GEM  H
ATOM     55 H24G A5A X   1      -3.663  -7.528  -7.010  1.00  0.00      GEM  H
ATOM     56 H25G A5A X   1      -6.200  -9.262  -7.177  1.00  0.00      GEM  H
ATOM     57 H26G A5A X   1      -4.771  -9.646  -6.220  1.00  0.00      GEM  H
ATOM     58 H27G A5A X   1      -4.818  -9.348  -9.276  1.00  0.00      GEM  H
ATOM     59 H28G A5A X   1      -3.387  -9.728  -8.321  1.00  0.00      GEM  H
ATOM     60 H29G A5A X   1      -4.484 -11.842  -7.517  1.00  0.00      GEM  H
ATOM     61 H30G A5A X   1      -5.914 -11.464  -8.472  1.00  0.00      GEM  H
ATOM     62 H31G A5A X   1      -4.539 -11.582 -10.591  1.00  0.00      GEM  H
ATOM     63 H32G A5A X   1      -3.098 -11.962  -9.630  1.00  0.00      GEM  H
ATOM     64 H33G A5A X   1      -4.455 -13.103  -9.684  1.00  0.00      GEM  H
ATOM     65 H34G A5A X   1       0.577  -1.441   7.121  1.00  0.00      GEM  H
ATOM     66 H35G A5A X   1       0.047  -0.057   8.101  1.00  0.00      GEM  H
ATOM     67 H36G A5A X   1       2.904  -0.437   7.005  1.00  0.00      GEM  H
ATOM     68 H37G A5A X   1       2.354   0.924   7.995  1.00  0.00      GEM  H
ATOM     69 H38G A5A X   1       1.803  -0.671   9.868  1.00  0.00      GEM  H
ATOM     70 H39G A5A X   1       2.358  -2.023   8.883  1.00  0.00      GEM  H
ATOM     71 H40G A5A X   1       4.662  -1.012   8.798  1.00  0.00      GEM  H
ATOM     72 H41G A5A X   1       4.105   0.338   9.785  1.00  0.00      GEM  H
ATOM     73 H42G A5A X   1       3.558  -1.255  11.652  1.00  0.00      GEM  H
ATOM     74 H43G A5A X   1       4.115  -2.603  10.666  1.00  0.00      GEM  H
ATOM     75 H44G A5A X   1       6.440  -1.608  10.608  1.00  0.00      GEM  H
ATOM     76 H45G A5A X   1       5.879  -0.251  11.601  1.00  0.00      GEM  H
ATOM     77 H46G A5A X   1       5.903  -1.891  12.273  1.00  0.00      GEM  H
END
