# Supplementary material for: A Systematic Approach: Molecular Dynamics Study and Parametrisation of Gemini Type Cationic Surfactants
Source: Int J Mol Sci. 2021 Oct 10;22(20):10939. doi: 10.3390/ijms222010939 (PMC8536075; doi:10.3390/ijms222010939)
Supplement: Supplementary file 1 [file ijms-22-10939-s001.zip › Force_fields/Alk_5_06/Alk_5_06.psf]

PSF

       4 !NTITLE
 REMARKS original generated structure x-plor psf file
 REMARKS topology D:/Dokumenty/do_VMD/FF/Batch5_OK/Alk_5_06.top 
 REMARKS topology D:/Dokumenty/do_VMD/top_all36_lipid.rtf 
 REMARKS segment GEM { first NONE; last NONE; auto none  }

      77 !NATOM
       1 GEM  1    A5A  C1G  C1G   -0.187000       12.0110           0
       2 GEM  1    A5A  C2G  C2G    0.060000       12.0110           0
       3 GEM  1    A5A  C3G  C3G   -0.006000       12.0110           0
       4 GEM  1    A5A  C4G  C4G    0.131000       12.0110           0
       5 GEM  1    A5A  C5G  C5G   -0.294000       12.0110           0
       6 GEM  1    A5A  N1G  N1G    0.238000       14.0070           0
       7 GEM  1    A5A  N2G  N2G    0.270000       14.0070           0
       8 GEM  1    A5A  C6G  C6G   -0.203000       12.0110           0
       9 GEM  1    A5A  C7G  C7G   -0.080000       12.0110           0
      10 GEM  1    A5A  C8G  C8G   -0.421000       12.0110           0
      11 GEM  1    A5A  C9G  C9G    0.589000       12.0110           0
      12 GEM  1    A5A  C10G C10G  -0.290000       12.0110           0
      13 GEM  1    A5A  H1G  H1G    0.243000        1.0080           0
      14 GEM  1    A5A  H2G  H2G    0.231000        1.0080           0
      15 GEM  1    A5A  H3G  H3G    0.225000        1.0080           0
      16 GEM  1    A5A  H4G  H4G    0.243000        1.0080           0
      17 GEM  1    A5A  C11G C11G  -0.085000       12.0110           0
      18 GEM  1    A5A  C12G C12G  -0.207000       12.0110           0
      19 GEM  1    A5A  C13G C13G  -0.252000       12.0110           0
      20 GEM  1    A5A  C14G C14G   0.520000       12.0110           0
      21 GEM  1    A5A  C15G C15G  -0.424000       12.0110           0
      22 GEM  1    A5A  H5G  H5G    0.236000        1.0080           0
      23 GEM  1    A5A  H6G  H6G    0.244000        1.0080           0
      24 GEM  1    A5A  H7G  H7G    0.234000        1.0080           0
      25 GEM  1    A5A  H8G  H8G    0.233000        1.0080           0
      26 GEM  1    A5A  N3G  N3G   -0.628000       14.0070           0
      27 GEM  1    A5A  N4G  N4G   -0.720000       14.0070           0
      28 GEM  1    A5A  H9G  H9G    0.450000        1.0080           0
      29 GEM  1    A5A  H10G H10G   0.466000        1.0080           0
      30 GEM  1    A5A  C16G C16G   0.045000       12.0110           0
      31 GEM  1    A5A  C17G C17G   0.103000       12.0110           0
      32 GEM  1    A5A  C18G C18G  -0.067000       12.0110           0
      33 GEM  1    A5A  C19G C19G   0.030000       12.0110           0
      34 GEM  1    A5A  C20G C20G   0.257000       12.0110           0
      35 GEM  1    A5A  C21G C21G  -0.301000       12.0110           0
      36 GEM  1    A5A  C22G C22G   0.137000       12.0110           0
      37 GEM  1    A5A  C23G C23G   0.089000       12.0110           0
      38 GEM  1    A5A  C24G C24G  -0.103000       12.0110           0
      39 GEM  1    A5A  C25G C25G   0.083000       12.0110           0
      40 GEM  1    A5A  C26G C26G   0.235000       12.0110           0
      41 GEM  1    A5A  C27G C27G  -0.299000       12.0110           0
      42 GEM  1    A5A  H11G H11G   0.105000        1.0080           0
      43 GEM  1    A5A  H12G H12G   0.127000        1.0080           0
      44 GEM  1    A5A  H13G H13G   0.012000        1.0080           0
      45 GEM  1    A5A  H14G H14G   0.020000        1.0080           0
      46 GEM  1    A5A  H15G H15G   0.034000        1.0080           0
      47 GEM  1    A5A  H16G H16G   0.018000        1.0080           0
      48 GEM  1    A5A  H17G H17G  -0.002000        1.0080           0
      49 GEM  1    A5A  H18G H18G   0.004000        1.0080           0
      50 GEM  1    A5A  H19G H19G   0.150000        1.0080           0
      51 GEM  1    A5A  H20G H20G   0.128000        1.0080           0
      52 GEM  1    A5A  H21G H21G   0.061000        1.0080           0
      53 GEM  1    A5A  H22G H22G   0.100000        1.0080           0
      54 GEM  1    A5A  H23G H23G   0.009000        1.0080           0
      55 GEM  1    A5A  H24G H24G  -0.016000        1.0080           0
      56 GEM  1    A5A  H25G H25G  -0.003000        1.0080           0
      57 GEM  1    A5A  H26G H26G   0.006000        1.0080           0
      58 GEM  1    A5A  H27G H27G  -0.015000        1.0080           0
      59 GEM  1    A5A  H28G H28G  -0.011000        1.0080           0
      60 GEM  1    A5A  H29G H29G  -0.053000        1.0080           0
      61 GEM  1    A5A  H30G H30G  -0.050000        1.0080           0
      62 GEM  1    A5A  H31G H31G   0.059000        1.0080           0
      63 GEM  1    A5A  H32G H32G   0.058000        1.0080           0
      64 GEM  1    A5A  H33G H33G   0.064000        1.0080           0
      65 GEM  1    A5A  H34G H34G   0.043000        1.0080           0
      66 GEM  1    A5A  H35G H35G   0.084000        1.0080           0
      67 GEM  1    A5A  H36G H36G  -0.019000        1.0080           0
      68 GEM  1    A5A  H37G H37G   0.012000        1.0080           0
      69 GEM  1    A5A  H38G H38G   0.001000        1.0080           0
      70 GEM  1    A5A  H39G H39G   0.010000        1.0080           0
      71 GEM  1    A5A  H40G H40G  -0.020000        1.0080           0
      72 GEM  1    A5A  H41G H41G  -0.025000        1.0080           0
      73 GEM  1    A5A  H42G H42G  -0.046000        1.0080           0
      74 GEM  1    A5A  H43G H43G  -0.049000        1.0080           0
      75 GEM  1    A5A  H44G H44G   0.057000        1.0080           0
      76 GEM  1    A5A  H45G H45G   0.058000        1.0080           0
      77 GEM  1    A5A  H46G H46G   0.066000        1.0080           0

      78 !NBOND: bonds
       1       2       1       6       1      42       1      43
       2       3       2      44       2      45       3       4
       3      46       3      47       4       5       4      48
       4      49       5       7       5      50       5      51
       6      17       6      18       7       8       7       9
       8      12       8      13       9      10       9      14
      10      11      10      15      11      12      11      27
      12      16      17      21      17      22      18      19
      18      23      19      20      19      24      20      21
      20      26      21      25      26      28      26      30
      27      29      27      36      30      31      30      52
      30      53      31      32      31      54      31      55
      32      33      32      56      32      57      33      34
      33      58      33      59      34      35      34      60
      34      61      35      62      35      63      35      64
      36      37      36      65      36      66      37      38
      37      67      37      68      38      39      38      69
      38      70      39      40      39      71      39      72
      40      41      40      73      40      74      41      75
      41      76      41      77

     144 !NTHETA: angles
       1       2       3       1       2      44       1       2      45
       1       6      17       1       6      18       2       1       6
       2       1      42       2       1      43       2       3       4
       2       3      46       2       3      47       3       2      44
       3       2      45       3       4       5       3       4      48
       3       4      49       4       3      46       4       3      47
       4       5       7       4       5      50       4       5      51
       5       4      48       5       4      49       5       7       8
       5       7       9       6       1      42       6       1      43
       6      17      21       6      17      22       6      18      19
       6      18      23       7       5      50       7       5      51
       7       8      12       7       8      13       7       9      10
       7       9      14       8       7       9       8      12      11
       8      12      16       9      10      11       9      10      15
      10       9      14      10      11      12      10      11      27
      11      10      15      11      12      16      11      27      29
      11      27      36      12       8      13      12      11      27
      17       6      18      17      21      20      17      21      25
      18      19      20      18      19      24      19      18      23
      19      20      21      19      20      26      20      19      24
      20      21      25      20      26      28      20      26      30
      21      17      22      21      20      26      26      30      31
      26      30      52      26      30      53      27      36      37
      27      36      65      27      36      66      28      26      30
      29      27      36      30      31      32      30      31      54
      30      31      55      31      30      52      31      30      53
      31      32      33      31      32      56      31      32      57
      32      31      54      32      31      55      32      33      34
      32      33      58      32      33      59      33      32      56
      33      32      57      33      34      35      33      34      60
      33      34      61      34      33      58      34      33      59
      34      35      62      34      35      63      34      35      64
      35      34      60      35      34      61      36      37      38
      36      37      67      36      37      68      37      36      65
      37      36      66      37      38      39      37      38      69
      37      38      70      38      37      67      38      37      68
      38      39      40      38      39      71      38      39      72
      39      38      69      39      38      70      39      40      41
      39      40      73      39      40      74      40      39      71
      40      39      72      40      41      75      40      41      76
      40      41      77      41      40      73      41      40      74
      42       1      43      44       2      45      46       3      47
      48       4      49      50       5      51      52      30      53
      54      31      55      56      32      57      58      33      59
      60      34      61      62      35      63      62      35      64
      63      35      64      65      36      66      67      37      68
      69      38      70      71      39      72      73      40      74
      75      41      76      75      41      77      76      41      77

     206 !NPHI: dihedrals
       1       2       3       4       1       2       3      46
       1       2       3      47       1       6      17      21
       1       6      17      22       1       6      18      19
       1       6      18      23       2       1       6      17
       2       1       6      18       2       3       4       5
       2       3       4      48       2       3       4      49
       3       4       5       7       3       4       5      50
       3       4       5      51       4       5       7       8
       4       5       7       9       5       7       8      12
       5       7       8      13       5       7       9      10
       5       7       9      14       6       1       2       3
       6       1       2      44       6       1       2      45
       6      17      21      20       6      17      21      25
       6      18      19      20       6      18      19      24
       7       8      12      11       7       8      12      16
       7       9      10      11       7       9      10      15
       8       7       9      10       8       7       9      14
       9       7       8      12       9       7       8      13
       9      10      11      12       9      10      11      27
      10      11      12       8      10      11      12      16
      10      11      27      29      10      11      27      36
      11      27      36      37      11      27      36      65
      11      27      36      66      12      11      27      29
      12      11      27      36      13       8      12      11
      13       8      12      16      14       9      10      11
      14       9      10      15      15      10      11      12
      15      10      11      27      17       6      18      19
      17       6      18      23      18       6      17      21
      18       6      17      22      18      19      20      21
      18      19      20      26      19      20      21      17
      19      20      21      25      19      20      26      28
      19      20      26      30      20      26      30      31
      20      26      30      52      20      26      30      53
      21      20      26      28      21      20      26      30
      22      17      21      20      22      17      21      25
      23      18      19      20      23      18      19      24
      24      19      20      21      24      19      20      26
      26      20      21      17      26      20      21      25
      26      30      31      32      26      30      31      54
      26      30      31      55      27      11      12       8
      27      11      12      16      27      36      37      38
      27      36      37      67      27      36      37      68
      28      26      30      31      28      26      30      52
      28      26      30      53      29      27      36      37
      29      27      36      65      29      27      36      66
      30      31      32      33      30      31      32      56
      30      31      32      57      31      32      33      34
      31      32      33      58      31      32      33      59
      32      33      34      35      32      33      34      60
      32      33      34      61      33      34      35      62
      33      34      35      63      33      34      35      64
      36      37      38      39      36      37      38      69
      36      37      38      70      37      38      39      40
      37      38      39      71      37      38      39      72
      38      39      40      41      38      39      40      73
      38      39      40      74      39      40      41      75
      39      40      41      76      39      40      41      77
      42       1       2       3      42       1       2      44
      42       1       2      45      42       1       6      17
      42       1       6      18      43       1       2       3
      43       1       2      44      43       1       2      45
      43       1       6      17      43       1       6      18
      44       2       3       4      44       2       3      46
      44       2       3      47      45       2       3       4
      45       2       3      46      45       2       3      47
      46       3       4       5      46       3       4      48
      46       3       4      49      47       3       4       5
      47       3       4      48      47       3       4      49
      48       4       5       7      48       4       5      50
      48       4       5      51      49       4       5       7
      49       4       5      50      49       4       5      51
      50       5       7       8      50       5       7       9
      51       5       7       8      51       5       7       9
      52      30      31      32      52      30      31      54
      52      30      31      55      53      30      31      32
      53      30      31      54      53      30      31      55
      54      31      32      33      54      31      32      56
      54      31      32      57      55      31      32      33
      55      31      32      56      55      31      32      57
      56      32      33      34      56      32      33      58
      56      32      33      59      57      32      33      34
      57      32      33      58      57      32      33      59
      58      33      34      35      58      33      34      60
      58      33      34      61      59      33      34      35
      59      33      34      60      59      33      34      61
      60      34      35      62      60      34      35      63
      60      34      35      64      61      34      35      62
      61      34      35      63      61      34      35      64
      65      36      37      38      65      36      37      67
      65      36      37      68      66      36      37      38
      66      36      37      67      66      36      37      68
      67      37      38      39      67      37      38      69
      67      37      38      70      68      37      38      39
      68      37      38      69      68      37      38      70
      69      38      39      40      69      38      39      71
      69      38      39      72      70      38      39      40
      70      38      39      71      70      38      39      72
      71      39      40      41      71      39      40      73
      71      39      40      74      72      39      40      41
      72      39      40      73      72      39      40      74
      73      40      41      75      73      40      41      76
      73      40      41      77      74      40      41      75
      74      40      41      76      74      40      41      77

       0 !NIMPHI: impropers


       0 !NDON: donors


       0 !NACC: acceptors


       0 !NNB

       0       0       0       0       0       0       0       0
       0       0       0       0       0       0       0       0
       0       0       0       0       0       0       0       0
       0       0       0       0       0       0       0       0
       0       0       0       0       0       0       0       0
       0       0       0       0       0       0       0       0
       0       0       0       0       0       0       0       0
       0       0       0       0       0       0       0       0
       0       0       0       0       0       0       0       0
       0       0       0       0       0

       1       0 !NGRP
       0       0       0
