# Supplementary material for: A Systematic Approach: Molecular Dynamics Study and Parametrisation of Gemini Type Cationic Surfactants
Source: Int J Mol Sci. 2021 Oct 10;22(20):10939. doi: 10.3390/ijms222010939 (PMC8536075; doi:10.3390/ijms222010939)
Supplement: Supplementary file 1 [file ijms-22-10939-s001.zip › Force_fields/Alk_5_06b/Alk_5_06b.par]

!>>>>>> Combined CHARMM All-Hydrogen Parameter File for <<<<<<<<<
!>>>>>>>>> CHARMM22 Proteins and CHARMM27 Lipids <<<<<<<<<<
!from
!>>>> CHARMM22 All-Hydrogen Parameter File for Proteins <<<<<<<<<<
!>>>>>>>>>>>>>>>>>>>>>> August 1999 <<<<<<<<<<<<<<<<<<<<<<<<<<<<<
!>>>>>>> Direct comments to Alexander D. MacKerell Jr. <<<<<<<<<
!>>>>>> 410-706-7442 or email: alex,mmiris.ab.umd.edu  <<<<<<<<<
!and !  \\\ CHARMM27 All-Hydrogen Lipid Parameter File ///////
!  \\\\\\\\\ Developmental /////////////////////////
!              Alexander D. MacKerell Jr.
!                     August 1999
! All comments to ADM jr.  email:alex,mmiris.ab.umd.edu
!              telephone: 410-706-7442
!


! +++++++++++++++++++++++++++++++++++++++++++++++++++++++++++++++++++++++++++++
! + Residue topologies/parameters generated by PARATOOL.                      +
! +                                                                           +
! + PARATOOL is an interactive tool for generation of force field parameters. +
! + and can be obtained free of charge from                                   +
! + http://bioinf.charite.de/biophys/paratool                                 +
! +                                                                           +
! + Author:                                                                   +
! + Jan Saam                                                                  +
! + Institute of Biochemistry                                                 +
! + Charite Berlin                                                            +
! + Germany                                                                   +
! + saam@charite.de                                                           +
! +                                                                           +
! + CITATION:                                                                 +
! + If you use PARATOOL or topologies/parameters generated by this program,   +
! + please cite the following work:                                           +
! + Saam, et al. (2006), ...                                                  +
! +++++++++++++++++++++++++++++++++++++++++++++++++++++++++++++++++++++++++++++


! Parameters for components AA2
! To be used in combination with:
! [DEFAULTDIR]/par_all27_prot_lipid_na.inp


BONDS
!
!V(bond) = Kb(b - b0)**2
!
!Kb: kcal/mole/A**2
!b0: A
!
!atom type   Kb         b0
!

C1G  C2G     284.747    1.5325
C1G  N1G     301.854    1.4834
C1G  H11G    313.221    1.1031
C1G  H12G    313.967    1.1028
C2G  C3G     287.290    1.5348
C2G  H13G    326.397    1.1020
C2G  H14G    326.646    1.1019
C3G  C4G     286.918    1.5350
C3G  H15G    335.366    1.1005
C3G  H16G    335.456    1.1004
C4G  C5G     285.052    1.5322
C4G  H17G    326.553    1.1020
C4G  H18G    326.553    1.1020
C5G  N2G     301.959    1.4834
C5G  H19G    313.930    1.1028
C5G  H20G    313.140    1.1031
N1G  C11G    412.882    1.3645
N1G  C12G    421.858    1.3599
N2G  C6G     421.433    1.3602
N2G  C7G     413.778    1.3645
C6G  C10G    464.786    1.3726
C6G  H1G     360.277    1.0894
C7G  C8G     475.833    1.3679
C7G  H2G     360.676    1.0892
C8G  C9G     361.460    1.4293
C8G  H3G     357.916    1.0899
C9G  C10G    363.387    1.4274
C9G  N4G     542.833    1.3399
C10G H4G     366.068    1.0867
C11G C15G    475.063    1.3684
C11G H5G     360.548    1.0893
C12G C13G    466.248    1.3722
C12G H6G     360.368    1.0894
C13G C14G    364.102    1.4273
C13G H7G     366.310    1.0866
C14G C15G    360.645    1.4293
C14G N3G     541.836    1.3399
C15G H8G     357.887    1.0900
N3G  H9G     362.841    1.0345
N3G  C16G    308.046    1.4753
N4G  H10G    362.684    1.0345
N4G  C19G    305.640    1.4750
C16G C17G    236.538    1.5451
C16G H21G    264.704    1.1132
C16G C24G    247.845    1.5406
C17G C18G    249.348    1.5375
C17G H22G    329.338    1.1006
C17G H23G    325.569    1.1026
C18G H24G    338.772    1.0986
C18G H25G    334.105    1.1009
C18G C22G    248.660    1.5376
C19G C20G    236.568    1.5452
C19G H26G    263.365    1.1138
C19G C27G    247.988    1.5409
C20G C21G    249.536    1.5375
C20G H27G    329.378    1.1006
C20G H28G    325.612    1.1026
C21G H29G    338.758    1.0986
C21G H30G    334.166    1.1009
C21G C25G    249.046    1.5376
C22G C23G    249.343    1.5373
C22G H31G    332.761    1.1014
C22G H32G    338.313    1.0988
C23G C24G    250.173    1.5395
C23G H33G    339.063    1.0985
C23G H34G    331.839    1.1017
C24G H35G    329.041    1.1008
C24G H36G    327.562    1.1016
C25G C26G    249.512    1.5373
C25G H37G    332.770    1.1014
C25G H38G    338.337    1.0988
C26G C27G    248.146    1.5404
C26G H39G    331.852    1.1016
C26G H40G    339.153    1.0985
C27G H41G    327.668    1.1015
C27G H42G    329.000    1.1008


ANGLES
!
!V(angle) = Ktheta(Theta - Theta0)**2
!
!V(Urey-Bradley) = Kub(S - S0)**2
!
!Ktheta: kcal/mole/rad**2
!Theta0: degrees
!Kub: kcal/mole/A**2 (Urey-Bradley)
!S0: A
!
!atom types        Ktheta    Theta0    Kub      S0
!

C2G  C1G  N1G      46.064    111.93
C2G  C1G  H11G     15.693    111.12
C2G  C1G  H12G     15.669    111.14
N1G  C1G  H11G     17.757    107.13
N1G  C1G  H12G     17.804    106.94
H11G C1G  H12G      6.205    108.36
C1G  C2G  C3G      39.495    111.48
C1G  C2G  H13G     14.082    109.23
C1G  C2G  H14G     13.983    109.22
C3G  C2G  H13G     13.737    109.81
C3G  C2G  H14G     13.755    109.74
H13G C2G  H14G      5.365    107.25
C2G  C3G  C4G      40.209    112.38
C2G  C3G  H15G     14.215    109.52
C2G  C3G  H16G     14.351    109.34
C4G  C3G  H15G     14.267    109.27
C4G  C3G  H16G     14.218    109.57
H15G C3G  H16G      5.391    106.59
C3G  C4G  C5G      39.951    111.39
C3G  C4G  H17G     13.669    109.64
C3G  C4G  H18G     13.747    109.94
C5G  C4G  H17G     14.079    109.25
C5G  C4G  H18G     14.113    109.26
H17G C4G  H18G      5.387    107.27
C4G  C5G  N2G      46.338    112.07
C4G  C5G  H19G     15.831    111.17
C4G  C5G  H20G     15.710    111.05
N2G  C5G  H19G     17.835    107.10
N2G  C5G  H20G     17.694    106.90
H19G C5G  H20G      6.193    108.34
C1G  N1G  C11G     40.349    120.34
C1G  N1G  C12G     40.796    120.50
C11G N1G  C12G     26.637    119.09
C5G  N2G  C6G      40.042    120.61
C5G  N2G  C7G      40.095    120.23
C6G  N2G  C7G      26.627    119.12
N2G  C6G  C10G     25.870    122.31
N2G  C6G  H1G      27.427    115.83
C10G C6G  H1G      24.694    121.86
N2G  C7G  C8G      25.663    121.79
N2G  C7G  H2G      27.281    115.95
C8G  C7G  H2G      24.494    122.26
C7G  C8G  C9G      24.796    120.55
C7G  C8G  H3G      23.786    119.35
C9G  C8G  H3G      23.729    120.10
C8G  C9G  C10G     25.114    116.26
C8G  C9G  N4G      48.520    120.12
C10G C9G  N4G      50.058    123.62
C6G  C10G C9G      24.380    119.97
C6G  C10G H4G      24.276    118.57
C9G  C10G H4G      23.722    121.45
N1G  C11G C15G     25.750    121.81
N1G  C11G H5G      27.250    115.93
C15G C11G H5G      24.491    122.25
N1G  C12G C13G     25.809    122.33
N1G  C12G H6G      27.408    115.83
C13G C12G H6G      24.728    121.84
C12G C13G C14G     24.473    120.01
C12G C13G H7G      24.322    118.51
C14G C13G H7G      23.785    121.48
C13G C14G C15G     25.074    116.23
C13G C14G N3G      51.549    123.47
C15G C14G N3G      49.175    120.30
C11G C15G C14G     24.760    120.53
C11G C15G H8G      23.782    119.33
C14G C15G H8G      23.704    120.14
C14G N3G  H9G      35.227    116.32
C14G N3G  C16G     54.462    125.98
H9G  N3G  C16G     34.218    117.66
C9G  N4G  H10G     35.520    116.06
C9G  N4G  C19G     50.308    126.31
H10G N4G  C19G     32.068    117.58
N3G  C16G C17G     15.100    111.68
N3G  C16G H21G      7.012    106.90
N3G  C16G C24G     18.104    109.80
C17G C16G H21G      6.619    109.16
C17G C16G C24G     12.792    110.95
H21G C16G C24G      6.588    108.19
C16G C17G C18G     14.842    112.63
C16G C17G H22G     11.540    109.77
C16G C17G H23G      9.835    107.40
C18G C17G H22G     11.380    110.59
C18G C17G H23G      9.887    109.35
H22G C17G H23G      4.196    106.89
C17G C18G H24G     11.097    109.54
C17G C18G H25G      9.972    109.65
C17G C18G C22G     15.949    111.42
H24G C18G H25G      4.391    106.46
H24G C18G C22G     11.084    110.33
H25G C18G C22G     10.043    109.31
N4G  C19G C20G     15.195    111.76
N4G  C19G H26G      6.830    106.92
N4G  C19G C27G     17.581    109.63
C20G C19G H26G      6.611    109.12
C20G C19G C27G     12.707    110.92
H26G C19G C27G      6.494    108.35
C19G C20G C21G     14.789    112.66
C19G C20G H27G     11.507    109.78
C19G C20G H28G      9.851    107.36
C21G C20G H27G     11.373    110.58
C21G C20G H28G      9.854    109.37
H27G C20G H28G      4.198    106.88
C20G C21G H29G     11.092    109.53
C20G C21G H30G      9.973    109.64
C20G C21G C25G     15.910    111.44
H29G C21G H30G      4.389    106.46
H29G C21G C25G     11.088    110.32
H30G C21G C25G     10.012    109.32
C18G C22G C23G     15.955    111.15
C18G C22G H31G      9.881    109.15
C18G C22G H32G     11.159    110.29
C23G C22G H31G      9.845    109.20
C23G C22G H32G     11.202    110.17
H31G C22G H32G      4.378    106.76
C22G C23G C24G     16.050    111.53
C22G C23G H33G     11.039    110.47
C22G C23G H34G      9.964    109.17
C24G C23G H33G     11.104    109.29
C24G C23G H34G     10.141    110.10
H33G C23G H34G      4.423    106.14
C16G C24G C23G     15.151    113.37
C16G C24G H35G     11.484    109.62
C16G C24G H36G     10.075    106.93
C23G C24G H35G     11.443    110.80
C23G C24G H36G      9.956    108.89
H35G C24G H36G      4.173    106.95
C21G C25G C26G     15.962    111.16
C21G C25G H37G      9.900    109.15
C21G C25G H38G     11.162    110.29
C26G C25G H37G      9.856    109.18
C26G C25G H38G     11.211    110.19
H37G C25G H38G      4.380    106.76
C25G C26G C27G     16.093    111.47
C25G C26G H39G      9.943    109.21
C25G C26G H40G     11.030    110.48
C27G C26G H39G     10.125    110.14
C27G C26G H40G     11.099    109.25
H39G C26G H40G      4.426    106.15
C19G C27G C26G     15.189    113.38
C19G C27G H41G     10.083    106.95
C19G C27G H42G     11.499    109.61
C26G C27G H41G      9.932    108.88
C26G C27G H42G     11.445    110.79
H41G C27G H42G      4.173    106.94


DIHEDRALS
!
!V(dihedral) = Kchi(1 + cos(n(chi) - delta))
!
!Kchi: kcal/mole
!n: multiplicity
!delta: degrees
!
!atom types             Kchi     n    delta
!

N1G  C1G  C2G  C3G      0.5957   3      0.00
N1G  C1G  C2G  H13G     0.5458   3      0.00
N1G  C1G  C2G  H14G     0.5473   3      0.00
H11G C1G  C2G  C3G      0.5130   3      0.00
H11G C1G  C2G  H13G     0.5355   3      0.00
H11G C1G  C2G  H14G     0.5086   3      0.00
H12G C1G  C2G  C3G      0.5129   3      0.00
H12G C1G  C2G  H13G     0.5117   3      0.00
H12G C1G  C2G  H14G     0.5396   3      0.00
C2G  C1G  N1G  C11G     0.0898   6    264.88
C2G  C1G  N1G  C12G     0.0902   6      0.00
H11G C1G  N1G  C11G     0.0981   6    142.84
H11G C1G  N1G  C12G     0.1019   6      0.00
H12G C1G  N1G  C11G     0.1026   6      0.00
H12G C1G  N1G  C12G     0.0968   6      0.00
C1G  C2G  C3G  C4G      0.4738   3      0.00
C1G  C2G  C3G  H15G     0.4730   3      0.00
C1G  C2G  C3G  H16G     0.4734   3      0.00
H13G C2G  C3G  C4G      0.4687   3      0.00
H13G C2G  C3G  H15G     0.5075   3      0.00
H13G C2G  C3G  H16G     0.4861   3      0.00
H14G C2G  C3G  C4G      0.4679   3      0.00
H14G C2G  C3G  H15G     0.4861   3      0.00
H14G C2G  C3G  H16G     0.5040   3      0.00
C2G  C3G  C4G  C5G      0.5021   3      0.00
C2G  C3G  C4G  H17G     0.4784   3      0.00
C2G  C3G  C4G  H18G     0.4730   3      0.00
H15G C3G  C4G  C5G      0.4813   3      0.00
H15G C3G  C4G  H17G     0.5048   3      0.00
H15G C3G  C4G  H18G     0.4852   3      0.00
H16G C3G  C4G  C5G      0.4810   3      0.00
H16G C3G  C4G  H17G     0.4855   3      0.00
H16G C3G  C4G  H18G     0.5049   3      0.00
C3G  C4G  C5G  N2G      0.5516   3      0.00
C3G  C4G  C5G  H19G     0.5044   3      0.00
C3G  C4G  C5G  H20G     0.5074   3      0.00
H17G C4G  C5G  N2G      0.5346   3      0.00
H17G C4G  C5G  H19G     0.5097   3      0.00
H17G C4G  C5G  H20G     0.5408   3      0.00
H18G C4G  C5G  N2G      0.5313   3      0.00
H18G C4G  C5G  H19G     0.5355   3      0.00
H18G C4G  C5G  H20G     0.5148   3      0.00
C4G  C5G  N2G  C6G      0.0920   6      0.00
C4G  C5G  N2G  C7G      0.0942   6      0.00
H19G C5G  N2G  C6G      0.0974   6      0.00
H19G C5G  N2G  C7G      0.1029   6      0.00
H20G C5G  N2G  C6G      0.1024   6      0.00
H20G C5G  N2G  C7G      0.0982   6      0.00
C1G  N1G  C11G C15G     0.5246   2    180.00
C1G  N1G  C11G H5G      0.4518   2    180.00
C12G N1G  C11G C15G     0.5177   2    180.00
C12G N1G  C11G H5G      0.4576   2    180.00
C1G  N1G  C12G C13G     0.5265   2    180.00
C1G  N1G  C12G H6G      0.4577   2    180.00
C11G N1G  C12G C13G     0.5210   2    180.00
C11G N1G  C12G H6G      0.4677   2    180.00
C5G  N2G  C6G  C10G     0.5197   2    180.00
C5G  N2G  C6G  H1G      0.4567   2    180.00
C7G  N2G  C6G  C10G     0.5218   2    180.00
C7G  N2G  C6G  H1G      0.4688   2    180.00
C5G  N2G  C7G  C8G      0.5142   2    180.00
C5G  N2G  C7G  H2G      0.4454   2    180.00
C6G  N2G  C7G  C8G      0.5222   2    180.00
C6G  N2G  C7G  H2G      0.4576   2    180.00
N2G  C6G  C10G C9G      0.6106   2    180.00
N2G  C6G  C10G H4G      0.6412   2    180.00
H1G  C6G  C10G C9G      0.6161   2    180.00
H1G  C6G  C10G H4G      0.6498   2    180.00
N2G  C7G  C8G  C9G      0.6044   2    180.00
N2G  C7G  C8G  H3G      0.6502   2    180.00
H2G  C7G  C8G  C9G      0.6153   2    180.00
H2G  C7G  C8G  H3G      0.6507   2    180.00
C7G  C8G  C9G  C10G     0.4470   2    180.00
C7G  C8G  C9G  N4G      0.5638   2    180.00
H3G  C8G  C9G  C10G     0.4629   2    180.00
H3G  C8G  C9G  N4G      0.5937   2    180.00
C8G  C9G  C10G C6G      0.4522   2    180.00
C8G  C9G  C10G H4G      0.4803   2    180.00
N4G  C9G  C10G C6G      0.6087   2    180.00
N4G  C9G  C10G H4G      0.5835   2    180.00
C8G  C9G  N4G  H10G     0.5529   2    180.00
C8G  C9G  N4G  C19G     0.5593   2    180.00
C10G C9G  N4G  H10G     0.6764   2    180.00
C10G C9G  N4G  C19G     0.4759   2    180.00
N1G  C11G C15G C14G     0.6022   2    180.00
N1G  C11G C15G H8G      0.6492   2    180.00
H5G  C11G C15G C14G     0.6187   2    180.00
H5G  C11G C15G H8G      0.6509   2    180.00
N1G  C12G C13G C14G     0.6074   2    180.00
N1G  C12G C13G H7G      0.6414   2    180.00
H6G  C12G C13G C14G     0.6148   2    180.00
H6G  C12G C13G H7G      0.6486   2    180.00
C12G C13G C14G C15G     0.4484   2    180.00
C12G C13G C14G N3G      0.6153   2    180.00
H7G  C13G C14G C15G     0.4778   2    180.00
H7G  C13G C14G N3G      0.5894   2    180.00
C13G C14G C15G C11G     0.4472   2    180.00
C13G C14G C15G H8G      0.4634   2    180.00
N3G  C14G C15G C11G     0.5873   2    180.00
N3G  C14G C15G H8G      0.5990   2    180.00
C13G C14G N3G  H9G      0.6712   2    180.00
C13G C14G N3G  C16G     0.4931   2    180.00
C15G C14G N3G  H9G      0.5441   2    180.00
C15G C14G N3G  C16G     0.6024   2    180.00
C14G N3G  C16G C17G     0.0929   6     97.01
C14G N3G  C16G H21G     0.0744   6    216.34
C14G N3G  C16G C24G     0.0980   6      0.00
H9G  N3G  C16G C17G     0.0769   6    274.64
H9G  N3G  C16G H21G     0.0653   6      0.00
H9G  N3G  C16G C24G     0.0770   6      0.00
C9G  N4G  C19G C20G     0.0956   6    261.36
C9G  N4G  C19G H26G     0.0705   6    142.02
C9G  N4G  C19G C27G     0.0895   6     24.77
H10G N4G  C19G C20G     0.0784   6     84.01
H10G N4G  C19G H26G     0.0643   6    324.67
H10G N4G  C19G C27G     0.0750   6      0.00
N3G  C16G C17G C18G     0.8316   3    109.12
N3G  C16G C17G H22G     0.6573   3      0.00
N3G  C16G C17G H23G     0.7503   3    348.67
H21G C16G C17G C18G     0.4704   3    351.13
H21G C16G C17G H22G     0.4314   3      0.00
H21G C16G C17G H23G     0.4508   3    230.67
C24G C16G C17G C18G     0.4864   3      0.00
C24G C16G C17G H22G     0.5378   3      0.00
C24G C16G C17G H23G     0.5406   3      0.00
N3G  C16G C24G C23G     0.6984   3    252.71
N3G  C16G C24G H35G     0.5723   3      0.00
N3G  C16G C24G H36G     0.6488   3     12.73
C17G C16G C24G C23G     0.4825   3    128.77
C17G C16G C24G H35G     0.5085   3      0.00
C17G C16G C24G H36G     0.5211   3    248.79
H21G C16G C24G C23G     0.4740   3      9.05
H21G C16G C24G H35G     0.4260   3      0.00
H21G C16G C24G H36G     0.4485   3    129.07
C16G C17G C18G H24G     0.5053   3      0.00
C16G C17G C18G H25G     0.5311   3      0.00
C16G C17G C18G C22G     0.5073   3      0.00
H22G C17G C18G H24G     0.4744   3      0.00
H22G C17G C18G H25G     0.5003   3      0.00
H22G C17G C18G C22G     0.5445   3      0.00
H23G C17G C18G H24G     0.4895   3      0.00
H23G C17G C18G H25G     0.5349   3      0.00
H23G C17G C18G C22G     0.5548   3      0.00
C17G C18G C22G C23G     0.5019   3      0.00
C17G C18G C22G H31G     0.5426   3      0.00
C17G C18G C22G H32G     0.5173   3      0.00
H24G C18G C22G C23G     0.5185   3      0.00
H24G C18G C22G H31G     0.4962   3      0.00
H24G C18G C22G H32G     0.4692   3      0.00
H25G C18G C22G C23G     0.5440   3      0.00
H25G C18G C22G H31G     0.5389   3      0.00
H25G C18G C22G H32G     0.4946   3      0.00
N4G  C19G C20G C21G     0.7989   3    250.72
N4G  C19G C20G H27G     0.6367   3      0.00
N4G  C19G C20G H28G     0.7256   3     11.18
H26G C19G C20G C21G     0.4673   3      8.76
H26G C19G C20G H27G     0.4298   3      0.00
H26G C19G C20G H28G     0.4496   3    129.22
C27G C19G C20G C21G     0.4858   3      0.00
C27G C19G C20G H27G     0.5314   3      0.00
C27G C19G C20G H28G     0.5352   3      0.00
N4G  C19G C27G C26G     0.6929   3    107.39
N4G  C19G C27G H41G     0.6485   3    347.36
N4G  C19G C27G H42G     0.5726   3      0.00
C20G C19G C27G C26G     0.4797   3    231.29
C20G C19G C27G H41G     0.5198   3    111.26
C20G C19G C27G H42G     0.5076   3      0.00
H26G C19G C27G C26G     0.4683   3    351.03
H26G C19G C27G H41G     0.4477   3    231.01
H26G C19G C27G H42G     0.4256   3      0.00
C19G C20G C21G H29G     0.5050   3      0.00
C19G C20G C21G H30G     0.5298   3      0.00
C19G C20G C21G C25G     0.5033   3      0.00
H27G C20G C21G H29G     0.4742   3      0.00
H27G C20G C21G H30G     0.4995   3      0.00
H27G C20G C21G C25G     0.5413   3      0.00
H28G C20G C21G H29G     0.4899   3      0.00
H28G C20G C21G H30G     0.5350   3      0.00
H28G C20G C21G C25G     0.5534   3      0.00
C20G C21G C25G C26G     0.5026   3      0.00
C20G C21G C25G H37G     0.5437   3      0.00
C20G C21G C25G H38G     0.5179   3      0.00
H29G C21G C25G C26G     0.5177   3      0.00
H29G C21G C25G H37G     0.4965   3      0.00
H29G C21G C25G H38G     0.4691   3      0.00
H30G C21G C25G C26G     0.5432   3      0.00
H30G C21G C25G H37G     0.5390   3      0.00
H30G C21G C25G H38G     0.4942   3      0.00
C18G C22G C23G C24G     0.5054   3      0.00
C18G C22G C23G H33G     0.5178   3      0.00
C18G C22G C23G H34G     0.5570   3      0.00
H31G C22G C23G C24G     0.5417   3      0.00
H31G C22G C23G H33G     0.4954   3      0.00
H31G C22G C23G H34G     0.5455   3      0.00
H32G C22G C23G C24G     0.5121   3      0.00
H32G C22G C23G H33G     0.4689   3      0.00
H32G C22G C23G H34G     0.4981   3      0.00
C22G C23G C24G C16G     0.4785   3      0.00
C22G C23G C24G H35G     0.5120   3      0.00
C22G C23G C24G H36G     0.5470   3      0.00
H33G C23G C24G C16G     0.5016   3      0.00
H33G C23G C24G H35G     0.4703   3      0.00
H33G C23G C24G H36G     0.4943   3      0.00
H34G C23G C24G C16G     0.5217   3      0.00
H34G C23G C24G H35G     0.4918   3      0.00
H34G C23G C24G H36G     0.5367   3      0.00
C21G C25G C26G C27G     0.5069   3      0.00
C21G C25G C26G H39G     0.5563   3      0.00
C21G C25G C26G H40G     0.5183   3      0.00
H37G C25G C26G C27G     0.5431   3      0.00
H37G C25G C26G H39G     0.5455   3      0.00
H37G C25G C26G H40G     0.4959   3      0.00
H38G C25G C26G C27G     0.5128   3      0.00
H38G C25G C26G H39G     0.4976   3      0.00
H38G C25G C26G H40G     0.4688   3      0.00
C25G C26G C27G C19G     0.4807   3      0.00
C25G C26G C27G H41G     0.5472   3      0.00
C25G C26G C27G H42G     0.5125   3      0.00
H39G C26G C27G C19G     0.5220   3      0.00
H39G C26G C27G H41G     0.5362   3      0.00
H39G C26G C27G H42G     0.4918   3      0.00
H40G C26G C27G C19G     0.5023   3      0.00
H40G C26G C27G H41G     0.4942   3      0.00
H40G C26G C27G H42G     0.4702   3      0.00

IMPROPER
!
!V(improper) = Kpsi(psi - psi0)**2
!
!Kpsi: kcal/mole/rad**2
!psi0: degrees
!note that the second column of numbers (0) is ignored
!
!atom types             Kpsi        0  psi0
!


NONBONDED nbxmod  5 atom cdiel shift vatom vdistance vswitch -
cutnb 14.0 ctofnb 12.0 ctonnb 10.0 eps 1.0 e14fac 1.0 wmin 1.5
                !adm jr., 5/08/91, suggested cutoff scheme
!
!V(Lennard-Jones) = Eps(i,j)*[(Rmin(i,j)/r(i,j))**12 - 2(Rmin(i,j)/r(i,j))**6]
!
!epsilon [kcal/mole]: Eps(i,j) = sqrt(eps(i) * eps(j))
!Rmin/2  [A]:         Rmin(i,j) = Rmin/2(i) + Rmin/2(j)
!
!atom  ignored   epsilon     Rmin/2  ignored   eps,1-4     Rmin/2,1-4
!

C1G      0.0     -0.1050     1.9255    ! 
C2G      0.0     -0.1050     1.9255    ! 
C3G      0.0     -0.1050     1.9255    ! 
C4G      0.0     -0.1050     1.9255    ! 
C5G      0.0     -0.1050     1.9255    ! 
N1G      0.0     -0.0690     1.8300    ! 
N2G      0.0     -0.0690     1.8300    ! 
C6G      0.0     -0.1050     1.9255    ! 
C7G      0.0     -0.1050     1.9255    ! 
C8G      0.0     -0.1050     1.9255    ! 
C9G      0.0     -0.1050     1.9255    ! 
C10G     0.0     -0.1050     1.9255    ! 
H1G      0.0     -0.0440     1.4430    ! 
H2G      0.0     -0.0440     1.4430    ! 
H3G      0.0     -0.0440     1.4430    ! 
H4G      0.0     -0.0440     1.4430    ! 
C11G     0.0     -0.1050     1.9255    ! 
C12G     0.0     -0.1050     1.9255    ! 
C13G     0.0     -0.1050     1.9255    ! 
C14G     0.0     -0.1050     1.9255    ! 
C15G     0.0     -0.1050     1.9255    ! 
H5G      0.0     -0.0440     1.4430    ! 
H6G      0.0     -0.0440     1.4430    ! 
H7G      0.0     -0.0440     1.4430    ! 
H8G      0.0     -0.0440     1.4430    ! 
N3G      0.0     -0.0690     1.8300    ! 
N4G      0.0     -0.0690     1.8300    ! 
H9G      0.0     -0.0440     1.4430    ! 
H10G     0.0     -0.0440     1.4430    ! 
C16G     0.0     -0.1050     1.9255    ! 
C17G     0.0     -0.1050     1.9255    ! 
C18G     0.0     -0.1050     1.9255    ! 
C19G     0.0     -0.1050     1.9255    ! 
C20G     0.0     -0.1050     1.9255    ! 
C21G     0.0     -0.1050     1.9255    ! 
H11G     0.0     -0.0440     1.4430    ! 
H12G     0.0     -0.0440     1.4430    ! 
H13G     0.0     -0.0440     1.4430    ! 
H14G     0.0     -0.0440     1.4430    ! 
H15G     0.0     -0.0440     1.4430    ! 
H16G     0.0     -0.0440     1.4430    ! 
H17G     0.0     -0.0440     1.4430    ! 
H18G     0.0     -0.0440     1.4430    ! 
H19G     0.0     -0.0440     1.4430    ! 
H20G     0.0     -0.0440     1.4430    ! 
H21G     0.0     -0.0440     1.4430    ! 
H22G     0.0     -0.0440     1.4430    ! 
H23G     0.0     -0.0440     1.4430    ! 
H24G     0.0     -0.0440     1.4430    ! 
H25G     0.0     -0.0440     1.4430    ! 
H26G     0.0     -0.0440     1.4430    ! 
H27G     0.0     -0.0440     1.4430    ! 
H28G     0.0     -0.0440     1.4430    ! 
H29G     0.0     -0.0440     1.4430    ! 
H30G     0.0     -0.0440     1.4430    ! 
C22G     0.0     -0.1050     1.9255    ! 
C23G     0.0     -0.1050     1.9255    ! 
C24G     0.0     -0.1050     1.9255    ! 
C25G     0.0     -0.1050     1.9255    ! 
C26G     0.0     -0.1050     1.9255    ! 
C27G     0.0     -0.1050     1.9255    ! 
H31G     0.0     -0.0440     1.4430    ! 
H32G     0.0     -0.0440     1.4430    ! 
H33G     0.0     -0.0440     1.4430    ! 
H34G     0.0     -0.0440     1.4430    ! 
H35G     0.0     -0.0440     1.4430    ! 
H36G     0.0     -0.0440     1.4430    ! 
H37G     0.0     -0.0440     1.4430    ! 
H38G     0.0     -0.0440     1.4430    ! 
H39G     0.0     -0.0440     1.4430    ! 
H40G     0.0     -0.0440     1.4430    ! 
H41G     0.0     -0.0440     1.4430    ! 
H42G     0.0     -0.0440     1.4430    ! 
END
