# Supplementary material for: A Systematic Approach: Molecular Dynamics Study and Parametrisation of Gemini Type Cationic Surfactants
Source: Int J Mol Sci. 2021 Oct 10;22(20):10939. doi: 10.3390/ijms222010939 (PMC8536075; doi:10.3390/ijms222010939)
Supplement: Supplementary file 1 [file ijms-22-10939-s001.zip › Force_fields/Alk_5_06b/Alk_5_06b.pdb]

REMARK original generated coordinate pdb file
ATOM      1  C1G AA2 X   1      -0.233  -3.286  -3.040  1.00  0.00      GEM  C
ATOM      2  C2G AA2 X   1      -0.888  -3.370  -1.658  1.00  0.00      GEM  C
ATOM      3  C3G AA2 X   1      -0.535  -2.152  -0.793  1.00  0.00      GEM  C
ATOM      4  C4G AA2 X   1      -1.231  -2.185   0.574  1.00  0.00      GEM  C
ATOM      5  C5G AA2 X   1      -0.826  -0.984   1.436  1.00  0.00      GEM  C
ATOM      6  N1G AA2 X   1      -0.529  -4.480  -3.868  1.00  0.00      GEM  N
ATOM      7  N2G AA2 X   1      -1.545  -0.962   2.734  1.00  0.00      GEM  N
ATOM      8  C6G AA2 X   1      -1.036  -1.607   3.818  1.00  0.00      GEM  C
ATOM      9  C7G AA2 X   1      -2.753  -0.337   2.839  1.00  0.00      GEM  C
ATOM     10  C8G AA2 X   1      -3.463  -0.334   4.008  1.00  0.00      GEM  C
ATOM     11  C9G AA2 X   1      -2.957  -1.000   5.168  1.00  0.00      GEM  C
ATOM     12 C10G AA2 X   1      -1.692  -1.644   5.024  1.00  0.00      GEM  C
ATOM     13  H1G AA2 X   1      -0.069  -2.086   3.675  1.00  0.00      GEM  H
ATOM     14  H2G AA2 X   1      -3.111   0.163   1.940  1.00  0.00      GEM  H
ATOM     15  H3G AA2 X   1      -4.421   0.184   4.050  1.00  0.00      GEM  H
ATOM     16  H4G AA2 X   1      -1.222  -2.164   5.855  1.00  0.00      GEM  H
ATOM     17 C11G AA2 X   1      -1.682  -4.546  -4.596  1.00  0.00      GEM  C
ATOM     18 C12G AA2 X   1       0.312  -5.548  -3.866  1.00  0.00      GEM  C
ATOM     19 C13G AA2 X   1       0.048  -6.693  -4.575  1.00  0.00      GEM  C
ATOM     20 C14G AA2 X   1      -1.153  -6.798  -5.339  1.00  0.00      GEM  C
ATOM     21 C15G AA2 X   1      -2.013  -5.656  -5.324  1.00  0.00      GEM  C
ATOM     22  H5G AA2 X   1      -2.316  -3.661  -4.563  1.00  0.00      GEM  H
ATOM     23  H6G AA2 X   1       1.218  -5.438  -3.271  1.00  0.00      GEM  H
ATOM     24  H7G AA2 X   1       0.772  -7.502  -4.542  1.00  0.00      GEM  H
ATOM     25  H8G AA2 X   1      -2.941  -5.663  -5.895  1.00  0.00      GEM  H
ATOM     26  N3G AA2 X   1      -1.492  -7.890  -6.038  1.00  0.00      GEM  N
ATOM     27  N4G AA2 X   1      -3.665  -1.000   6.306  1.00  0.00      GEM  N
ATOM     28  H9G AA2 X   1      -2.375  -7.836  -6.573  1.00  0.00      GEM  H
ATOM     29 H10G AA2 X   1      -4.558  -0.478   6.286  1.00  0.00      GEM  H
ATOM     30 C16G AA2 X   1      -0.698  -9.129  -6.148  1.00  0.00      GEM  C
ATOM     31 C17G AA2 X   1       0.396  -9.012  -7.232  1.00  0.00      GEM  C
ATOM     32 C18G AA2 X   1      -0.182  -9.001  -8.657  1.00  0.00      GEM  C
ATOM     33 C19G AA2 X   1      -3.266  -1.622   7.582  1.00  0.00      GEM  C
ATOM     34 C20G AA2 X   1      -2.296  -0.722   8.380  1.00  0.00      GEM  C
ATOM     35 C21G AA2 X   1      -2.984   0.527   8.954  1.00  0.00      GEM  C
ATOM     36 H11G AA2 X   1      -0.594  -2.406  -3.599  1.00  0.00      GEM  H
ATOM     37 H12G AA2 X   1       0.865  -3.217  -2.957  1.00  0.00      GEM  H
ATOM     38 H13G AA2 X   1      -1.981  -3.439  -1.778  1.00  0.00      GEM  H
ATOM     39 H14G AA2 X   1      -0.556  -4.293  -1.155  1.00  0.00      GEM  H
ATOM     40 H15G AA2 X   1      -0.818  -1.230  -1.323  1.00  0.00      GEM  H
ATOM     41 H16G AA2 X   1       0.555  -2.110  -0.651  1.00  0.00      GEM  H
ATOM     42 H17G AA2 X   1      -2.324  -2.179   0.434  1.00  0.00      GEM  H
ATOM     43 H18G AA2 X   1      -0.975  -3.116   1.105  1.00  0.00      GEM  H
ATOM     44 H19G AA2 X   1       0.253  -1.003   1.664  1.00  0.00      GEM  H
ATOM     45 H20G AA2 X   1      -1.057  -0.034   0.926  1.00  0.00      GEM  H
ATOM     46 H21G AA2 X   1      -0.216  -9.293  -5.158  1.00  0.00      GEM  H
ATOM     47 H22G AA2 X   1       1.002  -8.110  -7.054  1.00  0.00      GEM  H
ATOM     48 H23G AA2 X   1       1.068  -9.878  -7.117  1.00  0.00      GEM  H
ATOM     49 H24G AA2 X   1       0.639  -8.966  -9.386  1.00  0.00      GEM  H
ATOM     50 H25G AA2 X   1      -0.774  -8.086  -8.809  1.00  0.00      GEM  H
ATOM     51 H26G AA2 X   1      -2.753  -2.578   7.331  1.00  0.00      GEM  H
ATOM     52 H27G AA2 X   1      -1.445  -0.436   7.744  1.00  0.00      GEM  H
ATOM     53 H28G AA2 X   1      -1.889  -1.328   9.206  1.00  0.00      GEM  H
ATOM     54 H29G AA2 X   1      -2.263   1.103   9.551  1.00  0.00      GEM  H
ATOM     55 H30G AA2 X   1      -3.304   1.185   8.132  1.00  0.00      GEM  H
ATOM     56 C22G AA2 X   1      -1.070 -10.230  -8.912  1.00  0.00      GEM  C
ATOM     57 C23G AA2 X   1      -2.192 -10.330  -7.866  1.00  0.00      GEM  C
ATOM     58 C24G AA2 X   1      -1.631 -10.322  -6.432  1.00  0.00      GEM  C
ATOM     59 C25G AA2 X   1      -4.206   0.152   9.810  1.00  0.00      GEM  C
ATOM     60 C26G AA2 X   1      -5.202  -0.704   9.010  1.00  0.00      GEM  C
ATOM     61 C27G AA2 X   1      -4.521  -1.950   8.413  1.00  0.00      GEM  C
ATOM     62 H31G AA2 X   1      -0.450 -11.140  -8.866  1.00  0.00      GEM  H
ATOM     63 H32G AA2 X   1      -1.498 -10.188  -9.923  1.00  0.00      GEM  H
ATOM     64 H33G AA2 X   1      -2.780 -11.245  -8.019  1.00  0.00      GEM  H
ATOM     65 H34G AA2 X   1      -2.891  -9.490  -8.003  1.00  0.00      GEM  H
ATOM     66 H35G AA2 X   1      -2.446 -10.338  -5.693  1.00  0.00      GEM  H
ATOM     67 H36G AA2 X   1      -1.037 -11.237  -6.276  1.00  0.00      GEM  H
ATOM     68 H37G AA2 X   1      -3.869  -0.414  10.692  1.00  0.00      GEM  H
ATOM     69 H38G AA2 X   1      -4.701   1.059  10.185  1.00  0.00      GEM  H
ATOM     70 H39G AA2 X   1      -5.643  -0.091   8.208  1.00  0.00      GEM  H
ATOM     71 H40G AA2 X   1      -6.038  -1.019   9.650  1.00  0.00      GEM  H
ATOM     72 H41G AA2 X   1      -4.200  -2.609   9.235  1.00  0.00      GEM  H
ATOM     73 H42G AA2 X   1      -5.231  -2.526   7.799  1.00  0.00      GEM  H
END
