# Supplementary material for: A Systematic Approach: Molecular Dynamics Study and Parametrisation of Gemini Type Cationic Surfactants
Source: Int J Mol Sci. 2021 Oct 10;22(20):10939. doi: 10.3390/ijms222010939 (PMC8536075; doi:10.3390/ijms222010939)
Supplement: Supplementary file 1 [file ijms-22-10939-s001.zip › Force_fields/Alk_5_06b/Alk_5_06b.psf]

PSF

       4 !NTITLE
 REMARKS original generated structure x-plor psf file
 REMARKS topology D:/Dokumenty/do_VMD/FF/Batch5_OK/Alk_5_06b.top 
 REMARKS topology D:/Dokumenty/do_VMD/top_all36_lipid.rtf 
 REMARKS segment GEM { first NONE; last NONE; auto none  }

      73 !NATOM
       1 GEM  1    AA2  C1G  C1G   -0.268000       12.0110           0
       2 GEM  1    AA2  C2G  C2G    0.169000       12.0110           0
       3 GEM  1    AA2  C3G  C3G   -0.015000       12.0110           0
       4 GEM  1    AA2  C4G  C4G    0.110000       12.0110           0
       5 GEM  1    AA2  C5G  C5G   -0.280000       12.0110           0
       6 GEM  1    AA2  N1G  N1G    0.218000       14.0070           0
       7 GEM  1    AA2  N2G  N2G    0.223000       14.0070           0
       8 GEM  1    AA2  C6G  C6G   -0.150000       12.0110           0
       9 GEM  1    AA2  C7G  C7G   -0.063000       12.0110           0
      10 GEM  1    AA2  C8G  C8G   -0.447000       12.0110           0
      11 GEM  1    AA2  C9G  C9G    0.590000       12.0110           0
      12 GEM  1    AA2  C10G C10G  -0.310000       12.0110           0
      13 GEM  1    AA2  H1G  H1G    0.239000        1.0080           0
      14 GEM  1    AA2  H2G  H2G    0.228000        1.0080           0
      15 GEM  1    AA2  H3G  H3G    0.235000        1.0080           0
      16 GEM  1    AA2  H4G  H4G    0.211000        1.0080           0
      17 GEM  1    AA2  C11G C11G  -0.059000       12.0110           0
      18 GEM  1    AA2  C12G C12G  -0.114000       12.0110           0
      19 GEM  1    AA2  C13G C13G  -0.360000       12.0110           0
      20 GEM  1    AA2  C14G C14G   0.635000       12.0110           0
      21 GEM  1    AA2  C15G C15G  -0.470000       12.0110           0
      22 GEM  1    AA2  H5G  H5G    0.230000        1.0080           0
      23 GEM  1    AA2  H6G  H6G    0.229000        1.0080           0
      24 GEM  1    AA2  H7G  H7G    0.220000        1.0080           0
      25 GEM  1    AA2  H8G  H8G    0.236000        1.0080           0
      26 GEM  1    AA2  N3G  N3G   -0.689000       14.0070           0
      27 GEM  1    AA2  N4G  N4G   -0.682000       14.0070           0
      28 GEM  1    AA2  H9G  H9G    0.451000        1.0080           0
      29 GEM  1    AA2  H10G H10G   0.446000        1.0080           0
      30 GEM  1    AA2  C16G C16G   0.288000       12.0110           0
      31 GEM  1    AA2  C17G C17G  -0.129000       12.0110           0
      32 GEM  1    AA2  C18G C18G   0.123000       12.0110           0
      33 GEM  1    AA2  C19G C19G   0.326000       12.0110           0
      34 GEM  1    AA2  C20G C20G  -0.121000       12.0110           0
      35 GEM  1    AA2  C21G C21G   0.133000       12.0110           0
      36 GEM  1    AA2  H11G H11G   0.126000        1.0080           0
      37 GEM  1    AA2  H12G H12G   0.134000        1.0080           0
      38 GEM  1    AA2  H13G H13G  -0.019000        1.0080           0
      39 GEM  1    AA2  H14G H14G  -0.008000        1.0080           0
      40 GEM  1    AA2  H15G H15G   0.027000        1.0080           0
      41 GEM  1    AA2  H16G H16G   0.018000        1.0080           0
      42 GEM  1    AA2  H17G H17G   0.007000        1.0080           0
      43 GEM  1    AA2  H18G H18G   0.007000        1.0080           0
      44 GEM  1    AA2  H19G H19G   0.149000        1.0080           0
      45 GEM  1    AA2  H20G H20G   0.132000        1.0080           0
      46 GEM  1    AA2  H21G H21G   0.058000        1.0080           0
      47 GEM  1    AA2  H22G H22G   0.028000        1.0080           0
      48 GEM  1    AA2  H23G H23G   0.041000        1.0080           0
      49 GEM  1    AA2  H24G H24G  -0.022000        1.0080           0
      50 GEM  1    AA2  H25G H25G  -0.019000        1.0080           0
      51 GEM  1    AA2  H26G H26G   0.043000        1.0080           0
      52 GEM  1    AA2  H27G H27G   0.022000        1.0080           0
      53 GEM  1    AA2  H28G H28G   0.036000        1.0080           0
      54 GEM  1    AA2  H29G H29G  -0.024000        1.0080           0
      55 GEM  1    AA2  H30G H30G  -0.023000        1.0080           0
      56 GEM  1    AA2  C22G C22G  -0.067000       12.0110           0
      57 GEM  1    AA2  C23G C23G   0.101000       12.0110           0
      58 GEM  1    AA2  C24G C24G  -0.174000       12.0110           0
      59 GEM  1    AA2  C25G C25G  -0.082000       12.0110           0
      60 GEM  1    AA2  C26G C26G   0.120000       12.0110           0
      61 GEM  1    AA2  C27G C27G  -0.208000       12.0110           0
      62 GEM  1    AA2  H31G H31G   0.020000        1.0080           0
      63 GEM  1    AA2  H32G H32G  -0.002000        1.0080           0
      64 GEM  1    AA2  H33G H33G  -0.008000        1.0080           0
      65 GEM  1    AA2  H34G H34G  -0.015000        1.0080           0
      66 GEM  1    AA2  H35G H35G   0.044000        1.0080           0
      67 GEM  1    AA2  H36G H36G   0.062000        1.0080           0
      68 GEM  1    AA2  H37G H37G   0.021000        1.0080           0
      69 GEM  1    AA2  H38G H38G  -0.001000        1.0080           0
      70 GEM  1    AA2  H39G H39G  -0.017000        1.0080           0
      71 GEM  1    AA2  H40G H40G  -0.010000        1.0080           0
      72 GEM  1    AA2  H41G H41G   0.069000        1.0080           0
      73 GEM  1    AA2  H42G H42G   0.049000        1.0080           0

      76 !NBOND: bonds
       1       2       1       6       1      36       1      37
       2       3       2      38       2      39       3       4
       3      40       3      41       4       5       4      42
       4      43       5       7       5      44       5      45
       6      17       6      18       7       8       7       9
       8      12       8      13       9      10       9      14
      10      11      10      15      11      12      11      27
      12      16      17      21      17      22      18      19
      18      23      19      20      19      24      20      21
      20      26      21      25      26      28      26      30
      27      29      27      33      30      31      30      46
      30      58      31      32      31      47      31      48
      32      49      32      50      32      56      33      34
      33      51      33      61      34      35      34      52
      34      53      35      54      35      55      35      59
      56      57      56      62      56      63      57      58
      57      64      57      65      58      66      58      67
      59      60      59      68      59      69      60      61
      60      70      60      71      61      72      61      73

     144 !NTHETA: angles
       1       2       3       1       2      38       1       2      39
       1       6      17       1       6      18       2       1       6
       2       1      36       2       1      37       2       3       4
       2       3      40       2       3      41       3       2      38
       3       2      39       3       4       5       3       4      42
       3       4      43       4       3      40       4       3      41
       4       5       7       4       5      44       4       5      45
       5       4      42       5       4      43       5       7       8
       5       7       9       6       1      36       6       1      37
       6      17      21       6      17      22       6      18      19
       6      18      23       7       5      44       7       5      45
       7       8      12       7       8      13       7       9      10
       7       9      14       8       7       9       8      12      11
       8      12      16       9      10      11       9      10      15
      10       9      14      10      11      12      10      11      27
      11      10      15      11      12      16      11      27      29
      11      27      33      12       8      13      12      11      27
      17       6      18      17      21      20      17      21      25
      18      19      20      18      19      24      19      18      23
      19      20      21      19      20      26      20      19      24
      20      21      25      20      26      28      20      26      30
      21      17      22      21      20      26      26      30      31
      26      30      46      26      30      58      27      33      34
      27      33      51      27      33      61      28      26      30
      29      27      33      30      31      32      30      31      47
      30      31      48      30      58      57      30      58      66
      30      58      67      31      30      46      31      30      58
      31      32      49      31      32      50      31      32      56
      32      31      47      32      31      48      32      56      57
      32      56      62      32      56      63      33      34      35
      33      34      52      33      34      53      33      61      60
      33      61      72      33      61      73      34      33      51
      34      33      61      34      35      54      34      35      55
      34      35      59      35      34      52      35      34      53
      35      59      60      35      59      68      35      59      69
      36       1      37      38       2      39      40       3      41
      42       4      43      44       5      45      46      30      58
      47      31      48      49      32      50      49      32      56
      50      32      56      51      33      61      52      34      53
      54      35      55      54      35      59      55      35      59
      56      57      58      56      57      64      56      57      65
      57      56      62      57      56      63      57      58      66
      57      58      67      58      57      64      58      57      65
      59      60      61      59      60      70      59      60      71
      60      59      68      60      59      69      60      61      72
      60      61      73      61      60      70      61      60      71
      62      56      63      64      57      65      66      58      67
      68      59      69      70      60      71      72      61      73

     224 !NPHI: dihedrals
       1       2       3       4       1       2       3      40
       1       2       3      41       1       6      17      21
       1       6      17      22       1       6      18      19
       1       6      18      23       2       1       6      17
       2       1       6      18       2       3       4       5
       2       3       4      42       2       3       4      43
       3       4       5       7       3       4       5      44
       3       4       5      45       4       5       7       8
       4       5       7       9       5       7       8      12
       5       7       8      13       5       7       9      10
       5       7       9      14       6       1       2       3
       6       1       2      38       6       1       2      39
       6      17      21      20       6      17      21      25
       6      18      19      20       6      18      19      24
       7       8      12      11       7       8      12      16
       7       9      10      11       7       9      10      15
       8       7       9      10       8       7       9      14
       9       7       8      12       9       7       8      13
       9      10      11      12       9      10      11      27
      10      11      12       8      10      11      12      16
      10      11      27      29      10      11      27      33
      11      27      33      34      11      27      33      51
      11      27      33      61      12      11      27      29
      12      11      27      33      13       8      12      11
      13       8      12      16      14       9      10      11
      14       9      10      15      15      10      11      12
      15      10      11      27      17       6      18      19
      17       6      18      23      18       6      17      21
      18       6      17      22      18      19      20      21
      18      19      20      26      19      20      21      17
      19      20      21      25      19      20      26      28
      19      20      26      30      20      26      30      31
      20      26      30      46      20      26      30      58
      21      20      26      28      21      20      26      30
      22      17      21      20      22      17      21      25
      23      18      19      20      23      18      19      24
      24      19      20      21      24      19      20      26
      26      20      21      17      26      20      21      25
      26      30      31      32      26      30      31      47
      26      30      31      48      26      30      58      57
      26      30      58      66      26      30      58      67
      27      11      12       8      27      11      12      16
      27      33      34      35      27      33      34      52
      27      33      34      53      27      33      61      60
      27      33      61      72      27      33      61      73
      28      26      30      31      28      26      30      46
      28      26      30      58      29      27      33      34
      29      27      33      51      29      27      33      61
      30      31      32      49      30      31      32      50
      30      31      32      56      31      30      58      57
      31      30      58      66      31      30      58      67
      31      32      56      57      31      32      56      62
      31      32      56      63      32      56      57      58
      32      56      57      64      32      56      57      65
      33      34      35      54      33      34      35      55
      33      34      35      59      34      33      61      60
      34      33      61      72      34      33      61      73
      34      35      59      60      34      35      59      68
      34      35      59      69      35      59      60      61
      35      59      60      70      35      59      60      71
      36       1       2       3      36       1       2      38
      36       1       2      39      36       1       6      17
      36       1       6      18      37       1       2       3
      37       1       2      38      37       1       2      39
      37       1       6      17      37       1       6      18
      38       2       3       4      38       2       3      40
      38       2       3      41      39       2       3       4
      39       2       3      40      39       2       3      41
      40       3       4       5      40       3       4      42
      40       3       4      43      41       3       4       5
      41       3       4      42      41       3       4      43
      42       4       5       7      42       4       5      44
      42       4       5      45      43       4       5       7
      43       4       5      44      43       4       5      45
      44       5       7       8      44       5       7       9
      45       5       7       8      45       5       7       9
      46      30      31      32      46      30      31      47
      46      30      31      48      46      30      58      57
      46      30      58      66      46      30      58      67
      47      31      32      49      47      31      32      50
      47      31      32      56      48      31      32      49
      48      31      32      50      48      31      32      56
      49      32      56      57      49      32      56      62
      49      32      56      63      50      32      56      57
      50      32      56      62      50      32      56      63
      51      33      34      35      51      33      34      52
      51      33      34      53      51      33      61      60
      51      33      61      72      51      33      61      73
      52      34      35      54      52      34      35      55
      52      34      35      59      53      34      35      54
      53      34      35      55      53      34      35      59
      54      35      59      60      54      35      59      68
      54      35      59      69      55      35      59      60
      55      35      59      68      55      35      59      69
      56      57      58      30      56      57      58      66
      56      57      58      67      58      30      31      32
      58      30      31      47      58      30      31      48
      59      60      61      33      59      60      61      72
      59      60      61      73      61      33      34      35
      61      33      34      52      61      33      34      53
      62      56      57      58      62      56      57      64
      62      56      57      65      63      56      57      58
      63      56      57      64      63      56      57      65
      64      57      58      30      64      57      58      66
      64      57      58      67      65      57      58      30
      65      57      58      66      65      57      58      67
      68      59      60      61      68      59      60      70
      68      59      60      71      69      59      60      61
      69      59      60      70      69      59      60      71
      70      60      61      33      70      60      61      72
      70      60      61      73      71      60      61      33
      71      60      61      72      71      60      61      73

       0 !NIMPHI: impropers


       0 !NDON: donors


       0 !NACC: acceptors


       0 !NNB

       0       0       0       0       0       0       0       0
       0       0       0       0       0       0       0       0
       0       0       0       0       0       0       0       0
       0       0       0       0       0       0       0       0
       0       0       0       0       0       0       0       0
       0       0       0       0       0       0       0       0
       0       0       0       0       0       0       0       0
       0       0       0       0       0       0       0       0
       0       0       0       0       0       0       0       0
       0

       1       0 !NGRP
       0       0       0
