# Supplementary material for: A Systematic Approach: Molecular Dynamics Study and Parametrisation of Gemini Type Cationic Surfactants
Source: Int J Mol Sci. 2021 Oct 10;22(20):10939. doi: 10.3390/ijms222010939 (PMC8536075; doi:10.3390/ijms222010939)
Supplement: Supplementary file 1 [file ijms-22-10939-s001.zip › Force_fields/Alk_5_07/Alk_5_07.par]

!>>>>>> Combined CHARMM All-Hydrogen Parameter File for <<<<<<<<<
!>>>>>>>>> CHARMM22 Proteins and CHARMM27 Lipids <<<<<<<<<<
!from
!>>>> CHARMM22 All-Hydrogen Parameter File for Proteins <<<<<<<<<<
!>>>>>>>>>>>>>>>>>>>>>> August 1999 <<<<<<<<<<<<<<<<<<<<<<<<<<<<<
!>>>>>>> Direct comments to Alexander D. MacKerell Jr. <<<<<<<<<
!>>>>>> 410-706-7442 or email: alex,mmiris.ab.umd.edu  <<<<<<<<<
!and !  \\\ CHARMM27 All-Hydrogen Lipid Parameter File ///////
!  \\\\\\\\\ Developmental /////////////////////////
!              Alexander D. MacKerell Jr.
!                     August 1999
! All comments to ADM jr.  email:alex,mmiris.ab.umd.edu
!              telephone: 410-706-7442
!


! +++++++++++++++++++++++++++++++++++++++++++++++++++++++++++++++++++++++++++++
! + Residue topologies/parameters generated by PARATOOL.                      +
! +                                                                           +
! + PARATOOL is an interactive tool for generation of force field parameters. +
! + and can be obtained free of charge from                                   +
! + http://bioinf.charite.de/biophys/paratool                                 +
! +                                                                           +
! + Author:                                                                   +
! + Jan Saam                                                                  +
! + Institute of Biochemistry                                                 +
! + Charite Berlin                                                            +
! + Germany                                                                   +
! + saam@charite.de                                                           +
! +                                                                           +
! + CITATION:                                                                 +
! + If you use PARATOOL or topologies/parameters generated by this program,   +
! + please cite the following work:                                           +
! + Saam, et al. (2006), ...                                                  +
! +++++++++++++++++++++++++++++++++++++++++++++++++++++++++++++++++++++++++++++


! Parameters for components A5B
! To be used in combination with:
! [DEFAULTDIR]/par_all27_prot_lipid_na.inp


BONDS
!
!V(bond) = Kb(b - b0)**2
!
!Kb: kcal/mole/A**2
!b0: A
!
!atom type   Kb         b0
!

C1G  C2G     284.943    1.5323
C1G  N1G     302.109    1.4835
C1G  H11G    313.484    1.1030
C1G  H12G    313.647    1.1029
C2G  H13G    326.443    1.1020
C2G  H14G    326.519    1.1020
C2G  C29G    287.365    1.5348
C3G  N2G     302.159    1.4834
C3G  H15G    313.391    1.1030
C3G  H16G    313.609    1.1029
C3G  C26G    285.028    1.5321
N1G  C9G     413.500    1.3641
N1G  C10G    420.986    1.3603
N2G  C4G     420.628    1.3603
N2G  C5G     413.438    1.3641
C4G  C8G     464.764    1.3722
C4G  H1G     360.265    1.0894
C5G  C6G     473.047    1.3685
C5G  H2G     360.698    1.0892
C6G  C7G     363.161    1.4284
C6G  H3G     358.028    1.0899
C7G  C8G     363.618    1.4268
C7G  N4G     541.714    1.3403
C8G  H4G     365.326    1.0870
C9G  C13G    473.807    1.3684
C9G  H5G     360.673    1.0892
C10G C11G    464.697    1.3722
C10G H6G     360.277    1.0894
C11G C12G    364.028    1.4269
C11G H7G     365.181    1.0870
C12G C13G    363.190    1.4284
C12G N3G     543.392    1.3402
C13G H8G     358.039    1.0899
N3G  H9G     364.290    1.0342
N3G  C14G    328.177    1.4650
N4G  H10G    364.360    1.0341
N4G  C20G    326.423    1.4650
C14G C15G    278.517    1.5366
C14G H17G    311.536    1.1039
C14G H18G    314.628    1.1027
C15G C16G    285.630    1.5348
C15G H19G    326.315    1.1020
C15G H20G    326.316    1.1020
C16G C17G    285.867    1.5354
C16G H21G    333.266    1.1012
C16G H22G    333.392    1.1011
C17G C18G    285.660    1.5351
C17G H23G    333.321    1.1012
C17G H24G    333.178    1.1012
C18G C19G    285.854    1.5352
C18G H25G    332.481    1.1015
C18G H26G    332.459    1.1015
C19G H27G    334.478    1.1005
C19G H28G    334.452    1.1006
C19G C28G    290.361    1.5339
C20G C21G    277.869    1.5368
C20G H29G    314.838    1.1027
C20G H30G    311.382    1.1040
C21G C22G    285.479    1.5349
C21G H31G    326.326    1.1020
C21G H32G    326.460    1.1020
C22G C23G    285.793    1.5355
C22G H33G    333.356    1.1012
C22G H34G    333.319    1.1012
C23G C24G    285.631    1.5351
C23G H35G    333.326    1.1011
C23G H36G    333.168    1.1012
C24G C25G    285.783    1.5353
C24G H37G    332.462    1.1015
C24G H38G    332.500    1.1015
C25G H39G    334.443    1.1006
C25G H40G    334.483    1.1005
C25G C27G    290.402    1.5339
C26G H41G    326.442    1.1020
C26G H42G    326.567    1.1019
C26G C29G    287.202    1.5349
C27G H43G    343.501    1.0983
C27G H44G    343.490    1.0983
C27G H45G    345.415    1.0975
C28G H46G    343.477    1.0983
C28G H47G    343.499    1.0983
C28G H48G    345.444    1.0975
C29G H49G    335.378    1.1004
C29G H50G    335.413    1.1004


ANGLES
!
!V(angle) = Ktheta(Theta - Theta0)**2
!
!V(Urey-Bradley) = Kub(S - S0)**2
!
!Ktheta: kcal/mole/rad**2
!Theta0: degrees
!Kub: kcal/mole/A**2 (Urey-Bradley)
!S0: A
!
!atom types        Ktheta    Theta0    Kub      S0
!

C2G  C1G  N1G      44.322    111.98
C2G  C1G  H11G     15.556    111.11
C2G  C1G  H12G     15.581    111.15
N1G  C1G  H11G     17.567    106.95
N1G  C1G  H12G     17.483    107.08
H11G C1G  H12G      6.168    108.36
C1G  C2G  H13G     13.878    109.23
C1G  C2G  H14G     13.876    109.24
C1G  C2G  C29G     37.766    111.41
H13G C2G  H14G      5.330    107.27
H13G C2G  C29G     13.434    109.73
H14G C2G  C29G     13.535    109.86
N2G  C3G  H15G     17.317    106.96
N2G  C3G  H16G     17.490    107.06
N2G  C3G  C26G     43.238    112.03
H15G C3G  H16G      6.141    108.34
H15G C3G  C26G     15.487    111.12
H16G C3G  C26G     15.445    111.11
C1G  N1G  C9G      38.385    120.34
C1G  N1G  C10G     38.425    120.48
C9G  N1G  C10G     26.700    119.12
C3G  N2G  C4G      38.441    120.40
C3G  N2G  C5G      38.360    120.41
C4G  N2G  C5G      26.675    119.14
N2G  C4G  C8G      25.842    122.27
N2G  C4G  H1G      27.438    115.84
C8G  C4G  H1G      24.691    121.88
N2G  C5G  C6G      25.669    121.80
N2G  C5G  H2G      27.262    115.94
C6G  C5G  H2G      24.490    122.26
C5G  C6G  C7G      24.697    120.47
C5G  C6G  H3G      23.719    119.38
C7G  C6G  H3G      23.651    120.15
C6G  C7G  C8G      25.092    116.35
C6G  C7G  N4G      43.722    120.36
C8G  C7G  N4G      45.559    123.30
C4G  C8G  C7G      24.262    119.97
C4G  C8G  H4G      24.285    118.58
C7G  C8G  H4G      23.754    121.45
N1G  C9G  C13G     25.718    121.82
N1G  C9G  H5G      27.283    115.93
C13G C9G  H5G      24.520    122.25
N1G  C10G C11G     25.856    122.27
N1G  C10G H6G      27.429    115.84
C11G C10G H6G      24.680    121.89
C10G C11G C12G     24.374    119.98
C10G C11G H7G      24.272    118.59
C12G C11G H7G      23.742    121.42
C11G C12G C13G     25.218    116.33
C11G C12G N3G      46.702    123.37
C13G C12G N3G      44.414    120.30
C9G  C13G C12G     24.698    120.47
C9G  C13G H8G      23.726    119.38
C12G C13G H8G      23.654    120.15
C12G N3G  H9G      32.019    116.89
C12G N3G  C14G     43.892    126.30
H9G  N3G  C14G     29.552    116.68
C7G  N4G  H10G     31.506    116.92
C7G  N4G  C20G     41.863    126.16
H10G N4G  C20G     28.931    116.74
N3G  C14G C15G     42.395    113.27
N3G  C14G H17G     17.755    108.87
N3G  C14G H18G     16.659    106.45
C15G C14G H17G     16.169    110.60
C15G C14G H18G     16.030    110.08
H17G C14G H18G      6.053    107.32
C14G C15G C16G     37.044    112.00
C14G C15G H19G     13.682    108.89
C14G C15G H20G     13.858    109.36
C16G C15G H19G     13.356    109.78
C16G C15G H20G     13.532    109.72
H19G C15G H20G      5.284    106.95
C15G C16G C17G     37.450    113.27
C15G C16G H21G     14.040    109.28
C15G C16G H22G     14.048    109.33
C17G C16G H21G     14.001    109.20
C17G C16G H22G     14.029    109.22
H21G C16G H22G      5.265    106.31
C16G C17G C18G     37.766    113.46
C16G C17G H23G     14.099    109.19
C16G C17G H24G     14.070    109.20
C18G C17G H23G     14.033    109.23
C18G C17G H24G     14.036    109.23
H23G C17G H24G      5.258    106.28
C17G C18G C19G     37.419    113.61
C17G C18G H25G     14.043    109.25
C17G C18G H26G     14.037    109.24
C19G C18G H25G     14.066    109.12
C19G C18G H26G     14.058    109.12
H25G C18G H26G      5.239    106.23
C18G C19G H27G     14.043    109.18
C18G C19G H28G     14.034    109.19
C18G C19G C28G     37.735    113.22
H27G C19G H28G      5.276    106.25
H27G C19G C28G     14.008    109.38
H28G C19G C28G     14.005    109.38
N4G  C20G C21G     41.850    113.24
N4G  C20G H29G     16.633    106.47
N4G  C20G H30G     17.644    108.87
C21G C20G H29G     15.941    110.11
C21G C20G H30G     16.094    110.61
H29G C20G H30G      6.051    107.29
C20G C21G C22G     36.884    112.08
C20G C21G H31G     13.694    108.88
C20G C21G H32G     13.881    109.36
C22G C21G H31G     13.358    109.80
C22G C21G H32G     13.520    109.65
H31G C21G H32G      5.277    106.93
C21G C22G C23G     37.440    113.21
C21G C22G H33G     14.022    109.31
C21G C22G H34G     14.019    109.34
C23G C22G H33G     13.995    109.22
C23G C22G H34G     14.005    109.22
H33G C22G H34G      5.268    106.31
C22G C23G C24G     37.668    113.51
C22G C23G H35G     14.103    109.19
C22G C23G H36G     14.062    109.18
C24G C23G H35G     14.033    109.24
C24G C23G H36G     14.041    109.20
H35G C23G H36G      5.252    106.28
C23G C24G C25G     37.505    113.58
C23G C24G H37G     14.042    109.25
C23G C24G H38G     14.032    109.27
C25G C24G H37G     14.061    109.12
C25G C24G H38G     14.067    109.13
H37G C24G H38G      5.243    106.23
C24G C25G H39G     14.039    109.18
C24G C25G H40G     14.048    109.18
C24G C25G C27G     37.734    113.24
H39G C25G H40G      5.274    106.25
H39G C25G C27G     14.009    109.38
H40G C25G C27G     14.012    109.38
C3G  C26G H41G     13.792    109.22
C3G  C26G H42G     13.802    109.28
C3G  C26G C29G     37.447    111.36
H41G C26G H42G      5.325    107.27
H41G C26G C29G     13.470    109.82
H42G C26G C29G     13.503    109.79
C25G C27G H43G     29.760    111.12
C25G C27G H44G     29.775    111.12
C25G C27G H45G     29.221    111.42
H43G C27G H44G     15.041    107.59
H43G C27G H45G     15.042    107.71
H44G C27G H45G     15.044    107.71
C19G C28G H46G     29.765    111.12
C19G C28G H47G     29.773    111.11
C19G C28G H48G     29.222    111.43
H46G C28G H47G     15.038    107.59
H46G C28G H48G     15.045    107.71
H47G C28G H48G     15.045    107.71
C2G  C29G C26G     38.157    112.41
C2G  C29G H49G     14.071    109.34
C2G  C29G H50G     14.021    109.50
C26G C29G H49G     14.051    109.45
C26G C29G H50G     14.093    109.38
H49G C29G H50G      5.339    106.59


DIHEDRALS
!
!V(dihedral) = Kchi(1 + cos(n(chi) - delta))
!
!Kchi: kcal/mole
!n: multiplicity
!delta: degrees
!
!atom types             Kchi     n    delta
!

N1G  C1G  C2G  H13G     0.5245   3      0.00
N1G  C1G  C2G  H14G     0.5263   3      0.00
N1G  C1G  C2G  C29G     0.5224   3      0.00
H11G C1G  C2G  H13G     0.5382   3      0.00
H11G C1G  C2G  H14G     0.5052   3      0.00
H11G C1G  C2G  C29G     0.4998   3      0.00
H12G C1G  C2G  H13G     0.5033   3      0.00
H12G C1G  C2G  H14G     0.5363   3      0.00
H12G C1G  C2G  C29G     0.4954   3      0.00
C2G  C1G  N1G  C9G      0.0880   6      0.00
C2G  C1G  N1G  C10G     0.0869   6      0.00
H11G C1G  N1G  C9G      0.0978   6      0.00
H11G C1G  N1G  C10G     0.1006   6      0.00
H12G C1G  N1G  C9G      0.1013   6      0.00
H12G C1G  N1G  C10G     0.0974   6      0.00
C1G  C2G  C29G C26G     0.4715   3      0.00
C1G  C2G  C29G H49G     0.4740   3      0.00
C1G  C2G  C29G H50G     0.4732   3      0.00
H13G C2G  C29G C26G     0.4691   3      0.00
H13G C2G  C29G H49G     0.5048   3      0.00
H13G C2G  C29G H50G     0.4800   3      0.00
H14G C2G  C29G C26G     0.4665   3      0.00
H14G C2G  C29G H49G     0.4792   3      0.00
H14G C2G  C29G H50G     0.5040   3      0.00
H15G C3G  N2G  C4G      0.0999   6      0.00
H15G C3G  N2G  C5G      0.0970   6      0.00
H16G C3G  N2G  C4G      0.0970   6    214.44
H16G C3G  N2G  C5G      0.0992   6      0.00
C26G C3G  N2G  C4G      0.0825   6      0.00
C26G C3G  N2G  C5G      0.0824   6      0.00
N2G  C3G  C26G H41G     0.5259   3      0.00
N2G  C3G  C26G H42G     0.5284   3      0.00
N2G  C3G  C26G C29G     0.5331   3      0.00
H15G C3G  C26G H41G     0.5051   3      0.00
H15G C3G  C26G H42G     0.5387   3      0.00
H15G C3G  C26G C29G     0.5040   3      0.00
H16G C3G  C26G H41G     0.5363   3      0.00
H16G C3G  C26G H42G     0.5010   3      0.00
H16G C3G  C26G C29G     0.5032   3      0.00
C1G  N1G  C9G  C13G     0.4750   2    180.00
C1G  N1G  C9G  H5G      0.4355   2    180.00
C10G N1G  C9G  C13G     0.5126   2    180.00
C10G N1G  C9G  H5G      0.4587   2    180.00
C1G  N1G  C10G C11G     0.4745   2    180.00
C1G  N1G  C10G H6G      0.4440   2    180.00
C9G  N1G  C10G C11G     0.5109   2    180.00
C9G  N1G  C10G H6G      0.4668   2    180.00
C3G  N2G  C4G  C8G      0.4537   2    180.00
C3G  N2G  C4G  H1G      0.4381   2    180.00
C5G  N2G  C4G  C8G      0.5046   2    180.00
C5G  N2G  C4G  H1G      0.4665   2    180.00
C3G  N2G  C5G  C6G      0.4517   2    180.00
C3G  N2G  C5G  H2G      0.4279   2    180.00
C4G  N2G  C5G  C6G      0.5063   2    180.00
C4G  N2G  C5G  H2G      0.4582   2    180.00
N2G  C4G  C8G  C7G      0.6037   2    180.00
N2G  C4G  C8G  H4G      0.6196   2    180.00
H1G  C4G  C8G  C7G      0.5965   2    180.00
H1G  C4G  C8G  H4G      0.6483   2    180.00
N2G  C5G  C6G  C7G      0.5982   2    180.00
N2G  C5G  C6G  H3G      0.6309   2    180.00
H2G  C5G  C6G  C7G      0.5968   2    180.00
H2G  C5G  C6G  H3G      0.6503   2    180.00
C5G  C6G  C7G  C8G      0.4264   2    180.00
C5G  C6G  C7G  N4G      0.4890   2    180.00
H3G  C6G  C7G  C8G      0.4619   2    180.00
H3G  C6G  C7G  N4G      0.5722   2    180.00
C6G  C7G  C8G  C4G      0.4321   2    180.00
C6G  C7G  C8G  H4G      0.4741   2    180.00
N4G  C7G  C8G  C4G      0.5206   2    180.00
N4G  C7G  C8G  H4G      0.5619   2    180.00
C6G  C7G  N4G  H10G     0.5081   2    180.00
C6G  C7G  N4G  C20G     0.5088   2    180.00
C8G  C7G  N4G  H10G     0.5953   2    180.00
C8G  C7G  N4G  C20G     0.4547   2    180.00
N1G  C9G  C13G C12G     0.6026   2    180.00
N1G  C9G  C13G H8G      0.6369   2    180.00
H5G  C9G  C13G C12G     0.6042   2    180.00
H5G  C9G  C13G H8G      0.6508   2    180.00
N1G  C10G C11G C12G     0.6093   2    180.00
N1G  C10G C11G H7G      0.6263   2    180.00
H6G  C10G C11G C12G     0.6045   2    180.00
H6G  C10G C11G H7G      0.6488   2    180.00
C10G C11G C12G C13G     0.4416   2    180.00
C10G C11G C12G N3G      0.5476   2    180.00
H7G  C11G C12G C13G     0.4743   2    180.00
H7G  C11G C12G N3G      0.5675   2    180.00
C11G C12G C13G C9G      0.4347   2    180.00
C11G C12G C13G H8G      0.4622   2    180.00
N3G  C12G C13G C9G      0.5132   2    180.00
N3G  C12G C13G H8G      0.5774   2    180.00
C11G C12G N3G  H9G      0.6077   2    180.00
C11G C12G N3G  C14G     0.4769   2    180.00
C13G C12G N3G  H9G      0.5256   2    180.00
C13G C12G N3G  C14G     0.5506   2    180.00
C12G N3G  C14G C15G     0.0930   6     94.69
C12G N3G  C14G H17G     0.0964   6    218.18
C12G N3G  C14G H18G     0.1057   6      0.00
H9G  N3G  C14G C15G     0.0847   6      0.00
H9G  N3G  C14G H17G     0.0979   6      0.00
H9G  N3G  C14G H18G     0.0975   6      0.00
C7G  N4G  C20G C21G     0.0894   6     95.76
C7G  N4G  C20G H29G     0.1051   6    334.62
C7G  N4G  C20G H30G     0.0969   6    219.24
H10G N4G  C20G C21G     0.0817   6      0.00
H10G N4G  C20G H29G     0.0972   6      0.00
H10G N4G  C20G H30G     0.0977   6      0.00
N3G  C14G C15G C16G     0.5031   3      0.00
N3G  C14G C15G H19G     0.5073   3      0.00
N3G  C14G C15G H20G     0.5047   3      0.00
H17G C14G C15G C16G     0.4841   3      0.00
H17G C14G C15G H19G     0.4893   3      0.00
H17G C14G C15G H20G     0.5242   3      0.00
H18G C14G C15G C16G     0.4829   3      0.00
H18G C14G C15G H19G     0.5239   3      0.00
H18G C14G C15G H20G     0.4873   3      0.00
C14G C15G C16G C17G     0.4372   3      0.00
C14G C15G C16G H21G     0.4577   3      0.00
C14G C15G C16G H22G     0.4570   3      0.00
H19G C15G C16G C17G     0.4513   3      0.00
H19G C15G C16G H21G     0.4972   3      0.00
H19G C15G C16G H22G     0.4688   3      0.00
H20G C15G C16G C17G     0.4526   3      0.00
H20G C15G C16G H21G     0.4698   3      0.00
H20G C15G C16G H22G     0.4980   3      0.00
C15G C16G C17G C18G     0.4375   3      0.00
C15G C16G C17G H23G     0.4530   3      0.00
C15G C16G C17G H24G     0.4523   3      0.00
H21G C16G C17G C18G     0.4512   3      0.00
H21G C16G C17G H23G     0.4952   3      0.00
H21G C16G C17G H24G     0.4672   3      0.00
H22G C16G C17G C18G     0.4515   3      0.00
H22G C16G C17G H23G     0.4669   3      0.00
H22G C16G C17G H24G     0.4947   3      0.00
C16G C17G C18G C19G     0.4333   3      0.00
C16G C17G C18G H25G     0.4509   3      0.00
C16G C17G C18G H26G     0.4506   3      0.00
H23G C17G C18G C19G     0.4495   3      0.00
H23G C17G C18G H25G     0.4656   3      0.00
H23G C17G C18G H26G     0.4945   3      0.00
H24G C17G C18G C19G     0.4494   3      0.00
H24G C17G C18G H25G     0.4944   3      0.00
H24G C17G C18G H26G     0.4651   3      0.00
C17G C18G C19G H27G     0.4503   3      0.00
C17G C18G C19G H28G     0.4500   3      0.00
C17G C18G C19G C28G     0.4351   3      0.00
H25G C18G C19G H27G     0.4643   3      0.00
H25G C18G C19G H28G     0.4947   3      0.00
H25G C18G C19G C28G     0.4515   3      0.00
H26G C18G C19G H27G     0.4948   3      0.00
H26G C18G C19G H28G     0.4643   3      0.00
H26G C18G C19G C28G     0.4514   3      0.00
C18G C19G C28G H46G     0.4465   3      0.00
C18G C19G C28G H47G     0.4466   3      0.00
C18G C19G C28G H48G     0.4544   3      0.00
H27G C19G C28G H46G     0.4634   3      0.00
H27G C19G C28G H47G     0.4895   3      0.00
H27G C19G C28G H48G     0.4682   3      0.00
H28G C19G C28G H46G     0.4893   3      0.00
H28G C19G C28G H47G     0.4633   3      0.00
H28G C19G C28G H48G     0.4681   3      0.00
N4G  C20G C21G C22G     0.4925   3      0.00
N4G  C20G C21G H31G     0.5034   3      0.00
N4G  C20G C21G H32G     0.5009   3      0.00
H29G C20G C21G C22G     0.4811   3      0.00
H29G C20G C21G H31G     0.5230   3      0.00
H29G C20G C21G H32G     0.4867   3      0.00
H30G C20G C21G C22G     0.4825   3      0.00
H30G C20G C21G H31G     0.4888   3      0.00
H30G C20G C21G H32G     0.5236   3      0.00
C20G C21G C22G C23G     0.4387   3      0.00
C20G C21G C22G H33G     0.4575   3      0.00
C20G C21G C22G H34G     0.4571   3      0.00
H31G C21G C22G C23G     0.4510   3      0.00
H31G C21G C22G H33G     0.4682   3      0.00
H31G C21G C22G H34G     0.4967   3      0.00
H32G C21G C22G C23G     0.4534   3      0.00
H32G C21G C22G H33G     0.4984   3      0.00
H32G C21G C22G H34G     0.4698   3      0.00
C21G C22G C23G C24G     0.4379   3      0.00
C21G C22G C23G H35G     0.4529   3      0.00
C21G C22G C23G H36G     0.4527   3      0.00
H33G C22G C23G C24G     0.4515   3      0.00
H33G C22G C23G H35G     0.4670   3      0.00
H33G C22G C23G H36G     0.4953   3      0.00
H34G C22G C23G C24G     0.4511   3      0.00
H34G C22G C23G H35G     0.4948   3      0.00
H34G C22G C23G H36G     0.4669   3      0.00
C22G C23G C24G C25G     0.4339   3      0.00
C22G C23G C24G H37G     0.4509   3      0.00
C22G C23G C24G H38G     0.4501   3      0.00
H35G C23G C24G C25G     0.4494   3      0.00
H35G C23G C24G H37G     0.4652   3      0.00
H35G C23G C24G H38G     0.4943   3      0.00
H36G C23G C24G C25G     0.4498   3      0.00
H36G C23G C24G H37G     0.4943   3      0.00
H36G C23G C24G H38G     0.4652   3      0.00
C23G C24G C25G H39G     0.4504   3      0.00
C23G C24G C25G H40G     0.4507   3      0.00
C23G C24G C25G C27G     0.4359   3      0.00
H37G C24G C25G H39G     0.4950   3      0.00
H37G C24G C25G H40G     0.4646   3      0.00
H37G C24G C25G C27G     0.4518   3      0.00
H38G C24G C25G H39G     0.4644   3      0.00
H38G C24G C25G H40G     0.4947   3      0.00
H38G C24G C25G C27G     0.4515   3      0.00
C24G C25G C27G H43G     0.4465   3      0.00
C24G C25G C27G H44G     0.4466   3      0.00
C24G C25G C27G H45G     0.4544   3      0.00
H39G C25G C27G H43G     0.4633   3      0.00
H39G C25G C27G H44G     0.4894   3      0.00
H39G C25G C27G H45G     0.4681   3      0.00
H40G C25G C27G H43G     0.4894   3      0.00
H40G C25G C27G H44G     0.4634   3      0.00
H40G C25G C27G H45G     0.4682   3      0.00
C3G  C26G C29G C2G      0.4522   3      0.00
C3G  C26G C29G H49G     0.4689   3      0.00
C3G  C26G C29G H50G     0.4671   3      0.00
H41G C26G C29G C2G      0.4630   3      0.00
H41G C26G C29G H49G     0.5057   3      0.00
H41G C26G C29G H50G     0.4795   3      0.00
H42G C26G C29G C2G      0.4622   3      0.00
H42G C26G C29G H49G     0.4792   3      0.00
H42G C26G C29G H50G     0.5038   3      0.00

IMPROPER
!
!V(improper) = Kpsi(psi - psi0)**2
!
!Kpsi: kcal/mole/rad**2
!psi0: degrees
!note that the second column of numbers (0) is ignored
!
!atom types             Kpsi        0  psi0
!


NONBONDED nbxmod  5 atom cdiel shift vatom vdistance vswitch -
cutnb 14.0 ctofnb 12.0 ctonnb 10.0 eps 1.0 e14fac 1.0 wmin 1.5
                !adm jr., 5/08/91, suggested cutoff scheme
!
!V(Lennard-Jones) = Eps(i,j)*[(Rmin(i,j)/r(i,j))**12 - 2(Rmin(i,j)/r(i,j))**6]
!
!epsilon [kcal/mole]: Eps(i,j) = sqrt(eps(i) * eps(j))
!Rmin/2  [A]:         Rmin(i,j) = Rmin/2(i) + Rmin/2(j)
!
!atom  ignored   epsilon     Rmin/2  ignored   eps,1-4     Rmin/2,1-4
!

C1G      0.0     -0.1050     1.9255    ! 
C2G      0.0     -0.1050     1.9255    ! 
C3G      0.0     -0.1050     1.9255    ! 
N1G      0.0     -0.0690     1.8300    ! 
N2G      0.0     -0.0690     1.8300    ! 
C4G      0.0     -0.1050     1.9255    ! 
C5G      0.0     -0.1050     1.9255    ! 
C6G      0.0     -0.1050     1.9255    ! 
C7G      0.0     -0.1050     1.9255    ! 
C8G      0.0     -0.1050     1.9255    ! 
H1G      0.0     -0.0440     1.4430    ! 
H2G      0.0     -0.0440     1.4430    ! 
H3G      0.0     -0.0440     1.4430    ! 
H4G      0.0     -0.0440     1.4430    ! 
C9G      0.0     -0.1050     1.9255    ! 
C10G     0.0     -0.1050     1.9255    ! 
C11G     0.0     -0.1050     1.9255    ! 
C12G     0.0     -0.1050     1.9255    ! 
C13G     0.0     -0.1050     1.9255    ! 
H5G      0.0     -0.0440     1.4430    ! 
H6G      0.0     -0.0440     1.4430    ! 
H7G      0.0     -0.0440     1.4430    ! 
H8G      0.0     -0.0440     1.4430    ! 
N3G      0.0     -0.0690     1.8300    ! 
N4G      0.0     -0.0690     1.8300    ! 
H9G      0.0     -0.0440     1.4430    ! 
H10G     0.0     -0.0440     1.4430    ! 
C14G     0.0     -0.1050     1.9255    ! 
C15G     0.0     -0.1050     1.9255    ! 
C16G     0.0     -0.1050     1.9255    ! 
C17G     0.0     -0.1050     1.9255    ! 
C18G     0.0     -0.1050     1.9255    ! 
C19G     0.0     -0.1050     1.9255    ! 
C20G     0.0     -0.1050     1.9255    ! 
C21G     0.0     -0.1050     1.9255    ! 
C22G     0.0     -0.1050     1.9255    ! 
C23G     0.0     -0.1050     1.9255    ! 
C24G     0.0     -0.1050     1.9255    ! 
C25G     0.0     -0.1050     1.9255    ! 
H11G     0.0     -0.0440     1.4430    ! 
H12G     0.0     -0.0440     1.4430    ! 
H13G     0.0     -0.0440     1.4430    ! 
H14G     0.0     -0.0440     1.4430    ! 
H15G     0.0     -0.0440     1.4430    ! 
H16G     0.0     -0.0440     1.4430    ! 
H17G     0.0     -0.0440     1.4430    ! 
H18G     0.0     -0.0440     1.4430    ! 
H19G     0.0     -0.0440     1.4430    ! 
H20G     0.0     -0.0440     1.4430    ! 
H21G     0.0     -0.0440     1.4430    ! 
H22G     0.0     -0.0440     1.4430    ! 
H23G     0.0     -0.0440     1.4430    ! 
H24G     0.0     -0.0440     1.4430    ! 
H25G     0.0     -0.0440     1.4430    ! 
H26G     0.0     -0.0440     1.4430    ! 
H27G     0.0     -0.0440     1.4430    ! 
H28G     0.0     -0.0440     1.4430    ! 
H29G     0.0     -0.0440     1.4430    ! 
H30G     0.0     -0.0440     1.4430    ! 
H31G     0.0     -0.0440     1.4430    ! 
H32G     0.0     -0.0440     1.4430    ! 
H33G     0.0     -0.0440     1.4430    ! 
H34G     0.0     -0.0440     1.4430    ! 
H35G     0.0     -0.0440     1.4430    ! 
H36G     0.0     -0.0440     1.4430    ! 
H37G     0.0     -0.0440     1.4430    ! 
H38G     0.0     -0.0440     1.4430    ! 
H39G     0.0     -0.0440     1.4430    ! 
H40G     0.0     -0.0440     1.4430    ! 
C26G     0.0     -0.1050     1.9255    ! 
H41G     0.0     -0.0440     1.4430    ! 
H42G     0.0     -0.0440     1.4430    ! 
C27G     0.0     -0.1050     1.9255    ! 
C28G     0.0     -0.1050     1.9255    ! 
H43G     0.0     -0.0440     1.4430    ! 
H44G     0.0     -0.0440     1.4430    ! 
H45G     0.0     -0.0440     1.4430    ! 
H46G     0.0     -0.0440     1.4430    ! 
H47G     0.0     -0.0440     1.4430    ! 
H48G     0.0     -0.0440     1.4430    ! 
C29G     0.0     -0.1050     1.9255    ! 
H49G     0.0     -0.0440     1.4430    ! 
H50G     0.0     -0.0440     1.4430    ! 
END
