# Supplementary material for: A Systematic Approach: Molecular Dynamics Study and Parametrisation of Gemini Type Cationic Surfactants
Source: Int J Mol Sci. 2021 Oct 10;22(20):10939. doi: 10.3390/ijms222010939 (PMC8536075; doi:10.3390/ijms222010939)
Supplement: Supplementary file 1 [file ijms-22-10939-s001.zip › Force_fields/Alk_5_07/Alk_5_07.pdb]

REMARK original generated coordinate pdb file
ATOM      1  C1G A5B X   1       0.983  -4.560   3.059  1.00  0.00      GEM  C
ATOM      2  C2G A5B X   1       0.597  -3.594   1.935  1.00  0.00      GEM  C
ATOM      3  C3G A5B X   1      -0.192  -4.147  -1.852  1.00  0.00      GEM  C
ATOM      4  N1G A5B X   1       1.144  -3.864   4.359  1.00  0.00      GEM  N
ATOM      5  N2G A5B X   1      -0.528  -3.240  -2.977  1.00  0.00      GEM  N
ATOM      6  C4G A5B X   1      -1.820  -2.884  -3.212  1.00  0.00      GEM  C
ATOM      7  C5G A5B X   1       0.459  -2.709  -3.755  1.00  0.00      GEM  C
ATOM      8  C6G A5B X   1       0.185  -1.832  -4.769  1.00  0.00      GEM  C
ATOM      9  C7G A5B X   1      -1.161  -1.438  -5.042  1.00  0.00      GEM  C
ATOM     10  C8G A5B X   1      -2.170  -2.012  -4.212  1.00  0.00      GEM  C
ATOM     11  H1G A5B X   1      -2.565  -3.342  -2.562  1.00  0.00      GEM  H
ATOM     12  H2G A5B X   1       1.473  -3.030  -3.522  1.00  0.00      GEM  H
ATOM     13  H3G A5B X   1       1.003  -1.438  -5.370  1.00  0.00      GEM  H
ATOM     14  H4G A5B X   1      -3.222  -1.783  -4.358  1.00  0.00      GEM  H
ATOM     15  C9G A5B X   1       0.077  -3.710   5.194  1.00  0.00      GEM  C
ATOM     16 C10G A5B X   1       2.342  -3.323   4.708  1.00  0.00      GEM  C
ATOM     17 C11G A5B X   1       2.518  -2.627   5.878  1.00  0.00      GEM  C
ATOM     18 C12G A5B X   1       1.420  -2.442   6.770  1.00  0.00      GEM  C
ATOM     19 C13G A5B X   1       0.178  -3.027   6.376  1.00  0.00      GEM  C
ATOM     20  H5G A5B X   1      -0.856  -4.166   4.865  1.00  0.00      GEM  H
ATOM     21  H6G A5B X   1       3.159  -3.482   4.005  1.00  0.00      GEM  H
ATOM     22  H7G A5B X   1       3.506  -2.233   6.105  1.00  0.00      GEM  H
ATOM     23  H8G A5B X   1      -0.699  -2.932   7.016  1.00  0.00      GEM  H
ATOM     24  N3G A5B X   1       1.511  -1.757   7.919  1.00  0.00      GEM  N
ATOM     25  N4G A5B X   1      -1.425  -0.569  -6.028  1.00  0.00      GEM  N
ATOM     26  H9G A5B X   1       0.662  -1.718   8.508  1.00  0.00      GEM  H
ATOM     27 H10G A5B X   1      -0.623  -0.245  -6.594  1.00  0.00      GEM  H
ATOM     28 C14G A5B X   1       2.718  -1.131   8.462  1.00  0.00      GEM  C
ATOM     29 C15G A5B X   1       3.588  -2.098   9.281  1.00  0.00      GEM  C
ATOM     30 C16G A5B X   1       4.831  -1.406   9.857  1.00  0.00      GEM  C
ATOM     31 C17G A5B X   1       5.714  -2.344  10.693  1.00  0.00      GEM  C
ATOM     32 C18G A5B X   1       6.958  -1.656  11.273  1.00  0.00      GEM  C
ATOM     33 C19G A5B X   1       7.844  -2.590  12.108  1.00  0.00      GEM  C
ATOM     34 C20G A5B X   1      -2.754  -0.114  -6.445  1.00  0.00      GEM  C
ATOM     35 C21G A5B X   1      -3.440  -1.069  -7.434  1.00  0.00      GEM  C
ATOM     36 C22G A5B X   1      -4.824  -0.562  -7.860  1.00  0.00      GEM  C
ATOM     37 C23G A5B X   1      -5.527  -1.491  -8.861  1.00  0.00      GEM  C
ATOM     38 C24G A5B X   1      -6.917  -0.995  -9.284  1.00  0.00      GEM  C
ATOM     39 C25G A5B X   1      -7.621  -1.922 -10.285  1.00  0.00      GEM  C
ATOM     40 H11G A5B X   1       0.210  -5.333   3.201  1.00  0.00      GEM  H
ATOM     41 H12G A5B X   1       1.941  -5.063   2.840  1.00  0.00      GEM  H
ATOM     42 H13G A5B X   1      -0.333  -3.070   2.210  1.00  0.00      GEM  H
ATOM     43 H14G A5B X   1       1.383  -2.829   1.827  1.00  0.00      GEM  H
ATOM     44 H15G A5B X   1       0.713  -4.704  -2.148  1.00  0.00      GEM  H
ATOM     45 H16G A5B X   1      -1.025  -4.864  -1.755  1.00  0.00      GEM  H
ATOM     46 H17G A5B X   1       3.299  -0.695   7.631  1.00  0.00      GEM  H
ATOM     47 H18G A5B X   1       2.378  -0.297   9.098  1.00  0.00      GEM  H
ATOM     48 H19G A5B X   1       2.981  -2.518  10.099  1.00  0.00      GEM  H
ATOM     49 H20G A5B X   1       3.895  -2.942   8.643  1.00  0.00      GEM  H
ATOM     50 H21G A5B X   1       4.517  -0.554  10.480  1.00  0.00      GEM  H
ATOM     51 H22G A5B X   1       5.428  -0.983   9.034  1.00  0.00      GEM  H
ATOM     52 H23G A5B X   1       5.117  -2.766  11.515  1.00  0.00      GEM  H
ATOM     53 H24G A5B X   1       6.029  -3.196  10.070  1.00  0.00      GEM  H
ATOM     54 H25G A5B X   1       7.555  -1.231  10.450  1.00  0.00      GEM  H
ATOM     55 H26G A5B X   1       6.644  -0.804  11.896  1.00  0.00      GEM  H
ATOM     56 H27G A5B X   1       7.248  -3.015  12.930  1.00  0.00      GEM  H
ATOM     57 H28G A5B X   1       8.161  -3.441  11.485  1.00  0.00      GEM  H
ATOM     58 H29G A5B X   1      -2.613   0.876  -6.910  1.00  0.00      GEM  H
ATOM     59 H30G A5B X   1      -3.380   0.031  -5.547  1.00  0.00      GEM  H
ATOM     60 H31G A5B X   1      -2.796  -1.187  -8.321  1.00  0.00      GEM  H
ATOM     61 H32G A5B X   1      -3.535  -2.065  -6.973  1.00  0.00      GEM  H
ATOM     62 H33G A5B X   1      -5.459  -0.443  -6.968  1.00  0.00      GEM  H
ATOM     63 H34G A5B X   1      -4.725   0.441  -8.304  1.00  0.00      GEM  H
ATOM     64 H35G A5B X   1      -4.894  -1.604  -9.755  1.00  0.00      GEM  H
ATOM     65 H36G A5B X   1      -5.619  -2.495  -8.419  1.00  0.00      GEM  H
ATOM     66 H37G A5B X   1      -7.550  -0.883  -8.390  1.00  0.00      GEM  H
ATOM     67 H38G A5B X   1      -6.826   0.010  -9.725  1.00  0.00      GEM  H
ATOM     68 H39G A5B X   1      -7.711  -2.927  -9.846  1.00  0.00      GEM  H
ATOM     69 H40G A5B X   1      -6.990  -2.033 -11.180  1.00  0.00      GEM  H
ATOM     70 C26G A5B X   1       0.033  -3.382  -0.544  1.00  0.00      GEM  C
ATOM     71 H41G A5B X   1      -0.883  -2.824  -0.288  1.00  0.00      GEM  H
ATOM     72 H42G A5B X   1       0.837  -2.642  -0.689  1.00  0.00      GEM  H
ATOM     73 C27G A5B X   1      -9.010  -1.421 -10.701  1.00  0.00      GEM  C
ATOM     74 C28G A5B X   1       9.083  -1.893  12.685  1.00  0.00      GEM  C
ATOM     75 H43G A5B X   1      -8.949  -0.432 -11.174  1.00  0.00      GEM  H
ATOM     76 H44G A5B X   1      -9.675  -1.333  -9.831  1.00  0.00      GEM  H
ATOM     77 H45G A5B X   1      -9.485  -2.105 -11.416  1.00  0.00      GEM  H
ATOM     78 H46G A5B X   1       9.717  -1.486  11.886  1.00  0.00      GEM  H
ATOM     79 H47G A5B X   1       8.798  -1.059  13.340  1.00  0.00      GEM  H
ATOM     80 H48G A5B X   1       9.695  -2.587  13.275  1.00  0.00      GEM  H
ATOM     81 C29G A5B X   1       0.401  -4.332   0.603  1.00  0.00      GEM  C
ATOM     82 H49G A5B X   1      -0.388  -5.090   0.719  1.00  0.00      GEM  H
ATOM     83 H50G A5B X   1       1.323  -4.875   0.346  1.00  0.00      GEM  H
END
