# Supplementary material for: A Systematic Approach: Molecular Dynamics Study and Parametrisation of Gemini Type Cationic Surfactants
Source: Int J Mol Sci. 2021 Oct 10;22(20):10939. doi: 10.3390/ijms222010939 (PMC8536075; doi:10.3390/ijms222010939)
Supplement: Supplementary file 1 [file ijms-22-10939-s001.zip › Force_fields/Alk_5_07/Alk_5_07.psf]

PSF

       4 !NTITLE
 REMARKS original generated structure x-plor psf file
 REMARKS topology D:/Dokumenty/do_VMD/FF/Batch5_OK/Alk_5_07.top 
 REMARKS topology D:/Dokumenty/do_VMD/top_all36_lipid.rtf 
 REMARKS segment GEM { first NONE; last NONE; auto none  }

      83 !NATOM
       1 GEM  1    A5B  C1G  C1G   -0.323000       12.0110           0
       2 GEM  1    A5B  C2G  C2G    0.055000       12.0110           0
       3 GEM  1    A5B  C3G  C3G   -0.312000       12.0110           0
       4 GEM  1    A5B  N1G  N1G    0.292000       14.0070           0
       5 GEM  1    A5B  N2G  N2G    0.274000       14.0070           0
       6 GEM  1    A5B  C4G  C4G   -0.171000       12.0110           0
       7 GEM  1    A5B  C5G  C5G   -0.063000       12.0110           0
       8 GEM  1    A5B  C6G  C6G   -0.464000       12.0110           0
       9 GEM  1    A5B  C7G  C7G    0.631000       12.0110           0
      10 GEM  1    A5B  C8G  C8G   -0.335000       12.0110           0
      11 GEM  1    A5B  H1G  H1G    0.238000        1.0080           0
      12 GEM  1    A5B  H2G  H2G    0.229000        1.0080           0
      13 GEM  1    A5B  H3G  H3G    0.231000        1.0080           0
      14 GEM  1    A5B  H4G  H4G    0.254000        1.0080           0
      15 GEM  1    A5B  C9G  C9G   -0.073000       12.0110           0
      16 GEM  1    A5B  C10G C10G  -0.194000       12.0110           0
      17 GEM  1    A5B  C11G C11G  -0.317000       12.0110           0
      18 GEM  1    A5B  C12G C12G   0.636000       12.0110           0
      19 GEM  1    A5B  C13G C13G  -0.450000       12.0110           0
      20 GEM  1    A5B  H5G  H5G    0.230000        1.0080           0
      21 GEM  1    A5B  H6G  H6G    0.243000        1.0080           0
      22 GEM  1    A5B  H7G  H7G    0.245000        1.0080           0
      23 GEM  1    A5B  H8G  H8G    0.229000        1.0080           0
      24 GEM  1    A5B  N3G  N3G   -0.726000       14.0070           0
      25 GEM  1    A5B  N4G  N4G   -0.668000       14.0070           0
      26 GEM  1    A5B  H9G  H9G    0.470000        1.0080           0
      27 GEM  1    A5B  H10G H10G   0.457000        1.0080           0
      28 GEM  1    A5B  C14G C14G   0.093000       12.0110           0
      29 GEM  1    A5B  C15G C15G   0.031000       12.0110           0
      30 GEM  1    A5B  C16G C16G   0.084000       12.0110           0
      31 GEM  1    A5B  C17G C17G   0.072000       12.0110           0
      32 GEM  1    A5B  C18G C18G   0.032000       12.0110           0
      33 GEM  1    A5B  C19G C19G   0.253000       12.0110           0
      34 GEM  1    A5B  C20G C20G   0.022000       12.0110           0
      35 GEM  1    A5B  C21G C21G   0.024000       12.0110           0
      36 GEM  1    A5B  C22G C22G   0.064000       12.0110           0
      37 GEM  1    A5B  C23G C23G   0.031000       12.0110           0
      38 GEM  1    A5B  C24G C24G  -0.004000       12.0110           0
      39 GEM  1    A5B  C25G C25G   0.236000       12.0110           0
      40 GEM  1    A5B  H11G H11G   0.136000        1.0080           0
      41 GEM  1    A5B  H12G H12G   0.154000        1.0080           0
      42 GEM  1    A5B  H13G H13G   0.013000        1.0080           0
      43 GEM  1    A5B  H14G H14G   0.020000        1.0080           0
      44 GEM  1    A5B  H15G H15G   0.135000        1.0080           0
      45 GEM  1    A5B  H16G H16G   0.149000        1.0080           0
      46 GEM  1    A5B  H17G H17G   0.052000        1.0080           0
      47 GEM  1    A5B  H18G H18G   0.097000        1.0080           0
      48 GEM  1    A5B  H19G H19G   0.022000        1.0080           0
      49 GEM  1    A5B  H20G H20G  -0.011000        1.0080           0
      50 GEM  1    A5B  H21G H21G  -0.042000        1.0080           0
      51 GEM  1    A5B  H22G H22G  -0.029000        1.0080           0
      52 GEM  1    A5B  H23G H23G  -0.042000        1.0080           0
      53 GEM  1    A5B  H24G H24G  -0.036000        1.0080           0
      54 GEM  1    A5B  H25G H25G  -0.027000        1.0080           0
      55 GEM  1    A5B  H26G H26G  -0.021000        1.0080           0
      56 GEM  1    A5B  H27G H27G  -0.057000        1.0080           0
      57 GEM  1    A5B  H28G H28G  -0.059000        1.0080           0
      58 GEM  1    A5B  H29G H29G   0.115000        1.0080           0
      59 GEM  1    A5B  H30G H30G   0.064000        1.0080           0
      60 GEM  1    A5B  H31G H31G   0.029000        1.0080           0
      61 GEM  1    A5B  H32G H32G  -0.005000        1.0080           0
      62 GEM  1    A5B  H33G H33G  -0.014000        1.0080           0
      63 GEM  1    A5B  H34G H34G  -0.030000        1.0080           0
      64 GEM  1    A5B  H35G H35G  -0.025000        1.0080           0
      65 GEM  1    A5B  H36G H36G  -0.018000        1.0080           0
      66 GEM  1    A5B  H37G H37G  -0.011000        1.0080           0
      67 GEM  1    A5B  H38G H38G  -0.008000        1.0080           0
      68 GEM  1    A5B  H39G H39G  -0.052000        1.0080           0
      69 GEM  1    A5B  H40G H40G  -0.047000        1.0080           0
      70 GEM  1    A5B  C26G C26G   0.059000       12.0110           0
      71 GEM  1    A5B  H41G H41G   0.019000        1.0080           0
      72 GEM  1    A5B  H42G H42G   0.012000        1.0080           0
      73 GEM  1    A5B  C27G C27G  -0.267000       12.0110           0
      74 GEM  1    A5B  C28G C28G  -0.270000       12.0110           0
      75 GEM  1    A5B  H43G H43G   0.051000        1.0080           0
      76 GEM  1    A5B  H44G H44G   0.052000        1.0080           0
      77 GEM  1    A5B  H45G H45G   0.057000        1.0080           0
      78 GEM  1    A5B  H46G H46G   0.051000        1.0080           0
      79 GEM  1    A5B  H47G H47G   0.049000        1.0080           0
      80 GEM  1    A5B  H48G H48G   0.057000        1.0080           0
      81 GEM  1    A5B  C29G C29G   0.095000       12.0110           0
      82 GEM  1    A5B  H49G H49G   0.012000        1.0080           0
      83 GEM  1    A5B  H50G H50G   0.010000        1.0080           0

      84 !NBOND: bonds
       1       2       1       4       1      40       1      41
       2      42       2      43       2      81       3       5
       3      44       3      45       3      70       4      15
       4      16       5       6       5       7       6      10
       6      11       7       8       7      12       8       9
       8      13       9      10       9      25      10      14
      15      19      15      20      16      17      16      21
      17      18      17      22      18      19      18      24
      19      23      24      26      24      28      25      27
      25      34      28      29      28      46      28      47
      29      30      29      48      29      49      30      31
      30      50      30      51      31      32      31      52
      31      53      32      33      32      54      32      55
      33      56      33      57      33      74      34      35
      34      58      34      59      35      36      35      60
      35      61      36      37      36      62      36      63
      37      38      37      64      37      65      38      39
      38      66      38      67      39      68      39      69
      39      73      70      71      70      72      70      81
      73      75      73      76      73      77      74      78
      74      79      74      80      81      82      81      83

     156 !NTHETA: angles
       1       2      42       1       2      43       1       2      81
       1       4      15       1       4      16       2       1       4
       2       1      40       2       1      41       2      81      70
       2      81      82       2      81      83       3       5       6
       3       5       7       3      70      71       3      70      72
       3      70      81       4       1      40       4       1      41
       4      15      19       4      15      20       4      16      17
       4      16      21       5       3      44       5       3      45
       5       3      70       5       6      10       5       6      11
       5       7       8       5       7      12       6       5       7
       6      10       9       6      10      14       7       8       9
       7       8      13       8       7      12       8       9      10
       8       9      25       9       8      13       9      10      14
       9      25      27       9      25      34      10       6      11
      10       9      25      15       4      16      15      19      18
      15      19      23      16      17      18      16      17      22
      17      16      21      17      18      19      17      18      24
      18      17      22      18      19      23      18      24      26
      18      24      28      19      15      20      19      18      24
      24      28      29      24      28      46      24      28      47
      25      34      35      25      34      58      25      34      59
      26      24      28      27      25      34      28      29      30
      28      29      48      28      29      49      29      28      46
      29      28      47      29      30      31      29      30      50
      29      30      51      30      29      48      30      29      49
      30      31      32      30      31      52      30      31      53
      31      30      50      31      30      51      31      32      33
      31      32      54      31      32      55      32      31      52
      32      31      53      32      33      56      32      33      57
      32      33      74      33      32      54      33      32      55
      33      74      78      33      74      79      33      74      80
      34      35      36      34      35      60      34      35      61
      35      34      58      35      34      59      35      36      37
      35      36      62      35      36      63      36      35      60
      36      35      61      36      37      38      36      37      64
      36      37      65      37      36      62      37      36      63
      37      38      39      37      38      66      37      38      67
      38      37      64      38      37      65      38      39      68
      38      39      69      38      39      73      39      38      66
      39      38      67      39      73      75      39      73      76
      39      73      77      40       1      41      42       2      43
      42       2      81      43       2      81      44       3      45
      44       3      70      45       3      70      46      28      47
      48      29      49      50      30      51      52      31      53
      54      32      55      56      33      57      56      33      74
      57      33      74      58      34      59      60      35      61
      62      36      63      64      37      65      66      38      67
      68      39      69      68      39      73      69      39      73
      70      81      82      70      81      83      71      70      72
      71      70      81      72      70      81      75      73      76
      75      73      77      76      73      77      78      74      79
      78      74      80      79      74      80      82      81      83

     224 !NPHI: dihedrals
       1       2      81      70       1       2      81      82
       1       2      81      83       1       4      15      19
       1       4      15      20       1       4      16      17
       1       4      16      21       2       1       4      15
       2       1       4      16       3       5       6      10
       3       5       6      11       3       5       7       8
       3       5       7      12       3      70      81       2
       3      70      81      82       3      70      81      83
       4       1       2      42       4       1       2      43
       4       1       2      81       4      15      19      18
       4      15      19      23       4      16      17      18
       4      16      17      22       5       3      70      71
       5       3      70      72       5       3      70      81
       5       6      10       9       5       6      10      14
       5       7       8       9       5       7       8      13
       6       5       7       8       6       5       7      12
       7       5       6      10       7       5       6      11
       7       8       9      10       7       8       9      25
       8       9      10       6       8       9      10      14
       8       9      25      27       8       9      25      34
       9      25      34      35       9      25      34      58
       9      25      34      59      10       9      25      27
      10       9      25      34      11       6      10       9
      11       6      10      14      12       7       8       9
      12       7       8      13      13       8       9      10
      13       8       9      25      15       4      16      17
      15       4      16      21      16       4      15      19
      16       4      15      20      16      17      18      19
      16      17      18      24      17      18      19      15
      17      18      19      23      17      18      24      26
      17      18      24      28      18      24      28      29
      18      24      28      46      18      24      28      47
      19      18      24      26      19      18      24      28
      20      15      19      18      20      15      19      23
      21      16      17      18      21      16      17      22
      22      17      18      19      22      17      18      24
      24      18      19      15      24      18      19      23
      24      28      29      30      24      28      29      48
      24      28      29      49      25       9      10       6
      25       9      10      14      25      34      35      36
      25      34      35      60      25      34      35      61
      26      24      28      29      26      24      28      46
      26      24      28      47      27      25      34      35
      27      25      34      58      27      25      34      59
      28      29      30      31      28      29      30      50
      28      29      30      51      29      30      31      32
      29      30      31      52      29      30      31      53
      30      31      32      33      30      31      32      54
      30      31      32      55      31      32      33      56
      31      32      33      57      31      32      33      74
      32      33      74      78      32      33      74      79
      32      33      74      80      34      35      36      37
      34      35      36      62      34      35      36      63
      35      36      37      38      35      36      37      64
      35      36      37      65      36      37      38      39
      36      37      38      66      36      37      38      67
      37      38      39      68      37      38      39      69
      37      38      39      73      38      39      73      75
      38      39      73      76      38      39      73      77
      40       1       2      42      40       1       2      43
      40       1       2      81      40       1       4      15
      40       1       4      16      41       1       2      42
      41       1       2      43      41       1       2      81
      41       1       4      15      41       1       4      16
      42       2      81      70      42       2      81      82
      42       2      81      83      43       2      81      70
      43       2      81      82      43       2      81      83
      44       3       5       6      44       3       5       7
      44       3      70      71      44       3      70      72
      44       3      70      81      45       3       5       6
      45       3       5       7      45       3      70      71
      45       3      70      72      45       3      70      81
      46      28      29      30      46      28      29      48
      46      28      29      49      47      28      29      30
      47      28      29      48      47      28      29      49
      48      29      30      31      48      29      30      50
      48      29      30      51      49      29      30      31
      49      29      30      50      49      29      30      51
      50      30      31      32      50      30      31      52
      50      30      31      53      51      30      31      32
      51      30      31      52      51      30      31      53
      52      31      32      33      52      31      32      54
      52      31      32      55      53      31      32      33
      53      31      32      54      53      31      32      55
      54      32      33      56      54      32      33      57
      54      32      33      74      55      32      33      56
      55      32      33      57      55      32      33      74
      56      33      74      78      56      33      74      79
      56      33      74      80      57      33      74      78
      57      33      74      79      57      33      74      80
      58      34      35      36      58      34      35      60
      58      34      35      61      59      34      35      36
      59      34      35      60      59      34      35      61
      60      35      36      37      60      35      36      62
      60      35      36      63      61      35      36      37
      61      35      36      62      61      35      36      63
      62      36      37      38      62      36      37      64
      62      36      37      65      63      36      37      38
      63      36      37      64      63      36      37      65
      64      37      38      39      64      37      38      66
      64      37      38      67      65      37      38      39
      65      37      38      66      65      37      38      67
      66      38      39      68      66      38      39      69
      66      38      39      73      67      38      39      68
      67      38      39      69      67      38      39      73
      68      39      73      75      68      39      73      76
      68      39      73      77      69      39      73      75
      69      39      73      76      69      39      73      77
      70       3       5       6      70       3       5       7
      71      70      81       2      71      70      81      82
      71      70      81      83      72      70      81       2
      72      70      81      82      72      70      81      83

       0 !NIMPHI: impropers


       0 !NDON: donors


       0 !NACC: acceptors


       0 !NNB

       0       0       0       0       0       0       0       0
       0       0       0       0       0       0       0       0
       0       0       0       0       0       0       0       0
       0       0       0       0       0       0       0       0
       0       0       0       0       0       0       0       0
       0       0       0       0       0       0       0       0
       0       0       0       0       0       0       0       0
       0       0       0       0       0       0       0       0
       0       0       0       0       0       0       0       0
       0       0       0       0       0       0       0       0
       0       0       0

       1       0 !NGRP
       0       0       0
