# Supplementary material for: A Systematic Approach: Molecular Dynamics Study and Parametrisation of Gemini Type Cationic Surfactants
Source: Int J Mol Sci. 2021 Oct 10;22(20):10939. doi: 10.3390/ijms222010939 (PMC8536075; doi:10.3390/ijms222010939)
Supplement: Supplementary file 1 [file ijms-22-10939-s001.zip › Force_fields/Alk_5_08c/Alk_5_08c.par]

!>>>>>> Combined CHARMM All-Hydrogen Parameter File for <<<<<<<<<
!>>>>>>>>> CHARMM22 Proteins and CHARMM27 Lipids <<<<<<<<<<
!from
!>>>> CHARMM22 All-Hydrogen Parameter File for Proteins <<<<<<<<<<
!>>>>>>>>>>>>>>>>>>>>>> August 1999 <<<<<<<<<<<<<<<<<<<<<<<<<<<<<
!>>>>>>> Direct comments to Alexander D. MacKerell Jr. <<<<<<<<<
!>>>>>> 410-706-7442 or email: alex,mmiris.ab.umd.edu  <<<<<<<<<
!and !  \\\ CHARMM27 All-Hydrogen Lipid Parameter File ///////
!  \\\\\\\\\ Developmental /////////////////////////
!              Alexander D. MacKerell Jr.
!                     August 1999
! All comments to ADM jr.  email:alex,mmiris.ab.umd.edu
!              telephone: 410-706-7442
!


! +++++++++++++++++++++++++++++++++++++++++++++++++++++++++++++++++++++++++++++
! + Residue topologies/parameters generated by PARATOOL.                      +
! +                                                                           +
! + PARATOOL is an interactive tool for generation of force field parameters. +
! + and can be obtained free of charge from                                   +
! + http://bioinf.charite.de/biophys/paratool                                 +
! +                                                                           +
! + Author:                                                                   +
! + Jan Saam                                                                  +
! + Institute of Biochemistry                                                 +
! + Charite Berlin                                                            +
! + Germany                                                                   +
! + saam@charite.de                                                           +
! +                                                                           +
! + CITATION:                                                                 +
! + If you use PARATOOL or topologies/parameters generated by this program,   +
! + please cite the following work:                                           +
! + Saam, et al. (2006), ...                                                  +
! +++++++++++++++++++++++++++++++++++++++++++++++++++++++++++++++++++++++++++++


! Parameters for components AB2
! To be used in combination with:
! [DEFAULTDIR]/par_all27_prot_lipid_na.inp


BONDS
!
!V(bond) = Kb(b - b0)**2
!
!Kb: kcal/mole/A**2
!b0: A
!
!atom type   Kb         b0
!

C1G  C2G     285.084    1.5323
C1G  N1G     302.191    1.4838
C1G  H11G    313.595    1.1029
C1G  H12G    313.391    1.1030
C2G  H13G    326.455    1.1020
C2G  H14G    326.496    1.1020
C2G  C31G    287.018    1.5349
C3G  C4G     284.921    1.5321
C3G  H15G    326.458    1.1020
C3G  H16G    326.551    1.1020
C3G  C31G    287.178    1.5349
C4G  N2G     301.649    1.4837
C4G  H17G    313.841    1.1028
C4G  H18G    313.237    1.1031
N1G  C10G    410.418    1.3647
N1G  C11G    421.803    1.3598
N2G  C5G     421.775    1.3595
N2G  C6G     411.623    1.3648
C5G  C9G     463.205    1.3727
C5G  H1G     360.326    1.0894
C6G  C7G     473.409    1.3684
C6G  H2G     360.642    1.0892
C7G  C8G     361.601    1.4281
C7G  H3G     358.118    1.0899
C8G  C9G     365.344    1.4265
C8G  N3G     543.490    1.3387
C9G  H4G     365.217    1.0871
N3G  H10G    361.118    1.0349
N3G  C23G    325.523    1.4667
C10G C14G    473.493    1.3684
C10G H5G     360.683    1.0892
C11G C12G    462.922    1.3728
C11G H6G     360.257    1.0894
C12G C13G    365.978    1.4266
C12G H7G     365.173    1.0872
C13G C14G    362.273    1.4281
C13G N4G     544.219    1.3385
C14G H8G     358.121    1.0899
N4G  H9G     360.972    1.0349
N4G  C15G    326.316    1.4665
C15G C16G    294.687    1.5290
C15G H19G    304.617    1.1066
C15G H20G    304.627    1.1066
C16G C17G    287.536    1.5345
C16G H21G    325.102    1.1026
C16G H22G    325.120    1.1026
C17G C18G    286.363    1.5352
C17G H23G    334.044    1.1009
C17G H24G    334.023    1.1009
C18G C19G    285.772    1.5352
C18G H25G    333.319    1.1011
C18G H26G    333.358    1.1011
C19G C20G    285.632    1.5351
C19G H27G    332.760    1.1014
C19G H28G    332.738    1.1014
C20G C21G    285.769    1.5352
C20G H29G    332.380    1.1015
C20G H30G    332.426    1.1015
C21G C22G    290.324    1.5339
C21G H31G    334.425    1.1006
C21G H32G    334.400    1.1006
C22G H33G    343.481    1.0983
C22G H34G    343.451    1.0983
C22G H35G    345.400    1.0975
C23G C24G    293.894    1.5290
C23G H36G    304.508    1.1066
C23G H37G    304.617    1.1066
C24G C25G    287.523    1.5346
C24G H38G    325.113    1.1026
C24G H39G    325.100    1.1026
C25G C26G    286.223    1.5352
C25G H40G    333.970    1.1009
C25G H41G    334.016    1.1009
C26G C27G    285.725    1.5352
C26G H42G    333.315    1.1011
C26G H43G    333.319    1.1011
C27G C28G    285.548    1.5351
C27G H44G    332.707    1.1014
C27G H45G    332.722    1.1014
C28G C29G    285.739    1.5352
C28G H46G    332.363    1.1015
C28G H47G    332.378    1.1015
C29G C30G    290.289    1.5339
C29G H48G    334.384    1.1006
C29G H49G    334.405    1.1006
C30G H50G    343.451    1.0983
C30G H51G    343.449    1.0983
C30G H52G    345.378    1.0975
C31G H53G    335.364    1.1004
C31G H54G    335.440    1.1004


ANGLES
!
!V(angle) = Ktheta(Theta - Theta0)**2
!
!V(Urey-Bradley) = Kub(S - S0)**2
!
!Ktheta: kcal/mole/rad**2
!Theta0: degrees
!Kub: kcal/mole/A**2 (Urey-Bradley)
!S0: A
!
!atom types        Ktheta    Theta0    Kub      S0
!

C2G  C1G  N1G      44.433    111.99
C2G  C1G  H11G     15.544    111.13
C2G  C1G  H12G     15.641    111.15
N1G  C1G  H11G     17.523    107.02
N1G  C1G  H12G     17.470    106.99
H11G C1G  H12G      6.173    108.36
C1G  C2G  H13G     13.855    109.27
C1G  C2G  H14G     13.931    109.20
C1G  C2G  C31G     38.127    111.42
H13G C2G  H14G      5.338    107.27
H13G C2G  C31G     13.519    109.78
H14G C2G  C31G     13.464    109.81
C4G  C3G  H15G     13.891    109.27
C4G  C3G  H16G     13.778    109.24
C4G  C3G  C31G     37.921    111.37
H15G C3G  H16G      5.335    107.27
H15G C3G  C31G     13.483    109.79
H16G C3G  C31G     13.519    109.80
C3G  C4G  N2G      44.398    112.02
C3G  C4G  H17G     15.585    111.14
C3G  C4G  H18G     15.458    111.11
N2G  C4G  H17G     17.524    106.97
N2G  C4G  H18G     17.584    107.03
H17G C4G  H18G      6.166    108.36
C1G  N1G  C10G     38.318    120.27
C1G  N1G  C11G     38.353    120.46
C10G N1G  C11G     26.672    119.21
C4G  N2G  C5G      38.744    120.47
C4G  N2G  C6G      38.305    120.27
C5G  N2G  C6G      26.673    119.20
N2G  C5G  C9G      25.788    122.21
N2G  C5G  H1G      27.397    115.86
C9G  C5G  H1G      24.690    121.93
N2G  C6G  C7G      25.718    121.83
N2G  C6G  H2G      27.260    115.90
C7G  C6G  H2G      24.515    122.27
C6G  C7G  C8G      24.636    120.33
C6G  C7G  H3G      23.662    119.43
C8G  C7G  H3G      23.569    120.24
C7G  C8G  C9G      24.905    116.50
C7G  C8G  N3G      42.188    120.91
C9G  C8G  N3G      44.264    122.59
C5G  C9G  C8G      24.284    119.92
C5G  C9G  H4G      24.180    118.75
C8G  C9G  H4G      23.788    121.33
C8G  N3G  H10G     30.909    117.54
C8G  N3G  C23G     40.017    124.86
H10G N3G  C23G     29.613    117.60
N1G  C10G C14G     25.639    121.83
N1G  C10G H5G      27.249    115.90
C14G C10G H5G      24.532    122.26
N1G  C11G C12G     25.793    122.20
N1G  C11G H6G      27.387    115.86
C12G C11G H6G      24.660    121.94
C11G C12G C13G     24.282    119.91
C11G C12G H7G      24.144    118.78
C13G C12G H7G      23.776    121.31
C12G C13G C14G     24.867    116.52
C12G C13G N4G      44.378    122.65
C14G C13G N4G      42.549    120.83
C10G C14G C13G     24.574    120.32
C10G C14G H8G      23.650    119.44
C13G C14G H8G      23.558    120.24
C13G N4G  H9G      30.802    117.47
C13G N4G  C15G     39.104    125.04
H9G  N4G  C15G     29.214    117.49
N4G  C15G C16G     45.297    110.52
N4G  C15G H19G     16.571    109.11
N4G  C15G H20G     16.549    109.10
C16G C15G H19G     16.005    110.23
C16G C15G H20G     16.012    110.21
H19G C15G H20G      6.334    107.61
C15G C16G C17G     37.490    112.14
C15G C16G H21G     13.872    109.20
C15G C16G H22G     13.900    109.19
C17G C16G H21G     13.608    109.57
C17G C16G H22G     13.586    109.58
H21G C16G H22G      5.294    107.02
C16G C17G C18G     37.760    113.12
C16G C17G H23G     14.071    109.33
C16G C17G H24G     14.066    109.34
C18G C17G H23G     14.027    109.22
C18G C17G H24G     14.017    109.23
H23G C17G H24G      5.281    106.39
C17G C18G C19G     37.753    113.42
C17G C18G H25G     14.083    109.20
C17G C18G H26G     14.100    109.21
C19G C18G H25G     14.036    109.23
C19G C18G H26G     14.044    109.24
H25G C18G H26G      5.259    106.30
C18G C19G C20G     37.490    113.56
C18G C19G H27G     14.063    109.19
C18G C19G H28G     14.058    109.20
C20G C19G H27G     14.047    109.19
C20G C19G H28G     14.039    109.19
H27G C19G H28G      5.243    106.25
C19G C20G C21G     37.457    113.61
C19G C20G H29G     14.025    109.25
C19G C20G H30G     14.038    109.25
C21G C20G H29G     14.066    109.12
C21G C20G H30G     14.071    109.12
H29G C20G H30G      5.238    106.22
C20G C21G C22G     37.737    113.25
C20G C21G H31G     14.047    109.18
C20G C21G H32G     14.042    109.18
C22G C21G H31G     14.014    109.38
C22G C21G H32G     14.010    109.38
H31G C21G H32G      5.273    106.24
C21G C22G H33G     29.761    111.12
C21G C22G H34G     29.756    111.12
C21G C22G H35G     29.211    111.43
H33G C22G H34G     15.035    107.58
H33G C22G H35G     15.045    107.71
H34G C22G H35G     15.043    107.71
N3G  C23G C24G     45.333    110.66
N3G  C23G H36G     16.597    109.07
N3G  C23G H37G     16.597    109.09
C24G C23G H36G     16.004    110.18
C24G C23G H37G     16.053    110.19
H36G C23G H37G      6.326    107.60
C23G C24G C25G     37.083    112.10
C23G C24G H38G     13.809    109.20
C23G C24G H39G     13.813    109.23
C25G C24G H38G     13.558    109.57
C25G C24G H39G     13.551    109.58
H38G C24G H39G      5.288    107.03
C24G C25G C26G     37.167    113.14
C24G C25G H40G     14.002    109.31
C24G C25G H41G     14.019    109.34
C26G C25G H40G     13.966    109.21
C26G C25G H41G     13.959    109.23
H40G C25G H41G      5.264    106.38
C25G C26G C27G     37.112    113.41
C25G C26G H42G     14.003    109.20
C25G C26G H43G     14.007    109.22
C27G C26G H42G     13.972    109.23
C27G C26G H43G     13.979    109.24
H42G C26G H43G      5.244    106.30
C26G C27G C28G     36.992    113.58
C26G C27G H44G     13.999    109.19
C26G C27G H45G     14.015    109.20
C28G C27G H44G     14.002    109.18
C28G C27G H45G     13.989    109.19
H44G C27G H45G      5.229    106.25
C27G C28G C29G     37.110    113.61
C27G C28G H46G     13.982    109.24
C27G C28G H47G     13.986    109.26
C29G C28G H46G     14.024    109.12
C29G C28G H47G     14.033    109.12
H46G C28G H47G      5.230    106.22
C28G C29G C30G     37.631    113.25
C28G C29G H48G     14.028    109.17
C28G C29G H49G     14.029    109.18
C30G C29G H48G     14.000    109.38
C30G C29G H49G     13.999    109.38
H48G C29G H49G      5.270    106.24
C29G C30G H50G     29.753    111.12
C29G C30G H51G     29.755    111.12
C29G C30G H52G     29.208    111.43
H50G C30G H51G     15.035    107.59
H50G C30G H52G     15.043    107.70
H51G C30G H52G     15.041    107.71
C2G  C31G C3G      38.472    112.39
C2G  C31G H53G     14.090    109.44
C2G  C31G H54G     14.006    109.41
C3G  C31G H53G     14.046    109.40
C3G  C31G H54G     14.119    109.45
H53G C31G H54G      5.348    106.59


DIHEDRALS
!
!V(dihedral) = Kchi(1 + cos(n(chi) - delta))
!
!Kchi: kcal/mole
!n: multiplicity
!delta: degrees
!
!atom types             Kchi     n    delta
!

N1G  C1G  C2G  H13G     0.5223   3      0.00
N1G  C1G  C2G  H14G     0.5222   3      0.00
N1G  C1G  C2G  C31G     0.5163   3      0.00
H11G C1G  C2G  H13G     0.5067   3      0.00
H11G C1G  C2G  H14G     0.5373   3      0.00
H11G C1G  C2G  C31G     0.4976   3      0.00
H12G C1G  C2G  H13G     0.5377   3      0.00
H12G C1G  C2G  H14G     0.5065   3      0.00
H12G C1G  C2G  C31G     0.4966   3      0.00
C2G  C1G  N1G  C10G     0.0885   6      0.00
C2G  C1G  N1G  C11G     0.0892   6      0.00
H11G C1G  N1G  C10G     0.1005   6      0.00
H11G C1G  N1G  C11G     0.0973   6      0.00
H12G C1G  N1G  C10G     0.0975   6      0.00
H12G C1G  N1G  C11G     0.1013   6      0.00
C1G  C2G  C31G C3G      0.4693   3      0.00
C1G  C2G  C31G H53G     0.4714   3      0.00
C1G  C2G  C31G H54G     0.4729   3      0.00
H13G C2G  C31G C3G      0.4650   3      0.00
H13G C2G  C31G H53G     0.4793   3      0.00
H13G C2G  C31G H54G     0.5037   3      0.00
H14G C2G  C31G C3G      0.4669   3      0.00
H14G C2G  C31G H53G     0.5039   3      0.00
H14G C2G  C31G H54G     0.4801   3      0.00
H15G C3G  C4G  N2G      0.5281   3      0.00
H15G C3G  C4G  H17G     0.5045   3      0.00
H15G C3G  C4G  H18G     0.5355   3      0.00
H16G C3G  C4G  N2G      0.5283   3      0.00
H16G C3G  C4G  H17G     0.5374   3      0.00
H16G C3G  C4G  H18G     0.5050   3      0.00
C31G C3G  C4G  N2G      0.5324   3      0.00
C31G C3G  C4G  H17G     0.4995   3      0.00
C31G C3G  C4G  H18G     0.5000   3      0.00
C4G  C3G  C31G C2G      0.4533   3      0.00
C4G  C3G  C31G H53G     0.4694   3      0.00
C4G  C3G  C31G H54G     0.4671   3      0.00
H15G C3G  C31G C2G      0.4637   3      0.00
H15G C3G  C31G H53G     0.4809   3      0.00
H15G C3G  C31G H54G     0.5049   3      0.00
H16G C3G  C31G C2G      0.4619   3      0.00
H16G C3G  C31G H53G     0.5044   3      0.00
H16G C3G  C31G H54G     0.4799   3      0.00
C3G  C4G  N2G  C5G      0.0840   6      0.00
C3G  C4G  N2G  C6G      0.0846   6      0.00
H17G C4G  N2G  C5G      0.0969   6      0.00
H17G C4G  N2G  C6G      0.1009   6      0.00
H18G C4G  N2G  C5G      0.0999   6      0.00
H18G C4G  N2G  C6G      0.0972   6    144.54
C1G  N1G  C10G C14G     0.4759   2    180.00
C1G  N1G  C10G H5G      0.4382   2    180.00
C11G N1G  C10G C14G     0.5101   2    180.00
C11G N1G  C10G H5G      0.4585   2    180.00
C1G  N1G  C11G C12G     0.4894   2    180.00
C1G  N1G  C11G H6G      0.4467   2    180.00
C10G N1G  C11G C12G     0.5161   2    180.00
C10G N1G  C11G H6G      0.4675   2    180.00
C4G  N2G  C5G  C9G      0.4703   2    180.00
C4G  N2G  C5G  H1G      0.4422   2    180.00
C6G  N2G  C5G  C9G      0.5099   2    180.00
C6G  N2G  C5G  H1G      0.4675   2    180.00
C4G  N2G  C6G  C7G      0.4594   2    180.00
C4G  N2G  C6G  H2G      0.4339   2    180.00
C5G  N2G  C6G  C7G      0.5050   2    180.00
C5G  N2G  C6G  H2G      0.4586   2    180.00
N2G  C5G  C9G  C8G      0.6056   2    180.00
N2G  C5G  C9G  H4G      0.6236   2    180.00
H1G  C5G  C9G  C8G      0.5961   2    180.00
H1G  C5G  C9G  H4G      0.6462   2    180.00
N2G  C6G  C7G  C8G      0.5998   2    180.00
N2G  C6G  C7G  H3G      0.6311   2    180.00
H2G  C6G  C7G  C8G      0.6038   2    180.00
H2G  C6G  C7G  H3G      0.6519   2    180.00
C6G  C7G  C8G  C9G      0.4344   2    180.00
C6G  C7G  C8G  N3G      0.5150   2    180.00
H3G  C7G  C8G  C9G      0.4646   2    180.00
H3G  C7G  C8G  N3G      0.5773   2    180.00
C7G  C8G  C9G  C5G      0.4343   2    180.00
C7G  C8G  C9G  H4G      0.4697   2    180.00
N3G  C8G  C9G  C5G      0.5243   2    180.00
N3G  C8G  C9G  H4G      0.5628   2    180.00
C7G  C8G  N3G  H10G     0.4987   2    180.00
C7G  C8G  N3G  C23G     0.5624   2    180.00
C9G  C8G  N3G  H10G     0.5751   2    180.00
C9G  C8G  N3G  C23G     0.5078   2    180.00
C8G  N3G  C23G C24G     0.0875   6    180.00
C8G  N3G  C23G H36G     0.1061   6    180.00
C8G  N3G  C23G H37G     0.1065   6    180.00
H10G N3G  C23G C24G     0.0769   6    180.00
H10G N3G  C23G H36G     0.1019   6    180.00
H10G N3G  C23G H37G     0.1020   6    180.00
N1G  C10G C14G C13G     0.6035   2    180.00
N1G  C10G C14G H8G      0.6351   2    180.00
H5G  C10G C14G C13G     0.6093   2    180.00
H5G  C10G C14G H8G      0.6515   2    180.00
N1G  C11G C12G C13G     0.6079   2    180.00
N1G  C11G C12G H7G      0.6292   2    180.00
H6G  C11G C12G C13G     0.6021   2    180.00
H6G  C11G C12G H7G      0.6466   2    180.00
C11G C12G C13G C14G     0.4422   2    180.00
C11G C12G C13G N4G      0.5376   2    180.00
H7G  C12G C13G C14G     0.4703   2    180.00
H7G  C12G C13G N4G      0.5635   2    180.00
C12G C13G C14G C10G     0.4445   2    180.00
C12G C13G C14G H8G      0.4648   2    180.00
N4G  C13G C14G C10G     0.5253   2    180.00
N4G  C13G C14G H8G      0.5790   2    180.00
C12G C13G N4G  H9G      0.5824   2    180.00
C12G C13G N4G  C15G     0.5013   2    180.00
C14G C13G N4G  H9G      0.5017   2    180.00
C14G C13G N4G  C15G     0.5498   2    180.00
C13G N4G  C15G C16G     0.0894   6    180.00
C13G N4G  C15G H19G     0.1063   6    180.00
C13G N4G  C15G H20G     0.1065   6    180.00
H9G  N4G  C15G C16G     0.0785   6    180.00
H9G  N4G  C15G H19G     0.1020   6    180.00
H9G  N4G  C15G H20G     0.1018   6    180.00
N4G  C15G C16G C17G     0.5071   3      0.00
N4G  C15G C16G H21G     0.5162   3      0.00
N4G  C15G C16G H22G     0.5163   3      0.00
H19G C15G C16G C17G     0.4842   3      0.00
H19G C15G C16G H21G     0.5305   3      0.00
H19G C15G C16G H22G     0.4968   3      0.00
H20G C15G C16G C17G     0.4844   3      0.00
H20G C15G C16G H21G     0.4965   3      0.00
H20G C15G C16G H22G     0.5303   3      0.00
C15G C16G C17G C18G     0.4502   3      0.00
C15G C16G C17G H23G     0.4620   3      0.00
C15G C16G C17G H24G     0.4616   3      0.00
H21G C16G C17G C18G     0.4572   3      0.00
H21G C16G C17G H23G     0.4992   3      0.00
H21G C16G C17G H24G     0.4717   3      0.00
H22G C16G C17G C18G     0.4572   3      0.00
H22G C16G C17G H23G     0.4717   3      0.00
H22G C16G C17G H24G     0.4993   3      0.00
C16G C17G C18G C19G     0.4431   3      0.00
C16G C17G C18G H25G     0.4553   3      0.00
C16G C17G C18G H26G     0.4554   3      0.00
H23G C17G C18G C19G     0.4532   3      0.00
H23G C17G C18G H25G     0.4965   3      0.00
H23G C17G C18G H26G     0.4678   3      0.00
H24G C17G C18G C19G     0.4529   3      0.00
H24G C17G C18G H25G     0.4679   3      0.00
H24G C17G C18G H26G     0.4963   3      0.00
C17G C18G C19G C20G     0.4388   3      0.00
C17G C18G C19G H27G     0.4528   3      0.00
C17G C18G C19G H28G     0.4524   3      0.00
H25G C18G C19G C20G     0.4510   3      0.00
H25G C18G C19G H27G     0.4949   3      0.00
H25G C18G C19G H28G     0.4659   3      0.00
H26G C18G C19G C20G     0.4513   3      0.00
H26G C18G C19G H27G     0.4660   3      0.00
H26G C18G C19G H28G     0.4948   3      0.00
C18G C19G C20G C21G     0.4344   3      0.00
C18G C19G C20G H29G     0.4500   3      0.00
C18G C19G C20G H30G     0.4500   3      0.00
H27G C19G C20G C21G     0.4492   3      0.00
H27G C19G C20G H29G     0.4939   3      0.00
H27G C19G C20G H30G     0.4644   3      0.00
H28G C19G C20G C21G     0.4490   3      0.00
H28G C19G C20G H29G     0.4644   3      0.00
H28G C19G C20G H30G     0.4939   3      0.00
C19G C20G C21G C22G     0.4365   3      0.00
C19G C20G C21G H31G     0.4508   3      0.00
C19G C20G C21G H32G     0.4504   3      0.00
H29G C20G C21G C22G     0.4515   3      0.00
H29G C20G C21G H31G     0.4946   3      0.00
H29G C20G C21G H32G     0.4643   3      0.00
H30G C20G C21G C22G     0.4517   3      0.00
H30G C20G C21G H31G     0.4644   3      0.00
H30G C20G C21G H32G     0.4946   3      0.00
C20G C21G C22G H33G     0.4467   3      0.00
C20G C21G C22G H34G     0.4465   3      0.00
C20G C21G C22G H35G     0.4545   3      0.00
H31G C21G C22G H33G     0.4633   3      0.00
H31G C21G C22G H34G     0.4893   3      0.00
H31G C21G C22G H35G     0.4681   3      0.00
H32G C21G C22G H33G     0.4893   3      0.00
H32G C21G C22G H34G     0.4632   3      0.00
H32G C21G C22G H35G     0.4681   3      0.00
N3G  C23G C24G C25G     0.5067   3      0.00
N3G  C23G C24G H38G     0.5164   3      0.00
N3G  C23G C24G H39G     0.5150   3      0.00
H36G C23G C24G C25G     0.4850   3      0.00
H36G C23G C24G H38G     0.5299   3      0.00
H36G C23G C24G H39G     0.4960   3      0.00
H37G C23G C24G C25G     0.4838   3      0.00
H37G C23G C24G H38G     0.4955   3      0.00
H37G C23G C24G H39G     0.5291   3      0.00
C23G C24G C25G C26G     0.4428   3      0.00
C23G C24G C25G H40G     0.4589   3      0.00
C23G C24G C25G H41G     0.4588   3      0.00
H38G C24G C25G C26G     0.4548   3      0.00
H38G C24G C25G H40G     0.4990   3      0.00
H38G C24G C25G H41G     0.4700   3      0.00
H39G C24G C25G C26G     0.4553   3      0.00
H39G C24G C25G H40G     0.4701   3      0.00
H39G C24G C25G H41G     0.4989   3      0.00
C24G C25G C26G C27G     0.4429   3      0.00
C24G C25G C26G H42G     0.4549   3      0.00
C24G C25G C26G H43G     0.4543   3      0.00
H40G C25G C26G C27G     0.4531   3      0.00
H40G C25G C26G H42G     0.4963   3      0.00
H40G C25G C26G H43G     0.4658   3      0.00
H41G C25G C26G C27G     0.4527   3      0.00
H41G C25G C26G H42G     0.4661   3      0.00
H41G C25G C26G H43G     0.4959   3      0.00
C25G C26G C27G C28G     0.4349   3      0.00
C25G C26G C27G H44G     0.4504   3      0.00
C25G C26G C27G H45G     0.4503   3      0.00
H42G C26G C27G C28G     0.4494   3      0.00
H42G C26G C27G H44G     0.4945   3      0.00
H42G C26G C27G H45G     0.4641   3      0.00
H43G C26G C27G C28G     0.4497   3      0.00
H43G C26G C27G H44G     0.4639   3      0.00
H43G C26G C27G H45G     0.4943   3      0.00
C26G C27G C28G C29G     0.4341   3      0.00
C26G C27G C28G H46G     0.4499   3      0.00
C26G C27G C28G H47G     0.4496   3      0.00
H44G C27G C28G C29G     0.4490   3      0.00
H44G C27G C28G H46G     0.4937   3      0.00
H44G C27G C28G H47G     0.4632   3      0.00
H45G C27G C28G C29G     0.4488   3      0.00
H45G C27G C28G H46G     0.4633   3      0.00
H45G C27G C28G H47G     0.4936   3      0.00
C27G C28G C29G C30G     0.4348   3      0.00
C27G C28G C29G H48G     0.4493   3      0.00
C27G C28G C29G H49G     0.4493   3      0.00
H46G C28G C29G C30G     0.4507   3      0.00
H46G C28G C29G H48G     0.4944   3      0.00
H46G C28G C29G H49G     0.4634   3      0.00
H47G C28G C29G C30G     0.4508   3      0.00
H47G C28G C29G H48G     0.4632   3      0.00
H47G C28G C29G H49G     0.4943   3      0.00
C28G C29G C30G H50G     0.4463   3      0.00
C28G C29G C30G H51G     0.4461   3      0.00
C28G C29G C30G H52G     0.4542   3      0.00
H48G C29G C30G H50G     0.4630   3      0.00
H48G C29G C30G H51G     0.4892   3      0.00
H48G C29G C30G H52G     0.4679   3      0.00
H49G C29G C30G H50G     0.4892   3      0.00
H49G C29G C30G H51G     0.4630   3      0.00
H49G C29G C30G H52G     0.4680   3      0.00

IMPROPER
!
!V(improper) = Kpsi(psi - psi0)**2
!
!Kpsi: kcal/mole/rad**2
!psi0: degrees
!note that the second column of numbers (0) is ignored
!
!atom types             Kpsi        0  psi0
!


NONBONDED nbxmod  5 atom cdiel shift vatom vdistance vswitch -
cutnb 14.0 ctofnb 12.0 ctonnb 10.0 eps 1.0 e14fac 1.0 wmin 1.5
                !adm jr., 5/08/91, suggested cutoff scheme
!
!V(Lennard-Jones) = Eps(i,j)*[(Rmin(i,j)/r(i,j))**12 - 2(Rmin(i,j)/r(i,j))**6]
!
!epsilon [kcal/mole]: Eps(i,j) = sqrt(eps(i) * eps(j))
!Rmin/2  [A]:         Rmin(i,j) = Rmin/2(i) + Rmin/2(j)
!
!atom  ignored   epsilon     Rmin/2  ignored   eps,1-4     Rmin/2,1-4
!

C1G      0.0     -0.1050     1.9255    ! 
C2G      0.0     -0.1050     1.9255    ! 
C3G      0.0     -0.1050     1.9255    ! 
C4G      0.0     -0.1050     1.9255    ! 
N1G      0.0     -0.0690     1.8300    ! 
N2G      0.0     -0.0690     1.8300    ! 
C5G      0.0     -0.1050     1.9255    ! 
C6G      0.0     -0.1050     1.9255    ! 
C7G      0.0     -0.1050     1.9255    ! 
C8G      0.0     -0.1050     1.9255    ! 
C9G      0.0     -0.1050     1.9255    ! 
H1G      0.0     -0.0440     1.4430    ! 
H2G      0.0     -0.0440     1.4430    ! 
H3G      0.0     -0.0440     1.4430    ! 
N3G      0.0     -0.0690     1.8300    ! 
H4G      0.0     -0.0440     1.4430    ! 
C10G     0.0     -0.1050     1.9255    ! 
C11G     0.0     -0.1050     1.9255    ! 
C12G     0.0     -0.1050     1.9255    ! 
C13G     0.0     -0.1050     1.9255    ! 
C14G     0.0     -0.1050     1.9255    ! 
H5G      0.0     -0.0440     1.4430    ! 
H6G      0.0     -0.0440     1.4430    ! 
H7G      0.0     -0.0440     1.4430    ! 
N4G      0.0     -0.0690     1.8300    ! 
H8G      0.0     -0.0440     1.4430    ! 
H9G      0.0     -0.0440     1.4430    ! 
H10G     0.0     -0.0440     1.4430    ! 
C15G     0.0     -0.1050     1.9255    ! 
C16G     0.0     -0.1050     1.9255    ! 
C17G     0.0     -0.1050     1.9255    ! 
C18G     0.0     -0.1050     1.9255    ! 
C19G     0.0     -0.1050     1.9255    ! 
C20G     0.0     -0.1050     1.9255    ! 
C21G     0.0     -0.1050     1.9255    ! 
C22G     0.0     -0.1050     1.9255    ! 
C23G     0.0     -0.1050     1.9255    ! 
C24G     0.0     -0.1050     1.9255    ! 
C25G     0.0     -0.1050     1.9255    ! 
C26G     0.0     -0.1050     1.9255    ! 
C27G     0.0     -0.1050     1.9255    ! 
C28G     0.0     -0.1050     1.9255    ! 
C29G     0.0     -0.1050     1.9255    ! 
C30G     0.0     -0.1050     1.9255    ! 
H11G     0.0     -0.0440     1.4430    ! 
H12G     0.0     -0.0440     1.4430    ! 
H13G     0.0     -0.0440     1.4430    ! 
H14G     0.0     -0.0440     1.4430    ! 
H15G     0.0     -0.0440     1.4430    ! 
H16G     0.0     -0.0440     1.4430    ! 
H17G     0.0     -0.0440     1.4430    ! 
H18G     0.0     -0.0440     1.4430    ! 
H19G     0.0     -0.0440     1.4430    ! 
H20G     0.0     -0.0440     1.4430    ! 
H21G     0.0     -0.0440     1.4430    ! 
H22G     0.0     -0.0440     1.4430    ! 
H23G     0.0     -0.0440     1.4430    ! 
H24G     0.0     -0.0440     1.4430    ! 
H25G     0.0     -0.0440     1.4430    ! 
H26G     0.0     -0.0440     1.4430    ! 
H27G     0.0     -0.0440     1.4430    ! 
H28G     0.0     -0.0440     1.4430    ! 
H29G     0.0     -0.0440     1.4430    ! 
H30G     0.0     -0.0440     1.4430    ! 
H31G     0.0     -0.0440     1.4430    ! 
H32G     0.0     -0.0440     1.4430    ! 
H33G     0.0     -0.0440     1.4430    ! 
H34G     0.0     -0.0440     1.4430    ! 
H35G     0.0     -0.0440     1.4430    ! 
H36G     0.0     -0.0440     1.4430    ! 
H37G     0.0     -0.0440     1.4430    ! 
H38G     0.0     -0.0440     1.4430    ! 
H39G     0.0     -0.0440     1.4430    ! 
H40G     0.0     -0.0440     1.4430    ! 
H41G     0.0     -0.0440     1.4430    ! 
H42G     0.0     -0.0440     1.4430    ! 
H43G     0.0     -0.0440     1.4430    ! 
H44G     0.0     -0.0440     1.4430    ! 
H45G     0.0     -0.0440     1.4430    ! 
H46G     0.0     -0.0440     1.4430    ! 
H47G     0.0     -0.0440     1.4430    ! 
H48G     0.0     -0.0440     1.4430    ! 
H49G     0.0     -0.0440     1.4430    ! 
H50G     0.0     -0.0440     1.4430    ! 
H51G     0.0     -0.0440     1.4430    ! 
H52G     0.0     -0.0440     1.4430    ! 
C31G     0.0     -0.1050     1.9255    ! 
H53G     0.0     -0.0440     1.4430    ! 
H54G     0.0     -0.0440     1.4430    ! 
END
