# Supplementary material for: A Systematic Approach: Molecular Dynamics Study and Parametrisation of Gemini Type Cationic Surfactants
Source: Int J Mol Sci. 2021 Oct 10;22(20):10939. doi: 10.3390/ijms222010939 (PMC8536075; doi:10.3390/ijms222010939)
Supplement: Supplementary file 1 [file ijms-22-10939-s001.zip › Force_fields/Alk_5_08c/Alk_5_08c.pdb]

REMARK original generated coordinate pdb file
ATOM      1  C1G AB2 X   1      -4.774  -3.263   1.228  1.00  0.00      GEM  C
ATOM      2  C2G AB2 X   1      -3.696  -4.051   0.475  1.00  0.00      GEM  C
ATOM      3  C3G AB2 X   1      -3.190  -5.461  -1.589  1.00  0.00      GEM  C
ATOM      4  C4G AB2 X   1      -3.774  -6.086  -2.860  1.00  0.00      GEM  C
ATOM      5  N1G AB2 X   1      -4.249  -2.657   2.477  1.00  0.00      GEM  N
ATOM      6  N2G AB2 X   1      -2.755  -6.844  -3.627  1.00  0.00      GEM  N
ATOM      7  C5G AB2 X   1      -2.021  -6.229  -4.592  1.00  0.00      GEM  C
ATOM      8  C6G AB2 X   1      -2.504  -8.152  -3.331  1.00  0.00      GEM  C
ATOM      9  C7G AB2 X   1      -1.537  -8.867  -3.985  1.00  0.00      GEM  C
ATOM     10  C8G AB2 X   1      -0.751  -8.251  -5.006  1.00  0.00      GEM  C
ATOM     11  C9G AB2 X   1      -1.035  -6.883  -5.289  1.00  0.00      GEM  C
ATOM     12  H1G AB2 X   1      -2.267  -5.185  -4.783  1.00  0.00      GEM  H
ATOM     13  H2G AB2 X   1      -3.123  -8.591  -2.549  1.00  0.00      GEM  H
ATOM     14  H3G AB2 X   1      -1.375  -9.913  -3.723  1.00  0.00      GEM  H
ATOM     15  N3G AB2 X   1       0.195  -8.941  -5.655  1.00  0.00      GEM  N
ATOM     16  H4G AB2 X   1      -0.488  -6.339  -6.055  1.00  0.00      GEM  H
ATOM     17 C10G AB2 X   1      -4.271  -3.362   3.645  1.00  0.00      GEM  C
ATOM     18 C11G AB2 X   1      -3.686  -1.420   2.459  1.00  0.00      GEM  C
ATOM     19 C12G AB2 X   1      -3.142  -0.848   3.582  1.00  0.00      GEM  C
ATOM     20 C13G AB2 X   1      -3.151  -1.559   4.818  1.00  0.00      GEM  C
ATOM     21 C14G AB2 X   1      -3.748  -2.856   4.803  1.00  0.00      GEM  C
ATOM     22  H5G AB2 X   1      -4.735  -4.347   3.598  1.00  0.00      GEM  H
ATOM     23  H6G AB2 X   1      -3.698  -0.906   1.498  1.00  0.00      GEM  H
ATOM     24  H7G AB2 X   1      -2.713   0.148   3.506  1.00  0.00      GEM  H
ATOM     25  N4G AB2 X   1      -2.636  -1.054   5.946  1.00  0.00      GEM  N
ATOM     26  H8G AB2 X   1      -3.794  -3.450   5.716  1.00  0.00      GEM  H
ATOM     27  H9G AB2 X   1      -2.689  -1.638   6.799  1.00  0.00      GEM  H
ATOM     28 H10G AB2 X   1       0.331  -9.932  -5.391  1.00  0.00      GEM  H
ATOM     29 C15G AB2 X   1      -2.008   0.266   6.067  1.00  0.00      GEM  C
ATOM     30 C16G AB2 X   1      -1.545   0.509   7.504  1.00  0.00      GEM  C
ATOM     31 C17G AB2 X   1      -0.878   1.881   7.673  1.00  0.00      GEM  C
ATOM     32 C18G AB2 X   1      -0.406   2.149   9.109  1.00  0.00      GEM  C
ATOM     33 C19G AB2 X   1       0.264   3.519   9.285  1.00  0.00      GEM  C
ATOM     34 C20G AB2 X   1       0.738   3.791  10.719  1.00  0.00      GEM  C
ATOM     35 C21G AB2 X   1       1.410   5.159  10.896  1.00  0.00      GEM  C
ATOM     36 C22G AB2 X   1       1.880   5.422  12.333  1.00  0.00      GEM  C
ATOM     37 C23G AB2 X   1       1.044  -8.399  -6.721  1.00  0.00      GEM  C
ATOM     38 C24G AB2 X   1       2.004  -9.469  -7.242  1.00  0.00      GEM  C
ATOM     39 C25G AB2 X   1       2.909  -8.937  -8.361  1.00  0.00      GEM  C
ATOM     40 C26G AB2 X   1       3.881  -9.994  -8.905  1.00  0.00      GEM  C
ATOM     41 C27G AB2 X   1       4.788  -9.469 -10.027  1.00  0.00      GEM  C
ATOM     42 C28G AB2 X   1       5.760 -10.523 -10.575  1.00  0.00      GEM  C
ATOM     43 C29G AB2 X   1       6.666  -9.999 -11.698  1.00  0.00      GEM  C
ATOM     44 C30G AB2 X   1       7.634 -11.058 -12.239  1.00  0.00      GEM  C
ATOM     45 H11G AB2 X   1      -5.167  -2.438   0.610  1.00  0.00      GEM  H
ATOM     46 H12G AB2 X   1      -5.616  -3.914   1.514  1.00  0.00      GEM  H
ATOM     47 H13G AB2 X   1      -3.297  -4.839   1.133  1.00  0.00      GEM  H
ATOM     48 H14G AB2 X   1      -2.861  -3.377   0.228  1.00  0.00      GEM  H
ATOM     49 H15G AB2 X   1      -2.770  -6.257  -0.952  1.00  0.00      GEM  H
ATOM     50 H16G AB2 X   1      -2.360  -4.790  -1.863  1.00  0.00      GEM  H
ATOM     51 H17G AB2 X   1      -4.176  -5.312  -3.535  1.00  0.00      GEM  H
ATOM     52 H18G AB2 X   1      -4.587  -6.792  -2.618  1.00  0.00      GEM  H
ATOM     53 H19G AB2 X   1      -1.147   0.322   5.374  1.00  0.00      GEM  H
ATOM     54 H20G AB2 X   1      -2.735   1.042   5.763  1.00  0.00      GEM  H
ATOM     55 H21G AB2 X   1      -0.838  -0.284   7.797  1.00  0.00      GEM  H
ATOM     56 H22G AB2 X   1      -2.412   0.434   8.182  1.00  0.00      GEM  H
ATOM     57 H23G AB2 X   1      -0.019   1.954   6.989  1.00  0.00      GEM  H
ATOM     58 H24G AB2 X   1      -1.585   2.669   7.370  1.00  0.00      GEM  H
ATOM     59 H25G AB2 X   1       0.298   1.359   9.412  1.00  0.00      GEM  H
ATOM     60 H26G AB2 X   1      -1.266   2.076   9.792  1.00  0.00      GEM  H
ATOM     61 H27G AB2 X   1       1.124   3.592   8.600  1.00  0.00      GEM  H
ATOM     62 H28G AB2 X   1      -0.440   4.309   8.980  1.00  0.00      GEM  H
ATOM     63 H29G AB2 X   1       1.442   3.001  11.025  1.00  0.00      GEM  H
ATOM     64 H30G AB2 X   1      -0.121   3.719  11.405  1.00  0.00      GEM  H
ATOM     65 H31G AB2 X   1       2.269   5.231  10.212  1.00  0.00      GEM  H
ATOM     66 H32G AB2 X   1       0.707   5.950  10.592  1.00  0.00      GEM  H
ATOM     67 H33G AB2 X   1       1.037   5.390  13.037  1.00  0.00      GEM  H
ATOM     68 H34G AB2 X   1       2.610   4.667  12.655  1.00  0.00      GEM  H
ATOM     69 H35G AB2 X   1       2.355   6.407  12.425  1.00  0.00      GEM  H
ATOM     70 H36G AB2 X   1       0.402  -8.030  -7.542  1.00  0.00      GEM  H
ATOM     71 H37G AB2 X   1       1.613  -7.536  -6.327  1.00  0.00      GEM  H
ATOM     72 H38G AB2 X   1       1.422 -10.328  -7.615  1.00  0.00      GEM  H
ATOM     73 H39G AB2 X   1       2.625  -9.837  -6.408  1.00  0.00      GEM  H
ATOM     74 H40G AB2 X   1       2.285  -8.561  -9.186  1.00  0.00      GEM  H
ATOM     75 H41G AB2 X   1       3.482  -8.075  -7.988  1.00  0.00      GEM  H
ATOM     76 H42G AB2 X   1       3.307 -10.857  -9.276  1.00  0.00      GEM  H
ATOM     77 H43G AB2 X   1       4.506 -10.370  -8.080  1.00  0.00      GEM  H
ATOM     78 H44G AB2 X   1       4.162  -9.091 -10.851  1.00  0.00      GEM  H
ATOM     79 H45G AB2 X   1       5.361  -8.605  -9.655  1.00  0.00      GEM  H
ATOM     80 H46G AB2 X   1       5.187 -11.387 -10.947  1.00  0.00      GEM  H
ATOM     81 H47G AB2 X   1       6.387 -10.901  -9.752  1.00  0.00      GEM  H
ATOM     82 H48G AB2 X   1       6.041  -9.621 -12.520  1.00  0.00      GEM  H
ATOM     83 H49G AB2 X   1       7.240  -9.136 -11.326  1.00  0.00      GEM  H
ATOM     84 H50G AB2 X   1       8.296 -11.432 -11.447  1.00  0.00      GEM  H
ATOM     85 H51G AB2 X   1       7.089 -11.919 -12.649  1.00  0.00      GEM  H
ATOM     86 H52G AB2 X   1       8.266 -10.652 -13.039  1.00  0.00      GEM  H
ATOM     87 C31G AB2 X   1      -4.255  -4.679  -0.809  1.00  0.00      GEM  C
ATOM     88 H53G AB2 X   1      -4.673  -3.889  -1.452  1.00  0.00      GEM  H
ATOM     89 H54G AB2 X   1      -5.089  -5.351  -0.554  1.00  0.00      GEM  H
END
