# Supplementary material for: A Systematic Approach: Molecular Dynamics Study and Parametrisation of Gemini Type Cationic Surfactants
Source: Int J Mol Sci. 2021 Oct 10;22(20):10939. doi: 10.3390/ijms222010939 (PMC8536075; doi:10.3390/ijms222010939)
Supplement: Supplementary file 1 [file ijms-22-10939-s001.zip › Force_fields/Alk_5_08c/Alk_5_08c.psf]

PSF

       4 !NTITLE
 REMARKS original generated structure x-plor psf file
 REMARKS topology D:/Dokumenty/do_VMD/FF/Batch18_OK/Alk_5_08c.top 
 REMARKS topology D:/Dokumenty/do_VMD/top_all36_lipid.rtf 
 REMARKS segment GEM { first NONE; last NONE; auto none  }

      89 !NATOM
       1 GEM  1    AB2  C1G  C1G   -0.276000       12.0110           0
       2 GEM  1    AB2  C2G  C2G    0.085000       12.0110           0
       3 GEM  1    AB2  C3G  C3G    0.135000       12.0110           0
       4 GEM  1    AB2  C4G  C4G   -0.366000       12.0110           0
       5 GEM  1    AB2  N1G  N1G    0.205000       14.0070           0
       6 GEM  1    AB2  N2G  N2G    0.278000       14.0070           0
       7 GEM  1    AB2  C5G  C5G   -0.153000       12.0110           0
       8 GEM  1    AB2  C6G  C6G   -0.079000       12.0110           0
       9 GEM  1    AB2  C7G  C7G   -0.438000       12.0110           0
      10 GEM  1    AB2  C8G  C8G    0.541000       12.0110           0
      11 GEM  1    AB2  C9G  C9G   -0.292000       12.0110           0
      12 GEM  1    AB2  H1G  H1G    0.244000        1.0080           0
      13 GEM  1    AB2  H2G  H2G    0.227000        1.0080           0
      14 GEM  1    AB2  H3G  H3G    0.244000        1.0080           0
      15 GEM  1    AB2  N3G  N3G   -0.568000       14.0070           0
      16 GEM  1    AB2  H4G  H4G    0.182000        1.0080           0
      17 GEM  1    AB2  C10G C10G  -0.041000       12.0110           0
      18 GEM  1    AB2  C11G C11G  -0.130000       12.0110           0
      19 GEM  1    AB2  C12G C12G  -0.289000       12.0110           0
      20 GEM  1    AB2  C13G C13G   0.542000       12.0110           0
      21 GEM  1    AB2  C14G C14G  -0.451000       12.0110           0
      22 GEM  1    AB2  H5G  H5G    0.220000        1.0080           0
      23 GEM  1    AB2  H6G  H6G    0.240000        1.0080           0
      24 GEM  1    AB2  H7G  H7G    0.180000        1.0080           0
      25 GEM  1    AB2  N4G  N4G   -0.588000       14.0070           0
      26 GEM  1    AB2  H8G  H8G    0.246000        1.0080           0
      27 GEM  1    AB2  H9G  H9G    0.397000        1.0080           0
      28 GEM  1    AB2  H10G H10G   0.389000        1.0080           0
      29 GEM  1    AB2  C15G C15G   0.179000       12.0110           0
      30 GEM  1    AB2  C16G C16G  -0.053000       12.0110           0
      31 GEM  1    AB2  C17G C17G  -0.007000       12.0110           0
      32 GEM  1    AB2  C18G C18G   0.162000       12.0110           0
      33 GEM  1    AB2  C19G C19G   0.023000       12.0110           0
      34 GEM  1    AB2  C20G C20G  -0.040000       12.0110           0
      35 GEM  1    AB2  C21G C21G   0.291000       12.0110           0
      36 GEM  1    AB2  C22G C22G  -0.275000       12.0110           0
      37 GEM  1    AB2  C23G C23G   0.147000       12.0110           0
      38 GEM  1    AB2  C24G C24G  -0.043000       12.0110           0
      39 GEM  1    AB2  C25G C25G  -0.027000       12.0110           0
      40 GEM  1    AB2  C26G C26G   0.192000       12.0110           0
      41 GEM  1    AB2  C27G C27G  -0.028000       12.0110           0
      42 GEM  1    AB2  C28G C28G   0.011000       12.0110           0
      43 GEM  1    AB2  C29G C29G   0.258000       12.0110           0
      44 GEM  1    AB2  C30G C30G  -0.268000       12.0110           0
      45 GEM  1    AB2  H11G H11G   0.141000        1.0080           0
      46 GEM  1    AB2  H12G H12G   0.136000        1.0080           0
      47 GEM  1    AB2  H13G H13G   0.010000        1.0080           0
      48 GEM  1    AB2  H14G H14G   0.012000        1.0080           0
      49 GEM  1    AB2  H15G H15G   0.002000        1.0080           0
      50 GEM  1    AB2  H16G H16G   0.004000        1.0080           0
      51 GEM  1    AB2  H17G H17G   0.157000        1.0080           0
      52 GEM  1    AB2  H18G H18G   0.154000        1.0080           0
      53 GEM  1    AB2  H19G H19G   0.055000        1.0080           0
      54 GEM  1    AB2  H20G H20G   0.056000        1.0080           0
      55 GEM  1    AB2  H21G H21G   0.036000        1.0080           0
      56 GEM  1    AB2  H22G H22G   0.036000        1.0080           0
      57 GEM  1    AB2  H23G H23G  -0.010000        1.0080           0
      58 GEM  1    AB2  H24G H24G  -0.011000        1.0080           0
      59 GEM  1    AB2  H25G H25G  -0.048000        1.0080           0
      60 GEM  1    AB2  H26G H26G  -0.046000        1.0080           0
      61 GEM  1    AB2  H27G H27G  -0.023000        1.0080           0
      62 GEM  1    AB2  H28G H28G  -0.024000        1.0080           0
      63 GEM  1    AB2  H29G H29G  -0.006000        1.0080           0
      64 GEM  1    AB2  H30G H30G  -0.006000        1.0080           0
      65 GEM  1    AB2  H31G H31G  -0.061000        1.0080           0
      66 GEM  1    AB2  H32G H32G  -0.062000        1.0080           0
      67 GEM  1    AB2  H33G H33G   0.052000        1.0080           0
      68 GEM  1    AB2  H34G H34G   0.052000        1.0080           0
      69 GEM  1    AB2  H35G H35G   0.054000        1.0080           0
      70 GEM  1    AB2  H36G H36G   0.061000        1.0080           0
      71 GEM  1    AB2  H37G H37G   0.062000        1.0080           0
      72 GEM  1    AB2  H38G H38G   0.036000        1.0080           0
      73 GEM  1    AB2  H39G H39G   0.036000        1.0080           0
      74 GEM  1    AB2  H40G H40G  -0.004000        1.0080           0
      75 GEM  1    AB2  H41G H41G  -0.005000        1.0080           0
      76 GEM  1    AB2  H42G H42G  -0.052000        1.0080           0
      77 GEM  1    AB2  H43G H43G  -0.053000        1.0080           0
      78 GEM  1    AB2  H44G H44G  -0.014000        1.0080           0
      79 GEM  1    AB2  H45G H45G  -0.014000        1.0080           0
      80 GEM  1    AB2  H46G H46G  -0.015000        1.0080           0
      81 GEM  1    AB2  H47G H47G  -0.014000        1.0080           0
      82 GEM  1    AB2  H48G H48G  -0.055000        1.0080           0
      83 GEM  1    AB2  H49G H49G  -0.056000        1.0080           0
      84 GEM  1    AB2  H50G H50G   0.050000        1.0080           0
      85 GEM  1    AB2  H51G H51G   0.050000        1.0080           0
      86 GEM  1    AB2  H52G H52G   0.056000        1.0080           0
      87 GEM  1    AB2  C31G C31G   0.023000       12.0110           0
      88 GEM  1    AB2  H53G H53G   0.021000        1.0080           0
      89 GEM  1    AB2  H54G H54G   0.023000        1.0080           0

      90 !NBOND: bonds
       1       2       1       5       1      45       1      46
       2      47       2      48       2      87       3       4
       3      49       3      50       3      87       4       6
       4      51       4      52       5      17       5      18
       6       7       6       8       7      11       7      12
       8       9       8      13       9      10       9      14
      10      11      10      15      11      16      15      28
      15      37      17      21      17      22      18      19
      18      23      19      20      19      24      20      21
      20      25      21      26      25      27      25      29
      29      30      29      53      29      54      30      31
      30      55      30      56      31      32      31      57
      31      58      32      33      32      59      32      60
      33      34      33      61      33      62      34      35
      34      63      34      64      35      36      35      65
      35      66      36      67      36      68      36      69
      37      38      37      70      37      71      38      39
      38      72      38      73      39      40      39      74
      39      75      40      41      40      76      40      77
      41      42      41      78      41      79      42      43
      42      80      42      81      43      44      43      82
      43      83      44      84      44      85      44      86
      87      88      87      89

     168 !NTHETA: angles
       1       2      47       1       2      48       1       2      87
       1       5      17       1       5      18       2       1       5
       2       1      45       2       1      46       2      87       3
       2      87      88       2      87      89       3       4       6
       3       4      51       3       4      52       3      87      88
       3      87      89       4       3      49       4       3      50
       4       3      87       4       6       7       4       6       8
       5       1      45       5       1      46       5      17      21
       5      17      22       5      18      19       5      18      23
       6       4      51       6       4      52       6       7      11
       6       7      12       6       8       9       6       8      13
       7       6       8       7      11      10       7      11      16
       8       9      10       8       9      14       9       8      13
       9      10      11       9      10      15      10       9      14
      10      11      16      10      15      28      10      15      37
      11       7      12      11      10      15      15      37      38
      15      37      70      15      37      71      17       5      18
      17      21      20      17      21      26      18      19      20
      18      19      24      19      18      23      19      20      21
      19      20      25      20      19      24      20      21      26
      20      25      27      20      25      29      21      17      22
      21      20      25      25      29      30      25      29      53
      25      29      54      27      25      29      28      15      37
      29      30      31      29      30      55      29      30      56
      30      29      53      30      29      54      30      31      32
      30      31      57      30      31      58      31      30      55
      31      30      56      31      32      33      31      32      59
      31      32      60      32      31      57      32      31      58
      32      33      34      32      33      61      32      33      62
      33      32      59      33      32      60      33      34      35
      33      34      63      33      34      64      34      33      61
      34      33      62      34      35      36      34      35      65
      34      35      66      35      34      63      35      34      64
      35      36      67      35      36      68      35      36      69
      36      35      65      36      35      66      37      38      39
      37      38      72      37      38      73      38      37      70
      38      37      71      38      39      40      38      39      74
      38      39      75      39      38      72      39      38      73
      39      40      41      39      40      76      39      40      77
      40      39      74      40      39      75      40      41      42
      40      41      78      40      41      79      41      40      76
      41      40      77      41      42      43      41      42      80
      41      42      81      42      41      78      42      41      79
      42      43      44      42      43      82      42      43      83
      43      42      80      43      42      81      43      44      84
      43      44      85      43      44      86      44      43      82
      44      43      83      45       1      46      47       2      48
      47       2      87      48       2      87      49       3      50
      49       3      87      50       3      87      51       4      52
      53      29      54      55      30      56      57      31      58
      59      32      60      61      33      62      63      34      64
      65      35      66      67      36      68      67      36      69
      68      36      69      70      37      71      72      38      73
      74      39      75      76      40      77      78      41      79
      80      42      81      82      43      83      84      44      85
      84      44      86      85      44      86      88      87      89

     242 !NPHI: dihedrals
       1       2      87       3       1       2      87      88
       1       2      87      89       1       5      17      21
       1       5      17      22       1       5      18      19
       1       5      18      23       2       1       5      17
       2       1       5      18       3       4       6       7
       3       4       6       8       4       3      87       2
       4       3      87      88       4       3      87      89
       4       6       7      11       4       6       7      12
       4       6       8       9       4       6       8      13
       5       1       2      47       5       1       2      48
       5       1       2      87       5      17      21      20
       5      17      21      26       5      18      19      20
       5      18      19      24       6       7      11      10
       6       7      11      16       6       8       9      10
       6       8       9      14       7       6       8       9
       7       6       8      13       8       6       7      11
       8       6       7      12       8       9      10      11
       8       9      10      15       9      10      11       7
       9      10      11      16       9      10      15      28
       9      10      15      37      10      15      37      38
      10      15      37      70      10      15      37      71
      11      10      15      28      11      10      15      37
      12       7      11      10      12       7      11      16
      13       8       9      10      13       8       9      14
      14       9      10      11      14       9      10      15
      15      10      11       7      15      10      11      16
      15      37      38      39      15      37      38      72
      15      37      38      73      17       5      18      19
      17       5      18      23      18       5      17      21
      18       5      17      22      18      19      20      21
      18      19      20      25      19      20      21      17
      19      20      21      26      19      20      25      27
      19      20      25      29      20      25      29      30
      20      25      29      53      20      25      29      54
      21      20      25      27      21      20      25      29
      22      17      21      20      22      17      21      26
      23      18      19      20      23      18      19      24
      24      19      20      21      24      19      20      25
      25      20      21      17      25      20      21      26
      25      29      30      31      25      29      30      55
      25      29      30      56      27      25      29      30
      27      25      29      53      27      25      29      54
      28      15      37      38      28      15      37      70
      28      15      37      71      29      30      31      32
      29      30      31      57      29      30      31      58
      30      31      32      33      30      31      32      59
      30      31      32      60      31      32      33      34
      31      32      33      61      31      32      33      62
      32      33      34      35      32      33      34      63
      32      33      34      64      33      34      35      36
      33      34      35      65      33      34      35      66
      34      35      36      67      34      35      36      68
      34      35      36      69      37      38      39      40
      37      38      39      74      37      38      39      75
      38      39      40      41      38      39      40      76
      38      39      40      77      39      40      41      42
      39      40      41      78      39      40      41      79
      40      41      42      43      40      41      42      80
      40      41      42      81      41      42      43      44
      41      42      43      82      41      42      43      83
      42      43      44      84      42      43      44      85
      42      43      44      86      45       1       2      47
      45       1       2      48      45       1       2      87
      45       1       5      17      45       1       5      18
      46       1       2      47      46       1       2      48
      46       1       2      87      46       1       5      17
      46       1       5      18      47       2      87       3
      47       2      87      88      47       2      87      89
      48       2      87       3      48       2      87      88
      48       2      87      89      49       3       4       6
      49       3       4      51      49       3       4      52
      49       3      87       2      49       3      87      88
      49       3      87      89      50       3       4       6
      50       3       4      51      50       3       4      52
      50       3      87       2      50       3      87      88
      50       3      87      89      51       4       6       7
      51       4       6       8      52       4       6       7
      52       4       6       8      53      29      30      31
      53      29      30      55      53      29      30      56
      54      29      30      31      54      29      30      55
      54      29      30      56      55      30      31      32
      55      30      31      57      55      30      31      58
      56      30      31      32      56      30      31      57
      56      30      31      58      57      31      32      33
      57      31      32      59      57      31      32      60
      58      31      32      33      58      31      32      59
      58      31      32      60      59      32      33      34
      59      32      33      61      59      32      33      62
      60      32      33      34      60      32      33      61
      60      32      33      62      61      33      34      35
      61      33      34      63      61      33      34      64
      62      33      34      35      62      33      34      63
      62      33      34      64      63      34      35      36
      63      34      35      65      63      34      35      66
      64      34      35      36      64      34      35      65
      64      34      35      66      65      35      36      67
      65      35      36      68      65      35      36      69
      66      35      36      67      66      35      36      68
      66      35      36      69      70      37      38      39
      70      37      38      72      70      37      38      73
      71      37      38      39      71      37      38      72
      71      37      38      73      72      38      39      40
      72      38      39      74      72      38      39      75
      73      38      39      40      73      38      39      74
      73      38      39      75      74      39      40      41
      74      39      40      76      74      39      40      77
      75      39      40      41      75      39      40      76
      75      39      40      77      76      40      41      42
      76      40      41      78      76      40      41      79
      77      40      41      42      77      40      41      78
      77      40      41      79      78      41      42      43
      78      41      42      80      78      41      42      81
      79      41      42      43      79      41      42      80
      79      41      42      81      80      42      43      44
      80      42      43      82      80      42      43      83
      81      42      43      44      81      42      43      82
      81      42      43      83      82      43      44      84
      82      43      44      85      82      43      44      86
      83      43      44      84      83      43      44      85
      83      43      44      86      87       3       4       6
      87       3       4      51      87       3       4      52

       0 !NIMPHI: impropers


       0 !NDON: donors


       0 !NACC: acceptors


       0 !NNB

       0       0       0       0       0       0       0       0
       0       0       0       0       0       0       0       0
       0       0       0       0       0       0       0       0
       0       0       0       0       0       0       0       0
       0       0       0       0       0       0       0       0
       0       0       0       0       0       0       0       0
       0       0       0       0       0       0       0       0
       0       0       0       0       0       0       0       0
       0       0       0       0       0       0       0       0
       0       0       0       0       0       0       0       0
       0       0       0       0       0       0       0       0
       0

       1       0 !NGRP
       0       0       0
