# Supplementary material for: A Systematic Approach: Molecular Dynamics Study and Parametrisation of Gemini Type Cationic Surfactants
Source: Int J Mol Sci. 2021 Oct 10;22(20):10939. doi: 10.3390/ijms222010939 (PMC8536075; doi:10.3390/ijms222010939)
Supplement: Supplementary file 1 [file ijms-22-10939-s001.zip › Force_fields/Alk_6_00/Alk_6_00.namd]

#  NAMD CONFIGURATION FILE FOR DOPC MEMBRANE  #
 
#  initial config  #
coordinates         Alk_6_00_Solv.pdb
#set input           CHX_Selected_UW.01
#bincoordinates	    ${input}r.coor
#extendedsystem      ${input}r.xsc
#binvelocities       ${input}r.vel
temperature         300
seed                12345

#  force field params  #
structure           Alk_6_00_Solv.psf
paratypecharmm      on
parameters          ../par_all36_lipid.prm
parameters          Alk_6_00.par
exclude             scaled1-4
1-4scaling          1.0
rigidbonds          all
rigidtolerance      0.00001
rigiditerations     400
cutoff              11.0
pairlistdist        13.0
stepspercycle       16
switching           on
switchdist          8.0

#  harmonic constraints  #
#constraints         off
#consexp             2
# consref             kcs.0.0.0.hrm
# conskfile           kcs.0.0.0.hrm
#conskcol            B
#selectConstraints   off
#selectConstrX       off
#selectConstrY       off
#selectConstrZ       off
 
#  fixed atoms  #
#fixedAtoms          off
#fixedatomsforces    off
#fixedatomsfile      kcsa.c60.fix
#fixedatomscol       B

#  output params  #
set output          Alk_6_00_Selected_Solv.01
set outputfreq	    1000
binaryoutput        yes
outputname          ${output}
outputenergies      ${outputfreq}
outputtiming        ${outputfreq}
outputpressure      ${outputfreq}
binaryrestart       yes
dcdfile             ${output}.dcd
xstFile             ${output}.xst
dcdfreq             ${outputfreq}
XSTFreq             ${outputfreq}
restartname         ${output}r
restartfreq         ${outputfreq}
DCDunitcell         yes
# set outFile         ${output}.pmf
# set historyFile     ${output}.hist
# set distFile        ${output}.dist
 
#  boundary conditions  #
cellBasisVector1    21.0 0 0
cellBasisVector2    0 21.0 0
cellBasisVector3    0 0 21.0
cellOrigin          0.0 0.0 0.0
wrapAll             off
wrapWater           off
wrapNearest         off
 
#  pme parameters  #
PME                 on
PMETolerance        10e-6
PMEInterpOrder      4
PMEGridspacing 1.4
#PMEPencils 22
twoAwayX no
twoAwayY no
twoAwayZ no
 
#  temperature control and equilibration  #
langevin            on
langevintemp        300
langevindamping     0.1
# reassignfreq        500
# reassigntemp        300
# reassignincr        0
# reassignhold        300
 
#  pressure control  #
usegrouppressure        no
useflexiblecell         yes
langevinpiston          on
langevinpistontarget    1
langevinpistonperiod    75
langevinpistondecay     25
langevinpistontemp      300
surfacetensiontarget    0.0
strainrate              0. 0. 0.
 
#  external eletric field  #
efieldon            no
efield              0.0 0.0 0.1
 
#  brnch_root_list_opt  #
splitpatch          hydrogen
hgroupcutoff        2.8
 
#  integrator params  #
timestep            2.0
firstTimestep       0
fullElectFrequency  2
nonbondedfreq       1
 

#  script  #
minimize           32
run                4000
