# Supplementary material for: A Systematic Approach: Molecular Dynamics Study and Parametrisation of Gemini Type Cationic Surfactants
Source: Int J Mol Sci. 2021 Oct 10;22(20):10939. doi: 10.3390/ijms222010939 (PMC8536075; doi:10.3390/ijms222010939)
Supplement: Supplementary file 1 [file ijms-22-10939-s001.zip › Force_fields/Alk_6_00/Alk_6_00.par]

!>>>>>> Combined CHARMM All-Hydrogen Parameter File for <<<<<<<<<
!>>>>>>>>> CHARMM22 Proteins and CHARMM27 Lipids <<<<<<<<<<
!from
!>>>> CHARMM22 All-Hydrogen Parameter File for Proteins <<<<<<<<<<
!>>>>>>>>>>>>>>>>>>>>>> August 1999 <<<<<<<<<<<<<<<<<<<<<<<<<<<<<
!>>>>>>> Direct comments to Alexander D. MacKerell Jr. <<<<<<<<<
!>>>>>> 410-706-7442 or email: alex,mmiris.ab.umd.edu  <<<<<<<<<
!and !  \\\ CHARMM27 All-Hydrogen Lipid Parameter File ///////
!  \\\\\\\\\ Developmental /////////////////////////
!              Alexander D. MacKerell Jr.
!                     August 1999
! All comments to ADM jr.  email:alex,mmiris.ab.umd.edu
!              telephone: 410-706-7442
!


! +++++++++++++++++++++++++++++++++++++++++++++++++++++++++++++++++++++++++++++
! + Residue topologies/parameters generated by PARATOOL.                      +
! +                                                                           +
! + PARATOOL is an interactive tool for generation of force field parameters. +
! + and can be obtained free of charge from                                   +
! + http://bioinf.charite.de/biophys/paratool                                 +
! +                                                                           +
! + Author:                                                                   +
! + Jan Saam                                                                  +
! + Institute of Biochemistry                                                 +
! + Charite Berlin                                                            +
! + Germany                                                                   +
! + saam@charite.de                                                           +
! +                                                                           +
! + CITATION:                                                                 +
! + If you use PARATOOL or topologies/parameters generated by this program,   +
! + please cite the following work:                                           +
! + Saam, et al. (2006), ...                                                  +
! +++++++++++++++++++++++++++++++++++++++++++++++++++++++++++++++++++++++++++++


! Parameters for components A6A
! To be used in combination with:
! [DEFAULTDIR]/par_all27_prot_lipid_na.inp


BONDS
!
!V(bond) = Kb(b - b0)**2
!
!Kb: kcal/mole/A**2
!b0: A
!
!atom type   Kb         b0
!

C1G  C2G     285.649    1.5319
C1G  N1G     299.612    1.4852
C1G  H11G    313.639    1.1029
C1G  H12G    313.728    1.1029
C2G  C3G     286.417    1.5349
C2G  H13G    326.007    1.1022
C2G  H14G    325.940    1.1022
C3G  C4G     287.334    1.5353
C3G  H15G    335.106    1.1005
C3G  H16G    335.103    1.1005
C4G  C5G     286.479    1.5349
C4G  H17G    335.111    1.1005
C4G  H18G    335.129    1.1005
C5G  C6G     285.707    1.5319
C5G  H19G    325.861    1.1022
C5G  H20G    326.028    1.1021
C6G  N2G     299.376    1.4853
C6G  H21G    313.798    1.1028
C6G  H22G    313.611    1.1029
N1G  C12G    418.216    1.3613
N1G  C13G    418.348    1.3612
N2G  C7G     417.392    1.3612
N2G  C8G     418.899    1.3611
C7G  C11G    465.499    1.3714
C7G  H1G     360.306    1.0894
C8G  C9G     464.974    1.3716
C8G  H2G     360.405    1.0893
C9G  C10G    372.222    1.4226
C9G  H3G     358.390    1.0897
C10G C11G    371.241    1.4227
C10G N4G     535.432    1.3415
C11G H4G     358.382    1.0897
C12G C16G    466.216    1.3716
C12G H5G     360.432    1.0893
C13G C14G    466.358    1.3715
C13G H6G     360.303    1.0894
C14G C15G    372.417    1.4227
C14G H7G     358.437    1.0897
C15G C16G    372.415    1.4227
C15G N3G     537.841    1.3414
C16G H8G     358.404    1.0897
N3G  H9G     420.884    1.0238
N3G  H23G    420.863    1.0238
N4G  H10G    420.793    1.0238
N4G  H24G    420.847    1.0238


ANGLES
!
!V(angle) = Ktheta(Theta - Theta0)**2
!
!V(Urey-Bradley) = Kub(S - S0)**2
!
!Ktheta: kcal/mole/rad**2
!Theta0: degrees
!Kub: kcal/mole/A**2 (Urey-Bradley)
!S0: A
!
!atom types        Ktheta    Theta0    Kub      S0
!

C2G  C1G  N1G      45.063    111.98
C2G  C1G  H11G     15.571    111.16
C2G  C1G  H12G     15.525    111.22
N1G  C1G  H11G     17.529    106.86
N1G  C1G  H12G     17.770    107.00
H11G C1G  H12G      6.185    108.40
C1G  C2G  C3G      37.972    111.45
C1G  C2G  H13G     13.850    109.18
C1G  C2G  H14G     13.947    109.23
C3G  C2G  H13G     13.521    109.74
C3G  C2G  H14G     13.551    109.91
H13G C2G  H14G      5.331    107.23
C2G  C3G  C4G      38.526    112.78
C2G  C3G  H15G     14.189    109.51
C2G  C3G  H16G     14.129    109.30
C4G  C3G  H15G     14.128    109.24
C4G  C3G  H16G     14.093    109.31
H15G C3G  H16G      5.322    106.51
C3G  C4G  C5G      38.411    112.69
C3G  C4G  H17G     14.025    109.33
C3G  C4G  H18G     14.112    109.26
C5G  C4G  H17G     14.167    109.33
C5G  C4G  H18G     14.081    109.51
H17G C4G  H18G      5.324    106.52
C4G  C5G  C6G      37.023    111.53
C4G  C5G  H19G     13.504    109.86
C4G  C5G  H20G     13.404    109.75
C6G  C5G  H19G     13.839    109.20
C6G  C5G  H20G     13.817    109.18
H19G C5G  H20G      5.304    107.22
C5G  C6G  N2G      43.801    111.92
C5G  C6G  H21G     15.379    111.19
C5G  C6G  H22G     15.443    111.22
N2G  C6G  H21G     17.505    106.87
N2G  C6G  H22G     17.531    107.02
H21G C6G  H22G      6.171    108.40
C1G  N1G  C12G     39.404    120.29
C1G  N1G  C13G     39.451    120.27
C12G N1G  C13G     26.847    119.37
C6G  N2G  C7G      37.781    120.24
C6G  N2G  C8G      37.866    120.33
C7G  N2G  C8G      26.849    119.36
N2G  C7G  C11G     25.802    121.89
N2G  C7G  H1G      27.336    115.94
C11G C7G  H1G      24.590    122.17
N2G  C8G  C9G      25.794    121.89
N2G  C8G  H2G      27.337    115.94
C9G  C8G  H2G      24.581    122.17
C8G  C9G  C10G     24.317    119.96
C8G  C9G  H3G      23.581    119.49
C10G C9G  H3G      23.503    120.54
C9G  C10G C11G     24.580    116.93
C9G  C10G N4G      38.336    121.55
C11G C10G N4G      38.273    121.52
C7G  C11G C10G     24.345    119.96
C7G  C11G H4G      23.590    119.51
C10G C11G H4G      23.506    120.53
N1G  C12G C16G     25.815    121.88
N1G  C12G H5G      27.355    115.95
C16G C12G H5G      24.590    122.17
N1G  C13G C14G     25.805    121.89
N1G  C13G H6G      27.338    115.93
C14G C13G H6G      24.582    122.18
C13G C14G C15G     24.451    119.95
C13G C14G H7G      23.585    119.51
C15G C14G H7G      23.552    120.53
C14G C15G C16G     24.747    116.94
C14G C15G N3G      38.760    121.51
C16G C15G N3G      38.789    121.54
C12G C16G C15G     24.449    119.96
C12G C16G H8G      23.594    119.51
C15G C16G H8G      23.540    120.53
C15G N3G  H9G      25.187    121.10
C15G N3G  H23G     25.196    121.12
H9G  N3G  H23G     21.928    117.77
C10G N4G  H10G     25.250    121.13
C10G N4G  H24G     25.244    121.12
H10G N4G  H24G     21.965    117.74


DIHEDRALS
!
!V(dihedral) = Kchi(1 + cos(n(chi) - delta))
!
!Kchi: kcal/mole
!n: multiplicity
!delta: degrees
!
!atom types             Kchi     n    delta
!

N1G  C1G  C2G  C3G      0.5621   3      0.00
N1G  C1G  C2G  H13G     0.5365   3      0.00
N1G  C1G  C2G  H14G     0.5322   3      0.00
H11G C1G  C2G  C3G      0.5115   3      0.00
H11G C1G  C2G  H13G     0.5394   3      0.00
H11G C1G  C2G  H14G     0.5078   3      0.00
H12G C1G  C2G  C3G      0.5063   3      0.00
H12G C1G  C2G  H13G     0.5047   3      0.00
H12G C1G  C2G  H14G     0.5354   3      0.00
C2G  C1G  N1G  C12G     0.0871   6      0.00
C2G  C1G  N1G  C13G     0.0873   6      0.00
H11G C1G  N1G  C12G     0.0974   6      0.00
H11G C1G  N1G  C13G     0.1013   6      0.00
H12G C1G  N1G  C12G     0.1004   6      0.00
H12G C1G  N1G  C13G     0.0976   6    215.04
C1G  C2G  C3G  C4G      0.4666   3      0.00
C1G  C2G  C3G  H15G     0.4694   3      0.00
C1G  C2G  C3G  H16G     0.4708   3      0.00
H13G C2G  C3G  C4G      0.4635   3      0.00
H13G C2G  C3G  H15G     0.4785   3      0.00
H13G C2G  C3G  H16G     0.5041   3      0.00
H14G C2G  C3G  C4G      0.4631   3      0.00
H14G C2G  C3G  H15G     0.5040   3      0.00
H14G C2G  C3G  H16G     0.4803   3      0.00
C2G  C3G  C4G  C5G      0.4891   3      0.00
C2G  C3G  C4G  H17G     0.4716   3      0.00
C2G  C3G  C4G  H18G     0.4690   3      0.00
H15G C3G  C4G  C5G      0.4708   3      0.00
H15G C3G  C4G  H17G     0.4753   3      0.00
H15G C3G  C4G  H18G     0.4994   3      0.00
H16G C3G  C4G  C5G      0.4694   3      0.00
H16G C3G  C4G  H17G     0.5018   3      0.00
H16G C3G  C4G  H18G     0.4754   3      0.00
C3G  C4G  C5G  C6G      0.4595   3      0.00
C3G  C4G  C5G  H19G     0.4614   3      0.00
C3G  C4G  C5G  H20G     0.4623   3      0.00
H17G C4G  C5G  C6G      0.4679   3      0.00
H17G C4G  C5G  H19G     0.4768   3      0.00
H17G C4G  C5G  H20G     0.5036   3      0.00
H18G C4G  C5G  C6G      0.4672   3      0.00
H18G C4G  C5G  H19G     0.5041   3      0.00
H18G C4G  C5G  H20G     0.4785   3      0.00
C4G  C5G  C6G  N2G      0.5501   3      0.00
C4G  C5G  C6G  H21G     0.5074   3      0.00
C4G  C5G  C6G  H22G     0.5007   3      0.00
H19G C5G  C6G  N2G      0.5322   3      0.00
H19G C5G  C6G  H21G     0.5036   3      0.00
H19G C5G  C6G  H22G     0.5354   3      0.00
H20G C5G  C6G  N2G      0.5315   3      0.00
H20G C5G  C6G  H21G     0.5381   3      0.00
H20G C5G  C6G  H22G     0.5005   3      0.00
C5G  C6G  N2G  C7G      0.0834   6      0.00
C5G  C6G  N2G  C8G      0.0834   6      0.00
H21G C6G  N2G  C7G      0.0993   6      0.00
H21G C6G  N2G  C8G      0.0967   6      0.00
H22G C6G  N2G  C7G      0.0974   6    215.58
H22G C6G  N2G  C8G      0.0995   6      0.00
C1G  N1G  C12G C16G     0.4793   2    180.00
C1G  N1G  C12G H5G      0.4473   2    180.00
C13G N1G  C12G C16G     0.5200   2    180.00
C13G N1G  C12G H5G      0.4689   2    180.00
C1G  N1G  C13G C14G     0.4798   2    180.00
C1G  N1G  C13G H6G      0.4486   2    180.00
C12G N1G  C13G C14G     0.5188   2    180.00
C12G N1G  C13G H6G      0.4695   2    180.00
C6G  N2G  C7G  C11G     0.4430   2    180.00
C6G  N2G  C7G  H1G      0.4370   2    180.00
C8G  N2G  C7G  C11G     0.5081   2    180.00
C8G  N2G  C7G  H1G      0.4695   2    180.00
C6G  N2G  C8G  C9G      0.4484   2    180.00
C6G  N2G  C8G  H2G      0.4376   2    180.00
C7G  N2G  C8G  C9G      0.5105   2    180.00
C7G  N2G  C8G  H2G      0.4690   2    180.00
N2G  C7G  C11G C10G     0.6072   2    180.00
N2G  C7G  C11G H4G      0.6262   2    180.00
H1G  C7G  C11G C10G     0.5969   2    180.00
H1G  C7G  C11G H4G      0.6532   2    180.00
N2G  C8G  C9G  C10G     0.6071   2    180.00
N2G  C8G  C9G  H3G      0.6261   2    180.00
H2G  C8G  C9G  C10G     0.5944   2    180.00
H2G  C8G  C9G  H3G      0.6523   2    180.00
C8G  C9G  C10G C11G     0.4340   2    180.00
C8G  C9G  C10G N4G      0.5054   2    180.00
H3G  C9G  C10G C11G     0.4728   2    180.00
H3G  C9G  C10G N4G      0.5864   2    180.00
C9G  C10G C11G C7G      0.4363   2    180.00
C9G  C10G C11G H4G      0.4726   2    180.00
N4G  C10G C11G C7G      0.5077   2    180.00
N4G  C10G C11G H4G      0.5856   2    180.00
C9G  C10G N4G  H10G     0.4461   2    180.00
C9G  C10G N4G  H24G     0.5998   2    180.00
C11G C10G N4G  H10G     0.5994   2    180.00
C11G C10G N4G  H24G     0.4454   2    180.00
N1G  C12G C16G C15G     0.6122   2    180.00
N1G  C12G C16G H8G      0.6329   2    180.00
H5G  C12G C16G C15G     0.6052   2    180.00
H5G  C12G C16G H8G      0.6530   2    180.00
N1G  C13G C14G C15G     0.6120   2    180.00
N1G  C13G C14G H7G      0.6330   2    180.00
H6G  C13G C14G C15G     0.6064   2    180.00
H6G  C13G C14G H7G      0.6536   2    180.00
C13G C14G C15G C16G     0.4500   2    180.00
C13G C14G C15G N3G      0.5315   2    180.00
H7G  C14G C15G C16G     0.4731   2    180.00
H7G  C14G C15G N3G      0.5896   2    180.00
C14G C15G C16G C12G     0.4491   2    180.00
C14G C15G C16G H8G      0.4729   2    180.00
N3G  C15G C16G C12G     0.5316   2    180.00
N3G  C15G C16G H8G      0.5893   2    180.00
C14G C15G N3G  H9G      0.4478   2    180.00
C14G C15G N3G  H23G     0.6006   2    180.00
C16G C15G N3G  H9G      0.6004   2    180.00
C16G C15G N3G  H23G     0.4479   2    180.00

IMPROPER
!
!V(improper) = Kpsi(psi - psi0)**2
!
!Kpsi: kcal/mole/rad**2
!psi0: degrees
!note that the second column of numbers (0) is ignored
!
!atom types             Kpsi        0  psi0
!


NONBONDED nbxmod  5 atom cdiel shift vatom vdistance vswitch -
cutnb 14.0 ctofnb 12.0 ctonnb 10.0 eps 1.0 e14fac 1.0 wmin 1.5
                !adm jr., 5/08/91, suggested cutoff scheme
!
!V(Lennard-Jones) = Eps(i,j)*[(Rmin(i,j)/r(i,j))**12 - 2(Rmin(i,j)/r(i,j))**6]
!
!epsilon [kcal/mole]: Eps(i,j) = sqrt(eps(i) * eps(j))
!Rmin/2  [A]:         Rmin(i,j) = Rmin/2(i) + Rmin/2(j)
!
!atom  ignored   epsilon     Rmin/2  ignored   eps,1-4     Rmin/2,1-4
!

C1G      0.0     -0.1050     1.9255    ! 
C2G      0.0     -0.1050     1.9255    ! 
C3G      0.0     -0.1050     1.9255    ! 
C4G      0.0     -0.1050     1.9255    ! 
C5G      0.0     -0.1050     1.9255    ! 
C6G      0.0     -0.1050     1.9255    ! 
N1G      0.0     -0.0690     1.8300    ! 
N2G      0.0     -0.0690     1.8300    ! 
C7G      0.0     -0.1050     1.9255    ! 
C8G      0.0     -0.1050     1.9255    ! 
C9G      0.0     -0.1050     1.9255    ! 
C10G     0.0     -0.1050     1.9255    ! 
C11G     0.0     -0.1050     1.9255    ! 
H1G      0.0     -0.0440     1.4430    ! 
H2G      0.0     -0.0440     1.4430    ! 
H3G      0.0     -0.0440     1.4430    ! 
H4G      0.0     -0.0440     1.4430    ! 
C12G     0.0     -0.1050     1.9255    ! 
C13G     0.0     -0.1050     1.9255    ! 
C14G     0.0     -0.1050     1.9255    ! 
C15G     0.0     -0.1050     1.9255    ! 
C16G     0.0     -0.1050     1.9255    ! 
H5G      0.0     -0.0440     1.4430    ! 
H6G      0.0     -0.0440     1.4430    ! 
H7G      0.0     -0.0440     1.4430    ! 
H8G      0.0     -0.0440     1.4430    ! 
N3G      0.0     -0.0690     1.8300    ! 
N4G      0.0     -0.0690     1.8300    ! 
H9G      0.0     -0.0440     1.4430    ! 
H10G     0.0     -0.0440     1.4430    ! 
H11G     0.0     -0.0440     1.4430    ! 
H12G     0.0     -0.0440     1.4430    ! 
H13G     0.0     -0.0440     1.4430    ! 
H14G     0.0     -0.0440     1.4430    ! 
H15G     0.0     -0.0440     1.4430    ! 
H16G     0.0     -0.0440     1.4430    ! 
H17G     0.0     -0.0440     1.4430    ! 
H18G     0.0     -0.0440     1.4430    ! 
H19G     0.0     -0.0440     1.4430    ! 
H20G     0.0     -0.0440     1.4430    ! 
H21G     0.0     -0.0440     1.4430    ! 
H22G     0.0     -0.0440     1.4430    ! 
H23G     0.0     -0.0440     1.4430    ! 
H24G     0.0     -0.0440     1.4430    ! 
END
