# Supplementary material for: A Systematic Approach: Molecular Dynamics Study and Parametrisation of Gemini Type Cationic Surfactants
Source: Int J Mol Sci. 2021 Oct 10;22(20):10939. doi: 10.3390/ijms222010939 (PMC8536075; doi:10.3390/ijms222010939)
Supplement: Supplementary file 1 [file ijms-22-10939-s001.zip › Force_fields/Alk_6_00/Alk_6_00_Solv.pdb]

CRYST1   20.000   20.000   20.000  90.00  90.00  90.00 P 1           1
ATOM      1  C1G A6A G   1      -4.403   2.856  -0.810  1.00  0.00      GEM  C
ATOM      2  C2G A6A G   1      -3.004   2.328  -1.145  1.00  0.00      GEM  C
ATOM      3  C3G A6A G   1      -2.525   1.309  -0.102  1.00  0.00      GEM  C
ATOM      4  C4G A6A G   1      -1.113   0.781  -0.392  1.00  0.00      GEM  C
ATOM      5  C5G A6A G   1      -0.655  -0.275   0.624  1.00  0.00      GEM  C
ATOM      6  C6G A6A G   1       0.768  -0.759   0.329  1.00  0.00      GEM  C
ATOM      7  N1G A6A G   1      -4.896   3.811  -1.835  1.00  0.00      GEM  N
ATOM      8  N2G A6A G   1       1.209  -1.804   1.287  1.00  0.00      GEM  N
ATOM      9  C7G A6A G   1       1.778  -1.452   2.472  1.00  0.00      GEM  C
ATOM     10  C8G A6A G   1       0.991  -3.120   1.016  1.00  0.00      GEM  C
ATOM     11  C9G A6A G   1       1.337  -4.109   1.902  1.00  0.00      GEM  C
ATOM     12 C10G A6A G   1       1.934  -3.770   3.148  1.00  0.00      GEM  C
ATOM     13 C11G A6A G   1       2.148  -2.387   3.405  1.00  0.00      GEM  C
ATOM     14  H1G A6A G   1       1.926  -0.384   2.631  1.00  0.00      GEM  H
ATOM     15  H2G A6A G   1       0.532  -3.339   0.053  1.00  0.00      GEM  H
ATOM     16  H3G A6A G   1       1.152  -5.151   1.642  1.00  0.00      GEM  H
ATOM     17  H4G A6A G   1       2.607  -2.062   4.338  1.00  0.00      GEM  H
ATOM     18 C12G A6A G   1      -5.604   3.362  -2.908  1.00  0.00      GEM  C
ATOM     19 C13G A6A G   1      -4.594   5.135  -1.742  1.00  0.00      GEM  C
ATOM     20 C14G A6A G   1      -4.989   6.037  -2.696  1.00  0.00      GEM  C
ATOM     21 C15G A6A G   1      -5.732   5.596  -3.826  1.00  0.00      GEM  C
ATOM     22 C16G A6A G   1      -6.031   4.208  -3.899  1.00  0.00      GEM  C
ATOM     23  H5G A6A G   1      -5.814   2.293  -2.927  1.00  0.00      GEM  H
ATOM     24  H6G A6A G   1      -4.026   5.433  -0.861  1.00  0.00      GEM  H
ATOM     25  H7G A6A G   1      -4.732   7.090  -2.579  1.00  0.00      GEM  H
ATOM     26  H8G A6A G   1      -6.602   3.808  -4.737  1.00  0.00      GEM  H
ATOM     27  N3G A6A G   1      -6.136   6.452  -4.777  1.00  0.00      GEM  N
ATOM     28  N4G A6A G   1       2.285  -4.711   4.038  1.00  0.00      GEM  N
ATOM     29  H9G A6A G   1      -5.920   7.451  -4.716  1.00  0.00      GEM  H
ATOM     30 H10G A6A G   1       2.133  -5.705   3.844  1.00  0.00      GEM  H
ATOM     31 H11G A6A G   1      -5.136   2.034  -0.759  1.00  0.00      GEM  H
ATOM     32 H12G A6A G   1      -4.408   3.389   0.156  1.00  0.00      GEM  H
ATOM     33 H13G A6A G   1      -3.023   1.859  -2.142  1.00  0.00      GEM  H
ATOM     34 H14G A6A G   1      -2.299   3.174  -1.194  1.00  0.00      GEM  H
ATOM     35 H15G A6A G   1      -2.541   1.770   0.897  1.00  0.00      GEM  H
ATOM     36 H16G A6A G   1      -3.229   0.464  -0.068  1.00  0.00      GEM  H
ATOM     37 H17G A6A G   1      -1.087   0.348  -1.404  1.00  0.00      GEM  H
ATOM     38 H18G A6A G   1      -0.404   1.622  -0.394  1.00  0.00      GEM  H
ATOM     39 H19G A6A G   1      -0.691   0.146   1.642  1.00  0.00      GEM  H
ATOM     40 H20G A6A G   1      -1.342  -1.136   0.602  1.00  0.00      GEM  H
ATOM     41 H21G A6A G   1       0.838  -1.199  -0.680  1.00  0.00      GEM  H
ATOM     42 H22G A6A G   1       1.494   0.069   0.398  1.00  0.00      GEM  H
ATOM     43 H23G A6A G   1      -6.674   6.129  -5.586  1.00  0.00      GEM  H
ATOM     44 H24G A6A G   1       2.718  -4.459   4.930  1.00  0.00      GEM  H
ATOM     45  OH2 TIP3W   5      -6.332   0.082   5.904  1.00  0.00      WT1  O
ATOM     46  H1  TIP3W   5      -6.776   0.451   5.101  1.00  0.00      WT1  H
ATOM     47  H2  TIP3W   5      -6.908   0.379   6.627  1.00  0.00      WT1  H
ATOM     48  OH2 TIP3W  21      -4.814   6.696   2.072  1.00  0.00      WT1  O
ATOM     49  H1  TIP3W  21      -3.917   6.979   1.816  1.00  0.00      WT1  H
ATOM     50  H2  TIP3W  21      -4.663   5.832   2.490  1.00  0.00      WT1  H
ATOM     51  OH2 TIP3W  44      -6.214   6.318  -8.690  1.00  0.00      WT1  O
ATOM     52  H1  TIP3W  44      -6.219   5.388  -8.804  1.00  0.00      WT1  H
ATOM     53  H2  TIP3W  44      -5.472   6.580  -9.219  1.00  0.00      WT1  H
ATOM     54  OH2 TIP3W  46      -3.795  -3.009   8.442  1.00  0.00      WT1  O
ATOM     55  H1  TIP3W  46      -3.218  -2.653   9.152  1.00  0.00      WT1  H
ATOM     56  H2  TIP3W  46      -4.691  -2.938   8.800  1.00  0.00      WT1  H
ATOM     57  OH2 TIP3W  47       6.126   4.701  -5.423  1.00  0.00      WT1  O
ATOM     58  H1  TIP3W  47       6.070   4.272  -6.274  1.00  0.00      WT1  H
ATOM     59  H2  TIP3W  47       6.805   5.454  -5.555  1.00  0.00      WT1  H
ATOM     60  OH2 TIP3W  48      -7.250  -1.156  -0.371  1.00  0.00      WT1  O
ATOM     61  H1  TIP3W  48      -7.890  -1.710  -0.002  1.00  0.00      WT1  H
ATOM     62  H2  TIP3W  48      -7.836  -0.755  -1.038  1.00  0.00      WT1  H
ATOM     63  OH2 TIP3W  64       0.674  -1.091  -5.014  1.00  0.00      WT1  O
ATOM     64  H1  TIP3W  64       0.998  -1.129  -4.068  1.00  0.00      WT1  H
ATOM     65  H2  TIP3W  64      -0.252  -0.730  -4.925  1.00  0.00      WT1  H
ATOM     66  OH2 TIP3W  67      -9.998  -4.333   4.591  1.00  0.00      WT1  O
ATOM     67  H1  TIP3W  67      -9.517  -4.010   3.830  1.00  0.00      WT1  H
ATOM     68  H2  TIP3W  67      -9.392  -4.219   5.347  1.00  0.00      WT1  H
ATOM     69  OH2 TIP3W  68      -0.118  -0.844   4.916  1.00  0.00      WT1  O
ATOM     70  H1  TIP3W  68      -0.426  -0.247   5.597  1.00  0.00      WT1  H
ATOM     71  H2  TIP3W  68       0.021  -1.736   5.289  1.00  0.00      WT1  H
ATOM     72  OH2 TIP3W  87      -8.339  -3.319  -8.057  1.00  0.00      WT1  O
ATOM     73  H1  TIP3W  87      -8.057  -4.261  -8.019  1.00  0.00      WT1  H
ATOM     74  H2  TIP3W  87      -9.222  -3.401  -8.517  1.00  0.00      WT1  H
ATOM     75  OH2 TIP3W 111       0.426  -2.396  -7.596  1.00  0.00      WT1  O
ATOM     76  H1  TIP3W 111       0.761  -1.599  -8.006  1.00  0.00      WT1  H
ATOM     77  H2  TIP3W 111       0.248  -2.111  -6.692  1.00  0.00      WT1  H
ATOM     78  OH2 TIP3W 130       0.926  -4.635  -8.982  1.00  0.00      WT1  O
ATOM     79  H1  TIP3W 130       1.138  -5.231  -8.246  1.00  0.00      WT1  H
ATOM     80  H2  TIP3W 130       0.657  -3.788  -8.507  1.00  0.00      WT1  H
ATOM     81  OH2 TIP3W 133      -1.353  -5.686   9.278  1.00  0.00      WT1  O
ATOM     82  H1  TIP3W 133      -2.036  -6.389   9.326  1.00  0.00      WT1  H
ATOM     83  H2  TIP3W 133      -1.957  -4.936   9.153  1.00  0.00      WT1  H
ATOM     84  OH2 TIP3W 152      -1.108   2.977  -4.679  1.00  0.00      WT1  O
ATOM     85  H1  TIP3W 152      -1.881   2.478  -4.557  1.00  0.00      WT1  H
ATOM     86  H2  TIP3W 152      -0.658   2.557  -5.464  1.00  0.00      WT1  H
ATOM     87  OH2 TIP3W 167      -7.826   8.468  -7.788  1.00  0.00      WT1  O
ATOM     88  H1  TIP3W 167      -7.368   7.628  -7.797  1.00  0.00      WT1  H
ATOM     89  H2  TIP3W 167      -7.069   9.120  -7.719  1.00  0.00      WT1  H
ATOM     90  OH2 TIP3W 239       3.612   7.680   8.622  1.00  0.00      WT1  O
ATOM     91  H1  TIP3W 239       3.744   7.414   9.508  1.00  0.00      WT1  H
ATOM     92  H2  TIP3W 239       4.526   7.831   8.347  1.00  0.00      WT1  H
ATOM     93  OH2 TIP3W 424       5.414  -3.431  -7.499  1.00  0.00      WT1  O
ATOM     94  H1  TIP3W 424       6.224  -3.142  -7.872  1.00  0.00      WT1  H
ATOM     95  H2  TIP3W 424       4.808  -3.300  -8.329  1.00  0.00      WT1  H
ATOM     96  OH2 TIP3W 465       3.891  -8.081  -7.008  1.00  0.00      WT1  O
ATOM     97  H1  TIP3W 465       4.198  -7.319  -6.578  1.00  0.00      WT1  H
ATOM     98  H2  TIP3W 465       3.212  -8.423  -6.422  1.00  0.00      WT1  H
ATOM     99  OH2 TIP3W 484       0.282  -9.360  -7.947  1.00  0.00      WT1  O
ATOM    100  H1  TIP3W 484       0.367  -9.041  -6.984  1.00  0.00      WT1  H
ATOM    101  H2  TIP3W 484      -0.257  -8.677  -8.333  1.00  0.00      WT1  H
ATOM    102  OH2 TIP3W 485      -5.382  -1.875  -2.223  1.00  0.00      WT1  O
ATOM    103  H1  TIP3W 485      -4.595  -2.081  -1.686  1.00  0.00      WT1  H
ATOM    104  H2  TIP3W 485      -5.998  -1.542  -1.578  1.00  0.00      WT1  H
ATOM    105  OH2 TIP3W 486      -6.597  -5.313  -0.185  1.00  0.00      WT1  O
ATOM    106  H1  TIP3W 486      -6.891  -4.728  -0.903  1.00  0.00      WT1  H
ATOM    107  H2  TIP3W 486      -6.183  -6.027  -0.673  1.00  0.00      WT1  H
ATOM    108  OH2 TIP3W 489      -6.724  -2.535   9.325  1.00  0.00      WT1  O
ATOM    109  H1  TIP3W 489      -7.228  -3.009   9.964  1.00  0.00      WT1  H
ATOM    110  H2  TIP3W 489      -6.396  -1.712   9.753  1.00  0.00      WT1  H
ATOM    111  OH2 TIP3W 503      -6.881   0.325   3.158  1.00  0.00      WT1  O
ATOM    112  H1  TIP3W 503      -6.402   0.900   2.512  1.00  0.00      WT1  H
ATOM    113  H2  TIP3W 503      -6.560  -0.570   2.962  1.00  0.00      WT1  H
ATOM    114  OH2 TIP3W 506      -7.622  -4.194   6.253  1.00  0.00      WT1  O
ATOM    115  H1  TIP3W 506      -7.843  -3.839   7.099  1.00  0.00      WT1  H
ATOM    116  H2  TIP3W 506      -6.699  -3.968   6.126  1.00  0.00      WT1  H
ATOM    117  OH2 TIP3W 509      -5.983  -6.095   9.418  1.00  0.00      WT1  O
ATOM    118  H1  TIP3W 509      -6.858  -5.958   9.132  1.00  0.00      WT1  H
ATOM    119  H2  TIP3W 509      -5.418  -5.273   9.295  1.00  0.00      WT1  H
ATOM    120  OH2 TIP3W 533      -4.427   4.804   9.090  1.00  0.00      WT1  O
ATOM    121  H1  TIP3W 533      -4.041   5.339   9.808  1.00  0.00      WT1  H
ATOM    122  H2  TIP3W 533      -4.131   5.413   8.331  1.00  0.00      WT1  H
ATOM    123  OH2 TIP3W 558       0.390  -3.614   8.828  1.00  0.00      WT1  O
ATOM    124  H1  TIP3W 558       0.688  -3.516   9.731  1.00  0.00      WT1  H
ATOM    125  H2  TIP3W 558      -0.156  -4.411   8.921  1.00  0.00      WT1  H
ATOM    126  OH2 TIP3W 575      -7.656   0.571  -7.376  1.00  0.00      WT1  O
ATOM    127  H1  TIP3W 575      -7.878   0.753  -6.447  1.00  0.00      WT1  H
ATOM    128  H2  TIP3W 575      -7.053  -0.209  -7.383  1.00  0.00      WT1  H
ATOM    129  OH2 TIP3W 594      -7.290  -3.815  -2.460  1.00  0.00      WT1  O
ATOM    130  H1  TIP3W 594      -7.533  -3.764  -3.439  1.00  0.00      WT1  H
ATOM    131  H2  TIP3W 594      -6.590  -3.145  -2.420  1.00  0.00      WT1  H
ATOM    132  OH2 TIP3W 634       0.929   4.750  -4.282  1.00  0.00      WT1  O
ATOM    133  H1  TIP3W 634       0.050   4.541  -4.592  1.00  0.00      WT1  H
ATOM    134  H2  TIP3W 634       1.401   3.879  -4.283  1.00  0.00      WT1  H
ATOM    135  OH2 TIP3W 822      -9.253  -5.531   0.579  1.00  0.00      WT1  O
ATOM    136  H1  TIP3W 822      -9.574  -6.432   0.339  1.00  0.00      WT1  H
ATOM    137  H2  TIP3W 822      -8.495  -5.415  -0.010  1.00  0.00      WT1  H
ATOM    138  OH2 TIP3W 849      -4.644  -4.612   6.046  1.00  0.00      WT1  O
ATOM    139  H1  TIP3W 849      -4.116  -3.936   6.461  1.00  0.00      WT1  H
ATOM    140  H2  TIP3W 849      -4.408  -5.378   6.537  1.00  0.00      WT1  H
ATOM    141  OH2 TIP3W 867       0.704  -3.279   5.883  1.00  0.00      WT1  O
ATOM    142  H1  TIP3W 867       0.901  -3.088   6.836  1.00  0.00      WT1  H
ATOM    143  H2  TIP3W 867       0.127  -4.028   5.998  1.00  0.00      WT1  H
ATOM    144  OH2 TIP3W 906      -2.973  -7.776   3.411  1.00  0.00      WT1  O
ATOM    145  H1  TIP3W 906      -3.815  -7.199   3.535  1.00  0.00      WT1  H
ATOM    146  H2  TIP3W 906      -3.308  -8.597   3.742  1.00  0.00      WT1  H
ATOM    147  OH2 TIP3W 907       7.812  -4.229  -4.124  1.00  0.00      WT1  O
ATOM    148  H1  TIP3W 907       7.220  -3.684  -4.620  1.00  0.00      WT1  H
ATOM    149  H2  TIP3W 907       7.551  -5.131  -4.331  1.00  0.00      WT1  H
ATOM    150  OH2 TIP3W 908      -5.972  -2.301   2.776  1.00  0.00      WT1  O
ATOM    151  H1  TIP3W 908      -5.423  -2.807   2.138  1.00  0.00      WT1  H
ATOM    152  H2  TIP3W 908      -6.829  -2.680   2.544  1.00  0.00      WT1  H
ATOM    153  OH2 TIP3W 924       2.493  -0.549  -7.785  1.00  0.00      WT1  O
ATOM    154  H1  TIP3W 924       2.908  -0.160  -7.013  1.00  0.00      WT1  H
ATOM    155  H2  TIP3W 924       2.982  -1.359  -7.961  1.00  0.00      WT1  H
ATOM    156  OH2 TIP3W 928      -8.162  -6.794   5.398  1.00  0.00      WT1  O
ATOM    157  H1  TIP3W 928      -7.799  -5.919   5.545  1.00  0.00      WT1  H
ATOM    158  H2  TIP3W 928      -7.883  -7.001   4.422  1.00  0.00      WT1  H
ATOM    159  OH2 TIP3W 929       6.133   2.593   6.908  1.00  0.00      WT1  O
ATOM    160  H1  TIP3W 929       5.352   2.769   6.391  1.00  0.00      WT1  H
ATOM    161  H2  TIP3W 929       5.887   1.876   7.511  1.00  0.00      WT1  H
ATOM    162  OH2 TIP3W 930      -8.101   1.624   7.893  1.00  0.00      WT1  O
ATOM    163  H1  TIP3W 930      -8.861   1.678   7.305  1.00  0.00      WT1  H
ATOM    164  H2  TIP3W 930      -7.742   2.535   7.855  1.00  0.00      WT1  H
ATOM    165  OH2 TIP3W 932      -0.780   3.904   7.340  1.00  0.00      WT1  O
ATOM    166  H1  TIP3W 932       0.062   4.198   7.738  1.00  0.00      WT1  H
ATOM    167  H2  TIP3W 932      -0.606   2.999   7.102  1.00  0.00      WT1  H
ATOM    168  OH2 TIP3W 942       8.441   6.134  -6.160  1.00  0.00      WT1  O
ATOM    169  H1  TIP3W 942       8.610   6.488  -7.032  1.00  0.00      WT1  H
ATOM    170  H2  TIP3W 942       9.113   5.407  -6.039  1.00  0.00      WT1  H
ATOM    171  OH2 TIP3W 947       5.430  -6.726  -2.593  1.00  0.00      WT1  O
ATOM    172  H1  TIP3W 947       5.458  -7.259  -1.843  1.00  0.00      WT1  H
ATOM    173  H2  TIP3W 947       5.933  -7.260  -3.230  1.00  0.00      WT1  H
ATOM    174  OH2 TIP3W 948       3.134  -5.465  -3.441  1.00  0.00      WT1  O
ATOM    175  H1  TIP3W 948       2.434  -6.068  -3.062  1.00  0.00      WT1  H
ATOM    176  H2  TIP3W 948       3.959  -5.838  -3.035  1.00  0.00      WT1  H
ATOM    177  OH2 TIP3W 951       0.295   4.066   4.320  1.00  0.00      WT1  O
ATOM    178  H1  TIP3W 951       0.592   4.067   5.226  1.00  0.00      WT1  H
ATOM    179  H2  TIP3W 951      -0.678   4.226   4.350  1.00  0.00      WT1  H
ATOM    180  OH2 TIP3W 952       6.008   7.797   1.410  1.00  0.00      WT1  O
ATOM    181  H1  TIP3W 952       6.695   7.702   0.684  1.00  0.00      WT1  H
ATOM    182  H2  TIP3W 952       5.186   7.521   0.942  1.00  0.00      WT1  H
ATOM    183  OH2 TIP3W 953       5.398  -8.448   8.246  1.00  0.00      WT1  O
ATOM    184  H1  TIP3W 953       6.016  -8.049   7.566  1.00  0.00      WT1  H
ATOM    185  H2  TIP3W 953       4.574  -7.989   8.109  1.00  0.00      WT1  H
ATOM    186  OH2 TIP3W 964      -2.170   9.751  -8.005  1.00  0.00      WT1  O
ATOM    187  H1  TIP3W 964      -2.743   9.870  -8.753  1.00  0.00      WT1  H
ATOM    188  H2  TIP3W 964      -1.671   8.923  -8.115  1.00  0.00      WT1  H
ATOM    189  OH2 TIP3W 972       5.027   1.249  -0.194  1.00  0.00      WT1  O
ATOM    190  H1  TIP3W 972       5.636   0.953  -0.896  1.00  0.00      WT1  H
ATOM    191  H2  TIP3W 972       4.929   2.194  -0.455  1.00  0.00      WT1  H
ATOM    192  OH2 TIP3W 995      -3.200   6.659   7.184  1.00  0.00      WT1  O
ATOM    193  H1  TIP3W 995      -2.857   6.649   6.327  1.00  0.00      WT1  H
ATOM    194  H2  TIP3W 995      -2.891   7.502   7.568  1.00  0.00      WT1  H
ATOM    195  OH2 TIP3W1007       4.603   8.110  -6.787  1.00  0.00      WT1  O
ATOM    196  H1  TIP3W1007       4.275   7.655  -6.037  1.00  0.00      WT1  H
ATOM    197  H2  TIP3W1007       3.842   8.606  -7.122  1.00  0.00      WT1  H
ATOM    198  OH2 TIP3W1013      -8.385   7.355   4.355  1.00  0.00      WT1  O
ATOM    199  H1  TIP3W1013      -8.775   6.480   4.420  1.00  0.00      WT1  H
ATOM    200  H2  TIP3W1013      -9.141   7.984   4.051  1.00  0.00      WT1  H
ATOM    201  OH2 TIP3W1017      -0.216   8.060   6.439  1.00  0.00      WT1  O
ATOM    202  H1  TIP3W1017       0.576   8.166   5.922  1.00  0.00      WT1  H
ATOM    203  H2  TIP3W1017      -0.059   8.584   7.234  1.00  0.00      WT1  H
ATOM    204  OH2 TIP3W1018      -7.631   9.620   0.838  1.00  0.00      WT1  O
ATOM    205  H1  TIP3W1018      -7.949   9.425   1.701  1.00  0.00      WT1  H
ATOM    206  H2  TIP3W1018      -6.653   9.717   0.923  1.00  0.00      WT1  H
ATOM    207  OH2 TIP3W1027       5.158   5.218  -8.547  1.00  0.00      WT1  O
ATOM    208  H1  TIP3W1027       5.286   6.123  -8.840  1.00  0.00      WT1  H
ATOM    209  H2  TIP3W1027       4.175   5.219  -8.413  1.00  0.00      WT1  H
ATOM    210  OH2 TIP3W1032      -2.071  -0.399  -5.678  1.00  0.00      WT1  O
ATOM    211  H1  TIP3W1032      -2.636   0.340  -6.088  1.00  0.00      WT1  H
ATOM    212  H2  TIP3W1032      -2.682  -0.989  -5.180  1.00  0.00      WT1  H
ATOM    213  OH2 TIP3W1301      -6.680  -8.561  -6.307  1.00  0.00      WT1  O
ATOM    214  H1  TIP3W1301      -6.982  -8.737  -7.205  1.00  0.00      WT1  H
ATOM    215  H2  TIP3W1301      -5.782  -8.263  -6.467  1.00  0.00      WT1  H
ATOM    216  OH2 TIP3W1307       6.096  -1.595   0.628  1.00  0.00      WT1  O
ATOM    217  H1  TIP3W1307       6.085  -0.610   0.715  1.00  0.00      WT1  H
ATOM    218  H2  TIP3W1307       6.077  -1.652  -0.379  1.00  0.00      WT1  H
ATOM    219  OH2 TIP3W1326       8.479  -6.911  -8.622  1.00  0.00      WT1  O
ATOM    220  H1  TIP3W1326       7.536  -6.792  -8.426  1.00  0.00      WT1  H
ATOM    221  H2  TIP3W1326       8.602  -7.860  -8.803  1.00  0.00      WT1  H
ATOM    222  OH2 TIP3W1327       5.529  -4.018  -1.481  1.00  0.00      WT1  O
ATOM    223  H1  TIP3W1327       6.398  -4.368  -1.188  1.00  0.00      WT1  H
ATOM    224  H2  TIP3W1327       5.223  -4.667  -2.133  1.00  0.00      WT1  H
ATOM    225  OH2 TIP3W1328      -5.461  -7.395  -1.705  1.00  0.00      WT1  O
ATOM    226  H1  TIP3W1328      -4.540  -7.298  -1.877  1.00  0.00      WT1  H
ATOM    227  H2  TIP3W1328      -5.566  -8.384  -1.637  1.00  0.00      WT1  H
ATOM    228  OH2 TIP3W1333       8.350  -3.022   7.615  1.00  0.00      WT1  O
ATOM    229  H1  TIP3W1333       8.415  -2.709   6.702  1.00  0.00      WT1  H
ATOM    230  H2  TIP3W1333       7.398  -2.841   7.784  1.00  0.00      WT1  H
ATOM    231  OH2 TIP3W1346       9.399   2.364  -8.020  1.00  0.00      WT1  O
ATOM    232  H1  TIP3W1346       9.715   1.499  -8.402  1.00  0.00      WT1  H
ATOM    233  H2  TIP3W1346       9.091   2.059  -7.154  1.00  0.00      WT1  H
ATOM    234  OH2 TIP3W1349       2.793   3.364   2.168  1.00  0.00      WT1  O
ATOM    235  H1  TIP3W1349       2.787   3.548   1.223  1.00  0.00      WT1  H
ATOM    236  H2  TIP3W1349       1.995   3.794   2.399  1.00  0.00      WT1  H
ATOM    237  OH2 TIP3W1367       0.129   7.485  -3.450  1.00  0.00      WT1  O
ATOM    238  H1  TIP3W1367      -0.769   7.467  -3.080  1.00  0.00      WT1  H
ATOM    239  H2  TIP3W1367       0.108   6.702  -4.015  1.00  0.00      WT1  H
ATOM    240  OH2 TIP3W1370      -5.346  -4.283  -4.977  1.00  0.00      WT1  O
ATOM    241  H1  TIP3W1370      -4.941  -4.874  -5.605  1.00  0.00      WT1  H
ATOM    242  H2  TIP3W1370      -4.591  -4.215  -4.366  1.00  0.00      WT1  H
ATOM    243  OH2 TIP3W1371       2.336   4.905  -0.650  1.00  0.00      WT1  O
ATOM    244  H1  TIP3W1371       1.849   5.588  -1.117  1.00  0.00      WT1  H
ATOM    245  H2  TIP3W1371       1.568   4.375  -0.230  1.00  0.00      WT1  H
ATOM    246  OH2 TIP3W1374      -4.512   4.255   3.212  1.00  0.00      WT1  O
ATOM    247  H1  TIP3W1374      -3.721   4.126   3.709  1.00  0.00      WT1  H
ATOM    248  H2  TIP3W1374      -5.136   3.991   3.878  1.00  0.00      WT1  H
ATOM    249  OH2 TIP3W1387      -6.314  -1.647  -6.599  1.00  0.00      WT1  O
ATOM    250  H1  TIP3W1387      -5.506  -2.070  -6.916  1.00  0.00      WT1  H
ATOM    251  H2  TIP3W1387      -6.959  -2.273  -6.803  1.00  0.00      WT1  H
ATOM    252  OH2 TIP3W1388       5.005   4.526   9.133  1.00  0.00      WT1  O
ATOM    253  H1  TIP3W1388       5.742   3.941   9.238  1.00  0.00      WT1  H
ATOM    254  H2  TIP3W1388       4.746   4.453   8.188  1.00  0.00      WT1  H
ATOM    255  OH2 TIP3W1389       5.427   3.899   3.418  1.00  0.00      WT1  O
ATOM    256  H1  TIP3W1389       5.598   4.703   3.915  1.00  0.00      WT1  H
ATOM    257  H2  TIP3W1389       4.569   4.032   2.994  1.00  0.00      WT1  H
ATOM    258  OH2 TIP3W1392       5.117   6.342   5.320  1.00  0.00      WT1  O
ATOM    259  H1  TIP3W1392       4.190   6.658   5.235  1.00  0.00      WT1  H
ATOM    260  H2  TIP3W1392       5.725   7.080   4.950  1.00  0.00      WT1  H
ATOM    261  OH2 TIP3W1411       0.030   1.441  -6.566  1.00  0.00      WT1  O
ATOM    262  H1  TIP3W1411      -0.726   0.827  -6.578  1.00  0.00      WT1  H
ATOM    263  H2  TIP3W1411       0.533   1.362  -7.339  1.00  0.00      WT1  H
ATOM    264  OH2 TIP3W1413       7.196   8.038   3.777  1.00  0.00      WT1  O
ATOM    265  H1  TIP3W1413       7.492   7.085   3.750  1.00  0.00      WT1  H
ATOM    266  H2  TIP3W1413       6.868   8.082   2.855  1.00  0.00      WT1  H
ATOM    267  OH2 TIP3W1428       3.068  -7.086   0.149  1.00  0.00      WT1  O
ATOM    268  H1  TIP3W1428       2.803  -7.527  -0.705  1.00  0.00      WT1  H
ATOM    269  H2  TIP3W1428       4.010  -7.151   0.112  1.00  0.00      WT1  H
ATOM    270  OH2 TIP3W1429      -4.550  -0.933  -4.663  1.00  0.00      WT1  O
ATOM    271  H1  TIP3W1429      -5.278  -1.160  -5.289  1.00  0.00      WT1  H
ATOM    272  H2  TIP3W1429      -5.061  -1.230  -3.883  1.00  0.00      WT1  H
ATOM    273  OH2 TIP3W1433      -6.703   8.771   7.303  1.00  0.00      WT1  O
ATOM    274  H1  TIP3W1433      -6.087   9.272   7.825  1.00  0.00      WT1  H
ATOM    275  H2  TIP3W1433      -6.384   8.935   6.408  1.00  0.00      WT1  H
ATOM    276  OH2 TIP3W1440      -8.557  -6.020   8.627  1.00  0.00      WT1  O
ATOM    277  H1  TIP3W1440      -8.464  -6.950   8.247  1.00  0.00      WT1  H
ATOM    278  H2  TIP3W1440      -9.411  -5.718   8.256  1.00  0.00      WT1  H
ATOM    279  OH2 TIP3W1454      -1.057   9.607  -0.607  1.00  0.00      WT1  O
ATOM    280  H1  TIP3W1454      -0.110   9.666  -0.826  1.00  0.00      WT1  H
ATOM    281  H2  TIP3W1454      -1.449   9.202  -1.414  1.00  0.00      WT1  H
ATOM    282  OH2 TIP3W1457       3.340   3.560   6.477  1.00  0.00      WT1  O
ATOM    283  H1  TIP3W1457       3.400   3.568   5.542  1.00  0.00      WT1  H
ATOM    284  H2  TIP3W1457       2.852   4.406   6.633  1.00  0.00      WT1  H
ATOM    285  OH2 TIP3W1707       2.113  -9.079  -5.058  1.00  0.00      WT1  O
ATOM    286  H1  TIP3W1707       2.819  -9.365  -4.438  1.00  0.00      WT1  H
ATOM    287  H2  TIP3W1707       1.814  -8.104  -4.777  1.00  0.00      WT1  H
ATOM    288  OH2 TIP3W1723      -0.803  -5.625   5.964  1.00  0.00      WT1  O
ATOM    289  H1  TIP3W1723      -0.837  -6.410   5.387  1.00  0.00      WT1  H
ATOM    290  H2  TIP3W1723      -1.484  -5.833   6.604  1.00  0.00      WT1  H
ATOM    291  OH2 TIP3W1725      -7.579  -6.225  -4.942  1.00  0.00      WT1  O
ATOM    292  H1  TIP3W1725      -7.316  -7.066  -5.348  1.00  0.00      WT1  H
ATOM    293  H2  TIP3W1725      -6.781  -5.660  -4.952  1.00  0.00      WT1  H
ATOM    294  OH2 TIP3W1733      -6.826  -8.416   6.976  1.00  0.00      WT1  O
ATOM    295  H1  TIP3W1733      -7.630  -7.923   6.810  1.00  0.00      WT1  H
ATOM    296  H2  TIP3W1733      -6.730  -9.039   6.252  1.00  0.00      WT1  H
ATOM    297  OH2 TIP3W1746       0.848   0.071   8.631  1.00  0.00      WT1  O
ATOM    298  H1  TIP3W1746       0.345   0.477   7.907  1.00  0.00      WT1  H
ATOM    299  H2  TIP3W1746       1.663   0.551   8.638  1.00  0.00      WT1  H
ATOM    300  OH2 TIP3W1764      -4.859  -8.389  -9.501  1.00  0.00      WT1  O
ATOM    301  H1  TIP3W1764      -5.303  -8.890  -8.766  1.00  0.00      WT1  H
ATOM    302  H2  TIP3W1764      -3.969  -8.698  -9.414  1.00  0.00      WT1  H
ATOM    303  OH2 TIP3W1766       7.931   4.372   1.594  1.00  0.00      WT1  O
ATOM    304  H1  TIP3W1766       7.010   4.424   1.287  1.00  0.00      WT1  H
ATOM    305  H2  TIP3W1766       7.926   4.956   2.399  1.00  0.00      WT1  H
ATOM    306  OH2 TIP3W1771      -7.491  -6.495   2.910  1.00  0.00      WT1  O
ATOM    307  H1  TIP3W1771      -7.886  -5.862   2.315  1.00  0.00      WT1  H
ATOM    308  H2  TIP3W1771      -7.285  -7.288   2.383  1.00  0.00      WT1  H
ATOM    309  OH2 TIP3W1773       4.354  -8.648   4.004  1.00  0.00      WT1  O
ATOM    310  H1  TIP3W1773       4.694  -9.377   4.565  1.00  0.00      WT1  H
ATOM    311  H2  TIP3W1773       4.573  -7.805   4.426  1.00  0.00      WT1  H
ATOM    312  OH2 TIP3W1789      -4.539  -3.246  -8.057  1.00  0.00      WT1  O
ATOM    313  H1  TIP3W1789      -3.588  -3.373  -7.982  1.00  0.00      WT1  H
ATOM    314  H2  TIP3W1789      -4.791  -4.044  -8.566  1.00  0.00      WT1  H
ATOM    315  OH2 TIP3W1790       8.063   4.437   6.912  1.00  0.00      WT1  O
ATOM    316  H1  TIP3W1790       8.739   3.888   7.373  1.00  0.00      WT1  H
ATOM    317  H2  TIP3W1790       7.184   3.977   6.958  1.00  0.00      WT1  H
ATOM    318  OH2 TIP3W1813      -3.858   1.858   6.052  1.00  0.00      WT1  O
ATOM    319  H1  TIP3W1813      -4.238   2.642   5.675  1.00  0.00      WT1  H
ATOM    320  H2  TIP3W1813      -4.434   1.146   5.661  1.00  0.00      WT1  H
ATOM    321  OH2 TIP3W1814       1.187   9.104   8.681  1.00  0.00      WT1  O
ATOM    322  H1  TIP3W1814       2.029   8.566   8.863  1.00  0.00      WT1  H
ATOM    323  H2  TIP3W1814       0.574   8.773   9.364  1.00  0.00      WT1  H
ATOM    324  OH2 TIP3W1829       1.780   3.509  -9.017  1.00  0.00      WT1  O
ATOM    325  H1  TIP3W1829       2.311   3.422  -8.206  1.00  0.00      WT1  H
ATOM    326  H2  TIP3W1829       2.379   3.816  -9.700  1.00  0.00      WT1  H
ATOM    327  OH2 TIP3W1830       3.410   3.796  -6.794  1.00  0.00      WT1  O
ATOM    328  H1  TIP3W1830       2.860   3.342  -6.048  1.00  0.00      WT1  H
ATOM    329  H2  TIP3W1830       4.378   3.624  -6.514  1.00  0.00      WT1  H
ATOM    330  OH2 TIP3W1831      -2.686  -9.772  -0.848  1.00  0.00      WT1  O
ATOM    331  H1  TIP3W1831      -2.553  -9.804  -1.843  1.00  0.00      WT1  H
ATOM    332  H2  TIP3W1831      -1.781  -9.664  -0.574  1.00  0.00      WT1  H
ATOM    333  OH2 TIP3W1853      -9.711   0.538   3.468  1.00  0.00      WT1  O
ATOM    334  H1  TIP3W1853      -9.714   0.937   2.602  1.00  0.00      WT1  H
ATOM    335  H2  TIP3W1853      -8.738   0.357   3.669  1.00  0.00      WT1  H
ATOM    336  OH2 TIP3W1854       6.214  -2.153  -5.234  1.00  0.00      WT1  O
ATOM    337  H1  TIP3W1854       5.254  -2.008  -4.839  1.00  0.00      WT1  H
ATOM    338  H2  TIP3W1854       5.905  -2.608  -6.004  1.00  0.00      WT1  H
ATOM    339  OH2 TIP3W1856       2.440   2.407  -4.630  1.00  0.00      WT1  O
ATOM    340  H1  TIP3W1856       1.652   1.887  -4.895  1.00  0.00      WT1  H
ATOM    341  H2  TIP3W1856       2.893   1.867  -4.023  1.00  0.00      WT1  H
ATOM    342  OH2 TIP3W1871      -3.032   1.629  -7.647  1.00  0.00      WT1  O
ATOM    343  H1  TIP3W1871      -3.425   0.896  -8.193  1.00  0.00      WT1  H
ATOM    344  H2  TIP3W1871      -2.917   2.290  -8.410  1.00  0.00      WT1  H
ATOM    345  OH2 TIP3W1873       3.533   0.550  -2.840  1.00  0.00      WT1  O
ATOM    346  H1  TIP3W1873       2.608   0.309  -2.510  1.00  0.00      WT1  H
ATOM    347  H2  TIP3W1873       4.008   0.940  -2.075  1.00  0.00      WT1  H
ATOM    348  OH2 TIP3W1894       1.706   5.811   6.829  1.00  0.00      WT1  O
ATOM    349  H1  TIP3W1894       0.892   6.347   6.590  1.00  0.00      WT1  H
ATOM    350  H2  TIP3W1894       2.344   6.466   7.162  1.00  0.00      WT1  H
ATOM    351  OH2 TIP3W1911       1.642   9.030  -5.134  1.00  0.00      WT1  O
ATOM    352  H1  TIP3W1911       0.752   8.786  -4.791  1.00  0.00      WT1  H
ATOM    353  H2  TIP3W1911       1.534   9.147  -6.103  1.00  0.00      WT1  H
ATOM    354  OH2 TIP3W1915       2.814   7.906  -2.617  1.00  0.00      WT1  O
ATOM    355  H1  TIP3W1915       3.379   7.410  -3.312  1.00  0.00      WT1  H
ATOM    356  H2  TIP3W1915       1.963   7.994  -3.046  1.00  0.00      WT1  H
ATOM    357  OH2 TIP3W2123       0.963  -8.263   1.790  1.00  0.00      WT1  O
ATOM    358  H1  TIP3W2123       0.319  -7.760   1.334  1.00  0.00      WT1  H
ATOM    359  H2  TIP3W2123       1.709  -7.833   1.210  1.00  0.00      WT1  H
ATOM    360  OH2 TIP3W2163      -4.474  -1.631   4.858  1.00  0.00      WT1  O
ATOM    361  H1  TIP3W2163      -5.050  -1.782   4.072  1.00  0.00      WT1  H
ATOM    362  H2  TIP3W2163      -5.055  -1.081   5.363  1.00  0.00      WT1  H
ATOM    363  OH2 TIP3W2167      -2.471  -5.492  -8.604  1.00  0.00      WT1  O
ATOM    364  H1  TIP3W2167      -1.687  -5.418  -9.143  1.00  0.00      WT1  H
ATOM    365  H2  TIP3W2167      -3.217  -5.489  -9.232  1.00  0.00      WT1  H
ATOM    366  OH2 TIP3W2185       9.008  -7.803   9.861  1.00  0.00      WT1  O
ATOM    367  H1  TIP3W2185       8.936  -6.914   9.425  1.00  0.00      WT1  H
ATOM    368  H2  TIP3W2185       9.532  -8.289   9.161  1.00  0.00      WT1  H
ATOM    369  OH2 TIP3W2227       1.200  -5.849  -6.529  1.00  0.00      WT1  O
ATOM    370  H1  TIP3W2227       2.053  -5.640  -6.072  1.00  0.00      WT1  H
ATOM    371  H2  TIP3W2227       0.572  -5.574  -5.862  1.00  0.00      WT1  H
ATOM    372  OH2 TIP3W2231      -5.116  -5.919   3.713  1.00  0.00      WT1  O
ATOM    373  H1  TIP3W2231      -5.030  -5.254   4.373  1.00  0.00      WT1  H
ATOM    374  H2  TIP3W2231      -6.068  -6.025   3.593  1.00  0.00      WT1  H
ATOM    375  OH2 TIP3W2244       3.867  -5.376  -6.046  1.00  0.00      WT1  O
ATOM    376  H1  TIP3W2244       4.067  -5.359  -5.096  1.00  0.00      WT1  H
ATOM    377  H2  TIP3W2244       4.122  -4.506  -6.352  1.00  0.00      WT1  H
ATOM    378  OH2 TIP3W2250       7.422  -6.600  -5.798  1.00  0.00      WT1  O
ATOM    379  H1  TIP3W2250       8.195  -6.566  -6.402  1.00  0.00      WT1  H
ATOM    380  H2  TIP3W2250       7.397  -7.575  -5.593  1.00  0.00      WT1  H
ATOM    381  OH2 TIP3W2251       6.691   7.916  -3.241  1.00  0.00      WT1  O
ATOM    382  H1  TIP3W2251       6.406   8.553  -3.908  1.00  0.00      WT1  H
ATOM    383  H2  TIP3W2251       6.815   8.526  -2.418  1.00  0.00      WT1  H
ATOM    384  OH2 TIP3W2253       8.193   7.970  -0.250  1.00  0.00      WT1  O
ATOM    385  H1  TIP3W2253       7.958   8.911  -0.167  1.00  0.00      WT1  H
ATOM    386  H2  TIP3W2253       9.151   7.990  -0.353  1.00  0.00      WT1  H
ATOM    387  OH2 TIP3W2254       7.427  -1.540   5.062  1.00  0.00      WT1  O
ATOM    388  H1  TIP3W2254       6.459  -1.477   5.043  1.00  0.00      WT1  H
ATOM    389  H2  TIP3W2254       7.637  -2.231   4.388  1.00  0.00      WT1  H
ATOM    390  OH2 TIP3W2272       2.922  -7.089   7.412  1.00  0.00      WT1  O
ATOM    391  H1  TIP3W2272       2.421  -7.569   8.089  1.00  0.00      WT1  H
ATOM    392  H2  TIP3W2272       2.240  -7.004   6.701  1.00  0.00      WT1  H
ATOM    393  OH2 TIP3W2280      -3.388  -6.604   7.042  1.00  0.00      WT1  O
ATOM    394  H1  TIP3W2280      -3.862  -7.013   7.830  1.00  0.00      WT1  H
ATOM    395  H2  TIP3W2280      -3.752  -7.117   6.306  1.00  0.00      WT1  H
ATOM    396  OH2 TIP3W2293      -8.359   8.264  -1.864  1.00  0.00      WT1  O
ATOM    397  H1  TIP3W2293      -9.245   8.490  -1.992  1.00  0.00      WT1  H
ATOM    398  H2  TIP3W2293      -8.019   9.003  -1.335  1.00  0.00      WT1  H
ATOM    399  OH2 TIP3W2309       4.269   0.001  -5.631  1.00  0.00      WT1  O
ATOM    400  H1  TIP3W2309       4.973   0.528  -5.248  1.00  0.00      WT1  H
ATOM    401  H2  TIP3W2309       3.690  -0.141  -4.908  1.00  0.00      WT1  H
ATOM    402  OH2 TIP3W2311       4.691   3.817  -0.950  1.00  0.00      WT1  O
ATOM    403  H1  TIP3W2311       5.162   4.372  -1.615  1.00  0.00      WT1  H
ATOM    404  H2  TIP3W2311       3.821   4.250  -0.887  1.00  0.00      WT1  H
ATOM    405  OH2 TIP3W2317      -6.241   3.253   5.143  1.00  0.00      WT1  O
ATOM    406  H1  TIP3W2317      -6.448   3.546   6.059  1.00  0.00      WT1  H
ATOM    407  H2  TIP3W2317      -7.138   3.321   4.740  1.00  0.00      WT1  H
ATOM    408  OH2 TIP3W2335      -2.681   4.432   5.015  1.00  0.00      WT1  O
ATOM    409  H1  TIP3W2335      -2.367   5.319   4.742  1.00  0.00      WT1  H
ATOM    410  H2  TIP3W2335      -2.298   4.303   5.933  1.00  0.00      WT1  H
ATOM    411  OH2 TIP3W2351       7.290   9.292  -7.641  1.00  0.00      WT1  O
ATOM    412  H1  TIP3W2351       7.571   8.413  -7.928  1.00  0.00      WT1  H
ATOM    413  H2  TIP3W2351       7.248   9.245  -6.654  1.00  0.00      WT1  H
ATOM    414  OH2 TIP3W2355       9.066   6.468  -3.203  1.00  0.00      WT1  O
ATOM    415  H1  TIP3W2355       8.300   6.930  -2.811  1.00  0.00      WT1  H
ATOM    416  H2  TIP3W2355       8.744   6.292  -4.117  1.00  0.00      WT1  H
ATOM    417  OH2 TIP3W2358      -9.451   6.393   0.366  1.00  0.00      WT1  O
ATOM    418  H1  TIP3W2358      -8.708   6.322   1.016  1.00  0.00      WT1  H
ATOM    419  H2  TIP3W2358      -9.335   7.283  -0.028  1.00  0.00      WT1  H
ATOM    420  OH2 TIP3W2377       7.347  -3.106   2.710  1.00  0.00      WT1  O
ATOM    421  H1  TIP3W2377       7.035  -2.719   1.931  1.00  0.00      WT1  H
ATOM    422  H2  TIP3W2377       7.688  -3.953   2.386  1.00  0.00      WT1  H
ATOM    423  OH2 TIP3W2380       5.811   5.289  -2.800  1.00  0.00      WT1  O
ATOM    424  H1  TIP3W2380       5.614   4.969  -3.691  1.00  0.00      WT1  H
ATOM    425  H2  TIP3W2380       6.024   6.198  -3.013  1.00  0.00      WT1  H
ATOM    426  OH2 TIP3W2606       8.327  -9.625   1.458  1.00  0.00      WT1  O
ATOM    427  H1  TIP3W2606       8.825  -9.859   2.294  1.00  0.00      WT1  H
ATOM    428  H2  TIP3W2606       8.403  -8.634   1.380  1.00  0.00      WT1  H
ATOM    429  OH2 TIP3W2607       0.050  -4.395  -4.242  1.00  0.00      WT1  O
ATOM    430  H1  TIP3W2607       0.155  -3.446  -4.444  1.00  0.00      WT1  H
ATOM    431  H2  TIP3W2607       0.797  -4.611  -3.691  1.00  0.00      WT1  H
ATOM    432  OH2 TIP3W2608      -2.119  -6.482  -4.300  1.00  0.00      WT1  O
ATOM    433  H1  TIP3W2608      -1.450  -5.775  -4.188  1.00  0.00      WT1  H
ATOM    434  H2  TIP3W2608      -2.930  -6.166  -3.831  1.00  0.00      WT1  H
ATOM    435  OH2 TIP3W2634      -1.441  -6.485   1.535  1.00  0.00      WT1  O
ATOM    436  H1  TIP3W2634      -1.565  -5.702   2.155  1.00  0.00      WT1  H
ATOM    437  H2  TIP3W2634      -2.045  -7.101   1.952  1.00  0.00      WT1  H
ATOM    438  OH2 TIP3W2673       8.189  -5.418   8.849  1.00  0.00      WT1  O
ATOM    439  H1  TIP3W2673       7.592  -5.228   9.591  1.00  0.00      WT1  H
ATOM    440  H2  TIP3W2673       8.462  -4.571   8.518  1.00  0.00      WT1  H
ATOM    441  OH2 TIP3W2694      -1.600  -4.448   3.557  1.00  0.00      WT1  O
ATOM    442  H1  TIP3W2694      -0.930  -4.760   4.185  1.00  0.00      WT1  H
ATOM    443  H2  TIP3W2694      -2.261  -4.055   4.163  1.00  0.00      WT1  H
ATOM    444  OH2 TIP3W2735       3.600   7.247  -0.002  1.00  0.00      WT1  O
ATOM    445  H1  TIP3W2735       3.256   6.385   0.107  1.00  0.00      WT1  H
ATOM    446  H2  TIP3W2735       3.616   7.337  -0.953  1.00  0.00      WT1  H
ATOM    447  OH2 TIP3W2778       5.465  -2.045   7.814  1.00  0.00      WT1  O
ATOM    448  H1  TIP3W2778       5.150  -2.021   6.932  1.00  0.00      WT1  H
ATOM    449  H2  TIP3W2778       4.706  -2.437   8.306  1.00  0.00      WT1  H
ATOM    450  OH2 TIP3W3012       9.455  -8.744   6.817  1.00  0.00      WT1  O
ATOM    451  H1  TIP3W3012       9.976  -8.253   6.255  1.00  0.00      WT1  H
ATOM    452  H2  TIP3W3012       8.570  -8.359   6.719  1.00  0.00      WT1  H
ATOM    453  OH2 TIP3W3049       8.953  -7.050   3.144  1.00  0.00      WT1  O
ATOM    454  H1  TIP3W3049       8.909  -6.614   4.019  1.00  0.00      WT1  H
ATOM    455  H2  TIP3W3049       9.636  -7.660   3.342  1.00  0.00      WT1  H
ATOM    456  OH2 TIP3W3072      -3.561  -4.856  -2.545  1.00  0.00      WT1  O
ATOM    457  H1  TIP3W3072      -2.690  -5.164  -2.163  1.00  0.00      WT1  H
ATOM    458  H2  TIP3W3072      -3.879  -4.181  -1.884  1.00  0.00      WT1  H
ATOM    459  OH2 TIP3W3073       8.651  -5.351  -1.579  1.00  0.00      WT1  O
ATOM    460  H1  TIP3W3073       9.326  -4.678  -1.432  1.00  0.00      WT1  H
ATOM    461  H2  TIP3W3073       8.363  -5.256  -2.507  1.00  0.00      WT1  H
ATOM    462  OH2 TIP3W3086       9.393  -4.241  -8.315  1.00  0.00      WT1  O
ATOM    463  H1  TIP3W3086       9.002  -5.112  -8.282  1.00  0.00      WT1  H
ATOM    464  H2  TIP3W3086       9.316  -3.918  -7.414  1.00  0.00      WT1  H
ATOM    465  OH2 TIP3W3091       8.637  -1.010  -5.384  1.00  0.00      WT1  O
ATOM    466  H1  TIP3W3091       7.786  -1.379  -5.487  1.00  0.00      WT1  H
ATOM    467  H2  TIP3W3091       8.594  -0.067  -5.375  1.00  0.00      WT1  H
ATOM    468  OH2 TIP3W3108       8.410  -8.027  -1.420  1.00  0.00      WT1  O
ATOM    469  H1  TIP3W3108       8.658  -7.085  -1.477  1.00  0.00      WT1  H
ATOM    470  H2  TIP3W3108       8.788  -8.433  -2.250  1.00  0.00      WT1  H
ATOM    471  OH2 TIP3W3150       7.791   2.260  -5.255  1.00  0.00      WT1  O
ATOM    472  H1  TIP3W3150       7.329   3.095  -5.387  1.00  0.00      WT1  H
ATOM    473  H2  TIP3W3150       8.004   2.302  -4.372  1.00  0.00      WT1  H
ATOM    474  OH2 TIP3W3177      -0.869  -8.925   5.841  1.00  0.00      WT1  O
ATOM    475  H1  TIP3W3177      -0.052  -8.537   5.412  1.00  0.00      WT1  H
ATOM    476  H2  TIP3W3177      -0.887  -9.839   5.464  1.00  0.00      WT1  H
ATOM    477  OH2 TIP3W3196      -2.306  -1.662   6.687  1.00  0.00      WT1  O
ATOM    478  H1  TIP3W3196      -2.677  -1.919   7.508  1.00  0.00      WT1  H
ATOM    479  H2  TIP3W3196      -3.009  -1.524   6.072  1.00  0.00      WT1  H
ATOM    480  OH2 TIP3W3198       7.055   2.939   9.753  1.00  0.00      WT1  O
ATOM    481  H1  TIP3W3198       7.039   1.961   9.550  1.00  0.00      WT1  H
ATOM    482  H2  TIP3W3198       8.010   3.129   9.544  1.00  0.00      WT1  H
ATOM    483  OH2 TIP3W3242       8.790   9.328   9.104  1.00  0.00      WT1  O
ATOM    484  H1  TIP3W3242       8.264   9.272   9.886  1.00  0.00      WT1  H
ATOM    485  H2  TIP3W3242       8.586   8.528   8.598  1.00  0.00      WT1  H
ATOM    486  OH2 TIP3W3426       5.742  -8.175  -0.226  1.00  0.00      WT1  O
ATOM    487  H1  TIP3W3426       6.699  -8.446  -0.271  1.00  0.00      WT1  H
ATOM    488  H2  TIP3W3426       5.249  -8.826   0.371  1.00  0.00      WT1  H
ATOM    489  OH2 TIP3W3442       6.570   3.123  -8.044  1.00  0.00      WT1  O
ATOM    490  H1  TIP3W3442       7.480   3.021  -8.452  1.00  0.00      WT1  H
ATOM    491  H2  TIP3W3442       6.282   4.096  -8.338  1.00  0.00      WT1  H
ATOM    492  OH2 TIP3W3447       1.316  -7.727  -2.044  1.00  0.00      WT1  O
ATOM    493  H1  TIP3W3447       1.391  -8.642  -1.849  1.00  0.00      WT1  H
ATOM    494  H2  TIP3W3447       0.423  -7.521  -1.819  1.00  0.00      WT1  H
ATOM    495  OH2 TIP3W3527       8.338   0.970   0.119  1.00  0.00      WT1  O
ATOM    496  H1  TIP3W3527       9.088   0.563   0.532  1.00  0.00      WT1  H
ATOM    497  H2  TIP3W3527       8.311   0.591  -0.783  1.00  0.00      WT1  H
ATOM    498  OH2 TIP3W3548       7.817   2.760  -2.578  1.00  0.00      WT1  O
ATOM    499  H1  TIP3W3548       8.106   2.660  -1.612  1.00  0.00      WT1  H
ATOM    500  H2  TIP3W3548       7.160   3.483  -2.553  1.00  0.00      WT1  H
ATOM    501  OH2 TIP3W3619       7.937  -5.343   1.203  1.00  0.00      WT1  O
ATOM    502  H1  TIP3W3619       7.918  -6.078   1.879  1.00  0.00      WT1  H
ATOM    503  H2  TIP3W3619       7.704  -5.827   0.415  1.00  0.00      WT1  H
ATOM    504  OH2 TIP3W3641       8.395   5.466   4.215  1.00  0.00      WT1  O
ATOM    505  H1  TIP3W3641       9.249   4.988   4.066  1.00  0.00      WT1  H
ATOM    506  H2  TIP3W3641       8.043   5.100   5.025  1.00  0.00      WT1  H
ATOM    507  OH2 TIP3W3660       4.036  -2.270  -3.356  1.00  0.00      WT1  O
ATOM    508  H1  TIP3W3660       4.358  -2.862  -2.654  1.00  0.00      WT1  H
ATOM    509  H2  TIP3W3660       3.886  -1.411  -2.877  1.00  0.00      WT1  H
ATOM    510  OH2 TIP3W3662       8.906   0.685   5.093  1.00  0.00      WT1  O
ATOM    511  H1  TIP3W3662       8.520   1.195   4.383  1.00  0.00      WT1  H
ATOM    512  H2  TIP3W3662       8.273  -0.004   5.272  1.00  0.00      WT1  H
ATOM    513  OH2 TIP3W3976       7.517   1.858   3.010  1.00  0.00      WT1  O
ATOM    514  H1  TIP3W3976       7.640   1.773   2.039  1.00  0.00      WT1  H
ATOM    515  H2  TIP3W3976       7.289   2.781   3.130  1.00  0.00      WT1  H
ATOM    516  OH2 TIP3W3991       7.210  -6.954   6.772  1.00  0.00      WT1  O
ATOM    517  H1  TIP3W3991       6.775  -6.377   6.092  1.00  0.00      WT1  H
ATOM    518  H2  TIP3W3991       7.681  -6.271   7.255  1.00  0.00      WT1  H
ATOM    519  OH2 TIP3W3996       9.951  -3.567  -5.694  1.00  0.00      WT1  O
ATOM    520  H1  TIP3W3996       9.596  -2.598  -5.541  1.00  0.00      WT1  H
ATOM    521  H2  TIP3W3996       9.554  -4.069  -4.972  1.00  0.00      WT1  H
ATOM    522  OH2 TIP3W4012      -0.505   4.416  -8.021  1.00  0.00      WT1  O
ATOM    523  H1  TIP3W4012       0.354   4.203  -8.452  1.00  0.00      WT1  H
ATOM    524  H2  TIP3W4012      -0.835   3.566  -7.901  1.00  0.00      WT1  H
ATOM    525  OH2 TIP3W4036       3.605  -4.647   9.280  1.00  0.00      WT1  O
ATOM    526  H1  TIP3W4036       3.658  -5.473   8.812  1.00  0.00      WT1  H
ATOM    527  H2  TIP3W4036       2.688  -4.633   9.516  1.00  0.00      WT1  H
ATOM    528  OH2 TIP3W4037       9.943  -1.459  -8.909  1.00  0.00      WT1  O
ATOM    529  H1  TIP3W4037       9.708  -2.409  -8.731  1.00  0.00      WT1  H
ATOM    530  H2  TIP3W4037       9.137  -0.967  -8.795  1.00  0.00      WT1  H
ATOM    531  OH2 TIP3W4077       3.912   1.040   7.383  1.00  0.00      WT1  O
ATOM    532  H1  TIP3W4077       3.913   0.932   6.423  1.00  0.00      WT1  H
ATOM    533  H2  TIP3W4077       3.612   1.935   7.518  1.00  0.00      WT1  H
ATOM    534  OH2 TIP3W4501       4.682   1.334   4.388  1.00  0.00      WT1  O
ATOM    535  H1  TIP3W4501       5.236   1.941   3.876  1.00  0.00      WT1  H
ATOM    536  H2  TIP3W4501       4.266   0.683   3.763  1.00  0.00      WT1  H
ATOM    537  OH2 TIP3W4519       9.071   7.278  -8.619  1.00  0.00      WT1  O
ATOM    538  H1  TIP3W4519       8.891   7.060  -9.564  1.00  0.00      WT1  H
ATOM    539  H2  TIP3W4519       9.885   6.781  -8.491  1.00  0.00      WT1  H
ATOM    540  OH2 TIP3W4809       5.898  -6.707  -8.352  1.00  0.00      WT1  O
ATOM    541  H1  TIP3W4809       5.837  -6.023  -7.641  1.00  0.00      WT1  H
ATOM    542  H2  TIP3W4809       5.065  -7.204  -8.211  1.00  0.00      WT1  H
ATOM    543  OH2 TIP3W4849       6.508  -0.422  -2.319  1.00  0.00      WT1  O
ATOM    544  H1  TIP3W4849       6.244  -0.962  -3.066  1.00  0.00      WT1  H
ATOM    545  H2  TIP3W4849       7.304   0.021  -2.484  1.00  0.00      WT1  H
ATOM    546  OH2 TIP3W5320       7.275   0.010   8.697  1.00  0.00      WT1  O
ATOM    547  H1  TIP3W5320       7.894  -0.416   8.094  1.00  0.00      WT1  H
ATOM    548  H2  TIP3W5320       6.492  -0.528   8.660  1.00  0.00      WT1  H
ATOM    549  OH2 TIP3W6240      -6.920  -9.051   1.788  1.00  0.00      WT1  O
ATOM    550  H1  TIP3W6240      -6.310  -9.500   1.172  1.00  0.00      WT1  H
ATOM    551  H2  TIP3W6240      -7.804  -9.444   1.641  1.00  0.00      WT1  H
ATOM    552  OH2 TIP3W6726       8.013   6.612   8.866  1.00  0.00      WT1  O
ATOM    553  H1  TIP3W6726       8.961   6.763   8.870  1.00  0.00      WT1  H
ATOM    554  H2  TIP3W6726       7.903   5.852   8.233  1.00  0.00      WT1  H
ATOM    555  OH2 TIP3W7222      -3.745  -0.198  -9.636  1.00  0.00      WT1  O
ATOM    556  H1  TIP3W7222      -3.046  -0.879  -9.329  1.00  0.00      WT1  H
ATOM    557  H2  TIP3W7222      -4.541  -0.736  -9.804  1.00  0.00      WT1  H
ATOM    558  OH2 TIP3W7479      -3.860  -6.331  -6.296  1.00  0.00      WT1  O
ATOM    559  H1  TIP3W7479      -3.268  -6.163  -7.051  1.00  0.00      WT1  H
ATOM    560  H2  TIP3W7479      -3.193  -6.592  -5.622  1.00  0.00      WT1  H
ATOM    561  OH2 TIP3W7707      -9.312  -7.219  -2.886  1.00  0.00      WT1  O
ATOM    562  H1  TIP3W7707      -8.512  -6.810  -3.297  1.00  0.00      WT1  H
ATOM    563  H2  TIP3W7707      -9.947  -6.571  -3.070  1.00  0.00      WT1  H
ATOM    564  OH2 TIP3W7985      -9.551  -2.634  -0.860  1.00  0.00      WT1  O
ATOM    565  H1  TIP3W7985      -9.798  -3.521  -0.905  1.00  0.00      WT1  H
ATOM    566  H2  TIP3W7985      -9.204  -2.437  -1.744  1.00  0.00      WT1  H
ATOM    567  OH2 TIP3W8023      -9.087   2.320  -9.063  1.00  0.00      WT1  O
ATOM    568  H1  TIP3W8023      -9.377   1.700  -9.732  1.00  0.00      WT1  H
ATOM    569  H2  TIP3W8023      -8.710   1.784  -8.372  1.00  0.00      WT1  H
ATOM    570  OH2 TIP3W8029      -2.111   6.997   4.360  1.00  0.00      WT1  O
ATOM    571  H1  TIP3W8029      -2.065   7.181   3.358  1.00  0.00      WT1  H
ATOM    572  H2  TIP3W8029      -1.398   7.562   4.734  1.00  0.00      WT1  H
ATOM    573  OH2 TIP3W8364      -1.439   0.924   6.881  1.00  0.00      WT1  O
ATOM    574  H1  TIP3W8364      -2.084   1.188   6.202  1.00  0.00      WT1  H
ATOM    575  H2  TIP3W8364      -1.691   0.008   7.123  1.00  0.00      WT1  H
ATOM    576  OH2 TIP3W8411      -6.594  -9.883   4.493  1.00  0.00      WT1  O
ATOM    577  H1  TIP3W8411      -6.652  -9.756   3.546  1.00  0.00      WT1  H
ATOM    578  H2  TIP3W8411      -5.622  -9.810   4.724  1.00  0.00      WT1  H
ATOM    579  OH2 TIP3W8425      -7.722  -6.078  -8.800  1.00  0.00      WT1  O
ATOM    580  H1  TIP3W8425      -7.299  -6.608  -9.440  1.00  0.00      WT1  H
ATOM    581  H2  TIP3W8425      -8.444  -6.594  -8.585  1.00  0.00      WT1  H
ATOM    582  OH2 TIP3W8468      -8.688   3.577   3.829  1.00  0.00      WT1  O
ATOM    583  H1  TIP3W8468      -8.406   3.350   2.963  1.00  0.00      WT1  H
ATOM    584  H2  TIP3W8468      -9.095   4.443   3.634  1.00  0.00      WT1  H
ATOM    585  OH2 TIP3W8536      -6.793   3.979   7.772  1.00  0.00      WT1  O
ATOM    586  H1  TIP3W8536      -6.053   4.082   8.373  1.00  0.00      WT1  H
ATOM    587  H2  TIP3W8536      -7.415   4.685   7.921  1.00  0.00      WT1  H
ATOM    588  OH2 TIP3W8548       3.639   6.098  -4.731  1.00  0.00      WT1  O
ATOM    589  H1  TIP3W8548       4.099   5.394  -5.128  1.00  0.00      WT1  H
ATOM    590  H2  TIP3W8548       2.755   5.724  -4.657  1.00  0.00      WT1  H
ATOM    591  OH2 TIP3W8556      -8.019   6.635   8.663  1.00  0.00      WT1  O
ATOM    592  H1  TIP3W8556      -8.079   7.181   9.529  1.00  0.00      WT1  H
ATOM    593  H2  TIP3W8556      -7.344   7.117   8.156  1.00  0.00      WT1  H
ATOM    594  OH2 TIP3W8780      -6.562  -1.901  -9.684  1.00  0.00      WT1  O
ATOM    595  H1  TIP3W8780      -7.453  -2.153  -9.423  1.00  0.00      WT1  H
ATOM    596  H2  TIP3W8780      -6.111  -2.225  -8.907  1.00  0.00      WT1  H
ATOM    597  OH2 TIP3W8822      -8.438  -3.464   2.239  1.00  0.00      WT1  O
ATOM    598  H1  TIP3W8822      -9.040  -2.750   2.049  1.00  0.00      WT1  H
ATOM    599  H2  TIP3W8822      -8.803  -4.173   1.553  1.00  0.00      WT1  H
ATOM    600  OH2 TIP3W8829      -8.686  -0.615  -2.827  1.00  0.00      WT1  O
ATOM    601  H1  TIP3W8829      -8.667  -1.294  -3.556  1.00  0.00      WT1  H
ATOM    602  H2  TIP3W8829      -7.944  -0.047  -3.020  1.00  0.00      WT1  H
ATOM    603  OH2 TIP3W8843      -2.428  -9.580  -6.522  1.00  0.00      WT1  O
ATOM    604  H1  TIP3W8843      -2.364  -9.661  -7.497  1.00  0.00      WT1  H
ATOM    605  H2  TIP3W8843      -3.372  -9.766  -6.470  1.00  0.00      WT1  H
ATOM    606  OH2 TIP3W8845      -8.867  -2.920  -4.922  1.00  0.00      WT1  O
ATOM    607  H1  TIP3W8845      -8.799  -2.898  -5.863  1.00  0.00      WT1  H
ATOM    608  H2  TIP3W8845      -9.642  -3.451  -4.698  1.00  0.00      WT1  H
ATOM    609  OH2 TIP3W8869      -4.721  -4.245   1.457  1.00  0.00      WT1  O
ATOM    610  H1  TIP3W8869      -5.496  -4.667   0.967  1.00  0.00      WT1  H
ATOM    611  H2  TIP3W8869      -4.436  -5.014   2.019  1.00  0.00      WT1  H
ATOM    612  OH2 TIP3W8903       6.328  -8.849  -4.215  1.00  0.00      WT1  O
ATOM    613  H1  TIP3W8903       7.092  -9.461  -4.122  1.00  0.00      WT1  H
ATOM    614  H2  TIP3W8903       5.596  -9.365  -3.851  1.00  0.00      WT1  H
ATOM    615  OH2 TIP3W8931      -4.333   1.812   9.542  1.00  0.00      WT1  O
ATOM    616  H1  TIP3W8931      -4.353   2.743   9.497  1.00  0.00      WT1  H
ATOM    617  H2  TIP3W8931      -4.111   1.629   8.618  1.00  0.00      WT1  H
ATOM    618  OH2 TIP3W8932       2.997   8.576   5.207  1.00  0.00      WT1  O
ATOM    619  H1  TIP3W8932       2.617   9.193   4.493  1.00  0.00      WT1  H
ATOM    620  H2  TIP3W8932       3.582   9.163   5.737  1.00  0.00      WT1  H
ATOM    621  OH2 TIP3W8935      -9.325   1.574   0.952  1.00  0.00      WT1  O
ATOM    622  H1  TIP3W8935      -8.403   1.546   0.574  1.00  0.00      WT1  H
ATOM    623  H2  TIP3W8935      -9.735   2.150   0.339  1.00  0.00      WT1  H
ATOM    624  OH2 TIP3W8949      -1.218   7.187  -7.638  1.00  0.00      WT1  O
ATOM    625  H1  TIP3W8949      -1.996   6.786  -7.203  1.00  0.00      WT1  H
ATOM    626  H2  TIP3W8949      -0.860   6.422  -8.030  1.00  0.00      WT1  H
ATOM    627  OH2 TIP3W8977      -7.417   6.123   2.046  1.00  0.00      WT1  O
ATOM    628  H1  TIP3W8977      -6.509   6.508   2.059  1.00  0.00      WT1  H
ATOM    629  H2  TIP3W8977      -7.688   6.312   2.887  1.00  0.00      WT1  H
ATOM    630  OH2 TIP3W9082      -1.844   7.564   1.520  1.00  0.00      WT1  O
ATOM    631  H1  TIP3W9082      -1.645   8.345   0.921  1.00  0.00      WT1  H
ATOM    632  H2  TIP3W9082      -1.666   6.820   0.874  1.00  0.00      WT1  H
ATOM    633  OH2 TIP3W9226      -1.422  -9.168  -3.649  1.00  0.00      WT1  O
ATOM    634  H1  TIP3W9226      -2.072  -9.470  -4.307  1.00  0.00      WT1  H
ATOM    635  H2  TIP3W9226      -1.437  -8.199  -3.665  1.00  0.00      WT1  H
ATOM    636  OH2 TIP3W9241      -2.713   0.172   3.815  1.00  0.00      WT1  O
ATOM    637  H1  TIP3W9241      -3.369  -0.527   4.077  1.00  0.00      WT1  H
ATOM    638  H2  TIP3W9241      -1.881  -0.331   3.852  1.00  0.00      WT1  H
ATOM    639  OH2 TIP3W9250      -6.653   0.487   9.814  1.00  0.00      WT1  O
ATOM    640  H1  TIP3W9250      -7.208   0.955   9.188  1.00  0.00      WT1  H
ATOM    641  H2  TIP3W9250      -5.736   0.639   9.456  1.00  0.00      WT1  H
END
