# Supplementary material for: A Systematic Approach: Molecular Dynamics Study and Parametrisation of Gemini Type Cationic Surfactants
Source: Int J Mol Sci. 2021 Oct 10;22(20):10939. doi: 10.3390/ijms222010939 (PMC8536075; doi:10.3390/ijms222010939)
Supplement: Supplementary file 1 [file ijms-22-10939-s001.zip › Force_fields/Alk_6_00/Alk_6_00_Solv.psf]

PSF

       6 !NTITLE
 REMARKS original generated structure x-plor psf file
 REMARKS topology C:/Users/Student2/Desktop/Dokumenty/FF/Batch1_OK/Alk_6_00.top 
 REMARKS topology C:/Users/Student2/Desktop/Dokumenty/top_all36_lipid.rtf 
 REMARKS topology C:/Program Files (x86)/University of Illinois/VMD/plugins/noarch/tcl/solvate1.7/wat.top 
 REMARKS segment GEM { first NONE; last NONE; auto none  }
 REMARKS segment WT1 { first NONE; last NONE; auto none  }

     641 !NATOM
       1 GEM  1    A6A  C1G  C1G   -0.266000       12.0110           0
       2 GEM  1    A6A  C2G  C2G    0.185000       12.0110           0
       3 GEM  1    A6A  C3G  C3G   -0.010000       12.0110           0
       4 GEM  1    A6A  C4G  C4G   -0.058000       12.0110           0
       5 GEM  1    A6A  C5G  C5G    0.262000       12.0110           0
       6 GEM  1    A6A  C6G  C6G   -0.340000       12.0110           0
       7 GEM  1    A6A  N1G  N1G    0.171000       14.0070           0
       8 GEM  1    A6A  N2G  N2G    0.211000       14.0070           0
       9 GEM  1    A6A  C7G  C7G   -0.072000       12.0110           0
      10 GEM  1    A6A  C8G  C8G   -0.072000       12.0110           0
      11 GEM  1    A6A  C9G  C9G   -0.440000       12.0110           0
      12 GEM  1    A6A  C10G C10G   0.787000       12.0110           0
      13 GEM  1    A6A  C11G C11G  -0.442000       12.0110           0
      14 GEM  1    A6A  H1G  H1G    0.232000        1.0080           0
      15 GEM  1    A6A  H2G  H2G    0.230000        1.0080           0
      16 GEM  1    A6A  H3G  H3G    0.242000        1.0080           0
      17 GEM  1    A6A  H4G  H4G    0.241000        1.0080           0
      18 GEM  1    A6A  C12G C12G  -0.051000       12.0110           0
      19 GEM  1    A6A  C13G C13G  -0.085000       12.0110           0
      20 GEM  1    A6A  C14G C14G  -0.414000       12.0110           0
      21 GEM  1    A6A  C15G C15G   0.787000       12.0110           0
      22 GEM  1    A6A  C16G C16G  -0.444000       12.0110           0
      23 GEM  1    A6A  H5G  H5G    0.226000        1.0080           0
      24 GEM  1    A6A  H6G  H6G    0.237000        1.0080           0
      25 GEM  1    A6A  H7G  H7G    0.231000        1.0080           0
      26 GEM  1    A6A  H8G  H8G    0.239000        1.0080           0
      27 GEM  1    A6A  N3G  N3G   -1.092000       14.0070           0
      28 GEM  1    A6A  N4G  N4G   -1.077000       14.0070           0
      29 GEM  1    A6A  H9G  H9G    0.512000        1.0080           0
      30 GEM  1    A6A  H10G H10G   0.506000        1.0080           0
      31 GEM  1    A6A  H11G H11G   0.137000        1.0080           0
      32 GEM  1    A6A  H12G H12G   0.139000        1.0080           0
      33 GEM  1    A6A  H13G H13G  -0.009000        1.0080           0
      34 GEM  1    A6A  H14G H14G  -0.016000        1.0080           0
      35 GEM  1    A6A  H15G H15G   0.010000        1.0080           0
      36 GEM  1    A6A  H16G H16G   0.006000        1.0080           0
      37 GEM  1    A6A  H17G H17G   0.014000        1.0080           0
      38 GEM  1    A6A  H18G H18G   0.019000        1.0080           0
      39 GEM  1    A6A  H19G H19G  -0.032000        1.0080           0
      40 GEM  1    A6A  H20G H20G  -0.025000        1.0080           0
      41 GEM  1    A6A  H21G H21G   0.151000        1.0080           0
      42 GEM  1    A6A  H22G H22G   0.151000        1.0080           0
      43 GEM  1    A6A  H23G H23G   0.513000        1.0080           0
      44 GEM  1    A6A  H24G H24G   0.507000        1.0080           0
      45 WT1  5    TIP3 OH2  OT    -0.834000       15.9994           0
      46 WT1  5    TIP3 H1   HT     0.417000        1.0080           0
      47 WT1  5    TIP3 H2   HT     0.417000        1.0080           0
      48 WT1  21   TIP3 OH2  OT    -0.834000       15.9994           0
      49 WT1  21   TIP3 H1   HT     0.417000        1.0080           0
      50 WT1  21   TIP3 H2   HT     0.417000        1.0080           0
      51 WT1  44   TIP3 OH2  OT    -0.834000       15.9994           0
      52 WT1  44   TIP3 H1   HT     0.417000        1.0080           0
      53 WT1  44   TIP3 H2   HT     0.417000        1.0080           0
      54 WT1  46   TIP3 OH2  OT    -0.834000       15.9994           0
      55 WT1  46   TIP3 H1   HT     0.417000        1.0080           0
      56 WT1  46   TIP3 H2   HT     0.417000        1.0080           0
      57 WT1  47   TIP3 OH2  OT    -0.834000       15.9994           0
      58 WT1  47   TIP3 H1   HT     0.417000        1.0080           0
      59 WT1  47   TIP3 H2   HT     0.417000        1.0080           0
      60 WT1  48   TIP3 OH2  OT    -0.834000       15.9994           0
      61 WT1  48   TIP3 H1   HT     0.417000        1.0080           0
      62 WT1  48   TIP3 H2   HT     0.417000        1.0080           0
      63 WT1  64   TIP3 OH2  OT    -0.834000       15.9994           0
      64 WT1  64   TIP3 H1   HT     0.417000        1.0080           0
      65 WT1  64   TIP3 H2   HT     0.417000        1.0080           0
      66 WT1  67   TIP3 OH2  OT    -0.834000       15.9994           0
      67 WT1  67   TIP3 H1   HT     0.417000        1.0080           0
      68 WT1  67   TIP3 H2   HT     0.417000        1.0080           0
      69 WT1  68   TIP3 OH2  OT    -0.834000       15.9994           0
      70 WT1  68   TIP3 H1   HT     0.417000        1.0080           0
      71 WT1  68   TIP3 H2   HT     0.417000        1.0080           0
      72 WT1  87   TIP3 OH2  OT    -0.834000       15.9994           0
      73 WT1  87   TIP3 H1   HT     0.417000        1.0080           0
      74 WT1  87   TIP3 H2   HT     0.417000        1.0080           0
      75 WT1  111  TIP3 OH2  OT    -0.834000       15.9994           0
      76 WT1  111  TIP3 H1   HT     0.417000        1.0080           0
      77 WT1  111  TIP3 H2   HT     0.417000        1.0080           0
      78 WT1  130  TIP3 OH2  OT    -0.834000       15.9994           0
      79 WT1  130  TIP3 H1   HT     0.417000        1.0080           0
      80 WT1  130  TIP3 H2   HT     0.417000        1.0080           0
      81 WT1  133  TIP3 OH2  OT    -0.834000       15.9994           0
      82 WT1  133  TIP3 H1   HT     0.417000        1.0080           0
      83 WT1  133  TIP3 H2   HT     0.417000        1.0080           0
      84 WT1  152  TIP3 OH2  OT    -0.834000       15.9994           0
      85 WT1  152  TIP3 H1   HT     0.417000        1.0080           0
      86 WT1  152  TIP3 H2   HT     0.417000        1.0080           0
      87 WT1  167  TIP3 OH2  OT    -0.834000       15.9994           0
      88 WT1  167  TIP3 H1   HT     0.417000        1.0080           0
      89 WT1  167  TIP3 H2   HT     0.417000        1.0080           0
      90 WT1  239  TIP3 OH2  OT    -0.834000       15.9994           0
      91 WT1  239  TIP3 H1   HT     0.417000        1.0080           0
      92 WT1  239  TIP3 H2   HT     0.417000        1.0080           0
      93 WT1  424  TIP3 OH2  OT    -0.834000       15.9994           0
      94 WT1  424  TIP3 H1   HT     0.417000        1.0080           0
      95 WT1  424  TIP3 H2   HT     0.417000        1.0080           0
      96 WT1  465  TIP3 OH2  OT    -0.834000       15.9994           0
      97 WT1  465  TIP3 H1   HT     0.417000        1.0080           0
      98 WT1  465  TIP3 H2   HT     0.417000        1.0080           0
      99 WT1  484  TIP3 OH2  OT    -0.834000       15.9994           0
     100 WT1  484  TIP3 H1   HT     0.417000        1.0080           0
     101 WT1  484  TIP3 H2   HT     0.417000        1.0080           0
     102 WT1  485  TIP3 OH2  OT    -0.834000       15.9994           0
     103 WT1  485  TIP3 H1   HT     0.417000        1.0080           0
     104 WT1  485  TIP3 H2   HT     0.417000        1.0080           0
     105 WT1  486  TIP3 OH2  OT    -0.834000       15.9994           0
     106 WT1  486  TIP3 H1   HT     0.417000        1.0080           0
     107 WT1  486  TIP3 H2   HT     0.417000        1.0080           0
     108 WT1  489  TIP3 OH2  OT    -0.834000       15.9994           0
     109 WT1  489  TIP3 H1   HT     0.417000        1.0080           0
     110 WT1  489  TIP3 H2   HT     0.417000        1.0080           0
     111 WT1  503  TIP3 OH2  OT    -0.834000       15.9994           0
     112 WT1  503  TIP3 H1   HT     0.417000        1.0080           0
     113 WT1  503  TIP3 H2   HT     0.417000        1.0080           0
     114 WT1  506  TIP3 OH2  OT    -0.834000       15.9994           0
     115 WT1  506  TIP3 H1   HT     0.417000        1.0080           0
     116 WT1  506  TIP3 H2   HT     0.417000        1.0080           0
     117 WT1  509  TIP3 OH2  OT    -0.834000       15.9994           0
     118 WT1  509  TIP3 H1   HT     0.417000        1.0080           0
     119 WT1  509  TIP3 H2   HT     0.417000        1.0080           0
     120 WT1  533  TIP3 OH2  OT    -0.834000       15.9994           0
     121 WT1  533  TIP3 H1   HT     0.417000        1.0080           0
     122 WT1  533  TIP3 H2   HT     0.417000        1.0080           0
     123 WT1  558  TIP3 OH2  OT    -0.834000       15.9994           0
     124 WT1  558  TIP3 H1   HT     0.417000        1.0080           0
     125 WT1  558  TIP3 H2   HT     0.417000        1.0080           0
     126 WT1  575  TIP3 OH2  OT    -0.834000       15.9994           0
     127 WT1  575  TIP3 H1   HT     0.417000        1.0080           0
     128 WT1  575  TIP3 H2   HT     0.417000        1.0080           0
     129 WT1  594  TIP3 OH2  OT    -0.834000       15.9994           0
     130 WT1  594  TIP3 H1   HT     0.417000        1.0080           0
     131 WT1  594  TIP3 H2   HT     0.417000        1.0080           0
     132 WT1  634  TIP3 OH2  OT    -0.834000       15.9994           0
     133 WT1  634  TIP3 H1   HT     0.417000        1.0080           0
     134 WT1  634  TIP3 H2   HT     0.417000        1.0080           0
     135 WT1  822  TIP3 OH2  OT    -0.834000       15.9994           0
     136 WT1  822  TIP3 H1   HT     0.417000        1.0080           0
     137 WT1  822  TIP3 H2   HT     0.417000        1.0080           0
     138 WT1  849  TIP3 OH2  OT    -0.834000       15.9994           0
     139 WT1  849  TIP3 H1   HT     0.417000        1.0080           0
     140 WT1  849  TIP3 H2   HT     0.417000        1.0080           0
     141 WT1  867  TIP3 OH2  OT    -0.834000       15.9994           0
     142 WT1  867  TIP3 H1   HT     0.417000        1.0080           0
     143 WT1  867  TIP3 H2   HT     0.417000        1.0080           0
     144 WT1  906  TIP3 OH2  OT    -0.834000       15.9994           0
     145 WT1  906  TIP3 H1   HT     0.417000        1.0080           0
     146 WT1  906  TIP3 H2   HT     0.417000        1.0080           0
     147 WT1  907  TIP3 OH2  OT    -0.834000       15.9994           0
     148 WT1  907  TIP3 H1   HT     0.417000        1.0080           0
     149 WT1  907  TIP3 H2   HT     0.417000        1.0080           0
     150 WT1  908  TIP3 OH2  OT    -0.834000       15.9994           0
     151 WT1  908  TIP3 H1   HT     0.417000        1.0080           0
     152 WT1  908  TIP3 H2   HT     0.417000        1.0080           0
     153 WT1  924  TIP3 OH2  OT    -0.834000       15.9994           0
     154 WT1  924  TIP3 H1   HT     0.417000        1.0080           0
     155 WT1  924  TIP3 H2   HT     0.417000        1.0080           0
     156 WT1  928  TIP3 OH2  OT    -0.834000       15.9994           0
     157 WT1  928  TIP3 H1   HT     0.417000        1.0080           0
     158 WT1  928  TIP3 H2   HT     0.417000        1.0080           0
     159 WT1  929  TIP3 OH2  OT    -0.834000       15.9994           0
     160 WT1  929  TIP3 H1   HT     0.417000        1.0080           0
     161 WT1  929  TIP3 H2   HT     0.417000        1.0080           0
     162 WT1  930  TIP3 OH2  OT    -0.834000       15.9994           0
     163 WT1  930  TIP3 H1   HT     0.417000        1.0080           0
     164 WT1  930  TIP3 H2   HT     0.417000        1.0080           0
     165 WT1  932  TIP3 OH2  OT    -0.834000       15.9994           0
     166 WT1  932  TIP3 H1   HT     0.417000        1.0080           0
     167 WT1  932  TIP3 H2   HT     0.417000        1.0080           0
     168 WT1  942  TIP3 OH2  OT    -0.834000       15.9994           0
     169 WT1  942  TIP3 H1   HT     0.417000        1.0080           0
     170 WT1  942  TIP3 H2   HT     0.417000        1.0080           0
     171 WT1  947  TIP3 OH2  OT    -0.834000       15.9994           0
     172 WT1  947  TIP3 H1   HT     0.417000        1.0080           0
     173 WT1  947  TIP3 H2   HT     0.417000        1.0080           0
     174 WT1  948  TIP3 OH2  OT    -0.834000       15.9994           0
     175 WT1  948  TIP3 H1   HT     0.417000        1.0080           0
     176 WT1  948  TIP3 H2   HT     0.417000        1.0080           0
     177 WT1  951  TIP3 OH2  OT    -0.834000       15.9994           0
     178 WT1  951  TIP3 H1   HT     0.417000        1.0080           0
     179 WT1  951  TIP3 H2   HT     0.417000        1.0080           0
     180 WT1  952  TIP3 OH2  OT    -0.834000       15.9994           0
     181 WT1  952  TIP3 H1   HT     0.417000        1.0080           0
     182 WT1  952  TIP3 H2   HT     0.417000        1.0080           0
     183 WT1  953  TIP3 OH2  OT    -0.834000       15.9994           0
     184 WT1  953  TIP3 H1   HT     0.417000        1.0080           0
     185 WT1  953  TIP3 H2   HT     0.417000        1.0080           0
     186 WT1  964  TIP3 OH2  OT    -0.834000       15.9994           0
     187 WT1  964  TIP3 H1   HT     0.417000        1.0080           0
     188 WT1  964  TIP3 H2   HT     0.417000        1.0080           0
     189 WT1  972  TIP3 OH2  OT    -0.834000       15.9994           0
     190 WT1  972  TIP3 H1   HT     0.417000        1.0080           0
     191 WT1  972  TIP3 H2   HT     0.417000        1.0080           0
     192 WT1  995  TIP3 OH2  OT    -0.834000       15.9994           0
     193 WT1  995  TIP3 H1   HT     0.417000        1.0080           0
     194 WT1  995  TIP3 H2   HT     0.417000        1.0080           0
     195 WT1  1007 TIP3 OH2  OT    -0.834000       15.9994           0
     196 WT1  1007 TIP3 H1   HT     0.417000        1.0080           0
     197 WT1  1007 TIP3 H2   HT     0.417000        1.0080           0
     198 WT1  1013 TIP3 OH2  OT    -0.834000       15.9994           0
     199 WT1  1013 TIP3 H1   HT     0.417000        1.0080           0
     200 WT1  1013 TIP3 H2   HT     0.417000        1.0080           0
     201 WT1  1017 TIP3 OH2  OT    -0.834000       15.9994           0
     202 WT1  1017 TIP3 H1   HT     0.417000        1.0080           0
     203 WT1  1017 TIP3 H2   HT     0.417000        1.0080           0
     204 WT1  1018 TIP3 OH2  OT    -0.834000       15.9994           0
     205 WT1  1018 TIP3 H1   HT     0.417000        1.0080           0
     206 WT1  1018 TIP3 H2   HT     0.417000        1.0080           0
     207 WT1  1027 TIP3 OH2  OT    -0.834000       15.9994           0
     208 WT1  1027 TIP3 H1   HT     0.417000        1.0080           0
     209 WT1  1027 TIP3 H2   HT     0.417000        1.0080           0
     210 WT1  1032 TIP3 OH2  OT    -0.834000       15.9994           0
     211 WT1  1032 TIP3 H1   HT     0.417000        1.0080           0
     212 WT1  1032 TIP3 H2   HT     0.417000        1.0080           0
     213 WT1  1301 TIP3 OH2  OT    -0.834000       15.9994           0
     214 WT1  1301 TIP3 H1   HT     0.417000        1.0080           0
     215 WT1  1301 TIP3 H2   HT     0.417000        1.0080           0
     216 WT1  1307 TIP3 OH2  OT    -0.834000       15.9994           0
     217 WT1  1307 TIP3 H1   HT     0.417000        1.0080           0
     218 WT1  1307 TIP3 H2   HT     0.417000        1.0080           0
     219 WT1  1326 TIP3 OH2  OT    -0.834000       15.9994           0
     220 WT1  1326 TIP3 H1   HT     0.417000        1.0080           0
     221 WT1  1326 TIP3 H2   HT     0.417000        1.0080           0
     222 WT1  1327 TIP3 OH2  OT    -0.834000       15.9994           0
     223 WT1  1327 TIP3 H1   HT     0.417000        1.0080           0
     224 WT1  1327 TIP3 H2   HT     0.417000        1.0080           0
     225 WT1  1328 TIP3 OH2  OT    -0.834000       15.9994           0
     226 WT1  1328 TIP3 H1   HT     0.417000        1.0080           0
     227 WT1  1328 TIP3 H2   HT     0.417000        1.0080           0
     228 WT1  1333 TIP3 OH2  OT    -0.834000       15.9994           0
     229 WT1  1333 TIP3 H1   HT     0.417000        1.0080           0
     230 WT1  1333 TIP3 H2   HT     0.417000        1.0080           0
     231 WT1  1346 TIP3 OH2  OT    -0.834000       15.9994           0
     232 WT1  1346 TIP3 H1   HT     0.417000        1.0080           0
     233 WT1  1346 TIP3 H2   HT     0.417000        1.0080           0
     234 WT1  1349 TIP3 OH2  OT    -0.834000       15.9994           0
     235 WT1  1349 TIP3 H1   HT     0.417000        1.0080           0
     236 WT1  1349 TIP3 H2   HT     0.417000        1.0080           0
     237 WT1  1367 TIP3 OH2  OT    -0.834000       15.9994           0
     238 WT1  1367 TIP3 H1   HT     0.417000        1.0080           0
     239 WT1  1367 TIP3 H2   HT     0.417000        1.0080           0
     240 WT1  1370 TIP3 OH2  OT    -0.834000       15.9994           0
     241 WT1  1370 TIP3 H1   HT     0.417000        1.0080           0
     242 WT1  1370 TIP3 H2   HT     0.417000        1.0080           0
     243 WT1  1371 TIP3 OH2  OT    -0.834000       15.9994           0
     244 WT1  1371 TIP3 H1   HT     0.417000        1.0080           0
     245 WT1  1371 TIP3 H2   HT     0.417000        1.0080           0
     246 WT1  1374 TIP3 OH2  OT    -0.834000       15.9994           0
     247 WT1  1374 TIP3 H1   HT     0.417000        1.0080           0
     248 WT1  1374 TIP3 H2   HT     0.417000        1.0080           0
     249 WT1  1387 TIP3 OH2  OT    -0.834000       15.9994           0
     250 WT1  1387 TIP3 H1   HT     0.417000        1.0080           0
     251 WT1  1387 TIP3 H2   HT     0.417000        1.0080           0
     252 WT1  1388 TIP3 OH2  OT    -0.834000       15.9994           0
     253 WT1  1388 TIP3 H1   HT     0.417000        1.0080           0
     254 WT1  1388 TIP3 H2   HT     0.417000        1.0080           0
     255 WT1  1389 TIP3 OH2  OT    -0.834000       15.9994           0
     256 WT1  1389 TIP3 H1   HT     0.417000        1.0080           0
     257 WT1  1389 TIP3 H2   HT     0.417000        1.0080           0
     258 WT1  1392 TIP3 OH2  OT    -0.834000       15.9994           0
     259 WT1  1392 TIP3 H1   HT     0.417000        1.0080           0
     260 WT1  1392 TIP3 H2   HT     0.417000        1.0080           0
     261 WT1  1411 TIP3 OH2  OT    -0.834000       15.9994           0
     262 WT1  1411 TIP3 H1   HT     0.417000        1.0080           0
     263 WT1  1411 TIP3 H2   HT     0.417000        1.0080           0
     264 WT1  1413 TIP3 OH2  OT    -0.834000       15.9994           0
     265 WT1  1413 TIP3 H1   HT     0.417000        1.0080           0
     266 WT1  1413 TIP3 H2   HT     0.417000        1.0080           0
     267 WT1  1428 TIP3 OH2  OT    -0.834000       15.9994           0
     268 WT1  1428 TIP3 H1   HT     0.417000        1.0080           0
     269 WT1  1428 TIP3 H2   HT     0.417000        1.0080           0
     270 WT1  1429 TIP3 OH2  OT    -0.834000       15.9994           0
     271 WT1  1429 TIP3 H1   HT     0.417000        1.0080           0
     272 WT1  1429 TIP3 H2   HT     0.417000        1.0080           0
     273 WT1  1433 TIP3 OH2  OT    -0.834000       15.9994           0
     274 WT1  1433 TIP3 H1   HT     0.417000        1.0080           0
     275 WT1  1433 TIP3 H2   HT     0.417000        1.0080           0
     276 WT1  1440 TIP3 OH2  OT    -0.834000       15.9994           0
     277 WT1  1440 TIP3 H1   HT     0.417000        1.0080           0
     278 WT1  1440 TIP3 H2   HT     0.417000        1.0080           0
     279 WT1  1454 TIP3 OH2  OT    -0.834000       15.9994           0
     280 WT1  1454 TIP3 H1   HT     0.417000        1.0080           0
     281 WT1  1454 TIP3 H2   HT     0.417000        1.0080           0
     282 WT1  1457 TIP3 OH2  OT    -0.834000       15.9994           0
     283 WT1  1457 TIP3 H1   HT     0.417000        1.0080           0
     284 WT1  1457 TIP3 H2   HT     0.417000        1.0080           0
     285 WT1  1707 TIP3 OH2  OT    -0.834000       15.9994           0
     286 WT1  1707 TIP3 H1   HT     0.417000        1.0080           0
     287 WT1  1707 TIP3 H2   HT     0.417000        1.0080           0
     288 WT1  1723 TIP3 OH2  OT    -0.834000       15.9994           0
     289 WT1  1723 TIP3 H1   HT     0.417000        1.0080           0
     290 WT1  1723 TIP3 H2   HT     0.417000        1.0080           0
     291 WT1  1725 TIP3 OH2  OT    -0.834000       15.9994           0
     292 WT1  1725 TIP3 H1   HT     0.417000        1.0080           0
     293 WT1  1725 TIP3 H2   HT     0.417000        1.0080           0
     294 WT1  1733 TIP3 OH2  OT    -0.834000       15.9994           0
     295 WT1  1733 TIP3 H1   HT     0.417000        1.0080           0
     296 WT1  1733 TIP3 H2   HT     0.417000        1.0080           0
     297 WT1  1746 TIP3 OH2  OT    -0.834000       15.9994           0
     298 WT1  1746 TIP3 H1   HT     0.417000        1.0080           0
     299 WT1  1746 TIP3 H2   HT     0.417000        1.0080           0
     300 WT1  1764 TIP3 OH2  OT    -0.834000       15.9994           0
     301 WT1  1764 TIP3 H1   HT     0.417000        1.0080           0
     302 WT1  1764 TIP3 H2   HT     0.417000        1.0080           0
     303 WT1  1766 TIP3 OH2  OT    -0.834000       15.9994           0
     304 WT1  1766 TIP3 H1   HT     0.417000        1.0080           0
     305 WT1  1766 TIP3 H2   HT     0.417000        1.0080           0
     306 WT1  1771 TIP3 OH2  OT    -0.834000       15.9994           0
     307 WT1  1771 TIP3 H1   HT     0.417000        1.0080           0
     308 WT1  1771 TIP3 H2   HT     0.417000        1.0080           0
     309 WT1  1773 TIP3 OH2  OT    -0.834000       15.9994           0
     310 WT1  1773 TIP3 H1   HT     0.417000        1.0080           0
     311 WT1  1773 TIP3 H2   HT     0.417000        1.0080           0
     312 WT1  1789 TIP3 OH2  OT    -0.834000       15.9994           0
     313 WT1  1789 TIP3 H1   HT     0.417000        1.0080           0
     314 WT1  1789 TIP3 H2   HT     0.417000        1.0080           0
     315 WT1  1790 TIP3 OH2  OT    -0.834000       15.9994           0
     316 WT1  1790 TIP3 H1   HT     0.417000        1.0080           0
     317 WT1  1790 TIP3 H2   HT     0.417000        1.0080           0
     318 WT1  1813 TIP3 OH2  OT    -0.834000       15.9994           0
     319 WT1  1813 TIP3 H1   HT     0.417000        1.0080           0
     320 WT1  1813 TIP3 H2   HT     0.417000        1.0080           0
     321 WT1  1814 TIP3 OH2  OT    -0.834000       15.9994           0
     322 WT1  1814 TIP3 H1   HT     0.417000        1.0080           0
     323 WT1  1814 TIP3 H2   HT     0.417000        1.0080           0
     324 WT1  1829 TIP3 OH2  OT    -0.834000       15.9994           0
     325 WT1  1829 TIP3 H1   HT     0.417000        1.0080           0
     326 WT1  1829 TIP3 H2   HT     0.417000        1.0080           0
     327 WT1  1830 TIP3 OH2  OT    -0.834000       15.9994           0
     328 WT1  1830 TIP3 H1   HT     0.417000        1.0080           0
     329 WT1  1830 TIP3 H2   HT     0.417000        1.0080           0
     330 WT1  1831 TIP3 OH2  OT    -0.834000       15.9994           0
     331 WT1  1831 TIP3 H1   HT     0.417000        1.0080           0
     332 WT1  1831 TIP3 H2   HT     0.417000        1.0080           0
     333 WT1  1853 TIP3 OH2  OT    -0.834000       15.9994           0
     334 WT1  1853 TIP3 H1   HT     0.417000        1.0080           0
     335 WT1  1853 TIP3 H2   HT     0.417000        1.0080           0
     336 WT1  1854 TIP3 OH2  OT    -0.834000       15.9994           0
     337 WT1  1854 TIP3 H1   HT     0.417000        1.0080           0
     338 WT1  1854 TIP3 H2   HT     0.417000        1.0080           0
     339 WT1  1856 TIP3 OH2  OT    -0.834000       15.9994           0
     340 WT1  1856 TIP3 H1   HT     0.417000        1.0080           0
     341 WT1  1856 TIP3 H2   HT     0.417000        1.0080           0
     342 WT1  1871 TIP3 OH2  OT    -0.834000       15.9994           0
     343 WT1  1871 TIP3 H1   HT     0.417000        1.0080           0
     344 WT1  1871 TIP3 H2   HT     0.417000        1.0080           0
     345 WT1  1873 TIP3 OH2  OT    -0.834000       15.9994           0
     346 WT1  1873 TIP3 H1   HT     0.417000        1.0080           0
     347 WT1  1873 TIP3 H2   HT     0.417000        1.0080           0
     348 WT1  1894 TIP3 OH2  OT    -0.834000       15.9994           0
     349 WT1  1894 TIP3 H1   HT     0.417000        1.0080           0
     350 WT1  1894 TIP3 H2   HT     0.417000        1.0080           0
     351 WT1  1911 TIP3 OH2  OT    -0.834000       15.9994           0
     352 WT1  1911 TIP3 H1   HT     0.417000        1.0080           0
     353 WT1  1911 TIP3 H2   HT     0.417000        1.0080           0
     354 WT1  1915 TIP3 OH2  OT    -0.834000       15.9994           0
     355 WT1  1915 TIP3 H1   HT     0.417000        1.0080           0
     356 WT1  1915 TIP3 H2   HT     0.417000        1.0080           0
     357 WT1  2123 TIP3 OH2  OT    -0.834000       15.9994           0
     358 WT1  2123 TIP3 H1   HT     0.417000        1.0080           0
     359 WT1  2123 TIP3 H2   HT     0.417000        1.0080           0
     360 WT1  2163 TIP3 OH2  OT    -0.834000       15.9994           0
     361 WT1  2163 TIP3 H1   HT     0.417000        1.0080           0
     362 WT1  2163 TIP3 H2   HT     0.417000        1.0080           0
     363 WT1  2167 TIP3 OH2  OT    -0.834000       15.9994           0
     364 WT1  2167 TIP3 H1   HT     0.417000        1.0080           0
     365 WT1  2167 TIP3 H2   HT     0.417000        1.0080           0
     366 WT1  2185 TIP3 OH2  OT    -0.834000       15.9994           0
     367 WT1  2185 TIP3 H1   HT     0.417000        1.0080           0
     368 WT1  2185 TIP3 H2   HT     0.417000        1.0080           0
     369 WT1  2227 TIP3 OH2  OT    -0.834000       15.9994           0
     370 WT1  2227 TIP3 H1   HT     0.417000        1.0080           0
     371 WT1  2227 TIP3 H2   HT     0.417000        1.0080           0
     372 WT1  2231 TIP3 OH2  OT    -0.834000       15.9994           0
     373 WT1  2231 TIP3 H1   HT     0.417000        1.0080           0
     374 WT1  2231 TIP3 H2   HT     0.417000        1.0080           0
     375 WT1  2244 TIP3 OH2  OT    -0.834000       15.9994           0
     376 WT1  2244 TIP3 H1   HT     0.417000        1.0080           0
     377 WT1  2244 TIP3 H2   HT     0.417000        1.0080           0
     378 WT1  2250 TIP3 OH2  OT    -0.834000       15.9994           0
     379 WT1  2250 TIP3 H1   HT     0.417000        1.0080           0
     380 WT1  2250 TIP3 H2   HT     0.417000        1.0080           0
     381 WT1  2251 TIP3 OH2  OT    -0.834000       15.9994           0
     382 WT1  2251 TIP3 H1   HT     0.417000        1.0080           0
     383 WT1  2251 TIP3 H2   HT     0.417000        1.0080           0
     384 WT1  2253 TIP3 OH2  OT    -0.834000       15.9994           0
     385 WT1  2253 TIP3 H1   HT     0.417000        1.0080           0
     386 WT1  2253 TIP3 H2   HT     0.417000        1.0080           0
     387 WT1  2254 TIP3 OH2  OT    -0.834000       15.9994           0
     388 WT1  2254 TIP3 H1   HT     0.417000        1.0080           0
     389 WT1  2254 TIP3 H2   HT     0.417000        1.0080           0
     390 WT1  2272 TIP3 OH2  OT    -0.834000       15.9994           0
     391 WT1  2272 TIP3 H1   HT     0.417000        1.0080           0
     392 WT1  2272 TIP3 H2   HT     0.417000        1.0080           0
     393 WT1  2280 TIP3 OH2  OT    -0.834000       15.9994           0
     394 WT1  2280 TIP3 H1   HT     0.417000        1.0080           0
     395 WT1  2280 TIP3 H2   HT     0.417000        1.0080           0
     396 WT1  2293 TIP3 OH2  OT    -0.834000       15.9994           0
     397 WT1  2293 TIP3 H1   HT     0.417000        1.0080           0
     398 WT1  2293 TIP3 H2   HT     0.417000        1.0080           0
     399 WT1  2309 TIP3 OH2  OT    -0.834000       15.9994           0
     400 WT1  2309 TIP3 H1   HT     0.417000        1.0080           0
     401 WT1  2309 TIP3 H2   HT     0.417000        1.0080           0
     402 WT1  2311 TIP3 OH2  OT    -0.834000       15.9994           0
     403 WT1  2311 TIP3 H1   HT     0.417000        1.0080           0
     404 WT1  2311 TIP3 H2   HT     0.417000        1.0080           0
     405 WT1  2317 TIP3 OH2  OT    -0.834000       15.9994           0
     406 WT1  2317 TIP3 H1   HT     0.417000        1.0080           0
     407 WT1  2317 TIP3 H2   HT     0.417000        1.0080           0
     408 WT1  2335 TIP3 OH2  OT    -0.834000       15.9994           0
     409 WT1  2335 TIP3 H1   HT     0.417000        1.0080           0
     410 WT1  2335 TIP3 H2   HT     0.417000        1.0080           0
     411 WT1  2351 TIP3 OH2  OT    -0.834000       15.9994           0
     412 WT1  2351 TIP3 H1   HT     0.417000        1.0080           0
     413 WT1  2351 TIP3 H2   HT     0.417000        1.0080           0
     414 WT1  2355 TIP3 OH2  OT    -0.834000       15.9994           0
     415 WT1  2355 TIP3 H1   HT     0.417000        1.0080           0
     416 WT1  2355 TIP3 H2   HT     0.417000        1.0080           0
     417 WT1  2358 TIP3 OH2  OT    -0.834000       15.9994           0
     418 WT1  2358 TIP3 H1   HT     0.417000        1.0080           0
     419 WT1  2358 TIP3 H2   HT     0.417000        1.0080           0
     420 WT1  2377 TIP3 OH2  OT    -0.834000       15.9994           0
     421 WT1  2377 TIP3 H1   HT     0.417000        1.0080           0
     422 WT1  2377 TIP3 H2   HT     0.417000        1.0080           0
     423 WT1  2380 TIP3 OH2  OT    -0.834000       15.9994           0
     424 WT1  2380 TIP3 H1   HT     0.417000        1.0080           0
     425 WT1  2380 TIP3 H2   HT     0.417000        1.0080           0
     426 WT1  2606 TIP3 OH2  OT    -0.834000       15.9994           0
     427 WT1  2606 TIP3 H1   HT     0.417000        1.0080           0
     428 WT1  2606 TIP3 H2   HT     0.417000        1.0080           0
     429 WT1  2607 TIP3 OH2  OT    -0.834000       15.9994           0
     430 WT1  2607 TIP3 H1   HT     0.417000        1.0080           0
     431 WT1  2607 TIP3 H2   HT     0.417000        1.0080           0
     432 WT1  2608 TIP3 OH2  OT    -0.834000       15.9994           0
     433 WT1  2608 TIP3 H1   HT     0.417000        1.0080           0
     434 WT1  2608 TIP3 H2   HT     0.417000        1.0080           0
     435 WT1  2634 TIP3 OH2  OT    -0.834000       15.9994           0
     436 WT1  2634 TIP3 H1   HT     0.417000        1.0080           0
     437 WT1  2634 TIP3 H2   HT     0.417000        1.0080           0
     438 WT1  2673 TIP3 OH2  OT    -0.834000       15.9994           0
     439 WT1  2673 TIP3 H1   HT     0.417000        1.0080           0
     440 WT1  2673 TIP3 H2   HT     0.417000        1.0080           0
     441 WT1  2694 TIP3 OH2  OT    -0.834000       15.9994           0
     442 WT1  2694 TIP3 H1   HT     0.417000        1.0080           0
     443 WT1  2694 TIP3 H2   HT     0.417000        1.0080           0
     444 WT1  2735 TIP3 OH2  OT    -0.834000       15.9994           0
     445 WT1  2735 TIP3 H1   HT     0.417000        1.0080           0
     446 WT1  2735 TIP3 H2   HT     0.417000        1.0080           0
     447 WT1  2778 TIP3 OH2  OT    -0.834000       15.9994           0
     448 WT1  2778 TIP3 H1   HT     0.417000        1.0080           0
     449 WT1  2778 TIP3 H2   HT     0.417000        1.0080           0
     450 WT1  3012 TIP3 OH2  OT    -0.834000       15.9994           0
     451 WT1  3012 TIP3 H1   HT     0.417000        1.0080           0
     452 WT1  3012 TIP3 H2   HT     0.417000        1.0080           0
     453 WT1  3049 TIP3 OH2  OT    -0.834000       15.9994           0
     454 WT1  3049 TIP3 H1   HT     0.417000        1.0080           0
     455 WT1  3049 TIP3 H2   HT     0.417000        1.0080           0
     456 WT1  3072 TIP3 OH2  OT    -0.834000       15.9994           0
     457 WT1  3072 TIP3 H1   HT     0.417000        1.0080           0
     458 WT1  3072 TIP3 H2   HT     0.417000        1.0080           0
     459 WT1  3073 TIP3 OH2  OT    -0.834000       15.9994           0
     460 WT1  3073 TIP3 H1   HT     0.417000        1.0080           0
     461 WT1  3073 TIP3 H2   HT     0.417000        1.0080           0
     462 WT1  3086 TIP3 OH2  OT    -0.834000       15.9994           0
     463 WT1  3086 TIP3 H1   HT     0.417000        1.0080           0
     464 WT1  3086 TIP3 H2   HT     0.417000        1.0080           0
     465 WT1  3091 TIP3 OH2  OT    -0.834000       15.9994           0
     466 WT1  3091 TIP3 H1   HT     0.417000        1.0080           0
     467 WT1  3091 TIP3 H2   HT     0.417000        1.0080           0
     468 WT1  3108 TIP3 OH2  OT    -0.834000       15.9994           0
     469 WT1  3108 TIP3 H1   HT     0.417000        1.0080           0
     470 WT1  3108 TIP3 H2   HT     0.417000        1.0080           0
     471 WT1  3150 TIP3 OH2  OT    -0.834000       15.9994           0
     472 WT1  3150 TIP3 H1   HT     0.417000        1.0080           0
     473 WT1  3150 TIP3 H2   HT     0.417000        1.0080           0
     474 WT1  3177 TIP3 OH2  OT    -0.834000       15.9994           0
     475 WT1  3177 TIP3 H1   HT     0.417000        1.0080           0
     476 WT1  3177 TIP3 H2   HT     0.417000        1.0080           0
     477 WT1  3196 TIP3 OH2  OT    -0.834000       15.9994           0
     478 WT1  3196 TIP3 H1   HT     0.417000        1.0080           0
     479 WT1  3196 TIP3 H2   HT     0.417000        1.0080           0
     480 WT1  3198 TIP3 OH2  OT    -0.834000       15.9994           0
     481 WT1  3198 TIP3 H1   HT     0.417000        1.0080           0
     482 WT1  3198 TIP3 H2   HT     0.417000        1.0080           0
     483 WT1  3242 TIP3 OH2  OT    -0.834000       15.9994           0
     484 WT1  3242 TIP3 H1   HT     0.417000        1.0080           0
     485 WT1  3242 TIP3 H2   HT     0.417000        1.0080           0
     486 WT1  3426 TIP3 OH2  OT    -0.834000       15.9994           0
     487 WT1  3426 TIP3 H1   HT     0.417000        1.0080           0
     488 WT1  3426 TIP3 H2   HT     0.417000        1.0080           0
     489 WT1  3442 TIP3 OH2  OT    -0.834000       15.9994           0
     490 WT1  3442 TIP3 H1   HT     0.417000        1.0080           0
     491 WT1  3442 TIP3 H2   HT     0.417000        1.0080           0
     492 WT1  3447 TIP3 OH2  OT    -0.834000       15.9994           0
     493 WT1  3447 TIP3 H1   HT     0.417000        1.0080           0
     494 WT1  3447 TIP3 H2   HT     0.417000        1.0080           0
     495 WT1  3527 TIP3 OH2  OT    -0.834000       15.9994           0
     496 WT1  3527 TIP3 H1   HT     0.417000        1.0080           0
     497 WT1  3527 TIP3 H2   HT     0.417000        1.0080           0
     498 WT1  3548 TIP3 OH2  OT    -0.834000       15.9994           0
     499 WT1  3548 TIP3 H1   HT     0.417000        1.0080           0
     500 WT1  3548 TIP3 H2   HT     0.417000        1.0080           0
     501 WT1  3619 TIP3 OH2  OT    -0.834000       15.9994           0
     502 WT1  3619 TIP3 H1   HT     0.417000        1.0080           0
     503 WT1  3619 TIP3 H2   HT     0.417000        1.0080           0
     504 WT1  3641 TIP3 OH2  OT    -0.834000       15.9994           0
     505 WT1  3641 TIP3 H1   HT     0.417000        1.0080           0
     506 WT1  3641 TIP3 H2   HT     0.417000        1.0080           0
     507 WT1  3660 TIP3 OH2  OT    -0.834000       15.9994           0
     508 WT1  3660 TIP3 H1   HT     0.417000        1.0080           0
     509 WT1  3660 TIP3 H2   HT     0.417000        1.0080           0
     510 WT1  3662 TIP3 OH2  OT    -0.834000       15.9994           0
     511 WT1  3662 TIP3 H1   HT     0.417000        1.0080           0
     512 WT1  3662 TIP3 H2   HT     0.417000        1.0080           0
     513 WT1  3976 TIP3 OH2  OT    -0.834000       15.9994           0
     514 WT1  3976 TIP3 H1   HT     0.417000        1.0080           0
     515 WT1  3976 TIP3 H2   HT     0.417000        1.0080           0
     516 WT1  3991 TIP3 OH2  OT    -0.834000       15.9994           0
     517 WT1  3991 TIP3 H1   HT     0.417000        1.0080           0
     518 WT1  3991 TIP3 H2   HT     0.417000        1.0080           0
     519 WT1  3996 TIP3 OH2  OT    -0.834000       15.9994           0
     520 WT1  3996 TIP3 H1   HT     0.417000        1.0080           0
     521 WT1  3996 TIP3 H2   HT     0.417000        1.0080           0
     522 WT1  4012 TIP3 OH2  OT    -0.834000       15.9994           0
     523 WT1  4012 TIP3 H1   HT     0.417000        1.0080           0
     524 WT1  4012 TIP3 H2   HT     0.417000        1.0080           0
     525 WT1  4036 TIP3 OH2  OT    -0.834000       15.9994           0
     526 WT1  4036 TIP3 H1   HT     0.417000        1.0080           0
     527 WT1  4036 TIP3 H2   HT     0.417000        1.0080           0
     528 WT1  4037 TIP3 OH2  OT    -0.834000       15.9994           0
     529 WT1  4037 TIP3 H1   HT     0.417000        1.0080           0
     530 WT1  4037 TIP3 H2   HT     0.417000        1.0080           0
     531 WT1  4077 TIP3 OH2  OT    -0.834000       15.9994           0
     532 WT1  4077 TIP3 H1   HT     0.417000        1.0080           0
     533 WT1  4077 TIP3 H2   HT     0.417000        1.0080           0
     534 WT1  4501 TIP3 OH2  OT    -0.834000       15.9994           0
     535 WT1  4501 TIP3 H1   HT     0.417000        1.0080           0
     536 WT1  4501 TIP3 H2   HT     0.417000        1.0080           0
     537 WT1  4519 TIP3 OH2  OT    -0.834000       15.9994           0
     538 WT1  4519 TIP3 H1   HT     0.417000        1.0080           0
     539 WT1  4519 TIP3 H2   HT     0.417000        1.0080           0
     540 WT1  4809 TIP3 OH2  OT    -0.834000       15.9994           0
     541 WT1  4809 TIP3 H1   HT     0.417000        1.0080           0
     542 WT1  4809 TIP3 H2   HT     0.417000        1.0080           0
     543 WT1  4849 TIP3 OH2  OT    -0.834000       15.9994           0
     544 WT1  4849 TIP3 H1   HT     0.417000        1.0080           0
     545 WT1  4849 TIP3 H2   HT     0.417000        1.0080           0
     546 WT1  5320 TIP3 OH2  OT    -0.834000       15.9994           0
     547 WT1  5320 TIP3 H1   HT     0.417000        1.0080           0
     548 WT1  5320 TIP3 H2   HT     0.417000        1.0080           0
     549 WT1  6240 TIP3 OH2  OT    -0.834000       15.9994           0
     550 WT1  6240 TIP3 H1   HT     0.417000        1.0080           0
     551 WT1  6240 TIP3 H2   HT     0.417000        1.0080           0
     552 WT1  6726 TIP3 OH2  OT    -0.834000       15.9994           0
     553 WT1  6726 TIP3 H1   HT     0.417000        1.0080           0
     554 WT1  6726 TIP3 H2   HT     0.417000        1.0080           0
     555 WT1  7222 TIP3 OH2  OT    -0.834000       15.9994           0
     556 WT1  7222 TIP3 H1   HT     0.417000        1.0080           0
     557 WT1  7222 TIP3 H2   HT     0.417000        1.0080           0
     558 WT1  7479 TIP3 OH2  OT    -0.834000       15.9994           0
     559 WT1  7479 TIP3 H1   HT     0.417000        1.0080           0
     560 WT1  7479 TIP3 H2   HT     0.417000        1.0080           0
     561 WT1  7707 TIP3 OH2  OT    -0.834000       15.9994           0
     562 WT1  7707 TIP3 H1   HT     0.417000        1.0080           0
     563 WT1  7707 TIP3 H2   HT     0.417000        1.0080           0
     564 WT1  7985 TIP3 OH2  OT    -0.834000       15.9994           0
     565 WT1  7985 TIP3 H1   HT     0.417000        1.0080           0
     566 WT1  7985 TIP3 H2   HT     0.417000        1.0080           0
     567 WT1  8023 TIP3 OH2  OT    -0.834000       15.9994           0
     568 WT1  8023 TIP3 H1   HT     0.417000        1.0080           0
     569 WT1  8023 TIP3 H2   HT     0.417000        1.0080           0
     570 WT1  8029 TIP3 OH2  OT    -0.834000       15.9994           0
     571 WT1  8029 TIP3 H1   HT     0.417000        1.0080           0
     572 WT1  8029 TIP3 H2   HT     0.417000        1.0080           0
     573 WT1  8364 TIP3 OH2  OT    -0.834000       15.9994           0
     574 WT1  8364 TIP3 H1   HT     0.417000        1.0080           0
     575 WT1  8364 TIP3 H2   HT     0.417000        1.0080           0
     576 WT1  8411 TIP3 OH2  OT    -0.834000       15.9994           0
     577 WT1  8411 TIP3 H1   HT     0.417000        1.0080           0
     578 WT1  8411 TIP3 H2   HT     0.417000        1.0080           0
     579 WT1  8425 TIP3 OH2  OT    -0.834000       15.9994           0
     580 WT1  8425 TIP3 H1   HT     0.417000        1.0080           0
     581 WT1  8425 TIP3 H2   HT     0.417000        1.0080           0
     582 WT1  8468 TIP3 OH2  OT    -0.834000       15.9994           0
     583 WT1  8468 TIP3 H1   HT     0.417000        1.0080           0
     584 WT1  8468 TIP3 H2   HT     0.417000        1.0080           0
     585 WT1  8536 TIP3 OH2  OT    -0.834000       15.9994           0
     586 WT1  8536 TIP3 H1   HT     0.417000        1.0080           0
     587 WT1  8536 TIP3 H2   HT     0.417000        1.0080           0
     588 WT1  8548 TIP3 OH2  OT    -0.834000       15.9994           0
     589 WT1  8548 TIP3 H1   HT     0.417000        1.0080           0
     590 WT1  8548 TIP3 H2   HT     0.417000        1.0080           0
     591 WT1  8556 TIP3 OH2  OT    -0.834000       15.9994           0
     592 WT1  8556 TIP3 H1   HT     0.417000        1.0080           0
     593 WT1  8556 TIP3 H2   HT     0.417000        1.0080           0
     594 WT1  8780 TIP3 OH2  OT    -0.834000       15.9994           0
     595 WT1  8780 TIP3 H1   HT     0.417000        1.0080           0
     596 WT1  8780 TIP3 H2   HT     0.417000        1.0080           0
     597 WT1  8822 TIP3 OH2  OT    -0.834000       15.9994           0
     598 WT1  8822 TIP3 H1   HT     0.417000        1.0080           0
     599 WT1  8822 TIP3 H2   HT     0.417000        1.0080           0
     600 WT1  8829 TIP3 OH2  OT    -0.834000       15.9994           0
     601 WT1  8829 TIP3 H1   HT     0.417000        1.0080           0
     602 WT1  8829 TIP3 H2   HT     0.417000        1.0080           0
     603 WT1  8843 TIP3 OH2  OT    -0.834000       15.9994           0
     604 WT1  8843 TIP3 H1   HT     0.417000        1.0080           0
     605 WT1  8843 TIP3 H2   HT     0.417000        1.0080           0
     606 WT1  8845 TIP3 OH2  OT    -0.834000       15.9994           0
     607 WT1  8845 TIP3 H1   HT     0.417000        1.0080           0
     608 WT1  8845 TIP3 H2   HT     0.417000        1.0080           0
     609 WT1  8869 TIP3 OH2  OT    -0.834000       15.9994           0
     610 WT1  8869 TIP3 H1   HT     0.417000        1.0080           0
     611 WT1  8869 TIP3 H2   HT     0.417000        1.0080           0
     612 WT1  8903 TIP3 OH2  OT    -0.834000       15.9994           0
     613 WT1  8903 TIP3 H1   HT     0.417000        1.0080           0
     614 WT1  8903 TIP3 H2   HT     0.417000        1.0080           0
     615 WT1  8931 TIP3 OH2  OT    -0.834000       15.9994           0
     616 WT1  8931 TIP3 H1   HT     0.417000        1.0080           0
     617 WT1  8931 TIP3 H2   HT     0.417000        1.0080           0
     618 WT1  8932 TIP3 OH2  OT    -0.834000       15.9994           0
     619 WT1  8932 TIP3 H1   HT     0.417000        1.0080           0
     620 WT1  8932 TIP3 H2   HT     0.417000        1.0080           0
     621 WT1  8935 TIP3 OH2  OT    -0.834000       15.9994           0
     622 WT1  8935 TIP3 H1   HT     0.417000        1.0080           0
     623 WT1  8935 TIP3 H2   HT     0.417000        1.0080           0
     624 WT1  8949 TIP3 OH2  OT    -0.834000       15.9994           0
     625 WT1  8949 TIP3 H1   HT     0.417000        1.0080           0
     626 WT1  8949 TIP3 H2   HT     0.417000        1.0080           0
     627 WT1  8977 TIP3 OH2  OT    -0.834000       15.9994           0
     628 WT1  8977 TIP3 H1   HT     0.417000        1.0080           0
     629 WT1  8977 TIP3 H2   HT     0.417000        1.0080           0
     630 WT1  9082 TIP3 OH2  OT    -0.834000       15.9994           0
     631 WT1  9082 TIP3 H1   HT     0.417000        1.0080           0
     632 WT1  9082 TIP3 H2   HT     0.417000        1.0080           0
     633 WT1  9226 TIP3 OH2  OT    -0.834000       15.9994           0
     634 WT1  9226 TIP3 H1   HT     0.417000        1.0080           0
     635 WT1  9226 TIP3 H2   HT     0.417000        1.0080           0
     636 WT1  9241 TIP3 OH2  OT    -0.834000       15.9994           0
     637 WT1  9241 TIP3 H1   HT     0.417000        1.0080           0
     638 WT1  9241 TIP3 H2   HT     0.417000        1.0080           0
     639 WT1  9250 TIP3 OH2  OT    -0.834000       15.9994           0
     640 WT1  9250 TIP3 H1   HT     0.417000        1.0080           0
     641 WT1  9250 TIP3 H2   HT     0.417000        1.0080           0

     443 !NBOND: bonds
       1       2       1       7       1      31       1      32
       2       3       2      33       2      34       3       4
       3      35       3      36       4       5       4      37
       4      38       5       6       5      39       5      40
       6       8       6      41       6      42       7      18
       7      19       8       9       8      10       9      13
       9      14      10      11      10      15      11      12
      11      16      12      13      12      28      13      17
      18      22      18      23      19      20      19      24
      20      21      20      25      21      22      21      27
      22      26      27      29      27      43      28      30
      28      44      45      46      45      47      48      49
      48      50      51      52      51      53      54      55
      54      56      57      58      57      59      60      61
      60      62      63      64      63      65      66      67
      66      68      69      70      69      71      72      73
      72      74      75      76      75      77      78      79
      78      80      81      82      81      83      84      85
      84      86      87      88      87      89      90      91
      90      92      93      94      93      95      96      97
      96      98      99     100      99     101     102     103
     102     104     105     106     105     107     108     109
     108     110     111     112     111     113     114     115
     114     116     117     118     117     119     120     121
     120     122     123     124     123     125     126     127
     126     128     129     130     129     131     132     133
     132     134     135     136     135     137     138     139
     138     140     141     142     141     143     144     145
     144     146     147     148     147     149     150     151
     150     152     153     154     153     155     156     157
     156     158     159     160     159     161     162     163
     162     164     165     166     165     167     168     169
     168     170     171     172     171     173     174     175
     174     176     177     178     177     179     180     181
     180     182     183     184     183     185     186     187
     186     188     189     190     189     191     192     193
     192     194     195     196     195     197     198     199
     198     200     201     202     201     203     204     205
     204     206     207     208     207     209     210     211
     210     212     213     214     213     215     216     217
     216     218     219     220     219     221     222     223
     222     224     225     226     225     227     228     229
     228     230     231     232     231     233     234     235
     234     236     237     238     237     239     240     241
     240     242     243     244     243     245     246     247
     246     248     249     250     249     251     252     253
     252     254     255     256     255     257     258     259
     258     260     261     262     261     263     264     265
     264     266     267     268     267     269     270     271
     270     272     273     274     273     275     276     277
     276     278     279     280     279     281     282     283
     282     284     285     286     285     287     288     289
     288     290     291     292     291     293     294     295
     294     296     297     298     297     299     300     301
     300     302     303     304     303     305     306     307
     306     308     309     310     309     311     312     313
     312     314     315     316     315     317     318     319
     318     320     321     322     321     323     324     325
     324     326     327     328     327     329     330     331
     330     332     333     334     333     335     336     337
     336     338     339     340     339     341     342     343
     342     344     345     346     345     347     348     349
     348     350     351     352     351     353     354     355
     354     356     357     358     357     359     360     361
     360     362     363     364     363     365     366     367
     366     368     369     370     369     371     372     373
     372     374     375     376     375     377     378     379
     378     380     381     382     381     383     384     385
     384     386     387     388     387     389     390     391
     390     392     393     394     393     395     396     397
     396     398     399     400     399     401     402     403
     402     404     405     406     405     407     408     409
     408     410     411     412     411     413     414     415
     414     416     417     418     417     419     420     421
     420     422     423     424     423     425     426     427
     426     428     429     430     429     431     432     433
     432     434     435     436     435     437     438     439
     438     440     441     442     441     443     444     445
     444     446     447     448     447     449     450     451
     450     452     453     454     453     455     456     457
     456     458     459     460     459     461     462     463
     462     464     465     466     465     467     468     469
     468     470     471     472     471     473     474     475
     474     476     477     478     477     479     480     481
     480     482     483     484     483     485     486     487
     486     488     489     490     489     491     492     493
     492     494     495     496     495     497     498     499
     498     500     501     502     501     503     504     505
     504     506     507     508     507     509     510     511
     510     512     513     514     513     515     516     517
     516     518     519     520     519     521     522     523
     522     524     525     526     525     527     528     529
     528     530     531     532     531     533     534     535
     534     536     537     538     537     539     540     541
     540     542     543     544     543     545     546     547
     546     548     549     550     549     551     552     553
     552     554     555     556     555     557     558     559
     558     560     561     562     561     563     564     565
     564     566     567     568     567     569     570     571
     570     572     573     574     573     575     576     577
     576     578     579     580     579     581     582     583
     582     584     585     586     585     587     588     589
     588     590     591     592     591     593     594     595
     594     596     597     598     597     599     600     601
     600     602     603     604     603     605     606     607
     606     608     609     610     609     611     612     613
     612     614     615     616     615     617     618     619
     618     620     621     622     621     623     624     625
     624     626     627     628     627     629     630     631
     630     632     633     634     633     635     636     637
     636     638     639     640     639     641

     277 !NTHETA: angles
       1       2       3       1       2      33       1       2      34
       1       7      18       1       7      19       2       1       7
       2       1      31       2       1      32       2       3       4
       2       3      35       2       3      36       3       2      33
       3       2      34       3       4       5       3       4      37
       3       4      38       4       3      35       4       3      36
       4       5       6       4       5      39       4       5      40
       5       4      37       5       4      38       5       6       8
       5       6      41       5       6      42       6       5      39
       6       5      40       6       8       9       6       8      10
       7       1      31       7       1      32       7      18      22
       7      18      23       7      19      20       7      19      24
       8       6      41       8       6      42       8       9      13
       8       9      14       8      10      11       8      10      15
       9       8      10       9      13      12       9      13      17
      10      11      12      10      11      16      11      10      15
      11      12      13      11      12      28      12      11      16
      12      13      17      12      28      30      12      28      44
      13       9      14      13      12      28      18       7      19
      18      22      21      18      22      26      19      20      21
      19      20      25      20      19      24      20      21      22
      20      21      27      21      20      25      21      22      26
      21      27      29      21      27      43      22      18      23
      22      21      27      29      27      43      30      28      44
      31       1      32      33       2      34      35       3      36
      37       4      38      39       5      40      41       6      42
      46      45      47      49      48      50      52      51      53
      55      54      56      58      57      59      61      60      62
      64      63      65      67      66      68      70      69      71
      73      72      74      76      75      77      79      78      80
      82      81      83      85      84      86      88      87      89
      91      90      92      94      93      95      97      96      98
     100      99     101     103     102     104     106     105     107
     109     108     110     112     111     113     115     114     116
     118     117     119     121     120     122     124     123     125
     127     126     128     130     129     131     133     132     134
     136     135     137     139     138     140     142     141     143
     145     144     146     148     147     149     151     150     152
     154     153     155     157     156     158     160     159     161
     163     162     164     166     165     167     169     168     170
     172     171     173     175     174     176     178     177     179
     181     180     182     184     183     185     187     186     188
     190     189     191     193     192     194     196     195     197
     199     198     200     202     201     203     205     204     206
     208     207     209     211     210     212     214     213     215
     217     216     218     220     219     221     223     222     224
     226     225     227     229     228     230     232     231     233
     235     234     236     238     237     239     241     240     242
     244     243     245     247     246     248     250     249     251
     253     252     254     256     255     257     259     258     260
     262     261     263     265     264     266     268     267     269
     271     270     272     274     273     275     277     276     278
     280     279     281     283     282     284     286     285     287
     289     288     290     292     291     293     295     294     296
     298     297     299     301     300     302     304     303     305
     307     306     308     310     309     311     313     312     314
     316     315     317     319     318     320     322     321     323
     325     324     326     328     327     329     331     330     332
     334     333     335     337     336     338     340     339     341
     343     342     344     346     345     347     349     348     350
     352     351     353     355     354     356     358     357     359
     361     360     362     364     363     365     367     366     368
     370     369     371     373     372     374     376     375     377
     379     378     380     382     381     383     385     384     386
     388     387     389     391     390     392     394     393     395
     397     396     398     400     399     401     403     402     404
     406     405     407     409     408     410     412     411     413
     415     414     416     418     417     419     421     420     422
     424     423     425     427     426     428     430     429     431
     433     432     434     436     435     437     439     438     440
     442     441     443     445     444     446     448     447     449
     451     450     452     454     453     455     457     456     458
     460     459     461     463     462     464     466     465     467
     469     468     470     472     471     473     475     474     476
     478     477     479     481     480     482     484     483     485
     487     486     488     490     489     491     493     492     494
     496     495     497     499     498     500     502     501     503
     505     504     506     508     507     509     511     510     512
     514     513     515     517     516     518     520     519     521
     523     522     524     526     525     527     529     528     530
     532     531     533     535     534     536     538     537     539
     541     540     542     544     543     545     547     546     548
     550     549     551     553     552     554     556     555     557
     559     558     560     562     561     563     565     564     566
     568     567     569     571     570     572     574     573     575
     577     576     578     580     579     581     583     582     584
     586     585     587     589     588     590     592     591     593
     595     594     596     598     597     599     601     600     602
     604     603     605     607     606     608     610     609     611
     613     612     614     616     615     617     619     618     620
     622     621     623     625     624     626     628     627     629
     631     630     632     634     633     635     637     636     638
     640     639     641

     113 !NPHI: dihedrals
       1       2       3       4       1       2       3      35
       1       2       3      36       1       7      18      22
       1       7      18      23       1       7      19      20
       1       7      19      24       2       1       7      18
       2       1       7      19       2       3       4       5
       2       3       4      37       2       3       4      38
       3       4       5       6       3       4       5      39
       3       4       5      40       4       5       6       8
       4       5       6      41       4       5       6      42
       5       6       8       9       5       6       8      10
       6       8       9      13       6       8       9      14
       6       8      10      11       6       8      10      15
       7       1       2       3       7       1       2      33
       7       1       2      34       7      18      22      21
       7      18      22      26       7      19      20      21
       7      19      20      25       8       9      13      12
       8       9      13      17       8      10      11      12
       8      10      11      16       9       8      10      11
       9       8      10      15      10       8       9      13
      10       8       9      14      10      11      12      13
      10      11      12      28      11      12      13       9
      11      12      13      17      11      12      28      30
      11      12      28      44      13      12      28      30
      13      12      28      44      14       9      13      12
      14       9      13      17      15      10      11      12
      15      10      11      16      16      11      12      13
      16      11      12      28      18       7      19      20
      18       7      19      24      19       7      18      22
      19       7      18      23      19      20      21      22
      19      20      21      27      20      21      22      18
      20      21      22      26      20      21      27      29
      20      21      27      43      22      21      27      29
      22      21      27      43      23      18      22      21
      23      18      22      26      24      19      20      21
      24      19      20      25      25      20      21      22
      25      20      21      27      27      21      22      18
      27      21      22      26      28      12      13       9
      28      12      13      17      31       1       2       3
      31       1       2      33      31       1       2      34
      31       1       7      18      31       1       7      19
      32       1       2       3      32       1       2      33
      32       1       2      34      32       1       7      18
      32       1       7      19      33       2       3       4
      33       2       3      35      33       2       3      36
      34       2       3       4      34       2       3      35
      34       2       3      36      35       3       4       5
      35       3       4      37      35       3       4      38
      36       3       4       5      36       3       4      37
      36       3       4      38      37       4       5       6
      37       4       5      39      37       4       5      40
      38       4       5       6      38       4       5      39
      38       4       5      40      39       5       6       8
      39       5       6      41      39       5       6      42
      40       5       6       8      40       5       6      41
      40       5       6      42      41       6       8       9
      41       6       8      10      42       6       8       9
      42       6       8      10

       0 !NIMPHI: impropers


       0 !NDON: donors


       0 !NACC: acceptors


       0 !NNB

       0       0       0       0       0       0       0       0
       0       0       0       0       0       0       0       0
       0       0       0       0       0       0       0       0
       0       0       0       0       0       0       0       0
       0       0       0       0       0       0       0       0
       0       0       0       0       0       0       0       0
       0       0       0       0       0       0       0       0
       0       0       0       0       0       0       0       0
       0       0       0       0       0       0       0       0
       0       0       0       0       0       0       0       0
       0       0       0       0       0       0       0       0
       0       0       0       0       0       0       0       0
       0       0       0       0       0       0       0       0
       0       0       0       0       0       0       0       0
       0       0       0       0       0       0       0       0
       0       0       0       0       0       0       0       0
       0       0       0       0       0       0       0       0
       0       0       0       0       0       0       0       0
       0       0       0       0       0       0       0       0
       0       0       0       0       0       0       0       0
       0       0       0       0       0       0       0       0
       0       0       0       0       0       0       0       0
       0       0       0       0       0       0       0       0
       0       0       0       0       0       0       0       0
       0       0       0       0       0       0       0       0
       0       0       0       0       0       0       0       0
       0       0       0       0       0       0       0       0
       0       0       0       0       0       0       0       0
       0       0       0       0       0       0       0       0
       0       0       0       0       0       0       0       0
       0       0       0       0       0       0       0       0
       0       0       0       0       0       0       0       0
       0       0       0       0       0       0       0       0
       0       0       0       0       0       0       0       0
       0       0       0       0       0       0       0       0
       0       0       0       0       0       0       0       0
       0       0       0       0       0       0       0       0
       0       0       0       0       0       0       0       0
       0       0       0       0       0       0       0       0
       0       0       0       0       0       0       0       0
       0       0       0       0       0       0       0       0
       0       0       0       0       0       0       0       0
       0       0       0       0       0       0       0       0
       0       0       0       0       0       0       0       0
       0       0       0       0       0       0       0       0
       0       0       0       0       0       0       0       0
       0       0       0       0       0       0       0       0
       0       0       0       0       0       0       0       0
       0       0       0       0       0       0       0       0
       0       0       0       0       0       0       0       0
       0       0       0       0       0       0       0       0
       0       0       0       0       0       0       0       0
       0       0       0       0       0       0       0       0
       0       0       0       0       0       0       0       0
       0       0       0       0       0       0       0       0
       0       0       0       0       0       0       0       0
       0       0       0       0       0       0       0       0
       0       0       0       0       0       0       0       0
       0       0       0       0       0       0       0       0
       0       0       0       0       0       0       0       0
       0       0       0       0       0       0       0       0
       0       0       0       0       0       0       0       0
       0       0       0       0       0       0       0       0
       0       0       0       0       0       0       0       0
       0       0       0       0       0       0       0       0
       0       0       0       0       0       0       0       0
       0       0       0       0       0       0       0       0
       0       0       0       0       0       0       0       0
       0       0       0       0       0       0       0       0
       0       0       0       0       0       0       0       0
       0       0       0       0       0       0       0       0
       0       0       0       0       0       0       0       0
       0       0       0       0       0       0       0       0
       0       0       0       0       0       0       0       0
       0       0       0       0       0       0       0       0
       0       0       0       0       0       0       0       0
       0       0       0       0       0       0       0       0
       0       0       0       0       0       0       0       0
       0       0       0       0       0       0       0       0
       0       0       0       0       0       0       0       0
       0

       1       0 !NGRP
       0       0       0
