# Supplementary material for: A Systematic Approach: Molecular Dynamics Study and Parametrisation of Gemini Type Cationic Surfactants
Source: Int J Mol Sci. 2021 Oct 10;22(20):10939. doi: 10.3390/ijms222010939 (PMC8536075; doi:10.3390/ijms222010939)
Supplement: Supplementary file 1 [file ijms-22-10939-s001.zip › Force_fields/Alk_6_06/Alk_6_06.par]

!>>>>>> Combined CHARMM All-Hydrogen Parameter File for <<<<<<<<<
!>>>>>>>>> CHARMM22 Proteins and CHARMM27 Lipids <<<<<<<<<<
!from
!>>>> CHARMM22 All-Hydrogen Parameter File for Proteins <<<<<<<<<<
!>>>>>>>>>>>>>>>>>>>>>> August 1999 <<<<<<<<<<<<<<<<<<<<<<<<<<<<<
!>>>>>>> Direct comments to Alexander D. MacKerell Jr. <<<<<<<<<
!>>>>>> 410-706-7442 or email: alex,mmiris.ab.umd.edu  <<<<<<<<<
!and !  \\\ CHARMM27 All-Hydrogen Lipid Parameter File ///////
!  \\\\\\\\\ Developmental /////////////////////////
!              Alexander D. MacKerell Jr.
!                     August 1999
! All comments to ADM jr.  email:alex,mmiris.ab.umd.edu
!              telephone: 410-706-7442
!


! +++++++++++++++++++++++++++++++++++++++++++++++++++++++++++++++++++++++++++++
! + Residue topologies/parameters generated by PARATOOL.                      +
! +                                                                           +
! + PARATOOL is an interactive tool for generation of force field parameters. +
! + and can be obtained free of charge from                                   +
! + http://bioinf.charite.de/biophys/paratool                                 +
! +                                                                           +
! + Author:                                                                   +
! + Jan Saam                                                                  +
! + Institute of Biochemistry                                                 +
! + Charite Berlin                                                            +
! + Germany                                                                   +
! + saam@charite.de                                                           +
! +                                                                           +
! + CITATION:                                                                 +
! + If you use PARATOOL or topologies/parameters generated by this program,   +
! + please cite the following work:                                           +
! + Saam, et al. (2006), ...                                                  +
! +++++++++++++++++++++++++++++++++++++++++++++++++++++++++++++++++++++++++++++


! Parameters for components A6B
! To be used in combination with:
! [DEFAULTDIR]/par_all27_prot_lipid_na.inp


BONDS
!
!V(bond) = Kb(b - b0)**2
!
!Kb: kcal/mole/A**2
!b0: A
!
!atom type   Kb         b0
!

C1G  C2G     285.021    1.5324
C1G  N1G     301.026    1.4835
C1G  H11G    335.688    1.0929
C1G  H12G    335.619    1.0929
C2G  C3G     286.524    1.5349
C2G  H13G    334.786    1.0979
C2G  H14G    334.767    1.0979
C3G  C4G     287.659    1.5351
C3G  H15G    337.778    1.0992
C3G  H16G    337.793    1.0992
C4G  C5G     286.531    1.5349
C4G  H17G    337.797    1.0992
C4G  H18G    337.789    1.0992
C5G  C6G     285.019    1.5324
C5G  H19G    334.777    1.0979
C5G  H20G    334.759    1.0979
C6G  N2G     301.065    1.4835
C6G  H21G    335.611    1.0929
C6G  H22G    335.691    1.0929
N1G  C12G    414.414    1.3634
N1G  C13G    421.601    1.3595
N2G  C7G     421.563    1.3595
N2G  C8G     414.383    1.3635
C7G  C11G    466.171    1.3716
C7G  H1G     373.417    1.0835
C8G  C9G     474.632    1.3680
C8G  H2G     373.639    1.0834
C9G  C10G    364.753    1.4263
C9G  H3G     369.632    1.0847
C10G C11G    367.990    1.4244
C10G N4G     532.707    1.3429
C11G H4G     376.466    1.0820
C12G C16G    474.652    1.3680
C12G H5G     373.627    1.0834
C13G C14G    466.176    1.3716
C13G H6G     373.424    1.0835
C14G C15G    367.949    1.4245
C14G H7G     376.479    1.0820
C15G C16G    364.748    1.4263
C15G N3G     532.758    1.3429
C16G H8G     369.630    1.0847
N3G  H9G     431.769    1.0133
N3G  C17G    326.857    1.4653
N4G  H10G    431.775    1.0133
N4G  C23G    326.860    1.4653
C17G C18G    279.164    1.5361
C17G H23G    330.882    1.0951
C17G H24G    333.533    1.0940
C18G C19G    285.695    1.5347
C18G H25G    333.827    1.0984
C18G H26G    333.832    1.0984
C19G C20G    286.520    1.5350
C19G H27G    335.456    1.1001
C19G H28G    335.419    1.1001
C20G C21G    286.463    1.5349
C20G H29G    334.721    1.1005
C20G H30G    334.644    1.1005
C21G C22G    291.094    1.5335
C21G H31G    336.080    1.0997
C21G H32G    336.176    1.0997
C22G H33G    344.605    1.0978
C22G H34G    344.591    1.0978
C22G H35G    346.762    1.0968
C23G C24G    279.164    1.5361
C23G H36G    330.856    1.0951
C23G H37G    333.541    1.0940
C24G C25G    285.729    1.5347
C24G H38G    333.840    1.0984
C24G H39G    333.810    1.0984
C25G C26G    286.494    1.5351
C25G H40G    335.456    1.1001
C25G H41G    335.417    1.1001
C26G C27G    286.471    1.5349
C26G H42G    334.646    1.1005
C26G H43G    334.737    1.1004
C27G C28G    291.101    1.5335
C27G H44G    336.169    1.0997
C27G H45G    336.086    1.0997
C28G H46G    344.580    1.0978
C28G H47G    344.611    1.0978
C28G H48G    346.752    1.0968


ANGLES
!
!V(angle) = Ktheta(Theta - Theta0)**2
!
!V(Urey-Bradley) = Kub(S - S0)**2
!
!Ktheta: kcal/mole/rad**2
!Theta0: degrees
!Kub: kcal/mole/A**2 (Urey-Bradley)
!S0: A
!
!atom types        Ktheta    Theta0    Kub      S0
!

C2G  C1G  N1G      42.696    112.39
C2G  C1G  H11G     15.574    111.12
C2G  C1G  H12G     15.605    111.14
N1G  C1G  H11G     17.413    107.11
N1G  C1G  H12G     17.424    107.16
H11G C1G  H12G      6.163    107.68
C1G  C2G  C3G      36.621    111.51
C1G  C2G  H13G     13.749    109.25
C1G  C2G  H14G     13.773    109.24
C3G  C2G  H13G     13.381    109.85
C3G  C2G  H14G     13.319    109.85
H13G C2G  H14G      5.311    107.04
C2G  C3G  C4G      37.770    112.55
C2G  C3G  H15G     13.918    109.43
C2G  C3G  H16G     13.972    109.44
C4G  C3G  H15G     13.918    109.32
C4G  C3G  H16G     13.934    109.33
H15G C3G  H16G      5.320    106.59
C3G  C4G  C5G      37.773    112.55
C3G  C4G  H17G     13.933    109.33
C3G  C4G  H18G     13.917    109.32
C5G  C4G  H17G     13.971    109.44
C5G  C4G  H18G     13.917    109.43
H17G C4G  H18G      5.320    106.59
C4G  C5G  C6G      36.614    111.52
C4G  C5G  H19G     13.380    109.85
C4G  C5G  H20G     13.319    109.85
C6G  C5G  H19G     13.749    109.25
C6G  C5G  H20G     13.774    109.24
H19G C5G  H20G      5.311    107.03
C5G  C6G  N2G      42.690    112.39
C5G  C6G  H21G     15.605    111.14
C5G  C6G  H22G     15.575    111.12
N2G  C6G  H21G     17.423    107.16
N2G  C6G  H22G     17.411    107.11
H21G C6G  H22G      6.163    107.68
C1G  N1G  C12G     36.884    120.38
C1G  N1G  C13G     36.882    120.49
C12G N1G  C13G     26.670    119.07
C6G  N2G  C7G      36.872    120.49
C6G  N2G  C8G      36.878    120.38
C7G  N2G  C8G      26.669    119.07
N2G  C7G  C11G     25.836    122.25
N2G  C7G  H1G      27.398    116.13
C11G C7G  H1G      24.788    121.62
N2G  C8G  C9G      25.770    121.84
N2G  C8G  H2G      27.271    116.21
C9G  C8G  H2G      24.613    121.95
C8G  C9G  C10G     24.684    120.43
C8G  C9G  H3G      23.854    118.97
C10G C9G  H3G      23.662    120.59
C9G  C10G C11G     25.065    116.39
C9G  C10G N4G      42.639    120.44
C11G C10G N4G      44.857    123.17
C7G  C11G C10G     24.317    120.01
C7G  C11G H4G      24.418    118.26
C10G C11G H4G      23.702    121.73
N1G  C12G C16G     25.770    121.84
N1G  C12G H5G      27.270    116.21
C16G C12G H5G      24.613    121.95
N1G  C13G C14G     25.837    122.25
N1G  C13G H6G      27.398    116.13
C14G C13G H6G      24.788    121.62
C13G C14G C15G     24.317    120.01
C13G C14G H7G      24.419    118.26
C15G C14G H7G      23.702    121.73
C14G C15G C16G     25.067    116.39
C14G C15G N3G      44.856    123.17
C16G C15G N3G      42.638    120.44
C12G C16G C15G     24.686    120.43
C12G C16G H8G      23.854    118.98
C15G C16G H8G      23.663    120.59
C15G N3G  H9G      31.268    116.85
C15G N3G  C17G     40.906    126.52
H9G  N3G  C17G     29.077    116.47
C10G N4G  H10G     31.268    116.85
C10G N4G  C23G     40.906    126.52
H10G N4G  C23G     29.078    116.47
N3G  C17G C18G     41.436    113.46
N3G  C17G H23G     17.908    108.80
N3G  C17G H24G     16.722    106.50
C18G C17G H23G     16.144    110.93
C18G C17G H24G     16.079    110.16
H23G C17G H24G      6.083    106.67
C17G C18G C19G     36.268    112.17
C17G C18G H25G     13.705    108.72
C17G C18G H26G     13.917    109.45
C19G C18G H25G     13.302    109.90
C19G C18G H26G     13.534    109.73
H25G C18G H26G      5.271    106.70
C18G C19G C20G     37.241    113.07
C18G C19G H27G     13.977    109.33
C18G C19G H28G     13.975    109.35
C20G C19G H27G     13.945    109.26
C20G C19G H28G     13.941    109.26
H27G C19G H28G      5.274    106.36
C19G C20G C21G     37.550    113.46
C19G C20G H29G     14.050    109.24
C19G C20G H30G     14.051    109.25
C21G C20G H29G     14.037    109.19
C21G C20G H30G     14.036    109.18
H29G C20G H30G      5.254    106.27
C20G C21G C22G     37.743    113.16
C20G C21G H31G     14.043    109.19
C20G C21G H32G     14.049    109.19
C22G C21G H31G     13.996    109.40
C22G C21G H32G     13.999    109.41
H31G C21G H32G      5.282    106.25
C21G C22G H33G     29.799    111.12
C21G C22G H34G     29.800    111.12
C21G C22G H35G     29.268    111.36
H33G C22G H34G     15.056    107.62
H33G C22G H35G     15.042    107.72
H34G C22G H35G     15.043    107.72
N4G  C23G C24G     41.438    113.46
N4G  C23G H36G     17.908    108.80
N4G  C23G H37G     16.722    106.50
C24G C23G H36G     16.144    110.93
C24G C23G H37G     16.079    110.16
H36G C23G H37G      6.083    106.67
C23G C24G C25G     36.267    112.17
C23G C24G H38G     13.919    109.45
C23G C24G H39G     13.706    108.72
C25G C24G H38G     13.534    109.74
C25G C24G H39G     13.302    109.90
H38G C24G H39G      5.271    106.70
C24G C25G C26G     37.242    113.07
C24G C25G H40G     13.976    109.33
C24G C25G H41G     13.975    109.35
C26G C25G H40G     13.946    109.26
C26G C25G H41G     13.942    109.26
H40G C25G H41G      5.274    106.36
C25G C26G C27G     37.551    113.46
C25G C26G H42G     14.051    109.24
C25G C26G H43G     14.050    109.24
C27G C26G H42G     14.035    109.18
C27G C26G H43G     14.036    109.19
H42G C26G H43G      5.254    106.28
C26G C27G C28G     37.742    113.16
C26G C27G H44G     14.049    109.19
C26G C27G H45G     14.043    109.19
C28G C27G H44G     13.999    109.41
C28G C27G H45G     13.996    109.40
H44G C27G H45G      5.282    106.25
C27G C28G H46G     29.799    111.12
C27G C28G H47G     29.797    111.12
C27G C28G H48G     29.267    111.36
H46G C28G H47G     15.056    107.62
H46G C28G H48G     15.043    107.72
H47G C28G H48G     15.043    107.72


DIHEDRALS
!
!V(dihedral) = Kchi(1 + cos(n(chi) - delta))
!
!Kchi: kcal/mole
!n: multiplicity
!delta: degrees
!
!atom types             Kchi     n    delta
!

N1G  C1G  C2G  C3G      0.4728   3      0.00
N1G  C1G  C2G  H13G     0.5076   3      0.00
N1G  C1G  C2G  H14G     0.5073   3      0.00
H11G C1G  C2G  C3G      0.4865   3      0.00
H11G C1G  C2G  H13G     0.5345   3      0.00
H11G C1G  C2G  H14G     0.4992   3      0.00
H12G C1G  C2G  C3G      0.4904   3      0.00
H12G C1G  C2G  H13G     0.4994   3      0.00
H12G C1G  C2G  H14G     0.5346   3      0.00
C2G  C1G  N1G  C12G     0.0793   6      0.00
C2G  C1G  N1G  C13G     0.0785   6      0.00
H11G C1G  N1G  C12G     0.0963   6      0.00
H11G C1G  N1G  C13G     0.0987   6      0.00
H12G C1G  N1G  C12G     0.0986   6      0.00
H12G C1G  N1G  C13G     0.0964   6      0.00
C1G  C2G  C3G  C4G      0.4267   3      0.00
C1G  C2G  C3G  H15G     0.4600   3      0.00
C1G  C2G  C3G  H16G     0.4605   3      0.00
H13G C2G  C3G  C4G      0.4564   3      0.00
H13G C2G  C3G  H15G     0.5020   3      0.00
H13G C2G  C3G  H16G     0.4738   3      0.00
H14G C2G  C3G  C4G      0.4546   3      0.00
H14G C2G  C3G  H15G     0.4751   3      0.00
H14G C2G  C3G  H16G     0.5022   3      0.00
C2G  C3G  C4G  C5G      0.4222   3      0.00
C2G  C3G  C4G  H17G     0.4557   3      0.00
C2G  C3G  C4G  H18G     0.4539   3      0.00
H15G C3G  C4G  C5G      0.4539   3      0.00
H15G C3G  C4G  H17G     0.5008   3      0.00
H15G C3G  C4G  H18G     0.4731   3      0.00
H16G C3G  C4G  C5G      0.4557   3      0.00
H16G C3G  C4G  H17G     0.4724   3      0.00
H16G C3G  C4G  H18G     0.5008   3      0.00
C3G  C4G  C5G  C6G      0.4266   3      0.00
C3G  C4G  C5G  H19G     0.4564   3      0.00
C3G  C4G  C5G  H20G     0.4546   3      0.00
H17G C4G  C5G  C6G      0.4605   3      0.00
H17G C4G  C5G  H19G     0.4738   3      0.00
H17G C4G  C5G  H20G     0.5022   3      0.00
H18G C4G  C5G  C6G      0.4600   3      0.00
H18G C4G  C5G  H19G     0.5020   3      0.00
H18G C4G  C5G  H20G     0.4751   3      0.00
C4G  C5G  C6G  N2G      0.4725   3      0.00
C4G  C5G  C6G  H21G     0.4903   3      0.00
C4G  C5G  C6G  H22G     0.4864   3      0.00
H19G C5G  C6G  N2G      0.5075   3      0.00
H19G C5G  C6G  H21G     0.4994   3      0.00
H19G C5G  C6G  H22G     0.5345   3      0.00
H20G C5G  C6G  N2G      0.5073   3      0.00
H20G C5G  C6G  H21G     0.5346   3      0.00
H20G C5G  C6G  H22G     0.4991   3      0.00
C5G  C6G  N2G  C7G      0.0785   6      0.00
C5G  C6G  N2G  C8G      0.0793   6      0.00
H21G C6G  N2G  C7G      0.0965   6      0.00
H21G C6G  N2G  C8G      0.0986   6      0.00
H22G C6G  N2G  C7G      0.0987   6      0.00
H22G C6G  N2G  C8G      0.0963   6      0.00
C1G  N1G  C12G C16G     0.4360   2    180.00
C1G  N1G  C12G H5G      0.4265   2    180.00
C13G N1G  C12G C16G     0.5053   2    180.00
C13G N1G  C12G H5G      0.4619   2    180.00
C1G  N1G  C13G C14G     0.4423   2    180.00
C1G  N1G  C13G H6G      0.4380   2    180.00
C12G N1G  C13G C14G     0.5024   2    180.00
C12G N1G  C13G H6G      0.4699   2    180.00
C6G  N2G  C7G  C11G     0.4422   2    180.00
C6G  N2G  C7G  H1G      0.4380   2    180.00
C8G  N2G  C7G  C11G     0.5024   2    180.00
C8G  N2G  C7G  H1G      0.4699   2    180.00
C6G  N2G  C8G  C9G      0.4360   2    180.00
C6G  N2G  C8G  H2G      0.4265   2    180.00
C7G  N2G  C8G  C9G      0.5052   2    180.00
C7G  N2G  C8G  H2G      0.4619   2    180.00
N2G  C7G  C11G C10G     0.6040   2    180.00
N2G  C7G  C11G H4G      0.6145   2    180.00
H1G  C7G  C11G C10G     0.5905   2    180.00
H1G  C7G  C11G H4G      0.6483   2    180.00
N2G  C8G  C9G  C10G     0.5995   2    180.00
N2G  C8G  C9G  H3G      0.6250   2    180.00
H2G  C8G  C9G  C10G     0.5908   2    180.00
H2G  C8G  C9G  H3G      0.6502   2    180.00
C8G  C9G  C10G C11G     0.4254   2    180.00
C8G  C9G  C10G N4G      0.4775   2    180.00
H3G  C9G  C10G C11G     0.4666   2    180.00
H3G  C9G  C10G N4G      0.5721   2    180.00
C9G  C10G C11G C7G      0.4313   2    180.00
C9G  C10G C11G H4G      0.4777   2    180.00
N4G  C10G C11G C7G      0.5064   2    180.00
N4G  C10G C11G H4G      0.5634   2    180.00
C9G  C10G N4G  H10G     0.4935   2    180.00
C9G  C10G N4G  C23G     0.4754   2    180.00
C11G C10G N4G  H10G     0.5819   2    180.00
C11G C10G N4G  C23G     0.4291   2    180.00
N1G  C12G C16G C15G     0.5995   2    180.00
N1G  C12G C16G H8G      0.6251   2    180.00
H5G  C12G C16G C15G     0.5908   2    180.00
H5G  C12G C16G H8G      0.6502   2    180.00
N1G  C13G C14G C15G     0.6040   2    180.00
N1G  C13G C14G H7G      0.6146   2    180.00
H6G  C13G C14G C15G     0.5906   2    180.00
H6G  C13G C14G H7G      0.6483   2    180.00
C13G C14G C15G C16G     0.4313   2    180.00
C13G C14G C15G N3G      0.5066   2    180.00
H7G  C14G C15G C16G     0.4777   2    180.00
H7G  C14G C15G N3G      0.5634   2    180.00
C14G C15G C16G C12G     0.4255   2    180.00
C14G C15G C16G H8G      0.4666   2    180.00
N3G  C15G C16G C12G     0.4776   2    180.00
N3G  C15G C16G H8G      0.5721   2    180.00
C14G C15G N3G  H9G      0.5819   2    180.00
C14G C15G N3G  C17G     0.4291   2    180.00
C16G C15G N3G  H9G      0.4935   2    180.00
C16G C15G N3G  C17G     0.4753   2    180.00
C15G N3G  C17G C18G     0.0881   6     95.57
C15G N3G  C17G H23G     0.0958   6    219.57
C15G N3G  C17G H24G     0.1045   6      0.00
H9G  N3G  C17G C18G     0.0800   6      0.00
H9G  N3G  C17G H23G     0.0964   6     34.79
H9G  N3G  C17G H24G     0.0969   6      0.00
C10G N4G  C23G C24G     0.0881   6    264.42
C10G N4G  C23G H36G     0.0958   6    140.41
C10G N4G  C23G H37G     0.1045   6      0.00
H10G N4G  C23G C24G     0.0800   6      0.00
H10G N4G  C23G H36G     0.0964   6    325.19
H10G N4G  C23G H37G     0.0969   6      0.00
N3G  C17G C18G C19G     0.4878   3      0.00
N3G  C17G C18G H25G     0.5001   3      0.00
N3G  C17G C18G H26G     0.4995   3      0.00
H23G C17G C18G C19G     0.4812   3      0.00
H23G C17G C18G H25G     0.4889   3      0.00
H23G C17G C18G H26G     0.5246   3      0.00
H24G C17G C18G C19G     0.4815   3      0.00
H24G C17G C18G H25G     0.5240   3      0.00
H24G C17G C18G H26G     0.4853   3      0.00
C17G C18G C19G C20G     0.4374   3      0.00
C17G C18G C19G H27G     0.4569   3      0.00
C17G C18G C19G H28G     0.4565   3      0.00
H25G C18G C19G C20G     0.4519   3      0.00
H25G C18G C19G H27G     0.4978   3      0.00
H25G C18G C19G H28G     0.4681   3      0.00
H26G C18G C19G C20G     0.4523   3      0.00
H26G C18G C19G H27G     0.4683   3      0.00
H26G C18G C19G H28G     0.4977   3      0.00
C18G C19G C20G C21G     0.4371   3      0.00
C18G C19G C20G H29G     0.4531   3      0.00
C18G C19G C20G H30G     0.4532   3      0.00
H27G C19G C20G C21G     0.4514   3      0.00
H27G C19G C20G H29G     0.4957   3      0.00
H27G C19G C20G H30G     0.4669   3      0.00
H28G C19G C20G C21G     0.4513   3      0.00
H28G C19G C20G H29G     0.4666   3      0.00
H28G C19G C20G H30G     0.4957   3      0.00
C19G C20G C21G C22G     0.4367   3      0.00
C19G C20G C21G H31G     0.4516   3      0.00
C19G C20G C21G H32G     0.4516   3      0.00
H29G C20G C21G C22G     0.4526   3      0.00
H29G C20G C21G H31G     0.4653   3      0.00
H29G C20G C21G H32G     0.4957   3      0.00
H30G C20G C21G C22G     0.4526   3      0.00
H30G C20G C21G H31G     0.4957   3      0.00
H30G C20G C21G H32G     0.4654   3      0.00
C20G C21G C22G H33G     0.4473   3      0.00
C20G C21G C22G H34G     0.4472   3      0.00
C20G C21G C22G H35G     0.4552   3      0.00
H31G C21G C22G H33G     0.4637   3      0.00
H31G C21G C22G H34G     0.4898   3      0.00
H31G C21G C22G H35G     0.4686   3      0.00
H32G C21G C22G H33G     0.4899   3      0.00
H32G C21G C22G H34G     0.4637   3      0.00
H32G C21G C22G H35G     0.4686   3      0.00
N4G  C23G C24G C25G     0.4879   3      0.00
N4G  C23G C24G H38G     0.4996   3      0.00
N4G  C23G C24G H39G     0.5001   3      0.00
H36G C23G C24G C25G     0.4812   3      0.00
H36G C23G C24G H38G     0.5246   3      0.00
H36G C23G C24G H39G     0.4888   3      0.00
H37G C23G C24G C25G     0.4815   3      0.00
H37G C23G C24G H38G     0.4853   3      0.00
H37G C23G C24G H39G     0.5240   3      0.00
C23G C24G C25G C26G     0.4374   3      0.00
C23G C24G C25G H40G     0.4569   3      0.00
C23G C24G C25G H41G     0.4565   3      0.00
H38G C24G C25G C26G     0.4523   3      0.00
H38G C24G C25G H40G     0.4683   3      0.00
H38G C24G C25G H41G     0.4977   3      0.00
H39G C24G C25G C26G     0.4519   3      0.00
H39G C24G C25G H40G     0.4978   3      0.00
H39G C24G C25G H41G     0.4681   3      0.00
C24G C25G C26G C27G     0.4371   3      0.00
C24G C25G C26G H42G     0.4532   3      0.00
C24G C25G C26G H43G     0.4531   3      0.00
H40G C25G C26G C27G     0.4514   3      0.00
H40G C25G C26G H42G     0.4670   3      0.00
H40G C25G C26G H43G     0.4957   3      0.00
H41G C25G C26G C27G     0.4513   3      0.00
H41G C25G C26G H42G     0.4957   3      0.00
H41G C25G C26G H43G     0.4666   3      0.00
C25G C26G C27G C28G     0.4367   3      0.00
C25G C26G C27G H44G     0.4516   3      0.00
C25G C26G C27G H45G     0.4516   3      0.00
H42G C26G C27G C28G     0.4526   3      0.00
H42G C26G C27G H44G     0.4654   3      0.00
H42G C26G C27G H45G     0.4957   3      0.00
H43G C26G C27G C28G     0.4526   3      0.00
H43G C26G C27G H44G     0.4957   3      0.00
H43G C26G C27G H45G     0.4653   3      0.00
C26G C27G C28G H46G     0.4472   3      0.00
C26G C27G C28G H47G     0.4473   3      0.00
C26G C27G C28G H48G     0.4552   3      0.00
H44G C27G C28G H46G     0.4637   3      0.00
H44G C27G C28G H47G     0.4899   3      0.00
H44G C27G C28G H48G     0.4686   3      0.00
H45G C27G C28G H46G     0.4898   3      0.00
H45G C27G C28G H47G     0.4637   3      0.00
H45G C27G C28G H48G     0.4686   3      0.00

IMPROPER
!
!V(improper) = Kpsi(psi - psi0)**2
!
!Kpsi: kcal/mole/rad**2
!psi0: degrees
!note that the second column of numbers (0) is ignored
!
!atom types             Kpsi        0  psi0
!


NONBONDED nbxmod  5 atom cdiel shift vatom vdistance vswitch -
cutnb 14.0 ctofnb 12.0 ctonnb 10.0 eps 1.0 e14fac 1.0 wmin 1.5
                !adm jr., 5/08/91, suggested cutoff scheme
!
!V(Lennard-Jones) = Eps(i,j)*[(Rmin(i,j)/r(i,j))**12 - 2(Rmin(i,j)/r(i,j))**6]
!
!epsilon [kcal/mole]: Eps(i,j) = sqrt(eps(i) * eps(j))
!Rmin/2  [A]:         Rmin(i,j) = Rmin/2(i) + Rmin/2(j)
!
!atom  ignored   epsilon     Rmin/2  ignored   eps,1-4     Rmin/2,1-4
!

C1G      0.0     -0.1050     1.9255    ! 
C2G      0.0     -0.1050     1.9255    ! 
C3G      0.0     -0.1050     1.9255    ! 
C4G      0.0     -0.1050     1.9255    ! 
C5G      0.0     -0.1050     1.9255    ! 
C6G      0.0     -0.1050     1.9255    ! 
N1G      0.0     -0.0690     1.8300    ! 
N2G      0.0     -0.0690     1.8300    ! 
C7G      0.0     -0.1050     1.9255    ! 
C8G      0.0     -0.1050     1.9255    ! 
C9G      0.0     -0.1050     1.9255    ! 
C10G     0.0     -0.1050     1.9255    ! 
C11G     0.0     -0.1050     1.9255    ! 
H1G      0.0     -0.0440     1.4430    ! 
H2G      0.0     -0.0440     1.4430    ! 
H3G      0.0     -0.0440     1.4430    ! 
H4G      0.0     -0.0440     1.4430    ! 
C12G     0.0     -0.1050     1.9255    ! 
C13G     0.0     -0.1050     1.9255    ! 
C14G     0.0     -0.1050     1.9255    ! 
C15G     0.0     -0.1050     1.9255    ! 
C16G     0.0     -0.1050     1.9255    ! 
H5G      0.0     -0.0440     1.4430    ! 
H6G      0.0     -0.0440     1.4430    ! 
H7G      0.0     -0.0440     1.4430    ! 
H8G      0.0     -0.0440     1.4430    ! 
N3G      0.0     -0.0690     1.8300    ! 
N4G      0.0     -0.0690     1.8300    ! 
H9G      0.0     -0.0440     1.4430    ! 
H10G     0.0     -0.0440     1.4430    ! 
C17G     0.0     -0.1050     1.9255    ! 
C18G     0.0     -0.1050     1.9255    ! 
C19G     0.0     -0.1050     1.9255    ! 
C20G     0.0     -0.1050     1.9255    ! 
C21G     0.0     -0.1050     1.9255    ! 
C22G     0.0     -0.1050     1.9255    ! 
C23G     0.0     -0.1050     1.9255    ! 
C24G     0.0     -0.1050     1.9255    ! 
C25G     0.0     -0.1050     1.9255    ! 
C26G     0.0     -0.1050     1.9255    ! 
C27G     0.0     -0.1050     1.9255    ! 
C28G     0.0     -0.1050     1.9255    ! 
H11G     0.0     -0.0440     1.4430    ! 
H12G     0.0     -0.0440     1.4430    ! 
H13G     0.0     -0.0440     1.4430    ! 
H14G     0.0     -0.0440     1.4430    ! 
H15G     0.0     -0.0440     1.4430    ! 
H16G     0.0     -0.0440     1.4430    ! 
H17G     0.0     -0.0440     1.4430    ! 
H18G     0.0     -0.0440     1.4430    ! 
H19G     0.0     -0.0440     1.4430    ! 
H20G     0.0     -0.0440     1.4430    ! 
H21G     0.0     -0.0440     1.4430    ! 
H22G     0.0     -0.0440     1.4430    ! 
H23G     0.0     -0.0440     1.4430    ! 
H24G     0.0     -0.0440     1.4430    ! 
H25G     0.0     -0.0440     1.4430    ! 
H26G     0.0     -0.0440     1.4430    ! 
H27G     0.0     -0.0440     1.4430    ! 
H28G     0.0     -0.0440     1.4430    ! 
H29G     0.0     -0.0440     1.4430    ! 
H30G     0.0     -0.0440     1.4430    ! 
H31G     0.0     -0.0440     1.4430    ! 
H32G     0.0     -0.0440     1.4430    ! 
H33G     0.0     -0.0440     1.4430    ! 
H34G     0.0     -0.0440     1.4430    ! 
H35G     0.0     -0.0440     1.4430    ! 
H36G     0.0     -0.0440     1.4430    ! 
H37G     0.0     -0.0440     1.4430    ! 
H38G     0.0     -0.0440     1.4430    ! 
H39G     0.0     -0.0440     1.4430    ! 
H40G     0.0     -0.0440     1.4430    ! 
H41G     0.0     -0.0440     1.4430    ! 
H42G     0.0     -0.0440     1.4430    ! 
H43G     0.0     -0.0440     1.4430    ! 
H44G     0.0     -0.0440     1.4430    ! 
H45G     0.0     -0.0440     1.4430    ! 
H46G     0.0     -0.0440     1.4430    ! 
H47G     0.0     -0.0440     1.4430    ! 
H48G     0.0     -0.0440     1.4430    ! 
END
