# Supplementary material for: A Systematic Approach: Molecular Dynamics Study and Parametrisation of Gemini Type Cationic Surfactants
Source: Int J Mol Sci. 2021 Oct 10;22(20):10939. doi: 10.3390/ijms222010939 (PMC8536075; doi:10.3390/ijms222010939)
Supplement: Supplementary file 1 [file ijms-22-10939-s001.zip › Force_fields/Alk_6_06/Alk_6_06.pdb]

REMARK original generated coordinate pdb file
ATOM      1  C1G A6B X   1      -1.041  -5.776  -1.960  1.00  0.00      GEM  C
ATOM      2  C2G A6B X   1      -1.582  -4.829  -0.884  1.00  0.00      GEM  C
ATOM      3  C3G A6B X   1      -0.525  -3.803  -0.454  1.00  0.00      GEM  C
ATOM      4  C4G A6B X   1      -1.044  -2.838   0.622  1.00  0.00      GEM  C
ATOM      5  C5G A6B X   1       0.014  -1.813   1.053  1.00  0.00      GEM  C
ATOM      6  C6G A6B X   1      -0.527  -0.865   2.128  1.00  0.00      GEM  C
ATOM      7  N1G A6B X   1      -2.049  -6.774  -2.393  1.00  0.00      GEM  N
ATOM      8  N2G A6B X   1       0.482   0.133   2.561  1.00  0.00      GEM  N
ATOM      9  C7G A6B X   1       0.599   1.322   1.913  1.00  0.00      GEM  C
ATOM     10  C8G A6B X   1       1.342  -0.153   3.580  1.00  0.00      GEM  C
ATOM     11  C9G A6B X   1       2.319   0.722   3.966  1.00  0.00      GEM  C
ATOM     12 C10G A6B X   1       2.473   1.973   3.300  1.00  0.00      GEM  C
ATOM     13 C11G A6B X   1       1.553   2.248   2.248  1.00  0.00      GEM  C
ATOM     14  H1G A6B X   1      -0.113   1.503   1.116  1.00  0.00      GEM  H
ATOM     15  H2G A6B X   1       1.202  -1.110   4.069  1.00  0.00      GEM  H
ATOM     16  H3G A6B X   1       2.974   0.449   4.788  1.00  0.00      GEM  H
ATOM     17  H4G A6B X   1       1.578   3.180   1.699  1.00  0.00      GEM  H
ATOM     18 C12G A6B X   1      -2.910  -6.488  -3.411  1.00  0.00      GEM  C
ATOM     19 C13G A6B X   1      -2.166  -7.964  -1.745  1.00  0.00      GEM  C
ATOM     20 C14G A6B X   1      -3.120  -8.890  -2.080  1.00  0.00      GEM  C
ATOM     21 C15G A6B X   1      -4.041  -8.615  -3.132  1.00  0.00      GEM  C
ATOM     22 C16G A6B X   1      -3.887  -7.363  -3.798  1.00  0.00      GEM  C
ATOM     23  H5G A6B X   1      -2.771  -5.531  -3.900  1.00  0.00      GEM  H
ATOM     24  H6G A6B X   1      -1.454  -8.144  -0.948  1.00  0.00      GEM  H
ATOM     25  H7G A6B X   1      -3.145  -9.822  -1.531  1.00  0.00      GEM  H
ATOM     26  H8G A6B X   1      -4.542  -7.091  -4.619  1.00  0.00      GEM  H
ATOM     27  N3G A6B X   1      -5.015  -9.465  -3.496  1.00  0.00      GEM  N
ATOM     28  N4G A6B X   1       3.447   2.823   3.665  1.00  0.00      GEM  N
ATOM     29  H9G A6B X   1      -5.595  -9.187  -4.279  1.00  0.00      GEM  H
ATOM     30 H10G A6B X   1       4.027   2.545   4.448  1.00  0.00      GEM  H
ATOM     31 C17G A6B X   1      -5.263 -10.798  -2.939  1.00  0.00      GEM  C
ATOM     32 C18G A6B X   1      -4.410 -11.899  -3.587  1.00  0.00      GEM  C
ATOM     33 C19G A6B X   1      -4.702 -13.283  -2.990  1.00  0.00      GEM  C
ATOM     34 C20G A6B X   1      -3.870 -14.402  -3.632  1.00  0.00      GEM  C
ATOM     35 C21G A6B X   1      -4.154 -15.790  -3.040  1.00  0.00      GEM  C
ATOM     36 C22G A6B X   1      -3.319 -16.903  -3.686  1.00  0.00      GEM  C
ATOM     37 C23G A6B X   1       3.696   4.155   3.108  1.00  0.00      GEM  C
ATOM     38 C24G A6B X   1       2.843   5.257   3.754  1.00  0.00      GEM  C
ATOM     39 C25G A6B X   1       3.136   6.641   3.158  1.00  0.00      GEM  C
ATOM     40 C26G A6B X   1       2.303   7.760   3.798  1.00  0.00      GEM  C
ATOM     41 C27G A6B X   1       2.587   9.148   3.207  1.00  0.00      GEM  C
ATOM     42 C28G A6B X   1       1.752  10.261   3.852  1.00  0.00      GEM  C
ATOM     43 H11G A6B X   1      -0.731  -5.225  -2.851  1.00  0.00      GEM  H
ATOM     44 H12G A6B X   1      -0.173  -6.332  -1.595  1.00  0.00      GEM  H
ATOM     45 H13G A6B X   1      -2.469  -4.309  -1.272  1.00  0.00      GEM  H
ATOM     46 H14G A6B X   1      -1.908  -5.416  -0.016  1.00  0.00      GEM  H
ATOM     47 H15G A6B X   1      -0.195  -3.228  -1.330  1.00  0.00      GEM  H
ATOM     48 H16G A6B X   1       0.362  -4.330  -0.073  1.00  0.00      GEM  H
ATOM     49 H17G A6B X   1      -1.930  -2.311   0.241  1.00  0.00      GEM  H
ATOM     50 H18G A6B X   1      -1.373  -3.414   1.498  1.00  0.00      GEM  H
ATOM     51 H19G A6B X   1       0.901  -2.332   1.440  1.00  0.00      GEM  H
ATOM     52 H20G A6B X   1       0.340  -1.226   0.184  1.00  0.00      GEM  H
ATOM     53 H21G A6B X   1      -1.394  -0.309   1.763  1.00  0.00      GEM  H
ATOM     54 H22G A6B X   1      -0.837  -1.417   3.019  1.00  0.00      GEM  H
ATOM     55 H23G A6B X   1      -5.102 -10.763  -1.857  1.00  0.00      GEM  H
ATOM     56 H24G A6B X   1      -6.326 -11.005  -3.092  1.00  0.00      GEM  H
ATOM     57 H25G A6B X   1      -4.608 -11.909  -4.667  1.00  0.00      GEM  H
ATOM     58 H26G A6B X   1      -3.346 -11.659  -3.462  1.00  0.00      GEM  H
ATOM     59 H27G A6B X   1      -5.772 -13.512  -3.109  1.00  0.00      GEM  H
ATOM     60 H28G A6B X   1      -4.508 -13.262  -1.907  1.00  0.00      GEM  H
ATOM     61 H29G A6B X   1      -4.065 -14.424  -4.715  1.00  0.00      GEM  H
ATOM     62 H30G A6B X   1      -2.801 -14.171  -3.515  1.00  0.00      GEM  H
ATOM     63 H31G A6B X   1      -3.959 -15.769  -1.958  1.00  0.00      GEM  H
ATOM     64 H32G A6B X   1      -5.223 -16.021  -3.156  1.00  0.00      GEM  H
ATOM     65 H33G A6B X   1      -3.518 -16.971  -4.764  1.00  0.00      GEM  H
ATOM     66 H34G A6B X   1      -2.245 -16.717  -3.558  1.00  0.00      GEM  H
ATOM     67 H35G A6B X   1      -3.545 -17.880  -3.242  1.00  0.00      GEM  H
ATOM     68 H36G A6B X   1       3.535   4.121   2.025  1.00  0.00      GEM  H
ATOM     69 H37G A6B X   1       4.759   4.363   3.261  1.00  0.00      GEM  H
ATOM     70 H38G A6B X   1       1.779   5.017   3.629  1.00  0.00      GEM  H
ATOM     71 H39G A6B X   1       3.040   5.267   4.835  1.00  0.00      GEM  H
ATOM     72 H40G A6B X   1       4.205   6.870   3.277  1.00  0.00      GEM  H
ATOM     73 H41G A6B X   1       2.942   6.619   2.075  1.00  0.00      GEM  H
ATOM     74 H42G A6B X   1       1.234   7.529   3.681  1.00  0.00      GEM  H
ATOM     75 H43G A6B X   1       2.498   7.782   4.881  1.00  0.00      GEM  H
ATOM     76 H44G A6B X   1       3.656   9.379   3.323  1.00  0.00      GEM  H
ATOM     77 H45G A6B X   1       2.393   9.126   2.125  1.00  0.00      GEM  H
ATOM     78 H46G A6B X   1       0.678  10.075   3.723  1.00  0.00      GEM  H
ATOM     79 H47G A6B X   1       1.951  10.330   4.929  1.00  0.00      GEM  H
ATOM     80 H48G A6B X   1       1.978  11.238   3.408  1.00  0.00      GEM  H
END
