# Supplementary material for: A Systematic Approach: Molecular Dynamics Study and Parametrisation of Gemini Type Cationic Surfactants
Source: Int J Mol Sci. 2021 Oct 10;22(20):10939. doi: 10.3390/ijms222010939 (PMC8536075; doi:10.3390/ijms222010939)
Supplement: Supplementary file 1 [file ijms-22-10939-s001.zip › Force_fields/Alk_6_06/Alk_6_06.psf]

PSF

       4 !NTITLE
 REMARKS original generated structure x-plor psf file
 REMARKS topology D:/Dokumenty/do_VMD/FF/ReBatch_7_OK/Alk_6_06.top 
 REMARKS topology D:/Dokumenty/do_VMD/top_all36_lipid.rtf 
 REMARKS segment GEM { first NONE; last NONE; auto none  }

      80 !NATOM
       1 GEM  1    A6B  C1G  C1G   -0.264000       12.0110           0
       2 GEM  1    A6B  C2G  C2G    0.243000       12.0110           0
       3 GEM  1    A6B  C3G  C3G   -0.102000       12.0110           0
       4 GEM  1    A6B  C4G  C4G   -0.020000       12.0110           0
       5 GEM  1    A6B  C5G  C5G    0.183000       12.0110           0
       6 GEM  1    A6B  C6G  C6G   -0.272000       12.0110           0
       7 GEM  1    A6B  N1G  N1G    0.224000       14.0070           0
       8 GEM  1    A6B  N2G  N2G    0.235000       14.0070           0
       9 GEM  1    A6B  C7G  C7G   -0.180000       12.0110           0
      10 GEM  1    A6B  C8G  C8G   -0.063000       12.0110           0
      11 GEM  1    A6B  C9G  C9G   -0.453000       12.0110           0
      12 GEM  1    A6B  C10G C10G   0.611000       12.0110           0
      13 GEM  1    A6B  C11G C11G  -0.301000       12.0110           0
      14 GEM  1    A6B  H1G  H1G    0.238000        1.0080           0
      15 GEM  1    A6B  H2G  H2G    0.228000        1.0080           0
      16 GEM  1    A6B  H3G  H3G    0.237000        1.0080           0
      17 GEM  1    A6B  H4G  H4G    0.241000        1.0080           0
      18 GEM  1    A6B  C12G C12G  -0.059000       12.0110           0
      19 GEM  1    A6B  C13G C13G  -0.179000       12.0110           0
      20 GEM  1    A6B  C14G C14G  -0.299000       12.0110           0
      21 GEM  1    A6B  C15G C15G   0.590000       12.0110           0
      22 GEM  1    A6B  C16G C16G  -0.441000       12.0110           0
      23 GEM  1    A6B  H5G  H5G    0.225000        1.0080           0
      24 GEM  1    A6B  H6G  H6G    0.237000        1.0080           0
      25 GEM  1    A6B  H7G  H7G    0.244000        1.0080           0
      26 GEM  1    A6B  H8G  H8G    0.233000        1.0080           0
      27 GEM  1    A6B  N3G  N3G   -0.715000       14.0070           0
      28 GEM  1    A6B  N4G  N4G   -0.737000       14.0070           0
      29 GEM  1    A6B  H9G  H9G    0.460000        1.0080           0
      30 GEM  1    A6B  H10G H10G   0.463000        1.0080           0
      31 GEM  1    A6B  C17G C17G   0.169000       12.0110           0
      32 GEM  1    A6B  C18G C18G   0.129000       12.0110           0
      33 GEM  1    A6B  C19G C19G  -0.141000       12.0110           0
      34 GEM  1    A6B  C20G C20G   0.132000       12.0110           0
      35 GEM  1    A6B  C21G C21G   0.202000       12.0110           0
      36 GEM  1    A6B  C22G C22G  -0.276000       12.0110           0
      37 GEM  1    A6B  C23G C23G   0.222000       12.0110           0
      38 GEM  1    A6B  C24G C24G   0.040000       12.0110           0
      39 GEM  1    A6B  C25G C25G  -0.019000       12.0110           0
      40 GEM  1    A6B  C26G C26G   0.041000       12.0110           0
      41 GEM  1    A6B  C27G C27G   0.238000       12.0110           0
      42 GEM  1    A6B  C28G C28G  -0.290000       12.0110           0
      43 GEM  1    A6B  H11G H11G   0.124000        1.0080           0
      44 GEM  1    A6B  H12G H12G   0.141000        1.0080           0
      45 GEM  1    A6B  H13G H13G  -0.027000        1.0080           0
      46 GEM  1    A6B  H14G H14G  -0.021000        1.0080           0
      47 GEM  1    A6B  H15G H15G   0.030000        1.0080           0
      48 GEM  1    A6B  H16G H16G   0.026000        1.0080           0
      49 GEM  1    A6B  H17G H17G   0.014000        1.0080           0
      50 GEM  1    A6B  H18G H18G   0.017000        1.0080           0
      51 GEM  1    A6B  H19G H19G  -0.013000        1.0080           0
      52 GEM  1    A6B  H20G H20G  -0.006000        1.0080           0
      53 GEM  1    A6B  H21G H21G   0.142000        1.0080           0
      54 GEM  1    A6B  H22G H22G   0.127000        1.0080           0
      55 GEM  1    A6B  H23G H23G   0.028000        1.0080           0
      56 GEM  1    A6B  H24G H24G   0.074000        1.0080           0
      57 GEM  1    A6B  H25G H25G  -0.003000        1.0080           0
      58 GEM  1    A6B  H26G H26G  -0.031000        1.0080           0
      59 GEM  1    A6B  H27G H27G   0.004000        1.0080           0
      60 GEM  1    A6B  H28G H28G   0.014000        1.0080           0
      61 GEM  1    A6B  H29G H29G  -0.035000        1.0080           0
      62 GEM  1    A6B  H30G H30G  -0.031000        1.0080           0
      63 GEM  1    A6B  H31G H31G  -0.044000        1.0080           0
      64 GEM  1    A6B  H32G H32G  -0.041000        1.0080           0
      65 GEM  1    A6B  H33G H33G   0.052000        1.0080           0
      66 GEM  1    A6B  H34G H34G   0.052000        1.0080           0
      67 GEM  1    A6B  H35G H35G   0.063000        1.0080           0
      68 GEM  1    A6B  H36G H36G   0.015000        1.0080           0
      69 GEM  1    A6B  H37G H37G   0.062000        1.0080           0
      70 GEM  1    A6B  H38G H38G  -0.015000        1.0080           0
      71 GEM  1    A6B  H39G H39G   0.012000        1.0080           0
      72 GEM  1    A6B  H40G H40G  -0.018000        1.0080           0
      73 GEM  1    A6B  H41G H41G  -0.007000        1.0080           0
      74 GEM  1    A6B  H42G H42G  -0.015000        1.0080           0
      75 GEM  1    A6B  H43G H43G  -0.020000        1.0080           0
      76 GEM  1    A6B  H44G H44G  -0.047000        1.0080           0
      77 GEM  1    A6B  H45G H45G  -0.051000        1.0080           0
      78 GEM  1    A6B  H46G H46G   0.057000        1.0080           0
      79 GEM  1    A6B  H47G H47G   0.057000        1.0080           0
      80 GEM  1    A6B  H48G H48G   0.063000        1.0080           0

      81 !NBOND: bonds
       1       2       1       7       1      43       1      44
       2       3       2      45       2      46       3       4
       3      47       3      48       4       5       4      49
       4      50       5       6       5      51       5      52
       6       8       6      53       6      54       7      18
       7      19       8       9       8      10       9      13
       9      14      10      11      10      15      11      12
      11      16      12      13      12      28      13      17
      18      22      18      23      19      20      19      24
      20      21      20      25      21      22      21      27
      22      26      27      29      27      31      28      30
      28      37      31      32      31      55      31      56
      32      33      32      57      32      58      33      34
      33      59      33      60      34      35      34      61
      34      62      35      36      35      63      35      64
      36      65      36      66      36      67      37      38
      37      68      37      69      38      39      38      70
      38      71      39      40      39      72      39      73
      40      41      40      74      40      75      41      42
      41      76      41      77      42      78      42      79
      42      80

     150 !NTHETA: angles
       1       2       3       1       2      45       1       2      46
       1       7      18       1       7      19       2       1       7
       2       1      43       2       1      44       2       3       4
       2       3      47       2       3      48       3       2      45
       3       2      46       3       4       5       3       4      49
       3       4      50       4       3      47       4       3      48
       4       5       6       4       5      51       4       5      52
       5       4      49       5       4      50       5       6       8
       5       6      53       5       6      54       6       5      51
       6       5      52       6       8       9       6       8      10
       7       1      43       7       1      44       7      18      22
       7      18      23       7      19      20       7      19      24
       8       6      53       8       6      54       8       9      13
       8       9      14       8      10      11       8      10      15
       9       8      10       9      13      12       9      13      17
      10      11      12      10      11      16      11      10      15
      11      12      13      11      12      28      12      11      16
      12      13      17      12      28      30      12      28      37
      13       9      14      13      12      28      18       7      19
      18      22      21      18      22      26      19      20      21
      19      20      25      20      19      24      20      21      22
      20      21      27      21      20      25      21      22      26
      21      27      29      21      27      31      22      18      23
      22      21      27      27      31      32      27      31      55
      27      31      56      28      37      38      28      37      68
      28      37      69      29      27      31      30      28      37
      31      32      33      31      32      57      31      32      58
      32      31      55      32      31      56      32      33      34
      32      33      59      32      33      60      33      32      57
      33      32      58      33      34      35      33      34      61
      33      34      62      34      33      59      34      33      60
      34      35      36      34      35      63      34      35      64
      35      34      61      35      34      62      35      36      65
      35      36      66      35      36      67      36      35      63
      36      35      64      37      38      39      37      38      70
      37      38      71      38      37      68      38      37      69
      38      39      40      38      39      72      38      39      73
      39      38      70      39      38      71      39      40      41
      39      40      74      39      40      75      40      39      72
      40      39      73      40      41      42      40      41      76
      40      41      77      41      40      74      41      40      75
      41      42      78      41      42      79      41      42      80
      42      41      76      42      41      77      43       1      44
      45       2      46      47       3      48      49       4      50
      51       5      52      53       6      54      55      31      56
      57      32      58      59      33      60      61      34      62
      63      35      64      65      36      66      65      36      67
      66      36      67      68      37      69      70      38      71
      72      39      73      74      40      75      76      41      77
      78      42      79      78      42      80      79      42      80

     215 !NPHI: dihedrals
       1       2       3       4       1       2       3      47
       1       2       3      48       1       7      18      22
       1       7      18      23       1       7      19      20
       1       7      19      24       2       1       7      18
       2       1       7      19       2       3       4       5
       2       3       4      49       2       3       4      50
       3       4       5       6       3       4       5      51
       3       4       5      52       4       5       6       8
       4       5       6      53       4       5       6      54
       5       6       8       9       5       6       8      10
       6       8       9      13       6       8       9      14
       6       8      10      11       6       8      10      15
       7       1       2       3       7       1       2      45
       7       1       2      46       7      18      22      21
       7      18      22      26       7      19      20      21
       7      19      20      25       8       9      13      12
       8       9      13      17       8      10      11      12
       8      10      11      16       9       8      10      11
       9       8      10      15      10       8       9      13
      10       8       9      14      10      11      12      13
      10      11      12      28      11      12      13       9
      11      12      13      17      11      12      28      30
      11      12      28      37      12      28      37      38
      12      28      37      68      12      28      37      69
      13      12      28      30      13      12      28      37
      14       9      13      12      14       9      13      17
      15      10      11      12      15      10      11      16
      16      11      12      13      16      11      12      28
      18       7      19      20      18       7      19      24
      19       7      18      22      19       7      18      23
      19      20      21      22      19      20      21      27
      20      21      22      18      20      21      22      26
      20      21      27      29      20      21      27      31
      21      27      31      32      21      27      31      55
      21      27      31      56      22      21      27      29
      22      21      27      31      23      18      22      21
      23      18      22      26      24      19      20      21
      24      19      20      25      25      20      21      22
      25      20      21      27      27      21      22      18
      27      21      22      26      27      31      32      33
      27      31      32      57      27      31      32      58
      28      12      13       9      28      12      13      17
      28      37      38      39      28      37      38      70
      28      37      38      71      29      27      31      32
      29      27      31      55      29      27      31      56
      30      28      37      38      30      28      37      68
      30      28      37      69      31      32      33      34
      31      32      33      59      31      32      33      60
      32      33      34      35      32      33      34      61
      32      33      34      62      33      34      35      36
      33      34      35      63      33      34      35      64
      34      35      36      65      34      35      36      66
      34      35      36      67      37      38      39      40
      37      38      39      72      37      38      39      73
      38      39      40      41      38      39      40      74
      38      39      40      75      39      40      41      42
      39      40      41      76      39      40      41      77
      40      41      42      78      40      41      42      79
      40      41      42      80      43       1       2       3
      43       1       2      45      43       1       2      46
      43       1       7      18      43       1       7      19
      44       1       2       3      44       1       2      45
      44       1       2      46      44       1       7      18
      44       1       7      19      45       2       3       4
      45       2       3      47      45       2       3      48
      46       2       3       4      46       2       3      47
      46       2       3      48      47       3       4       5
      47       3       4      49      47       3       4      50
      48       3       4       5      48       3       4      49
      48       3       4      50      49       4       5       6
      49       4       5      51      49       4       5      52
      50       4       5       6      50       4       5      51
      50       4       5      52      51       5       6       8
      51       5       6      53      51       5       6      54
      52       5       6       8      52       5       6      53
      52       5       6      54      53       6       8       9
      53       6       8      10      54       6       8       9
      54       6       8      10      55      31      32      33
      55      31      32      57      55      31      32      58
      56      31      32      33      56      31      32      57
      56      31      32      58      57      32      33      34
      57      32      33      59      57      32      33      60
      58      32      33      34      58      32      33      59
      58      32      33      60      59      33      34      35
      59      33      34      61      59      33      34      62
      60      33      34      35      60      33      34      61
      60      33      34      62      61      34      35      36
      61      34      35      63      61      34      35      64
      62      34      35      36      62      34      35      63
      62      34      35      64      63      35      36      65
      63      35      36      66      63      35      36      67
      64      35      36      65      64      35      36      66
      64      35      36      67      68      37      38      39
      68      37      38      70      68      37      38      71
      69      37      38      39      69      37      38      70
      69      37      38      71      70      38      39      40
      70      38      39      72      70      38      39      73
      71      38      39      40      71      38      39      72
      71      38      39      73      72      39      40      41
      72      39      40      74      72      39      40      75
      73      39      40      41      73      39      40      74
      73      39      40      75      74      40      41      42
      74      40      41      76      74      40      41      77
      75      40      41      42      75      40      41      76
      75      40      41      77      76      41      42      78
      76      41      42      79      76      41      42      80
      77      41      42      78      77      41      42      79
      77      41      42      80

       0 !NIMPHI: impropers


       0 !NDON: donors


       0 !NACC: acceptors


       0 !NNB

       0       0       0       0       0       0       0       0
       0       0       0       0       0       0       0       0
       0       0       0       0       0       0       0       0
       0       0       0       0       0       0       0       0
       0       0       0       0       0       0       0       0
       0       0       0       0       0       0       0       0
       0       0       0       0       0       0       0       0
       0       0       0       0       0       0       0       0
       0       0       0       0       0       0       0       0
       0       0       0       0       0       0       0       0

       1       0 !NGRP
       0       0       0
