# Supplementary material for: A Systematic Approach: Molecular Dynamics Study and Parametrisation of Gemini Type Cationic Surfactants
Source: Int J Mol Sci. 2021 Oct 10;22(20):10939. doi: 10.3390/ijms222010939 (PMC8536075; doi:10.3390/ijms222010939)
Supplement: Supplementary file 1 [file ijms-22-10939-s001.zip › Force_fields/Alk_6_06b/Alk_6_06b.par]

!>>>>>> Combined CHARMM All-Hydrogen Parameter File for <<<<<<<<<
!>>>>>>>>> CHARMM22 Proteins and CHARMM27 Lipids <<<<<<<<<<
!from
!>>>> CHARMM22 All-Hydrogen Parameter File for Proteins <<<<<<<<<<
!>>>>>>>>>>>>>>>>>>>>>> August 1999 <<<<<<<<<<<<<<<<<<<<<<<<<<<<<
!>>>>>>> Direct comments to Alexander D. MacKerell Jr. <<<<<<<<<
!>>>>>> 410-706-7442 or email: alex,mmiris.ab.umd.edu  <<<<<<<<<
!and !  \\\ CHARMM27 All-Hydrogen Lipid Parameter File ///////
!  \\\\\\\\\ Developmental /////////////////////////
!              Alexander D. MacKerell Jr.
!                     August 1999
! All comments to ADM jr.  email:alex,mmiris.ab.umd.edu
!              telephone: 410-706-7442
!


! +++++++++++++++++++++++++++++++++++++++++++++++++++++++++++++++++++++++++++++
! + Residue topologies/parameters generated by PARATOOL.                      +
! +                                                                           +
! + PARATOOL is an interactive tool for generation of force field parameters. +
! + and can be obtained free of charge from                                   +
! + http://bioinf.charite.de/biophys/paratool                                 +
! +                                                                           +
! + Author:                                                                   +
! + Jan Saam                                                                  +
! + Institute of Biochemistry                                                 +
! + Charite Berlin                                                            +
! + Germany                                                                   +
! + saam@charite.de                                                           +
! +                                                                           +
! + CITATION:                                                                 +
! + If you use PARATOOL or topologies/parameters generated by this program,   +
! + please cite the following work:                                           +
! + Saam, et al. (2006), ...                                                  +
! +++++++++++++++++++++++++++++++++++++++++++++++++++++++++++++++++++++++++++++


! Parameters for components AA3
! To be used in combination with:
! [DEFAULTDIR]/par_all27_prot_lipid_na.inp


BONDS
!
!V(bond) = Kb(b - b0)**2
!
!Kb: kcal/mole/A**2
!b0: A
!
!atom type   Kb         b0
!

C1G  C2G     284.852    1.5321
C1G  N1G     300.819    1.4836
C1G  H10G    313.572    1.1030
C1G  H11G    313.751    1.1029
C2G  C3G     286.346    1.5349
C2G  H12G    326.006    1.1022
C2G  H13G    325.961    1.1022
C3G  C4G     287.374    1.5352
C3G  H14G    335.014    1.1005
C3G  H15G    334.976    1.1006
C4G  C5G     286.340    1.5349
C4G  H16G    335.039    1.1005
C4G  H17G    335.046    1.1005
C5G  C6G     284.882    1.5321
C5G  H18G    325.949    1.1022
C5G  H19G    325.930    1.1022
C6G  N2G     301.238    1.4836
C6G  H20G    313.709    1.1029
C6G  H21G    313.589    1.1029
N1G  C12G    413.105    1.3641
N1G  C13G    420.650    1.3603
N2G  C7G     419.463    1.3603
N2G  C8G     414.014    1.3641
C7G  C11G    465.688    1.3720
C7G  H1G     360.266    1.0894
C8G  C9G     474.305    1.3684
C8G  H2G     360.726    1.0892
C9G  C10G    362.633    1.4292
C9G  H3G     358.026    1.0899
C10G C11G    365.453    1.4273
C10G N4G     539.544    1.3399
C11G H4G     365.817    1.0868
C12G C16G    474.179    1.3683
C12G H5G     360.674    1.0892
C13G C14G    465.342    1.3721
C13G H6G     360.343    1.0894
C14G C15G    364.486    1.4273
C14G H22G    365.582    1.0869
C15G C16G    361.482    1.4291
C15G N3G     541.543    1.3403
C16G H7G     358.068    1.0899
N3G  H8G     358.527    1.0359
N3G  C17G    310.407    1.4698
N4G  H9G     358.325    1.0360
N4G  C19G    311.391    1.4694
C17G C18G    240.173    1.5414
C17G H23G    259.608    1.1157
C17G C28G    249.737    1.5366
C18G H24G    323.958    1.1031
C18G C25G    249.224    1.5378
C18G H36G    328.964    1.1007
C19G C20G    240.478    1.5413
C19G C24G    249.077    1.5370
C19G H25G    259.982    1.1155
C20G C21G    249.290    1.5379
C20G H26G    328.929    1.1008
C20G H27G    323.942    1.1032
C21G C22G    249.623    1.5370
C21G H28G    338.915    1.0986
C21G H29G    333.200    1.1013
C22G C23G    249.479    1.5372
C22G H30G    338.506    1.0988
C22G H31G    333.316    1.1012
C23G C24G    250.754    1.5377
C23G H32G    333.604    1.1011
C23G H33G    339.212    1.0985
C24G H34G    329.298    1.1007
C24G H35G    321.733    1.1042
C25G C26G    249.547    1.5370
C25G H37G    338.902    1.0986
C25G H38G    333.194    1.1012
C26G C27G    249.407    1.5372
C26G H39G    338.486    1.0988
C26G H40G    333.332    1.1012
C27G C28G    250.350    1.5379
C27G H41G    339.236    1.0985
C27G H42G    333.583    1.1010
C28G H43G    321.727    1.1042
C28G H44G    329.246    1.1007


ANGLES
!
!V(angle) = Ktheta(Theta - Theta0)**2
!
!V(Urey-Bradley) = Kub(S - S0)**2
!
!Ktheta: kcal/mole/rad**2
!Theta0: degrees
!Kub: kcal/mole/A**2 (Urey-Bradley)
!S0: A
!
!atom types        Ktheta    Theta0    Kub      S0
!

C2G  C1G  N1G      42.817    112.10
C2G  C1G  H10G     15.563    111.11
C2G  C1G  H11G     15.354    111.12
N1G  C1G  H10G     17.294    106.94
N1G  C1G  H11G     17.457    107.02
H10G C1G  H11G      6.135    108.34
C1G  C2G  C3G      36.828    111.46
C1G  C2G  H12G     13.733    109.23
C1G  C2G  H13G     13.827    109.19
C3G  C2G  H12G     13.448    109.79
C3G  C2G  H13G     13.396    109.85
H12G C2G  H13G      5.304    107.22
C2G  C3G  C4G      37.916    112.86
C2G  C3G  H14G     14.063    109.36
C2G  C3G  H15G     14.178    109.41
C4G  C3G  H14G     14.124    109.28
C4G  C3G  H15G     13.999    109.24
H14G C3G  H15G      5.301    106.49
C3G  C4G  C5G      38.347    112.70
C3G  C4G  H16G     14.005    109.31
C3G  C4G  H17G     14.122    109.28
C5G  C4G  H16G     14.182    109.39
C5G  C4G  H17G     14.057    109.45
H16G C4G  H17G      5.323    106.51
C4G  C5G  C6G      37.521    111.62
C4G  C5G  H18G     13.615    109.81
C4G  C5G  H19G     13.460    109.76
C6G  C5G  H18G     13.875    109.18
C6G  C5G  H19G     13.876    109.17
H18G C5G  H19G      5.309    107.20
C5G  C6G  N2G      44.475    111.96
C5G  C6G  H20G     15.541    111.14
C5G  C6G  H21G     15.553    111.14
N2G  C6G  H20G     17.660    106.98
N2G  C6G  H21G     17.459    107.05
H20G C6G  H21G      6.177    108.35
C1G  N1G  C12G     39.324    120.35
C1G  N1G  C13G     39.415    120.49
C12G N1G  C13G     26.582    119.08
C6G  N2G  C7G      39.895    120.47
C6G  N2G  C8G      39.780    120.38
C7G  N2G  C8G      26.625    119.09
N2G  C7G  C11G     25.814    122.31
N2G  C7G  H1G      27.408    115.83
C11G C7G  H1G      24.702    121.85
N2G  C8G  C9G      25.717    121.83
N2G  C8G  H2G      27.249    115.93
C9G  C8G  H2G      24.497    122.24
C8G  C9G  C10G     24.770    120.52
C8G  C9G  H3G      23.754    119.35
C10G C9G  H3G      23.709    120.13
C9G  C10G C11G     24.928    116.24
C9G  C10G N4G      46.590    120.13
C11G C10G N4G      49.261    123.63
C7G  C11G C10G     24.276    120.01
C7G  C11G H4G      24.151    118.62
C10G C11G H4G      23.601    121.37
N1G  C12G C16G     25.666    121.82
N1G  C12G H5G      27.253    115.94
C16G C12G H5G      24.500    122.24
N1G  C13G C14G     25.815    122.30
N1G  C13G H6G      27.421    115.84
C14G C13G H6G      24.674    121.86
C13G C14G C15G     24.315    120.03
C13G C14G H22G     24.198    118.61
C15G C14G H22G     23.613    121.35
C14G C15G C16G     25.133    116.21
C14G C15G N3G      47.765    123.66
C16G C15G N3G      45.499    120.12
C12G C16G C15G     24.774    120.55
C12G C16G H7G      23.761    119.34
C15G C16G H7G      23.698    120.11
C15G N3G  H8G      32.531    116.58
C15G N3G  C17G     44.242    126.97
H8G  N3G  C17G     29.807    116.24
C10G N4G  H9G      32.352    116.62
C10G N4G  C19G     44.320    127.07
H9G  N4G  C19G     30.100    116.15
N3G  C17G C18G     15.867    111.44
N3G  C17G H23G      6.279    107.68
N3G  C17G C28G     16.742    109.10
C18G C17G H23G      5.950    109.05
C18G C17G C28G     12.097    111.17
H23G C17G C28G      5.939    108.29
C17G C18G H24G      9.776    108.55
C17G C18G C25G     15.012    111.10
C17G C18G H36G     10.833    109.74
H24G C18G C25G      9.466    109.66
H24G C18G H36G      4.311    107.19
C25G C18G H36G     10.991    110.51
N4G  C19G C20G     16.076    111.45
N4G  C19G C24G     17.084    109.07
N4G  C19G H25G      6.342    107.72
C20G C19G C24G     12.127    111.19
C20G C19G H25G      5.984    109.03
C24G C19G H25G      6.000    108.26
C19G C20G C21G     15.007    111.08
C19G C20G H26G     10.816    109.70
C19G C20G H27G      9.789    108.58
C21G C20G H26G     10.964    110.52
C21G C20G H27G      9.477    109.66
H26G C20G H27G      4.310    107.20
C20G C21G C22G     15.738    111.47
C20G C21G H28G     11.008    109.68
C20G C21G H29G      9.990    109.30
C22G C21G H28G     11.086    110.39
C22G C21G H29G      9.736    109.26
H28G C21G H29G      4.367    106.62
C21G C22G C23G     15.721    111.24
C21G C22G H30G     11.142    110.21
C21G C22G H31G      9.813    109.19
C23G C22G H30G     11.157    110.10
C23G C22G H31G      9.809    109.23
H30G C22G H31G      4.366    106.75
C22G C23G C24G     15.815    111.78
C22G C23G H32G      9.819    109.22
C22G C23G H33G     11.132    110.37
C24G C23G H32G     10.114    109.19
C24G C23G H33G     11.136    109.52
H32G C23G H33G      4.363    106.61
C19G C24G C23G     15.139    111.18
C19G C24G H34G     10.807    109.57
C19G C24G H35G      9.934    108.85
C23G C24G H34G     10.932    110.43
C23G C24G H35G      9.651    109.47
H34G C24G H35G      4.321    107.25
C18G C25G C26G     15.715    111.45
C18G C25G H37G     11.001    109.68
C18G C25G H38G      9.997    109.31
C26G C25G H37G     11.082    110.39
C26G C25G H38G      9.730    109.27
H37G C25G H38G      4.367    106.62
C25G C26G C27G     15.717    111.24
C25G C26G H39G     11.141    110.22
C25G C26G H40G      9.811    109.19
C27G C26G H39G     11.153    110.09
C27G C26G H40G      9.813    109.24
H39G C26G H40G      4.367    106.75
C26G C27G C28G     15.801    111.81
C26G C27G H41G     11.136    110.36
C26G C27G H42G      9.807    109.21
C28G C27G H41G     11.142    109.52
C28G C27G H42G     10.102    109.18
H41G C27G H42G      4.361    106.61
C17G C28G C27G     15.146    111.15
C17G C28G H43G      9.936    108.87
C17G C28G H44G     10.802    109.59
C27G C28G H43G      9.649    109.47
C27G C28G H44G     10.935    110.43
H43G C28G H44G      4.325    107.25


DIHEDRALS
!
!V(dihedral) = Kchi(1 + cos(n(chi) - delta))
!
!Kchi: kcal/mole
!n: multiplicity
!delta: degrees
!
!atom types             Kchi     n    delta
!

N1G  C1G  C2G  C3G      0.5685   3      0.00
N1G  C1G  C2G  H12G     0.5346   3      0.00
N1G  C1G  C2G  H13G     0.5317   3      0.00
H10G C1G  C2G  C3G      0.5073   3      0.00
H10G C1G  C2G  H12G     0.5360   3      0.00
H10G C1G  C2G  H13G     0.4986   3      0.00
H11G C1G  C2G  C3G      0.5074   3      0.00
H11G C1G  C2G  H12G     0.5027   3      0.00
H11G C1G  C2G  H13G     0.5359   3      0.00
C2G  C1G  N1G  C12G     0.0847   6      0.00
C2G  C1G  N1G  C13G     0.0877   6      0.00
H10G C1G  N1G  C12G     0.0968   6      0.00
H10G C1G  N1G  C13G     0.1001   6      0.00
H11G C1G  N1G  C12G     0.0977   6      0.00
H11G C1G  N1G  C13G     0.0967   6      0.00
C1G  C2G  C3G  C4G      0.4657   3      0.00
C1G  C2G  C3G  H14G     0.4699   3      0.00
C1G  C2G  C3G  H15G     0.4653   3      0.00
H12G C2G  C3G  C4G      0.4583   3      0.00
H12G C2G  C3G  H14G     0.5039   3      0.00
H12G C2G  C3G  H15G     0.4751   3      0.00
H13G C2G  C3G  C4G      0.4631   3      0.00
H13G C2G  C3G  H14G     0.4772   3      0.00
H13G C2G  C3G  H15G     0.5037   3      0.00
C2G  C3G  C4G  C5G      0.5059   3      0.00
C2G  C3G  C4G  H16G     0.4743   3      0.00
C2G  C3G  C4G  H17G     0.4707   3      0.00
H14G C3G  C4G  C5G      0.4716   3      0.00
H14G C3G  C4G  H16G     0.5006   3      0.00
H14G C3G  C4G  H17G     0.4728   3      0.00
H15G C3G  C4G  C5G      0.4752   3      0.00
H15G C3G  C4G  H16G     0.4760   3      0.00
H15G C3G  C4G  H17G     0.5000   3      0.00
C3G  C4G  C5G  C6G      0.4706   3      0.00
C3G  C4G  C5G  H18G     0.4611   3      0.00
C3G  C4G  C5G  H19G     0.4640   3      0.00
H16G C4G  C5G  C6G      0.4674   3      0.00
H16G C4G  C5G  H18G     0.4765   3      0.00
H16G C4G  C5G  H19G     0.5039   3      0.00
H17G C4G  C5G  C6G      0.4692   3      0.00
H17G C4G  C5G  H18G     0.5041   3      0.00
H17G C4G  C5G  H19G     0.4799   3      0.00
C4G  C5G  C6G  N2G      0.5847   3      0.00
C4G  C5G  C6G  H20G     0.5118   3      0.00
C4G  C5G  C6G  H21G     0.5063   3      0.00
H18G C5G  C6G  N2G      0.5428   3      0.00
H18G C5G  C6G  H20G     0.5042   3      0.00
H18G C5G  C6G  H21G     0.5362   3      0.00
H19G C5G  C6G  N2G      0.5358   3      0.00
H19G C5G  C6G  H20G     0.5366   3      0.00
H19G C5G  C6G  H21G     0.5035   3      0.00
C5G  C6G  N2G  C7G      0.0888   6      0.00
C5G  C6G  N2G  C8G      0.0882   6      0.00
H20G C6G  N2G  C7G      0.0999   6      0.00
H20G C6G  N2G  C8G      0.0968   6      0.00
H21G C6G  N2G  C7G      0.0972   6      0.00
H21G C6G  N2G  C8G      0.1007   6      0.00
C1G  N1G  C12G C16G     0.4347   2    180.00
C1G  N1G  C12G H5G      0.4283   2    180.00
C13G N1G  C12G C16G     0.4980   2    180.00
C13G N1G  C12G H5G      0.4582   2    180.00
C1G  N1G  C13G C14G     0.4569   2    180.00
C1G  N1G  C13G H6G      0.4353   2    180.00
C12G N1G  C13G C14G     0.5080   2    180.00
C12G N1G  C13G H6G      0.4658   2    180.00
C6G  N2G  C7G  C11G     0.4716   2    180.00
C6G  N2G  C7G  H1G      0.4427   2    180.00
C8G  N2G  C7G  C11G     0.5073   2    180.00
C8G  N2G  C7G  H1G      0.4668   2    180.00
C6G  N2G  C8G  C9G      0.4692   2    180.00
C6G  N2G  C8G  H2G      0.4341   2    180.00
C7G  N2G  C8G  C9G      0.5081   2    180.00
C7G  N2G  C8G  H2G      0.4572   2    180.00
N2G  C7G  C11G C10G     0.6053   2    180.00
N2G  C7G  C11G H4G      0.6293   2    180.00
H1G  C7G  C11G C10G     0.6014   2    180.00
H1G  C7G  C11G H4G      0.6489   2    180.00
N2G  C8G  C9G  C10G     0.6024   2    180.00
N2G  C8G  C9G  H3G      0.6377   2    180.00
H2G  C8G  C9G  C10G     0.6039   2    180.00
H2G  C8G  C9G  H3G      0.6501   2    180.00
C8G  C9G  C10G C11G     0.4298   2    180.00
C8G  C9G  C10G N4G      0.5362   2    180.00
H3G  C9G  C10G C11G     0.4615   2    180.00
H3G  C9G  C10G N4G      0.5857   2    180.00
C9G  C10G C11G C7G      0.4324   2    180.00
C9G  C10G C11G H4G      0.4744   2    180.00
N4G  C10G C11G C7G      0.5650   2    180.00
N4G  C10G C11G H4G      0.5824   2    180.00
C9G  C10G N4G  H9G      0.5202   2    180.00
C9G  C10G N4G  C19G     0.5596   2    180.00
C11G C10G N4G  H9G      0.6162   2    180.00
C11G C10G N4G  C19G     0.4510   2    180.00
N1G  C12G C16G C15G     0.5996   2    180.00
N1G  C12G C16G H7G      0.6262   2    180.00
H5G  C12G C16G C15G     0.6015   2    180.00
H5G  C12G C16G H7G      0.6502   2    180.00
N1G  C13G C14G C15G     0.6057   2    180.00
N1G  C13G C14G H22G     0.6214   2    180.00
H6G  C13G C14G C15G     0.5914   2    180.00
H6G  C13G C14G H22G     0.6488   2    180.00
C13G C14G C15G C16G     0.4281   2    180.00
C13G C14G C15G N3G      0.5043   2    180.00
H22G C14G C15G C16G     0.4744   2    180.00
H22G C14G C15G N3G      0.5666   2    180.00
C14G C15G C16G C12G     0.4325   2    180.00
C14G C15G C16G H7G      0.4625   2    180.00
N3G  C15G C16G C12G     0.4890   2    180.00
N3G  C15G C16G H7G      0.5689   2    180.00
C14G C15G N3G  H8G      0.5769   2    180.00
C14G C15G N3G  C17G     0.4425   2    180.00
C16G C15G N3G  H8G      0.5175   2    180.00
C16G C15G N3G  C17G     0.5224   2    180.00
C15G N3G  C17G C18G     0.0673   6      0.00
C15G N3G  C17G H23G     0.0601   6      0.00
C15G N3G  C17G C28G     0.0684   6      0.00
H8G  N3G  C17G C18G     0.0631   6      0.00
H8G  N3G  C17G H23G     0.0608   6      0.00
H8G  N3G  C17G C28G     0.0637   6    214.39
C10G N4G  C19G C20G     0.0741   6      0.00
C10G N4G  C19G C24G     0.0788   6      0.00
C10G N4G  C19G H25G     0.0644   6      0.00
H9G  N4G  C19G C20G     0.0645   6      0.00
H9G  N4G  C19G C24G     0.0656   6    144.58
H9G  N4G  C19G H25G     0.0610   6      0.00
N3G  C17G C18G H24G     0.5814   3      0.00
N3G  C17G C18G C25G     0.6547   3      0.00
N3G  C17G C18G H36G     0.5655   3      0.00
H23G C17G C18G H24G     0.4744   3      0.00
H23G C17G C18G C25G     0.4659   3      0.00
H23G C17G C18G H36G     0.4456   3      0.00
C28G C17G C18G H24G     0.5860   3      0.00
C28G C17G C18G C25G     0.5269   3      0.00
C28G C17G C18G H36G     0.5466   3      0.00
N3G  C17G C28G C27G     0.6461   3      0.00
N3G  C17G C28G H43G     0.5789   3      0.00
N3G  C17G C28G H44G     0.5598   3      0.00
C18G C17G C28G C27G     0.5167   3      0.00
C18G C17G C28G H43G     0.5763   3      0.00
C18G C17G C28G H44G     0.5368   3      0.00
H23G C17G C28G C27G     0.4603   3      0.00
H23G C17G C28G H43G     0.4758   3      0.00
H23G C17G C28G H44G     0.4464   3      0.00
C17G C18G C25G C26G     0.4629   3      0.00
C17G C18G C25G H37G     0.5039   3      0.00
C17G C18G C25G H38G     0.5258   3      0.00
H24G C18G C25G C26G     0.5402   3      0.00
H24G C18G C25G H37G     0.4923   3      0.00
H24G C18G C25G H38G     0.5380   3      0.00
H36G C18G C25G C26G     0.5146   3      0.00
H36G C18G C25G H37G     0.4722   3      0.00
H36G C18G C25G H38G     0.4989   3      0.00
N4G  C19G C20G C21G     0.6639   3      0.00
N4G  C19G C20G H26G     0.5729   3      0.00
N4G  C19G C20G H27G     0.5896   3      0.00
C24G C19G C20G C21G     0.5292   3      0.00
C24G C19G C20G H26G     0.5522   3      0.00
C24G C19G C20G H27G     0.5915   3      0.00
H25G C19G C20G C21G     0.4676   3      0.00
H25G C19G C20G H26G     0.4472   3      0.00
H25G C19G C20G H27G     0.4757   3      0.00
N4G  C19G C24G C23G     0.6569   3      0.00
N4G  C19G C24G H34G     0.5662   3      0.00
N4G  C19G C24G H35G     0.5850   3      0.00
C20G C19G C24G C23G     0.5184   3      0.00
C20G C19G C24G H34G     0.5394   3      0.00
C20G C19G C24G H35G     0.5781   3      0.00
H25G C19G C24G C23G     0.4616   3      0.00
H25G C19G C24G H34G     0.4472   3      0.00
H25G C19G C24G H35G     0.4758   3      0.00
C19G C20G C21G C22G     0.4642   3      0.00
C19G C20G C21G H28G     0.5041   3      0.00
C19G C20G C21G H29G     0.5264   3      0.00
H26G C20G C21G C22G     0.5137   3      0.00
H26G C20G C21G H28G     0.4715   3      0.00
H26G C20G C21G H29G     0.4984   3      0.00
H27G C20G C21G C22G     0.5404   3      0.00
H27G C20G C21G H28G     0.4926   3      0.00
H27G C20G C21G H29G     0.5385   3      0.00
C20G C21G C22G C23G     0.4952   3      0.00
C20G C21G C22G H30G     0.5121   3      0.00
C20G C21G C22G H31G     0.5393   3      0.00
H28G C21G C22G C23G     0.5126   3      0.00
H28G C21G C22G H30G     0.4677   3      0.00
H28G C21G C22G H31G     0.4949   3      0.00
H29G C21G C22G C23G     0.5445   3      0.00
H29G C21G C22G H30G     0.4951   3      0.00
H29G C21G C22G H31G     0.5402   3      0.00
C21G C22G C23G C24G     0.4939   3      0.00
C21G C22G C23G H32G     0.5464   3      0.00
C21G C22G C23G H33G     0.5142   3      0.00
H30G C22G C23G C24G     0.5111   3      0.00
H30G C22G C23G H32G     0.4966   3      0.00
H30G C22G C23G H33G     0.4690   3      0.00
H31G C22G C23G C24G     0.5389   3      0.00
H31G C22G C23G H32G     0.5419   3      0.00
H31G C22G C23G H33G     0.4960   3      0.00
C22G C23G C24G C19G     0.4614   3      0.00
C22G C23G C24G H34G     0.5094   3      0.00
C22G C23G C24G H35G     0.5422   3      0.00
H32G C23G C24G C19G     0.5280   3      0.00
H32G C23G C24G H34G     0.4983   3      0.00
H32G C23G C24G H35G     0.5424   3      0.00
H33G C23G C24G C19G     0.5048   3      0.00
H33G C23G C24G H34G     0.4708   3      0.00
H33G C23G C24G H35G     0.4955   3      0.00
C18G C25G C26G C27G     0.4949   3      0.00
C18G C25G C26G H39G     0.5123   3      0.00
C18G C25G C26G H40G     0.5400   3      0.00
H37G C25G C26G C27G     0.5122   3      0.00
H37G C25G C26G H39G     0.4677   3      0.00
H37G C25G C26G H40G     0.4951   3      0.00
H38G C25G C26G C27G     0.5447   3      0.00
H38G C25G C26G H39G     0.4954   3      0.00
H38G C25G C26G H40G     0.5408   3      0.00
C25G C26G C27G C28G     0.4938   3      0.00
C25G C26G C27G H41G     0.5140   3      0.00
C25G C26G C27G H42G     0.5457   3      0.00
H39G C26G C27G C28G     0.5111   3      0.00
H39G C26G C27G H41G     0.4690   3      0.00
H39G C26G C27G H42G     0.4961   3      0.00
H40G C26G C27G C28G     0.5386   3      0.00
H40G C26G C27G H41G     0.4958   3      0.00
H40G C26G C27G H42G     0.5413   3      0.00
C26G C27G C28G C17G     0.4598   3      0.00
C26G C27G C28G H43G     0.5422   3      0.00
C26G C27G C28G H44G     0.5091   3      0.00
H41G C27G C28G C17G     0.5045   3      0.00
H41G C27G C28G H43G     0.4957   3      0.00
H41G C27G C28G H44G     0.4709   3      0.00
H42G C27G C28G C17G     0.5275   3      0.00
H42G C27G C28G H43G     0.5420   3      0.00
H42G C27G C28G H44G     0.4979   3      0.00

IMPROPER
!
!V(improper) = Kpsi(psi - psi0)**2
!
!Kpsi: kcal/mole/rad**2
!psi0: degrees
!note that the second column of numbers (0) is ignored
!
!atom types             Kpsi        0  psi0
!


NONBONDED nbxmod  5 atom cdiel shift vatom vdistance vswitch -
cutnb 14.0 ctofnb 12.0 ctonnb 10.0 eps 1.0 e14fac 1.0 wmin 1.5
                !adm jr., 5/08/91, suggested cutoff scheme
!
!V(Lennard-Jones) = Eps(i,j)*[(Rmin(i,j)/r(i,j))**12 - 2(Rmin(i,j)/r(i,j))**6]
!
!epsilon [kcal/mole]: Eps(i,j) = sqrt(eps(i) * eps(j))
!Rmin/2  [A]:         Rmin(i,j) = Rmin/2(i) + Rmin/2(j)
!
!atom  ignored   epsilon     Rmin/2  ignored   eps,1-4     Rmin/2,1-4
!

C1G      0.0     -0.1050     1.9255    ! 
C2G      0.0     -0.1050     1.9255    ! 
C3G      0.0     -0.1050     1.9255    ! 
C4G      0.0     -0.1050     1.9255    ! 
C5G      0.0     -0.1050     1.9255    ! 
C6G      0.0     -0.1050     1.9255    ! 
N1G      0.0     -0.0690     1.8300    ! 
N2G      0.0     -0.0690     1.8300    ! 
C7G      0.0     -0.1050     1.9255    ! 
C8G      0.0     -0.1050     1.9255    ! 
C9G      0.0     -0.1050     1.9255    ! 
C10G     0.0     -0.1050     1.9255    ! 
C11G     0.0     -0.1050     1.9255    ! 
H1G      0.0     -0.0440     1.4430    ! 
H2G      0.0     -0.0440     1.4430    ! 
H3G      0.0     -0.0440     1.4430    ! 
H4G      0.0     -0.0440     1.4430    ! 
C12G     0.0     -0.1050     1.9255    ! 
C13G     0.0     -0.1050     1.9255    ! 
C14G     0.0     -0.1050     1.9255    ! 
C15G     0.0     -0.1050     1.9255    ! 
C16G     0.0     -0.1050     1.9255    ! 
H5G      0.0     -0.0440     1.4430    ! 
H6G      0.0     -0.0440     1.4430    ! 
H7G      0.0     -0.0440     1.4430    ! 
N3G      0.0     -0.0690     1.8300    ! 
N4G      0.0     -0.0690     1.8300    ! 
H8G      0.0     -0.0440     1.4430    ! 
H9G      0.0     -0.0440     1.4430    ! 
H10G     0.0     -0.0440     1.4430    ! 
H11G     0.0     -0.0440     1.4430    ! 
H12G     0.0     -0.0440     1.4430    ! 
H13G     0.0     -0.0440     1.4430    ! 
H14G     0.0     -0.0440     1.4430    ! 
H15G     0.0     -0.0440     1.4430    ! 
H16G     0.0     -0.0440     1.4430    ! 
H17G     0.0     -0.0440     1.4430    ! 
H18G     0.0     -0.0440     1.4430    ! 
H19G     0.0     -0.0440     1.4430    ! 
H20G     0.0     -0.0440     1.4430    ! 
H21G     0.0     -0.0440     1.4430    ! 
C17G     0.0     -0.1050     1.9255    ! 
C18G     0.0     -0.1050     1.9255    ! 
C19G     0.0     -0.1050     1.9255    ! 
C20G     0.0     -0.1050     1.9255    ! 
C21G     0.0     -0.1050     1.9255    ! 
C22G     0.0     -0.1050     1.9255    ! 
C23G     0.0     -0.1050     1.9255    ! 
C24G     0.0     -0.1050     1.9255    ! 
H22G     0.0     -0.0440     1.4430    ! 
H23G     0.0     -0.0440     1.4430    ! 
H24G     0.0     -0.0440     1.4430    ! 
H25G     0.0     -0.0440     1.4430    ! 
H26G     0.0     -0.0440     1.4430    ! 
H27G     0.0     -0.0440     1.4430    ! 
H28G     0.0     -0.0440     1.4430    ! 
H29G     0.0     -0.0440     1.4430    ! 
H30G     0.0     -0.0440     1.4430    ! 
H31G     0.0     -0.0440     1.4430    ! 
H32G     0.0     -0.0440     1.4430    ! 
H33G     0.0     -0.0440     1.4430    ! 
H34G     0.0     -0.0440     1.4430    ! 
H35G     0.0     -0.0440     1.4430    ! 
C25G     0.0     -0.1050     1.9255    ! 
C26G     0.0     -0.1050     1.9255    ! 
C27G     0.0     -0.1050     1.9255    ! 
C28G     0.0     -0.1050     1.9255    ! 
H36G     0.0     -0.0440     1.4430    ! 
H37G     0.0     -0.0440     1.4430    ! 
H38G     0.0     -0.0440     1.4430    ! 
H39G     0.0     -0.0440     1.4430    ! 
H40G     0.0     -0.0440     1.4430    ! 
H41G     0.0     -0.0440     1.4430    ! 
H42G     0.0     -0.0440     1.4430    ! 
H43G     0.0     -0.0440     1.4430    ! 
H44G     0.0     -0.0440     1.4430    ! 
END
