# Supplementary material for: A Systematic Approach: Molecular Dynamics Study and Parametrisation of Gemini Type Cationic Surfactants
Source: Int J Mol Sci. 2021 Oct 10;22(20):10939. doi: 10.3390/ijms222010939 (PMC8536075; doi:10.3390/ijms222010939)
Supplement: Supplementary file 1 [file ijms-22-10939-s001.zip › Force_fields/Alk_6_06b/Alk_6_06b.pdb]

REMARK original generated coordinate pdb file
ATOM      1  C1G AA3 X   1      -4.619   2.345   1.037  1.00  0.00      GEM  C
ATOM      2  C2G AA3 X   1      -4.436   0.850   1.317  1.00  0.00      GEM  C
ATOM      3  C3G AA3 X   1      -3.590   0.614   2.576  1.00  0.00      GEM  C
ATOM      4  C4G AA3 X   1      -3.376  -0.876   2.880  1.00  0.00      GEM  C
ATOM      5  C5G AA3 X   1      -2.542  -1.108   4.148  1.00  0.00      GEM  C
ATOM      6  C6G AA3 X   1      -2.335  -2.601   4.421  1.00  0.00      GEM  C
ATOM      7  N1G AA3 X   1      -5.446   2.590  -0.170  1.00  0.00      GEM  N
ATOM      8  N2G AA3 X   1      -1.542  -2.834   5.654  1.00  0.00      GEM  N
ATOM      9  C7G AA3 X   1      -0.184  -2.881   5.601  1.00  0.00      GEM  C
ATOM     10  C8G AA3 X   1      -2.163  -2.942   6.863  1.00  0.00      GEM  C
ATOM     11  C9G AA3 X   1      -1.458  -3.102   8.025  1.00  0.00      GEM  C
ATOM     12 C10G AA3 X   1      -0.030  -3.152   8.006  1.00  0.00      GEM  C
ATOM     13 C11G AA3 X   1       0.589  -3.039   6.724  1.00  0.00      GEM  C
ATOM     14  H1G AA3 X   1       0.257  -2.793   4.609  1.00  0.00      GEM  H
ATOM     15  H2G AA3 X   1      -3.251  -2.899   6.845  1.00  0.00      GEM  H
ATOM     16  H3G AA3 X   1      -1.996  -3.191   8.969  1.00  0.00      GEM  H
ATOM     17  H4G AA3 X   1       1.668  -3.086   6.611  1.00  0.00      GEM  H
ATOM     18 C12G AA3 X   1      -6.803   2.682  -0.068  1.00  0.00      GEM  C
ATOM     19 C13G AA3 X   1      -4.869   2.661  -1.400  1.00  0.00      GEM  C
ATOM     20 C14G AA3 X   1      -5.604   2.831  -2.546  1.00  0.00      GEM  C
ATOM     21 C15G AA3 X   1      -7.025   2.942  -2.474  1.00  0.00      GEM  C
ATOM     22 C16G AA3 X   1      -7.599   2.854  -1.168  1.00  0.00      GEM  C
ATOM     23  H5G AA3 X   1      -7.211   2.615   0.940  1.00  0.00      GEM  H
ATOM     24  H6G AA3 X   1      -3.783   2.576  -1.420  1.00  0.00      GEM  H
ATOM     25  H7G AA3 X   1      -8.679   2.932  -1.039  1.00  0.00      GEM  H
ATOM     26  N3G AA3 X   1      -7.810   3.132  -3.543  1.00  0.00      GEM  N
ATOM     27  N4G AA3 X   1       0.654  -3.292   9.150  1.00  0.00      GEM  N
ATOM     28  H8G AA3 X   1      -8.832   3.149  -3.370  1.00  0.00      GEM  H
ATOM     29  H9G AA3 X   1       0.094  -3.414  10.013  1.00  0.00      GEM  H
ATOM     30 H10G AA3 X   1      -5.122   2.849   1.879  1.00  0.00      GEM  H
ATOM     31 H11G AA3 X   1      -3.647   2.839   0.868  1.00  0.00      GEM  H
ATOM     32 H12G AA3 X   1      -5.426   0.380   1.439  1.00  0.00      GEM  H
ATOM     33 H13G AA3 X   1      -3.954   0.375   0.448  1.00  0.00      GEM  H
ATOM     34 H14G AA3 X   1      -4.078   1.094   3.438  1.00  0.00      GEM  H
ATOM     35 H15G AA3 X   1      -2.612   1.104   2.457  1.00  0.00      GEM  H
ATOM     36 H16G AA3 X   1      -4.353  -1.369   2.989  1.00  0.00      GEM  H
ATOM     37 H17G AA3 X   1      -2.879  -1.353   2.022  1.00  0.00      GEM  H
ATOM     38 H18G AA3 X   1      -1.560  -0.619   4.044  1.00  0.00      GEM  H
ATOM     39 H19G AA3 X   1      -3.045  -0.647   5.014  1.00  0.00      GEM  H
ATOM     40 H20G AA3 X   1      -3.299  -3.118   4.556  1.00  0.00      GEM  H
ATOM     41 H21G AA3 X   1      -1.793  -3.086   3.592  1.00  0.00      GEM  H
ATOM     42 C17G AA3 X   1      -7.387   3.210  -4.948  1.00  0.00      GEM  C
ATOM     43 C18G AA3 X   1      -7.293   1.811  -5.587  1.00  0.00      GEM  C
ATOM     44 C19G AA3 X   1       2.112  -3.388   9.304  1.00  0.00      GEM  C
ATOM     45 C20G AA3 X   1       2.597  -4.846   9.175  1.00  0.00      GEM  C
ATOM     46 C21G AA3 X   1       4.116  -4.945   9.396  1.00  0.00      GEM  C
ATOM     47 C22G AA3 X   1       4.528  -4.342  10.748  1.00  0.00      GEM  C
ATOM     48 C23G AA3 X   1       4.031  -2.894  10.887  1.00  0.00      GEM  C
ATOM     49 C24G AA3 X   1       2.514  -2.787  10.660  1.00  0.00      GEM  C
ATOM     50 H22G AA3 X   1      -5.080   2.880  -3.497  1.00  0.00      GEM  H
ATOM     51 H23G AA3 X   1      -6.380   3.690  -4.972  1.00  0.00      GEM  H
ATOM     52 H24G AA3 X   1      -8.274   1.314  -5.491  1.00  0.00      GEM  H
ATOM     53 H25G AA3 X   1       2.580  -2.777   8.498  1.00  0.00      GEM  H
ATOM     54 H26G AA3 X   1       2.324  -5.241   8.185  1.00  0.00      GEM  H
ATOM     55 H27G AA3 X   1       2.072  -5.459   9.927  1.00  0.00      GEM  H
ATOM     56 H28G AA3 X   1       4.431  -5.995   9.333  1.00  0.00      GEM  H
ATOM     57 H29G AA3 X   1       4.637  -4.410   8.586  1.00  0.00      GEM  H
ATOM     58 H30G AA3 X   1       5.620  -4.379  10.863  1.00  0.00      GEM  H
ATOM     59 H31G AA3 X   1       4.102  -4.951  11.561  1.00  0.00      GEM  H
ATOM     60 H32G AA3 X   1       4.553  -2.260  10.154  1.00  0.00      GEM  H
ATOM     61 H33G AA3 X   1       4.283  -2.497  11.880  1.00  0.00      GEM  H
ATOM     62 H34G AA3 X   1       2.192  -1.736  10.708  1.00  0.00      GEM  H
ATOM     63 H35G AA3 X   1       1.983  -3.329  11.463  1.00  0.00      GEM  H
ATOM     64 C25G AA3 X   1      -6.905   1.905  -7.072  1.00  0.00      GEM  C
ATOM     65 C26G AA3 X   1      -7.877   2.804  -7.851  1.00  0.00      GEM  C
ATOM     66 C27G AA3 X   1      -7.987   4.195  -7.207  1.00  0.00      GEM  C
ATOM     67 C28G AA3 X   1      -8.368   4.108  -5.719  1.00  0.00      GEM  C
ATOM     68 H36G AA3 X   1      -6.564   1.198  -5.035  1.00  0.00      GEM  H
ATOM     69 H37G AA3 X   1      -6.878   0.898  -7.511  1.00  0.00      GEM  H
ATOM     70 H38G AA3 X   1      -5.885   2.313  -7.156  1.00  0.00      GEM  H
ATOM     71 H39G AA3 X   1      -7.552   2.897  -8.897  1.00  0.00      GEM  H
ATOM     72 H40G AA3 X   1      -8.872   2.333  -7.868  1.00  0.00      GEM  H
ATOM     73 H41G AA3 X   1      -8.728   4.806  -7.740  1.00  0.00      GEM  H
ATOM     74 H42G AA3 X   1      -7.022   4.717  -7.303  1.00  0.00      GEM  H
ATOM     75 H43G AA3 X   1      -9.385   3.689  -5.624  1.00  0.00      GEM  H
ATOM     76 H44G AA3 X   1      -8.384   5.111  -5.267  1.00  0.00      GEM  H
END
