# Supplementary material for: A Systematic Approach: Molecular Dynamics Study and Parametrisation of Gemini Type Cationic Surfactants
Source: Int J Mol Sci. 2021 Oct 10;22(20):10939. doi: 10.3390/ijms222010939 (PMC8536075; doi:10.3390/ijms222010939)
Supplement: Supplementary file 1 [file ijms-22-10939-s001.zip › Force_fields/Alk_6_06b/Alk_6_06b.psf]

PSF

       4 !NTITLE
 REMARKS original generated structure x-plor psf file
 REMARKS topology D:/Dokumenty/do_VMD/FF/Batch5_OK/Alk_6_06b.top 
 REMARKS topology D:/Dokumenty/do_VMD/top_all36_lipid.rtf 
 REMARKS segment GEM { first NONE; last NONE; auto none  }

      76 !NATOM
       1 GEM  1    AA3  C1G  C1G   -0.285000       12.0110           0
       2 GEM  1    AA3  C2G  C2G    0.208000       12.0110           0
       3 GEM  1    AA3  C3G  C3G   -0.047000       12.0110           0
       4 GEM  1    AA3  C4G  C4G   -0.062000       12.0110           0
       5 GEM  1    AA3  C5G  C5G    0.266000       12.0110           0
       6 GEM  1    AA3  C6G  C6G   -0.308000       12.0110           0
       7 GEM  1    AA3  N1G  N1G    0.203000       14.0070           0
       8 GEM  1    AA3  N2G  N2G    0.198000       14.0070           0
       9 GEM  1    AA3  C7G  C7G   -0.082000       12.0110           0
      10 GEM  1    AA3  C8G  C8G   -0.052000       12.0110           0
      11 GEM  1    AA3  C9G  C9G   -0.485000       12.0110           0
      12 GEM  1    AA3  C10G C10G   0.762000       12.0110           0
      13 GEM  1    AA3  C11G C11G  -0.431000       12.0110           0
      14 GEM  1    AA3  H1G  H1G    0.227000        1.0080           0
      15 GEM  1    AA3  H2G  H2G    0.223000        1.0080           0
      16 GEM  1    AA3  H3G  H3G    0.247000        1.0080           0
      17 GEM  1    AA3  H4G  H4G    0.233000        1.0080           0
      18 GEM  1    AA3  C12G C12G  -0.069000       12.0110           0
      19 GEM  1    AA3  C13G C13G  -0.110000       12.0110           0
      20 GEM  1    AA3  C14G C14G  -0.401000       12.0110           0
      21 GEM  1    AA3  C15G C15G   0.755000       12.0110           0
      22 GEM  1    AA3  C16G C16G  -0.475000       12.0110           0
      23 GEM  1    AA3  H5G  H5G    0.228000        1.0080           0
      24 GEM  1    AA3  H6G  H6G    0.234000        1.0080           0
      25 GEM  1    AA3  H7G  H7G    0.246000        1.0080           0
      26 GEM  1    AA3  N3G  N3G   -0.930000       14.0070           0
      27 GEM  1    AA3  N4G  N4G   -0.929000       14.0070           0
      28 GEM  1    AA3  H8G  H8G    0.461000        1.0080           0
      29 GEM  1    AA3  H9G  H9G    0.466000        1.0080           0
      30 GEM  1    AA3  H10G H10G   0.137000        1.0080           0
      31 GEM  1    AA3  H11G H11G   0.140000        1.0080           0
      32 GEM  1    AA3  H12G H12G  -0.017000        1.0080           0
      33 GEM  1    AA3  H13G H13G  -0.014000        1.0080           0
      34 GEM  1    AA3  H14G H14G   0.017000        1.0080           0
      35 GEM  1    AA3  H15G H15G   0.017000        1.0080           0
      36 GEM  1    AA3  H16G H16G   0.018000        1.0080           0
      37 GEM  1    AA3  H17G H17G   0.018000        1.0080           0
      38 GEM  1    AA3  H18G H18G  -0.032000        1.0080           0
      39 GEM  1    AA3  H19G H19G  -0.031000        1.0080           0
      40 GEM  1    AA3  H20G H20G   0.138000        1.0080           0
      41 GEM  1    AA3  H21G H21G   0.142000        1.0080           0
      42 GEM  1    AA3  C17G C17G   0.605000       12.0110           0
      43 GEM  1    AA3  C18G C18G  -0.187000       12.0110           0
      44 GEM  1    AA3  C19G C19G   0.581000       12.0110           0
      45 GEM  1    AA3  C20G C20G  -0.187000       12.0110           0
      46 GEM  1    AA3  C21G C21G   0.043000       12.0110           0
      47 GEM  1    AA3  C22G C22G  -0.030000       12.0110           0
      48 GEM  1    AA3  C23G C23G   0.019000       12.0110           0
      49 GEM  1    AA3  C24G C24G  -0.199000       12.0110           0
      50 GEM  1    AA3  H22G H22G   0.222000        1.0080           0
      51 GEM  1    AA3  H23G H23G   0.011000        1.0080           0
      52 GEM  1    AA3  H24G H24G   0.057000        1.0080           0
      53 GEM  1    AA3  H25G H25G   0.018000        1.0080           0
      54 GEM  1    AA3  H26G H26G   0.034000        1.0080           0
      55 GEM  1    AA3  H27G H27G   0.060000        1.0080           0
      56 GEM  1    AA3  H28G H28G   0.004000        1.0080           0
      57 GEM  1    AA3  H29G H29G  -0.007000        1.0080           0
      58 GEM  1    AA3  H30G H30G   0.001000        1.0080           0
      59 GEM  1    AA3  H31G H31G   0.011000        1.0080           0
      60 GEM  1    AA3  H32G H32G  -0.002000        1.0080           0
      61 GEM  1    AA3  H33G H33G   0.012000        1.0080           0
      62 GEM  1    AA3  H34G H34G   0.047000        1.0080           0
      63 GEM  1    AA3  H35G H35G   0.069000        1.0080           0
      64 GEM  1    AA3  C25G C25G   0.051000       12.0110           0
      65 GEM  1    AA3  C26G C26G  -0.048000       12.0110           0
      66 GEM  1    AA3  C27G C27G   0.039000       12.0110           0
      67 GEM  1    AA3  C28G C28G  -0.202000       12.0110           0
      68 GEM  1    AA3  H36G H36G   0.030000        1.0080           0
      69 GEM  1    AA3  H37G H37G   0.003000        1.0080           0
      70 GEM  1    AA3  H38G H38G  -0.010000        1.0080           0
      71 GEM  1    AA3  H39G H39G   0.005000        1.0080           0
      72 GEM  1    AA3  H40G H40G   0.013000        1.0080           0
      73 GEM  1    AA3  H41G H41G   0.008000        1.0080           0
      74 GEM  1    AA3  H42G H42G  -0.008000        1.0080           0
      75 GEM  1    AA3  H43G H43G   0.069000        1.0080           0
      76 GEM  1    AA3  H44G H44G   0.043000        1.0080           0

      79 !NBOND: bonds
       1       2       1       7       1      30       1      31
       2       3       2      32       2      33       3       4
       3      34       3      35       4       5       4      36
       4      37       5       6       5      38       5      39
       6       8       6      40       6      41       7      18
       7      19       8       9       8      10       9      13
       9      14      10      11      10      15      11      12
      11      16      12      13      12      27      13      17
      18      22      18      23      19      20      19      24
      20      21      20      50      21      22      21      26
      22      25      26      28      26      42      27      29
      27      44      42      43      42      51      42      67
      43      52      43      64      43      68      44      45
      44      49      44      53      45      46      45      54
      45      55      46      47      46      56      46      57
      47      48      47      58      47      59      48      49
      48      60      48      61      49      62      49      63
      64      65      64      69      64      70      65      66
      65      71      65      72      66      67      66      73
      66      74      67      75      67      76

     150 !NTHETA: angles
       1       2       3       1       2      32       1       2      33
       1       7      18       1       7      19       2       1       7
       2       1      30       2       1      31       2       3       4
       2       3      34       2       3      35       3       2      32
       3       2      33       3       4       5       3       4      36
       3       4      37       4       3      34       4       3      35
       4       5       6       4       5      38       4       5      39
       5       4      36       5       4      37       5       6       8
       5       6      40       5       6      41       6       5      38
       6       5      39       6       8       9       6       8      10
       7       1      30       7       1      31       7      18      22
       7      18      23       7      19      20       7      19      24
       8       6      40       8       6      41       8       9      13
       8       9      14       8      10      11       8      10      15
       9       8      10       9      13      12       9      13      17
      10      11      12      10      11      16      11      10      15
      11      12      13      11      12      27      12      11      16
      12      13      17      12      27      29      12      27      44
      13       9      14      13      12      27      18       7      19
      18      22      21      18      22      25      19      20      21
      19      20      50      20      19      24      20      21      22
      20      21      26      21      20      50      21      22      25
      21      26      28      21      26      42      22      18      23
      22      21      26      26      42      43      26      42      51
      26      42      67      27      44      45      27      44      49
      27      44      53      28      26      42      29      27      44
      30       1      31      32       2      33      34       3      35
      36       4      37      38       5      39      40       6      41
      42      43      52      42      43      64      42      43      68
      42      67      66      42      67      75      42      67      76
      43      42      51      43      42      67      43      64      65
      43      64      69      43      64      70      44      45      46
      44      45      54      44      45      55      44      49      48
      44      49      62      44      49      63      45      44      49
      45      44      53      45      46      47      45      46      56
      45      46      57      46      45      54      46      45      55
      46      47      48      46      47      58      46      47      59
      47      46      56      47      46      57      47      48      49
      47      48      60      47      48      61      48      47      58
      48      47      59      48      49      62      48      49      63
      49      44      53      49      48      60      49      48      61
      51      42      67      52      43      64      52      43      68
      54      45      55      56      46      57      58      47      59
      60      48      61      62      49      63      64      43      68
      64      65      66      64      65      71      64      65      72
      65      64      69      65      64      70      65      66      67
      65      66      73      65      66      74      66      65      71
      66      65      72      66      67      75      66      67      76
      67      66      73      67      66      74      69      64      70
      71      65      72      73      66      74      75      67      76

     233 !NPHI: dihedrals
       1       2       3       4       1       2       3      34
       1       2       3      35       1       7      18      22
       1       7      18      23       1       7      19      20
       1       7      19      24       2       1       7      18
       2       1       7      19       2       3       4       5
       2       3       4      36       2       3       4      37
       3       4       5       6       3       4       5      38
       3       4       5      39       4       5       6       8
       4       5       6      40       4       5       6      41
       5       6       8       9       5       6       8      10
       6       8       9      13       6       8       9      14
       6       8      10      11       6       8      10      15
       7       1       2       3       7       1       2      32
       7       1       2      33       7      18      22      21
       7      18      22      25       7      19      20      21
       7      19      20      50       8       9      13      12
       8       9      13      17       8      10      11      12
       8      10      11      16       9       8      10      11
       9       8      10      15      10       8       9      13
      10       8       9      14      10      11      12      13
      10      11      12      27      11      12      13       9
      11      12      13      17      11      12      27      29
      11      12      27      44      12      27      44      45
      12      27      44      49      12      27      44      53
      13      12      27      29      13      12      27      44
      14       9      13      12      14       9      13      17
      15      10      11      12      15      10      11      16
      16      11      12      13      16      11      12      27
      18       7      19      20      18       7      19      24
      19       7      18      22      19       7      18      23
      19      20      21      22      19      20      21      26
      20      21      22      18      20      21      22      25
      20      21      26      28      20      21      26      42
      21      26      42      43      21      26      42      51
      21      26      42      67      22      21      26      28
      22      21      26      42      23      18      22      21
      23      18      22      25      24      19      20      21
      24      19      20      50      26      21      22      18
      26      21      22      25      26      42      43      52
      26      42      43      64      26      42      43      68
      26      42      67      66      26      42      67      75
      26      42      67      76      27      12      13       9
      27      12      13      17      27      44      45      46
      27      44      45      54      27      44      45      55
      27      44      49      48      27      44      49      62
      27      44      49      63      28      26      42      43
      28      26      42      51      28      26      42      67
      29      27      44      45      29      27      44      49
      29      27      44      53      30       1       2       3
      30       1       2      32      30       1       2      33
      30       1       7      18      30       1       7      19
      31       1       2       3      31       1       2      32
      31       1       2      33      31       1       7      18
      31       1       7      19      32       2       3       4
      32       2       3      34      32       2       3      35
      33       2       3       4      33       2       3      34
      33       2       3      35      34       3       4       5
      34       3       4      36      34       3       4      37
      35       3       4       5      35       3       4      36
      35       3       4      37      36       4       5       6
      36       4       5      38      36       4       5      39
      37       4       5       6      37       4       5      38
      37       4       5      39      38       5       6       8
      38       5       6      40      38       5       6      41
      39       5       6       8      39       5       6      40
      39       5       6      41      40       6       8       9
      40       6       8      10      41       6       8       9
      41       6       8      10      42      43      64      65
      42      43      64      69      42      43      64      70
      43      42      67      66      43      42      67      75
      43      42      67      76      43      64      65      66
      43      64      65      71      43      64      65      72
      44      45      46      47      44      45      46      56
      44      45      46      57      45      44      49      48
      45      44      49      62      45      44      49      63
      45      46      47      48      45      46      47      58
      45      46      47      59      46      47      48      49
      46      47      48      60      46      47      48      61
      47      48      49      44      47      48      49      62
      47      48      49      63      49      44      45      46
      49      44      45      54      49      44      45      55
      50      20      21      22      50      20      21      26
      51      42      43      52      51      42      43      64
      51      42      43      68      51      42      67      66
      51      42      67      75      51      42      67      76
      52      43      64      65      52      43      64      69
      52      43      64      70      53      44      45      46
      53      44      45      54      53      44      45      55
      53      44      49      48      53      44      49      62
      53      44      49      63      54      45      46      47
      54      45      46      56      54      45      46      57
      55      45      46      47      55      45      46      56
      55      45      46      57      56      46      47      48
      56      46      47      58      56      46      47      59
      57      46      47      48      57      46      47      58
      57      46      47      59      58      47      48      49
      58      47      48      60      58      47      48      61
      59      47      48      49      59      47      48      60
      59      47      48      61      60      48      49      44
      60      48      49      62      60      48      49      63
      61      48      49      44      61      48      49      62
      61      48      49      63      64      65      66      67
      64      65      66      73      64      65      66      74
      65      66      67      42      65      66      67      75
      65      66      67      76      67      42      43      52
      67      42      43      64      67      42      43      68
      68      43      64      65      68      43      64      69
      68      43      64      70      69      64      65      66
      69      64      65      71      69      64      65      72
      70      64      65      66      70      64      65      71
      70      64      65      72      71      65      66      67
      71      65      66      73      71      65      66      74
      72      65      66      67      72      65      66      73
      72      65      66      74      73      66      67      42
      73      66      67      75      73      66      67      76
      74      66      67      42      74      66      67      75
      74      66      67      76

       0 !NIMPHI: impropers


       0 !NDON: donors


       0 !NACC: acceptors


       0 !NNB

       0       0       0       0       0       0       0       0
       0       0       0       0       0       0       0       0
       0       0       0       0       0       0       0       0
       0       0       0       0       0       0       0       0
       0       0       0       0       0       0       0       0
       0       0       0       0       0       0       0       0
       0       0       0       0       0       0       0       0
       0       0       0       0       0       0       0       0
       0       0       0       0       0       0       0       0
       0       0       0       0

       1       0 !NGRP
       0       0       0
