# Supplementary material for: A Systematic Approach: Molecular Dynamics Study and Parametrisation of Gemini Type Cationic Surfactants
Source: Int J Mol Sci. 2021 Oct 10;22(20):10939. doi: 10.3390/ijms222010939 (PMC8536075; doi:10.3390/ijms222010939)
Supplement: Supplementary file 1 [file ijms-22-10939-s001.zip › Force_fields/Alk_6_07/Alk_6_07.par]

!>>>>>> Combined CHARMM All-Hydrogen Parameter File for <<<<<<<<<
!>>>>>>>>> CHARMM22 Proteins and CHARMM27 Lipids <<<<<<<<<<
!from
!>>>> CHARMM22 All-Hydrogen Parameter File for Proteins <<<<<<<<<<
!>>>>>>>>>>>>>>>>>>>>>> August 1999 <<<<<<<<<<<<<<<<<<<<<<<<<<<<<
!>>>>>>> Direct comments to Alexander D. MacKerell Jr. <<<<<<<<<
!>>>>>> 410-706-7442 or email: alex,mmiris.ab.umd.edu  <<<<<<<<<
!and !  \\\ CHARMM27 All-Hydrogen Lipid Parameter File ///////
!  \\\\\\\\\ Developmental /////////////////////////
!              Alexander D. MacKerell Jr.
!                     August 1999
! All comments to ADM jr.  email:alex,mmiris.ab.umd.edu
!              telephone: 410-706-7442
!


! +++++++++++++++++++++++++++++++++++++++++++++++++++++++++++++++++++++++++++++
! + Residue topologies/parameters generated by PARATOOL.                      +
! +                                                                           +
! + PARATOOL is an interactive tool for generation of force field parameters. +
! + and can be obtained free of charge from                                   +
! + http://bioinf.charite.de/biophys/paratool                                 +
! +                                                                           +
! + Author:                                                                   +
! + Jan Saam                                                                  +
! + Institute of Biochemistry                                                 +
! + Charite Berlin                                                            +
! + Germany                                                                   +
! + saam@charite.de                                                           +
! +                                                                           +
! + CITATION:                                                                 +
! + If you use PARATOOL or topologies/parameters generated by this program,   +
! + please cite the following work:                                           +
! + Saam, et al. (2006), ...                                                  +
! +++++++++++++++++++++++++++++++++++++++++++++++++++++++++++++++++++++++++++++


! Parameters for components A6C
! To be used in combination with:
! [DEFAULTDIR]/par_all27_prot_lipid_na.inp


BONDS
!
!V(bond) = Kb(b - b0)**2
!
!Kb: kcal/mole/A**2
!b0: A
!
!atom type   Kb         b0
!

C1G  C2G     284.988    1.5321
C1G  N1G     300.299    1.4840
C1G  H11G    313.520    1.1030
C1G  H12G    313.895    1.1028
C2G  H13G    325.979    1.1022
C2G  H14G    326.114    1.1021
C2G  C30G    286.349    1.5349
C3G  N2G     300.985    1.4841
C3G  H15G    313.359    1.1030
C3G  H16G    314.104    1.1027
C3G  C27G    284.920    1.5320
N1G  C9G     411.453    1.3647
N1G  C10G    422.297    1.3595
N2G  C4G     421.731    1.3596
N2G  C5G     411.259    1.3647
C4G  C8G     462.676    1.3730
C4G  H1G     360.286    1.0894
C5G  C6G     474.262    1.3682
C5G  H2G     360.664    1.0892
C6G  C7G     362.642    1.4280
C6G  H3G     358.086    1.0899
C7G  C8G     365.827    1.4265
C7G  N4G     544.088    1.3386
C8G  H4G     364.964    1.0872
C9G  C13G    473.832    1.3685
C9G  H5G     360.694    1.0892
C10G C11G    463.538    1.3728
C10G H6G     360.273    1.0894
C11G C12G    365.753    1.4263
C11G H7G     365.025    1.0872
C12G C13G    362.621    1.4281
C12G N3G     544.227    1.3385
C13G H8G     358.120    1.0899
N3G  H9G     361.005    1.0349
N3G  C14G    326.085    1.4664
N4G  H10G    361.103    1.0349
N4G  C20G    326.114    1.4664
C14G C15G    294.662    1.5291
C14G H17G    304.596    1.1066
C14G H18G    304.663    1.1065
C15G C16G    287.504    1.5345
C15G H19G    325.156    1.1026
C15G H20G    325.124    1.1026
C16G C17G    286.390    1.5352
C16G H21G    334.041    1.1009
C16G H22G    334.048    1.1009
C17G C18G    285.919    1.5350
C17G H23G    333.314    1.1012
C17G H24G    333.310    1.1012
C18G C19G    285.876    1.5352
C18G H25G    332.512    1.1015
C18G H26G    332.507    1.1015
C19G H27G    334.480    1.1005
C19G H28G    334.473    1.1006
C19G C29G    290.391    1.5339
C20G C21G    294.376    1.5290
C20G H29G    304.927    1.1064
C20G H30G    304.319    1.1067
C21G C22G    287.602    1.5345
C21G H31G    325.209    1.1026
C21G H32G    325.070    1.1027
C22G C23G    286.408    1.5352
C22G H33G    334.068    1.1009
C22G H34G    334.054    1.1009
C23G C24G    285.938    1.5350
C23G H35G    333.316    1.1012
C23G H36G    333.335    1.1012
C24G C25G    285.900    1.5352
C24G H37G    332.518    1.1015
C24G H38G    332.527    1.1015
C25G H39G    334.499    1.1005
C25G H40G    334.470    1.1006
C25G C28G    290.396    1.5339
C26G C27G    286.310    1.5349
C26G H41G    335.083    1.1005
C26G H42G    335.153    1.1005
C26G C30G    287.228    1.5353
C27G H43G    326.007    1.1022
C27G H44G    325.881    1.1022
C28G H45G    343.503    1.0983
C28G H46G    343.478    1.0983
C28G H47G    345.448    1.0975
C29G H48G    343.499    1.0983
C29G H49G    343.495    1.0983
C29G H50G    345.452    1.0975
C30G H51G    334.999    1.1006
C30G H52G    335.040    1.1005


ANGLES
!
!V(angle) = Ktheta(Theta - Theta0)**2
!
!V(Urey-Bradley) = Kub(S - S0)**2
!
!Ktheta: kcal/mole/rad**2
!Theta0: degrees
!Kub: kcal/mole/A**2 (Urey-Bradley)
!S0: A
!
!atom types        Ktheta    Theta0    Kub      S0
!

C2G  C1G  N1G      43.360    112.11
C2G  C1G  H11G     15.520    111.09
C2G  C1G  H12G     15.418    111.13
N1G  C1G  H11G     17.342    106.97
N1G  C1G  H12G     17.639    106.97
H11G C1G  H12G      6.141    108.34
C1G  C2G  H13G     13.750    109.22
C1G  C2G  H14G     13.778    109.23
C1G  C2G  C30G     36.866    111.39
H13G C2G  H14G      5.309    107.24
H13G C2G  C30G     13.460    109.80
H14G C2G  C30G     13.344    109.87
N2G  C3G  H15G     17.391    107.02
N2G  C3G  H16G     17.461    107.00
N2G  C3G  C27G     43.520    111.89
H15G C3G  H16G      6.167    108.37
H15G C3G  C27G     15.376    111.16
H16G C3G  C27G     15.471    111.19
C1G  N1G  C9G      39.086    120.28
C1G  N1G  C10G     39.309    120.44
C9G  N1G  C10G     26.622    119.22
C3G  N2G  C4G      38.936    120.60
C3G  N2G  C5G      38.836    120.10
C4G  N2G  C5G      26.650    119.21
N2G  C4G  C8G      25.821    122.20
N2G  C4G  H1G      27.398    115.86
C8G  C4G  H1G      24.674    121.94
N2G  C5G  C6G      25.675    121.84
N2G  C5G  H2G      27.264    115.90
C6G  C5G  H2G      24.528    122.26
C5G  C6G  C7G      24.623    120.32
C5G  C6G  H3G      23.663    119.45
C7G  C6G  H3G      23.573    120.24
C6G  C7G  C8G      24.906    116.52
C6G  C7G  N4G      42.964    120.76
C8G  C7G  N4G      44.768    122.72
C4G  C8G  C7G      24.273    119.91
C4G  C8G  H4G      24.145    118.78
C7G  C8G  H4G      23.778    121.31
N1G  C9G  C13G     25.671    121.83
N1G  C9G  H5G      27.256    115.90
C13G C9G  H5G      24.515    122.27
N1G  C10G C11G     25.846    122.20
N1G  C10G H6G      27.421    115.86
C11G C10G H6G      24.693    121.94
C10G C11G C12G     24.293    119.91
C10G C11G H7G      24.178    118.78
C12G C11G H7G      23.755    121.31
C11G C12G C13G     24.924    116.53
C11G C12G N3G      44.714    122.61
C13G C12G N3G      42.773    120.86
C9G  C13G C12G     24.652    120.31
C9G  C13G H8G      23.657    119.44
C12G C13G H8G      23.576    120.25
C12G N3G  H9G      31.138    117.47
C12G N3G  C14G     40.071    125.04
H9G  N3G  C14G     29.331    117.48
C7G  N4G  H10G     31.060    117.42
C7G  N4G  C20G     39.863    125.12
H10G N4G  C20G     29.434    117.46
N3G  C14G C15G     45.101    110.47
N3G  C14G H17G     16.530    109.11
N3G  C14G H18G     16.538    109.12
C15G C14G H17G     15.974    110.22
C15G C14G H18G     15.962    110.24
H17G C14G H18G      6.332    107.61
C14G C15G C16G     37.354    112.16
C14G C15G H19G     13.874    109.20
C14G C15G H20G     13.863    109.18
C16G C15G H19G     13.601    109.57
C16G C15G H20G     13.574    109.57
H19G C15G H20G      5.290    107.03
C15G C16G C17G     37.656    113.11
C15G C16G H21G     14.052    109.34
C15G C16G H22G     14.054    109.33
C17G C16G H21G     14.004    109.23
C17G C16G H22G     14.009    109.22
H21G C16G H22G      5.279    106.39
C16G C17G C18G     37.557    113.43
C16G C17G H23G     14.060    109.21
C16G C17G H24G     14.065    109.20
C18G C17G H23G     14.023    109.23
C18G C17G H24G     14.017    109.23
H23G C17G H24G      5.254    106.30
C17G C18G C19G     37.399    113.58
C17G C18G H25G     14.025    109.25
C17G C18G H26G     14.034    109.25
C19G C18G H25G     14.059    109.13
C19G C18G H26G     14.052    109.13
H25G C18G H26G      5.239    106.24
C18G C19G H27G     14.037    109.18
C18G C19G H28G     14.041    109.18
C18G C19G C29G     37.729    113.23
H27G C19G H28G      5.274    106.25
H27G C19G C29G     14.009    109.38
H28G C19G C29G     14.007    109.38
N4G  C20G C21G     45.691    110.46
N4G  C20G H29G     16.596    109.09
N4G  C20G H30G     16.535    109.16
C21G C20G H29G     16.027    110.21
C21G C20G H30G     16.063    110.25
H29G C20G H30G      6.350    107.61
C20G C21G C22G     37.551    112.16
C20G C21G H31G     13.907    109.19
C20G C21G H32G     13.886    109.19
C22G C21G H31G     13.618    109.58
C22G C21G H32G     13.604    109.56
H31G C21G H32G      5.296    107.02
C21G C22G C23G     37.742    113.11
C21G C22G H33G     14.065    109.33
C21G C22G H34G     14.057    109.34
C23G C22G H33G     14.023    109.23
C23G C22G H34G     14.017    109.22
H33G C22G H34G      5.281    106.39
C22G C23G C24G     37.644    113.43
C22G C23G H35G     14.079    109.20
C22G C23G H36G     14.077    109.20
C24G C23G H35G     14.026    109.23
C24G C23G H36G     14.028    109.23
H35G C23G H36G      5.257    106.30
C23G C24G C25G     37.395    113.58
C23G C24G H37G     14.034    109.25
C23G C24G H38G     14.028    109.25
C25G C24G H37G     14.055    109.13
C25G C24G H38G     14.061    109.13
H37G C24G H38G      5.239    106.24
C24G C25G H39G     14.044    109.18
C24G C25G H40G     14.039    109.18
C24G C25G C28G     37.728    113.23
H39G C25G H40G      5.275    106.25
H39G C25G C28G     14.009    109.38
H40G C25G C28G     14.006    109.38
C27G C26G H41G     14.076    109.42
C27G C26G H42G     13.999    109.46
C27G C26G C30G     37.822    112.62
H41G C26G H42G      5.317    106.53
H41G C26G C30G     13.953    109.30
H42G C26G C30G     14.020    109.33
C3G  C27G C26G     36.437    111.69
C3G  C27G H43G     13.771    109.13
C3G  C27G H44G     13.791    109.18
C26G C27G H43G     13.442    109.82
C26G C27G H44G     13.428    109.71
H43G C27G H44G      5.280    107.19
C25G C28G H45G     29.771    111.12
C25G C28G H46G     29.763    111.12
C25G C28G H47G     29.220    111.42
H45G C28G H46G     15.038    107.59
H45G C28G H47G     15.044    107.71
H46G C28G H47G     15.042    107.71
C19G C29G H48G     29.768    111.12
C19G C29G H49G     29.765    111.12
C19G C29G H50G     29.220    111.42
H48G C29G H49G     15.038    107.59
H48G C29G H50G     15.043    107.71
H49G C29G H50G     15.044    107.71
C2G  C30G C26G     37.469    112.91
C2G  C30G H51G     14.015    109.35
C2G  C30G H52G     14.139    109.40
C26G C30G H51G     14.038    109.22
C26G C30G H52G     14.033    109.26
H51G C30G H52G      5.289    106.49


DIHEDRALS
!
!V(dihedral) = Kchi(1 + cos(n(chi) - delta))
!
!Kchi: kcal/mole
!n: multiplicity
!delta: degrees
!
!atom types             Kchi     n    delta
!

N1G  C1G  C2G  H13G     0.5348   3      0.00
N1G  C1G  C2G  H14G     0.5291   3      0.00
N1G  C1G  C2G  C30G     0.5595   3      0.00
H11G C1G  C2G  H13G     0.5363   3      0.00
H11G C1G  C2G  H14G     0.5014   3      0.00
H11G C1G  C2G  C30G     0.5039   3      0.00
H12G C1G  C2G  H13G     0.5014   3      0.00
H12G C1G  C2G  H14G     0.5361   3      0.00
H12G C1G  C2G  C30G     0.5082   3      0.00
C2G  C1G  N1G  C9G      0.0837   6      0.00
C2G  C1G  N1G  C10G     0.0845   6      0.00
H11G C1G  N1G  C9G      0.0969   6    145.57
H11G C1G  N1G  C10G     0.1001   6      0.00
H12G C1G  N1G  C9G      0.0984   6      0.00
H12G C1G  N1G  C10G     0.0965   6      0.00
C1G  C2G  C30G C26G     0.4621   3      0.00
C1G  C2G  C30G H51G     0.4676   3      0.00
C1G  C2G  C30G H52G     0.4677   3      0.00
H13G C2G  C30G C26G     0.4610   3      0.00
H13G C2G  C30G H51G     0.5036   3      0.00
H13G C2G  C30G H52G     0.4741   3      0.00
H14G C2G  C30G C26G     0.4594   3      0.00
H14G C2G  C30G H51G     0.4772   3      0.00
H14G C2G  C30G H52G     0.5031   3      0.00
H15G C3G  N2G  C4G      0.0989   6      0.00
H15G C3G  N2G  C5G      0.0977   6    143.53
H16G C3G  N2G  C4G      0.0965   6      0.00
H16G C3G  N2G  C5G      0.1001   6      0.00
C27G C3G  N2G  C4G      0.0835   6      0.00
C27G C3G  N2G  C5G      0.0855   6    265.53
N2G  C3G  C27G C26G     0.5421   3      0.00
N2G  C3G  C27G H43G     0.5291   3      0.00
N2G  C3G  C27G H44G     0.5272   3      0.00
H15G C3G  C27G C26G     0.5008   3      0.00
H15G C3G  C27G H43G     0.5010   3      0.00
H15G C3G  C27G H44G     0.5365   3      0.00
H16G C3G  C27G C26G     0.5029   3      0.00
H16G C3G  C27G H43G     0.5361   3      0.00
H16G C3G  C27G H44G     0.4999   3      0.00
C1G  N1G  C9G  C13G     0.4363   2    180.00
C1G  N1G  C9G  H5G      0.4278   2    180.00
C10G N1G  C9G  C13G     0.4992   2    180.00
C10G N1G  C9G  H5G      0.4588   2    180.00
C1G  N1G  C10G C11G     0.4512   2    180.00
C1G  N1G  C10G H6G      0.4369   2    180.00
C9G  N1G  C10G C11G     0.5038   2    180.00
C9G  N1G  C10G H6G      0.4675   2    180.00
C3G  N2G  C4G  C8G      0.4412   2    180.00
C3G  N2G  C4G  H1G      0.4358   2    180.00
C5G  N2G  C4G  C8G      0.5000   2    180.00
C5G  N2G  C4G  H1G      0.4678   2    180.00
C3G  N2G  C5G  C6G      0.4338   2    180.00
C3G  N2G  C5G  H2G      0.4255   2    180.00
C4G  N2G  C5G  C6G      0.4988   2    180.00
C4G  N2G  C5G  H2G      0.4581   2    180.00
N2G  C4G  C8G  C7G      0.6064   2    180.00
N2G  C4G  C8G  H4G      0.6156   2    180.00
H1G  C4G  C8G  C7G      0.5914   2    180.00
H1G  C4G  C8G  H4G      0.6462   2    180.00
N2G  C5G  C6G  C7G      0.5982   2    180.00
N2G  C5G  C6G  H3G      0.6261   2    180.00
H2G  C5G  C6G  C7G      0.5941   2    180.00
H2G  C5G  C6G  H3G      0.6516   2    180.00
C5G  C6G  C7G  C8G      0.4244   2    180.00
C5G  C6G  C7G  N4G      0.4826   2    180.00
H3G  C6G  C7G  C8G      0.4643   2    180.00
H3G  C6G  C7G  N4G      0.5723   2    180.00
C6G  C7G  C8G  C4G      0.4298   2    180.00
C6G  C7G  C8G  H4G      0.4702   2    180.00
N4G  C7G  C8G  C4G      0.5058   2    180.00
N4G  C7G  C8G  H4G      0.5574   2    180.00
C6G  C7G  N4G  H10G     0.4948   2    180.00
C6G  C7G  N4G  C20G     0.5248   2    180.00
C8G  C7G  N4G  H10G     0.5785   2    180.00
C8G  C7G  N4G  C20G     0.4936   2    180.00
N1G  C9G  C13G C12G     0.5991   2    180.00
N1G  C9G  C13G H8G      0.6264   2    180.00
H5G  C9G  C13G C12G     0.5987   2    180.00
H5G  C9G  C13G H8G      0.6512   2    180.00
N1G  C10G C11G C12G     0.6052   2    180.00
N1G  C10G C11G H7G      0.6200   2    180.00
H6G  C10G C11G C12G     0.5918   2    180.00
H6G  C10G C11G H7G      0.6460   2    180.00
C10G C11G C12G C13G     0.4299   2    180.00
C10G C11G C12G N3G      0.5082   2    180.00
H7G  C11G C12G C13G     0.4693   2    180.00
H7G  C11G C12G N3G      0.5577   2    180.00
C11G C12G C13G C9G      0.4294   2    180.00
C11G C12G C13G H8G      0.4644   2    180.00
N3G  C12G C13G C9G      0.4960   2    180.00
N3G  C12G C13G H8G      0.5737   2    180.00
C11G C12G N3G  H9G      0.5788   2    180.00
C11G C12G N3G  C14G     0.4996   2    180.00
C13G C12G N3G  H9G      0.5003   2    180.00
C13G C12G N3G  C14G     0.5392   2    180.00
C12G N3G  C14G C15G     0.0867   6    180.00
C12G N3G  C14G H17G     0.1064   6    180.00
C12G N3G  C14G H18G     0.1051   6    180.00
H9G  N3G  C14G C15G     0.0778   6    180.00
H9G  N3G  C14G H17G     0.1021   6    180.00
H9G  N3G  C14G H18G     0.1018   6    180.00
C7G  N4G  C20G C21G     0.0875   6    180.00
C7G  N4G  C20G H29G     0.1059   6    180.00
C7G  N4G  C20G H30G     0.1058   6    180.00
H10G N4G  C20G C21G     0.0779   6    180.00
H10G N4G  C20G H29G     0.1021   6    180.00
H10G N4G  C20G H30G     0.1017   6    180.00
N3G  C14G C15G C16G     0.5055   3      0.00
N3G  C14G C15G H19G     0.5159   3      0.00
N3G  C14G C15G H20G     0.5153   3      0.00
H17G C14G C15G C16G     0.4836   3      0.00
H17G C14G C15G H19G     0.4957   3      0.00
H17G C14G C15G H20G     0.5298   3      0.00
H18G C14G C15G C16G     0.4850   3      0.00
H18G C14G C15G H19G     0.5300   3      0.00
H18G C14G C15G H20G     0.4966   3      0.00
C14G C15G C16G C17G     0.4459   3      0.00
C14G C15G C16G H21G     0.4601   3      0.00
C14G C15G C16G H22G     0.4607   3      0.00
H19G C15G C16G C17G     0.4561   3      0.00
H19G C15G C16G H21G     0.4990   3      0.00
H19G C15G C16G H22G     0.4712   3      0.00
H20G C15G C16G C17G     0.4556   3      0.00
H20G C15G C16G H21G     0.4712   3      0.00
H20G C15G C16G H22G     0.4992   3      0.00
C15G C16G C17G C18G     0.4413   3      0.00
C15G C16G C17G H23G     0.4549   3      0.00
C15G C16G C17G H24G     0.4551   3      0.00
H21G C16G C17G C18G     0.4525   3      0.00
H21G C16G C17G H23G     0.4962   3      0.00
H21G C16G C17G H24G     0.4674   3      0.00
H22G C16G C17G C18G     0.4526   3      0.00
H22G C16G C17G H23G     0.4672   3      0.00
H22G C16G C17G H24G     0.4963   3      0.00
C16G C17G C18G C19G     0.4350   3      0.00
C16G C17G C18G H25G     0.4509   3      0.00
C16G C17G C18G H26G     0.4509   3      0.00
H23G C17G C18G C19G     0.4500   3      0.00
H23G C17G C18G H25G     0.4652   3      0.00
H23G C17G C18G H26G     0.4946   3      0.00
H24G C17G C18G C19G     0.4498   3      0.00
H24G C17G C18G H25G     0.4947   3      0.00
H24G C17G C18G H26G     0.4651   3      0.00
C17G C18G C19G H27G     0.4507   3      0.00
C17G C18G C19G H28G     0.4510   3      0.00
C17G C18G C19G C29G     0.4369   3      0.00
H25G C18G C19G H27G     0.4643   3      0.00
H25G C18G C19G H28G     0.4948   3      0.00
H25G C18G C19G C29G     0.4519   3      0.00
H26G C18G C19G H27G     0.4948   3      0.00
H26G C18G C19G H28G     0.4645   3      0.00
H26G C18G C19G C29G     0.4518   3      0.00
C18G C19G C29G H48G     0.4466   3      0.00
C18G C19G C29G H49G     0.4466   3      0.00
C18G C19G C29G H50G     0.4545   3      0.00
H27G C19G C29G H48G     0.4632   3      0.00
H27G C19G C29G H49G     0.4894   3      0.00
H27G C19G C29G H50G     0.4681   3      0.00
H28G C19G C29G H48G     0.4893   3      0.00
H28G C19G C29G H49G     0.4633   3      0.00
H28G C19G C29G H50G     0.4681   3      0.00
N4G  C20G C21G C22G     0.5064   3      0.00
N4G  C20G C21G H31G     0.5161   3      0.00
N4G  C20G C21G H32G     0.5160   3      0.00
H29G C20G C21G C22G     0.4862   3      0.00
H29G C20G C21G H31G     0.5308   3      0.00
H29G C20G C21G H32G     0.4977   3      0.00
H30G C20G C21G C22G     0.4845   3      0.00
H30G C20G C21G H31G     0.4969   3      0.00
H30G C20G C21G H32G     0.5302   3      0.00
C20G C21G C22G C23G     0.4457   3      0.00
C20G C21G C22G H33G     0.4610   3      0.00
C20G C21G C22G H34G     0.4603   3      0.00
H31G C21G C22G C23G     0.4564   3      0.00
H31G C21G C22G H33G     0.4715   3      0.00
H31G C21G C22G H34G     0.4993   3      0.00
H32G C21G C22G C23G     0.4559   3      0.00
H32G C21G C22G H33G     0.4993   3      0.00
H32G C21G C22G H34G     0.4720   3      0.00
C21G C22G C23G C24G     0.4430   3      0.00
C21G C22G C23G H35G     0.4555   3      0.00
C21G C22G C23G H36G     0.4552   3      0.00
H33G C22G C23G C24G     0.4532   3      0.00
H33G C22G C23G H35G     0.4676   3      0.00
H33G C22G C23G H36G     0.4962   3      0.00
H34G C22G C23G C24G     0.4531   3      0.00
H34G C22G C23G H35G     0.4963   3      0.00
H34G C22G C23G H36G     0.4677   3      0.00
C22G C23G C24G C25G     0.4357   3      0.00
C22G C23G C24G H37G     0.4515   3      0.00
C22G C23G C24G H38G     0.4516   3      0.00
H35G C23G C24G C25G     0.4501   3      0.00
H35G C23G C24G H37G     0.4652   3      0.00
H35G C23G C24G H38G     0.4948   3      0.00
H36G C23G C24G C25G     0.4502   3      0.00
H36G C23G C24G H37G     0.4948   3      0.00
H36G C23G C24G H38G     0.4653   3      0.00
C23G C24G C25G H39G     0.4509   3      0.00
C23G C24G C25G H40G     0.4510   3      0.00
C23G C24G C25G C28G     0.4370   3      0.00
H37G C24G C25G H39G     0.4948   3      0.00
H37G C24G C25G H40G     0.4643   3      0.00
H37G C24G C25G C28G     0.4517   3      0.00
H38G C24G C25G H39G     0.4643   3      0.00
H38G C24G C25G H40G     0.4948   3      0.00
H38G C24G C25G C28G     0.4518   3      0.00
C24G C25G C28G H45G     0.4467   3      0.00
C24G C25G C28G H46G     0.4465   3      0.00
C24G C25G C28G H47G     0.4545   3      0.00
H39G C25G C28G H45G     0.4634   3      0.00
H39G C25G C28G H46G     0.4894   3      0.00
H39G C25G C28G H47G     0.4682   3      0.00
H40G C25G C28G H45G     0.4894   3      0.00
H40G C25G C28G H46G     0.4633   3      0.00
H40G C25G C28G H47G     0.4681   3      0.00
H41G C26G C27G C3G      0.4649   3      0.00
H41G C26G C27G H43G     0.4738   3      0.00
H41G C26G C27G H44G     0.5040   3      0.00
H42G C26G C27G C3G      0.4649   3      0.00
H42G C26G C27G H43G     0.5024   3      0.00
H42G C26G C27G H44G     0.4774   3      0.00
C30G C26G C27G C3G      0.4554   3      0.00
C30G C26G C27G H43G     0.4606   3      0.00
C30G C26G C27G H44G     0.4615   3      0.00
C27G C26G C30G C2G      0.4863   3      0.00
C27G C26G C30G H51G     0.4671   3      0.00
C27G C26G C30G H52G     0.4699   3      0.00
H41G C26G C30G C2G      0.4701   3      0.00
H41G C26G C30G H51G     0.5006   3      0.00
H41G C26G C30G H52G     0.4731   3      0.00
H42G C26G C30G C2G      0.4663   3      0.00
H42G C26G C30G H51G     0.4726   3      0.00
H42G C26G C30G H52G     0.4999   3      0.00

IMPROPER
!
!V(improper) = Kpsi(psi - psi0)**2
!
!Kpsi: kcal/mole/rad**2
!psi0: degrees
!note that the second column of numbers (0) is ignored
!
!atom types             Kpsi        0  psi0
!


NONBONDED nbxmod  5 atom cdiel shift vatom vdistance vswitch -
cutnb 14.0 ctofnb 12.0 ctonnb 10.0 eps 1.0 e14fac 1.0 wmin 1.5
                !adm jr., 5/08/91, suggested cutoff scheme
!
!V(Lennard-Jones) = Eps(i,j)*[(Rmin(i,j)/r(i,j))**12 - 2(Rmin(i,j)/r(i,j))**6]
!
!epsilon [kcal/mole]: Eps(i,j) = sqrt(eps(i) * eps(j))
!Rmin/2  [A]:         Rmin(i,j) = Rmin/2(i) + Rmin/2(j)
!
!atom  ignored   epsilon     Rmin/2  ignored   eps,1-4     Rmin/2,1-4
!

C1G      0.0     -0.1050     1.9255    ! 
C2G      0.0     -0.1050     1.9255    ! 
C3G      0.0     -0.1050     1.9255    ! 
N1G      0.0     -0.0690     1.8300    ! 
N2G      0.0     -0.0690     1.8300    ! 
C4G      0.0     -0.1050     1.9255    ! 
C5G      0.0     -0.1050     1.9255    ! 
C6G      0.0     -0.1050     1.9255    ! 
C7G      0.0     -0.1050     1.9255    ! 
C8G      0.0     -0.1050     1.9255    ! 
H1G      0.0     -0.0440     1.4430    ! 
H2G      0.0     -0.0440     1.4430    ! 
H3G      0.0     -0.0440     1.4430    ! 
H4G      0.0     -0.0440     1.4430    ! 
C9G      0.0     -0.1050     1.9255    ! 
C10G     0.0     -0.1050     1.9255    ! 
C11G     0.0     -0.1050     1.9255    ! 
C12G     0.0     -0.1050     1.9255    ! 
C13G     0.0     -0.1050     1.9255    ! 
H5G      0.0     -0.0440     1.4430    ! 
H6G      0.0     -0.0440     1.4430    ! 
H7G      0.0     -0.0440     1.4430    ! 
H8G      0.0     -0.0440     1.4430    ! 
N3G      0.0     -0.0690     1.8300    ! 
N4G      0.0     -0.0690     1.8300    ! 
H9G      0.0     -0.0440     1.4430    ! 
H10G     0.0     -0.0440     1.4430    ! 
C14G     0.0     -0.1050     1.9255    ! 
C15G     0.0     -0.1050     1.9255    ! 
C16G     0.0     -0.1050     1.9255    ! 
C17G     0.0     -0.1050     1.9255    ! 
C18G     0.0     -0.1050     1.9255    ! 
C19G     0.0     -0.1050     1.9255    ! 
C20G     0.0     -0.1050     1.9255    ! 
C21G     0.0     -0.1050     1.9255    ! 
C22G     0.0     -0.1050     1.9255    ! 
C23G     0.0     -0.1050     1.9255    ! 
C24G     0.0     -0.1050     1.9255    ! 
C25G     0.0     -0.1050     1.9255    ! 
H11G     0.0     -0.0440     1.4430    ! 
H12G     0.0     -0.0440     1.4430    ! 
H13G     0.0     -0.0440     1.4430    ! 
H14G     0.0     -0.0440     1.4430    ! 
H15G     0.0     -0.0440     1.4430    ! 
H16G     0.0     -0.0440     1.4430    ! 
H17G     0.0     -0.0440     1.4430    ! 
H18G     0.0     -0.0440     1.4430    ! 
H19G     0.0     -0.0440     1.4430    ! 
H20G     0.0     -0.0440     1.4430    ! 
H21G     0.0     -0.0440     1.4430    ! 
H22G     0.0     -0.0440     1.4430    ! 
H23G     0.0     -0.0440     1.4430    ! 
H24G     0.0     -0.0440     1.4430    ! 
H25G     0.0     -0.0440     1.4430    ! 
H26G     0.0     -0.0440     1.4430    ! 
H27G     0.0     -0.0440     1.4430    ! 
H28G     0.0     -0.0440     1.4430    ! 
H29G     0.0     -0.0440     1.4430    ! 
H30G     0.0     -0.0440     1.4430    ! 
H31G     0.0     -0.0440     1.4430    ! 
H32G     0.0     -0.0440     1.4430    ! 
H33G     0.0     -0.0440     1.4430    ! 
H34G     0.0     -0.0440     1.4430    ! 
H35G     0.0     -0.0440     1.4430    ! 
H36G     0.0     -0.0440     1.4430    ! 
H37G     0.0     -0.0440     1.4430    ! 
H38G     0.0     -0.0440     1.4430    ! 
H39G     0.0     -0.0440     1.4430    ! 
H40G     0.0     -0.0440     1.4430    ! 
C26G     0.0     -0.1050     1.9255    ! 
C27G     0.0     -0.1050     1.9255    ! 
H41G     0.0     -0.0440     1.4430    ! 
H42G     0.0     -0.0440     1.4430    ! 
H43G     0.0     -0.0440     1.4430    ! 
H44G     0.0     -0.0440     1.4430    ! 
C28G     0.0     -0.1050     1.9255    ! 
C29G     0.0     -0.1050     1.9255    ! 
H45G     0.0     -0.0440     1.4430    ! 
H46G     0.0     -0.0440     1.4430    ! 
H47G     0.0     -0.0440     1.4430    ! 
H48G     0.0     -0.0440     1.4430    ! 
H49G     0.0     -0.0440     1.4430    ! 
H50G     0.0     -0.0440     1.4430    ! 
C30G     0.0     -0.1050     1.9255    ! 
H51G     0.0     -0.0440     1.4430    ! 
H52G     0.0     -0.0440     1.4430    ! 
END
