# Supplementary material for: A Systematic Approach: Molecular Dynamics Study and Parametrisation of Gemini Type Cationic Surfactants
Source: Int J Mol Sci. 2021 Oct 10;22(20):10939. doi: 10.3390/ijms222010939 (PMC8536075; doi:10.3390/ijms222010939)
Supplement: Supplementary file 1 [file ijms-22-10939-s001.zip › Force_fields/Alk_6_07/Alk_6_07.pdb]

REMARK original generated coordinate pdb file
ATOM      1  C1G A6C X   1       2.380  -0.638   2.542  1.00  0.00      GEM  C
ATOM      2  C2G A6C X   1       1.899  -1.276   1.235  1.00  0.00      GEM  C
ATOM      3  C3G A6C X   1      -2.177  -2.407  -1.609  1.00  0.00      GEM  C
ATOM      4  N1G A6C X   1       3.858  -0.675   2.670  1.00  0.00      GEM  N
ATOM      5  N2G A6C X   1      -3.654  -2.340  -1.729  1.00  0.00      GEM  N
ATOM      6  C4G A6C X   1      -4.432  -3.359  -1.276  1.00  0.00      GEM  C
ATOM      7  C5G A6C X   1      -4.250  -1.222  -2.236  1.00  0.00      GEM  C
ATOM      8  C6G A6C X   1      -5.611  -1.099  -2.307  1.00  0.00      GEM  C
ATOM      9  C7G A6C X   1      -6.456  -2.151  -1.839  1.00  0.00      GEM  C
ATOM     10  C8G A6C X   1      -5.804  -3.306  -1.316  1.00  0.00      GEM  C
ATOM     11  H1G A6C X   1      -3.900  -4.225  -0.883  1.00  0.00      GEM  H
ATOM     12  H2G A6C X   1      -3.576  -0.440  -2.584  1.00  0.00      GEM  H
ATOM     13  H3G A6C X   1      -6.045  -0.191  -2.726  1.00  0.00      GEM  H
ATOM     14  H4G A6C X   1      -6.371  -4.157  -0.946  1.00  0.00      GEM  H
ATOM     15  C9G A6C X   1       4.619   0.331   2.149  1.00  0.00      GEM  C
ATOM     16 C10G A6C X   1       4.473  -1.737   3.257  1.00  0.00      GEM  C
ATOM     17 C11G A6C X   1       5.839  -1.830   3.353  1.00  0.00      GEM  C
ATOM     18 C12G A6C X   1       6.661  -0.792   2.823  1.00  0.00      GEM  C
ATOM     19 C13G A6C X   1       5.986   0.306   2.208  1.00  0.00      GEM  C
ATOM     20  H5G A6C X   1       4.072   1.153   1.691  1.00  0.00      GEM  H
ATOM     21  H6G A6C X   1       3.813  -2.508   3.652  1.00  0.00      GEM  H
ATOM     22  H7G A6C X   1       6.271  -2.700   3.841  1.00  0.00      GEM  H
ATOM     23  H8G A6C X   1       6.556   1.135   1.787  1.00  0.00      GEM  H
ATOM     24  N3G A6C X   1       7.998  -0.824   2.893  1.00  0.00      GEM  N
ATOM     25  N4G A6C X   1      -7.788  -2.038  -1.901  1.00  0.00      GEM  N
ATOM     26  H9G A6C X   1       8.516  -0.026   2.486  1.00  0.00      GEM  H
ATOM     27 H10G A6C X   1      -8.174  -1.165  -2.301  1.00  0.00      GEM  H
ATOM     28 C14G A6C X   1       8.783  -1.898   3.509  1.00  0.00      GEM  C
ATOM     29 C15G A6C X   1      10.278  -1.592   3.411  1.00  0.00      GEM  C
ATOM     30 C16G A6C X   1      11.138  -2.693   4.046  1.00  0.00      GEM  C
ATOM     31 C17G A6C X   1      12.643  -2.406   3.961  1.00  0.00      GEM  C
ATOM     32 C18G A6C X   1      13.510  -3.503   4.595  1.00  0.00      GEM  C
ATOM     33 C19G A6C X   1      15.017  -3.220   4.512  1.00  0.00      GEM  C
ATOM     34 C20G A6C X   1      -8.743  -3.053  -1.446  1.00  0.00      GEM  C
ATOM     35 C21G A6C X   1     -10.178  -2.564  -1.643  1.00  0.00      GEM  C
ATOM     36 C22G A6C X   1     -11.212  -3.602  -1.185  1.00  0.00      GEM  C
ATOM     37 C23G A6C X   1     -12.661  -3.132  -1.372  1.00  0.00      GEM  C
ATOM     38 C24G A6C X   1     -13.701  -4.164  -0.915  1.00  0.00      GEM  C
ATOM     39 C25G A6C X   1     -15.152  -3.698  -1.100  1.00  0.00      GEM  C
ATOM     40 H11G A6C X   1       2.078   0.421   2.603  1.00  0.00      GEM  H
ATOM     41 H12G A6C X   1       1.968  -1.167   3.418  1.00  0.00      GEM  H
ATOM     42 H13G A6C X   1       2.359  -0.749   0.383  1.00  0.00      GEM  H
ATOM     43 H14G A6C X   1       2.240  -2.323   1.194  1.00  0.00      GEM  H
ATOM     44 H15G A6C X   1      -1.758  -1.883  -2.485  1.00  0.00      GEM  H
ATOM     45 H16G A6C X   1      -1.896  -3.472  -1.674  1.00  0.00      GEM  H
ATOM     46 H17G A6C X   1       8.483  -2.004   4.569  1.00  0.00      GEM  H
ATOM     47 H18G A6C X   1       8.554  -2.853   2.999  1.00  0.00      GEM  H
ATOM     48 H19G A6C X   1      10.555  -1.472   2.350  1.00  0.00      GEM  H
ATOM     49 H20G A6C X   1      10.484  -0.629   3.909  1.00  0.00      GEM  H
ATOM     50 H21G A6C X   1      10.923  -3.653   3.553  1.00  0.00      GEM  H
ATOM     51 H22G A6C X   1      10.851  -2.815   5.102  1.00  0.00      GEM  H
ATOM     52 H23G A6C X   1      12.929  -2.283   2.905  1.00  0.00      GEM  H
ATOM     53 H24G A6C X   1      12.858  -1.445   4.454  1.00  0.00      GEM  H
ATOM     54 H25G A6C X   1      13.224  -3.628   5.651  1.00  0.00      GEM  H
ATOM     55 H26G A6C X   1      13.296  -4.465   4.102  1.00  0.00      GEM  H
ATOM     56 H27G A6C X   1      15.304  -3.096   3.457  1.00  0.00      GEM  H
ATOM     57 H28G A6C X   1      15.232  -2.259   5.004  1.00  0.00      GEM  H
ATOM     58 H29G A6C X   1      -8.557  -3.273  -0.378  1.00  0.00      GEM  H
ATOM     59 H30G A6C X   1      -8.576  -3.989  -2.014  1.00  0.00      GEM  H
ATOM     60 H31G A6C X   1     -10.321  -1.626  -1.081  1.00  0.00      GEM  H
ATOM     61 H32G A6C X   1     -10.338  -2.330  -2.709  1.00  0.00      GEM  H
ATOM     62 H33G A6C X   1     -11.059  -4.539  -1.743  1.00  0.00      GEM  H
ATOM     63 H34G A6C X   1     -11.042  -3.841  -0.124  1.00  0.00      GEM  H
ATOM     64 H35G A6C X   1     -12.812  -2.194  -0.814  1.00  0.00      GEM  H
ATOM     65 H36G A6C X   1     -12.830  -2.891  -2.433  1.00  0.00      GEM  H
ATOM     66 H37G A6C X   1     -13.550  -5.103  -1.472  1.00  0.00      GEM  H
ATOM     67 H38G A6C X   1     -13.532  -4.406   0.146  1.00  0.00      GEM  H
ATOM     68 H39G A6C X   1     -15.322  -3.457  -2.160  1.00  0.00      GEM  H
ATOM     69 H40G A6C X   1     -15.304  -2.761  -0.543  1.00  0.00      GEM  H
ATOM     70 C26G A6C X   1      -0.151  -1.846  -0.186  1.00  0.00      GEM  C
ATOM     71 C27G A6C X   1      -1.681  -1.782  -0.302  1.00  0.00      GEM  C
ATOM     72 H41G A6C X   1       0.302  -1.329  -1.045  1.00  0.00      GEM  H
ATOM     73 H42G A6C X   1       0.177  -2.895  -0.244  1.00  0.00      GEM  H
ATOM     74 H43G A6C X   1      -2.142  -2.310   0.549  1.00  0.00      GEM  H
ATOM     75 H44G A6C X   1      -2.014  -0.733  -0.253  1.00  0.00      GEM  H
ATOM     76 C28G A6C X   1     -16.184  -4.736  -0.641  1.00  0.00      GEM  C
ATOM     77 C29G A6C X   1      15.875  -4.321   5.147  1.00  0.00      GEM  C
ATOM     78 H45G A6C X   1     -16.061  -4.972   0.424  1.00  0.00      GEM  H
ATOM     79 H46G A6C X   1     -16.080  -5.673  -1.204  1.00  0.00      GEM  H
ATOM     80 H47G A6C X   1     -17.210  -4.372  -0.786  1.00  0.00      GEM  H
ATOM     81 H48G A6C X   1      15.635  -4.445   6.212  1.00  0.00      GEM  H
ATOM     82 H49G A6C X   1      15.708  -5.287   4.654  1.00  0.00      GEM  H
ATOM     83 H50G A6C X   1      16.945  -4.088   5.072  1.00  0.00      GEM  H
ATOM     84 C30G A6C X   1       0.369  -1.221   1.116  1.00  0.00      GEM  C
ATOM     85 H51G A6C X   1       0.036  -0.174   1.173  1.00  0.00      GEM  H
ATOM     86 H52G A6C X   1      -0.083  -1.740   1.974  1.00  0.00      GEM  H
END
