# Supplementary material for: A Systematic Approach: Molecular Dynamics Study and Parametrisation of Gemini Type Cationic Surfactants
Source: Int J Mol Sci. 2021 Oct 10;22(20):10939. doi: 10.3390/ijms222010939 (PMC8536075; doi:10.3390/ijms222010939)
Supplement: Supplementary file 1 [file ijms-22-10939-s001.zip › Force_fields/Alk_6_07/Alk_6_07.psf]

PSF

       4 !NTITLE
 REMARKS original generated structure x-plor psf file
 REMARKS topology D:/Dokumenty/do_VMD/FF/Batch5_OK/Alk_6_07.top 
 REMARKS topology D:/Dokumenty/do_VMD/top_all36_lipid.rtf 
 REMARKS segment GEM { first NONE; last NONE; auto none  }

      86 !NATOM
       1 GEM  1    A6C  C1G  C1G   -0.268000       12.0110           0
       2 GEM  1    A6C  C2G  C2G    0.199000       12.0110           0
       3 GEM  1    A6C  C3G  C3G   -0.277000       12.0110           0
       4 GEM  1    A6C  N1G  N1G    0.219000       14.0070           0
       5 GEM  1    A6C  N2G  N2G    0.197000       14.0070           0
       6 GEM  1    A6C  C4G  C4G   -0.130000       12.0110           0
       7 GEM  1    A6C  C5G  C5G   -0.071000       12.0110           0
       8 GEM  1    A6C  C6G  C6G   -0.403000       12.0110           0
       9 GEM  1    A6C  C7G  C7G    0.482000       12.0110           0
      10 GEM  1    A6C  C8G  C8G   -0.280000       12.0110           0
      11 GEM  1    A6C  H1G  H1G    0.236000        1.0080           0
      12 GEM  1    A6C  H2G  H2G    0.224000        1.0080           0
      13 GEM  1    A6C  H3G  H3G    0.235000        1.0080           0
      14 GEM  1    A6C  H4G  H4G    0.184000        1.0080           0
      15 GEM  1    A6C  C9G  C9G   -0.066000       12.0110           0
      16 GEM  1    A6C  C10G C10G  -0.170000       12.0110           0
      17 GEM  1    A6C  C11G C11G  -0.248000       12.0110           0
      18 GEM  1    A6C  C12G C12G   0.476000       12.0110           0
      19 GEM  1    A6C  C13G C13G  -0.415000       12.0110           0
      20 GEM  1    A6C  H5G  H5G    0.223000        1.0080           0
      21 GEM  1    A6C  H6G  H6G    0.245000        1.0080           0
      22 GEM  1    A6C  H7G  H7G    0.179000        1.0080           0
      23 GEM  1    A6C  H8G  H8G    0.239000        1.0080           0
      24 GEM  1    A6C  N3G  N3G   -0.476000       14.0070           0
      25 GEM  1    A6C  N4G  N4G   -0.488000       14.0070           0
      26 GEM  1    A6C  H9G  H9G    0.374000        1.0080           0
      27 GEM  1    A6C  H10G H10G   0.373000        1.0080           0
      28 GEM  1    A6C  C14G C14G  -0.028000       12.0110           0
      29 GEM  1    A6C  C15G C15G   0.028000       12.0110           0
      30 GEM  1    A6C  C16G C16G   0.097000       12.0110           0
      31 GEM  1    A6C  C17G C17G  -0.057000       12.0110           0
      32 GEM  1    A6C  C18G C18G   0.116000       12.0110           0
      33 GEM  1    A6C  C19G C19G   0.201000       12.0110           0
      34 GEM  1    A6C  C20G C20G   0.026000       12.0110           0
      35 GEM  1    A6C  C21G C21G   0.016000       12.0110           0
      36 GEM  1    A6C  C22G C22G   0.085000       12.0110           0
      37 GEM  1    A6C  C23G C23G  -0.054000       12.0110           0
      38 GEM  1    A6C  C24G C24G   0.099000       12.0110           0
      39 GEM  1    A6C  C25G C25G   0.209000       12.0110           0
      40 GEM  1    A6C  H11G H11G   0.130000        1.0080           0
      41 GEM  1    A6C  H12G H12G   0.137000        1.0080           0
      42 GEM  1    A6C  H13G H13G  -0.019000        1.0080           0
      43 GEM  1    A6C  H14G H14G  -0.012000        1.0080           0
      44 GEM  1    A6C  H15G H15G   0.135000        1.0080           0
      45 GEM  1    A6C  H16G H16G   0.139000        1.0080           0
      46 GEM  1    A6C  H17G H17G   0.097000        1.0080           0
      47 GEM  1    A6C  H18G H18G   0.094000        1.0080           0
      48 GEM  1    A6C  H19G H19G   0.026000        1.0080           0
      49 GEM  1    A6C  H20G H20G   0.026000        1.0080           0
      50 GEM  1    A6C  H21G H21G  -0.026000        1.0080           0
      51 GEM  1    A6C  H22G H22G  -0.027000        1.0080           0
      52 GEM  1    A6C  H23G H23G  -0.010000        1.0080           0
      53 GEM  1    A6C  H24G H24G  -0.012000        1.0080           0
      54 GEM  1    A6C  H25G H25G  -0.033000        1.0080           0
      55 GEM  1    A6C  H26G H26G  -0.036000        1.0080           0
      56 GEM  1    A6C  H27G H27G  -0.045000        1.0080           0
      57 GEM  1    A6C  H28G H28G  -0.046000        1.0080           0
      58 GEM  1    A6C  H29G H29G   0.084000        1.0080           0
      59 GEM  1    A6C  H30G H30G   0.081000        1.0080           0
      60 GEM  1    A6C  H31G H31G   0.025000        1.0080           0
      61 GEM  1    A6C  H32G H32G   0.028000        1.0080           0
      62 GEM  1    A6C  H33G H33G  -0.026000        1.0080           0
      63 GEM  1    A6C  H34G H34G  -0.024000        1.0080           0
      64 GEM  1    A6C  H35G H35G  -0.011000        1.0080           0
      65 GEM  1    A6C  H36G H36G  -0.008000        1.0080           0
      66 GEM  1    A6C  H37G H37G  -0.030000        1.0080           0
      67 GEM  1    A6C  H38G H38G  -0.028000        1.0080           0
      68 GEM  1    A6C  H39G H39G  -0.044000        1.0080           0
      69 GEM  1    A6C  H40G H40G  -0.046000        1.0080           0
      70 GEM  1    A6C  C26G C26G  -0.090000       12.0110           0
      71 GEM  1    A6C  C27G C27G   0.242000       12.0110           0
      72 GEM  1    A6C  H41G H41G   0.025000        1.0080           0
      73 GEM  1    A6C  H42G H42G   0.022000        1.0080           0
      74 GEM  1    A6C  H43G H43G  -0.021000        1.0080           0
      75 GEM  1    A6C  H44G H44G  -0.025000        1.0080           0
      76 GEM  1    A6C  C28G C28G  -0.278000       12.0110           0
      77 GEM  1    A6C  C29G C29G  -0.248000       12.0110           0
      78 GEM  1    A6C  H45G H45G   0.053000        1.0080           0
      79 GEM  1    A6C  H46G H46G   0.052000        1.0080           0
      80 GEM  1    A6C  H47G H47G   0.063000        1.0080           0
      81 GEM  1    A6C  H48G H48G   0.045000        1.0080           0
      82 GEM  1    A6C  H49G H49G   0.045000        1.0080           0
      83 GEM  1    A6C  H50G H50G   0.055000        1.0080           0
      84 GEM  1    A6C  C30G C30G  -0.010000       12.0110           0
      85 GEM  1    A6C  H51G H51G   0.011000        1.0080           0
      86 GEM  1    A6C  H52G H52G   0.007000        1.0080           0

      87 !NBOND: bonds
       1       2       1       4       1      40       1      41
       2      42       2      43       2      84       3       5
       3      44       3      45       3      71       4      15
       4      16       5       6       5       7       6      10
       6      11       7       8       7      12       8       9
       8      13       9      10       9      25      10      14
      15      19      15      20      16      17      16      21
      17      18      17      22      18      19      18      24
      19      23      24      26      24      28      25      27
      25      34      28      29      28      46      28      47
      29      30      29      48      29      49      30      31
      30      50      30      51      31      32      31      52
      31      53      32      33      32      54      32      55
      33      56      33      57      33      77      34      35
      34      58      34      59      35      36      35      60
      35      61      36      37      36      62      36      63
      37      38      37      64      37      65      38      39
      38      66      38      67      39      68      39      69
      39      76      70      71      70      72      70      73
      70      84      71      74      71      75      76      78
      76      79      76      80      77      81      77      82
      77      83      84      85      84      86

     162 !NTHETA: angles
       1       2      42       1       2      43       1       2      84
       1       4      15       1       4      16       2       1       4
       2       1      40       2       1      41       2      84      70
       2      84      85       2      84      86       3       5       6
       3       5       7       3      71      70       3      71      74
       3      71      75       4       1      40       4       1      41
       4      15      19       4      15      20       4      16      17
       4      16      21       5       3      44       5       3      45
       5       3      71       5       6      10       5       6      11
       5       7       8       5       7      12       6       5       7
       6      10       9       6      10      14       7       8       9
       7       8      13       8       7      12       8       9      10
       8       9      25       9       8      13       9      10      14
       9      25      27       9      25      34      10       6      11
      10       9      25      15       4      16      15      19      18
      15      19      23      16      17      18      16      17      22
      17      16      21      17      18      19      17      18      24
      18      17      22      18      19      23      18      24      26
      18      24      28      19      15      20      19      18      24
      24      28      29      24      28      46      24      28      47
      25      34      35      25      34      58      25      34      59
      26      24      28      27      25      34      28      29      30
      28      29      48      28      29      49      29      28      46
      29      28      47      29      30      31      29      30      50
      29      30      51      30      29      48      30      29      49
      30      31      32      30      31      52      30      31      53
      31      30      50      31      30      51      31      32      33
      31      32      54      31      32      55      32      31      52
      32      31      53      32      33      56      32      33      57
      32      33      77      33      32      54      33      32      55
      33      77      81      33      77      82      33      77      83
      34      35      36      34      35      60      34      35      61
      35      34      58      35      34      59      35      36      37
      35      36      62      35      36      63      36      35      60
      36      35      61      36      37      38      36      37      64
      36      37      65      37      36      62      37      36      63
      37      38      39      37      38      66      37      38      67
      38      37      64      38      37      65      38      39      68
      38      39      69      38      39      76      39      38      66
      39      38      67      39      76      78      39      76      79
      39      76      80      40       1      41      42       2      43
      42       2      84      43       2      84      44       3      45
      44       3      71      45       3      71      46      28      47
      48      29      49      50      30      51      52      31      53
      54      32      55      56      33      57      56      33      77
      57      33      77      58      34      59      60      35      61
      62      36      63      64      37      65      66      38      67
      68      39      69      68      39      76      69      39      76
      70      71      74      70      71      75      70      84      85
      70      84      86      71      70      72      71      70      73
      71      70      84      72      70      73      72      70      84
      73      70      84      74      71      75      78      76      79
      78      76      80      79      76      80      81      77      82
      81      77      83      82      77      83      85      84      86

     233 !NPHI: dihedrals
       1       2      84      70       1       2      84      85
       1       2      84      86       1       4      15      19
       1       4      15      20       1       4      16      17
       1       4      16      21       2       1       4      15
       2       1       4      16       3       5       6      10
       3       5       6      11       3       5       7       8
       3       5       7      12       4       1       2      42
       4       1       2      43       4       1       2      84
       4      15      19      18       4      15      19      23
       4      16      17      18       4      16      17      22
       5       3      71      70       5       3      71      74
       5       3      71      75       5       6      10       9
       5       6      10      14       5       7       8       9
       5       7       8      13       6       5       7       8
       6       5       7      12       7       5       6      10
       7       5       6      11       7       8       9      10
       7       8       9      25       8       9      10       6
       8       9      10      14       8       9      25      27
       8       9      25      34       9      25      34      35
       9      25      34      58       9      25      34      59
      10       9      25      27      10       9      25      34
      11       6      10       9      11       6      10      14
      12       7       8       9      12       7       8      13
      13       8       9      10      13       8       9      25
      15       4      16      17      15       4      16      21
      16       4      15      19      16       4      15      20
      16      17      18      19      16      17      18      24
      17      18      19      15      17      18      19      23
      17      18      24      26      17      18      24      28
      18      24      28      29      18      24      28      46
      18      24      28      47      19      18      24      26
      19      18      24      28      20      15      19      18
      20      15      19      23      21      16      17      18
      21      16      17      22      22      17      18      19
      22      17      18      24      24      18      19      15
      24      18      19      23      24      28      29      30
      24      28      29      48      24      28      29      49
      25       9      10       6      25       9      10      14
      25      34      35      36      25      34      35      60
      25      34      35      61      26      24      28      29
      26      24      28      46      26      24      28      47
      27      25      34      35      27      25      34      58
      27      25      34      59      28      29      30      31
      28      29      30      50      28      29      30      51
      29      30      31      32      29      30      31      52
      29      30      31      53      30      31      32      33
      30      31      32      54      30      31      32      55
      31      32      33      56      31      32      33      57
      31      32      33      77      32      33      77      81
      32      33      77      82      32      33      77      83
      34      35      36      37      34      35      36      62
      34      35      36      63      35      36      37      38
      35      36      37      64      35      36      37      65
      36      37      38      39      36      37      38      66
      36      37      38      67      37      38      39      68
      37      38      39      69      37      38      39      76
      38      39      76      78      38      39      76      79
      38      39      76      80      40       1       2      42
      40       1       2      43      40       1       2      84
      40       1       4      15      40       1       4      16
      41       1       2      42      41       1       2      43
      41       1       2      84      41       1       4      15
      41       1       4      16      42       2      84      70
      42       2      84      85      42       2      84      86
      43       2      84      70      43       2      84      85
      43       2      84      86      44       3       5       6
      44       3       5       7      44       3      71      70
      44       3      71      74      44       3      71      75
      45       3       5       6      45       3       5       7
      45       3      71      70      45       3      71      74
      45       3      71      75      46      28      29      30
      46      28      29      48      46      28      29      49
      47      28      29      30      47      28      29      48
      47      28      29      49      48      29      30      31
      48      29      30      50      48      29      30      51
      49      29      30      31      49      29      30      50
      49      29      30      51      50      30      31      32
      50      30      31      52      50      30      31      53
      51      30      31      32      51      30      31      52
      51      30      31      53      52      31      32      33
      52      31      32      54      52      31      32      55
      53      31      32      33      53      31      32      54
      53      31      32      55      54      32      33      56
      54      32      33      57      54      32      33      77
      55      32      33      56      55      32      33      57
      55      32      33      77      56      33      77      81
      56      33      77      82      56      33      77      83
      57      33      77      81      57      33      77      82
      57      33      77      83      58      34      35      36
      58      34      35      60      58      34      35      61
      59      34      35      36      59      34      35      60
      59      34      35      61      60      35      36      37
      60      35      36      62      60      35      36      63
      61      35      36      37      61      35      36      62
      61      35      36      63      62      36      37      38
      62      36      37      64      62      36      37      65
      63      36      37      38      63      36      37      64
      63      36      37      65      64      37      38      39
      64      37      38      66      64      37      38      67
      65      37      38      39      65      37      38      66
      65      37      38      67      66      38      39      68
      66      38      39      69      66      38      39      76
      67      38      39      68      67      38      39      69
      67      38      39      76      68      39      76      78
      68      39      76      79      68      39      76      80
      69      39      76      78      69      39      76      79
      69      39      76      80      71       3       5       6
      71       3       5       7      71      70      84       2
      71      70      84      85      71      70      84      86
      72      70      71       3      72      70      71      74
      72      70      71      75      72      70      84       2
      72      70      84      85      72      70      84      86
      73      70      71       3      73      70      71      74
      73      70      71      75      73      70      84       2
      73      70      84      85      73      70      84      86
      84      70      71       3      84      70      71      74
      84      70      71      75

       0 !NIMPHI: impropers


       0 !NDON: donors


       0 !NACC: acceptors


       0 !NNB

       0       0       0       0       0       0       0       0
       0       0       0       0       0       0       0       0
       0       0       0       0       0       0       0       0
       0       0       0       0       0       0       0       0
       0       0       0       0       0       0       0       0
       0       0       0       0       0       0       0       0
       0       0       0       0       0       0       0       0
       0       0       0       0       0       0       0       0
       0       0       0       0       0       0       0       0
       0       0       0       0       0       0       0       0
       0       0       0       0       0       0

       1       0 !NGRP
       0       0       0
