# Supplementary material for: A Systematic Approach: Molecular Dynamics Study and Parametrisation of Gemini Type Cationic Surfactants
Source: Int J Mol Sci. 2021 Oct 10;22(20):10939. doi: 10.3390/ijms222010939 (PMC8536075; doi:10.3390/ijms222010939)
Supplement: Supplementary file 1 [file ijms-22-10939-s001.zip › Force_fields/Alk_6_08/Alk_6_08.pdb]

REMARK original generated coordinate pdb file
ATOM      1  C1G A6D X   1      -0.040   2.690  -1.021  1.00  0.00      GEM  C
ATOM      2  C2G A6D X   1      -0.816   1.466  -0.523  1.00  0.00      GEM  C
ATOM      3  C3G A6D X   1       0.119   0.281  -0.240  1.00  0.00      GEM  C
ATOM      4  C4G A6D X   1      -0.632  -0.961   0.260  1.00  0.00      GEM  C
ATOM      5  C5G A6D X   1       0.302  -2.145   0.542  1.00  0.00      GEM  C
ATOM      6  C6G A6D X   1      -0.474  -3.369   1.040  1.00  0.00      GEM  C
ATOM      7  N1G A6D X   1      -0.936   3.839  -1.299  1.00  0.00      GEM  N
ATOM      8  N2G A6D X   1       0.423  -4.519   1.318  1.00  0.00      GEM  N
ATOM      9  C7G A6D X   1      -1.517   3.979  -2.525  1.00  0.00      GEM  C
ATOM     10  C8G A6D X   1      -1.237   4.732  -0.318  1.00  0.00      GEM  C
ATOM     11  C9G A6D X   1       0.723  -5.412   0.338  1.00  0.00      GEM  C
ATOM     12 C10G A6D X   1       1.004  -4.659   2.544  1.00  0.00      GEM  C
ATOM     13 C11G A6D X   1      -2.392   4.996  -2.797  1.00  0.00      GEM  C
ATOM     14 C12G A6D X   1      -2.103   5.777  -0.519  1.00  0.00      GEM  C
ATOM     15 C13G A6D X   1       1.590  -6.457   0.539  1.00  0.00      GEM  C
ATOM     16 C14G A6D X   1       1.879  -5.675   2.817  1.00  0.00      GEM  C
ATOM     17 C15G A6D X   1      -2.733   5.948  -1.789  1.00  0.00      GEM  C
ATOM     18 C16G A6D X   1       2.219  -6.627   1.808  1.00  0.00      GEM  C
ATOM     19  N3G A6D X   1      -3.606   6.931  -2.052  1.00  0.00      GEM  N
ATOM     20  N4G A6D X   1       3.092  -7.610   2.071  1.00  0.00      GEM  N
ATOM     21 C17G A6D X   1      -4.011   7.998  -1.134  1.00  0.00      GEM  C
ATOM     22 C18G A6D X   1      -3.048   9.196  -1.136  1.00  0.00      GEM  C
ATOM     23 C19G A6D X   1      -3.507  10.308  -0.184  1.00  0.00      GEM  C
ATOM     24 C20G A6D X   1      -2.569  11.524  -0.177  1.00  0.00      GEM  C
ATOM     25 C21G A6D X   1      -3.019  12.640   0.776  1.00  0.00      GEM  C
ATOM     26 C22G A6D X   1      -2.081  13.856   0.784  1.00  0.00      GEM  C
ATOM     27 C23G A6D X   1       3.497  -8.678   1.153  1.00  0.00      GEM  C
ATOM     28 C24G A6D X   1       2.534  -9.876   1.156  1.00  0.00      GEM  C
ATOM     29 C25G A6D X   1       2.993 -10.988   0.203  1.00  0.00      GEM  C
ATOM     30 C26G A6D X   1       2.055 -12.204   0.197  1.00  0.00      GEM  C
ATOM     31 C27G A6D X   1       2.505 -13.320  -0.756  1.00  0.00      GEM  C
ATOM     32 C28G A6D X   1       1.567 -14.535  -0.764  1.00  0.00      GEM  C
ATOM     33 C29G A6D X   1      -2.531  14.974   1.735  1.00  0.00      GEM  C
ATOM     34 C30G A6D X   1      -1.587  16.183   1.737  1.00  0.00      GEM  C
ATOM     35 C31G A6D X   1       2.016 -15.653  -1.715  1.00  0.00      GEM  C
ATOM     36 C32G A6D X   1       1.072 -16.863  -1.717  1.00  0.00      GEM  C
ATOM     37  H1G A6D X   1       0.695   3.028  -0.271  1.00  0.00      GEM  H
ATOM     38  H2G A6D X   1       0.498   2.466  -1.958  1.00  0.00      GEM  H
ATOM     39  H3G A6D X   1      -1.366   1.735   0.393  1.00  0.00      GEM  H
ATOM     40  H4G A6D X   1      -1.563   1.179  -1.280  1.00  0.00      GEM  H
ATOM     41  H5G A6D X   1       0.674   0.027  -1.156  1.00  0.00      GEM  H
ATOM     42  H6G A6D X   1       0.869   0.578   0.508  1.00  0.00      GEM  H
ATOM     43  H7G A6D X   1      -1.187  -0.706   1.175  1.00  0.00      GEM  H
ATOM     44  H8G A6D X   1      -1.383  -1.257  -0.489  1.00  0.00      GEM  H
ATOM     45  H9G A6D X   1       0.852  -2.414  -0.374  1.00  0.00      GEM  H
ATOM     46 H10G A6D X   1       1.050  -1.858   1.299  1.00  0.00      GEM  H
ATOM     47 H11G A6D X   1      -1.208  -3.707   0.290  1.00  0.00      GEM  H
ATOM     48 H12G A6D X   1      -1.012  -3.146   1.977  1.00  0.00      GEM  H
ATOM     49 H13G A6D X   1      -1.238   3.237  -3.272  1.00  0.00      GEM  H
ATOM     50 H14G A6D X   1      -0.740   4.572   0.638  1.00  0.00      GEM  H
ATOM     51 H15G A6D X   1       0.227  -5.252  -0.619  1.00  0.00      GEM  H
ATOM     52 H16G A6D X   1       0.724  -3.917   3.291  1.00  0.00      GEM  H
ATOM     53 H17G A6D X   1      -2.828   5.073  -3.793  1.00  0.00      GEM  H
ATOM     54 H18G A6D X   1      -2.288   6.465   0.302  1.00  0.00      GEM  H
ATOM     55 H19G A6D X   1       1.775  -7.144  -0.283  1.00  0.00      GEM  H
ATOM     56 H20G A6D X   1       2.315  -5.753   3.812  1.00  0.00      GEM  H
ATOM     57 H21G A6D X   1      -3.971   6.986  -3.017  1.00  0.00      GEM  H
ATOM     58 H22G A6D X   1       3.458  -7.666   3.037  1.00  0.00      GEM  H
ATOM     59 H23G A6D X   1      -5.016   8.320  -1.452  1.00  0.00      GEM  H
ATOM     60 H24G A6D X   1      -4.107   7.579  -0.117  1.00  0.00      GEM  H
ATOM     61 H25G A6D X   1      -2.040   8.855  -0.851  1.00  0.00      GEM  H
ATOM     62 H26G A6D X   1      -2.974   9.591  -2.163  1.00  0.00      GEM  H
ATOM     63 H27G A6D X   1      -4.520  10.634  -0.465  1.00  0.00      GEM  H
ATOM     64 H28G A6D X   1      -3.584   9.905   0.838  1.00  0.00      GEM  H
ATOM     65 H29G A6D X   1      -1.555  11.197   0.101  1.00  0.00      GEM  H
ATOM     66 H30G A6D X   1      -2.493  11.928  -1.199  1.00  0.00      GEM  H
ATOM     67 H31G A6D X   1      -4.033  12.968   0.496  1.00  0.00      GEM  H
ATOM     68 H32G A6D X   1      -3.097  12.236   1.797  1.00  0.00      GEM  H
ATOM     69 H33G A6D X   1      -1.067  13.530   1.064  1.00  0.00      GEM  H
ATOM     70 H34G A6D X   1      -2.003  14.261  -0.237  1.00  0.00      GEM  H
ATOM     71 H35G A6D X   1       3.593  -8.259   0.136  1.00  0.00      GEM  H
ATOM     72 H36G A6D X   1       4.503  -8.999   1.471  1.00  0.00      GEM  H
ATOM     73 H37G A6D X   1       2.461 -10.271   2.182  1.00  0.00      GEM  H
ATOM     74 H38G A6D X   1       1.526  -9.534   0.870  1.00  0.00      GEM  H
ATOM     75 H39G A6D X   1       3.070 -10.584  -0.819  1.00  0.00      GEM  H
ATOM     76 H40G A6D X   1       4.006 -11.314   0.484  1.00  0.00      GEM  H
ATOM     77 H41G A6D X   1       1.979 -12.607   1.219  1.00  0.00      GEM  H
ATOM     78 H42G A6D X   1       1.041 -11.877  -0.082  1.00  0.00      GEM  H
ATOM     79 H43G A6D X   1       2.582 -12.916  -1.777  1.00  0.00      GEM  H
ATOM     80 H44G A6D X   1       3.519 -13.647  -0.477  1.00  0.00      GEM  H
ATOM     81 H45G A6D X   1       1.489 -14.941   0.257  1.00  0.00      GEM  H
ATOM     82 H46G A6D X   1       0.553 -14.209  -1.044  1.00  0.00      GEM  H
ATOM     83 H47G A6D X   1      -2.609  14.570   2.756  1.00  0.00      GEM  H
ATOM     84 H48G A6D X   1      -3.544  15.301   1.456  1.00  0.00      GEM  H
ATOM     85 H49G A6D X   1      -0.574  15.894   2.046  1.00  0.00      GEM  H
ATOM     86 H50G A6D X   1      -1.514  16.629   0.736  1.00  0.00      GEM  H
ATOM     87 H51G A6D X   1       3.029 -15.981  -1.436  1.00  0.00      GEM  H
ATOM     88 H52G A6D X   1       2.094 -15.250  -2.736  1.00  0.00      GEM  H
ATOM     89 H53G A6D X   1       1.000 -17.309  -0.716  1.00  0.00      GEM  H
ATOM     90 H54G A6D X   1       0.059 -16.573  -2.025  1.00  0.00      GEM  H
ATOM     91 H55G A6D X   1      -1.936  16.963   2.426  1.00  0.00      GEM  H
ATOM     92 H56G A6D X   1       1.421 -17.643  -2.405  1.00  0.00      GEM  H
END
