# Supplementary material for: A Systematic Approach: Molecular Dynamics Study and Parametrisation of Gemini Type Cationic Surfactants
Source: Int J Mol Sci. 2021 Oct 10;22(20):10939. doi: 10.3390/ijms222010939 (PMC8536075; doi:10.3390/ijms222010939)
Supplement: Supplementary file 1 [file ijms-22-10939-s001.zip › Force_fields/Alk_6_08/Alk_6_08.psf]

PSF

       4 !NTITLE
 REMARKS original generated structure x-plor psf file
 REMARKS topology D:/Dokumenty/do_VMD/FF/Batch5_OK/Alk_6_08.top 
 REMARKS topology D:/Dokumenty/do_VMD/top_all36_lipid.rtf 
 REMARKS segment GEM { first NONE; last NONE; auto none  }

      92 !NATOM
       1 GEM  1    A6D  C1G  C1G   -0.257000       12.0110           0
       2 GEM  1    A6D  C2G  C2G    0.240000       12.0110           0
       3 GEM  1    A6D  C3G  C3G   -0.069000       12.0110           0
       4 GEM  1    A6D  C4G  C4G   -0.048000       12.0110           0
       5 GEM  1    A6D  C5G  C5G    0.207000       12.0110           0
       6 GEM  1    A6D  C6G  C6G   -0.323000       12.0110           0
       7 GEM  1    A6D  N1G  N1G    0.205000       14.0070           0
       8 GEM  1    A6D  N2G  N2G    0.258000       14.0070           0
       9 GEM  1    A6D  C7G  C7G   -0.037000       12.0110           0
      10 GEM  1    A6D  C8G  C8G   -0.158000       12.0110           0
      11 GEM  1    A6D  C9G  C9G   -0.205000       12.0110           0
      12 GEM  1    A6D  C10G C10G  -0.080000       12.0110           0
      13 GEM  1    A6D  C11G C11G  -0.457000       12.0110           0
      14 GEM  1    A6D  C12G C12G  -0.325000       12.0110           0
      15 GEM  1    A6D  C13G C13G  -0.254000       12.0110           0
      16 GEM  1    A6D  C14G C14G  -0.410000       12.0110           0
      17 GEM  1    A6D  C15G C15G   0.612000       12.0110           0
      18 GEM  1    A6D  C16G C16G   0.542000       12.0110           0
      19 GEM  1    A6D  N3G  N3G   -0.717000       14.0070           0
      20 GEM  1    A6D  N4G  N4G   -0.678000       14.0070           0
      21 GEM  1    A6D  C17G C17G   0.194000       12.0110           0
      22 GEM  1    A6D  C18G C18G   0.007000       12.0110           0
      23 GEM  1    A6D  C19G C19G  -0.019000       12.0110           0
      24 GEM  1    A6D  C20G C20G   0.193000       12.0110           0
      25 GEM  1    A6D  C21G C21G  -0.042000       12.0110           0
      26 GEM  1    A6D  C22G C22G   0.034000       12.0110           0
      27 GEM  1    A6D  C23G C23G   0.137000       12.0110           0
      28 GEM  1    A6D  C24G C24G   0.057000       12.0110           0
      29 GEM  1    A6D  C25G C25G  -0.005000       12.0110           0
      30 GEM  1    A6D  C26G C26G   0.157000       12.0110           0
      31 GEM  1    A6D  C27G C27G  -0.002000       12.0110           0
      32 GEM  1    A6D  C28G C28G  -0.004000       12.0110           0
      33 GEM  1    A6D  C29G C29G   0.255000       12.0110           0
      34 GEM  1    A6D  C30G C30G  -0.295000       12.0110           0
      35 GEM  1    A6D  C31G C31G   0.273000       12.0110           0
      36 GEM  1    A6D  C32G C32G  -0.272000       12.0110           0
      37 GEM  1    A6D  H1G  H1G    0.141000        1.0080           0
      38 GEM  1    A6D  H2G  H2G    0.119000        1.0080           0
      39 GEM  1    A6D  H3G  H3G   -0.023000        1.0080           0
      40 GEM  1    A6D  H4G  H4G   -0.032000        1.0080           0
      41 GEM  1    A6D  H5G  H5G    0.024000        1.0080           0
      42 GEM  1    A6D  H6G  H6G    0.015000        1.0080           0
      43 GEM  1    A6D  H7G  H7G    0.023000        1.0080           0
      44 GEM  1    A6D  H8G  H8G    0.019000        1.0080           0
      45 GEM  1    A6D  H9G  H9G   -0.011000        1.0080           0
      46 GEM  1    A6D  H10G H10G  -0.015000        1.0080           0
      47 GEM  1    A6D  H11G H11G   0.158000        1.0080           0
      48 GEM  1    A6D  H12G H12G   0.138000        1.0080           0
      49 GEM  1    A6D  H13G H13G   0.223000        1.0080           0
      50 GEM  1    A6D  H14G H14G   0.233000        1.0080           0
      51 GEM  1    A6D  H15G H15G   0.241000        1.0080           0
      52 GEM  1    A6D  H16G H16G   0.231000        1.0080           0
      53 GEM  1    A6D  H17G H17G   0.231000        1.0080           0
      54 GEM  1    A6D  H18G H18G   0.251000        1.0080           0
      55 GEM  1    A6D  H19G H19G   0.233000        1.0080           0
      56 GEM  1    A6D  H20G H20G   0.223000        1.0080           0
      57 GEM  1    A6D  H21G H21G   0.463000        1.0080           0
      58 GEM  1    A6D  H22G H22G   0.459000        1.0080           0
      59 GEM  1    A6D  H23G H23G   0.071000        1.0080           0
      60 GEM  1    A6D  H24G H24G   0.021000        1.0080           0
      61 GEM  1    A6D  H25G H25G  -0.008000        1.0080           0
      62 GEM  1    A6D  H26G H26G   0.023000        1.0080           0
      63 GEM  1    A6D  H27G H27G  -0.019000        1.0080           0
      64 GEM  1    A6D  H28G H28G  -0.002000        1.0080           0
      65 GEM  1    A6D  H29G H29G  -0.050000        1.0080           0
      66 GEM  1    A6D  H30G H30G  -0.054000        1.0080           0
      67 GEM  1    A6D  H31G H31G  -0.009000        1.0080           0
      68 GEM  1    A6D  H32G H32G  -0.015000        1.0080           0
      69 GEM  1    A6D  H33G H33G  -0.023000        1.0080           0
      70 GEM  1    A6D  H34G H34G  -0.019000        1.0080           0
      71 GEM  1    A6D  H35G H35G   0.033000        1.0080           0
      72 GEM  1    A6D  H36G H36G   0.079000        1.0080           0
      73 GEM  1    A6D  H37G H37G   0.011000        1.0080           0
      74 GEM  1    A6D  H38G H38G  -0.020000        1.0080           0
      75 GEM  1    A6D  H39G H39G  -0.007000        1.0080           0
      76 GEM  1    A6D  H40G H40G  -0.023000        1.0080           0
      77 GEM  1    A6D  H41G H41G  -0.048000        1.0080           0
      78 GEM  1    A6D  H42G H42G  -0.044000        1.0080           0
      79 GEM  1    A6D  H43G H43G  -0.022000        1.0080           0
      80 GEM  1    A6D  H44G H44G  -0.016000        1.0080           0
      81 GEM  1    A6D  H45G H45G  -0.012000        1.0080           0
      82 GEM  1    A6D  H46G H46G  -0.015000        1.0080           0
      83 GEM  1    A6D  H47G H47G  -0.052000        1.0080           0
      84 GEM  1    A6D  H48G H48G  -0.057000        1.0080           0
      85 GEM  1    A6D  H49G H49G   0.057000        1.0080           0
      86 GEM  1    A6D  H50G H50G   0.058000        1.0080           0
      87 GEM  1    A6D  H51G H51G  -0.061000        1.0080           0
      88 GEM  1    A6D  H52G H52G  -0.058000        1.0080           0
      89 GEM  1    A6D  H53G H53G   0.051000        1.0080           0
      90 GEM  1    A6D  H54G H54G   0.051000        1.0080           0
      91 GEM  1    A6D  H55G H55G   0.063000        1.0080           0
      92 GEM  1    A6D  H56G H56G   0.055000        1.0080           0

      93 !NBOND: bonds
       1       2       1       7       1      37       1      38
       2       3       2      39       2      40       3       4
       3      41       3      42       4       5       4      43
       4      44       5       6       5      45       5      46
       6       8       6      47       6      48       7       9
       7      10       8      11       8      12       9      13
       9      49      10      14      10      50      11      15
      11      51      12      16      12      52      13      17
      13      53      14      17      14      54      15      18
      15      55      16      18      16      56      17      19
      18      20      19      21      19      57      20      27
      20      58      21      22      21      59      21      60
      22      23      22      61      22      62      23      24
      23      63      23      64      24      25      24      65
      24      66      25      26      25      67      25      68
      26      33      26      69      26      70      27      28
      27      71      27      72      28      29      28      73
      28      74      29      30      29      75      29      76
      30      31      30      77      30      78      31      32
      31      79      31      80      32      35      32      81
      32      82      33      34      33      83      33      84
      34      85      34      86      34      91      35      36
      35      87      35      88      36      89      36      90
      36      92

     174 !NTHETA: angles
       1       2       3       1       2      39       1       2      40
       1       7       9       1       7      10       2       1       7
       2       1      37       2       1      38       2       3       4
       2       3      41       2       3      42       3       2      39
       3       2      40       3       4       5       3       4      43
       3       4      44       4       3      41       4       3      42
       4       5       6       4       5      45       4       5      46
       5       4      43       5       4      44       5       6       8
       5       6      47       5       6      48       6       5      45
       6       5      46       6       8      11       6       8      12
       7       1      37       7       1      38       7       9      13
       7       9      49       7      10      14       7      10      50
       8       6      47       8       6      48       8      11      15
       8      11      51       8      12      16       8      12      52
       9       7      10       9      13      17       9      13      53
      10      14      17      10      14      54      11       8      12
      11      15      18      11      15      55      12      16      18
      12      16      56      13       9      49      13      17      14
      13      17      19      14      10      50      14      17      19
      15      11      51      15      18      16      15      18      20
      16      12      52      16      18      20      17      13      53
      17      14      54      17      19      21      17      19      57
      18      15      55      18      16      56      18      20      27
      18      20      58      19      21      22      19      21      59
      19      21      60      20      27      28      20      27      71
      20      27      72      21      19      57      21      22      23
      21      22      61      21      22      62      22      21      59
      22      21      60      22      23      24      22      23      63
      22      23      64      23      22      61      23      22      62
      23      24      25      23      24      65      23      24      66
      24      23      63      24      23      64      24      25      26
      24      25      67      24      25      68      25      24      65
      25      24      66      25      26      33      25      26      69
      25      26      70      26      25      67      26      25      68
      26      33      34      26      33      83      26      33      84
      27      20      58      27      28      29      27      28      73
      27      28      74      28      27      71      28      27      72
      28      29      30      28      29      75      28      29      76
      29      28      73      29      28      74      29      30      31
      29      30      77      29      30      78      30      29      75
      30      29      76      30      31      32      30      31      79
      30      31      80      31      30      77      31      30      78
      31      32      35      31      32      81      31      32      82
      32      31      79      32      31      80      32      35      36
      32      35      87      32      35      88      33      26      69
      33      26      70      33      34      85      33      34      86
      33      34      91      34      33      83      34      33      84
      35      32      81      35      32      82      35      36      89
      35      36      90      35      36      92      36      35      87
      36      35      88      37       1      38      39       2      40
      41       3      42      43       4      44      45       5      46
      47       6      48      59      21      60      61      22      62
      63      23      64      65      24      66      67      25      68
      69      26      70      71      27      72      73      28      74
      75      29      76      77      30      78      79      31      80
      81      32      82      83      33      84      85      34      86
      85      34      91      86      34      91      87      35      88
      89      36      90      89      36      92      90      36      92

     251 !NPHI: dihedrals
       1       2       3       4       1       2       3      41
       1       2       3      42       1       7       9      13
       1       7       9      49       1       7      10      14
       1       7      10      50       2       1       7       9
       2       1       7      10       2       3       4       5
       2       3       4      43       2       3       4      44
       3       4       5       6       3       4       5      45
       3       4       5      46       4       5       6       8
       4       5       6      47       4       5       6      48
       5       6       8      11       5       6       8      12
       6       8      11      15       6       8      11      51
       6       8      12      16       6       8      12      52
       7       1       2       3       7       1       2      39
       7       1       2      40       7       9      13      17
       7       9      13      53       7      10      14      17
       7      10      14      54       8      11      15      18
       8      11      15      55       8      12      16      18
       8      12      16      56       9       7      10      14
       9       7      10      50       9      13      17      14
       9      13      17      19      10       7       9      13
      10       7       9      49      10      14      17      13
      10      14      17      19      11       8      12      16
      11       8      12      52      11      15      18      16
      11      15      18      20      12       8      11      15
      12       8      11      51      12      16      18      15
      12      16      18      20      13      17      19      21
      13      17      19      57      14      17      19      21
      14      17      19      57      15      18      20      27
      15      18      20      58      16      18      20      27
      16      18      20      58      17      19      21      22
      17      19      21      59      17      19      21      60
      18      20      27      28      18      20      27      71
      18      20      27      72      19      21      22      23
      19      21      22      61      19      21      22      62
      20      27      28      29      20      27      28      73
      20      27      28      74      21      22      23      24
      21      22      23      63      21      22      23      64
      22      23      24      25      22      23      24      65
      22      23      24      66      23      24      25      26
      23      24      25      67      23      24      25      68
      24      25      26      33      24      25      26      69
      24      25      26      70      25      26      33      34
      25      26      33      83      25      26      33      84
      26      33      34      85      26      33      34      86
      26      33      34      91      27      28      29      30
      27      28      29      75      27      28      29      76
      28      29      30      31      28      29      30      77
      28      29      30      78      29      30      31      32
      29      30      31      79      29      30      31      80
      30      31      32      35      30      31      32      81
      30      31      32      82      31      32      35      36
      31      32      35      87      31      32      35      88
      32      35      36      89      32      35      36      90
      32      35      36      92      37       1       2       3
      37       1       2      39      37       1       2      40
      37       1       7       9      37       1       7      10
      38       1       2       3      38       1       2      39
      38       1       2      40      38       1       7       9
      38       1       7      10      39       2       3       4
      39       2       3      41      39       2       3      42
      40       2       3       4      40       2       3      41
      40       2       3      42      41       3       4       5
      41       3       4      43      41       3       4      44
      42       3       4       5      42       3       4      43
      42       3       4      44      43       4       5       6
      43       4       5      45      43       4       5      46
      44       4       5       6      44       4       5      45
      44       4       5      46      45       5       6       8
      45       5       6      47      45       5       6      48
      46       5       6       8      46       5       6      47
      46       5       6      48      47       6       8      11
      47       6       8      12      48       6       8      11
      48       6       8      12      49       9      13      17
      49       9      13      53      50      10      14      17
      50      10      14      54      51      11      15      18
      51      11      15      55      52      12      16      18
      52      12      16      56      53      13      17      14
      53      13      17      19      54      14      17      13
      54      14      17      19      55      15      18      16
      55      15      18      20      56      16      18      15
      56      16      18      20      57      19      21      22
      57      19      21      59      57      19      21      60
      58      20      27      28      58      20      27      71
      58      20      27      72      59      21      22      23
      59      21      22      61      59      21      22      62
      60      21      22      23      60      21      22      61
      60      21      22      62      61      22      23      24
      61      22      23      63      61      22      23      64
      62      22      23      24      62      22      23      63
      62      22      23      64      63      23      24      25
      63      23      24      65      63      23      24      66
      64      23      24      25      64      23      24      65
      64      23      24      66      65      24      25      26
      65      24      25      67      65      24      25      68
      66      24      25      26      66      24      25      67
      66      24      25      68      67      25      26      33
      67      25      26      69      67      25      26      70
      68      25      26      33      68      25      26      69
      68      25      26      70      69      26      33      34
      69      26      33      83      69      26      33      84
      70      26      33      34      70      26      33      83
      70      26      33      84      71      27      28      29
      71      27      28      73      71      27      28      74
      72      27      28      29      72      27      28      73
      72      27      28      74      73      28      29      30
      73      28      29      75      73      28      29      76
      74      28      29      30      74      28      29      75
      74      28      29      76      75      29      30      31
      75      29      30      77      75      29      30      78
      76      29      30      31      76      29      30      77
      76      29      30      78      77      30      31      32
      77      30      31      79      77      30      31      80
      78      30      31      32      78      30      31      79
      78      30      31      80      79      31      32      35
      79      31      32      81      79      31      32      82
      80      31      32      35      80      31      32      81
      80      31      32      82      81      32      35      36
      81      32      35      87      81      32      35      88
      82      32      35      36      82      32      35      87
      82      32      35      88      83      33      34      85
      83      33      34      86      83      33      34      91
      84      33      34      85      84      33      34      86
      84      33      34      91      87      35      36      89
      87      35      36      90      87      35      36      92
      88      35      36      89      88      35      36      90
      88      35      36      92

       0 !NIMPHI: impropers


       0 !NDON: donors


       0 !NACC: acceptors


       0 !NNB

       0       0       0       0       0       0       0       0
       0       0       0       0       0       0       0       0
       0       0       0       0       0       0       0       0
       0       0       0       0       0       0       0       0
       0       0       0       0       0       0       0       0
       0       0       0       0       0       0       0       0
       0       0       0       0       0       0       0       0
       0       0       0       0       0       0       0       0
       0       0       0       0       0       0       0       0
       0       0       0       0       0       0       0       0
       0       0       0       0       0       0       0       0
       0       0       0       0

       1       0 !NGRP
       0       0       0
