# Supplementary material for: A Systematic Approach: Molecular Dynamics Study and Parametrisation of Gemini Type Cationic Surfactants
Source: Int J Mol Sci. 2021 Oct 10;22(20):10939. doi: 10.3390/ijms222010939 (PMC8536075; doi:10.3390/ijms222010939)
Supplement: Supplementary file 1 [file ijms-22-10939-s001.zip › Force_fields/Alk_6_08c/Alk_6_08c.par]

!>>>>>> Combined CHARMM All-Hydrogen Parameter File for <<<<<<<<<
!>>>>>>>>> CHARMM22 Proteins and CHARMM27 Lipids <<<<<<<<<<
!from
!>>>> CHARMM22 All-Hydrogen Parameter File for Proteins <<<<<<<<<<
!>>>>>>>>>>>>>>>>>>>>>> August 1999 <<<<<<<<<<<<<<<<<<<<<<<<<<<<<
!>>>>>>> Direct comments to Alexander D. MacKerell Jr. <<<<<<<<<
!>>>>>> 410-706-7442 or email: alex,mmiris.ab.umd.edu  <<<<<<<<<
!and !  \\\ CHARMM27 All-Hydrogen Lipid Parameter File ///////
!  \\\\\\\\\ Developmental /////////////////////////
!              Alexander D. MacKerell Jr.
!                     August 1999
! All comments to ADM jr.  email:alex,mmiris.ab.umd.edu
!              telephone: 410-706-7442
!


! +++++++++++++++++++++++++++++++++++++++++++++++++++++++++++++++++++++++++++++
! + Residue topologies/parameters generated by PARATOOL.                      +
! +                                                                           +
! + PARATOOL is an interactive tool for generation of force field parameters. +
! + and can be obtained free of charge from                                   +
! + http://bioinf.charite.de/biophys/paratool                                 +
! +                                                                           +
! + Author:                                                                   +
! + Jan Saam                                                                  +
! + Institute of Biochemistry                                                 +
! + Charite Berlin                                                            +
! + Germany                                                                   +
! + saam@charite.de                                                           +
! +                                                                           +
! + CITATION:                                                                 +
! + If you use PARATOOL or topologies/parameters generated by this program,   +
! + please cite the following work:                                           +
! + Saam, et al. (2006), ...                                                  +
! +++++++++++++++++++++++++++++++++++++++++++++++++++++++++++++++++++++++++++++


! Parameters for components AB3
! To be used in combination with:
! [DEFAULTDIR]/par_all27_prot_lipid_na.inp


BONDS
!
!V(bond) = Kb(b - b0)**2
!
!Kb: kcal/mole/A**2
!b0: A
!
!atom type   Kb         b0
!

C1G  C2G     284.753    1.5321
C1G  N1G     300.345    1.4841
C1G  H11G    313.728    1.1029
C1G  H12G    313.777    1.1029
C2G  C3G     286.287    1.5349
C2G  H13G    325.991    1.1022
C2G  H14G    326.041    1.1022
C3G  H15G    334.988    1.1006
C3G  H16G    335.003    1.1005
C3G  C32G    287.268    1.5353
C4G  C5G     284.621    1.5322
C4G  H17G    325.950    1.1022
C4G  H18G    325.861    1.1022
C4G  C32G    286.231    1.5349
C5G  N2G     300.293    1.4843
C5G  H19G    313.566    1.1030
C5G  H20G    314.009    1.1028
N1G  C11G    412.334    1.3646
N1G  C12G    422.083    1.3596
N2G  C6G     422.339    1.3597
N2G  C7G     411.990    1.3647
C6G  C10G    463.314    1.3729
C6G  H1G     360.285    1.0894
C7G  C8G     474.178    1.3684
C7G  H2G     360.697    1.0892
C8G  C9G     363.162    1.4279
C8G  H3G     358.095    1.0899
C9G  C10G    366.045    1.4264
C9G  N3G     543.714    1.3384
C10G H4G     365.054    1.0872
N3G  H10G    361.005    1.0349
N3G  C24G    326.398    1.4665
C11G C15G    473.692    1.3686
C11G H5G     360.724    1.0892
C12G C13G    463.906    1.3727
C12G H6G     360.271    1.0894
C13G C14G    366.733    1.4265
C13G H7G     365.012    1.0872
C14G C15G    362.177    1.4280
C14G N4G     543.133    1.3386
C15G H8G     358.114    1.0899
N4G  H9G     361.077    1.0349
N4G  C16G    327.599    1.4666
C16G C17G    293.566    1.5291
C16G H21G    304.501    1.1066
C16G H22G    304.856    1.1065
C17G C18G    287.665    1.5345
C17G H23G    325.154    1.1026
C17G H24G    325.127    1.1026
C18G C19G    286.281    1.5352
C18G H25G    334.038    1.1009
C18G H26G    333.975    1.1009
C19G C20G    285.753    1.5352
C19G H27G    333.344    1.1011
C19G H28G    333.288    1.1011
C20G C21G    285.648    1.5351
C20G H29G    332.726    1.1014
C20G H30G    332.721    1.1014
C21G C22G    285.764    1.5352
C21G H31G    332.405    1.1015
C21G H32G    332.360    1.1015
C22G C23G    290.326    1.5339
C22G H33G    334.396    1.1006
C22G H34G    334.407    1.1006
C23G H35G    343.444    1.0983
C23G H36G    343.471    1.0983
C23G H37G    345.396    1.0975
C24G C25G    293.675    1.5293
C24G H38G    304.981    1.1064
C24G H39G    304.373    1.1067
C25G C26G    287.656    1.5345
C25G H40G    325.149    1.1026
C25G H41G    325.096    1.1027
C26G C27G    286.266    1.5353
C26G H42G    334.001    1.1009
C26G H43G    334.093    1.1009
C27G C28G    285.825    1.5352
C27G H44G    333.312    1.1011
C27G H45G    333.350    1.1011
C28G C29G    285.578    1.5352
C28G H46G    332.740    1.1014
C28G H47G    332.778    1.1014
C29G C30G    285.812    1.5352
C29G H48G    332.380    1.1015
C29G H49G    332.415    1.1015
C30G C31G    290.297    1.5339
C30G H50G    334.413    1.1006
C30G H51G    334.431    1.1006
C31G H52G    343.479    1.0983
C31G H53G    343.462    1.0983
C31G H54G    345.392    1.0975
C32G H55G    335.112    1.1005
C32G H56G    335.092    1.1005


ANGLES
!
!V(angle) = Ktheta(Theta - Theta0)**2
!
!V(Urey-Bradley) = Kub(S - S0)**2
!
!Ktheta: kcal/mole/rad**2
!Theta0: degrees
!Kub: kcal/mole/A**2 (Urey-Bradley)
!S0: A
!
!atom types        Ktheta    Theta0    Kub      S0
!

C2G  C1G  N1G      45.356    112.14
C2G  C1G  H11G     15.668    111.10
C2G  C1G  H12G     15.579    111.12
N1G  C1G  H11G     17.755    106.96
N1G  C1G  H12G     17.802    106.97
H11G C1G  H12G      6.178    108.34
C1G  C2G  C3G      39.410    111.37
C1G  C2G  H13G     13.923    109.21
C1G  C2G  H14G     14.088    109.25
C3G  C2G  H13G     13.673    109.83
C3G  C2G  H14G     13.646    109.85
H13G C2G  H14G      5.373    107.24
C2G  C3G  H15G     14.334    109.36
C2G  C3G  H16G     14.351    109.38
C2G  C3G  C32G     39.843    112.93
H15G C3G  H16G      5.341    106.49
H15G C3G  C32G     14.312    109.23
H16G C3G  C32G     14.201    109.24
C5G  C4G  H17G     14.042    109.12
C5G  C4G  H18G     14.013    109.17
C5G  C4G  C32G     38.578    111.72
H17G C4G  H18G      5.329    107.19
H17G C4G  C32G     13.681    109.78
H18G C4G  C32G     13.649    109.74
C4G  C5G  N2G      45.804    111.85
C4G  C5G  H19G     15.600    111.19
C4G  C5G  H20G     15.554    111.18
N2G  C5G  H19G     17.752    107.02
N2G  C5G  H20G     17.737    107.01
H19G C5G  H20G      6.208    108.38
C1G  N1G  C11G     39.398    120.35
C1G  N1G  C12G     39.321    120.39
C11G N1G  C12G     26.634    119.20
C5G  N2G  C6G      39.238    120.49
C5G  N2G  C7G      39.169    120.22
C6G  N2G  C7G      26.634    119.20
N2G  C6G  C10G     25.872    122.21
N2G  C6G  H1G      27.408    115.85
C10G C6G  H1G      24.677    121.94
N2G  C7G  C8G      25.697    121.84
N2G  C7G  H2G      27.255    115.89
C8G  C7G  H2G      24.528    122.27
C7G  C8G  C9G      24.587    120.31
C7G  C8G  H3G      23.650    119.45
C9G  C8G  H3G      23.557    120.24
C8G  C9G  C10G     24.862    116.54
C8G  C9G  N3G      43.308    120.79
C10G C9G  N3G      45.019    122.68
C6G  C10G C9G      24.305    119.90
C6G  C10G H4G      24.163    118.79
C9G  C10G H4G      23.767    121.31
C9G  N3G  H10G     31.262    117.43
C9G  N3G  C24G     40.392    125.11
H10G N3G  C24G     29.465    117.46
N1G  C11G C15G     25.725    121.84
N1G  C11G H5G      27.253    115.90
C15G C11G H5G      24.514    122.27
N1G  C12G C13G     25.845    122.21
N1G  C12G H6G      27.419    115.85
C13G C12G H6G      24.698    121.93
C12G C13G C14G     24.302    119.91
C12G C13G H7G      24.168    118.79
C14G C13G H7G      23.763    121.30
C13G C14G C15G     24.833    116.52
C13G C14G N4G      46.238    122.64
C15G C14G N4G      44.195    120.84
C11G C15G C14G     24.575    120.31
C11G C15G H8G      23.642    119.43
C14G C15G H8G      23.563    120.25
C14G N4G  H9G      31.389    117.47
C14G N4G  C16G     41.546    125.08
H9G  N4G  C16G     29.852    117.45
N4G  C16G C17G     46.979    110.52
N4G  C16G H21G     16.724    109.18
N4G  C16G H22G     16.709    109.03
C17G C16G H21G     16.135    110.27
C17G C16G H22G     16.082    110.17
H21G C16G H22G      6.364    107.61
C16G C17G C18G     37.423    112.12
C16G C17G H23G     13.888    109.23
C16G C17G H24G     13.829    109.16
C18G C17G H23G     13.601    109.61
C18G C17G H24G     13.568    109.56
H23G C17G H24G      5.294    107.03
C17G C18G C19G     37.715    113.14
C17G C18G H25G     14.059    109.36
C17G C18G H26G     14.060    109.30
C19G C18G H25G     14.017    109.24
C19G C18G H26G     14.012    109.20
H25G C18G H26G      5.278    106.38
C18G C19G C20G     37.657    113.41
C18G C19G H27G     14.081    109.22
C18G C19G H28G     14.054    109.19
C20G C19G H27G     14.031    109.26
C20G C19G H28G     14.007    109.22
H27G C19G H28G      5.257    106.30
C19G C20G C21G     37.377    113.57
C19G C20G H29G     14.039    109.21
C19G C20G H30G     14.045    109.18
C21G C20G H29G     14.033    109.20
C21G C20G H30G     14.029    109.18
H29G C20G H30G      5.238    106.25
C20G C21G C22G     37.400    113.61
C20G C21G H31G     14.025    109.26
C20G C21G H32G     14.009    109.24
C22G C21G H31G     14.056    109.13
C22G C21G H32G     14.052    109.12
H31G C21G H32G      5.237    106.22
C21G C22G C23G     37.690    113.25
C21G C22G H33G     14.034    109.18
C21G C22G H34G     14.036    109.17
C23G C22G H33G     14.005    109.38
C23G C22G H34G     14.003    109.38
H33G C22G H34G      5.272    106.24
C22G C23G H35G     29.759    111.11
C22G C23G H36G     29.756    111.12
C22G C23G H37G     29.212    111.43
H35G C23G H36G     15.035    107.59
H35G C23G H37G     15.043    107.71
H36G C23G H37G     15.044    107.71
N3G  C24G C25G     46.281    110.46
N3G  C24G H38G     16.612    109.05
N3G  C24G H39G     16.676    109.18
C25G C24G H38G     16.024    110.20
C25G C24G H39G     16.117    110.27
H38G C24G H39G      6.354    107.62
C24G C25G C26G     37.630    112.20
C24G C25G H40G     13.922    109.15
C24G C25G H41G     13.921    109.21
C26G C25G H40G     13.627    109.54
C26G C25G H41G     13.625    109.59
H40G C25G H41G      5.293    107.02
C25G C26G C27G     37.976    113.08
C25G C26G H42G     14.061    109.32
C25G C26G H43G     14.088    109.37
C27G C26G H42G     14.012    109.21
C27G C26G H43G     14.055    109.26
H42G C26G H43G      5.289    106.39
C26G C27G C28G     37.762    113.46
C26G C27G H44G     14.096    109.18
C26G C27G H45G     14.102    109.21
C28G C27G H44G     14.048    109.21
C28G C27G H45G     14.056    109.25
H44G C27G H45G      5.257    106.29
C27G C28G C29G     37.525    113.54
C27G C28G H46G     14.051    109.19
C27G C28G H47G     14.050    109.22
C29G C28G H46G     14.034    109.18
C29G C28G H47G     14.053    109.20
H46G C28G H47G      5.245    106.25
C28G C29G C30G     37.448    113.63
C28G C29G H48G     14.030    109.24
C28G C29G H49G     14.037    109.25
C30G C29G H48G     14.065    109.11
C30G C29G H49G     14.072    109.13
H48G C29G H49G      5.237    106.22
C29G C30G C31G     37.728    113.24
C29G C30G H50G     14.040    109.17
C29G C30G H51G     14.038    109.18
C31G C30G H50G     14.009    109.38
C31G C30G H51G     14.012    109.38
H50G C30G H51G      5.273    106.24
C30G C31G H52G     29.759    111.12
C30G C31G H53G     29.759    111.11
C30G C31G H54G     29.211    111.43
H52G C31G H53G     15.036    107.58
H52G C31G H54G     15.044    107.71
H53G C31G H54G     15.042    107.71
C3G  C32G C4G      40.223    112.59
C3G  C32G H55G     14.245    109.33
C3G  C32G H56G     14.147    109.31
C4G  C32G H55G     14.290    109.45
C4G  C32G H56G     14.295    109.45
H55G C32G H56G      5.375    106.53


DIHEDRALS
!
!V(dihedral) = Kchi(1 + cos(n(chi) - delta))
!
!Kchi: kcal/mole
!n: multiplicity
!delta: degrees
!
!atom types             Kchi     n    delta
!

N1G  C1G  C2G  C3G      0.5958   3      0.00
N1G  C1G  C2G  H13G     0.5438   3      0.00
N1G  C1G  C2G  H14G     0.5417   3      0.00
H11G C1G  C2G  C3G      0.5142   3      0.00
H11G C1G  C2G  H13G     0.5363   3      0.00
H11G C1G  C2G  H14G     0.5067   3      0.00
H12G C1G  C2G  C3G      0.5152   3      0.00
H12G C1G  C2G  H13G     0.5089   3      0.00
H12G C1G  C2G  H14G     0.5357   3      0.00
C2G  C1G  N1G  C11G     0.0860   6      0.00
C2G  C1G  N1G  C12G     0.0856   6      0.00
H11G C1G  N1G  C11G     0.1013   6      0.00
H11G C1G  N1G  C12G     0.0973   6      0.00
H12G C1G  N1G  C11G     0.0968   6      0.00
H12G C1G  N1G  C12G     0.1003   6      0.00
C1G  C2G  C3G  H15G     0.4736   3      0.00
C1G  C2G  C3G  H16G     0.4683   3      0.00
C1G  C2G  C3G  C32G     0.4711   3      0.00
H13G C2G  C3G  H15G     0.5049   3      0.00
H13G C2G  C3G  H16G     0.4835   3      0.00
H13G C2G  C3G  C32G     0.4604   3      0.00
H14G C2G  C3G  H15G     0.4834   3      0.00
H14G C2G  C3G  H16G     0.5045   3      0.00
H14G C2G  C3G  C32G     0.4646   3      0.00
C2G  C3G  C32G C4G      0.5218   3      0.00
C2G  C3G  C32G H55G     0.4780   3      0.00
C2G  C3G  C32G H56G     0.4772   3      0.00
H15G C3G  C32G C4G      0.4790   3      0.00
H15G C3G  C32G H55G     0.4780   3      0.00
H15G C3G  C32G H56G     0.5003   3      0.00
H16G C3G  C32G C4G      0.4787   3      0.00
H16G C3G  C32G H55G     0.5001   3      0.00
H16G C3G  C32G H56G     0.4804   3      0.00
H17G C4G  C5G  N2G      0.5428   3      0.00
H17G C4G  C5G  H19G     0.5063   3      0.00
H17G C4G  C5G  H20G     0.5362   3      0.00
H18G C4G  C5G  N2G      0.5421   3      0.00
H18G C4G  C5G  H19G     0.5361   3      0.00
H18G C4G  C5G  H20G     0.5084   3      0.00
C32G C4G  C5G  N2G      0.5916   3      0.00
C32G C4G  C5G  H19G     0.5132   3      0.00
C32G C4G  C5G  H20G     0.5125   3      0.00
C5G  C4G  C32G C3G      0.4716   3      0.00
C5G  C4G  C32G H55G     0.4713   3      0.00
C5G  C4G  C32G H56G     0.4689   3      0.00
H17G C4G  C32G C3G      0.4650   3      0.00
H17G C4G  C32G H55G     0.4825   3      0.00
H17G C4G  C32G H56G     0.5044   3      0.00
H18G C4G  C32G C3G      0.4612   3      0.00
H18G C4G  C32G H55G     0.5050   3      0.00
H18G C4G  C32G H56G     0.4828   3      0.00
C4G  C5G  N2G  C6G      0.0874   6      0.00
C4G  C5G  N2G  C7G      0.0877   6      0.00
H19G C5G  N2G  C6G      0.1018   6      0.00
H19G C5G  N2G  C7G      0.0980   6    215.03
H20G C5G  N2G  C6G      0.0972   6      0.00
H20G C5G  N2G  C7G      0.1019   6      0.00
C1G  N1G  C11G C15G     0.4620   2    180.00
C1G  N1G  C11G H5G      0.4344   2    180.00
C12G N1G  C11G C15G     0.5078   2    180.00
C12G N1G  C11G H5G      0.4588   2    180.00
C1G  N1G  C12G C13G     0.4711   2    180.00
C1G  N1G  C12G H6G      0.4445   2    180.00
C11G N1G  C12G C13G     0.5095   2    180.00
C11G N1G  C12G H6G      0.4683   2    180.00
C5G  N2G  C6G  C10G     0.5168   2    180.00
C5G  N2G  C6G  H1G      0.4542   2    180.00
C7G  N2G  C6G  C10G     0.5245   2    180.00
C7G  N2G  C6G  H1G      0.4680   2    180.00
C5G  N2G  C7G  C8G      0.4961   2    180.00
C5G  N2G  C7G  H2G      0.4460   2    180.00
C6G  N2G  C7G  C8G      0.5148   2    180.00
C6G  N2G  C7G  H2G      0.4595   2    180.00
N2G  C6G  C10G C9G      0.6087   2    180.00
N2G  C6G  C10G H4G      0.6359   2    180.00
H1G  C6G  C10G C9G      0.6053   2    180.00
H1G  C6G  C10G H4G      0.6466   2    180.00
N2G  C7G  C8G  C9G      0.6014   2    180.00
N2G  C7G  C8G  H3G      0.6387   2    180.00
H2G  C7G  C8G  C9G      0.6145   2    180.00
H2G  C7G  C8G  H3G      0.6518   2    180.00
C7G  C8G  C9G  C10G     0.4450   2    180.00
C7G  C8G  C9G  N3G      0.5491   2    180.00
H3G  C8G  C9G  C10G     0.4643   2    180.00
H3G  C8G  C9G  N3G      0.5856   2    180.00
C8G  C9G  C10G C6G      0.4420   2    180.00
C8G  C9G  C10G H4G      0.4703   2    180.00
N3G  C9G  C10G C6G      0.5563   2    180.00
N3G  C9G  C10G H4G      0.5716   2    180.00
C8G  C9G  N3G  H10G     0.5082   2    180.00
C8G  C9G  N3G  C24G     0.5883   2    180.00
C10G C9G  N3G  H10G     0.5887   2    180.00
C10G C9G  N3G  C24G     0.5142   2    180.00
C9G  N3G  C24G C25G     0.0933   6    180.00
C9G  N3G  C24G H38G     0.1073   6    180.00
C9G  N3G  C24G H39G     0.1077   6    180.00
H10G N3G  C24G C25G     0.0790   6    180.00
H10G N3G  C24G H38G     0.1032   6    180.00
H10G N3G  C24G H39G     0.1017   6    180.00
N1G  C11G C15G C14G     0.5998   2    180.00
N1G  C11G C15G H8G      0.6319   2    180.00
H5G  C11G C15G C14G     0.6030   2    180.00
H5G  C11G C15G H8G      0.6510   2    180.00
N1G  C12G C13G C14G     0.6055   2    180.00
N1G  C12G C13G H7G      0.6239   2    180.00
H6G  C12G C13G C14G     0.5978   2    180.00
H6G  C12G C13G H7G      0.6465   2    180.00
C12G C13G C14G C15G     0.4368   2    180.00
C12G C13G C14G N4G      0.5244   2    180.00
H7G  C13G C14G C15G     0.4700   2    180.00
H7G  C13G C14G N4G      0.5614   2    180.00
C13G C14G C15G C11G     0.4342   2    180.00
C13G C14G C15G H8G      0.4643   2    180.00
N4G  C14G C15G C11G     0.5093   2    180.00
N4G  C14G C15G H8G      0.5761   2    180.00
C13G C14G N4G  H9G      0.5793   2    180.00
C13G C14G N4G  C16G     0.4980   2    180.00
C15G C14G N4G  H9G      0.5046   2    180.00
C15G C14G N4G  C16G     0.5383   2    180.00
C14G N4G  C16G C17G     0.0843   6    180.00
C14G N4G  C16G H21G     0.1053   6    180.00
C14G N4G  C16G H22G     0.1064   6    180.00
H9G  N4G  C16G C17G     0.0773   6    180.00
H9G  N4G  C16G H21G     0.1019   6    180.00
H9G  N4G  C16G H22G     0.1030   6    180.00
N4G  C16G C17G C18G     0.5019   3      0.00
N4G  C16G C17G H23G     0.5144   3      0.00
N4G  C16G C17G H24G     0.5149   3      0.00
H21G C16G C17G C18G     0.4844   3      0.00
H21G C16G C17G H23G     0.5304   3      0.00
H21G C16G C17G H24G     0.4971   3      0.00
H22G C16G C17G C18G     0.4854   3      0.00
H22G C16G C17G H23G     0.4973   3      0.00
H22G C16G C17G H24G     0.5329   3      0.00
C16G C17G C18G C19G     0.4435   3      0.00
C16G C17G C18G H25G     0.4585   3      0.00
C16G C17G C18G H26G     0.4604   3      0.00
H23G C17G C18G C19G     0.4558   3      0.00
H23G C17G C18G H25G     0.4985   3      0.00
H23G C17G C18G H26G     0.4713   3      0.00
H24G C17G C18G C19G     0.4558   3      0.00
H24G C17G C18G H25G     0.4716   3      0.00
H24G C17G C18G H26G     0.4994   3      0.00
C17G C18G C19G C20G     0.4402   3      0.00
C17G C18G C19G H27G     0.4544   3      0.00
C17G C18G C19G H28G     0.4548   3      0.00
H25G C18G C19G C20G     0.4521   3      0.00
H25G C18G C19G H27G     0.4958   3      0.00
H25G C18G C19G H28G     0.4678   3      0.00
H26G C18G C19G C20G     0.4532   3      0.00
H26G C18G C19G H27G     0.4674   3      0.00
H26G C18G C19G H28G     0.4967   3      0.00
C18G C19G C20G C21G     0.4356   3      0.00
C18G C19G C20G H29G     0.4506   3      0.00
C18G C19G C20G H30G     0.4516   3      0.00
H27G C19G C20G C21G     0.4501   3      0.00
H27G C19G C20G H29G     0.4942   3      0.00
H27G C19G C20G H30G     0.4651   3      0.00
H28G C19G C20G C21G     0.4501   3      0.00
H28G C19G C20G H29G     0.4653   3      0.00
H28G C19G C20G H30G     0.4948   3      0.00
C19G C20G C21G C22G     0.4330   3      0.00
C19G C20G C21G H31G     0.4495   3      0.00
C19G C20G C21G H32G     0.4496   3      0.00
H29G C20G C21G C22G     0.4488   3      0.00
H29G C20G C21G H31G     0.4936   3      0.00
H29G C20G C21G H32G     0.4643   3      0.00
H30G C20G C21G C22G     0.4491   3      0.00
H30G C20G C21G H31G     0.4641   3      0.00
H30G C20G C21G H32G     0.4941   3      0.00
C20G C21G C22G C23G     0.4351   3      0.00
C20G C21G C22G H33G     0.4495   3      0.00
C20G C21G C22G H34G     0.4499   3      0.00
H31G C21G C22G C23G     0.4510   3      0.00
H31G C21G C22G H33G     0.4943   3      0.00
H31G C21G C22G H34G     0.4638   3      0.00
H32G C21G C22G C23G     0.4511   3      0.00
H32G C21G C22G H33G     0.4638   3      0.00
H32G C21G C22G H34G     0.4945   3      0.00
C21G C22G C23G H35G     0.4465   3      0.00
C21G C22G C23G H36G     0.4464   3      0.00
C21G C22G C23G H37G     0.4544   3      0.00
H33G C22G C23G H35G     0.4631   3      0.00
H33G C22G C23G H36G     0.4892   3      0.00
H33G C22G C23G H37G     0.4680   3      0.00
H34G C22G C23G H35G     0.4893   3      0.00
H34G C22G C23G H36G     0.4632   3      0.00
H34G C22G C23G H37G     0.4681   3      0.00
N3G  C24G C25G C26G     0.5157   3      0.00
N3G  C24G C25G H40G     0.5203   3      0.00
N3G  C24G C25G H41G     0.5179   3      0.00
H38G C24G C25G C26G     0.4858   3      0.00
H38G C24G C25G H40G     0.5315   3      0.00
H38G C24G C25G H41G     0.4989   3      0.00
H39G C24G C25G C26G     0.4862   3      0.00
H39G C24G C25G H40G     0.4975   3      0.00
H39G C24G C25G H41G     0.5301   3      0.00
C24G C25G C26G C27G     0.4537   3      0.00
C24G C25G C26G H42G     0.4624   3      0.00
C24G C25G C26G H43G     0.4626   3      0.00
H40G C25G C26G C27G     0.4588   3      0.00
H40G C25G C26G H42G     0.4997   3      0.00
H40G C25G C26G H43G     0.4720   3      0.00
H41G C25G C26G C27G     0.4570   3      0.00
H41G C25G C26G H42G     0.4727   3      0.00
H41G C25G C26G H43G     0.4990   3      0.00
C25G C26G C27G C28G     0.4473   3      0.00
C25G C26G C27G H44G     0.4569   3      0.00
C25G C26G C27G H45G     0.4558   3      0.00
H42G C26G C27G C28G     0.4539   3      0.00
H42G C26G C27G H44G     0.4968   3      0.00
H42G C26G C27G H45G     0.4685   3      0.00
H43G C26G C27G C28G     0.4537   3      0.00
H43G C26G C27G H44G     0.4677   3      0.00
H43G C26G C27G H45G     0.4959   3      0.00
C26G C27G C28G C29G     0.4393   3      0.00
C26G C27G C28G H46G     0.4526   3      0.00
C26G C27G C28G H47G     0.4523   3      0.00
H44G C27G C28G C29G     0.4518   3      0.00
H44G C27G C28G H46G     0.4951   3      0.00
H44G C27G C28G H47G     0.4658   3      0.00
H45G C27G C28G C29G     0.4509   3      0.00
H45G C27G C28G H46G     0.4659   3      0.00
H45G C27G C28G H47G     0.4946   3      0.00
C27G C28G C29G C30G     0.4355   3      0.00
C27G C28G C29G H48G     0.4503   3      0.00
C27G C28G C29G H49G     0.4501   3      0.00
H46G C28G C29G C30G     0.4495   3      0.00
H46G C28G C29G H48G     0.4941   3      0.00
H46G C28G C29G H49G     0.4646   3      0.00
H47G C28G C29G C30G     0.4492   3      0.00
H47G C28G C29G H48G     0.4642   3      0.00
H47G C28G C29G H49G     0.4936   3      0.00
C28G C29G C30G C31G     0.4361   3      0.00
C28G C29G C30G H50G     0.4504   3      0.00
C28G C29G C30G H51G     0.4504   3      0.00
H48G C29G C30G C31G     0.4517   3      0.00
H48G C29G C30G H50G     0.4947   3      0.00
H48G C29G C30G H51G     0.4642   3      0.00
H49G C29G C30G C31G     0.4514   3      0.00
H49G C29G C30G H50G     0.4642   3      0.00
H49G C29G C30G H51G     0.4945   3      0.00
C29G C30G C31G H52G     0.4464   3      0.00
C29G C30G C31G H53G     0.4464   3      0.00
C29G C30G C31G H54G     0.4543   3      0.00
H50G C30G C31G H52G     0.4633   3      0.00
H50G C30G C31G H53G     0.4894   3      0.00
H50G C30G C31G H54G     0.4681   3      0.00
H51G C30G C31G H52G     0.4892   3      0.00
H51G C30G C31G H53G     0.4631   3      0.00
H51G C30G C31G H54G     0.4680   3      0.00

IMPROPER
!
!V(improper) = Kpsi(psi - psi0)**2
!
!Kpsi: kcal/mole/rad**2
!psi0: degrees
!note that the second column of numbers (0) is ignored
!
!atom types             Kpsi        0  psi0
!


NONBONDED nbxmod  5 atom cdiel shift vatom vdistance vswitch -
cutnb 14.0 ctofnb 12.0 ctonnb 10.0 eps 1.0 e14fac 1.0 wmin 1.5
                !adm jr., 5/08/91, suggested cutoff scheme
!
!V(Lennard-Jones) = Eps(i,j)*[(Rmin(i,j)/r(i,j))**12 - 2(Rmin(i,j)/r(i,j))**6]
!
!epsilon [kcal/mole]: Eps(i,j) = sqrt(eps(i) * eps(j))
!Rmin/2  [A]:         Rmin(i,j) = Rmin/2(i) + Rmin/2(j)
!
!atom  ignored   epsilon     Rmin/2  ignored   eps,1-4     Rmin/2,1-4
!

C1G      0.0     -0.1050     1.9255    ! 
C2G      0.0     -0.1050     1.9255    ! 
C3G      0.0     -0.1050     1.9255    ! 
C4G      0.0     -0.1050     1.9255    ! 
C5G      0.0     -0.1050     1.9255    ! 
N1G      0.0     -0.0690     1.8300    ! 
N2G      0.0     -0.0690     1.8300    ! 
C6G      0.0     -0.1050     1.9255    ! 
C7G      0.0     -0.1050     1.9255    ! 
C8G      0.0     -0.1050     1.9255    ! 
C9G      0.0     -0.1050     1.9255    ! 
C10G     0.0     -0.1050     1.9255    ! 
H1G      0.0     -0.0440     1.4430    ! 
H2G      0.0     -0.0440     1.4430    ! 
H3G      0.0     -0.0440     1.4430    ! 
N3G      0.0     -0.0690     1.8300    ! 
H4G      0.0     -0.0440     1.4430    ! 
C11G     0.0     -0.1050     1.9255    ! 
C12G     0.0     -0.1050     1.9255    ! 
C13G     0.0     -0.1050     1.9255    ! 
C14G     0.0     -0.1050     1.9255    ! 
C15G     0.0     -0.1050     1.9255    ! 
H5G      0.0     -0.0440     1.4430    ! 
H6G      0.0     -0.0440     1.4430    ! 
H7G      0.0     -0.0440     1.4430    ! 
N4G      0.0     -0.0690     1.8300    ! 
H8G      0.0     -0.0440     1.4430    ! 
H9G      0.0     -0.0440     1.4430    ! 
H10G     0.0     -0.0440     1.4430    ! 
C16G     0.0     -0.1050     1.9255    ! 
C17G     0.0     -0.1050     1.9255    ! 
C18G     0.0     -0.1050     1.9255    ! 
C19G     0.0     -0.1050     1.9255    ! 
C20G     0.0     -0.1050     1.9255    ! 
C21G     0.0     -0.1050     1.9255    ! 
C22G     0.0     -0.1050     1.9255    ! 
C23G     0.0     -0.1050     1.9255    ! 
C24G     0.0     -0.1050     1.9255    ! 
C25G     0.0     -0.1050     1.9255    ! 
C26G     0.0     -0.1050     1.9255    ! 
C27G     0.0     -0.1050     1.9255    ! 
C28G     0.0     -0.1050     1.9255    ! 
C29G     0.0     -0.1050     1.9255    ! 
C30G     0.0     -0.1050     1.9255    ! 
C31G     0.0     -0.1050     1.9255    ! 
H11G     0.0     -0.0440     1.4430    ! 
H12G     0.0     -0.0440     1.4430    ! 
H13G     0.0     -0.0440     1.4430    ! 
H14G     0.0     -0.0440     1.4430    ! 
H15G     0.0     -0.0440     1.4430    ! 
H16G     0.0     -0.0440     1.4430    ! 
H17G     0.0     -0.0440     1.4430    ! 
H18G     0.0     -0.0440     1.4430    ! 
H19G     0.0     -0.0440     1.4430    ! 
H20G     0.0     -0.0440     1.4430    ! 
H21G     0.0     -0.0440     1.4430    ! 
H22G     0.0     -0.0440     1.4430    ! 
H23G     0.0     -0.0440     1.4430    ! 
H24G     0.0     -0.0440     1.4430    ! 
H25G     0.0     -0.0440     1.4430    ! 
H26G     0.0     -0.0440     1.4430    ! 
H27G     0.0     -0.0440     1.4430    ! 
H28G     0.0     -0.0440     1.4430    ! 
H29G     0.0     -0.0440     1.4430    ! 
H30G     0.0     -0.0440     1.4430    ! 
H31G     0.0     -0.0440     1.4430    ! 
H32G     0.0     -0.0440     1.4430    ! 
H33G     0.0     -0.0440     1.4430    ! 
H34G     0.0     -0.0440     1.4430    ! 
H35G     0.0     -0.0440     1.4430    ! 
H36G     0.0     -0.0440     1.4430    ! 
H37G     0.0     -0.0440     1.4430    ! 
H38G     0.0     -0.0440     1.4430    ! 
H39G     0.0     -0.0440     1.4430    ! 
H40G     0.0     -0.0440     1.4430    ! 
H41G     0.0     -0.0440     1.4430    ! 
H42G     0.0     -0.0440     1.4430    ! 
H43G     0.0     -0.0440     1.4430    ! 
H44G     0.0     -0.0440     1.4430    ! 
H45G     0.0     -0.0440     1.4430    ! 
H46G     0.0     -0.0440     1.4430    ! 
H47G     0.0     -0.0440     1.4430    ! 
H48G     0.0     -0.0440     1.4430    ! 
H49G     0.0     -0.0440     1.4430    ! 
H50G     0.0     -0.0440     1.4430    ! 
H51G     0.0     -0.0440     1.4430    ! 
H52G     0.0     -0.0440     1.4430    ! 
H53G     0.0     -0.0440     1.4430    ! 
H54G     0.0     -0.0440     1.4430    ! 
C32G     0.0     -0.1050     1.9255    ! 
H55G     0.0     -0.0440     1.4430    ! 
H56G     0.0     -0.0440     1.4430    ! 
END
