# Supplementary material for: A Systematic Approach: Molecular Dynamics Study and Parametrisation of Gemini Type Cationic Surfactants
Source: Int J Mol Sci. 2021 Oct 10;22(20):10939. doi: 10.3390/ijms222010939 (PMC8536075; doi:10.3390/ijms222010939)
Supplement: Supplementary file 1 [file ijms-22-10939-s001.zip › Force_fields/Alk_6_08c/Alk_6_08c.pdb]

REMARK original generated coordinate pdb file
ATOM      1  C1G AB3 X   1      -1.433  -5.815   1.953  1.00  0.00      GEM  C
ATOM      2  C2G AB3 X   1      -0.129  -5.173   1.467  1.00  0.00      GEM  C
ATOM      3  C3G AB3 X   1      -0.117  -5.020  -0.061  1.00  0.00      GEM  C
ATOM      4  C4G AB3 X   1       1.176  -4.225  -2.115  1.00  0.00      GEM  C
ATOM      5  C5G AB3 X   1       2.472  -3.581  -2.619  1.00  0.00      GEM  C
ATOM      6  N1G AB3 X   1      -1.463  -5.969   3.429  1.00  0.00      GEM  N
ATOM      7  N2G AB3 X   1       2.478  -3.436  -4.096  1.00  0.00      GEM  N
ATOM      8  C6G AB3 X   1       1.985  -2.312  -4.681  1.00  0.00      GEM  C
ATOM      9  C7G AB3 X   1       2.915  -4.461  -4.884  1.00  0.00      GEM  C
ATOM     10  C8G AB3 X   1       2.874  -4.389  -6.250  1.00  0.00      GEM  C
ATOM     11  C9G AB3 X   1       2.358  -3.224  -6.895  1.00  0.00      GEM  C
ATOM     12 C10G AB3 X   1       1.913  -2.169  -6.045  1.00  0.00      GEM  C
ATOM     13  H1G AB3 X   1       1.654  -1.529  -4.001  1.00  0.00      GEM  H
ATOM     14  H2G AB3 X   1       3.300  -5.334  -4.359  1.00  0.00      GEM  H
ATOM     15  H3G AB3 X   1       3.240  -5.227  -6.842  1.00  0.00      GEM  H
ATOM     16  N3G AB3 X   1       2.306  -3.146  -8.230  1.00  0.00      GEM  N
ATOM     17  H4G AB3 X   1       1.516  -1.243  -6.453  1.00  0.00      GEM  H
ATOM     18 C11G AB3 X   1      -0.967  -7.097   4.015  1.00  0.00      GEM  C
ATOM     19 C12G AB3 X   1      -1.935  -4.965   4.216  1.00  0.00      GEM  C
ATOM     20 C13G AB3 X   1      -1.940  -5.050   5.586  1.00  0.00      GEM  C
ATOM     21 C14G AB3 X   1      -1.435  -6.220   6.228  1.00  0.00      GEM  C
ATOM     22 C15G AB3 X   1      -0.940  -7.252   5.374  1.00  0.00      GEM  C
ATOM     23  H5G AB3 X   1      -0.601  -7.865   3.334  1.00  0.00      GEM  H
ATOM     24  H6G AB3 X   1      -2.316  -4.090   3.691  1.00  0.00      GEM  H
ATOM     25  H7G AB3 X   1      -2.338  -4.218   6.161  1.00  0.00      GEM  H
ATOM     26  N4G AB3 X   1      -1.422  -6.365   7.558  1.00  0.00      GEM  N
ATOM     27  H8G AB3 X   1      -0.543  -8.174   5.800  1.00  0.00      GEM  H
ATOM     28  H9G AB3 X   1      -1.038  -7.247   7.939  1.00  0.00      GEM  H
ATOM     29 H10G AB3 X   1       2.656  -3.958  -8.769  1.00  0.00      GEM  H
ATOM     30 C16G AB3 X   1      -1.925  -5.377   8.519  1.00  0.00      GEM  C
ATOM     31 C17G AB3 X   1      -1.796  -5.904   9.948  1.00  0.00      GEM  C
ATOM     32 C18G AB3 X   1      -2.322  -4.902  10.984  1.00  0.00      GEM  C
ATOM     33 C19G AB3 X   1      -2.209  -5.411  12.428  1.00  0.00      GEM  C
ATOM     34 C20G AB3 X   1      -2.742  -4.417  13.469  1.00  0.00      GEM  C
ATOM     35 C21G AB3 X   1      -2.633  -4.923  14.914  1.00  0.00      GEM  C
ATOM     36 C22G AB3 X   1      -3.169  -3.931  15.955  1.00  0.00      GEM  C
ATOM     37 C23G AB3 X   1      -3.056  -4.445  17.396  1.00  0.00      GEM  C
ATOM     38 C24G AB3 X   1       1.788  -2.004  -8.989  1.00  0.00      GEM  C
ATOM     39 C25G AB3 X   1       1.850  -2.287 -10.491  1.00  0.00      GEM  C
ATOM     40 C26G AB3 X   1       1.310  -1.117 -11.324  1.00  0.00      GEM  C
ATOM     41 C27G AB3 X   1       1.356  -1.383 -12.836  1.00  0.00      GEM  C
ATOM     42 C28G AB3 X   1       0.810  -0.221 -13.678  1.00  0.00      GEM  C
ATOM     43 C29G AB3 X   1       0.853  -0.487 -15.189  1.00  0.00      GEM  C
ATOM     44 C30G AB3 X   1       0.304   0.672 -16.033  1.00  0.00      GEM  C
ATOM     45 C31G AB3 X   1       0.349   0.398 -17.541  1.00  0.00      GEM  C
ATOM     46 H11G AB3 X   1      -2.305  -5.200   1.676  1.00  0.00      GEM  H
ATOM     47 H12G AB3 X   1      -1.566  -6.821   1.522  1.00  0.00      GEM  H
ATOM     48 H13G AB3 X   1      -0.011  -4.186   1.942  1.00  0.00      GEM  H
ATOM     49 H14G AB3 X   1       0.723  -5.795   1.787  1.00  0.00      GEM  H
ATOM     50 H15G AB3 X   1      -0.979  -4.411  -0.373  1.00  0.00      GEM  H
ATOM     51 H16G AB3 X   1      -0.247  -6.008  -0.528  1.00  0.00      GEM  H
ATOM     52 H17G AB3 X   1       0.319  -3.608  -2.430  1.00  0.00      GEM  H
ATOM     53 H18G AB3 X   1       1.056  -5.214  -2.587  1.00  0.00      GEM  H
ATOM     54 H19G AB3 X   1       3.351  -4.191  -2.350  1.00  0.00      GEM  H
ATOM     55 H20G AB3 X   1       2.606  -2.572  -2.195  1.00  0.00      GEM  H
ATOM     56 H21G AB3 X   1      -1.355  -4.435   8.404  1.00  0.00      GEM  H
ATOM     57 H22G AB3 X   1      -2.985  -5.157   8.288  1.00  0.00      GEM  H
ATOM     58 H23G AB3 X   1      -0.737  -6.131  10.157  1.00  0.00      GEM  H
ATOM     59 H24G AB3 X   1      -2.352  -6.852  10.036  1.00  0.00      GEM  H
ATOM     60 H25G AB3 X   1      -1.769  -3.955  10.889  1.00  0.00      GEM  H
ATOM     61 H26G AB3 X   1      -3.375  -4.670  10.763  1.00  0.00      GEM  H
ATOM     62 H27G AB3 X   1      -1.155  -5.639  12.650  1.00  0.00      GEM  H
ATOM     63 H28G AB3 X   1      -2.757  -6.362  12.520  1.00  0.00      GEM  H
ATOM     64 H29G AB3 X   1      -2.194  -3.466  13.376  1.00  0.00      GEM  H
ATOM     65 H30G AB3 X   1      -3.796  -4.188  13.244  1.00  0.00      GEM  H
ATOM     66 H31G AB3 X   1      -1.579  -5.150  15.141  1.00  0.00      GEM  H
ATOM     67 H32G AB3 X   1      -3.179  -5.875  15.007  1.00  0.00      GEM  H
ATOM     68 H33G AB3 X   1      -2.623  -2.980  15.863  1.00  0.00      GEM  H
ATOM     69 H34G AB3 X   1      -4.222  -3.704  15.730  1.00  0.00      GEM  H
ATOM     70 H35G AB3 X   1      -3.620  -5.378  17.528  1.00  0.00      GEM  H
ATOM     71 H36G AB3 X   1      -2.011  -4.649  17.663  1.00  0.00      GEM  H
ATOM     72 H37G AB3 X   1      -3.448  -3.714  18.115  1.00  0.00      GEM  H
ATOM     73 H38G AB3 X   1       0.744  -1.808  -8.680  1.00  0.00      GEM  H
ATOM     74 H39G AB3 X   1       2.384  -1.104  -8.744  1.00  0.00      GEM  H
ATOM     75 H40G AB3 X   1       1.268  -3.197 -10.712  1.00  0.00      GEM  H
ATOM     76 H41G AB3 X   1       2.894  -2.494 -10.778  1.00  0.00      GEM  H
ATOM     77 H42G AB3 X   1       0.272  -0.905 -11.025  1.00  0.00      GEM  H
ATOM     78 H43G AB3 X   1       1.890  -0.209 -11.098  1.00  0.00      GEM  H
ATOM     79 H44G AB3 X   1       0.781  -2.295 -13.060  1.00  0.00      GEM  H
ATOM     80 H45G AB3 X   1       2.395  -1.592 -13.135  1.00  0.00      GEM  H
ATOM     81 H46G AB3 X   1      -0.228  -0.012 -13.376  1.00  0.00      GEM  H
ATOM     82 H47G AB3 X   1       1.386   0.691 -13.454  1.00  0.00      GEM  H
ATOM     83 H48G AB3 X   1       0.279  -1.400 -15.414  1.00  0.00      GEM  H
ATOM     84 H49G AB3 X   1       1.891  -0.693 -15.492  1.00  0.00      GEM  H
ATOM     85 H50G AB3 X   1      -0.734   0.879 -15.731  1.00  0.00      GEM  H
ATOM     86 H51G AB3 X   1       0.877   1.585 -15.810  1.00  0.00      GEM  H
ATOM     87 H52G AB3 X   1       1.379   0.220 -17.880  1.00  0.00      GEM  H
ATOM     88 H53G AB3 X   1      -0.243  -0.491 -17.800  1.00  0.00      GEM  H
ATOM     89 H54G AB3 X   1      -0.050   1.243 -18.115  1.00  0.00      GEM  H
ATOM     90 C32G AB3 X   1       1.173  -4.376  -0.587  1.00  0.00      GEM  C
ATOM     91 H55G AB3 X   1       2.036  -4.985  -0.278  1.00  0.00      GEM  H
ATOM     92 H56G AB3 X   1       1.304  -3.388  -0.121  1.00  0.00      GEM  H
END
