# Supplementary material for: A Systematic Approach: Molecular Dynamics Study and Parametrisation of Gemini Type Cationic Surfactants
Source: Int J Mol Sci. 2021 Oct 10;22(20):10939. doi: 10.3390/ijms222010939 (PMC8536075; doi:10.3390/ijms222010939)
Supplement: Supplementary file 1 [file ijms-22-10939-s001.zip › Force_fields/Alk_6_08c/Alk_6_08c.psf]

PSF

       4 !NTITLE
 REMARKS original generated structure x-plor psf file
 REMARKS topology D:/Dokumenty/do_VMD/FF/Batch18_OK/Alk_6_08c.top 
 REMARKS topology D:/Dokumenty/do_VMD/top_all36_lipid.rtf 
 REMARKS segment GEM { first NONE; last NONE; auto none  }

      92 !NATOM
       1 GEM  1    AB3  C1G  C1G   -0.311000       12.0110           0
       2 GEM  1    AB3  C2G  C2G    0.191000       12.0110           0
       3 GEM  1    AB3  C3G  C3G   -0.026000       12.0110           0
       4 GEM  1    AB3  C4G  C4G    0.278000       12.0110           0
       5 GEM  1    AB3  C5G  C5G   -0.320000       12.0110           0
       6 GEM  1    AB3  N1G  N1G    0.245000       14.0070           0
       7 GEM  1    AB3  N2G  N2G    0.226000       14.0070           0
       8 GEM  1    AB3  C6G  C6G   -0.149000       12.0110           0
       9 GEM  1    AB3  C7G  C7G   -0.058000       12.0110           0
      10 GEM  1    AB3  C8G  C8G   -0.451000       12.0110           0
      11 GEM  1    AB3  C9G  C9G    0.548000       12.0110           0
      12 GEM  1    AB3  C10G C10G  -0.286000       12.0110           0
      13 GEM  1    AB3  H1G  H1G    0.243000        1.0080           0
      14 GEM  1    AB3  H2G  H2G    0.221000        1.0080           0
      15 GEM  1    AB3  H3G  H3G    0.247000        1.0080           0
      16 GEM  1    AB3  N3G  N3G   -0.564000       14.0070           0
      17 GEM  1    AB3  H4G  H4G    0.182000        1.0080           0
      18 GEM  1    AB3  C11G C11G  -0.071000       12.0110           0
      19 GEM  1    AB3  C12G C12G  -0.164000       12.0110           0
      20 GEM  1    AB3  C13G C13G  -0.285000       12.0110           0
      21 GEM  1    AB3  C14G C14G   0.567000       12.0110           0
      22 GEM  1    AB3  C15G C15G  -0.454000       12.0110           0
      23 GEM  1    AB3  H5G  H5G    0.227000        1.0080           0
      24 GEM  1    AB3  H6G  H6G    0.249000        1.0080           0
      25 GEM  1    AB3  H7G  H7G    0.178000        1.0080           0
      26 GEM  1    AB3  N4G  N4G   -0.615000       14.0070           0
      27 GEM  1    AB3  H8G  H8G    0.248000        1.0080           0
      28 GEM  1    AB3  H9G  H9G    0.401000        1.0080           0
      29 GEM  1    AB3  H10G H10G   0.387000        1.0080           0
      30 GEM  1    AB3  C16G C16G   0.219000       12.0110           0
      31 GEM  1    AB3  C17G C17G  -0.090000       12.0110           0
      32 GEM  1    AB3  C18G C18G   0.000000       12.0110           0
      33 GEM  1    AB3  C19G C19G   0.174000       12.0110           0
      34 GEM  1    AB3  C20G C20G  -0.002000       12.0110           0
      35 GEM  1    AB3  C21G C21G  -0.015000       12.0110           0
      36 GEM  1    AB3  C22G C22G   0.276000       12.0110           0
      37 GEM  1    AB3  C23G C23G  -0.283000       12.0110           0
      38 GEM  1    AB3  C24G C24G   0.122000       12.0110           0
      39 GEM  1    AB3  C25G C25G  -0.030000       12.0110           0
      40 GEM  1    AB3  C26G C26G  -0.054000       12.0110           0
      41 GEM  1    AB3  C27G C27G   0.199000       12.0110           0
      42 GEM  1    AB3  C28G C28G  -0.035000       12.0110           0
      43 GEM  1    AB3  C29G C29G  -0.004000       12.0110           0
      44 GEM  1    AB3  C30G C30G   0.251000       12.0110           0
      45 GEM  1    AB3  C31G C31G  -0.263000       12.0110           0
      46 GEM  1    AB3  H11G H11G   0.145000        1.0080           0
      47 GEM  1    AB3  H12G H12G   0.141000        1.0080           0
      48 GEM  1    AB3  H13G H13G  -0.010000        1.0080           0
      49 GEM  1    AB3  H14G H14G  -0.010000        1.0080           0
      50 GEM  1    AB3  H15G H15G   0.016000        1.0080           0
      51 GEM  1    AB3  H16G H16G   0.017000        1.0080           0
      52 GEM  1    AB3  H17G H17G  -0.030000        1.0080           0
      53 GEM  1    AB3  H18G H18G  -0.033000        1.0080           0
      54 GEM  1    AB3  H19G H19G   0.142000        1.0080           0
      55 GEM  1    AB3  H20G H20G   0.145000        1.0080           0
      56 GEM  1    AB3  H21G H21G   0.047000        1.0080           0
      57 GEM  1    AB3  H22G H22G   0.049000        1.0080           0
      58 GEM  1    AB3  H23G H23G   0.042000        1.0080           0
      59 GEM  1    AB3  H24G H24G   0.044000        1.0080           0
      60 GEM  1    AB3  H25G H25G  -0.010000        1.0080           0
      61 GEM  1    AB3  H26G H26G  -0.011000        1.0080           0
      62 GEM  1    AB3  H27G H27G  -0.048000        1.0080           0
      63 GEM  1    AB3  H28G H28G  -0.049000        1.0080           0
      64 GEM  1    AB3  H29G H29G  -0.019000        1.0080           0
      65 GEM  1    AB3  H30G H30G  -0.018000        1.0080           0
      66 GEM  1    AB3  H31G H31G  -0.011000        1.0080           0
      67 GEM  1    AB3  H32G H32G  -0.011000        1.0080           0
      68 GEM  1    AB3  H33G H33G  -0.057000        1.0080           0
      69 GEM  1    AB3  H34G H34G  -0.058000        1.0080           0
      70 GEM  1    AB3  H35G H35G   0.055000        1.0080           0
      71 GEM  1    AB3  H36G H36G   0.054000        1.0080           0
      72 GEM  1    AB3  H37G H37G   0.057000        1.0080           0
      73 GEM  1    AB3  H38G H38G   0.069000        1.0080           0
      74 GEM  1    AB3  H39G H39G   0.066000        1.0080           0
      75 GEM  1    AB3  H40G H40G   0.037000        1.0080           0
      76 GEM  1    AB3  H41G H41G   0.037000        1.0080           0
      77 GEM  1    AB3  H42G H42G   0.002000        1.0080           0
      78 GEM  1    AB3  H43G H43G   0.003000        1.0080           0
      79 GEM  1    AB3  H44G H44G  -0.051000        1.0080           0
      80 GEM  1    AB3  H45G H45G  -0.053000        1.0080           0
      81 GEM  1    AB3  H46G H46G  -0.010000        1.0080           0
      82 GEM  1    AB3  H47G H47G  -0.010000        1.0080           0
      83 GEM  1    AB3  H48G H48G  -0.009000        1.0080           0
      84 GEM  1    AB3  H49G H49G  -0.009000        1.0080           0
      85 GEM  1    AB3  H50G H50G  -0.053000        1.0080           0
      86 GEM  1    AB3  H51G H51G  -0.052000        1.0080           0
      87 GEM  1    AB3  H52G H52G   0.049000        1.0080           0
      88 GEM  1    AB3  H53G H53G   0.050000        1.0080           0
      89 GEM  1    AB3  H54G H54G   0.054000        1.0080           0
      90 GEM  1    AB3  C32G C32G  -0.099000       12.0110           0
      91 GEM  1    AB3  H55G H55G   0.028000        1.0080           0
      92 GEM  1    AB3  H56G H56G   0.026000        1.0080           0

      93 !NBOND: bonds
       1       2       1       6       1      46       1      47
       2       3       2      48       2      49       3      50
       3      51       3      90       4       5       4      52
       4      53       4      90       5       7       5      54
       5      55       6      18       6      19       7       8
       7       9       8      12       8      13       9      10
       9      14      10      11      10      15      11      12
      11      16      12      17      16      29      16      38
      18      22      18      23      19      20      19      24
      20      21      20      25      21      22      21      26
      22      27      26      28      26      30      30      31
      30      56      30      57      31      32      31      58
      31      59      32      33      32      60      32      61
      33      34      33      62      33      63      34      35
      34      64      34      65      35      36      35      66
      35      67      36      37      36      68      36      69
      37      70      37      71      37      72      38      39
      38      73      38      74      39      40      39      75
      39      76      40      41      40      77      40      78
      41      42      41      79      41      80      42      43
      42      81      42      82      43      44      43      83
      43      84      44      45      44      85      44      86
      45      87      45      88      45      89      90      91
      90      92

     174 !NTHETA: angles
       1       2       3       1       2      48       1       2      49
       1       6      18       1       6      19       2       1       6
       2       1      46       2       1      47       2       3      50
       2       3      51       2       3      90       3       2      48
       3       2      49       3      90       4       3      90      91
       3      90      92       4       5       7       4       5      54
       4       5      55       4      90      91       4      90      92
       5       4      52       5       4      53       5       4      90
       5       7       8       5       7       9       6       1      46
       6       1      47       6      18      22       6      18      23
       6      19      20       6      19      24       7       5      54
       7       5      55       7       8      12       7       8      13
       7       9      10       7       9      14       8       7       9
       8      12      11       8      12      17       9      10      11
       9      10      15      10       9      14      10      11      12
      10      11      16      11      10      15      11      12      17
      11      16      29      11      16      38      12       8      13
      12      11      16      16      38      39      16      38      73
      16      38      74      18       6      19      18      22      21
      18      22      27      19      20      21      19      20      25
      20      19      24      20      21      22      20      21      26
      21      20      25      21      22      27      21      26      28
      21      26      30      22      18      23      22      21      26
      26      30      31      26      30      56      26      30      57
      28      26      30      29      16      38      30      31      32
      30      31      58      30      31      59      31      30      56
      31      30      57      31      32      33      31      32      60
      31      32      61      32      31      58      32      31      59
      32      33      34      32      33      62      32      33      63
      33      32      60      33      32      61      33      34      35
      33      34      64      33      34      65      34      33      62
      34      33      63      34      35      36      34      35      66
      34      35      67      35      34      64      35      34      65
      35      36      37      35      36      68      35      36      69
      36      35      66      36      35      67      36      37      70
      36      37      71      36      37      72      37      36      68
      37      36      69      38      39      40      38      39      75
      38      39      76      39      38      73      39      38      74
      39      40      41      39      40      77      39      40      78
      40      39      75      40      39      76      40      41      42
      40      41      79      40      41      80      41      40      77
      41      40      78      41      42      43      41      42      81
      41      42      82      42      41      79      42      41      80
      42      43      44      42      43      83      42      43      84
      43      42      81      43      42      82      43      44      45
      43      44      85      43      44      86      44      43      83
      44      43      84      44      45      87      44      45      88
      44      45      89      45      44      85      45      44      86
      46       1      47      48       2      49      50       3      51
      50       3      90      51       3      90      52       4      53
      52       4      90      53       4      90      54       5      55
      56      30      57      58      31      59      60      32      61
      62      33      63      64      34      65      66      35      67
      68      36      69      70      37      71      70      37      72
      71      37      72      73      38      74      75      39      76
      77      40      78      79      41      80      81      42      82
      83      43      84      85      44      86      87      45      88
      87      45      89      88      45      89      91      90      92

     251 !NPHI: dihedrals
       1       2       3      50       1       2       3      51
       1       2       3      90       1       6      18      22
       1       6      18      23       1       6      19      20
       1       6      19      24       2       1       6      18
       2       1       6      19       2       3      90       4
       2       3      90      91       2       3      90      92
       4       5       7       8       4       5       7       9
       5       4      90       3       5       4      90      91
       5       4      90      92       5       7       8      12
       5       7       8      13       5       7       9      10
       5       7       9      14       6       1       2       3
       6       1       2      48       6       1       2      49
       6      18      22      21       6      18      22      27
       6      19      20      21       6      19      20      25
       7       8      12      11       7       8      12      17
       7       9      10      11       7       9      10      15
       8       7       9      10       8       7       9      14
       9       7       8      12       9       7       8      13
       9      10      11      12       9      10      11      16
      10      11      12       8      10      11      12      17
      10      11      16      29      10      11      16      38
      11      16      38      39      11      16      38      73
      11      16      38      74      12      11      16      29
      12      11      16      38      13       8      12      11
      13       8      12      17      14       9      10      11
      14       9      10      15      15      10      11      12
      15      10      11      16      16      11      12       8
      16      11      12      17      16      38      39      40
      16      38      39      75      16      38      39      76
      18       6      19      20      18       6      19      24
      19       6      18      22      19       6      18      23
      19      20      21      22      19      20      21      26
      20      21      22      18      20      21      22      27
      20      21      26      28      20      21      26      30
      21      26      30      31      21      26      30      56
      21      26      30      57      22      21      26      28
      22      21      26      30      23      18      22      21
      23      18      22      27      24      19      20      21
      24      19      20      25      25      20      21      22
      25      20      21      26      26      21      22      18
      26      21      22      27      26      30      31      32
      26      30      31      58      26      30      31      59
      28      26      30      31      28      26      30      56
      28      26      30      57      29      16      38      39
      29      16      38      73      29      16      38      74
      30      31      32      33      30      31      32      60
      30      31      32      61      31      32      33      34
      31      32      33      62      31      32      33      63
      32      33      34      35      32      33      34      64
      32      33      34      65      33      34      35      36
      33      34      35      66      33      34      35      67
      34      35      36      37      34      35      36      68
      34      35      36      69      35      36      37      70
      35      36      37      71      35      36      37      72
      38      39      40      41      38      39      40      77
      38      39      40      78      39      40      41      42
      39      40      41      79      39      40      41      80
      40      41      42      43      40      41      42      81
      40      41      42      82      41      42      43      44
      41      42      43      83      41      42      43      84
      42      43      44      45      42      43      44      85
      42      43      44      86      43      44      45      87
      43      44      45      88      43      44      45      89
      46       1       2       3      46       1       2      48
      46       1       2      49      46       1       6      18
      46       1       6      19      47       1       2       3
      47       1       2      48      47       1       2      49
      47       1       6      18      47       1       6      19
      48       2       3      50      48       2       3      51
      48       2       3      90      49       2       3      50
      49       2       3      51      49       2       3      90
      50       3      90       4      50       3      90      91
      50       3      90      92      51       3      90       4
      51       3      90      91      51       3      90      92
      52       4       5       7      52       4       5      54
      52       4       5      55      52       4      90       3
      52       4      90      91      52       4      90      92
      53       4       5       7      53       4       5      54
      53       4       5      55      53       4      90       3
      53       4      90      91      53       4      90      92
      54       5       7       8      54       5       7       9
      55       5       7       8      55       5       7       9
      56      30      31      32      56      30      31      58
      56      30      31      59      57      30      31      32
      57      30      31      58      57      30      31      59
      58      31      32      33      58      31      32      60
      58      31      32      61      59      31      32      33
      59      31      32      60      59      31      32      61
      60      32      33      34      60      32      33      62
      60      32      33      63      61      32      33      34
      61      32      33      62      61      32      33      63
      62      33      34      35      62      33      34      64
      62      33      34      65      63      33      34      35
      63      33      34      64      63      33      34      65
      64      34      35      36      64      34      35      66
      64      34      35      67      65      34      35      36
      65      34      35      66      65      34      35      67
      66      35      36      37      66      35      36      68
      66      35      36      69      67      35      36      37
      67      35      36      68      67      35      36      69
      68      36      37      70      68      36      37      71
      68      36      37      72      69      36      37      70
      69      36      37      71      69      36      37      72
      73      38      39      40      73      38      39      75
      73      38      39      76      74      38      39      40
      74      38      39      75      74      38      39      76
      75      39      40      41      75      39      40      77
      75      39      40      78      76      39      40      41
      76      39      40      77      76      39      40      78
      77      40      41      42      77      40      41      79
      77      40      41      80      78      40      41      42
      78      40      41      79      78      40      41      80
      79      41      42      43      79      41      42      81
      79      41      42      82      80      41      42      43
      80      41      42      81      80      41      42      82
      81      42      43      44      81      42      43      83
      81      42      43      84      82      42      43      44
      82      42      43      83      82      42      43      84
      83      43      44      45      83      43      44      85
      83      43      44      86      84      43      44      45
      84      43      44      85      84      43      44      86
      85      44      45      87      85      44      45      88
      85      44      45      89      86      44      45      87
      86      44      45      88      86      44      45      89
      90       4       5       7      90       4       5      54
      90       4       5      55

       0 !NIMPHI: impropers


       0 !NDON: donors


       0 !NACC: acceptors


       0 !NNB

       0       0       0       0       0       0       0       0
       0       0       0       0       0       0       0       0
       0       0       0       0       0       0       0       0
       0       0       0       0       0       0       0       0
       0       0       0       0       0       0       0       0
       0       0       0       0       0       0       0       0
       0       0       0       0       0       0       0       0
       0       0       0       0       0       0       0       0
       0       0       0       0       0       0       0       0
       0       0       0       0       0       0       0       0
       0       0       0       0       0       0       0       0
       0       0       0       0

       1       0 !NGRP
       0       0       0
