# Supplementary material for: A Systematic Approach: Molecular Dynamics Study and Parametrisation of Gemini Type Cationic Surfactants
Source: Int J Mol Sci. 2021 Oct 10;22(20):10939. doi: 10.3390/ijms222010939 (PMC8536075; doi:10.3390/ijms222010939)
Supplement: Supplementary file 1 [file ijms-22-10939-s001.zip › Force_fields/Alk_6_09/Alk_6_09.par]

!>>>>>> Combined CHARMM All-Hydrogen Parameter File for <<<<<<<<<
!>>>>>>>>> CHARMM22 Proteins and CHARMM27 Lipids <<<<<<<<<<
!from
!>>>> CHARMM22 All-Hydrogen Parameter File for Proteins <<<<<<<<<<
!>>>>>>>>>>>>>>>>>>>>>> August 1999 <<<<<<<<<<<<<<<<<<<<<<<<<<<<<
!>>>>>>> Direct comments to Alexander D. MacKerell Jr. <<<<<<<<<
!>>>>>> 410-706-7442 or email: alex,mmiris.ab.umd.edu  <<<<<<<<<
!and !  \\\ CHARMM27 All-Hydrogen Lipid Parameter File ///////
!  \\\\\\\\\ Developmental /////////////////////////
!              Alexander D. MacKerell Jr.
!                     August 1999
! All comments to ADM jr.  email:alex,mmiris.ab.umd.edu
!              telephone: 410-706-7442
!


! +++++++++++++++++++++++++++++++++++++++++++++++++++++++++++++++++++++++++++++
! + Residue topologies/parameters generated by PARATOOL.                      +
! +                                                                           +
! + PARATOOL is an interactive tool for generation of force field parameters. +
! + and can be obtained free of charge from                                   +
! + http://bioinf.charite.de/biophys/paratool                                 +
! +                                                                           +
! + Author:                                                                   +
! + Jan Saam                                                                  +
! + Institute of Biochemistry                                                 +
! + Charite Berlin                                                            +
! + Germany                                                                   +
! + saam@charite.de                                                           +
! +                                                                           +
! + CITATION:                                                                 +
! + If you use PARATOOL or topologies/parameters generated by this program,   +
! + please cite the following work:                                           +
! + Saam, et al. (2006), ...                                                  +
! +++++++++++++++++++++++++++++++++++++++++++++++++++++++++++++++++++++++++++++


! Parameters for components A6E
! To be used in combination with:
! [DEFAULTDIR]/par_all27_prot_lipid_na.inp


BONDS
!
!V(bond) = Kb(b - b0)**2
!
!Kb: kcal/mole/A**2
!b0: A
!
!atom type   Kb         b0
!

C1G  C2G     284.353    1.5321
C1G  N1G     302.274    1.4839
C1G  H1G     314.055    1.1028
C1G  H2G     313.439    1.1030
C2G  C3G     286.349    1.5349
C2G  H3G     326.013    1.1022
C2G  H4G     325.873    1.1022
C3G  C4G     287.276    1.5353
C3G  H5G     335.046    1.1005
C3G  H6G     335.013    1.1005
C4G  C5G     286.349    1.5349
C4G  H7G     335.048    1.1005
C4G  H8G     335.014    1.1005
C5G  C6G     284.359    1.5321
C5G  H9G     326.014    1.1022
C5G  H10G    325.871    1.1022
C6G  N2G     302.259    1.4839
C6G  H11G    314.058    1.1028
C6G  H12G    313.438    1.1030
N1G  C7G     413.382    1.3640
N1G  C8G     420.849    1.3601
N2G  C9G     420.845    1.3601
N2G  C10G    413.353    1.3640
C7G  C11G    473.277    1.3684
C7G  H13G    360.583    1.0893
C8G  C12G    463.664    1.3724
C8G  H14G    360.372    1.0894
C9G  C13G    463.698    1.3724
C9G  H15G    360.372    1.0894
C10G C14G    473.277    1.3684
C10G H16G    360.586    1.0893
C11G C15G    360.735    1.4285
C11G H17G    357.983    1.0899
C12G C15G    364.580    1.4267
C12G H18G    365.244    1.0870
C13G C16G    364.571    1.4267
C13G H19G    365.247    1.0870
C14G C16G    360.721    1.4285
C14G H20G    358.008    1.0899
C15G N3G     540.595    1.3406
C16G N4G     540.608    1.3406
N3G  C17G    326.858    1.4651
N3G  H21G    364.481    1.0341
N4G  C23G    326.868    1.4651
N4G  H22G    364.473    1.0341
C17G C18G    278.053    1.5366
C17G H23G    314.795    1.1027
C17G H24G    312.005    1.1038
C18G C19G    285.393    1.5348
C18G H25G    326.327    1.1020
C18G H26G    326.298    1.1020
C19G C20G    285.680    1.5355
C19G H27G    333.289    1.1012
C19G H28G    333.355    1.1011
C20G C21G    285.402    1.5353
C20G H29G    333.128    1.1012
C20G H30G    333.291    1.1011
C21G C22G    285.295    1.5354
C21G H31G    332.745    1.1014
C21G H32G    332.707    1.1014
C22G C29G    285.489    1.5352
C22G H33G    332.581    1.1014
C22G H34G    332.609    1.1014
C23G C24G    278.044    1.5366
C23G H35G    312.003    1.1038
C23G H36G    314.790    1.1027
C24G C25G    285.394    1.5348
C24G H37G    326.288    1.1020
C24G H38G    326.324    1.1020
C25G C26G    285.680    1.5355
C25G H39G    333.350    1.1011
C25G H40G    333.284    1.1012
C26G C27G    285.409    1.5353
C26G H41G    333.290    1.1011
C26G H42G    333.125    1.1012
C27G C28G    285.293    1.5354
C27G H43G    332.709    1.1014
C27G H44G    332.745    1.1014
C28G C32G    285.490    1.5352
C28G H45G    332.607    1.1014
C28G H46G    332.578    1.1014
C29G C30G    285.675    1.5352
C29G H47G    332.327    1.1016
C29G H48G    332.341    1.1016
C30G C31G    290.265    1.5339
C30G H49G    334.372    1.1006
C30G H50G    334.399    1.1006
C31G H51G    343.461    1.0983
C31G H52G    343.446    1.0983
C31G H59G    345.373    1.0975
C32G C33G    285.674    1.5352
C32G H53G    332.341    1.1016
C32G H54G    332.326    1.1016
C33G C34G    290.265    1.5339
C33G H55G    334.399    1.1006
C33G H56G    334.373    1.1006
C34G H57G    343.445    1.0983
C34G H58G    343.461    1.0983
C34G H60G    345.373    1.0975


ANGLES
!
!V(angle) = Ktheta(Theta - Theta0)**2
!
!V(Urey-Bradley) = Kub(S - S0)**2
!
!Ktheta: kcal/mole/rad**2
!Theta0: degrees
!Kub: kcal/mole/A**2 (Urey-Bradley)
!S0: A
!
!atom types        Ktheta    Theta0    Kub      S0
!

C2G  C1G  N1G      44.449    111.99
C2G  C1G  H1G      15.483    111.16
C2G  C1G  H2G      15.501    111.14
N1G  C1G  H1G      17.562    106.97
N1G  C1G  H2G      17.567    107.01
H1G  C1G  H2G       6.179    108.37
C1G  C2G  C3G      37.816    111.56
C1G  C2G  H3G      13.888    109.16
C1G  C2G  H4G      13.878    109.20
C3G  C2G  H3G      13.512    109.84
C3G  C2G  H4G      13.443    109.77
H3G  C2G  H4G       5.317    107.21
C2G  C3G  C4G      38.779    112.77
C2G  C3G  H5G      14.161    109.40
C2G  C3G  H6G      14.084    109.42
C4G  C3G  H5G      14.119    109.28
C4G  C3G  H6G      14.078    109.28
H5G  C3G  H6G       5.329    106.51
C3G  C4G  C5G      38.781    112.77
C3G  C4G  H7G      14.118    109.28
C3G  C4G  H8G      14.078    109.28
C5G  C4G  H7G      14.161    109.40
C5G  C4G  H8G      14.085    109.42
H7G  C4G  H8G       5.329    106.51
C4G  C5G  C6G      37.820    111.56
C4G  C5G  H9G      13.512    109.84
C4G  C5G  H10G     13.442    109.77
C6G  C5G  H9G      13.889    109.16
C6G  C5G  H10G     13.878    109.20
H9G  C5G  H10G      5.318    107.21
C5G  C6G  N2G      44.467    111.99
C5G  C6G  H11G     15.484    111.16
C5G  C6G  H12G     15.505    111.14
N2G  C6G  H11G     17.567    106.97
N2G  C6G  H12G     17.567    107.01
H11G C6G  H12G      6.180    108.37
C1G  N1G  C7G      37.831    120.26
C1G  N1G  C8G      37.993    120.56
C7G  N1G  C8G      26.734    119.11
C6G  N2G  C9G      37.987    120.56
C6G  N2G  C10G     37.831    120.26
C9G  N2G  C10G     26.733    119.11
N1G  C7G  C11G     25.680    121.83
N1G  C7G  H13G     27.231    115.92
C11G C7G  H13G     24.503    122.25
N1G  C8G  C12G     25.829    122.27
N1G  C8G  H14G     27.407    115.84
C12G C8G  H14G     24.675    121.89
N2G  C9G  C13G     25.830    122.27
N2G  C9G  H15G     27.406    115.84
C13G C9G  H15G     24.676    121.89
N2G  C10G C14G     25.680    121.83
N2G  C10G H16G     27.231    115.92
C14G C10G H16G     24.504    122.25
C7G  C11G C15G     24.664    120.47
C7G  C11G H17G     23.735    119.38
C15G C11G H17G     23.638    120.14
C8G  C12G C15G     24.296    119.99
C8G  C12G H18G     24.240    118.58
C15G C12G H18G     23.729    121.42
C9G  C13G C16G     24.297    119.99
C9G  C13G H19G     24.240    118.58
C16G C13G H19G     23.729    121.42
C10G C14G C16G     24.663    120.47
C10G C14G H20G     23.735    119.38
C16G C14G H20G     23.637    120.14
C11G C15G C12G     25.089    116.31
C11G C15G N3G      43.687    120.34
C12G C15G N3G      46.052    123.34
C13G C16G C14G     25.091    116.31
C13G C16G N4G      46.041    123.34
C14G C16G N4G      43.683    120.34
C15G N3G  C17G     42.249    126.21
C15G N3G  H21G     31.651    116.92
C17G N3G  H21G     29.063    116.64
C16G N4G  C23G     42.238    126.21
C16G N4G  H22G     31.649    116.92
C23G N4G  H22G     29.060    116.64
N3G  C17G C18G     41.961    113.15
N3G  C17G H23G     16.587    106.48
N3G  C17G H24G     17.645    108.90
C18G C17G H23G     15.964    110.12
C18G C17G H24G     16.073    110.64
H23G C17G H24G      6.055    107.31
C17G C18G C19G     36.334    112.16
C17G C18G H25G     13.828    109.33
C17G C18G H26G     13.635    108.85
C19G C18G H25G     13.474    109.66
C19G C18G H26G     13.300    109.76
H25G C18G H26G      5.256    106.93
C18G C19G C20G     37.148    113.16
C18G C19G H27G     13.964    109.33
C18G C19G H28G     13.969    109.34
C20G C19G H27G     13.948    109.23
C20G C19G H28G     13.947    109.24
H27G C19G H28G      5.263    106.32
C19G C20G C21G     37.363    113.55
C19G C20G H29G     14.055    109.17
C19G C20G H30G     14.074    109.16
C21G C20G H29G     14.015    109.20
C21G C20G H30G     14.009    109.23
H29G C20G H30G      5.241    106.27
C20G C21G C22G     37.349    113.52
C20G C21G H31G     14.023    109.21
C20G C21G H32G     14.029    109.20
C22G C21G H31G     14.018    109.21
C22G C21G H32G     14.016    109.20
H31G C21G H32G      5.242    106.24
C21G C22G C29G     37.252    113.63
C21G C22G H33G     14.032    109.19
C21G C22G H34G     14.033    109.19
C29G C22G H33G     14.031    109.17
C29G C22G H34G     14.028    109.17
H33G C22G H34G      5.232    106.23
N4G  C23G C24G     41.955    113.15
N4G  C23G H35G     17.645    108.90
N4G  C23G H36G     16.586    106.48
C24G C23G H35G     16.072    110.64
C24G C23G H36G     15.964    110.12
H35G C23G H36G      6.055    107.31
C23G C24G C25G     36.359    112.16
C23G C24G H37G     13.636    108.85
C23G C24G H38G     13.829    109.33
C25G C24G H37G     13.304    109.76
C25G C24G H38G     13.477    109.66
H37G C24G H38G      5.257    106.93
C24G C25G C26G     37.158    113.16
C24G C25G H39G     13.970    109.34
C24G C25G H40G     13.966    109.33
C26G C25G H39G     13.948    109.24
C26G C25G H40G     13.948    109.23
H39G C25G H40G      5.263    106.32
C25G C26G C27G     37.363    113.55
C25G C26G H41G     14.074    109.16
C25G C26G H42G     14.055    109.17
C27G C26G H41G     14.009    109.23
C27G C26G H42G     14.015    109.20
H41G C26G H42G      5.241    106.27
C26G C27G C28G     37.351    113.52
C26G C27G H43G     14.029    109.20
C26G C27G H44G     14.023    109.21
C28G C27G H43G     14.016    109.20
C28G C27G H44G     14.018    109.21
H43G C27G H44G      5.242    106.24
C27G C28G C32G     37.253    113.63
C27G C28G H45G     14.033    109.19
C27G C28G H46G     14.032    109.19
C32G C28G H45G     14.028    109.17
C32G C28G H46G     14.031    109.17
H45G C28G H46G      5.232    106.23
C22G C29G C30G     37.327    113.63
C22G C29G H47G     14.007    109.25
C22G C29G H48G     13.999    109.25
C30G C29G H47G     14.048    109.12
C30G C29G H48G     14.056    109.12
H47G C29G H48G      5.234    106.22
C29G C30G C31G     37.674    113.26
C29G C30G H49G     14.037    109.18
C29G C30G H50G     14.031    109.18
C31G C30G H49G     14.004    109.37
C31G C30G H50G     14.005    109.38
H49G C30G H50G      5.271    106.24
C30G C31G H51G     29.748    111.12
C30G C31G H52G     29.744    111.12
C30G C31G H59G     29.211    111.43
H51G C31G H52G     15.032    107.58
H51G C31G H59G     15.041    107.71
H52G C31G H59G     15.041    107.71
C28G C32G C33G     37.328    113.63
C28G C32G H53G     13.999    109.25
C28G C32G H54G     14.007    109.25
C33G C32G H53G     14.056    109.12
C33G C32G H54G     14.048    109.12
H53G C32G H54G      5.234    106.22
C32G C33G C34G     37.674    113.26
C32G C33G H55G     14.031    109.18
C32G C33G H56G     14.036    109.18
C34G C33G H55G     14.005    109.38
C34G C33G H56G     14.004    109.37
H55G C33G H56G      5.271    106.24
C33G C34G H57G     29.743    111.12
C33G C34G H58G     29.748    111.12
C33G C34G H60G     29.211    111.43
H57G C34G H58G     15.032    107.58
H57G C34G H60G     15.041    107.71
H58G C34G H60G     15.041    107.71


DIHEDRALS
!
!V(dihedral) = Kchi(1 + cos(n(chi) - delta))
!
!Kchi: kcal/mole
!n: multiplicity
!delta: degrees
!
!atom types             Kchi     n    delta
!

N1G  C1G  C2G  C3G      0.5271   3      0.00
N1G  C1G  C2G  H3G      0.5273   3      0.00
N1G  C1G  C2G  H4G      0.5258   3      0.00
H1G  C1G  C2G  C3G      0.4954   3      0.00
H1G  C1G  C2G  H3G      0.5355   3      0.00
H1G  C1G  C2G  H4G      0.5029   3      0.00
H2G  C1G  C2G  C3G      0.4983   3      0.00
H2G  C1G  C2G  H3G      0.5022   3      0.00
H2G  C1G  C2G  H4G      0.5357   3      0.00
C2G  C1G  N1G  C7G      0.0833   6      0.00
C2G  C1G  N1G  C8G      0.0829   6      0.00
H1G  C1G  N1G  C7G      0.1004   6      0.00
H1G  C1G  N1G  C8G      0.0965   6      0.00
H2G  C1G  N1G  C7G      0.0975   6    215.50
H2G  C1G  N1G  C8G      0.1001   6      0.00
C1G  C2G  C3G  C4G      0.4423   3      0.00
C1G  C2G  C3G  H5G      0.4651   3      0.00
C1G  C2G  C3G  H6G      0.4631   3      0.00
H3G  C2G  C3G  C4G      0.4591   3      0.00
H3G  C2G  C3G  H5G      0.4770   3      0.00
H3G  C2G  C3G  H6G      0.5022   3      0.00
H4G  C2G  C3G  C4G      0.4569   3      0.00
H4G  C2G  C3G  H5G      0.5029   3      0.00
H4G  C2G  C3G  H6G      0.4789   3      0.00
C2G  C3G  C4G  C5G      0.4571   3      0.00
C2G  C3G  C4G  H7G      0.4638   3      0.00
C2G  C3G  C4G  H8G      0.4611   3      0.00
H5G  C3G  C4G  C5G      0.4638   3      0.00
H5G  C3G  C4G  H7G      0.4750   3      0.00
H5G  C3G  C4G  H8G      0.4998   3      0.00
H6G  C3G  C4G  C5G      0.4612   3      0.00
H6G  C3G  C4G  H7G      0.4998   3      0.00
H6G  C3G  C4G  H8G      0.4756   3      0.00
C3G  C4G  C5G  C6G      0.4423   3      0.00
C3G  C4G  C5G  H9G      0.4590   3      0.00
C3G  C4G  C5G  H10G     0.4569   3      0.00
H7G  C4G  C5G  C6G      0.4651   3      0.00
H7G  C4G  C5G  H9G      0.4771   3      0.00
H7G  C4G  C5G  H10G     0.5030   3      0.00
H8G  C4G  C5G  C6G      0.4630   3      0.00
H8G  C4G  C5G  H9G      0.5021   3      0.00
H8G  C4G  C5G  H10G     0.4789   3      0.00
C4G  C5G  C6G  N2G      0.5269   3      0.00
C4G  C5G  C6G  H11G     0.4956   3      0.00
C4G  C5G  C6G  H12G     0.4981   3      0.00
H9G  C5G  C6G  N2G      0.5272   3      0.00
H9G  C5G  C6G  H11G     0.5355   3      0.00
H9G  C5G  C6G  H12G     0.5022   3      0.00
H10G C5G  C6G  N2G      0.5258   3      0.00
H10G C5G  C6G  H11G     0.5029   3      0.00
H10G C5G  C6G  H12G     0.5356   3      0.00
C5G  C6G  N2G  C9G      0.0830   6      0.00
C5G  C6G  N2G  C10G     0.0833   6      0.00
H11G C6G  N2G  C9G      0.0965   6      0.00
H11G C6G  N2G  C10G     0.1004   6      0.00
H12G C6G  N2G  C9G      0.1002   6      0.00
H12G C6G  N2G  C10G     0.0976   6    144.47
C1G  N1G  C7G  C11G     0.4698   2    180.00
C1G  N1G  C7G  H13G     0.4355   2    180.00
C8G  N1G  C7G  C11G     0.5095   2    180.00
C8G  N1G  C7G  H13G     0.4586   2    180.00
C1G  N1G  C8G  C12G     0.4748   2    180.00
C1G  N1G  C8G  H14G     0.4435   2    180.00
C7G  N1G  C8G  C12G     0.5112   2    180.00
C7G  N1G  C8G  H14G     0.4673   2    180.00
C6G  N2G  C9G  C13G     0.4751   2    180.00
C6G  N2G  C9G  H15G     0.4436   2    180.00
C10G N2G  C9G  C13G     0.5113   2    180.00
C10G N2G  C9G  H15G     0.4673   2    180.00
C6G  N2G  C10G C14G     0.4699   2    180.00
C6G  N2G  C10G H16G     0.4355   2    180.00
C9G  N2G  C10G C14G     0.5095   2    180.00
C9G  N2G  C10G H16G     0.4586   2    180.00
N1G  C7G  C11G C15G     0.5974   2    180.00
N1G  C7G  C11G H17G     0.6344   2    180.00
H13G C7G  C11G C15G     0.6039   2    180.00
H13G C7G  C11G H17G     0.6511   2    180.00
N1G  C8G  C12G C15G     0.6052   2    180.00
N1G  C8G  C12G H18G     0.6252   2    180.00
H14G C8G  C12G C15G     0.6018   2    180.00
H14G C8G  C12G H18G     0.6486   2    180.00
N2G  C9G  C13G C16G     0.6050   2    180.00
N2G  C9G  C13G H19G     0.6252   2    180.00
H15G C9G  C13G C16G     0.6017   2    180.00
H15G C9G  C13G H19G     0.6486   2    180.00
N2G  C10G C14G C16G     0.5975   2    180.00
N2G  C10G C14G H20G     0.6344   2    180.00
H16G C10G C14G C16G     0.6039   2    180.00
H16G C10G C14G H20G     0.6511   2    180.00
C7G  C11G C15G C12G     0.4340   2    180.00
C7G  C11G C15G N3G      0.5063   2    180.00
H17G C11G C15G C12G     0.4624   2    180.00
H17G C11G C15G N3G      0.5750   2    180.00
C8G  C12G C15G C11G     0.4388   2    180.00
C8G  C12G C15G N3G      0.5365   2    180.00
H18G C12G C15G C11G     0.4739   2    180.00
H18G C12G C15G N3G      0.5651   2    180.00
C9G  C13G C16G C14G     0.4386   2    180.00
C9G  C13G C16G N4G      0.5363   2    180.00
H19G C13G C16G C14G     0.4740   2    180.00
H19G C13G C16G N4G      0.5653   2    180.00
C10G C14G C16G C13G     0.4342   2    180.00
C10G C14G C16G N4G      0.5066   2    180.00
H20G C14G C16G C13G     0.4625   2    180.00
H20G C14G C16G N4G      0.5749   2    180.00
C11G C15G N3G  C17G     0.5342   2    180.00
C11G C15G N3G  H21G     0.5150   2    180.00
C12G C15G N3G  C17G     0.4635   2    180.00
C12G C15G N3G  H21G     0.5935   2    180.00
C13G C16G N4G  C23G     0.4638   2    180.00
C13G C16G N4G  H22G     0.5936   2    180.00
C14G C16G N4G  C23G     0.5347   2    180.00
C14G C16G N4G  H22G     0.5153   2    180.00
C15G N3G  C17G C18G     0.0901   6    264.43
C15G N3G  C17G H23G     0.1055   6     25.53
C15G N3G  C17G H24G     0.0961   6    140.95
H21G N3G  C17G C18G     0.0828   6      0.00
H21G N3G  C17G H23G     0.0978   6      0.00
H21G N3G  C17G H24G     0.0976   6      0.00
C16G N4G  C23G C24G     0.0901   6     95.57
C16G N4G  C23G H35G     0.0961   6    219.05
C16G N4G  C23G H36G     0.1054   6    334.47
H22G N4G  C23G C24G     0.0828   6      0.00
H22G N4G  C23G H35G     0.0976   6      0.00
H22G N4G  C23G H36G     0.0978   6      0.00
N3G  C17G C18G C19G     0.4832   3      0.00
N3G  C17G C18G H25G     0.4998   3      0.00
N3G  C17G C18G H26G     0.5006   3      0.00
H23G C17G C18G C19G     0.4797   3      0.00
H23G C17G C18G H25G     0.4851   3      0.00
H23G C17G C18G H26G     0.5235   3      0.00
H24G C17G C18G C19G     0.4803   3      0.00
H24G C17G C18G H25G     0.5241   3      0.00
H24G C17G C18G H26G     0.4887   3      0.00
C17G C18G C19G C20G     0.4324   3      0.00
C17G C18G C19G H27G     0.4550   3      0.00
C17G C18G C19G H28G     0.4545   3      0.00
H25G C18G C19G C20G     0.4510   3      0.00
H25G C18G C19G H27G     0.4678   3      0.00
H25G C18G C19G H28G     0.4973   3      0.00
H26G C18G C19G C20G     0.4498   3      0.00
H26G C18G C19G H27G     0.4965   3      0.00
H26G C18G C19G H28G     0.4667   3      0.00
C18G C19G C20G C21G     0.4337   3      0.00
C18G C19G C20G H29G     0.4514   3      0.00
C18G C19G C20G H30G     0.4512   3      0.00
H27G C19G C20G C21G     0.4502   3      0.00
H27G C19G C20G H29G     0.4661   3      0.00
H27G C19G C20G H30G     0.4947   3      0.00
H28G C19G C20G C21G     0.4500   3      0.00
H28G C19G C20G H29G     0.4948   3      0.00
H28G C19G C20G H30G     0.4656   3      0.00
C19G C20G C21G C22G     0.4328   3      0.00
C19G C20G C21G H31G     0.4495   3      0.00
C19G C20G C21G H32G     0.4497   3      0.00
H29G C20G C21G C22G     0.4494   3      0.00
H29G C20G C21G H31G     0.4645   3      0.00
H29G C20G C21G H32G     0.4942   3      0.00
H30G C20G C21G C22G     0.4495   3      0.00
H30G C20G C21G H31G     0.4941   3      0.00
H30G C20G C21G H32G     0.4645   3      0.00
C20G C21G C22G C29G     0.4326   3      0.00
C20G C21G C22G H33G     0.4494   3      0.00
C20G C21G C22G H34G     0.4496   3      0.00
H31G C21G C22G C29G     0.4487   3      0.00
H31G C21G C22G H33G     0.4641   3      0.00
H31G C21G C22G H34G     0.4936   3      0.00
H32G C21G C22G C29G     0.4487   3      0.00
H32G C21G C22G H33G     0.4936   3      0.00
H32G C21G C22G H34G     0.4639   3      0.00
C21G C22G C29G C30G     0.4314   3      0.00
C21G C22G C29G H47G     0.4484   3      0.00
C21G C22G C29G H48G     0.4485   3      0.00
H33G C22G C29G C30G     0.4483   3      0.00
H33G C22G C29G H47G     0.4934   3      0.00
H33G C22G C29G H48G     0.4634   3      0.00
H34G C22G C29G C30G     0.4481   3      0.00
H34G C22G C29G H47G     0.4634   3      0.00
H34G C22G C29G H48G     0.4934   3      0.00
N4G  C23G C24G C25G     0.4832   3      0.00
N4G  C23G C24G H37G     0.5006   3      0.00
N4G  C23G C24G H38G     0.4998   3      0.00
H35G C23G C24G C25G     0.4803   3      0.00
H35G C23G C24G H37G     0.4887   3      0.00
H35G C23G C24G H38G     0.5241   3      0.00
H36G C23G C24G C25G     0.4797   3      0.00
H36G C23G C24G H37G     0.5235   3      0.00
H36G C23G C24G H38G     0.4851   3      0.00
C23G C24G C25G C26G     0.4324   3      0.00
C23G C24G C25G H39G     0.4545   3      0.00
C23G C24G C25G H40G     0.4549   3      0.00
H37G C24G C25G C26G     0.4499   3      0.00
H37G C24G C25G H39G     0.4668   3      0.00
H37G C24G C25G H40G     0.4965   3      0.00
H38G C24G C25G C26G     0.4510   3      0.00
H38G C24G C25G H39G     0.4973   3      0.00
H38G C24G C25G H40G     0.4678   3      0.00
C24G C25G C26G C27G     0.4336   3      0.00
C24G C25G C26G H41G     0.4512   3      0.00
C24G C25G C26G H42G     0.4513   3      0.00
H39G C25G C26G C27G     0.4500   3      0.00
H39G C25G C26G H41G     0.4655   3      0.00
H39G C25G C26G H42G     0.4948   3      0.00
H40G C25G C26G C27G     0.4501   3      0.00
H40G C25G C26G H41G     0.4947   3      0.00
H40G C25G C26G H42G     0.4661   3      0.00
C25G C26G C27G C28G     0.4328   3      0.00
C25G C26G C27G H43G     0.4497   3      0.00
C25G C26G C27G H44G     0.4494   3      0.00
H41G C26G C27G C28G     0.4495   3      0.00
H41G C26G C27G H43G     0.4645   3      0.00
H41G C26G C27G H44G     0.4941   3      0.00
H42G C26G C27G C28G     0.4494   3      0.00
H42G C26G C27G H43G     0.4942   3      0.00
H42G C26G C27G H44G     0.4644   3      0.00
C26G C27G C28G C32G     0.4327   3      0.00
C26G C27G C28G H45G     0.4496   3      0.00
C26G C27G C28G H46G     0.4495   3      0.00
H43G C27G C28G C32G     0.4487   3      0.00
H43G C27G C28G H45G     0.4639   3      0.00
H43G C27G C28G H46G     0.4936   3      0.00
H44G C27G C28G C32G     0.4487   3      0.00
H44G C27G C28G H45G     0.4936   3      0.00
H44G C27G C28G H46G     0.4641   3      0.00
C27G C28G C32G C33G     0.4314   3      0.00
C27G C28G C32G H53G     0.4485   3      0.00
C27G C28G C32G H54G     0.4484   3      0.00
H45G C28G C32G C33G     0.4481   3      0.00
H45G C28G C32G H53G     0.4934   3      0.00
H45G C28G C32G H54G     0.4634   3      0.00
H46G C28G C32G C33G     0.4483   3      0.00
H46G C28G C32G H53G     0.4634   3      0.00
H46G C28G C32G H54G     0.4934   3      0.00
C22G C29G C30G C31G     0.4341   3      0.00
C22G C29G C30G H49G     0.4495   3      0.00
C22G C29G C30G H50G     0.4494   3      0.00
H47G C29G C30G C31G     0.4508   3      0.00
H47G C29G C30G H49G     0.4943   3      0.00
H47G C29G C30G H50G     0.4637   3      0.00
H48G C29G C30G C31G     0.4509   3      0.00
H48G C29G C30G H49G     0.4639   3      0.00
H48G C29G C30G H50G     0.4943   3      0.00
C29G C30G C31G H51G     0.4461   3      0.00
C29G C30G C31G H52G     0.4462   3      0.00
C29G C30G C31G H59G     0.4542   3      0.00
H49G C30G C31G H51G     0.4630   3      0.00
H49G C30G C31G H52G     0.4892   3      0.00
H49G C30G C31G H59G     0.4680   3      0.00
H50G C30G C31G H51G     0.4891   3      0.00
H50G C30G C31G H52G     0.4630   3      0.00
H50G C30G C31G H59G     0.4679   3      0.00
C28G C32G C33G C34G     0.4341   3      0.00
C28G C32G C33G H55G     0.4494   3      0.00
C28G C32G C33G H56G     0.4495   3      0.00
H53G C32G C33G C34G     0.4509   3      0.00
H53G C32G C33G H55G     0.4943   3      0.00
H53G C32G C33G H56G     0.4639   3      0.00
H54G C32G C33G C34G     0.4508   3      0.00
H54G C32G C33G H55G     0.4637   3      0.00
H54G C32G C33G H56G     0.4943   3      0.00
C32G C33G C34G H57G     0.4462   3      0.00
C32G C33G C34G H58G     0.4461   3      0.00
C32G C33G C34G H60G     0.4542   3      0.00
H55G C33G C34G H57G     0.4630   3      0.00
H55G C33G C34G H58G     0.4891   3      0.00
H55G C33G C34G H60G     0.4679   3      0.00
H56G C33G C34G H57G     0.4892   3      0.00
H56G C33G C34G H58G     0.4630   3      0.00
H56G C33G C34G H60G     0.4680   3      0.00

IMPROPER
!
!V(improper) = Kpsi(psi - psi0)**2
!
!Kpsi: kcal/mole/rad**2
!psi0: degrees
!note that the second column of numbers (0) is ignored
!
!atom types             Kpsi        0  psi0
!


NONBONDED nbxmod  5 atom cdiel shift vatom vdistance vswitch -
cutnb 14.0 ctofnb 12.0 ctonnb 10.0 eps 1.0 e14fac 1.0 wmin 1.5
                !adm jr., 5/08/91, suggested cutoff scheme
!
!V(Lennard-Jones) = Eps(i,j)*[(Rmin(i,j)/r(i,j))**12 - 2(Rmin(i,j)/r(i,j))**6]
!
!epsilon [kcal/mole]: Eps(i,j) = sqrt(eps(i) * eps(j))
!Rmin/2  [A]:         Rmin(i,j) = Rmin/2(i) + Rmin/2(j)
!
!atom  ignored   epsilon     Rmin/2  ignored   eps,1-4     Rmin/2,1-4
!

C1G      0.0     -0.1050     1.9255    ! 
C2G      0.0     -0.1050     1.9255    ! 
C3G      0.0     -0.1050     1.9255    ! 
C4G      0.0     -0.1050     1.9255    ! 
C5G      0.0     -0.1050     1.9255    ! 
C6G      0.0     -0.1050     1.9255    ! 
N1G      0.0     -0.0690     1.8300    ! 
N2G      0.0     -0.0690     1.8300    ! 
C7G      0.0     -0.1050     1.9255    ! 
C8G      0.0     -0.1050     1.9255    ! 
C9G      0.0     -0.1050     1.9255    ! 
C10G     0.0     -0.1050     1.9255    ! 
C11G     0.0     -0.1050     1.9255    ! 
C12G     0.0     -0.1050     1.9255    ! 
C13G     0.0     -0.1050     1.9255    ! 
C14G     0.0     -0.1050     1.9255    ! 
C15G     0.0     -0.1050     1.9255    ! 
C16G     0.0     -0.1050     1.9255    ! 
N3G      0.0     -0.0690     1.8300    ! 
N4G      0.0     -0.0690     1.8300    ! 
C17G     0.0     -0.1050     1.9255    ! 
C18G     0.0     -0.1050     1.9255    ! 
C19G     0.0     -0.1050     1.9255    ! 
C20G     0.0     -0.1050     1.9255    ! 
C21G     0.0     -0.1050     1.9255    ! 
C22G     0.0     -0.1050     1.9255    ! 
C23G     0.0     -0.1050     1.9255    ! 
C24G     0.0     -0.1050     1.9255    ! 
C25G     0.0     -0.1050     1.9255    ! 
C26G     0.0     -0.1050     1.9255    ! 
C27G     0.0     -0.1050     1.9255    ! 
C28G     0.0     -0.1050     1.9255    ! 
C29G     0.0     -0.1050     1.9255    ! 
C30G     0.0     -0.1050     1.9255    ! 
C31G     0.0     -0.1050     1.9255    ! 
C32G     0.0     -0.1050     1.9255    ! 
C33G     0.0     -0.1050     1.9255    ! 
C34G     0.0     -0.1050     1.9255    ! 
H1G      0.0     -0.0440     1.4430    ! 
H2G      0.0     -0.0440     1.4430    ! 
H3G      0.0     -0.0440     1.4430    ! 
H4G      0.0     -0.0440     1.4430    ! 
H5G      0.0     -0.0440     1.4430    ! 
H6G      0.0     -0.0440     1.4430    ! 
H7G      0.0     -0.0440     1.4430    ! 
H8G      0.0     -0.0440     1.4430    ! 
H9G      0.0     -0.0440     1.4430    ! 
H10G     0.0     -0.0440     1.4430    ! 
H11G     0.0     -0.0440     1.4430    ! 
H12G     0.0     -0.0440     1.4430    ! 
H13G     0.0     -0.0440     1.4430    ! 
H14G     0.0     -0.0440     1.4430    ! 
H15G     0.0     -0.0440     1.4430    ! 
H16G     0.0     -0.0440     1.4430    ! 
H17G     0.0     -0.0440     1.4430    ! 
H18G     0.0     -0.0440     1.4430    ! 
H19G     0.0     -0.0440     1.4430    ! 
H20G     0.0     -0.0440     1.4430    ! 
H21G     0.0     -0.0440     1.4430    ! 
H22G     0.0     -0.0440     1.4430    ! 
H23G     0.0     -0.0440     1.4430    ! 
H24G     0.0     -0.0440     1.4430    ! 
H25G     0.0     -0.0440     1.4430    ! 
H26G     0.0     -0.0440     1.4430    ! 
H27G     0.0     -0.0440     1.4430    ! 
H28G     0.0     -0.0440     1.4430    ! 
H29G     0.0     -0.0440     1.4430    ! 
H30G     0.0     -0.0440     1.4430    ! 
H31G     0.0     -0.0440     1.4430    ! 
H32G     0.0     -0.0440     1.4430    ! 
H33G     0.0     -0.0440     1.4430    ! 
H34G     0.0     -0.0440     1.4430    ! 
H35G     0.0     -0.0440     1.4430    ! 
H36G     0.0     -0.0440     1.4430    ! 
H37G     0.0     -0.0440     1.4430    ! 
H38G     0.0     -0.0440     1.4430    ! 
H39G     0.0     -0.0440     1.4430    ! 
H40G     0.0     -0.0440     1.4430    ! 
H41G     0.0     -0.0440     1.4430    ! 
H42G     0.0     -0.0440     1.4430    ! 
H43G     0.0     -0.0440     1.4430    ! 
H44G     0.0     -0.0440     1.4430    ! 
H45G     0.0     -0.0440     1.4430    ! 
H46G     0.0     -0.0440     1.4430    ! 
H47G     0.0     -0.0440     1.4430    ! 
H48G     0.0     -0.0440     1.4430    ! 
H49G     0.0     -0.0440     1.4430    ! 
H50G     0.0     -0.0440     1.4430    ! 
H51G     0.0     -0.0440     1.4430    ! 
H52G     0.0     -0.0440     1.4430    ! 
H53G     0.0     -0.0440     1.4430    ! 
H54G     0.0     -0.0440     1.4430    ! 
H55G     0.0     -0.0440     1.4430    ! 
H56G     0.0     -0.0440     1.4430    ! 
H57G     0.0     -0.0440     1.4430    ! 
H58G     0.0     -0.0440     1.4430    ! 
H59G     0.0     -0.0440     1.4430    ! 
H60G     0.0     -0.0440     1.4430    ! 
END
