# Supplementary material for: A Systematic Approach: Molecular Dynamics Study and Parametrisation of Gemini Type Cationic Surfactants
Source: Int J Mol Sci. 2021 Oct 10;22(20):10939. doi: 10.3390/ijms222010939 (PMC8536075; doi:10.3390/ijms222010939)
Supplement: Supplementary file 1 [file ijms-22-10939-s001.zip › Force_fields/Alk_6_09/Alk_6_09.pdb]

REMARK original generated coordinate pdb file
ATOM      1  C1G A6E X   1       3.568  10.002  -0.444  1.00  0.00      GEM  C
ATOM      2  C2G A6E X   1       2.862   8.761   0.111  1.00  0.00      GEM  C
ATOM      3  C3G A6E X   1       3.854   7.621   0.380  1.00  0.00      GEM  C
ATOM      4  C4G A6E X   1       3.175   6.361   0.936  1.00  0.00      GEM  C
ATOM      5  C5G A6E X   1       4.167   5.221   1.205  1.00  0.00      GEM  C
ATOM      6  C6G A6E X   1       3.461   3.980   1.761  1.00  0.00      GEM  C
ATOM      7  N1G A6E X   1       2.616  11.108  -0.713  1.00  0.00      GEM  N
ATOM      8  N2G A6E X   1       4.412   2.873   2.030  1.00  0.00      GEM  N
ATOM      9  C7G A6E X   1       1.964  11.179  -1.909  1.00  0.00      GEM  C
ATOM     10  C8G A6E X   1       2.339  12.031   0.248  1.00  0.00      GEM  C
ATOM     11  C9G A6E X   1       4.689   1.950   1.070  1.00  0.00      GEM  C
ATOM     12 C10G A6E X   1       5.065   2.803   3.226  1.00  0.00      GEM  C
ATOM     13 C11G A6E X   1       1.043  12.156  -2.172  1.00  0.00      GEM  C
ATOM     14 C12G A6E X   1       1.429  13.040   0.054  1.00  0.00      GEM  C
ATOM     15 C13G A6E X   1       5.599   0.941   1.264  1.00  0.00      GEM  C
ATOM     16 C14G A6E X   1       5.986   1.826   3.489  1.00  0.00      GEM  C
ATOM     17 C15G A6E X   1       0.729  13.140  -1.185  1.00  0.00      GEM  C
ATOM     18 C16G A6E X   1       6.300   0.842   2.502  1.00  0.00      GEM  C
ATOM     19  N3G A6E X   1      -0.185  14.088  -1.440  1.00  0.00      GEM  N
ATOM     20  N4G A6E X   1       7.214  -0.106   2.758  1.00  0.00      GEM  N
ATOM     21 C17G A6E X   1      -0.565  15.186  -0.548  1.00  0.00      GEM  C
ATOM     22 C18G A6E X   1       0.367  16.403  -0.659  1.00  0.00      GEM  C
ATOM     23 C19G A6E X   1      -0.061  17.547   0.271  1.00  0.00      GEM  C
ATOM     24 C20G A6E X   1       0.845  18.782   0.167  1.00  0.00      GEM  C
ATOM     25 C21G A6E X   1       0.428  19.929   1.099  1.00  0.00      GEM  C
ATOM     26 C22G A6E X   1       1.335  21.163   0.994  1.00  0.00      GEM  C
ATOM     27 C23G A6E X   1       7.593  -1.205   1.866  1.00  0.00      GEM  C
ATOM     28 C24G A6E X   1       6.661  -2.422   1.978  1.00  0.00      GEM  C
ATOM     29 C25G A6E X   1       7.089  -3.565   1.048  1.00  0.00      GEM  C
ATOM     30 C26G A6E X   1       6.183  -4.800   1.153  1.00  0.00      GEM  C
ATOM     31 C27G A6E X   1       6.599  -5.948   0.222  1.00  0.00      GEM  C
ATOM     32 C28G A6E X   1       5.693  -7.182   0.328  1.00  0.00      GEM  C
ATOM     33 C29G A6E X   1       0.921  22.312   1.925  1.00  0.00      GEM  C
ATOM     34 C30G A6E X   1       1.828  23.546   1.820  1.00  0.00      GEM  C
ATOM     35 C31G A6E X   1       1.407  24.688   2.754  1.00  0.00      GEM  C
ATOM     36 C32G A6E X   1       6.106  -8.331  -0.603  1.00  0.00      GEM  C
ATOM     37 C33G A6E X   1       5.200  -9.565  -0.497  1.00  0.00      GEM  C
ATOM     38 C34G A6E X   1       5.620 -10.708  -1.431  1.00  0.00      GEM  C
ATOM     39  H1G A6E X   1       4.316  10.387   0.269  1.00  0.00      GEM  H
ATOM     40  H2G A6E X   1       4.078   9.777  -1.396  1.00  0.00      GEM  H
ATOM     41  H3G A6E X   1       2.339   9.029   1.044  1.00  0.00      GEM  H
ATOM     42  H4G A6E X   1       2.096   8.427  -0.608  1.00  0.00      GEM  H
ATOM     43  H5G A6E X   1       4.381   7.368  -0.552  1.00  0.00      GEM  H
ATOM     44  H6G A6E X   1       4.621   7.963   1.090  1.00  0.00      GEM  H
ATOM     45  H7G A6E X   1       2.647   6.614   1.868  1.00  0.00      GEM  H
ATOM     46  H8G A6E X   1       2.407   6.018   0.226  1.00  0.00      GEM  H
ATOM     47  H9G A6E X   1       4.690   4.953   0.273  1.00  0.00      GEM  H
ATOM     48 H10G A6E X   1       4.932   5.555   1.924  1.00  0.00      GEM  H
ATOM     49 H11G A6E X   1       2.713   3.595   1.048  1.00  0.00      GEM  H
ATOM     50 H12G A6E X   1       2.951   4.205   2.712  1.00  0.00      GEM  H
ATOM     51 H13G A6E X   1       2.226  10.416  -2.640  1.00  0.00      GEM  H
ATOM     52 H14G A6E X   1       2.892  11.925   1.181  1.00  0.00      GEM  H
ATOM     53 H15G A6E X   1       4.136   2.056   0.137  1.00  0.00      GEM  H
ATOM     54 H16G A6E X   1       4.802   3.567   3.957  1.00  0.00      GEM  H
ATOM     55 H17G A6E X   1       0.550  12.179  -3.144  1.00  0.00      GEM  H
ATOM     56 H18G A6E X   1       1.267  13.754   0.857  1.00  0.00      GEM  H
ATOM     57 H19G A6E X   1       5.762   0.226   0.461  1.00  0.00      GEM  H
ATOM     58 H20G A6E X   1       6.478   1.803   4.461  1.00  0.00      GEM  H
ATOM     59 H21G A6E X   1      -0.603  14.093  -2.386  1.00  0.00      GEM  H
ATOM     60 H22G A6E X   1       7.631  -0.110   3.704  1.00  0.00      GEM  H
ATOM     61 H23G A6E X   1      -1.594  15.470  -0.823  1.00  0.00      GEM  H
ATOM     62 H24G A6E X   1      -0.593  14.811   0.490  1.00  0.00      GEM  H
ATOM     63 H25G A6E X   1       1.398  16.097  -0.419  1.00  0.00      GEM  H
ATOM     64 H26G A6E X   1       0.371  16.755  -1.703  1.00  0.00      GEM  H
ATOM     65 H27G A6E X   1      -1.098  17.837   0.039  1.00  0.00      GEM  H
ATOM     66 H28G A6E X   1      -0.066  17.187   1.312  1.00  0.00      GEM  H
ATOM     67 H29G A6E X   1       1.882  18.489   0.393  1.00  0.00      GEM  H
ATOM     68 H30G A6E X   1       0.846  19.142  -0.874  1.00  0.00      GEM  H
ATOM     69 H31G A6E X   1      -0.609  20.221   0.873  1.00  0.00      GEM  H
ATOM     70 H32G A6E X   1       0.427  19.568   2.139  1.00  0.00      GEM  H
ATOM     71 H33G A6E X   1       2.373  20.871   1.219  1.00  0.00      GEM  H
ATOM     72 H34G A6E X   1       1.336  21.524  -0.047  1.00  0.00      GEM  H
ATOM     73 H35G A6E X   1       7.621  -0.830   0.829  1.00  0.00      GEM  H
ATOM     74 H36G A6E X   1       8.623  -1.489   2.141  1.00  0.00      GEM  H
ATOM     75 H37G A6E X   1       6.657  -2.773   3.023  1.00  0.00      GEM  H
ATOM     76 H38G A6E X   1       5.630  -2.115   1.738  1.00  0.00      GEM  H
ATOM     77 H39G A6E X   1       7.094  -3.206   0.007  1.00  0.00      GEM  H
ATOM     78 H40G A6E X   1       8.126  -3.855   1.280  1.00  0.00      GEM  H
ATOM     79 H41G A6E X   1       6.182  -5.160   2.194  1.00  0.00      GEM  H
ATOM     80 H42G A6E X   1       5.146  -4.508   0.927  1.00  0.00      GEM  H
ATOM     81 H43G A6E X   1       6.601  -5.587  -0.819  1.00  0.00      GEM  H
ATOM     82 H44G A6E X   1       7.637  -6.240   0.448  1.00  0.00      GEM  H
ATOM     83 H45G A6E X   1       5.691  -7.543   1.368  1.00  0.00      GEM  H
ATOM     84 H46G A6E X   1       4.655  -6.890   0.102  1.00  0.00      GEM  H
ATOM     85 H47G A6E X   1       0.920  21.952   2.966  1.00  0.00      GEM  H
ATOM     86 H48G A6E X   1      -0.116  22.605   1.700  1.00  0.00      GEM  H
ATOM     87 H49G A6E X   1       2.865  23.254   2.045  1.00  0.00      GEM  H
ATOM     88 H50G A6E X   1       1.828  23.907   0.780  1.00  0.00      GEM  H
ATOM     89 H51G A6E X   1       0.386  25.025   2.531  1.00  0.00      GEM  H
ATOM     90 H52G A6E X   1       1.429  24.368   3.804  1.00  0.00      GEM  H
ATOM     91 H53G A6E X   1       7.144  -8.625  -0.378  1.00  0.00      GEM  H
ATOM     92 H54G A6E X   1       6.107  -7.972  -1.645  1.00  0.00      GEM  H
ATOM     93 H55G A6E X   1       5.199  -9.925   0.543  1.00  0.00      GEM  H
ATOM     94 H56G A6E X   1       4.163  -9.273  -0.722  1.00  0.00      GEM  H
ATOM     95 H57G A6E X   1       5.598 -10.388  -2.482  1.00  0.00      GEM  H
ATOM     96 H58G A6E X   1       6.641 -11.045  -1.208  1.00  0.00      GEM  H
ATOM     97 H59G A6E X   1       2.074  25.554   2.654  1.00  0.00      GEM  H
ATOM     98 H60G A6E X   1       4.953 -11.573  -1.331  1.00  0.00      GEM  H
END
