# Supplementary material for: A Systematic Approach: Molecular Dynamics Study and Parametrisation of Gemini Type Cationic Surfactants
Source: Int J Mol Sci. 2021 Oct 10;22(20):10939. doi: 10.3390/ijms222010939 (PMC8536075; doi:10.3390/ijms222010939)
Supplement: Supplementary file 1 [file ijms-22-10939-s001.zip › Force_fields/Alk_6_09/Alk_6_09.psf]

PSF

       4 !NTITLE
 REMARKS original generated structure x-plor psf file
 REMARKS topology D:/Dokumenty/do_VMD/FF/Batch5_OK/Alk_6_09.top 
 REMARKS topology D:/Dokumenty/do_VMD/top_all36_lipid.rtf 
 REMARKS segment GEM { first NONE; last NONE; auto none  }

      98 !NATOM
       1 GEM  1    A6E  C1G  C1G   -0.281000       12.0110           0
       2 GEM  1    A6E  C2G  C2G    0.262000       12.0110           0
       3 GEM  1    A6E  C3G  C3G   -0.083000       12.0110           0
       4 GEM  1    A6E  C4G  C4G   -0.021000       12.0110           0
       5 GEM  1    A6E  C5G  C5G    0.188000       12.0110           0
       6 GEM  1    A6E  C6G  C6G   -0.321000       12.0110           0
       7 GEM  1    A6E  N1G  N1G    0.237000       14.0070           0
       8 GEM  1    A6E  N2G  N2G    0.264000       14.0070           0
       9 GEM  1    A6E  C7G  C7G   -0.054000       12.0110           0
      10 GEM  1    A6E  C8G  C8G   -0.191000       12.0110           0
      11 GEM  1    A6E  C9G  C9G   -0.214000       12.0110           0
      12 GEM  1    A6E  C10G C10G  -0.088000       12.0110           0
      13 GEM  1    A6E  C11G C11G  -0.430000       12.0110           0
      14 GEM  1    A6E  C12G C12G  -0.287000       12.0110           0
      15 GEM  1    A6E  C13G C13G  -0.241000       12.0110           0
      16 GEM  1    A6E  C14G C14G  -0.402000       12.0110           0
      17 GEM  1    A6E  C15G C15G   0.560000       12.0110           0
      18 GEM  1    A6E  C16G C16G   0.534000       12.0110           0
      19 GEM  1    A6E  N3G  N3G   -0.677000       14.0070           0
      20 GEM  1    A6E  N4G  N4G   -0.666000       14.0070           0
      21 GEM  1    A6E  C17G C17G   0.152000       12.0110           0
      22 GEM  1    A6E  C18G C18G   0.065000       12.0110           0
      23 GEM  1    A6E  C19G C19G  -0.026000       12.0110           0
      24 GEM  1    A6E  C20G C20G   0.090000       12.0110           0
      25 GEM  1    A6E  C21G C21G   0.152000       12.0110           0
      26 GEM  1    A6E  C22G C22G  -0.045000       12.0110           0
      27 GEM  1    A6E  C23G C23G   0.092000       12.0110           0
      28 GEM  1    A6E  C24G C24G   0.112000       12.0110           0
      29 GEM  1    A6E  C25G C25G  -0.041000       12.0110           0
      30 GEM  1    A6E  C26G C26G   0.114000       12.0110           0
      31 GEM  1    A6E  C27G C27G   0.116000       12.0110           0
      32 GEM  1    A6E  C28G C28G  -0.018000       12.0110           0
      33 GEM  1    A6E  C29G C29G   0.044000       12.0110           0
      34 GEM  1    A6E  C30G C30G   0.257000       12.0110           0
      35 GEM  1    A6E  C31G C31G  -0.291000       12.0110           0
      36 GEM  1    A6E  C32G C32G   0.033000       12.0110           0
      37 GEM  1    A6E  C33G C33G   0.259000       12.0110           0
      38 GEM  1    A6E  C34G C34G  -0.285000       12.0110           0
      39 GEM  1    A6E  H1G  H1G    0.145000        1.0080           0
      40 GEM  1    A6E  H2G  H2G    0.123000        1.0080           0
      41 GEM  1    A6E  H3G  H3G   -0.027000        1.0080           0
      42 GEM  1    A6E  H4G  H4G   -0.038000        1.0080           0
      43 GEM  1    A6E  H5G  H5G    0.026000        1.0080           0
      44 GEM  1    A6E  H6G  H6G    0.017000        1.0080           0
      45 GEM  1    A6E  H7G  H7G    0.017000        1.0080           0
      46 GEM  1    A6E  H8G  H8G    0.012000        1.0080           0
      47 GEM  1    A6E  H9G  H9G   -0.008000        1.0080           0
      48 GEM  1    A6E  H10G H10G  -0.012000        1.0080           0
      49 GEM  1    A6E  H11G H11G   0.158000        1.0080           0
      50 GEM  1    A6E  H12G H12G   0.139000        1.0080           0
      51 GEM  1    A6E  H13G H13G   0.224000        1.0080           0
      52 GEM  1    A6E  H14G H14G   0.238000        1.0080           0
      53 GEM  1    A6E  H15G H15G   0.243000        1.0080           0
      54 GEM  1    A6E  H16G H16G   0.233000        1.0080           0
      55 GEM  1    A6E  H17G H17G   0.226000        1.0080           0
      56 GEM  1    A6E  H18G H18G   0.243000        1.0080           0
      57 GEM  1    A6E  H19G H19G   0.229000        1.0080           0
      58 GEM  1    A6E  H20G H20G   0.222000        1.0080           0
      59 GEM  1    A6E  H21G H21G   0.456000        1.0080           0
      60 GEM  1    A6E  H22G H22G   0.458000        1.0080           0
      61 GEM  1    A6E  H23G H23G   0.075000        1.0080           0
      62 GEM  1    A6E  H24G H24G   0.028000        1.0080           0
      63 GEM  1    A6E  H25G H25G  -0.017000        1.0080           0
      64 GEM  1    A6E  H26G H26G   0.008000        1.0080           0
      65 GEM  1    A6E  H27G H27G  -0.018000        1.0080           0
      66 GEM  1    A6E  H28G H28G  -0.003000        1.0080           0
      67 GEM  1    A6E  H29G H29G  -0.033000        1.0080           0
      68 GEM  1    A6E  H30G H30G  -0.033000        1.0080           0
      69 GEM  1    A6E  H31G H31G  -0.046000        1.0080           0
      70 GEM  1    A6E  H32G H32G  -0.048000        1.0080           0
      71 GEM  1    A6E  H33G H33G  -0.017000        1.0080           0
      72 GEM  1    A6E  H34G H34G  -0.014000        1.0080           0
      73 GEM  1    A6E  H35G H35G   0.043000        1.0080           0
      74 GEM  1    A6E  H36G H36G   0.089000        1.0080           0
      75 GEM  1    A6E  H37G H37G   0.001000        1.0080           0
      76 GEM  1    A6E  H38G H38G  -0.030000        1.0080           0
      77 GEM  1    A6E  H39G H39G  -0.001000        1.0080           0
      78 GEM  1    A6E  H40G H40G  -0.019000        1.0080           0
      79 GEM  1    A6E  H41G H41G  -0.039000        1.0080           0
      80 GEM  1    A6E  H42G H42G  -0.036000        1.0080           0
      81 GEM  1    A6E  H43G H43G  -0.042000        1.0080           0
      82 GEM  1    A6E  H44G H44G  -0.038000        1.0080           0
      83 GEM  1    A6E  H45G H45G  -0.017000        1.0080           0
      84 GEM  1    A6E  H46G H46G  -0.021000        1.0080           0
      85 GEM  1    A6E  H47G H47G  -0.020000        1.0080           0
      86 GEM  1    A6E  H48G H48G  -0.024000        1.0080           0
      87 GEM  1    A6E  H49G H49G  -0.056000        1.0080           0
      88 GEM  1    A6E  H50G H50G  -0.053000        1.0080           0
      89 GEM  1    A6E  H51G H51G   0.056000        1.0080           0
      90 GEM  1    A6E  H52G H52G   0.055000        1.0080           0
      91 GEM  1    A6E  H53G H53G  -0.023000        1.0080           0
      92 GEM  1    A6E  H54G H54G  -0.018000        1.0080           0
      93 GEM  1    A6E  H55G H55G  -0.055000        1.0080           0
      94 GEM  1    A6E  H56G H56G  -0.057000        1.0080           0
      95 GEM  1    A6E  H57G H57G   0.054000        1.0080           0
      96 GEM  1    A6E  H58G H58G   0.054000        1.0080           0
      97 GEM  1    A6E  H59G H59G   0.061000        1.0080           0
      98 GEM  1    A6E  H60G H60G   0.060000        1.0080           0

      99 !NBOND: bonds
       1       2       1       7       1      39       1      40
       2       3       2      41       2      42       3       4
       3      43       3      44       4       5       4      45
       4      46       5       6       5      47       5      48
       6       8       6      49       6      50       7       9
       7      10       8      11       8      12       9      13
       9      51      10      14      10      52      11      15
      11      53      12      16      12      54      13      17
      13      55      14      17      14      56      15      18
      15      57      16      18      16      58      17      19
      18      20      19      21      19      59      20      27
      20      60      21      22      21      61      21      62
      22      23      22      63      22      64      23      24
      23      65      23      66      24      25      24      67
      24      68      25      26      25      69      25      70
      26      33      26      71      26      72      27      28
      27      73      27      74      28      29      28      75
      28      76      29      30      29      77      29      78
      30      31      30      79      30      80      31      32
      31      81      31      82      32      36      32      83
      32      84      33      34      33      85      33      86
      34      35      34      87      34      88      35      89
      35      90      35      97      36      37      36      91
      36      92      37      38      37      93      37      94
      38      95      38      96      38      98

     186 !NTHETA: angles
       1       2       3       1       2      41       1       2      42
       1       7       9       1       7      10       2       1       7
       2       1      39       2       1      40       2       3       4
       2       3      43       2       3      44       3       2      41
       3       2      42       3       4       5       3       4      45
       3       4      46       4       3      43       4       3      44
       4       5       6       4       5      47       4       5      48
       5       4      45       5       4      46       5       6       8
       5       6      49       5       6      50       6       5      47
       6       5      48       6       8      11       6       8      12
       7       1      39       7       1      40       7       9      13
       7       9      51       7      10      14       7      10      52
       8       6      49       8       6      50       8      11      15
       8      11      53       8      12      16       8      12      54
       9       7      10       9      13      17       9      13      55
      10      14      17      10      14      56      11       8      12
      11      15      18      11      15      57      12      16      18
      12      16      58      13       9      51      13      17      14
      13      17      19      14      10      52      14      17      19
      15      11      53      15      18      16      15      18      20
      16      12      54      16      18      20      17      13      55
      17      14      56      17      19      21      17      19      59
      18      15      57      18      16      58      18      20      27
      18      20      60      19      21      22      19      21      61
      19      21      62      20      27      28      20      27      73
      20      27      74      21      19      59      21      22      23
      21      22      63      21      22      64      22      21      61
      22      21      62      22      23      24      22      23      65
      22      23      66      23      22      63      23      22      64
      23      24      25      23      24      67      23      24      68
      24      23      65      24      23      66      24      25      26
      24      25      69      24      25      70      25      24      67
      25      24      68      25      26      33      25      26      71
      25      26      72      26      25      69      26      25      70
      26      33      34      26      33      85      26      33      86
      27      20      60      27      28      29      27      28      75
      27      28      76      28      27      73      28      27      74
      28      29      30      28      29      77      28      29      78
      29      28      75      29      28      76      29      30      31
      29      30      79      29      30      80      30      29      77
      30      29      78      30      31      32      30      31      81
      30      31      82      31      30      79      31      30      80
      31      32      36      31      32      83      31      32      84
      32      31      81      32      31      82      32      36      37
      32      36      91      32      36      92      33      26      71
      33      26      72      33      34      35      33      34      87
      33      34      88      34      33      85      34      33      86
      34      35      89      34      35      90      34      35      97
      35      34      87      35      34      88      36      32      83
      36      32      84      36      37      38      36      37      93
      36      37      94      37      36      91      37      36      92
      37      38      95      37      38      96      37      38      98
      38      37      93      38      37      94      39       1      40
      41       2      42      43       3      44      45       4      46
      47       5      48      49       6      50      61      21      62
      63      22      64      65      23      66      67      24      68
      69      25      70      71      26      72      73      27      74
      75      28      76      77      29      78      79      30      80
      81      31      82      83      32      84      85      33      86
      87      34      88      89      35      90      89      35      97
      90      35      97      91      36      92      93      37      94
      95      38      96      95      38      98      96      38      98

     269 !NPHI: dihedrals
       1       2       3       4       1       2       3      43
       1       2       3      44       1       7       9      13
       1       7       9      51       1       7      10      14
       1       7      10      52       2       1       7       9
       2       1       7      10       2       3       4       5
       2       3       4      45       2       3       4      46
       3       4       5       6       3       4       5      47
       3       4       5      48       4       5       6       8
       4       5       6      49       4       5       6      50
       5       6       8      11       5       6       8      12
       6       8      11      15       6       8      11      53
       6       8      12      16       6       8      12      54
       7       1       2       3       7       1       2      41
       7       1       2      42       7       9      13      17
       7       9      13      55       7      10      14      17
       7      10      14      56       8      11      15      18
       8      11      15      57       8      12      16      18
       8      12      16      58       9       7      10      14
       9       7      10      52       9      13      17      14
       9      13      17      19      10       7       9      13
      10       7       9      51      10      14      17      13
      10      14      17      19      11       8      12      16
      11       8      12      54      11      15      18      16
      11      15      18      20      12       8      11      15
      12       8      11      53      12      16      18      15
      12      16      18      20      13      17      19      21
      13      17      19      59      14      17      19      21
      14      17      19      59      15      18      20      27
      15      18      20      60      16      18      20      27
      16      18      20      60      17      19      21      22
      17      19      21      61      17      19      21      62
      18      20      27      28      18      20      27      73
      18      20      27      74      19      21      22      23
      19      21      22      63      19      21      22      64
      20      27      28      29      20      27      28      75
      20      27      28      76      21      22      23      24
      21      22      23      65      21      22      23      66
      22      23      24      25      22      23      24      67
      22      23      24      68      23      24      25      26
      23      24      25      69      23      24      25      70
      24      25      26      33      24      25      26      71
      24      25      26      72      25      26      33      34
      25      26      33      85      25      26      33      86
      26      33      34      35      26      33      34      87
      26      33      34      88      27      28      29      30
      27      28      29      77      27      28      29      78
      28      29      30      31      28      29      30      79
      28      29      30      80      29      30      31      32
      29      30      31      81      29      30      31      82
      30      31      32      36      30      31      32      83
      30      31      32      84      31      32      36      37
      31      32      36      91      31      32      36      92
      32      36      37      38      32      36      37      93
      32      36      37      94      33      34      35      89
      33      34      35      90      33      34      35      97
      36      37      38      95      36      37      38      96
      36      37      38      98      39       1       2       3
      39       1       2      41      39       1       2      42
      39       1       7       9      39       1       7      10
      40       1       2       3      40       1       2      41
      40       1       2      42      40       1       7       9
      40       1       7      10      41       2       3       4
      41       2       3      43      41       2       3      44
      42       2       3       4      42       2       3      43
      42       2       3      44      43       3       4       5
      43       3       4      45      43       3       4      46
      44       3       4       5      44       3       4      45
      44       3       4      46      45       4       5       6
      45       4       5      47      45       4       5      48
      46       4       5       6      46       4       5      47
      46       4       5      48      47       5       6       8
      47       5       6      49      47       5       6      50
      48       5       6       8      48       5       6      49
      48       5       6      50      49       6       8      11
      49       6       8      12      50       6       8      11
      50       6       8      12      51       9      13      17
      51       9      13      55      52      10      14      17
      52      10      14      56      53      11      15      18
      53      11      15      57      54      12      16      18
      54      12      16      58      55      13      17      14
      55      13      17      19      56      14      17      13
      56      14      17      19      57      15      18      16
      57      15      18      20      58      16      18      15
      58      16      18      20      59      19      21      22
      59      19      21      61      59      19      21      62
      60      20      27      28      60      20      27      73
      60      20      27      74      61      21      22      23
      61      21      22      63      61      21      22      64
      62      21      22      23      62      21      22      63
      62      21      22      64      63      22      23      24
      63      22      23      65      63      22      23      66
      64      22      23      24      64      22      23      65
      64      22      23      66      65      23      24      25
      65      23      24      67      65      23      24      68
      66      23      24      25      66      23      24      67
      66      23      24      68      67      24      25      26
      67      24      25      69      67      24      25      70
      68      24      25      26      68      24      25      69
      68      24      25      70      69      25      26      33
      69      25      26      71      69      25      26      72
      70      25      26      33      70      25      26      71
      70      25      26      72      71      26      33      34
      71      26      33      85      71      26      33      86
      72      26      33      34      72      26      33      85
      72      26      33      86      73      27      28      29
      73      27      28      75      73      27      28      76
      74      27      28      29      74      27      28      75
      74      27      28      76      75      28      29      30
      75      28      29      77      75      28      29      78
      76      28      29      30      76      28      29      77
      76      28      29      78      77      29      30      31
      77      29      30      79      77      29      30      80
      78      29      30      31      78      29      30      79
      78      29      30      80      79      30      31      32
      79      30      31      81      79      30      31      82
      80      30      31      32      80      30      31      81
      80      30      31      82      81      31      32      36
      81      31      32      83      81      31      32      84
      82      31      32      36      82      31      32      83
      82      31      32      84      83      32      36      37
      83      32      36      91      83      32      36      92
      84      32      36      37      84      32      36      91
      84      32      36      92      85      33      34      35
      85      33      34      87      85      33      34      88
      86      33      34      35      86      33      34      87
      86      33      34      88      87      34      35      89
      87      34      35      90      87      34      35      97
      88      34      35      89      88      34      35      90
      88      34      35      97      91      36      37      38
      91      36      37      93      91      36      37      94
      92      36      37      38      92      36      37      93
      92      36      37      94      93      37      38      95
      93      37      38      96      93      37      38      98
      94      37      38      95      94      37      38      96
      94      37      38      98

       0 !NIMPHI: impropers


       0 !NDON: donors


       0 !NACC: acceptors


       0 !NNB

       0       0       0       0       0       0       0       0
       0       0       0       0       0       0       0       0
       0       0       0       0       0       0       0       0
       0       0       0       0       0       0       0       0
       0       0       0       0       0       0       0       0
       0       0       0       0       0       0       0       0
       0       0       0       0       0       0       0       0
       0       0       0       0       0       0       0       0
       0       0       0       0       0       0       0       0
       0       0       0       0       0       0       0       0
       0       0       0       0       0       0       0       0
       0       0       0       0       0       0       0       0
       0       0

       1       0 !NGRP
       0       0       0
