# Supplementary material for: A Systematic Approach: Molecular Dynamics Study and Parametrisation of Gemini Type Cationic Surfactants
Source: Int J Mol Sci. 2021 Oct 10;22(20):10939. doi: 10.3390/ijms222010939 (PMC8536075; doi:10.3390/ijms222010939)
Supplement: Supplementary file 1 [file ijms-22-10939-s001.zip › Force_fields/Alk_6_10/Alk_6_10.par]

!>>>>>> Combined CHARMM All-Hydrogen Parameter File for <<<<<<<<<
!>>>>>>>>> CHARMM22 Proteins and CHARMM27 Lipids <<<<<<<<<<
!from
!>>>> CHARMM22 All-Hydrogen Parameter File for Proteins <<<<<<<<<<
!>>>>>>>>>>>>>>>>>>>>>> August 1999 <<<<<<<<<<<<<<<<<<<<<<<<<<<<<
!>>>>>>> Direct comments to Alexander D. MacKerell Jr. <<<<<<<<<
!>>>>>> 410-706-7442 or email: alex,mmiris.ab.umd.edu  <<<<<<<<<
!and !  \\\ CHARMM27 All-Hydrogen Lipid Parameter File ///////
!  \\\\\\\\\ Developmental /////////////////////////
!              Alexander D. MacKerell Jr.
!                     August 1999
! All comments to ADM jr.  email:alex,mmiris.ab.umd.edu
!              telephone: 410-706-7442
!


! +++++++++++++++++++++++++++++++++++++++++++++++++++++++++++++++++++++++++++++
! + Residue topologies/parameters generated by PARATOOL.                      +
! +                                                                           +
! + PARATOOL is an interactive tool for generation of force field parameters. +
! + and can be obtained free of charge from                                   +
! + http://bioinf.charite.de/biophys/paratool                                 +
! +                                                                           +
! + Author:                                                                   +
! + Jan Saam                                                                  +
! + Institute of Biochemistry                                                 +
! + Charite Berlin                                                            +
! + Germany                                                                   +
! + saam@charite.de                                                           +
! +                                                                           +
! + CITATION:                                                                 +
! + If you use PARATOOL or topologies/parameters generated by this program,   +
! + please cite the following work:                                           +
! + Saam, et al. (2006), ...                                                  +
! +++++++++++++++++++++++++++++++++++++++++++++++++++++++++++++++++++++++++++++


! Parameters for components A6F
! To be used in combination with:
! [DEFAULTDIR]/par_all27_prot_lipid_na.inp


BONDS
!
!V(bond) = Kb(b - b0)**2
!
!Kb: kcal/mole/A**2
!b0: A
!
!atom type   Kb         b0
!

C1G  C2G     284.464    1.5321
C1G  N1G     301.597    1.4839
C1G  H1G     313.988    1.1028
C1G  H2G     313.452    1.1030
C2G  C3G     286.349    1.5349
C2G  H3G     325.984    1.1022
C2G  H4G     325.897    1.1022
C3G  C4G     287.239    1.5353
C3G  H5G     335.058    1.1005
C3G  H6G     335.039    1.1005
C4G  C5G     286.348    1.5349
C4G  H7G     335.058    1.1005
C4G  H8G     335.038    1.1005
C5G  C6G     284.464    1.5321
C5G  H9G     325.983    1.1022
C5G  H10G    325.900    1.1022
C6G  N2G     301.586    1.4839
C6G  H11G    313.991    1.1028
C6G  H12G    313.448    1.1030
N1G  C7G     413.582    1.3640
N1G  C8G     421.122    1.3601
N2G  C9G     421.136    1.3601
N2G  C10G    413.573    1.3640
C7G  C11G    473.560    1.3683
C7G  H13G    360.589    1.0893
C8G  C12G    463.688    1.3725
C8G  H14G    360.355    1.0894
C9G  C13G    463.678    1.3725
C9G  H15G    360.355    1.0894
C10G C14G    473.579    1.3683
C10G H16G    360.591    1.0893
C11G C15G    360.927    1.4284
C11G H17G    358.051    1.0899
C12G C15G    364.422    1.4268
C12G H18G    365.176    1.0870
C13G C16G    364.426    1.4268
C13G H19G    365.176    1.0870
C14G C16G    360.927    1.4284
C14G H20G    358.055    1.0899
C15G N3G     542.051    1.3405
C16G N4G     542.050    1.3405
N3G  C17G    327.750    1.4650
N3G  H21G    364.584    1.0341
N4G  C23G    327.754    1.4650
N4G  H22G    364.585    1.0341
C17G C18G    278.185    1.5366
C17G H23G    314.774    1.1027
C17G H24G    311.761    1.1039
C18G C19G    285.413    1.5348
C18G H25G    326.404    1.1020
C18G H26G    326.300    1.1020
C19G C20G    285.682    1.5355
C19G H27G    333.269    1.1012
C19G H28G    333.334    1.1012
C20G C21G    285.410    1.5353
C20G H29G    333.131    1.1012
C20G H30G    333.314    1.1011
C21G C22G    285.299    1.5353
C21G H31G    332.714    1.1014
C21G H32G    332.688    1.1014
C22G C29G    285.334    1.5354
C22G H33G    332.592    1.1014
C22G H34G    332.643    1.1014
C23G C24G    278.194    1.5366
C23G H35G    311.750    1.1039
C23G H36G    314.780    1.1027
C24G C25G    285.414    1.5348
C24G H37G    326.302    1.1020
C24G H38G    326.405    1.1020
C25G C26G    285.680    1.5355
C25G H39G    333.334    1.1012
C25G H40G    333.269    1.1012
C26G C27G    285.407    1.5353
C26G H41G    333.315    1.1011
C26G H42G    333.128    1.1012
C27G C28G    285.298    1.5353
C27G H43G    332.688    1.1014
C27G H44G    332.715    1.1014
C28G C32G    285.335    1.5354
C28G H45G    332.644    1.1014
C28G H46G    332.594    1.1014
C29G C30G    285.446    1.5352
C29G H47G    332.564    1.1014
C29G H48G    332.579    1.1014
C30G C31G    285.745    1.5352
C30G H49G    332.284    1.1016
C30G H50G    332.331    1.1016
C31G H51G    334.392    1.1006
C31G H52G    334.380    1.1006
C31G C36G    290.279    1.5339
C32G C33G    285.445    1.5352
C32G H53G    332.580    1.1014
C32G H54G    332.564    1.1014
C33G C34G    285.745    1.5352
C33G H55G    332.330    1.1016
C33G H56G    332.283    1.1016
C34G H57G    334.380    1.1006
C34G H58G    334.392    1.1006
C34G C35G    290.280    1.5339
C35G H59G    343.444    1.0983
C35G H60G    343.428    1.0984
C35G H61G    345.355    1.0975
C36G H62G    343.428    1.0984
C36G H63G    343.444    1.0983
C36G H64G    345.355    1.0975


ANGLES
!
!V(angle) = Ktheta(Theta - Theta0)**2
!
!V(Urey-Bradley) = Kub(S - S0)**2
!
!Ktheta: kcal/mole/rad**2
!Theta0: degrees
!Kub: kcal/mole/A**2 (Urey-Bradley)
!S0: A
!
!atom types        Ktheta    Theta0    Kub      S0
!

C2G  C1G  N1G      42.971    112.01
C2G  C1G  H1G      15.440    111.14
C2G  C1G  H2G      15.423    111.14
N1G  C1G  H1G      17.474    106.95
N1G  C1G  H2G      17.375    107.01
H1G  C1G  H2G       6.149    108.37
C1G  C2G  C3G      36.248    111.55
C1G  C2G  H3G      13.768    109.16
C1G  C2G  H4G      13.715    109.21
C3G  C2G  H3G      13.322    109.83
C3G  C2G  H4G      13.422    109.77
H3G  C2G  H4G       5.281    107.21
C2G  C3G  C4G      37.217    112.76
C2G  C3G  H5G      13.971    109.41
C2G  C3G  H6G      14.043    109.41
C4G  C3G  H5G      13.993    109.28
C4G  C3G  H6G      13.947    109.28
H5G  C3G  H6G       5.293    106.51
C3G  C4G  C5G      37.207    112.77
C3G  C4G  H7G      13.993    109.28
C3G  C4G  H8G      13.946    109.28
C5G  C4G  H7G      13.971    109.41
C5G  C4G  H8G      14.043    109.41
H7G  C4G  H8G       5.292    106.51
C4G  C5G  C6G      36.243    111.55
C4G  C5G  H9G      13.322    109.83
C4G  C5G  H10G     13.419    109.77
C6G  C5G  H9G      13.767    109.16
C6G  C5G  H10G     13.715    109.21
H9G  C5G  H10G      5.281    107.21
C5G  C6G  N2G      42.970    112.01
C5G  C6G  H11G     15.441    111.14
C5G  C6G  H12G     15.424    111.14
N2G  C6G  H11G     17.473    106.95
N2G  C6G  H12G     17.377    107.01
H11G C6G  H12G      6.149    108.37
C1G  N1G  C7G      37.933    120.25
C1G  N1G  C8G      37.960    120.57
C7G  N1G  C8G      26.691    119.12
C6G  N2G  C9G      37.968    120.57
C6G  N2G  C10G     37.941    120.25
C9G  N2G  C10G     26.691    119.12
N1G  C7G  C11G     25.666    121.83
N1G  C7G  H13G     27.225    115.92
C11G C7G  H13G     24.518    122.25
N1G  C8G  C12G     25.858    122.27
N1G  C8G  H14G     27.420    115.84
C12G C8G  H14G     24.676    121.89
N2G  C9G  C13G     25.858    122.27
N2G  C9G  H15G     27.420    115.84
C13G C9G  H15G     24.676    121.89
N2G  C10G C14G     25.666    121.83
N2G  C10G H16G     27.225    115.92
C14G C10G H16G     24.517    122.25
C7G  C11G C15G     24.661    120.47
C7G  C11G H17G     23.719    119.39
C15G C11G H17G     23.643    120.14
C8G  C12G C15G     24.340    119.98
C8G  C12G H18G     24.233    118.60
C15G C12G H18G     23.736    121.42
C9G  C13G C16G     24.341    119.98
C9G  C13G H19G     24.233    118.60
C16G C13G H19G     23.736    121.42
C10G C14G C16G     24.662    120.47
C10G C14G H20G     23.719    119.39
C16G C14G H20G     23.643    120.14
C11G C15G C12G     25.165    116.33
C11G C15G N3G      43.777    120.30
C12G C15G N3G      46.122    123.37
C13G C16G C14G     25.164    116.33
C13G C16G N4G      46.111    123.37
C14G C16G N4G      43.776    120.30
C15G N3G  C17G     42.705    126.24
C15G N3G  H21G     31.736    116.91
C17G N3G  H21G     29.224    116.68
C16G N4G  C23G     42.696    126.24
C16G N4G  H22G     31.733    116.91
C23G N4G  H22G     29.222    116.68
N3G  C17G C18G     42.489    113.21
N3G  C17G H23G     16.690    106.46
N3G  C17G H24G     17.717    108.88
C18G C17G H23G     16.001    110.11
C18G C17G H24G     16.137    110.61
H23G C17G H24G      6.060    107.31
C17G C18G C19G     36.920    112.10
C17G C18G H25G     13.880    109.35
C17G C18G H26G     13.682    108.86
C19G C18G H25G     13.535    109.68
C19G C18G H26G     13.344    109.77
H25G C18G H26G      5.275    106.93
C18G C19G C20G     37.497    113.20
C18G C19G H27G     14.027    109.32
C18G C19G H28G     14.018    109.32
C20G C19G H27G     14.002    109.22
C20G C19G H28G     13.997    109.22
H27G C19G H28G      5.269    106.32
C19G C20G C21G     37.700    113.51
C19G C20G H29G     14.085    109.17
C19G C20G H30G     14.109    109.18
C21G C20G H29G     14.042    109.21
C21G C20G H30G     14.039    109.24
H29G C20G H30G      5.252    106.28
C20G C21G C22G     37.526    113.55
C20G C21G H31G     14.066    109.20
C20G C21G H32G     14.060    109.19
C22G C21G H31G     14.043    109.21
C22G C21G H32G     14.046    109.19
H31G C21G H32G      5.245    106.24
C21G C22G C29G     37.443    113.61
C21G C22G H33G     14.056    109.19
C21G C22G H34G     14.065    109.19
C29G C22G H33G     14.051    109.18
C29G C22G H34G     14.055    109.18
H33G C22G H34G      5.239    106.22
N4G  C23G C24G     42.487    113.21
N4G  C23G H35G     17.717    108.89
N4G  C23G H36G     16.690    106.46
C24G C23G H35G     16.138    110.61
C24G C23G H36G     16.001    110.11
H35G C23G H36G      6.060    107.31
C23G C24G C25G     36.918    112.10
C23G C24G H37G     13.681    108.86
C23G C24G H38G     13.880    109.35
C25G C24G H37G     13.344    109.77
C25G C24G H38G     13.535    109.68
H37G C24G H38G      5.275    106.93
C24G C25G C26G     37.497    113.20
C24G C25G H39G     14.017    109.32
C24G C25G H40G     14.027    109.32
C26G C25G H39G     13.996    109.23
C26G C25G H40G     14.002    109.22
H39G C25G H40G      5.269    106.32
C25G C26G C27G     37.701    113.51
C25G C26G H41G     14.108    109.18
C25G C26G H42G     14.085    109.17
C27G C26G H41G     14.039    109.24
C27G C26G H42G     14.043    109.21
H41G C26G H42G      5.252    106.28
C26G C27G C28G     37.529    113.55
C26G C27G H43G     14.060    109.19
C26G C27G H44G     14.066    109.20
C28G C27G H43G     14.046    109.19
C28G C27G H44G     14.043    109.21
H43G C27G H44G      5.245    106.24
C27G C28G C32G     37.444    113.61
C27G C28G H45G     14.065    109.19
C27G C28G H46G     14.057    109.18
C32G C28G H45G     14.055    109.18
C32G C28G H46G     14.052    109.18
H45G C28G H46G      5.239    106.22
C22G C29G C30G     37.408    113.60
C22G C29G H47G     14.043    109.19
C22G C29G H48G     14.044    109.20
C30G C29G H47G     14.043    109.18
C30G C29G H48G     14.039    109.18
H47G C29G H48G      5.238    106.23
C29G C30G C31G     37.376    113.66
C29G C30G H49G     14.025    109.24
C29G C30G H50G     14.037    109.24
C31G C30G H49G     14.061    109.11
C31G C30G H50G     14.066    109.11
H49G C30G H50G      5.234    106.21
C30G C31G H51G     14.036    109.18
C30G C31G H52G     14.039    109.18
C30G C31G C36G     37.714    113.25
H51G C31G H52G      5.273    106.24
H51G C31G C36G     14.008    109.38
H52G C31G C36G     14.013    109.38
C28G C32G C33G     37.409    113.60
C28G C32G H53G     14.044    109.20
C28G C32G H54G     14.043    109.19
C33G C32G H53G     14.039    109.18
C33G C32G H54G     14.043    109.18
H53G C32G H54G      5.238    106.23
C32G C33G C34G     37.376    113.66
C32G C33G H55G     14.037    109.24
C32G C33G H56G     14.025    109.24
C34G C33G H55G     14.066    109.11
C34G C33G H56G     14.061    109.11
H55G C33G H56G      5.234    106.21
C33G C34G H57G     14.039    109.18
C33G C34G H58G     14.036    109.18
C33G C34G C35G     37.715    113.25
H57G C34G H58G      5.273    106.24
H57G C34G C35G     14.013    109.38
H58G C34G C35G     14.008    109.38
C34G C35G H59G     29.755    111.12
C34G C35G H60G     29.751    111.11
C34G C35G H61G     29.206    111.44
H59G C35G H60G     15.032    107.58
H59G C35G H61G     15.045    107.71
H60G C35G H61G     15.043    107.71
C31G C36G H62G     29.751    111.11
C31G C36G H63G     29.755    111.12
C31G C36G H64G     29.206    111.44
H62G C36G H63G     15.032    107.58
H62G C36G H64G     15.043    107.71
H63G C36G H64G     15.045    107.71


DIHEDRALS
!
!V(dihedral) = Kchi(1 + cos(n(chi) - delta))
!
!Kchi: kcal/mole
!n: multiplicity
!delta: degrees
!
!atom types             Kchi     n    delta
!

N1G  C1G  C2G  C3G      0.5339   3      0.00
N1G  C1G  C2G  H3G      0.5260   3      0.00
N1G  C1G  C2G  H4G      0.5293   3      0.00
H1G  C1G  C2G  C3G      0.4996   3      0.00
H1G  C1G  C2G  H3G      0.5358   3      0.00
H1G  C1G  C2G  H4G      0.4984   3      0.00
H2G  C1G  C2G  C3G      0.4957   3      0.00
H2G  C1G  C2G  H3G      0.4982   3      0.00
H2G  C1G  C2G  H4G      0.5359   3      0.00
C2G  C1G  N1G  C7G      0.0853   6      0.00
C2G  C1G  N1G  C8G      0.0844   6      0.00
H1G  C1G  N1G  C7G      0.0994   6      0.00
H1G  C1G  N1G  C8G      0.0968   6      0.00
H2G  C1G  N1G  C7G      0.0978   6    215.47
H2G  C1G  N1G  C8G      0.0993   6      0.00
C1G  C2G  C3G  C4G      0.4481   3      0.00
C1G  C2G  C3G  H5G      0.4656   3      0.00
C1G  C2G  C3G  H6G      0.4642   3      0.00
H3G  C2G  C3G  C4G      0.4598   3      0.00
H3G  C2G  C3G  H5G      0.4751   3      0.00
H3G  C2G  C3G  H6G      0.5025   3      0.00
H4G  C2G  C3G  C4G      0.4584   3      0.00
H4G  C2G  C3G  H5G      0.5031   3      0.00
H4G  C2G  C3G  H6G      0.4736   3      0.00
C2G  C3G  C4G  C5G      0.4644   3      0.00
C2G  C3G  C4G  H7G      0.4627   3      0.00
C2G  C3G  C4G  H8G      0.4649   3      0.00
H5G  C3G  C4G  C5G      0.4627   3      0.00
H5G  C3G  C4G  H7G      0.4709   3      0.00
H5G  C3G  C4G  H8G      0.5000   3      0.00
H6G  C3G  C4G  C5G      0.4649   3      0.00
H6G  C3G  C4G  H7G      0.5000   3      0.00
H6G  C3G  C4G  H8G      0.4719   3      0.00
C3G  C4G  C5G  C6G      0.4482   3      0.00
C3G  C4G  C5G  H9G      0.4598   3      0.00
C3G  C4G  C5G  H10G     0.4583   3      0.00
H7G  C4G  C5G  C6G      0.4656   3      0.00
H7G  C4G  C5G  H9G      0.4751   3      0.00
H7G  C4G  C5G  H10G     0.5031   3      0.00
H8G  C4G  C5G  C6G      0.4642   3      0.00
H8G  C4G  C5G  H9G      0.5025   3      0.00
H8G  C4G  C5G  H10G     0.4736   3      0.00
C4G  C5G  C6G  N2G      0.5340   3      0.00
C4G  C5G  C6G  H11G     0.4995   3      0.00
C4G  C5G  C6G  H12G     0.4958   3      0.00
H9G  C5G  C6G  N2G      0.5260   3      0.00
H9G  C5G  C6G  H11G     0.5358   3      0.00
H9G  C5G  C6G  H12G     0.4982   3      0.00
H10G C5G  C6G  N2G      0.5293   3      0.00
H10G C5G  C6G  H11G     0.4984   3      0.00
H10G C5G  C6G  H12G     0.5359   3      0.00
C5G  C6G  N2G  C9G      0.0844   6      0.00
C5G  C6G  N2G  C10G     0.0853   6      0.00
H11G C6G  N2G  C9G      0.0968   6      0.00
H11G C6G  N2G  C10G     0.0994   6      0.00
H12G C6G  N2G  C9G      0.0993   6      0.00
H12G C6G  N2G  C10G     0.0978   6    144.51
C1G  N1G  C7G  C11G     0.4257   2    180.00
C1G  N1G  C7G  H13G     0.4215   2    180.00
C8G  N1G  C7G  C11G     0.4998   2    180.00
C8G  N1G  C7G  H13G     0.4583   2    180.00
C1G  N1G  C8G  C12G     0.4356   2    180.00
C1G  N1G  C8G  H14G     0.4308   2    180.00
C7G  N1G  C8G  C12G     0.5028   2    180.00
C7G  N1G  C8G  H14G     0.4669   2    180.00
C6G  N2G  C9G  C13G     0.4359   2    180.00
C6G  N2G  C9G  H15G     0.4308   2    180.00
C10G N2G  C9G  C13G     0.5029   2    180.00
C10G N2G  C9G  H15G     0.4669   2    180.00
C6G  N2G  C10G C14G     0.4261   2    180.00
C6G  N2G  C10G H16G     0.4217   2    180.00
C9G  N2G  C10G C14G     0.4999   2    180.00
C9G  N2G  C10G H16G     0.4583   2    180.00
N1G  C7G  C11G C15G     0.5985   2    180.00
N1G  C7G  C11G H17G     0.6254   2    180.00
H13G C7G  C11G C15G     0.5917   2    180.00
H13G C7G  C11G H17G     0.6510   2    180.00
N1G  C8G  C12G C15G     0.6058   2    180.00
N1G  C8G  C12G H18G     0.6171   2    180.00
H14G C8G  C12G C15G     0.5890   2    180.00
H14G C8G  C12G H18G     0.6482   2    180.00
N2G  C9G  C13G C16G     0.6058   2    180.00
N2G  C9G  C13G H19G     0.6172   2    180.00
H15G C9G  C13G C16G     0.5891   2    180.00
H15G C9G  C13G H19G     0.6482   2    180.00
N2G  C10G C14G C16G     0.5985   2    180.00
N2G  C10G C14G H20G     0.6255   2    180.00
H16G C10G C14G C16G     0.5918   2    180.00
H16G C10G C14G H20G     0.6510   2    180.00
C7G  C11G C15G C12G     0.4200   2    180.00
C7G  C11G C15G N3G      0.4733   2    180.00
H17G C11G C15G C12G     0.4620   2    180.00
H17G C11G C15G N3G      0.5694   2    180.00
C8G  C12G C15G C11G     0.4233   2    180.00
C8G  C12G C15G N3G      0.4994   2    180.00
H18G C12G C15G C11G     0.4737   2    180.00
H18G C12G C15G N3G      0.5599   2    180.00
C9G  C13G C16G C14G     0.4234   2    180.00
C9G  C13G C16G N4G      0.4997   2    180.00
H19G C13G C16G C14G     0.4737   2    180.00
H19G C13G C16G N4G      0.5600   2    180.00
C10G C14G C16G C13G     0.4203   2    180.00
C10G C14G C16G N4G      0.4738   2    180.00
H20G C14G C16G C13G     0.4621   2    180.00
H20G C14G C16G N4G      0.5694   2    180.00
C11G C15G N3G  C17G     0.5254   2    180.00
C11G C15G N3G  H21G     0.5097   2    180.00
C12G C15G N3G  C17G     0.4653   2    180.00
C12G C15G N3G  H21G     0.5930   2    180.00
C13G C16G N4G  C23G     0.4656   2    180.00
C13G C16G N4G  H22G     0.5931   2    180.00
C14G C16G N4G  C23G     0.5258   2    180.00
C14G C16G N4G  H22G     0.5099   2    180.00
C15G N3G  C17G C18G     0.0902   6    264.60
C15G N3G  C17G H23G     0.1057   6      0.00
C15G N3G  C17G H24G     0.0961   6    141.13
H21G N3G  C17G C18G     0.0821   6      0.00
H21G N3G  C17G H23G     0.0973   6      0.00
H21G N3G  C17G H24G     0.0982   6      0.00
C16G N4G  C23G C24G     0.0902   6     95.42
C16G N4G  C23G H35G     0.0961   6    218.89
C16G N4G  C23G H36G     0.1057   6      0.00
H22G N4G  C23G C24G     0.0821   6      0.00
H22G N4G  C23G H35G     0.0981   6      0.00
H22G N4G  C23G H36G     0.0973   6      0.00
N3G  C17G C18G C19G     0.4898   3      0.00
N3G  C17G C18G H25G     0.5011   3      0.00
N3G  C17G C18G H26G     0.5021   3      0.00
H23G C17G C18G C19G     0.4817   3      0.00
H23G C17G C18G H25G     0.4868   3      0.00
H23G C17G C18G H26G     0.5236   3      0.00
H24G C17G C18G C19G     0.4817   3      0.00
H24G C17G C18G H25G     0.5245   3      0.00
H24G C17G C18G H26G     0.4899   3      0.00
C17G C18G C19G C20G     0.4364   3      0.00
C17G C18G C19G H27G     0.4565   3      0.00
C17G C18G C19G H28G     0.4561   3      0.00
H25G C18G C19G C20G     0.4529   3      0.00
H25G C18G C19G H27G     0.4692   3      0.00
H25G C18G C19G H28G     0.4977   3      0.00
H26G C18G C19G C20G     0.4512   3      0.00
H26G C18G C19G H27G     0.4967   3      0.00
H26G C18G C19G H28G     0.4684   3      0.00
C18G C19G C20G C21G     0.4382   3      0.00
C18G C19G C20G H29G     0.4529   3      0.00
C18G C19G C20G H30G     0.4522   3      0.00
H27G C19G C20G C21G     0.4515   3      0.00
H27G C19G C20G H29G     0.4671   3      0.00
H27G C19G C20G H30G     0.4947   3      0.00
H28G C19G C20G C21G     0.4515   3      0.00
H28G C19G C20G H29G     0.4951   3      0.00
H28G C19G C20G H30G     0.4665   3      0.00
C19G C20G C21G C22G     0.4364   3      0.00
C19G C20G C21G H31G     0.4509   3      0.00
C19G C20G C21G H32G     0.4515   3      0.00
H29G C20G C21G C22G     0.4503   3      0.00
H29G C20G C21G H31G     0.4652   3      0.00
H29G C20G C21G H32G     0.4945   3      0.00
H30G C20G C21G C22G     0.4505   3      0.00
H30G C20G C21G H31G     0.4942   3      0.00
H30G C20G C21G H32G     0.4656   3      0.00
C20G C21G C22G C29G     0.4369   3      0.00
C20G C21G C22G H33G     0.4508   3      0.00
C20G C21G C22G H34G     0.4506   3      0.00
H31G C21G C22G C29G     0.4500   3      0.00
H31G C21G C22G H33G     0.4648   3      0.00
H31G C21G C22G H34G     0.4937   3      0.00
H32G C21G C22G C29G     0.4501   3      0.00
H32G C21G C22G H33G     0.4939   3      0.00
H32G C21G C22G H34G     0.4644   3      0.00
C21G C22G C29G C30G     0.4350   3      0.00
C21G C22G C29G H47G     0.4503   3      0.00
C21G C22G C29G H48G     0.4499   3      0.00
H33G C22G C29G C30G     0.4491   3      0.00
H33G C22G C29G H47G     0.4937   3      0.00
H33G C22G C29G H48G     0.4642   3      0.00
H34G C22G C29G C30G     0.4493   3      0.00
H34G C22G C29G H47G     0.4642   3      0.00
H34G C22G C29G H48G     0.4935   3      0.00
N4G  C23G C24G C25G     0.4898   3      0.00
N4G  C23G C24G H37G     0.5021   3      0.00
N4G  C23G C24G H38G     0.5011   3      0.00
H35G C23G C24G C25G     0.4817   3      0.00
H35G C23G C24G H37G     0.4899   3      0.00
H35G C23G C24G H38G     0.5245   3      0.00
H36G C23G C24G C25G     0.4818   3      0.00
H36G C23G C24G H37G     0.5236   3      0.00
H36G C23G C24G H38G     0.4868   3      0.00
C23G C24G C25G C26G     0.4364   3      0.00
C23G C24G C25G H39G     0.4561   3      0.00
C23G C24G C25G H40G     0.4565   3      0.00
H37G C24G C25G C26G     0.4512   3      0.00
H37G C24G C25G H39G     0.4684   3      0.00
H37G C24G C25G H40G     0.4967   3      0.00
H38G C24G C25G C26G     0.4529   3      0.00
H38G C24G C25G H39G     0.4977   3      0.00
H38G C24G C25G H40G     0.4692   3      0.00
C24G C25G C26G C27G     0.4383   3      0.00
C24G C25G C26G H41G     0.4522   3      0.00
C24G C25G C26G H42G     0.4529   3      0.00
H39G C25G C26G C27G     0.4515   3      0.00
H39G C25G C26G H41G     0.4665   3      0.00
H39G C25G C26G H42G     0.4951   3      0.00
H40G C25G C26G C27G     0.4515   3      0.00
H40G C25G C26G H41G     0.4947   3      0.00
H40G C25G C26G H42G     0.4671   3      0.00
C25G C26G C27G C28G     0.4364   3      0.00
C25G C26G C27G H43G     0.4515   3      0.00
C25G C26G C27G H44G     0.4509   3      0.00
H41G C26G C27G C28G     0.4505   3      0.00
H41G C26G C27G H43G     0.4656   3      0.00
H41G C26G C27G H44G     0.4942   3      0.00
H42G C26G C27G C28G     0.4502   3      0.00
H42G C26G C27G H43G     0.4945   3      0.00
H42G C26G C27G H44G     0.4652   3      0.00
C26G C27G C28G C32G     0.4369   3      0.00
C26G C27G C28G H45G     0.4506   3      0.00
C26G C27G C28G H46G     0.4508   3      0.00
H43G C27G C28G C32G     0.4501   3      0.00
H43G C27G C28G H45G     0.4644   3      0.00
H43G C27G C28G H46G     0.4939   3      0.00
H44G C27G C28G C32G     0.4500   3      0.00
H44G C27G C28G H45G     0.4937   3      0.00
H44G C27G C28G H46G     0.4648   3      0.00
C27G C28G C32G C33G     0.4351   3      0.00
C27G C28G C32G H53G     0.4499   3      0.00
C27G C28G C32G H54G     0.4503   3      0.00
H45G C28G C32G C33G     0.4494   3      0.00
H45G C28G C32G H53G     0.4935   3      0.00
H45G C28G C32G H54G     0.4642   3      0.00
H46G C28G C32G C33G     0.4491   3      0.00
H46G C28G C32G H53G     0.4642   3      0.00
H46G C28G C32G H54G     0.4937   3      0.00
C22G C29G C30G C31G     0.4335   3      0.00
C22G C29G C30G H49G     0.4498   3      0.00
C22G C29G C30G H50G     0.4496   3      0.00
H47G C29G C30G C31G     0.4487   3      0.00
H47G C29G C30G H49G     0.4935   3      0.00
H47G C29G C30G H50G     0.4637   3      0.00
H48G C29G C30G C31G     0.4485   3      0.00
H48G C29G C30G H49G     0.4641   3      0.00
H48G C29G C30G H50G     0.4934   3      0.00
C29G C30G C31G H51G     0.4498   3      0.00
C29G C30G C31G H52G     0.4503   3      0.00
C29G C30G C31G C36G     0.4358   3      0.00
H49G C30G C31G H51G     0.4638   3      0.00
H49G C30G C31G H52G     0.4945   3      0.00
H49G C30G C31G C36G     0.4509   3      0.00
H50G C30G C31G H51G     0.4943   3      0.00
H50G C30G C31G H52G     0.4638   3      0.00
H50G C30G C31G C36G     0.4512   3      0.00
C30G C31G C36G H62G     0.4464   3      0.00
C30G C31G C36G H63G     0.4465   3      0.00
C30G C31G C36G H64G     0.4544   3      0.00
H51G C31G C36G H62G     0.4631   3      0.00
H51G C31G C36G H63G     0.4892   3      0.00
H51G C31G C36G H64G     0.4680   3      0.00
H52G C31G C36G H62G     0.4892   3      0.00
H52G C31G C36G H63G     0.4631   3      0.00
H52G C31G C36G H64G     0.4680   3      0.00
C28G C32G C33G C34G     0.4335   3      0.00
C28G C32G C33G H55G     0.4496   3      0.00
C28G C32G C33G H56G     0.4498   3      0.00
H53G C32G C33G C34G     0.4485   3      0.00
H53G C32G C33G H55G     0.4934   3      0.00
H53G C32G C33G H56G     0.4641   3      0.00
H54G C32G C33G C34G     0.4487   3      0.00
H54G C32G C33G H55G     0.4637   3      0.00
H54G C32G C33G H56G     0.4935   3      0.00
C32G C33G C34G H57G     0.4503   3      0.00
C32G C33G C34G H58G     0.4498   3      0.00
C32G C33G C34G C35G     0.4358   3      0.00
H55G C33G C34G H57G     0.4638   3      0.00
H55G C33G C34G H58G     0.4943   3      0.00
H55G C33G C34G C35G     0.4512   3      0.00
H56G C33G C34G H57G     0.4945   3      0.00
H56G C33G C34G H58G     0.4638   3      0.00
H56G C33G C34G C35G     0.4509   3      0.00
C33G C34G C35G H59G     0.4465   3      0.00
C33G C34G C35G H60G     0.4464   3      0.00
C33G C34G C35G H61G     0.4544   3      0.00
H57G C34G C35G H59G     0.4631   3      0.00
H57G C34G C35G H60G     0.4892   3      0.00
H57G C34G C35G H61G     0.4680   3      0.00
H58G C34G C35G H59G     0.4892   3      0.00
H58G C34G C35G H60G     0.4631   3      0.00
H58G C34G C35G H61G     0.4680   3      0.00

IMPROPER
!
!V(improper) = Kpsi(psi - psi0)**2
!
!Kpsi: kcal/mole/rad**2
!psi0: degrees
!note that the second column of numbers (0) is ignored
!
!atom types             Kpsi        0  psi0
!


NONBONDED nbxmod  5 atom cdiel shift vatom vdistance vswitch -
cutnb 14.0 ctofnb 12.0 ctonnb 10.0 eps 1.0 e14fac 1.0 wmin 1.5
                !adm jr., 5/08/91, suggested cutoff scheme
!
!V(Lennard-Jones) = Eps(i,j)*[(Rmin(i,j)/r(i,j))**12 - 2(Rmin(i,j)/r(i,j))**6]
!
!epsilon [kcal/mole]: Eps(i,j) = sqrt(eps(i) * eps(j))
!Rmin/2  [A]:         Rmin(i,j) = Rmin/2(i) + Rmin/2(j)
!
!atom  ignored   epsilon     Rmin/2  ignored   eps,1-4     Rmin/2,1-4
!

C1G      0.0     -0.1050     1.9255    ! 
C2G      0.0     -0.1050     1.9255    ! 
C3G      0.0     -0.1050     1.9255    ! 
C4G      0.0     -0.1050     1.9255    ! 
C5G      0.0     -0.1050     1.9255    ! 
C6G      0.0     -0.1050     1.9255    ! 
N1G      0.0     -0.0690     1.8300    ! 
N2G      0.0     -0.0690     1.8300    ! 
C7G      0.0     -0.1050     1.9255    ! 
C8G      0.0     -0.1050     1.9255    ! 
C9G      0.0     -0.1050     1.9255    ! 
C10G     0.0     -0.1050     1.9255    ! 
C11G     0.0     -0.1050     1.9255    ! 
C12G     0.0     -0.1050     1.9255    ! 
C13G     0.0     -0.1050     1.9255    ! 
C14G     0.0     -0.1050     1.9255    ! 
C15G     0.0     -0.1050     1.9255    ! 
C16G     0.0     -0.1050     1.9255    ! 
N3G      0.0     -0.0690     1.8300    ! 
N4G      0.0     -0.0690     1.8300    ! 
C17G     0.0     -0.1050     1.9255    ! 
C18G     0.0     -0.1050     1.9255    ! 
C19G     0.0     -0.1050     1.9255    ! 
C20G     0.0     -0.1050     1.9255    ! 
C21G     0.0     -0.1050     1.9255    ! 
C22G     0.0     -0.1050     1.9255    ! 
C23G     0.0     -0.1050     1.9255    ! 
C24G     0.0     -0.1050     1.9255    ! 
C25G     0.0     -0.1050     1.9255    ! 
C26G     0.0     -0.1050     1.9255    ! 
C27G     0.0     -0.1050     1.9255    ! 
C28G     0.0     -0.1050     1.9255    ! 
C29G     0.0     -0.1050     1.9255    ! 
C30G     0.0     -0.1050     1.9255    ! 
C31G     0.0     -0.1050     1.9255    ! 
C32G     0.0     -0.1050     1.9255    ! 
C33G     0.0     -0.1050     1.9255    ! 
C34G     0.0     -0.1050     1.9255    ! 
H1G      0.0     -0.0440     1.4430    ! 
H2G      0.0     -0.0440     1.4430    ! 
H3G      0.0     -0.0440     1.4430    ! 
H4G      0.0     -0.0440     1.4430    ! 
H5G      0.0     -0.0440     1.4430    ! 
H6G      0.0     -0.0440     1.4430    ! 
H7G      0.0     -0.0440     1.4430    ! 
H8G      0.0     -0.0440     1.4430    ! 
H9G      0.0     -0.0440     1.4430    ! 
H10G     0.0     -0.0440     1.4430    ! 
H11G     0.0     -0.0440     1.4430    ! 
H12G     0.0     -0.0440     1.4430    ! 
H13G     0.0     -0.0440     1.4430    ! 
H14G     0.0     -0.0440     1.4430    ! 
H15G     0.0     -0.0440     1.4430    ! 
H16G     0.0     -0.0440     1.4430    ! 
H17G     0.0     -0.0440     1.4430    ! 
H18G     0.0     -0.0440     1.4430    ! 
H19G     0.0     -0.0440     1.4430    ! 
H20G     0.0     -0.0440     1.4430    ! 
H21G     0.0     -0.0440     1.4430    ! 
H22G     0.0     -0.0440     1.4430    ! 
H23G     0.0     -0.0440     1.4430    ! 
H24G     0.0     -0.0440     1.4430    ! 
H25G     0.0     -0.0440     1.4430    ! 
H26G     0.0     -0.0440     1.4430    ! 
H27G     0.0     -0.0440     1.4430    ! 
H28G     0.0     -0.0440     1.4430    ! 
H29G     0.0     -0.0440     1.4430    ! 
H30G     0.0     -0.0440     1.4430    ! 
H31G     0.0     -0.0440     1.4430    ! 
H32G     0.0     -0.0440     1.4430    ! 
H33G     0.0     -0.0440     1.4430    ! 
H34G     0.0     -0.0440     1.4430    ! 
H35G     0.0     -0.0440     1.4430    ! 
H36G     0.0     -0.0440     1.4430    ! 
H37G     0.0     -0.0440     1.4430    ! 
H38G     0.0     -0.0440     1.4430    ! 
H39G     0.0     -0.0440     1.4430    ! 
H40G     0.0     -0.0440     1.4430    ! 
H41G     0.0     -0.0440     1.4430    ! 
H42G     0.0     -0.0440     1.4430    ! 
H43G     0.0     -0.0440     1.4430    ! 
H44G     0.0     -0.0440     1.4430    ! 
H45G     0.0     -0.0440     1.4430    ! 
H46G     0.0     -0.0440     1.4430    ! 
H47G     0.0     -0.0440     1.4430    ! 
H48G     0.0     -0.0440     1.4430    ! 
H49G     0.0     -0.0440     1.4430    ! 
H50G     0.0     -0.0440     1.4430    ! 
H51G     0.0     -0.0440     1.4430    ! 
H52G     0.0     -0.0440     1.4430    ! 
H53G     0.0     -0.0440     1.4430    ! 
H54G     0.0     -0.0440     1.4430    ! 
H55G     0.0     -0.0440     1.4430    ! 
H56G     0.0     -0.0440     1.4430    ! 
H57G     0.0     -0.0440     1.4430    ! 
H58G     0.0     -0.0440     1.4430    ! 
C35G     0.0     -0.1050     1.9255    ! 
C36G     0.0     -0.1050     1.9255    ! 
H59G     0.0     -0.0440     1.4430    ! 
H60G     0.0     -0.0440     1.4430    ! 
H61G     0.0     -0.0440     1.4430    ! 
H62G     0.0     -0.0440     1.4430    ! 
H63G     0.0     -0.0440     1.4430    ! 
H64G     0.0     -0.0440     1.4430    ! 
END
