# Supplementary material for: A Systematic Approach: Molecular Dynamics Study and Parametrisation of Gemini Type Cationic Surfactants
Source: Int J Mol Sci. 2021 Oct 10;22(20):10939. doi: 10.3390/ijms222010939 (PMC8536075; doi:10.3390/ijms222010939)
Supplement: Supplementary file 1 [file ijms-22-10939-s001.zip › Force_fields/Alk_6_10/Alk_6_10.pdb]

REMARK original generated coordinate pdb file
ATOM      1  C1G A6F X   1      -2.055   4.494  -1.444  1.00  0.00      GEM  C
ATOM      2  C2G A6F X   1      -2.713   3.244  -0.849  1.00  0.00      GEM  C
ATOM      3  C3G A6F X   1      -1.681   2.143  -0.568  1.00  0.00      GEM  C
ATOM      4  C4G A6F X   1      -2.311   0.876   0.028  1.00  0.00      GEM  C
ATOM      5  C5G A6F X   1      -1.279  -0.225   0.309  1.00  0.00      GEM  C
ATOM      6  C6G A6F X   1      -1.937  -1.474   0.904  1.00  0.00      GEM  C
ATOM      7  N1G A6F X   1      -3.044   5.563  -1.723  1.00  0.00      GEM  N
ATOM      8  N2G A6F X   1      -0.948  -2.544   1.183  1.00  0.00      GEM  N
ATOM      9  C7G A6F X   1      -3.714   5.587  -2.911  1.00  0.00      GEM  C
ATOM     10  C8G A6F X   1      -3.337   6.499  -0.780  1.00  0.00      GEM  C
ATOM     11  C9G A6F X   1      -0.655  -3.479   0.240  1.00  0.00      GEM  C
ATOM     12 C10G A6F X   1      -0.278  -2.567   2.371  1.00  0.00      GEM  C
ATOM     13 C11G A6F X   1      -4.669   6.528  -3.183  1.00  0.00      GEM  C
ATOM     14 C12G A6F X   1      -4.281   7.474  -0.983  1.00  0.00      GEM  C
ATOM     15 C13G A6F X   1       0.289  -4.455   0.443  1.00  0.00      GEM  C
ATOM     16 C14G A6F X   1       0.677  -3.508   2.643  1.00  0.00      GEM  C
ATOM     17 C15G A6F X   1      -5.001   7.524  -2.214  1.00  0.00      GEM  C
ATOM     18 C16G A6F X   1       1.009  -4.504   1.674  1.00  0.00      GEM  C
ATOM     19  N3G A6F X   1      -5.948   8.435  -2.478  1.00  0.00      GEM  N
ATOM     20  N4G A6F X   1       1.955  -5.416   1.938  1.00  0.00      GEM  N
ATOM     21 C17G A6F X   1      -6.360   9.534  -1.601  1.00  0.00      GEM  C
ATOM     22 C18G A6F X   1      -5.475  10.783  -1.737  1.00  0.00      GEM  C
ATOM     23 C19G A6F X   1      -5.941  11.923  -0.822  1.00  0.00      GEM  C
ATOM     24 C20G A6F X   1      -5.083  13.190  -0.950  1.00  0.00      GEM  C
ATOM     25 C21G A6F X   1      -5.538  14.333  -0.031  1.00  0.00      GEM  C
ATOM     26 C22G A6F X   1      -4.679  15.600  -0.157  1.00  0.00      GEM  C
ATOM     27 C23G A6F X   1       2.368  -6.515   1.062  1.00  0.00      GEM  C
ATOM     28 C24G A6F X   1       1.482  -7.763   1.198  1.00  0.00      GEM  C
ATOM     29 C25G A6F X   1       1.948  -8.905   0.283  1.00  0.00      GEM  C
ATOM     30 C26G A6F X   1       1.089 -10.171   0.411  1.00  0.00      GEM  C
ATOM     31 C27G A6F X   1       1.544 -11.314  -0.507  1.00  0.00      GEM  C
ATOM     32 C28G A6F X   1       0.685 -12.581  -0.381  1.00  0.00      GEM  C
ATOM     33 C29G A6F X   1      -5.132  16.744   0.761  1.00  0.00      GEM  C
ATOM     34 C30G A6F X   1      -4.273  18.010   0.636  1.00  0.00      GEM  C
ATOM     35 C31G A6F X   1      -4.725  19.154   1.555  1.00  0.00      GEM  C
ATOM     36 C32G A6F X   1       1.137 -13.725  -1.300  1.00  0.00      GEM  C
ATOM     37 C33G A6F X   1       0.278 -14.991  -1.174  1.00  0.00      GEM  C
ATOM     38 C34G A6F X   1       0.729 -16.135  -2.093  1.00  0.00      GEM  C
ATOM     39  H1G A6F X   1      -1.309   4.918  -0.751  1.00  0.00      GEM  H
ATOM     40  H2G A6F X   1      -1.551   4.262  -2.397  1.00  0.00      GEM  H
ATOM     41  H3G A6F X   1      -3.231   3.517   0.084  1.00  0.00      GEM  H
ATOM     42  H4G A6F X   1      -3.477   2.869  -1.549  1.00  0.00      GEM  H
ATOM     43  H5G A6F X   1      -1.159   1.884  -1.502  1.00  0.00      GEM  H
ATOM     44  H6G A6F X   1      -0.915   2.527   0.122  1.00  0.00      GEM  H
ATOM     45  H7G A6F X   1      -2.833   1.135   0.962  1.00  0.00      GEM  H
ATOM     46  H8G A6F X   1      -3.077   0.492  -0.662  1.00  0.00      GEM  H
ATOM     47  H9G A6F X   1      -0.761  -0.498  -0.624  1.00  0.00      GEM  H
ATOM     48 H10G A6F X   1      -0.515   0.151   1.009  1.00  0.00      GEM  H
ATOM     49 H11G A6F X   1      -2.683  -1.899   0.211  1.00  0.00      GEM  H
ATOM     50 H12G A6F X   1      -2.441  -1.243   1.857  1.00  0.00      GEM  H
ATOM     51 H13G A6F X   1      -3.438   4.815  -3.629  1.00  0.00      GEM  H
ATOM     52 H14G A6F X   1      -2.769   6.432   0.147  1.00  0.00      GEM  H
ATOM     53 H15G A6F X   1      -1.224  -3.413  -0.687  1.00  0.00      GEM  H
ATOM     54 H16G A6F X   1      -0.554  -1.795   3.088  1.00  0.00      GEM  H
ATOM     55 H17G A6F X   1      -5.175   6.513  -4.148  1.00  0.00      GEM  H
ATOM     56 H18G A6F X   1      -4.456   8.201  -0.194  1.00  0.00      GEM  H
ATOM     57 H19G A6F X   1       0.463  -5.182  -0.345  1.00  0.00      GEM  H
ATOM     58 H20G A6F X   1       1.183  -3.494   3.608  1.00  0.00      GEM  H
ATOM     59 H21G A6F X   1      -6.379   8.404  -3.417  1.00  0.00      GEM  H
ATOM     60 H22G A6F X   1       2.387  -5.384   2.878  1.00  0.00      GEM  H
ATOM     61 H23G A6F X   1      -7.402   9.776  -1.872  1.00  0.00      GEM  H
ATOM     62 H24G A6F X   1      -6.368   9.175  -0.557  1.00  0.00      GEM  H
ATOM     63 H25G A6F X   1      -4.432  10.518  -1.499  1.00  0.00      GEM  H
ATOM     64 H26G A6F X   1      -5.490  11.117  -2.787  1.00  0.00      GEM  H
ATOM     65 H27G A6F X   1      -6.989  12.171  -1.053  1.00  0.00      GEM  H
ATOM     66 H28G A6F X   1      -5.928  11.580   0.224  1.00  0.00      GEM  H
ATOM     67 H29G A6F X   1      -4.034  12.941  -0.725  1.00  0.00      GEM  H
ATOM     68 H30G A6F X   1      -5.101  13.535  -1.995  1.00  0.00      GEM  H
ATOM     69 H31G A6F X   1      -6.587  14.583  -0.256  1.00  0.00      GEM  H
ATOM     70 H32G A6F X   1      -5.521  13.987   1.014  1.00  0.00      GEM  H
ATOM     71 H33G A6F X   1      -3.630  15.350   0.067  1.00  0.00      GEM  H
ATOM     72 H34G A6F X   1      -4.697  15.947  -1.202  1.00  0.00      GEM  H
ATOM     73 H35G A6F X   1       2.375  -6.156   0.018  1.00  0.00      GEM  H
ATOM     74 H36G A6F X   1       3.409  -6.757   1.333  1.00  0.00      GEM  H
ATOM     75 H37G A6F X   1       1.497  -8.098   2.248  1.00  0.00      GEM  H
ATOM     76 H38G A6F X   1       0.439  -7.499   0.960  1.00  0.00      GEM  H
ATOM     77 H39G A6F X   1       1.935  -8.561  -0.763  1.00  0.00      GEM  H
ATOM     78 H40G A6F X   1       2.996  -9.152   0.515  1.00  0.00      GEM  H
ATOM     79 H41G A6F X   1       1.107 -10.516   1.457  1.00  0.00      GEM  H
ATOM     80 H42G A6F X   1       0.040  -9.921   0.186  1.00  0.00      GEM  H
ATOM     81 H43G A6F X   1       1.527 -10.968  -1.552  1.00  0.00      GEM  H
ATOM     82 H44G A6F X   1       2.593 -11.564  -0.282  1.00  0.00      GEM  H
ATOM     83 H45G A6F X   1       0.702 -12.927   0.664  1.00  0.00      GEM  H
ATOM     84 H46G A6F X   1      -0.364 -12.330  -0.605  1.00  0.00      GEM  H
ATOM     85 H47G A6F X   1      -5.115  16.397   1.807  1.00  0.00      GEM  H
ATOM     86 H48G A6F X   1      -6.181  16.994   0.537  1.00  0.00      GEM  H
ATOM     87 H49G A6F X   1      -3.224  17.760   0.859  1.00  0.00      GEM  H
ATOM     88 H50G A6F X   1      -4.291  18.358  -0.409  1.00  0.00      GEM  H
ATOM     89 H51G A6F X   1      -5.773  19.405   1.332  1.00  0.00      GEM  H
ATOM     90 H52G A6F X   1      -4.707  18.807   2.599  1.00  0.00      GEM  H
ATOM     91 H53G A6F X   1       2.186 -13.976  -1.076  1.00  0.00      GEM  H
ATOM     92 H54G A6F X   1       1.120 -13.378  -2.345  1.00  0.00      GEM  H
ATOM     93 H55G A6F X   1       0.295 -15.339  -0.129  1.00  0.00      GEM  H
ATOM     94 H56G A6F X   1      -0.771 -14.741  -1.397  1.00  0.00      GEM  H
ATOM     95 H57G A6F X   1       0.711 -15.788  -3.137  1.00  0.00      GEM  H
ATOM     96 H58G A6F X   1       1.777 -16.386  -1.870  1.00  0.00      GEM  H
ATOM     97 C35G A6F X   1      -0.136 -17.395  -1.960  1.00  0.00      GEM  C
ATOM     98 C36G A6F X   1      -3.860  20.414   1.422  1.00  0.00      GEM  C
ATOM     99 H59G A6F X   1      -0.112 -17.785  -0.934  1.00  0.00      GEM  H
ATOM    100 H60G A6F X   1      -1.185 -17.183  -2.210  1.00  0.00      GEM  H
ATOM    101 H61G A6F X   1       0.211 -18.192  -2.629  1.00  0.00      GEM  H
ATOM    102 H62G A6F X   1      -2.811  20.202   1.672  1.00  0.00      GEM  H
ATOM    103 H63G A6F X   1      -3.884  20.805   0.396  1.00  0.00      GEM  H
ATOM    104 H64G A6F X   1      -4.208  21.212   2.091  1.00  0.00      GEM  H
END
