# Supplementary material for: A Systematic Approach: Molecular Dynamics Study and Parametrisation of Gemini Type Cationic Surfactants
Source: Int J Mol Sci. 2021 Oct 10;22(20):10939. doi: 10.3390/ijms222010939 (PMC8536075; doi:10.3390/ijms222010939)
Supplement: Supplementary file 1 [file ijms-22-10939-s001.zip › Force_fields/Alk_6_10/Alk_6_10.psf]

PSF

       4 !NTITLE
 REMARKS original generated structure x-plor psf file
 REMARKS topology D:/Dokumenty/do_VMD/FF/Batch5_OK/Alk_6_10.top 
 REMARKS topology D:/Dokumenty/do_VMD/top_all36_lipid.rtf 
 REMARKS segment GEM { first NONE; last NONE; auto none  }

     104 !NATOM
       1 GEM  1    A6F  C1G  C1G   -0.338000       12.0110           0
       2 GEM  1    A6F  C2G  C2G    0.249000       12.0110           0
       3 GEM  1    A6F  C3G  C3G   -0.030000       12.0110           0
       4 GEM  1    A6F  C4G  C4G   -0.054000       12.0110           0
       5 GEM  1    A6F  C5G  C5G    0.217000       12.0110           0
       6 GEM  1    A6F  C6G  C6G   -0.300000       12.0110           0
       7 GEM  1    A6F  N1G  N1G    0.274000       14.0070           0
       8 GEM  1    A6F  N2G  N2G    0.235000       14.0070           0
       9 GEM  1    A6F  C7G  C7G   -0.074000       12.0110           0
      10 GEM  1    A6F  C8G  C8G   -0.205000       12.0110           0
      11 GEM  1    A6F  C9G  C9G   -0.187000       12.0110           0
      12 GEM  1    A6F  C10G C10G  -0.079000       12.0110           0
      13 GEM  1    A6F  C11G C11G  -0.405000       12.0110           0
      14 GEM  1    A6F  C12G C12G  -0.266000       12.0110           0
      15 GEM  1    A6F  C13G C13G  -0.265000       12.0110           0
      16 GEM  1    A6F  C14G C14G  -0.411000       12.0110           0
      17 GEM  1    A6F  C15G C15G   0.520000       12.0110           0
      18 GEM  1    A6F  C16G C16G   0.557000       12.0110           0
      19 GEM  1    A6F  N3G  N3G   -0.643000       14.0070           0
      20 GEM  1    A6F  N4G  N4G   -0.678000       14.0070           0
      21 GEM  1    A6F  C17G C17G   0.101000       12.0110           0
      22 GEM  1    A6F  C18G C18G   0.066000       12.0110           0
      23 GEM  1    A6F  C19G C19G   0.017000       12.0110           0
      24 GEM  1    A6F  C20G C20G   0.073000       12.0110           0
      25 GEM  1    A6F  C21G C21G   0.079000       12.0110           0
      26 GEM  1    A6F  C22G C22G   0.100000       12.0110           0
      27 GEM  1    A6F  C23G C23G   0.095000       12.0110           0
      28 GEM  1    A6F  C24G C24G   0.080000       12.0110           0
      29 GEM  1    A6F  C25G C25G   0.035000       12.0110           0
      30 GEM  1    A6F  C26G C26G   0.074000       12.0110           0
      31 GEM  1    A6F  C27G C27G   0.057000       12.0110           0
      32 GEM  1    A6F  C28G C28G   0.126000       12.0110           0
      33 GEM  1    A6F  C29G C29G   0.001000       12.0110           0
      34 GEM  1    A6F  C30G C30G   0.060000       12.0110           0
      35 GEM  1    A6F  C31G C31G   0.252000       12.0110           0
      36 GEM  1    A6F  C32G C32G  -0.011000       12.0110           0
      37 GEM  1    A6F  C33G C33G   0.049000       12.0110           0
      38 GEM  1    A6F  C34G C34G   0.254000       12.0110           0
      39 GEM  1    A6F  H1G  H1G    0.157000        1.0080           0
      40 GEM  1    A6F  H2G  H2G    0.136000        1.0080           0
      41 GEM  1    A6F  H3G  H3G   -0.023000        1.0080           0
      42 GEM  1    A6F  H4G  H4G   -0.032000        1.0080           0
      43 GEM  1    A6F  H5G  H5G    0.015000        1.0080           0
      44 GEM  1    A6F  H6G  H6G    0.008000        1.0080           0
      45 GEM  1    A6F  H7G  H7G    0.019000        1.0080           0
      46 GEM  1    A6F  H8G  H8G    0.014000        1.0080           0
      47 GEM  1    A6F  H9G  H9G   -0.017000        1.0080           0
      48 GEM  1    A6F  H10G H10G  -0.020000        1.0080           0
      49 GEM  1    A6F  H11G H11G   0.153000        1.0080           0
      50 GEM  1    A6F  H12G H12G   0.135000        1.0080           0
      51 GEM  1    A6F  H13G H13G   0.227000        1.0080           0
      52 GEM  1    A6F  H14G H14G   0.240000        1.0080           0
      53 GEM  1    A6F  H15G H15G   0.238000        1.0080           0
      54 GEM  1    A6F  H16G H16G   0.232000        1.0080           0
      55 GEM  1    A6F  H17G H17G   0.222000        1.0080           0
      56 GEM  1    A6F  H18G H18G   0.238000        1.0080           0
      57 GEM  1    A6F  H19G H19G   0.231000        1.0080           0
      58 GEM  1    A6F  H20G H20G   0.222000        1.0080           0
      59 GEM  1    A6F  H21G H21G   0.452000        1.0080           0
      60 GEM  1    A6F  H22G H22G   0.461000        1.0080           0
      61 GEM  1    A6F  H23G H23G   0.086000        1.0080           0
      62 GEM  1    A6F  H24G H24G   0.041000        1.0080           0
      63 GEM  1    A6F  H25G H25G  -0.015000        1.0080           0
      64 GEM  1    A6F  H26G H26G   0.010000        1.0080           0
      65 GEM  1    A6F  H27G H27G  -0.026000        1.0080           0
      66 GEM  1    A6F  H28G H28G  -0.010000        1.0080           0
      67 GEM  1    A6F  H29G H29G  -0.033000        1.0080           0
      68 GEM  1    A6F  H30G H30G  -0.033000        1.0080           0
      69 GEM  1    A6F  H31G H31G  -0.031000        1.0080           0
      70 GEM  1    A6F  H32G H32G  -0.034000        1.0080           0
      71 GEM  1    A6F  H33G H33G  -0.042000        1.0080           0
      72 GEM  1    A6F  H34G H34G  -0.038000        1.0080           0
      73 GEM  1    A6F  H35G H35G   0.046000        1.0080           0
      74 GEM  1    A6F  H36G H36G   0.088000        1.0080           0
      75 GEM  1    A6F  H37G H37G   0.007000        1.0080           0
      76 GEM  1    A6F  H38G H38G  -0.023000        1.0080           0
      77 GEM  1    A6F  H39G H39G  -0.016000        1.0080           0
      78 GEM  1    A6F  H40G H40G  -0.033000        1.0080           0
      79 GEM  1    A6F  H41G H41G  -0.035000        1.0080           0
      80 GEM  1    A6F  H42G H42G  -0.032000        1.0080           0
      81 GEM  1    A6F  H43G H43G  -0.031000        1.0080           0
      82 GEM  1    A6F  H44G H44G  -0.027000        1.0080           0
      83 GEM  1    A6F  H45G H45G  -0.042000        1.0080           0
      84 GEM  1    A6F  H46G H46G  -0.046000        1.0080           0
      85 GEM  1    A6F  H47G H47G  -0.022000        1.0080           0
      86 GEM  1    A6F  H48G H48G  -0.027000        1.0080           0
      87 GEM  1    A6F  H49G H49G  -0.030000        1.0080           0
      88 GEM  1    A6F  H50G H50G  -0.026000        1.0080           0
      89 GEM  1    A6F  H51G H51G  -0.056000        1.0080           0
      90 GEM  1    A6F  H52G H52G  -0.056000        1.0080           0
      91 GEM  1    A6F  H53G H53G  -0.025000        1.0080           0
      92 GEM  1    A6F  H54G H54G  -0.019000        1.0080           0
      93 GEM  1    A6F  H55G H55G  -0.023000        1.0080           0
      94 GEM  1    A6F  H56G H56G  -0.027000        1.0080           0
      95 GEM  1    A6F  H57G H57G  -0.057000        1.0080           0
      96 GEM  1    A6F  H58G H58G  -0.058000        1.0080           0
      97 GEM  1    A6F  C35G C35G  -0.268000       12.0110           0
      98 GEM  1    A6F  C36G C36G  -0.292000       12.0110           0
      99 GEM  1    A6F  H59G H59G   0.049000        1.0080           0
     100 GEM  1    A6F  H60G H60G   0.049000        1.0080           0
     101 GEM  1    A6F  H61G H61G   0.056000        1.0080           0
     102 GEM  1    A6F  H62G H62G   0.055000        1.0080           0
     103 GEM  1    A6F  H63G H63G   0.056000        1.0080           0
     104 GEM  1    A6F  H64G H64G   0.062000        1.0080           0

     105 !NBOND: bonds
       1       2       1       7       1      39       1      40
       2       3       2      41       2      42       3       4
       3      43       3      44       4       5       4      45
       4      46       5       6       5      47       5      48
       6       8       6      49       6      50       7       9
       7      10       8      11       8      12       9      13
       9      51      10      14      10      52      11      15
      11      53      12      16      12      54      13      17
      13      55      14      17      14      56      15      18
      15      57      16      18      16      58      17      19
      18      20      19      21      19      59      20      27
      20      60      21      22      21      61      21      62
      22      23      22      63      22      64      23      24
      23      65      23      66      24      25      24      67
      24      68      25      26      25      69      25      70
      26      33      26      71      26      72      27      28
      27      73      27      74      28      29      28      75
      28      76      29      30      29      77      29      78
      30      31      30      79      30      80      31      32
      31      81      31      82      32      36      32      83
      32      84      33      34      33      85      33      86
      34      35      34      87      34      88      35      89
      35      90      35      98      36      37      36      91
      36      92      37      38      37      93      37      94
      38      95      38      96      38      97      97      99
      97     100      97     101      98     102      98     103
      98     104

     198 !NTHETA: angles
       1       2       3       1       2      41       1       2      42
       1       7       9       1       7      10       2       1       7
       2       1      39       2       1      40       2       3       4
       2       3      43       2       3      44       3       2      41
       3       2      42       3       4       5       3       4      45
       3       4      46       4       3      43       4       3      44
       4       5       6       4       5      47       4       5      48
       5       4      45       5       4      46       5       6       8
       5       6      49       5       6      50       6       5      47
       6       5      48       6       8      11       6       8      12
       7       1      39       7       1      40       7       9      13
       7       9      51       7      10      14       7      10      52
       8       6      49       8       6      50       8      11      15
       8      11      53       8      12      16       8      12      54
       9       7      10       9      13      17       9      13      55
      10      14      17      10      14      56      11       8      12
      11      15      18      11      15      57      12      16      18
      12      16      58      13       9      51      13      17      14
      13      17      19      14      10      52      14      17      19
      15      11      53      15      18      16      15      18      20
      16      12      54      16      18      20      17      13      55
      17      14      56      17      19      21      17      19      59
      18      15      57      18      16      58      18      20      27
      18      20      60      19      21      22      19      21      61
      19      21      62      20      27      28      20      27      73
      20      27      74      21      19      59      21      22      23
      21      22      63      21      22      64      22      21      61
      22      21      62      22      23      24      22      23      65
      22      23      66      23      22      63      23      22      64
      23      24      25      23      24      67      23      24      68
      24      23      65      24      23      66      24      25      26
      24      25      69      24      25      70      25      24      67
      25      24      68      25      26      33      25      26      71
      25      26      72      26      25      69      26      25      70
      26      33      34      26      33      85      26      33      86
      27      20      60      27      28      29      27      28      75
      27      28      76      28      27      73      28      27      74
      28      29      30      28      29      77      28      29      78
      29      28      75      29      28      76      29      30      31
      29      30      79      29      30      80      30      29      77
      30      29      78      30      31      32      30      31      81
      30      31      82      31      30      79      31      30      80
      31      32      36      31      32      83      31      32      84
      32      31      81      32      31      82      32      36      37
      32      36      91      32      36      92      33      26      71
      33      26      72      33      34      35      33      34      87
      33      34      88      34      33      85      34      33      86
      34      35      89      34      35      90      34      35      98
      35      34      87      35      34      88      35      98     102
      35      98     103      35      98     104      36      32      83
      36      32      84      36      37      38      36      37      93
      36      37      94      37      36      91      37      36      92
      37      38      95      37      38      96      37      38      97
      38      37      93      38      37      94      38      97      99
      38      97     100      38      97     101      39       1      40
      41       2      42      43       3      44      45       4      46
      47       5      48      49       6      50      61      21      62
      63      22      64      65      23      66      67      24      68
      69      25      70      71      26      72      73      27      74
      75      28      76      77      29      78      79      30      80
      81      31      82      83      32      84      85      33      86
      87      34      88      89      35      90      89      35      98
      90      35      98      91      36      92      93      37      94
      95      38      96      95      38      97      96      38      97
      99      97     100      99      97     101     100      97     101
     102      98     103     102      98     104     103      98     104

     287 !NPHI: dihedrals
       1       2       3       4       1       2       3      43
       1       2       3      44       1       7       9      13
       1       7       9      51       1       7      10      14
       1       7      10      52       2       1       7       9
       2       1       7      10       2       3       4       5
       2       3       4      45       2       3       4      46
       3       4       5       6       3       4       5      47
       3       4       5      48       4       5       6       8
       4       5       6      49       4       5       6      50
       5       6       8      11       5       6       8      12
       6       8      11      15       6       8      11      53
       6       8      12      16       6       8      12      54
       7       1       2       3       7       1       2      41
       7       1       2      42       7       9      13      17
       7       9      13      55       7      10      14      17
       7      10      14      56       8      11      15      18
       8      11      15      57       8      12      16      18
       8      12      16      58       9       7      10      14
       9       7      10      52       9      13      17      14
       9      13      17      19      10       7       9      13
      10       7       9      51      10      14      17      13
      10      14      17      19      11       8      12      16
      11       8      12      54      11      15      18      16
      11      15      18      20      12       8      11      15
      12       8      11      53      12      16      18      15
      12      16      18      20      13      17      19      21
      13      17      19      59      14      17      19      21
      14      17      19      59      15      18      20      27
      15      18      20      60      16      18      20      27
      16      18      20      60      17      19      21      22
      17      19      21      61      17      19      21      62
      18      20      27      28      18      20      27      73
      18      20      27      74      19      21      22      23
      19      21      22      63      19      21      22      64
      20      27      28      29      20      27      28      75
      20      27      28      76      21      22      23      24
      21      22      23      65      21      22      23      66
      22      23      24      25      22      23      24      67
      22      23      24      68      23      24      25      26
      23      24      25      69      23      24      25      70
      24      25      26      33      24      25      26      71
      24      25      26      72      25      26      33      34
      25      26      33      85      25      26      33      86
      26      33      34      35      26      33      34      87
      26      33      34      88      27      28      29      30
      27      28      29      77      27      28      29      78
      28      29      30      31      28      29      30      79
      28      29      30      80      29      30      31      32
      29      30      31      81      29      30      31      82
      30      31      32      36      30      31      32      83
      30      31      32      84      31      32      36      37
      31      32      36      91      31      32      36      92
      32      36      37      38      32      36      37      93
      32      36      37      94      33      34      35      89
      33      34      35      90      33      34      35      98
      34      35      98     102      34      35      98     103
      34      35      98     104      36      37      38      95
      36      37      38      96      36      37      38      97
      37      38      97      99      37      38      97     100
      37      38      97     101      39       1       2       3
      39       1       2      41      39       1       2      42
      39       1       7       9      39       1       7      10
      40       1       2       3      40       1       2      41
      40       1       2      42      40       1       7       9
      40       1       7      10      41       2       3       4
      41       2       3      43      41       2       3      44
      42       2       3       4      42       2       3      43
      42       2       3      44      43       3       4       5
      43       3       4      45      43       3       4      46
      44       3       4       5      44       3       4      45
      44       3       4      46      45       4       5       6
      45       4       5      47      45       4       5      48
      46       4       5       6      46       4       5      47
      46       4       5      48      47       5       6       8
      47       5       6      49      47       5       6      50
      48       5       6       8      48       5       6      49
      48       5       6      50      49       6       8      11
      49       6       8      12      50       6       8      11
      50       6       8      12      51       9      13      17
      51       9      13      55      52      10      14      17
      52      10      14      56      53      11      15      18
      53      11      15      57      54      12      16      18
      54      12      16      58      55      13      17      14
      55      13      17      19      56      14      17      13
      56      14      17      19      57      15      18      16
      57      15      18      20      58      16      18      15
      58      16      18      20      59      19      21      22
      59      19      21      61      59      19      21      62
      60      20      27      28      60      20      27      73
      60      20      27      74      61      21      22      23
      61      21      22      63      61      21      22      64
      62      21      22      23      62      21      22      63
      62      21      22      64      63      22      23      24
      63      22      23      65      63      22      23      66
      64      22      23      24      64      22      23      65
      64      22      23      66      65      23      24      25
      65      23      24      67      65      23      24      68
      66      23      24      25      66      23      24      67
      66      23      24      68      67      24      25      26
      67      24      25      69      67      24      25      70
      68      24      25      26      68      24      25      69
      68      24      25      70      69      25      26      33
      69      25      26      71      69      25      26      72
      70      25      26      33      70      25      26      71
      70      25      26      72      71      26      33      34
      71      26      33      85      71      26      33      86
      72      26      33      34      72      26      33      85
      72      26      33      86      73      27      28      29
      73      27      28      75      73      27      28      76
      74      27      28      29      74      27      28      75
      74      27      28      76      75      28      29      30
      75      28      29      77      75      28      29      78
      76      28      29      30      76      28      29      77
      76      28      29      78      77      29      30      31
      77      29      30      79      77      29      30      80
      78      29      30      31      78      29      30      79
      78      29      30      80      79      30      31      32
      79      30      31      81      79      30      31      82
      80      30      31      32      80      30      31      81
      80      30      31      82      81      31      32      36
      81      31      32      83      81      31      32      84
      82      31      32      36      82      31      32      83
      82      31      32      84      83      32      36      37
      83      32      36      91      83      32      36      92
      84      32      36      37      84      32      36      91
      84      32      36      92      85      33      34      35
      85      33      34      87      85      33      34      88
      86      33      34      35      86      33      34      87
      86      33      34      88      87      34      35      89
      87      34      35      90      87      34      35      98
      88      34      35      89      88      34      35      90
      88      34      35      98      89      35      98     102
      89      35      98     103      89      35      98     104
      90      35      98     102      90      35      98     103
      90      35      98     104      91      36      37      38
      91      36      37      93      91      36      37      94
      92      36      37      38      92      36      37      93
      92      36      37      94      93      37      38      95
      93      37      38      96      93      37      38      97
      94      37      38      95      94      37      38      96
      94      37      38      97      95      38      97      99
      95      38      97     100      95      38      97     101
      96      38      97      99      96      38      97     100
      96      38      97     101

       0 !NIMPHI: impropers


       0 !NDON: donors


       0 !NACC: acceptors


       0 !NNB

       0       0       0       0       0       0       0       0
       0       0       0       0       0       0       0       0
       0       0       0       0       0       0       0       0
       0       0       0       0       0       0       0       0
       0       0       0       0       0       0       0       0
       0       0       0       0       0       0       0       0
       0       0       0       0       0       0       0       0
       0       0       0       0       0       0       0       0
       0       0       0       0       0       0       0       0
       0       0       0       0       0       0       0       0
       0       0       0       0       0       0       0       0
       0       0       0       0       0       0       0       0
       0       0       0       0       0       0       0       0

       1       0 !NGRP
       0       0       0
