# Supplementary material for: A Systematic Approach: Molecular Dynamics Study and Parametrisation of Gemini Type Cationic Surfactants
Source: Int J Mol Sci. 2021 Oct 10;22(20):10939. doi: 10.3390/ijms222010939 (PMC8536075; doi:10.3390/ijms222010939)
Supplement: Supplementary file 1 [file ijms-22-10939-s001.zip › Force_fields/Alk_6_12/Alk_6_12.itp]

[ moleculetype ] 
; Name 		  nrexcl 
 mol_01    3 
 
[ atoms ]        
;   116 atoms
     1        C1G      1 A6G    C1G         1     -0.3740     12.0110 
     2        C2G      1 A6G    C2G         2      0.2710     12.0110 
     3        C3G      1 A6G    C3G         3     -0.0810     12.0110 
     4        C4G      1 A6G    C4G         4     -0.0160     12.0110 
     5        C5G      1 A6G    C5G         5      0.2460     12.0110 
     6        C6G      1 A6G    C6G         6     -0.3310     12.0110 
     7        N1G      1 A6G    N1G         7      0.2780     14.0070 
     8        N2G      1 A6G    N2G         8      0.2810     14.0070 
     9        C7G      1 A6G    C7G         9     -0.0810     12.0110 
    10        C8G      1 A6G    C8G        10     -0.1860     12.0110 
    11        C9G      1 A6G    C9G        11     -0.1930     12.0110 
    12       C10G      1 A6G    C10G       12     -0.0840     12.0110 
    13       C11G      1 A6G    C11G       13     -0.4310     12.0110 
    14       C12G      1 A6G    C12G       14     -0.3100     12.0110 
    15       C13G      1 A6G    C13G       15     -0.3150     12.0110 
    16       C14G      1 A6G    C14G       16     -0.4390     12.0110 
    17       C15G      1 A6G    C15G       17      0.6010     12.0110 
    18       C16G      1 A6G    C16G       18      0.6290     12.0110 
    19        N3G      1 A6G    N3G        19     -0.7180     14.0070 
    20        N4G      1 A6G    N4G        20     -0.7390     14.0070 
    21       C17G      1 A6G    C17G       21      0.1790     12.0110 
    22       C18G      1 A6G    C18G       22      0.0210     12.0110 
    23       C19G      1 A6G    C19G       23     -0.0330     12.0110 
    24       C20G      1 A6G    C20G       24      0.0970     12.0110 
    25       C21G      1 A6G    C21G       25      0.1030     12.0110 
    26       C22G      1 A6G    C22G       26     -0.0420     12.0110 
    27       C23G      1 A6G    C23G       27      0.1540     12.0110 
    28       C24G      1 A6G    C24G       28      0.0570     12.0110 
    29       C25G      1 A6G    C25G       29     -0.0920     12.0110 
    30       C26G      1 A6G    C26G       30      0.1740     12.0110 
    31       C27G      1 A6G    C27G       31      0.0480     12.0110 
    32       C28G      1 A6G    C28G       32     -0.0080     12.0110 
    33       C29G      1 A6G    C29G       33      0.1010     12.0110 
    34       C30G      1 A6G    C30G       34      0.1430     12.0110 
    35       C31G      1 A6G    C31G       35     -0.0660     12.0110 
    36       C32G      1 A6G    C32G       36      0.0610     12.0110 
    37       C33G      1 A6G    C33G       37      0.0860     12.0110 
    38       C34G      1 A6G    C34G       38      0.1370     12.0110 
    39       C35G      1 A6G    C35G       39     -0.0410     12.0110 
    40       C36G      1 A6G    C36G       40      0.0410     12.0110 
    41        H1G      1 A6G    H1G        41     -0.0210      1.0080 
    42        H2G      1 A6G    H2G        42     -0.0230      1.0080 
    43        H3G      1 A6G    H3G        43      0.1670      1.0080 
    44        H4G      1 A6G    H4G        44      0.1480      1.0080 
    45        H5G      1 A6G    H5G        45     -0.0250      1.0080 
    46        H6G      1 A6G    H6G        46     -0.0330      1.0080 
    47        H7G      1 A6G    H7G        47      0.0260      1.0080 
    48        H8G      1 A6G    H8G        48      0.0190      1.0080 
    49        H9G      1 A6G    H9G        49      0.0100      1.0080 
    50       H10G      1 A6G    H10G       50      0.0070      1.0080 
    51       H11G      1 A6G    H11G       51     -0.0270      1.0080 
    52       H12G      1 A6G    H12G       52     -0.0320      1.0080 
    53       H13G      1 A6G    H13G       53      0.1530      1.0080 
    54       H14G      1 A6G    H14G       54      0.1350      1.0080 
    55       H15G      1 A6G    H15G       55      0.2310      1.0080 
    56       H16G      1 A6G    H16G       56      0.2360      1.0080 
    57       H17G      1 A6G    H17G       57      0.2370      1.0080 
    58       H18G      1 A6G    H18G       58      0.2310      1.0080 
    59       H19G      1 A6G    H19G       59      0.2280      1.0080 
    60       H20G      1 A6G    H20G       60      0.2500      1.0080 
    61       H21G      1 A6G    H21G       61      0.2510      1.0080 
    62       H22G      1 A6G    H22G       62      0.2270      1.0080 
    63       H23G      1 A6G    H23G       63      0.4620      1.0080 
    64       H24G      1 A6G    H24G       64      0.4700      1.0080 
    65       H25G      1 A6G    H25G       65      0.0750      1.0080 
    66       H26G      1 A6G    H26G       66      0.0260      1.0080 
    67       H27G      1 A6G    H27G       67     -0.0070      1.0080 
    68       H28G      1 A6G    H28G       68      0.0230      1.0080 
    69       H29G      1 A6G    H29G       69     -0.0130      1.0080 
    70       H30G      1 A6G    H30G       70      0.0010      1.0080 
    71       H31G      1 A6G    H31G       71     -0.0280      1.0080 
    72       H32G      1 A6G    H32G       72     -0.0320      1.0080 
    73       H33G      1 A6G    H33G       73     -0.0310      1.0080 
    74       H34G      1 A6G    H34G       74     -0.0360      1.0080 
    75       H35G      1 A6G    H35G       75     -0.0140      1.0080 
    76       H36G      1 A6G    H36G       76     -0.0100      1.0080 
    77       H37G      1 A6G    H37G       77      0.0350      1.0080 
    78       H38G      1 A6G    H38G       78      0.0820      1.0080 
    79       H39G      1 A6G    H39G       79      0.0190      1.0080 
    80       H40G      1 A6G    H40G       80     -0.0150      1.0080 
    81       H41G      1 A6G    H41G       81      0.0110      1.0080 
    82       H42G      1 A6G    H42G       82     -0.0030      1.0080 
    83       H43G      1 A6G    H43G       83     -0.0490      1.0080 
    84       H44G      1 A6G    H44G       84     -0.0410      1.0080 
    85       H45G      1 A6G    H45G       85     -0.0270      1.0080 
    86       H46G      1 A6G    H46G       86     -0.0220      1.0080 
    87       H47G      1 A6G    H47G       87     -0.0160      1.0080 
    88       H48G      1 A6G    H48G       88     -0.0200      1.0080 
    89       H49G      1 A6G    H49G       89     -0.0340      1.0080 
    90       H50G      1 A6G    H50G       90     -0.0380      1.0080 
    91       H51G      1 A6G    H51G       91     -0.0460      1.0080 
    92       H52G      1 A6G    H52G       92     -0.0430      1.0080 
    93       H53G      1 A6G    H53G       93     -0.0100      1.0080 
    94       H54G      1 A6G    H54G       94     -0.0090      1.0080 
    95       H55G      1 A6G    H55G       95     -0.0240      1.0080 
    96       H56G      1 A6G    H56G       96     -0.0260      1.0080 
    97       H57G      1 A6G    H57G       97     -0.0360      1.0080 
    98       H58G      1 A6G    H58G       98     -0.0310      1.0080 
    99       H59G      1 A6G    H59G       99     -0.0430      1.0080 
   100       H60G      1 A6G    H60G      100     -0.0440      1.0080 
   101       H61G      1 A6G    H61G      101     -0.0140      1.0080 
   102       H62G      1 A6G    H62G      102     -0.0150      1.0080 
   103       C37G      1 A6G    C37G      103      0.2560     12.0110 
   104       C38G      1 A6G    C38G      104     -0.3120     12.0110 
   105       C39G      1 A6G    C39G      105      0.2620     12.0110 
   106       C40G      1 A6G    C40G      106     -0.2800     12.0110 
   107       H63G      1 A6G    H63G      107     -0.0540      1.0080 
   108       H64G      1 A6G    H64G      108     -0.0530      1.0080 
   109       H65G      1 A6G    H65G      109      0.0610      1.0080 
   110       H66G      1 A6G    H66G      110      0.0600      1.0080 
   111       H67G      1 A6G    H67G      111      0.0670      1.0080 
   112       H68G      1 A6G    H68G      112     -0.0560      1.0080 
   113       H69G      1 A6G    H69G      113     -0.0580      1.0080 
   114       H70G      1 A6G    H70G      114      0.0520      1.0080 
   115       H71G      1 A6G    H71G      115      0.0510      1.0080 
   116       H72G      1 A6G    H72G      116      0.0580      1.0080 
        
[ bonds ]        
;   117 bonds
  1    2   1
  1    7   1
  1   43   1
  1   44   1
  2    3   1
  2   45   1
  2   46   1
  3    4   1
  3   47   1
  3   48   1
  4    5   1
  4   49   1
  4   50   1
  5    6   1
  5   51   1
  5   52   1
  6    8   1
  6   53   1
  6   54   1
  7    9   1
  7   10   1
  8   11   1
  8   12   1
  9   13   1
  9   55   1
 10   14   1
 10   56   1
 11   15   1
 11   57   1
 12   16   1
 12   58   1
 13   17   1
 13   59   1
 14   17   1
 14   60   1
 15   18   1
 15   61   1
 16   18   1
 16   62   1
 17   19   1
 18   20   1
 19   21   1
 19   63   1
 20   27   1
 20   64   1
 21   22   1
 21   65   1
 21   66   1
 22   23   1
 22   67   1
 22   68   1
 23   24   1
 23   69   1
 23   70   1
 24   25   1
 24   71   1
 24   72   1
 25   26   1
 25   73   1
 25   74   1
 26   33   1
 26   75   1
 26   76   1
 27   28   1
 27   77   1
 27   78   1
 28   29   1
 28   79   1
 28   80   1
 29   30   1
 29   81   1
 29   82   1
 30   31   1
 30   83   1
 30   84   1
 31   32   1
 31   85   1
 31   86   1
 32   37   1
 32   87   1
 32   88   1
 33   34   1
 33   89   1
 33   90   1
 34   35   1
 34   91   1
 34   92   1
 35   36   1
 35   93   1
 35   94   1
 36   95   1
 36   96   1
 36  103   1
 37   38   1
 37   97   1
 37   98   1
 38   39   1
 38   99   1
 38  100   1
 39   40   1
 39  101   1
 39  102   1
 40   41   1
 40   42   1
 40  105   1
103  104   1
103  107   1
103  108   1
104  109   1
104  110   1
104  111   1
105  106   1
105  112   1
105  113   1
106  114   1
106  115   1
106  116   1
        
[ pairs ]        
;   317 pairs
  1   4   1
  1  47   1
  1  48   1
  1  13   1
  1  55   1
  1  14   1
  1  56   1
  2   9   1
  2  10   1
  2   5   1
  2  49   1
  2  50   1
  3   6   1
  3  51   1
  3  52   1
  4   8   1
  4  53   1
  4  54   1
  5  11   1
  5  12   1
  6  15   1
  6  57   1
  6  16   1
  6  58   1
  7   3   1
  7  45   1
  7  46   1
  7  17   1
  7  59   1
  7  60   1
  8  18   1
  8  61   1
  8  62   1
  9  14   1
  9  56   1
  9  19   1
 10  13   1
 10  55   1
 10  19   1
 11  16   1
 11  58   1
 11  20   1
 12  15   1
 12  57   1
 12  20   1
 13  21   1
 13  63   1
 14  21   1
 14  63   1
 15  27   1
 15  64   1
 16  27   1
 16  64   1
 17  22   1
 17  65   1
 17  66   1
 18  28   1
 18  77   1
 18  78   1
 19  23   1
 19  67   1
 19  68   1
 20  29   1
 20  79   1
 20  80   1
 21  24   1
 21  69   1
 21  70   1
 22  25   1
 22  71   1
 22  72   1
 23  26   1
 23  73   1
 23  74   1
 24  33   1
 24  75   1
 24  76   1
 25  34   1
 25  89   1
 25  90   1
 26  35   1
 26  91   1
 26  92   1
 27  30   1
 27  81   1
 27  82   1
 28  31   1
 28  83   1
 28  84   1
 29  32   1
 29  85   1
 29  86   1
 30  37   1
 30  87   1
 30  88   1
 31  38   1
 31  97   1
 31  98   1
 32  39   1
 32  99   1
 32 100   1
 33  36   1
 33  93   1
 33  94   1
 34  95   1
 34  96   1
 34 103   1
 35 104   1
 35 107   1
 35 108   1
 36 109   1
 36 110   1
 36 111   1
 37  40   1
 37 101   1
 37 102   1
 38  41   1
 38  42   1
 38 105   1
 39 106   1
 39 112   1
 39 113   1
 40 114   1
 40 115   1
 40 116   1
 41 106   1
 41 112   1
 41 113   1
 42 106   1
 42 112   1
 42 113   1
 43   3   1
 43  45   1
 43  46   1
 43   9   1
 43  10   1
 44   3   1
 44  45   1
 44  46   1
 44   9   1
 44  10   1
 45   4   1
 45  47   1
 45  48   1
 46   4   1
 46  47   1
 46  48   1
 47   5   1
 47  49   1
 47  50   1
 48   5   1
 48  49   1
 48  50   1
 49   6   1
 49  51   1
 49  52   1
 50   6   1
 50  51   1
 50  52   1
 51   8   1
 51  53   1
 51  54   1
 52   8   1
 52  53   1
 52  54   1
 53  11   1
 53  12   1
 54  11   1
 54  12   1
 55  17   1
 55  59   1
 56  17   1
 56  60   1
 57  18   1
 57  61   1
 58  18   1
 58  62   1
 59  14   1
 59  19   1
 60  13   1
 60  19   1
 61  16   1
 61  20   1
 62  15   1
 62  20   1
 63  22   1
 63  65   1
 63  66   1
 64  28   1
 64  77   1
 64  78   1
 65  23   1
 65  67   1
 65  68   1
 66  23   1
 66  67   1
 66  68   1
 67  24   1
 67  69   1
 67  70   1
 68  24   1
 68  69   1
 68  70   1
 69  25   1
 69  71   1
 69  72   1
 70  25   1
 70  71   1
 70  72   1
 71  26   1
 71  73   1
 71  74   1
 72  26   1
 72  73   1
 72  74   1
 73  33   1
 73  75   1
 73  76   1
 74  33   1
 74  75   1
 74  76   1
 75  34   1
 75  89   1
 75  90   1
 76  34   1
 76  89   1
 76  90   1
 77  29   1
 77  79   1
 77  80   1
 78  29   1
 78  79   1
 78  80   1
 79  30   1
 79  81   1
 79  82   1
 80  30   1
 80  81   1
 80  82   1
 81  31   1
 81  83   1
 81  84   1
 82  31   1
 82  83   1
 82  84   1
 83  32   1
 83  85   1
 83  86   1
 84  32   1
 84  85   1
 84  86   1
 85  37   1
 85  87   1
 85  88   1
 86  37   1
 86  87   1
 86  88   1
 87  38   1
 87  97   1
 87  98   1
 88  38   1
 88  97   1
 88  98   1
 89  35   1
 89  91   1
 89  92   1
 90  35   1
 90  91   1
 90  92   1
 91  36   1
 91  93   1
 91  94   1
 92  36   1
 92  93   1
 92  94   1
 93  95   1
 93  96   1
 93 103   1
 94  95   1
 94  96   1
 94 103   1
 95 104   1
 95 107   1
 95 108   1
 96 104   1
 96 107   1
 96 108   1
 97  39   1
 97  99   1
 97 100   1
 98  39   1
 98  99   1
 98 100   1
 99  40   1
 99 101   1
 99 102   1
100  40   1
100 101   1
100 102   1
101  41   1
101  42   1
101 105   1
102  41   1
102  42   1
102 105   1
107 109   1
107 110   1
107 111   1
108 109   1
108 110   1
108 111   1
112 114   1
112 115   1
112 116   1
113 114   1
113 115   1
113 116   1
        
[ angles ]       
;   222 angles
  1   2   3   5
  1   2  45   5
  1   2  46   5
  1   7   9   5
  1   7  10   5
  2   1   7   5
  2   1  43   5
  2   1  44   5
  2   3   4   5
  2   3  47   5
  2   3  48   5
  3   2  45   5
  3   2  46   5
  3   4   5   5
  3   4  49   5
  3   4  50   5
  4   3  47   5
  4   3  48   5
  4   5   6   5
  4   5  51   5
  4   5  52   5
  5   4  49   5
  5   4  50   5
  5   6   8   5
  5   6  53   5
  5   6  54   5
  6   5  51   5
  6   5  52   5
  6   8  11   5
  6   8  12   5
  7   1  43   5
  7   1  44   5
  7   9  13   5
  7   9  55   5
  7  10  14   5
  7  10  56   5
  8   6  53   5
  8   6  54   5
  8  11  15   5
  8  11  57   5
  8  12  16   5
  8  12  58   5
  9   7  10   5
  9  13  17   5
  9  13  59   5
 10  14  17   5
 10  14  60   5
 11   8  12   5
 11  15  18   5
 11  15  61   5
 12  16  18   5
 12  16  62   5
 13   9  55   5
 13  17  14   5
 13  17  19   5
 14  10  56   5
 14  17  19   5
 15  11  57   5
 15  18  16   5
 15  18  20   5
 16  12  58   5
 16  18  20   5
 17  13  59   5
 17  14  60   5
 17  19  21   5
 17  19  63   5
 18  15  61   5
 18  16  62   5
 18  20  27   5
 18  20  64   5
 19  21  22   5
 19  21  65   5
 19  21  66   5
 20  27  28   5
 20  27  77   5
 20  27  78   5
 21  19  63   5
 21  22  23   5
 21  22  67   5
 21  22  68   5
 22  21  65   5
 22  21  66   5
 22  23  24   5
 22  23  69   5
 22  23  70   5
 23  22  67   5
 23  22  68   5
 23  24  25   5
 23  24  71   5
 23  24  72   5
 24  23  69   5
 24  23  70   5
 24  25  26   5
 24  25  73   5
 24  25  74   5
 25  24  71   5
 25  24  72   5
 25  26  33   5
 25  26  75   5
 25  26  76   5
 26  25  73   5
 26  25  74   5
 26  33  34   5
 26  33  89   5
 26  33  90   5
 27  20  64   5
 27  28  29   5
 27  28  79   5
 27  28  80   5
 28  27  77   5
 28  27  78   5
 28  29  30   5
 28  29  81   5
 28  29  82   5
 29  28  79   5
 29  28  80   5
 29  30  31   5
 29  30  83   5
 29  30  84   5
 30  29  81   5
 30  29  82   5
 30  31  32   5
 30  31  85   5
 30  31  86   5
 31  30  83   5
 31  30  84   5
 31  32  37   5
 31  32  87   5
 31  32  88   5
 32  31  85   5
 32  31  86   5
 32  37  38   5
 32  37  97   5
 32  37  98   5
 33  26  75   5
 33  26  76   5
 33  34  35   5
 33  34  91   5
 33  34  92   5
 34  33  89   5
 34  33  90   5
 34  35  36   5
 34  35  93   5
 34  35  94   5
 35  34  91   5
 35  34  92   5
 35  36  95   5
 35  36  96   5
 35  36 103   5
 36  35  93   5
 36  35  94   5
 36 103 104   5
 36 103 107   5
 36 103 108   5
 37  32  87   5
 37  32  88   5
 37  38  39   5
 37  38  99   5
 37  38 100   5
 38  37  97   5
 38  37  98   5
 38  39  40   5
 38  39 101   5
 38  39 102   5
 39  38  99   5
 39  38 100   5
 39  40  41   5
 39  40  42   5
 39  40 105   5
 40  39 101   5
 40  39 102   5
 40 105 106   5
 40 105 112   5
 40 105 113   5
 41  40  42   5
 41  40 105   5
 42  40 105   5
 43   1  44   5
 45   2  46   5
 47   3  48   5
 49   4  50   5
 51   5  52   5
 53   6  54   5
 65  21  66   5
 67  22  68   5
 69  23  70   5
 71  24  72   5
 73  25  74   5
 75  26  76   5
 77  27  78   5
 79  28  80   5
 81  29  82   5
 83  30  84   5
 85  31  86   5
 87  32  88   5
 89  33  90   5
 91  34  92   5
 93  35  94   5
 95  36  96   5
 95  36 103   5
 96  36 103   5
 97  37  98   5
 99  38 100   5
101  39 102   5
103 104 109   5
103 104 110   5
103 104 111   5
104 103 107   5
104 103 108   5
105 106 114   5
105 106 115   5
105 106 116   5
106 105 112   5
106 105 113   5
107 103 108   5
109 104 110   5
109 104 111   5
110 104 111   5
112 105 113   5
114 106 115   5
114 106 116   5
115 106 116   5
       
[ dihedrals ]    
;   323 dihedrals
  1   2   3   4   9
  1   2   3  47   9
  1   2   3  48   9
  1   7   9  13   9
  1   7   9  55   9
  1   7  10  14   9
  1   7  10  56   9
  2   1   7   9   9
  2   1   7  10   9
  2   3   4   5   9
  2   3   4  49   9
  2   3   4  50   9
  3   4   5   6   9
  3   4   5  51   9
  3   4   5  52   9
  4   5   6   8   9
  4   5   6  53   9
  4   5   6  54   9
  5   6   8  11   9
  5   6   8  12   9
  6   8  11  15   9
  6   8  11  57   9
  6   8  12  16   9
  6   8  12  58   9
  7   1   2   3   9
  7   1   2  45   9
  7   1   2  46   9
  7   9  13  17   9
  7   9  13  59   9
  7  10  14  17   9
  7  10  14  60   9
  8  11  15  18   9
  8  11  15  61   9
  8  12  16  18   9
  8  12  16  62   9
  9   7  10  14   9
  9   7  10  56   9
  9  13  17  14   9
  9  13  17  19   9
 10   7   9  13   9
 10   7   9  55   9
 10  14  17  13   9
 10  14  17  19   9
 11   8  12  16   9
 11   8  12  58   9
 11  15  18  16   9
 11  15  18  20   9
 12   8  11  15   9
 12   8  11  57   9
 12  16  18  15   9
 12  16  18  20   9
 13  17  19  21   9
 13  17  19  63   9
 14  17  19  21   9
 14  17  19  63   9
 15  18  20  27   9
 15  18  20  64   9
 16  18  20  27   9
 16  18  20  64   9
 17  19  21  22   9
 17  19  21  65   9
 17  19  21  66   9
 18  20  27  28   9
 18  20  27  77   9
 18  20  27  78   9
 19  21  22  23   9
 19  21  22  67   9
 19  21  22  68   9
 20  27  28  29   9
 20  27  28  79   9
 20  27  28  80   9
 21  22  23  24   9
 21  22  23  69   9
 21  22  23  70   9
 22  23  24  25   9
 22  23  24  71   9
 22  23  24  72   9
 23  24  25  26   9
 23  24  25  73   9
 23  24  25  74   9
 24  25  26  33   9
 24  25  26  75   9
 24  25  26  76   9
 25  26  33  34   9
 25  26  33  89   9
 25  26  33  90   9
 26  33  34  35   9
 26  33  34  91   9
 26  33  34  92   9
 27  28  29  30   9
 27  28  29  81   9
 27  28  29  82   9
 28  29  30  31   9
 28  29  30  83   9
 28  29  30  84   9
 29  30  31  32   9
 29  30  31  85   9
 29  30  31  86   9
 30  31  32  37   9
 30  31  32  87   9
 30  31  32  88   9
 31  32  37  38   9
 31  32  37  97   9
 31  32  37  98   9
 32  37  38  39   9
 32  37  38  99   9
 32  37  38 100   9
 33  34  35  36   9
 33  34  35  93   9
 33  34  35  94   9
 34  35  36  95   9
 34  35  36  96   9
 34  35  36 103   9
 35  36 103 104   9
 35  36 103 107   9
 35  36 103 108   9
 36 103 104 109   9
 36 103 104 110   9
 36 103 104 111   9
 37  38  39  40   9
 37  38  39 101   9
 37  38  39 102   9
 38  39  40  41   9
 38  39  40  42   9
 38  39  40 105   9
 39  40 105 106   9
 39  40 105 112   9
 39  40 105 113   9
 40 105 106 114   9
 40 105 106 115   9
 40 105 106 116   9
 41  40 105 106   9
 41  40 105 112   9
 41  40 105 113   9
 42  40 105 106   9
 42  40 105 112   9
 42  40 105 113   9
 43   1   2   3   9
 43   1   2  45   9
 43   1   2  46   9
 43   1   7   9   9
 43   1   7  10   9
 44   1   2   3   9
 44   1   2  45   9
 44   1   2  46   9
 44   1   7   9   9
 44   1   7  10   9
 45   2   3   4   9
 45   2   3  47   9
 45   2   3  48   9
 46   2   3   4   9
 46   2   3  47   9
 46   2   3  48   9
 47   3   4   5   9
 47   3   4  49   9
 47   3   4  50   9
 48   3   4   5   9
 48   3   4  49   9
 48   3   4  50   9
 49   4   5   6   9
 49   4   5  51   9
 49   4   5  52   9
 50   4   5   6   9
 50   4   5  51   9
 50   4   5  52   9
 51   5   6   8   9
 51   5   6  53   9
 51   5   6  54   9
 52   5   6   8   9
 52   5   6  53   9
 52   5   6  54   9
 53   6   8  11   9
 53   6   8  12   9
 54   6   8  11   9
 54   6   8  12   9
 55   9  13  17   9
 55   9  13  59   9
 56  10  14  17   9
 56  10  14  60   9
 57  11  15  18   9
 57  11  15  61   9
 58  12  16  18   9
 58  12  16  62   9
 59  13  17  14   9
 59  13  17  19   9
 60  14  17  13   9
 60  14  17  19   9
 61  15  18  16   9
 61  15  18  20   9
 62  16  18  15   9
 62  16  18  20   9
 63  19  21  22   9
 63  19  21  65   9
 63  19  21  66   9
 64  20  27  28   9
 64  20  27  77   9
 64  20  27  78   9
 65  21  22  23   9
 65  21  22  67   9
 65  21  22  68   9
 66  21  22  23   9
 66  21  22  67   9
 66  21  22  68   9
 67  22  23  24   9
 67  22  23  69   9
 67  22  23  70   9
 68  22  23  24   9
 68  22  23  69   9
 68  22  23  70   9
 69  23  24  25   9
 69  23  24  71   9
 69  23  24  72   9
 70  23  24  25   9
 70  23  24  71   9
 70  23  24  72   9
 71  24  25  26   9
 71  24  25  73   9
 71  24  25  74   9
 72  24  25  26   9
 72  24  25  73   9
 72  24  25  74   9
 73  25  26  33   9
 73  25  26  75   9
 73  25  26  76   9
 74  25  26  33   9
 74  25  26  75   9
 74  25  26  76   9
 75  26  33  34   9
 75  26  33  89   9
 75  26  33  90   9
 76  26  33  34   9
 76  26  33  89   9
 76  26  33  90   9
 77  27  28  29   9
 77  27  28  79   9
 77  27  28  80   9
 78  27  28  29   9
 78  27  28  79   9
 78  27  28  80   9
 79  28  29  30   9
 79  28  29  81   9
 79  28  29  82   9
 80  28  29  30   9
 80  28  29  81   9
 80  28  29  82   9
 81  29  30  31   9
 81  29  30  83   9
 81  29  30  84   9
 82  29  30  31   9
 82  29  30  83   9
 82  29  30  84   9
 83  30  31  32   9
 83  30  31  85   9
 83  30  31  86   9
 84  30  31  32   9
 84  30  31  85   9
 84  30  31  86   9
 85  31  32  37   9
 85  31  32  87   9
 85  31  32  88   9
 86  31  32  37   9
 86  31  32  87   9
 86  31  32  88   9
 87  32  37  38   9
 87  32  37  97   9
 87  32  37  98   9
 88  32  37  38   9
 88  32  37  97   9
 88  32  37  98   9
 89  33  34  35   9
 89  33  34  91   9
 89  33  34  92   9
 90  33  34  35   9
 90  33  34  91   9
 90  33  34  92   9
 91  34  35  36   9
 91  34  35  93   9
 91  34  35  94   9
 92  34  35  36   9
 92  34  35  93   9
 92  34  35  94   9
 93  35  36  95   9
 93  35  36  96   9
 93  35  36 103   9
 94  35  36  95   9
 94  35  36  96   9
 94  35  36 103   9
 95  36 103 104   9
 95  36 103 107   9
 95  36 103 108   9
 96  36 103 104   9
 96  36 103 107   9
 96  36 103 108   9
 97  37  38  39   9
 97  37  38  99   9
 97  37  38 100   9
 98  37  38  39   9
 98  37  38  99   9
 98  37  38 100   9
 99  38  39  40   9
 99  38  39 101   9
 99  38  39 102   9
100  38  39  40   9
100  38  39 101   9
100  38  39 102   9
101  39  40  41   9
101  39  40  42   9
101  39  40 105   9
102  39  40  41   9
102  39  40  42   9
102  39  40 105   9
107 103 104 109   9
107 103 104 110   9
107 103 104 111   9
108 103 104 109   9
108 103 104 110   9
108 103 104 111   9
112 105 106 114   9
112 105 106 115   9
112 105 106 116   9
113 105 106 114   9
113 105 106 115   9
113 105 106 116   9
    
[ dihedrals ]    
;     0 impropers
    
[ cmap ]        
;     0 cmaps
    
