# Supplementary material for: A Systematic Approach: Molecular Dynamics Study and Parametrisation of Gemini Type Cationic Surfactants
Source: Int J Mol Sci. 2021 Oct 10;22(20):10939. doi: 10.3390/ijms222010939 (PMC8536075; doi:10.3390/ijms222010939)
Supplement: Supplementary file 1 [file ijms-22-10939-s001.zip › Force_fields/Alk_6_12/Alk_6_12.par]

!>>>>>> Combined CHARMM All-Hydrogen Parameter File for <<<<<<<<<
!>>>>>>>>> CHARMM22 Proteins and CHARMM27 Lipids <<<<<<<<<<
!from
!>>>> CHARMM22 All-Hydrogen Parameter File for Proteins <<<<<<<<<<
!>>>>>>>>>>>>>>>>>>>>>> August 1999 <<<<<<<<<<<<<<<<<<<<<<<<<<<<<
!>>>>>>> Direct comments to Alexander D. MacKerell Jr. <<<<<<<<<
!>>>>>> 410-706-7442 or email: alex,mmiris.ab.umd.edu  <<<<<<<<<
!and !  \\\ CHARMM27 All-Hydrogen Lipid Parameter File ///////
!  \\\\\\\\\ Developmental /////////////////////////
!              Alexander D. MacKerell Jr.
!                     August 1999
! All comments to ADM jr.  email:alex,mmiris.ab.umd.edu
!              telephone: 410-706-7442
!


! +++++++++++++++++++++++++++++++++++++++++++++++++++++++++++++++++++++++++++++
! + Residue topologies/parameters generated by PARATOOL.                      +
! +                                                                           +
! + PARATOOL is an interactive tool for generation of force field parameters. +
! + and can be obtained free of charge from                                   +
! + http://bioinf.charite.de/biophys/paratool                                 +
! +                                                                           +
! + Author:                                                                   +
! + Jan Saam                                                                  +
! + Institute of Biochemistry                                                 +
! + Charite Berlin                                                            +
! + Germany                                                                   +
! + saam@charite.de                                                           +
! +                                                                           +
! + CITATION:                                                                 +
! + If you use PARATOOL or topologies/parameters generated by this program,   +
! + please cite the following work:                                           +
! + Saam, et al. (2006), ...                                                  +
! +++++++++++++++++++++++++++++++++++++++++++++++++++++++++++++++++++++++++++++


! Parameters for components A6G
! To be used in combination with:
! [DEFAULTDIR]/par_all27_prot_lipid_na.inp


BONDS
!
!V(bond) = Kb(b - b0)**2
!
!Kb: kcal/mole/A**2
!b0: A
!
!atom type   Kb         b0
!

C1G  C2G     284.188    1.5320
C1G  N1G     301.479    1.4839
C1G  H3G     314.007    1.1028
C1G  H4G     313.364    1.1030
C2G  C3G     286.153    1.5349
C2G  H5G     326.033    1.1022
C2G  H6G     325.882    1.1022
C3G  C4G     287.304    1.5352
C3G  H7G     334.994    1.1005
C3G  H8G     335.035    1.1005
C4G  C5G     286.152    1.5349
C4G  H9G     334.994    1.1005
C4G  H10G    335.033    1.1005
C5G  C6G     284.182    1.5320
C5G  H11G    326.033    1.1022
C5G  H12G    325.884    1.1022
C6G  N2G     301.467    1.4839
C6G  H13G    314.007    1.1028
C6G  H14G    313.362    1.1030
N1G  C7G     412.796    1.3640
N1G  C8G     420.886    1.3601
N2G  C9G     420.896    1.3601
N2G  C10G    412.799    1.3640
C7G  C11G    473.767    1.3683
C7G  H15G    360.594    1.0893
C8G  C12G    463.778    1.3725
C8G  H16G    360.375    1.0894
C9G  C13G    463.786    1.3725
C9G  H17G    360.373    1.0894
C10G C14G    473.782    1.3683
C10G H18G    360.593    1.0893
C11G C15G    361.108    1.4284
C11G H19G    358.034    1.0899
C12G C15G    362.843    1.4269
C12G H20G    365.069    1.0871
C13G C16G    362.900    1.4269
C13G H21G    365.068    1.0871
C14G C16G    361.104    1.4284
C14G H22G    358.034    1.0899
C15G N3G     540.160    1.3406
C16G N4G     540.187    1.3406
N3G  C17G    327.769    1.4650
N3G  H23G    364.562    1.0341
N4G  C23G    327.767    1.4650
N4G  H24G    364.556    1.0341
C17G C18G    278.332    1.5366
C17G H25G    314.831    1.1027
C17G H26G    311.774    1.1039
C18G C19G    285.327    1.5349
C18G H27G    326.390    1.1020
C18G H28G    326.328    1.1020
C19G C20G    285.722    1.5354
C19G H29G    333.275    1.1012
C19G H30G    333.327    1.1012
C20G C21G    285.418    1.5353
C20G H31G    333.119    1.1012
C20G H32G    333.311    1.1011
C21G C22G    285.231    1.5354
C21G H33G    332.718    1.1014
C21G H34G    332.641    1.1014
C22G C29G    285.306    1.5353
C22G H35G    332.555    1.1014
C22G H36G    332.593    1.1014
C23G C24G    278.330    1.5366
C23G H37G    311.783    1.1039
C23G H38G    314.827    1.1027
C24G C25G    285.323    1.5349
C24G H39G    326.327    1.1020
C24G H40G    326.388    1.1020
C25G C26G    285.723    1.5354
C25G H41G    333.326    1.1012
C25G H42G    333.276    1.1012
C26G C27G    285.417    1.5353
C26G H43G    333.311    1.1011
C26G H44G    333.119    1.1012
C27G C28G    285.231    1.5354
C27G H45G    332.641    1.1014
C27G H46G    332.717    1.1014
C28G C33G    285.306    1.5353
C28G H47G    332.594    1.1014
C28G H48G    332.554    1.1014
C29G C30G    285.189    1.5354
C29G H49G    332.518    1.1014
C29G H50G    332.573    1.1014
C30G C31G    285.344    1.5354
C30G H51G    332.524    1.1014
C30G H52G    332.554    1.1014
C31G C32G    285.394    1.5352
C31G H53G    332.538    1.1014
C31G H54G    332.516    1.1014
C32G H55G    332.293    1.1016
C32G H56G    332.281    1.1016
C32G C37G    285.745    1.5352
C33G C34G    285.190    1.5354
C33G H57G    332.573    1.1014
C33G H58G    332.518    1.1014
C34G C35G    285.344    1.5354
C34G H59G    332.554    1.1014
C34G H60G    332.523    1.1014
C35G C36G    285.395    1.5352
C35G H61G    332.516    1.1014
C35G H62G    332.537    1.1014
C36G H1G     332.293    1.1016
C36G H2G     332.281    1.1016
C36G C39G    285.745    1.5352
C37G C38G    290.262    1.5339
C37G H63G    334.382    1.1006
C37G H64G    334.362    1.1006
C38G H65G    343.425    1.0984
C38G H66G    343.444    1.0984
C38G H67G    345.349    1.0975
C39G C40G    290.262    1.5339
C39G H68G    334.362    1.1006
C39G H69G    334.382    1.1006
C40G H70G    343.444    1.0984
C40G H71G    343.425    1.0984
C40G H72G    345.349    1.0975


ANGLES
!
!V(angle) = Ktheta(Theta - Theta0)**2
!
!V(Urey-Bradley) = Kub(S - S0)**2
!
!Ktheta: kcal/mole/rad**2
!Theta0: degrees
!Kub: kcal/mole/A**2 (Urey-Bradley)
!S0: A
!
!atom types        Ktheta    Theta0    Kub      S0
!

C2G  C1G  N1G      42.877    112.08
C2G  C1G  H3G      15.387    111.14
C2G  C1G  H4G      15.445    111.11
N1G  C1G  H3G      17.549    106.95
N1G  C1G  H4G      17.307    107.00
H3G  C1G  H4G       6.139    108.35
C1G  C2G  C3G      36.814    111.48
C1G  C2G  H5G      13.840    109.20
C1G  C2G  H6G      13.685    109.22
C3G  C2G  H5G      13.217    109.86
C3G  C2G  H6G      13.521    109.77
H5G  C2G  H6G       5.302    107.22
C2G  C3G  C4G      37.722    112.78
C2G  C3G  H7G      13.911    109.39
C2G  C3G  H8G      14.164    109.41
C4G  C3G  H7G      14.059    109.28
C4G  C3G  H8G      13.946    109.28
H7G  C3G  H8G       5.302    106.51
C3G  C4G  C5G      37.724    112.79
C3G  C4G  H9G      14.060    109.28
C3G  C4G  H10G     13.947    109.28
C5G  C4G  H9G      13.912    109.39
C5G  C4G  H10G     14.165    109.41
H9G  C4G  H10G      5.302    106.51
C4G  C5G  C6G      36.836    111.48
C4G  C5G  H11G     13.220    109.86
C4G  C5G  H12G     13.521    109.77
C6G  C5G  H11G     13.842    109.20
C6G  C5G  H12G     13.686    109.22
H11G C5G  H12G      5.303    107.22
C5G  C6G  N2G      42.896    112.08
C5G  C6G  H13G     15.387    111.14
C5G  C6G  H14G     15.448    111.11
N2G  C6G  H13G     17.550    106.95
N2G  C6G  H14G     17.312    107.00
H13G C6G  H14G      6.139    108.35
C1G  N1G  C7G      38.180    120.25
C1G  N1G  C8G      38.270    120.59
C7G  N1G  C8G      26.706    119.11
C6G  N2G  C9G      38.283    120.59
C6G  N2G  C10G     38.194    120.25
C9G  N2G  C10G     26.705    119.11
N1G  C7G  C11G     25.672    121.83
N1G  C7G  H15G     27.227    115.92
C11G C7G  H15G     24.529    122.24
N1G  C8G  C12G     25.851    122.28
N1G  C8G  H16G     27.416    115.84
C12G C8G  H16G     24.691    121.88
N2G  C9G  C13G     25.851    122.28
N2G  C9G  H17G     27.416    115.84
C13G C9G  H17G     24.691    121.88
N2G  C10G C14G     25.671    121.83
N2G  C10G H18G     27.227    115.92
C14G C10G H18G     24.529    122.24
C7G  C11G C15G     24.715    120.48
C7G  C11G H19G     23.739    119.38
C15G C11G H19G     23.663    120.14
C8G  C12G C15G     24.349    119.98
C8G  C12G H20G     24.216    118.59
C15G C12G H20G     23.727    121.42
C9G  C13G C16G     24.350    119.98
C9G  C13G H21G     24.215    118.59
C16G C13G H21G     23.727    121.42
C10G C14G C16G     24.716    120.48
C10G C14G H22G     23.739    119.38
C16G C14G H22G     23.663    120.14
C11G C15G C12G     25.143    116.32
C11G C15G N3G      43.145    120.28
C12G C15G N3G      45.358    123.40
C13G C16G C14G     25.144    116.32
C13G C16G N4G      45.411    123.41
C14G C16G N4G      43.190    120.28
C15G N3G  C17G     42.402    126.26
C15G N3G  H23G     31.732    116.91
C17G N3G  H23G     29.110    116.65
C16G N4G  C23G     42.429    126.26
C16G N4G  H24G     31.737    116.90
C23G N4G  H24G     29.118    116.65
N3G  C17G C18G     41.789    113.24
N3G  C17G H25G     16.622    106.48
N3G  C17G H26G     17.645    108.88
C18G C17G H25G     15.980    110.12
C18G C17G H26G     16.068    110.57
H25G C17G H26G      6.046    107.30
C17G C18G C19G     36.449    112.06
C17G C18G H27G     13.804    109.33
C17G C18G H28G     13.633    108.91
C19G C18G H27G     13.471    109.66
C19G C18G H28G     13.300    109.81
H27G C18G H28G      5.264    106.94
C18G C19G C20G     37.002    113.22
C18G C19G H29G     13.984    109.34
C18G C19G H30G     13.970    109.30
C20G C19G H29G     13.970    109.22
C20G C19G H30G     13.936    109.22
H29G C19G H30G      5.255    106.31
C19G C20G C21G     37.349    113.51
C19G C20G H31G     14.044    109.17
C19G C20G H32G     14.066    109.18
C21G C20G H31G     14.004    109.20
C21G C20G H32G     13.997    109.26
H31G C20G H32G      5.243    106.28
C20G C21G C22G     37.251    113.55
C20G C21G H33G     14.034    109.22
C20G C21G H34G     14.028    109.17
C22G C21G H33G     14.022    109.21
C22G C21G H34G     14.004    109.19
H33G C21G H34G      5.238    106.24
C21G C22G C29G     37.242    113.62
C21G C22G H35G     14.033    109.18
C21G C22G H36G     14.044    109.19
C29G C22G H35G     14.031    109.17
C29G C22G H36G     14.036    109.20
H35G C22G H36G      5.232    106.22
N4G  C23G C24G     41.790    113.24
N4G  C23G H37G     17.644    108.88
N4G  C23G H38G     16.623    106.48
C24G C23G H37G     16.067    110.57
C24G C23G H38G     15.979    110.12
H37G C23G H38G      6.046    107.30
C23G C24G C25G     36.452    112.06
C23G C24G H39G     13.633    108.91
C23G C24G H40G     13.804    109.33
C25G C24G H39G     13.300    109.81
C25G C24G H40G     13.471    109.66
H39G C24G H40G      5.264    106.94
C24G C25G C26G     37.005    113.22
C24G C25G H41G     13.970    109.30
C24G C25G H42G     13.985    109.34
C26G C25G H41G     13.937    109.21
C26G C25G H42G     13.970    109.22
H41G C25G H42G      5.255    106.31
C25G C26G C27G     37.354    113.51
C25G C26G H43G     14.066    109.18
C25G C26G H44G     14.044    109.17
C27G C26G H43G     13.998    109.26
C27G C26G H44G     14.005    109.20
H43G C26G H44G      5.243    106.28
C26G C27G C28G     37.253    113.55
C26G C27G H45G     14.028    109.17
C26G C27G H46G     14.035    109.22
C28G C27G H45G     14.004    109.19
C28G C27G H46G     14.022    109.21
H45G C27G H46G      5.238    106.24
C27G C28G C33G     37.244    113.62
C27G C28G H47G     14.044    109.19
C27G C28G H48G     14.033    109.18
C33G C28G H47G     14.036    109.20
C33G C28G H48G     14.032    109.17
H47G C28G H48G      5.232    106.22
C22G C29G C30G     37.300    113.60
C22G C29G H49G     14.033    109.18
C22G C29G H50G     14.031    109.21
C30G C29G H49G     14.028    109.18
C30G C29G H50G     14.035    109.19
H49G C29G H50G      5.236    106.22
C29G C30G C31G     37.291    113.63
C29G C30G H51G     14.031    109.18
C29G C30G H52G     14.044    109.19
C31G C30G H51G     14.039    109.17
C31G C30G H52G     14.044    109.19
H51G C30G H52G      5.233    106.22
C30G C31G C32G     37.309    113.61
C30G C31G H53G     14.023    109.20
C30G C31G H54G     14.031    109.19
C32G C31G H53G     14.031    109.18
C32G C31G H54G     14.031    109.18
H53G C31G H54G      5.236    106.22
C31G C32G H55G     14.021    109.24
C31G C32G H56G     14.015    109.24
C31G C32G C37G     37.306    113.66
H55G C32G H56G      5.232    106.21
H55G C32G C37G     14.058    109.11
H56G C32G C37G     14.055    109.11
C28G C33G C34G     37.303    113.60
C28G C33G H57G     14.031    109.21
C28G C33G H58G     14.033    109.18
C34G C33G H57G     14.035    109.19
C34G C33G H58G     14.028    109.18
H57G C33G H58G      5.236    106.22
C33G C34G C35G     37.293    113.63
C33G C34G H59G     14.044    109.19
C33G C34G H60G     14.031    109.18
C35G C34G H59G     14.044    109.19
C35G C34G H60G     14.039    109.17
H59G C34G H60G      5.233    106.22
C34G C35G C36G     37.310    113.61
C34G C35G H61G     14.031    109.19
C34G C35G H62G     14.023    109.20
C36G C35G H61G     14.031    109.18
C36G C35G H62G     14.031    109.18
H61G C35G H62G      5.236    106.22
C35G C36G H1G      14.021    109.24
C35G C36G H2G      14.015    109.24
C35G C36G C39G     37.306    113.66
H1G  C36G H2G       5.232    106.21
H1G  C36G C39G     14.058    109.11
H2G  C36G C39G     14.055    109.11
C32G C37G C38G     37.687    113.25
C32G C37G H63G     14.029    109.18
C32G C37G H64G     14.036    109.18
C38G C37G H63G     14.005    109.37
C38G C37G H64G     14.008    109.38
H63G C37G H64G      5.272    106.24
C37G C38G H65G     29.748    111.12
C37G C38G H66G     29.762    111.11
C37G C38G H67G     29.208    111.44
H65G C38G H66G     15.032    107.58
H65G C38G H67G     15.044    107.71
H66G C38G H67G     15.045    107.71
C36G C39G C40G     37.687    113.25
C36G C39G H68G     14.036    109.18
C36G C39G H69G     14.029    109.18
C40G C39G H68G     14.008    109.38
C40G C39G H69G     14.005    109.37
H68G C39G H69G      5.272    106.24
C39G C40G H70G     29.762    111.11
C39G C40G H71G     29.748    111.12
C39G C40G H72G     29.208    111.44
H70G C40G H71G     15.032    107.58
H70G C40G H72G     15.045    107.71
H71G C40G H72G     15.044    107.71


DIHEDRALS
!
!V(dihedral) = Kchi(1 + cos(n(chi) - delta))
!
!Kchi: kcal/mole
!n: multiplicity
!delta: degrees
!
!atom types             Kchi     n    delta
!

N1G  C1G  C2G  C3G      0.5348   3      0.00
N1G  C1G  C2G  H5G      0.5225   3      0.00
N1G  C1G  C2G  H6G      0.5314   3      0.00
H3G  C1G  C2G  C3G      0.5017   3      0.00
H3G  C1G  C2G  H5G      0.5357   3      0.00
H3G  C1G  C2G  H6G      0.5006   3      0.00
H4G  C1G  C2G  C3G      0.4918   3      0.00
H4G  C1G  C2G  H5G      0.4978   3      0.00
H4G  C1G  C2G  H6G      0.5354   3      0.00
C2G  C1G  N1G  C7G      0.0829   6      0.00
C2G  C1G  N1G  C8G      0.0825   6      0.00
H3G  C1G  N1G  C7G      0.0984   6      0.00
H3G  C1G  N1G  C8G      0.0960   6      0.00
H4G  C1G  N1G  C7G      0.0973   6    215.56
H4G  C1G  N1G  C8G      0.0998   6      0.00
C1G  C2G  C3G  C4G      0.4496   3      0.00
C1G  C2G  C3G  H7G      0.4662   3      0.00
C1G  C2G  C3G  H8G      0.4630   3      0.00
H5G  C2G  C3G  C4G      0.4581   3      0.00
H5G  C2G  C3G  H7G      0.4782   3      0.00
H5G  C2G  C3G  H8G      0.5024   3      0.00
H6G  C2G  C3G  C4G      0.4566   3      0.00
H6G  C2G  C3G  H7G      0.5028   3      0.00
H6G  C2G  C3G  H8G      0.4723   3      0.00
C2G  C3G  C4G  C5G      0.4636   3      0.00
C2G  C3G  C4G  H9G      0.4588   3      0.00
C2G  C3G  C4G  H10G     0.4666   3      0.00
H7G  C3G  C4G  C5G      0.4588   3      0.00
H7G  C3G  C4G  H9G      0.4713   3      0.00
H7G  C3G  C4G  H10G     0.4998   3      0.00
H8G  C3G  C4G  C5G      0.4666   3      0.00
H8G  C3G  C4G  H9G      0.4998   3      0.00
H8G  C3G  C4G  H10G     0.4742   3      0.00
C3G  C4G  C5G  C6G      0.4496   3      0.00
C3G  C4G  C5G  H11G     0.4581   3      0.00
C3G  C4G  C5G  H12G     0.4566   3      0.00
H9G  C4G  C5G  C6G      0.4663   3      0.00
H9G  C4G  C5G  H11G     0.4782   3      0.00
H9G  C4G  C5G  H12G     0.5028   3      0.00
H10G C4G  C5G  C6G      0.4630   3      0.00
H10G C4G  C5G  H11G     0.5024   3      0.00
H10G C4G  C5G  H12G     0.4723   3      0.00
C4G  C5G  C6G  N2G      0.5352   3      0.00
C4G  C5G  C6G  H13G     0.5017   3      0.00
C4G  C5G  C6G  H14G     0.4921   3      0.00
H11G C5G  C6G  N2G      0.5227   3      0.00
H11G C5G  C6G  H13G     0.5357   3      0.00
H11G C5G  C6G  H14G     0.4978   3      0.00
H12G C5G  C6G  N2G      0.5315   3      0.00
H12G C5G  C6G  H13G     0.5007   3      0.00
H12G C5G  C6G  H14G     0.5354   3      0.00
C5G  C6G  N2G  C9G      0.0825   6      0.00
C5G  C6G  N2G  C10G     0.0829   6      0.00
H13G C6G  N2G  C9G      0.0960   6      0.00
H13G C6G  N2G  C10G     0.0984   6      0.00
H14G C6G  N2G  C9G      0.0998   6      0.00
H14G C6G  N2G  C10G     0.0973   6    144.45
C1G  N1G  C7G  C11G     0.4492   2    180.00
C1G  N1G  C7G  H15G     0.4278   2    180.00
C8G  N1G  C7G  C11G     0.5028   2    180.00
C8G  N1G  C7G  H15G     0.4579   2    180.00
C1G  N1G  C8G  C12G     0.4622   2    180.00
C1G  N1G  C8G  H16G     0.4382   2    180.00
C7G  N1G  C8G  C12G     0.5080   2    180.00
C7G  N1G  C8G  H16G     0.4666   2    180.00
C6G  N2G  C9G  C13G     0.4630   2    180.00
C6G  N2G  C9G  H17G     0.4385   2    180.00
C10G N2G  C9G  C13G     0.5082   2    180.00
C10G N2G  C9G  H17G     0.4666   2    180.00
C6G  N2G  C10G C14G     0.4501   2    180.00
C6G  N2G  C10G H18G     0.4281   2    180.00
C9G  N2G  C10G C14G     0.5030   2    180.00
C9G  N2G  C10G H18G     0.4579   2    180.00
N1G  C7G  C11G C15G     0.5939   2    180.00
N1G  C7G  C11G H19G     0.6311   2    180.00
H15G C7G  C11G C15G     0.5989   2    180.00
H15G C7G  C11G H19G     0.6508   2    180.00
N1G  C8G  C12G C15G     0.6044   2    180.00
N1G  C8G  C12G H20G     0.6239   2    180.00
H16G C8G  C12G C15G     0.5974   2    180.00
H16G C8G  C12G H20G     0.6483   2    180.00
N2G  C9G  C13G C16G     0.6043   2    180.00
N2G  C9G  C13G H21G     0.6242   2    180.00
H17G C9G  C13G C16G     0.5976   2    180.00
H17G C9G  C13G H21G     0.6483   2    180.00
N2G  C10G C14G C16G     0.5939   2    180.00
N2G  C10G C14G H22G     0.6313   2    180.00
H18G C10G C14G C16G     0.5992   2    180.00
H18G C10G C14G H22G     0.6508   2    180.00
C7G  C11G C15G C12G     0.4276   2    180.00
C7G  C11G C15G N3G      0.4938   2    180.00
H19G C11G C15G C12G     0.4622   2    180.00
H19G C11G C15G N3G      0.5732   2    180.00
C8G  C12G C15G C11G     0.4318   2    180.00
C8G  C12G C15G N3G      0.5249   2    180.00
H20G C12G C15G C11G     0.4737   2    180.00
H20G C12G C15G N3G      0.5619   2    180.00
C9G  C13G C16G C14G     0.4320   2    180.00
C9G  C13G C16G N4G      0.5259   2    180.00
H21G C13G C16G C14G     0.4737   2    180.00
H21G C13G C16G N4G      0.5622   2    180.00
C10G C14G C16G C13G     0.4280   2    180.00
C10G C14G C16G N4G      0.4949   2    180.00
H22G C14G C16G C13G     0.4622   2    180.00
H22G C14G C16G N4G      0.5734   2    180.00
C11G C15G N3G  C17G     0.5124   2    180.00
C11G C15G N3G  H23G     0.5080   2    180.00
C12G C15G N3G  C17G     0.4501   2    180.00
C12G C15G N3G  H23G     0.5908   2    180.00
C13G C16G N4G  C23G     0.4506   2    180.00
C13G C16G N4G  H24G     0.5908   2    180.00
C14G C16G N4G  C23G     0.5138   2    180.00
C14G C16G N4G  H24G     0.5084   2    180.00
C15G N3G  C17G C18G     0.0901   6    264.67
C15G N3G  C17G H25G     0.1053   6      0.00
C15G N3G  C17G H26G     0.0962   6    141.23
H23G N3G  C17G C18G     0.0822   6      0.00
H23G N3G  C17G H25G     0.0973   6      0.00
H23G N3G  C17G H26G     0.0973   6      0.00
C16G N4G  C23G C24G     0.0901   6     95.31
C16G N4G  C23G H37G     0.0962   6    218.75
C16G N4G  C23G H38G     0.1053   6      0.00
H24G N4G  C23G C24G     0.0821   6      0.00
H24G N4G  C23G H37G     0.0973   6      0.00
H24G N4G  C23G H38G     0.0973   6      0.00
N3G  C17G C18G C19G     0.4888   3      0.00
N3G  C17G C18G H27G     0.5004   3      0.00
N3G  C17G C18G H28G     0.5010   3      0.00
H25G C17G C18G C19G     0.4802   3      0.00
H25G C17G C18G H27G     0.4847   3      0.00
H25G C17G C18G H28G     0.5229   3      0.00
H26G C17G C18G C19G     0.4819   3      0.00
H26G C17G C18G H27G     0.5254   3      0.00
H26G C17G C18G H28G     0.4886   3      0.00
C17G C18G C19G C20G     0.4369   3      0.00
C17G C18G C19G H29G     0.4563   3      0.00
C17G C18G C19G H30G     0.4563   3      0.00
H27G C18G C19G C20G     0.4526   3      0.00
H27G C18G C19G H29G     0.4675   3      0.00
H27G C18G C19G H30G     0.4978   3      0.00
H28G C18G C19G C20G     0.4500   3      0.00
H28G C18G C19G H29G     0.4963   3      0.00
H28G C18G C19G H30G     0.4672   3      0.00
C18G C19G C20G C21G     0.4367   3      0.00
C18G C19G C20G H31G     0.4521   3      0.00
C18G C19G C20G H32G     0.4508   3      0.00
H29G C19G C20G C21G     0.4509   3      0.00
H29G C19G C20G H31G     0.4653   3      0.00
H29G C19G C20G H32G     0.4944   3      0.00
H30G C19G C20G C21G     0.4507   3      0.00
H30G C19G C20G H31G     0.4953   3      0.00
H30G C19G C20G H32G     0.4656   3      0.00
C19G C20G C21G C22G     0.4366   3      0.00
C19G C20G C21G H33G     0.4504   3      0.00
C19G C20G C21G H34G     0.4513   3      0.00
H31G C20G C21G C22G     0.4505   3      0.00
H31G C20G C21G H33G     0.4640   3      0.00
H31G C20G C21G H34G     0.4944   3      0.00
H32G C20G C21G C22G     0.4500   3      0.00
H32G C20G C21G H33G     0.4940   3      0.00
H32G C20G C21G H34G     0.4648   3      0.00
C20G C21G C22G C29G     0.4364   3      0.00
C20G C21G C22G H35G     0.4501   3      0.00
C20G C21G C22G H36G     0.4496   3      0.00
H33G C21G C22G C29G     0.4497   3      0.00
H33G C21G C22G H35G     0.4637   3      0.00
H33G C21G C22G H36G     0.4933   3      0.00
H34G C21G C22G C29G     0.4498   3      0.00
H34G C21G C22G H35G     0.4940   3      0.00
H34G C21G C22G H36G     0.4639   3      0.00
C21G C22G C29G C30G     0.4368   3      0.00
C21G C22G C29G H49G     0.4505   3      0.00
C21G C22G C29G H50G     0.4496   3      0.00
H35G C22G C29G C30G     0.4498   3      0.00
H35G C22G C29G H49G     0.4936   3      0.00
H35G C22G C29G H50G     0.4634   3      0.00
H36G C22G C29G C30G     0.4498   3      0.00
H36G C22G C29G H49G     0.4640   3      0.00
H36G C22G C29G H50G     0.4934   3      0.00
N4G  C23G C24G C25G     0.4888   3      0.00
N4G  C23G C24G H39G     0.5010   3      0.00
N4G  C23G C24G H40G     0.5003   3      0.00
H37G C23G C24G C25G     0.4819   3      0.00
H37G C23G C24G H39G     0.4886   3      0.00
H37G C23G C24G H40G     0.5253   3      0.00
H38G C23G C24G C25G     0.4803   3      0.00
H38G C23G C24G H39G     0.5229   3      0.00
H38G C23G C24G H40G     0.4847   3      0.00
C23G C24G C25G C26G     0.4369   3      0.00
C23G C24G C25G H41G     0.4563   3      0.00
C23G C24G C25G H42G     0.4563   3      0.00
H39G C24G C25G C26G     0.4499   3      0.00
H39G C24G C25G H41G     0.4673   3      0.00
H39G C24G C25G H42G     0.4963   3      0.00
H40G C24G C25G C26G     0.4526   3      0.00
H40G C24G C25G H41G     0.4978   3      0.00
H40G C24G C25G H42G     0.4675   3      0.00
C24G C25G C26G C27G     0.4368   3      0.00
C24G C25G C26G H43G     0.4508   3      0.00
C24G C25G C26G H44G     0.4521   3      0.00
H41G C25G C26G C27G     0.4507   3      0.00
H41G C25G C26G H43G     0.4656   3      0.00
H41G C25G C26G H44G     0.4953   3      0.00
H42G C25G C26G C27G     0.4509   3      0.00
H42G C25G C26G H43G     0.4944   3      0.00
H42G C25G C26G H44G     0.4653   3      0.00
C25G C26G C27G C28G     0.4366   3      0.00
C25G C26G C27G H45G     0.4513   3      0.00
C25G C26G C27G H46G     0.4504   3      0.00
H43G C26G C27G C28G     0.4500   3      0.00
H43G C26G C27G H45G     0.4648   3      0.00
H43G C26G C27G H46G     0.4940   3      0.00
H44G C26G C27G C28G     0.4505   3      0.00
H44G C26G C27G H45G     0.4944   3      0.00
H44G C26G C27G H46G     0.4640   3      0.00
C26G C27G C28G C33G     0.4365   3      0.00
C26G C27G C28G H47G     0.4496   3      0.00
C26G C27G C28G H48G     0.4501   3      0.00
H45G C27G C28G C33G     0.4498   3      0.00
H45G C27G C28G H47G     0.4639   3      0.00
H45G C27G C28G H48G     0.4940   3      0.00
H46G C27G C28G C33G     0.4497   3      0.00
H46G C27G C28G H47G     0.4933   3      0.00
H46G C27G C28G H48G     0.4637   3      0.00
C27G C28G C33G C34G     0.4368   3      0.00
C27G C28G C33G H57G     0.4496   3      0.00
C27G C28G C33G H58G     0.4505   3      0.00
H47G C28G C33G C34G     0.4498   3      0.00
H47G C28G C33G H57G     0.4934   3      0.00
H47G C28G C33G H58G     0.4640   3      0.00
H48G C28G C33G C34G     0.4498   3      0.00
H48G C28G C33G H57G     0.4634   3      0.00
H48G C28G C33G H58G     0.4936   3      0.00
C22G C29G C30G C31G     0.4359   3      0.00
C22G C29G C30G H51G     0.4496   3      0.00
C22G C29G C30G H52G     0.4494   3      0.00
H49G C29G C30G C31G     0.4495   3      0.00
H49G C29G C30G H51G     0.4937   3      0.00
H49G C29G C30G H52G     0.4636   3      0.00
H50G C29G C30G C31G     0.4494   3      0.00
H50G C29G C30G H51G     0.4636   3      0.00
H50G C29G C30G H52G     0.4932   3      0.00
C29G C30G C31G C32G     0.4355   3      0.00
C29G C30G C31G H53G     0.4495   3      0.00
C29G C30G C31G H54G     0.4502   3      0.00
H51G C30G C31G C32G     0.4490   3      0.00
H51G C30G C31G H53G     0.4634   3      0.00
H51G C30G C31G H54G     0.4933   3      0.00
H52G C30G C31G C32G     0.4493   3      0.00
H52G C30G C31G H53G     0.4933   3      0.00
H52G C30G C31G H54G     0.4639   3      0.00
C30G C31G C32G H55G     0.4489   3      0.00
C30G C31G C32G H56G     0.4488   3      0.00
C30G C31G C32G C37G     0.4326   3      0.00
H53G C31G C32G H55G     0.4932   3      0.00
H53G C31G C32G H56G     0.4634   3      0.00
H53G C31G C32G C37G     0.4483   3      0.00
H54G C31G C32G H55G     0.4634   3      0.00
H54G C31G C32G H56G     0.4934   3      0.00
H54G C31G C32G C37G     0.4483   3      0.00
C31G C32G C37G C38G     0.4361   3      0.00
C31G C32G C37G H63G     0.4497   3      0.00
C31G C32G C37G H64G     0.4502   3      0.00
H55G C32G C37G C38G     0.4513   3      0.00
H55G C32G C37G H63G     0.4943   3      0.00
H55G C32G C37G H64G     0.4638   3      0.00
H56G C32G C37G C38G     0.4509   3      0.00
H56G C32G C37G H63G     0.4634   3      0.00
H56G C32G C37G H64G     0.4943   3      0.00
C28G C33G C34G C35G     0.4359   3      0.00
C28G C33G C34G H59G     0.4494   3      0.00
C28G C33G C34G H60G     0.4496   3      0.00
H57G C33G C34G C35G     0.4494   3      0.00
H57G C33G C34G H59G     0.4932   3      0.00
H57G C33G C34G H60G     0.4636   3      0.00
H58G C33G C34G C35G     0.4495   3      0.00
H58G C33G C34G H59G     0.4636   3      0.00
H58G C33G C34G H60G     0.4937   3      0.00
C33G C34G C35G C36G     0.4355   3      0.00
C33G C34G C35G H61G     0.4502   3      0.00
C33G C34G C35G H62G     0.4495   3      0.00
H59G C34G C35G C36G     0.4493   3      0.00
H59G C34G C35G H61G     0.4639   3      0.00
H59G C34G C35G H62G     0.4933   3      0.00
H60G C34G C35G C36G     0.4490   3      0.00
H60G C34G C35G H61G     0.4933   3      0.00
H60G C34G C35G H62G     0.4634   3      0.00
C34G C35G C36G H1G      0.4489   3      0.00
C34G C35G C36G H2G      0.4488   3      0.00
C34G C35G C36G C39G     0.4326   3      0.00
H61G C35G C36G H1G      0.4634   3      0.00
H61G C35G C36G H2G      0.4934   3      0.00
H61G C35G C36G C39G     0.4483   3      0.00
H62G C35G C36G H1G      0.4932   3      0.00
H62G C35G C36G H2G      0.4634   3      0.00
H62G C35G C36G C39G     0.4483   3      0.00
C35G C36G C39G C40G     0.4361   3      0.00
C35G C36G C39G H68G     0.4502   3      0.00
C35G C36G C39G H69G     0.4497   3      0.00
H1G  C36G C39G C40G     0.4513   3      0.00
H1G  C36G C39G H68G     0.4638   3      0.00
H1G  C36G C39G H69G     0.4943   3      0.00
H2G  C36G C39G C40G     0.4509   3      0.00
H2G  C36G C39G H68G     0.4942   3      0.00
H2G  C36G C39G H69G     0.4634   3      0.00
C32G C37G C38G H65G     0.4463   3      0.00
C32G C37G C38G H66G     0.4463   3      0.00
C32G C37G C38G H67G     0.4543   3      0.00
H63G C37G C38G H65G     0.4631   3      0.00
H63G C37G C38G H66G     0.4892   3      0.00
H63G C37G C38G H67G     0.4679   3      0.00
H64G C37G C38G H65G     0.4892   3      0.00
H64G C37G C38G H66G     0.4631   3      0.00
H64G C37G C38G H67G     0.4680   3      0.00
C36G C39G C40G H70G     0.4463   3      0.00
C36G C39G C40G H71G     0.4463   3      0.00
C36G C39G C40G H72G     0.4543   3      0.00
H68G C39G C40G H70G     0.4631   3      0.00
H68G C39G C40G H71G     0.4892   3      0.00
H68G C39G C40G H72G     0.4680   3      0.00
H69G C39G C40G H70G     0.4892   3      0.00
H69G C39G C40G H71G     0.4631   3      0.00
H69G C39G C40G H72G     0.4679   3      0.00

IMPROPER
!
!V(improper) = Kpsi(psi - psi0)**2
!
!Kpsi: kcal/mole/rad**2
!psi0: degrees
!note that the second column of numbers (0) is ignored
!
!atom types             Kpsi        0  psi0
!


NONBONDED nbxmod  5 atom cdiel shift vatom vdistance vswitch -
cutnb 14.0 ctofnb 12.0 ctonnb 10.0 eps 1.0 e14fac 1.0 wmin 1.5
                !adm jr., 5/08/91, suggested cutoff scheme
!
!V(Lennard-Jones) = Eps(i,j)*[(Rmin(i,j)/r(i,j))**12 - 2(Rmin(i,j)/r(i,j))**6]
!
!epsilon [kcal/mole]: Eps(i,j) = sqrt(eps(i) * eps(j))
!Rmin/2  [A]:         Rmin(i,j) = Rmin/2(i) + Rmin/2(j)
!
!atom  ignored   epsilon     Rmin/2  ignored   eps,1-4     Rmin/2,1-4
!

C1G      0.0     -0.1050     1.9255    ! 
C2G      0.0     -0.1050     1.9255    ! 
C3G      0.0     -0.1050     1.9255    ! 
C4G      0.0     -0.1050     1.9255    ! 
C5G      0.0     -0.1050     1.9255    ! 
C6G      0.0     -0.1050     1.9255    ! 
N1G      0.0     -0.0690     1.8300    ! 
N2G      0.0     -0.0690     1.8300    ! 
C7G      0.0     -0.1050     1.9255    ! 
C8G      0.0     -0.1050     1.9255    ! 
C9G      0.0     -0.1050     1.9255    ! 
C10G     0.0     -0.1050     1.9255    ! 
C11G     0.0     -0.1050     1.9255    ! 
C12G     0.0     -0.1050     1.9255    ! 
C13G     0.0     -0.1050     1.9255    ! 
C14G     0.0     -0.1050     1.9255    ! 
C15G     0.0     -0.1050     1.9255    ! 
C16G     0.0     -0.1050     1.9255    ! 
N3G      0.0     -0.0690     1.8300    ! 
N4G      0.0     -0.0690     1.8300    ! 
C17G     0.0     -0.1050     1.9255    ! 
C18G     0.0     -0.1050     1.9255    ! 
C19G     0.0     -0.1050     1.9255    ! 
C20G     0.0     -0.1050     1.9255    ! 
C21G     0.0     -0.1050     1.9255    ! 
C22G     0.0     -0.1050     1.9255    ! 
C23G     0.0     -0.1050     1.9255    ! 
C24G     0.0     -0.1050     1.9255    ! 
C25G     0.0     -0.1050     1.9255    ! 
C26G     0.0     -0.1050     1.9255    ! 
C27G     0.0     -0.1050     1.9255    ! 
C28G     0.0     -0.1050     1.9255    ! 
C29G     0.0     -0.1050     1.9255    ! 
C30G     0.0     -0.1050     1.9255    ! 
C31G     0.0     -0.1050     1.9255    ! 
C32G     0.0     -0.1050     1.9255    ! 
C33G     0.0     -0.1050     1.9255    ! 
C34G     0.0     -0.1050     1.9255    ! 
C35G     0.0     -0.1050     1.9255    ! 
C36G     0.0     -0.1050     1.9255    ! 
H1G      0.0     -0.0440     1.4430    ! 
H2G      0.0     -0.0440     1.4430    ! 
H3G      0.0     -0.0440     1.4430    ! 
H4G      0.0     -0.0440     1.4430    ! 
H5G      0.0     -0.0440     1.4430    ! 
H6G      0.0     -0.0440     1.4430    ! 
H7G      0.0     -0.0440     1.4430    ! 
H8G      0.0     -0.0440     1.4430    ! 
H9G      0.0     -0.0440     1.4430    ! 
H10G     0.0     -0.0440     1.4430    ! 
H11G     0.0     -0.0440     1.4430    ! 
H12G     0.0     -0.0440     1.4430    ! 
H13G     0.0     -0.0440     1.4430    ! 
H14G     0.0     -0.0440     1.4430    ! 
H15G     0.0     -0.0440     1.4430    ! 
H16G     0.0     -0.0440     1.4430    ! 
H17G     0.0     -0.0440     1.4430    ! 
H18G     0.0     -0.0440     1.4430    ! 
H19G     0.0     -0.0440     1.4430    ! 
H20G     0.0     -0.0440     1.4430    ! 
H21G     0.0     -0.0440     1.4430    ! 
H22G     0.0     -0.0440     1.4430    ! 
H23G     0.0     -0.0440     1.4430    ! 
H24G     0.0     -0.0440     1.4430    ! 
H25G     0.0     -0.0440     1.4430    ! 
H26G     0.0     -0.0440     1.4430    ! 
H27G     0.0     -0.0440     1.4430    ! 
H28G     0.0     -0.0440     1.4430    ! 
H29G     0.0     -0.0440     1.4430    ! 
H30G     0.0     -0.0440     1.4430    ! 
H31G     0.0     -0.0440     1.4430    ! 
H32G     0.0     -0.0440     1.4430    ! 
H33G     0.0     -0.0440     1.4430    ! 
H34G     0.0     -0.0440     1.4430    ! 
H35G     0.0     -0.0440     1.4430    ! 
H36G     0.0     -0.0440     1.4430    ! 
H37G     0.0     -0.0440     1.4430    ! 
H38G     0.0     -0.0440     1.4430    ! 
H39G     0.0     -0.0440     1.4430    ! 
H40G     0.0     -0.0440     1.4430    ! 
H41G     0.0     -0.0440     1.4430    ! 
H42G     0.0     -0.0440     1.4430    ! 
H43G     0.0     -0.0440     1.4430    ! 
H44G     0.0     -0.0440     1.4430    ! 
H45G     0.0     -0.0440     1.4430    ! 
H46G     0.0     -0.0440     1.4430    ! 
H47G     0.0     -0.0440     1.4430    ! 
H48G     0.0     -0.0440     1.4430    ! 
H49G     0.0     -0.0440     1.4430    ! 
H50G     0.0     -0.0440     1.4430    ! 
H51G     0.0     -0.0440     1.4430    ! 
H52G     0.0     -0.0440     1.4430    ! 
H53G     0.0     -0.0440     1.4430    ! 
H54G     0.0     -0.0440     1.4430    ! 
H55G     0.0     -0.0440     1.4430    ! 
H56G     0.0     -0.0440     1.4430    ! 
H57G     0.0     -0.0440     1.4430    ! 
H58G     0.0     -0.0440     1.4430    ! 
H59G     0.0     -0.0440     1.4430    ! 
H60G     0.0     -0.0440     1.4430    ! 
H61G     0.0     -0.0440     1.4430    ! 
H62G     0.0     -0.0440     1.4430    ! 
C37G     0.0     -0.1050     1.9255    ! 
C38G     0.0     -0.1050     1.9255    ! 
C39G     0.0     -0.1050     1.9255    ! 
C40G     0.0     -0.1050     1.9255    ! 
H63G     0.0     -0.0440     1.4430    ! 
H64G     0.0     -0.0440     1.4430    ! 
H65G     0.0     -0.0440     1.4430    ! 
H66G     0.0     -0.0440     1.4430    ! 
H67G     0.0     -0.0440     1.4430    ! 
H68G     0.0     -0.0440     1.4430    ! 
H69G     0.0     -0.0440     1.4430    ! 
H70G     0.0     -0.0440     1.4430    ! 
H71G     0.0     -0.0440     1.4430    ! 
H72G     0.0     -0.0440     1.4430    ! 
END
