# Supplementary material for: A Systematic Approach: Molecular Dynamics Study and Parametrisation of Gemini Type Cationic Surfactants
Source: Int J Mol Sci. 2021 Oct 10;22(20):10939. doi: 10.3390/ijms222010939 (PMC8536075; doi:10.3390/ijms222010939)
Supplement: Supplementary file 1 [file ijms-22-10939-s001.zip › Force_fields/Alk_6_12/Alk_6_12.pdb]

REMARK original generated coordinate pdb file
ATOM      1  C1G A6G X   1      -0.758   3.673  -1.572  1.00  0.00      GEM  C
ATOM      2  C2G A6G X   1      -1.243   2.427  -0.824  1.00  0.00      GEM  C
ATOM      3  C3G A6G X   1      -0.109   1.411  -0.633  1.00  0.00      GEM  C
ATOM      4  C4G A6G X   1      -0.563   0.147   0.112  1.00  0.00      GEM  C
ATOM      5  C5G A6G X   1       0.571  -0.870   0.304  1.00  0.00      GEM  C
ATOM      6  C6G A6G X   1       0.086  -2.116   1.051  1.00  0.00      GEM  C
ATOM      7  N1G A6G X   1      -1.847   4.662  -1.773  1.00  0.00      GEM  N
ATOM      8  N2G A6G X   1       1.175  -3.104   1.252  1.00  0.00      GEM  N
ATOM      9  C7G A6G X   1      -2.671   4.567  -2.855  1.00  0.00      GEM  C
ATOM     10  C8G A6G X   1      -2.070   5.641  -0.855  1.00  0.00      GEM  C
ATOM     11  C9G A6G X   1       1.399  -4.083   0.335  1.00  0.00      GEM  C
ATOM     12 C10G A6G X   1       1.998  -3.010   2.336  1.00  0.00      GEM  C
ATOM     13 C11G A6G X   1      -3.711   5.435  -3.049  1.00  0.00      GEM  C
ATOM     14 C12G A6G X   1      -3.093   6.547  -0.984  1.00  0.00      GEM  C
ATOM     15 C13G A6G X   1       2.421  -4.989   0.464  1.00  0.00      GEM  C
ATOM     16 C14G A6G X   1       3.038  -3.877   2.530  1.00  0.00      GEM  C
ATOM     17 C15G A6G X   1      -3.971   6.476  -2.107  1.00  0.00      GEM  C
ATOM     18 C16G A6G X   1       3.298  -4.919   1.588  1.00  0.00      GEM  C
ATOM     19  N3G A6G X   1      -4.996   7.319  -2.296  1.00  0.00      GEM  N
ATOM     20  N4G A6G X   1       4.324  -5.761   1.778  1.00  0.00      GEM  N
ATOM     21 C17G A6G X   1      -5.350   8.457  -1.445  1.00  0.00      GEM  C
ATOM     22 C18G A6G X   1      -4.568   9.735  -1.785  1.00  0.00      GEM  C
ATOM     23 C19G A6G X   1      -4.965  10.912  -0.883  1.00  0.00      GEM  C
ATOM     24 C20G A6G X   1      -4.209  12.207  -1.209  1.00  0.00      GEM  C
ATOM     25 C21G A6G X   1      -4.591  13.385  -0.301  1.00  0.00      GEM  C
ATOM     26 C22G A6G X   1      -3.835  14.681  -0.626  1.00  0.00      GEM  C
ATOM     27 C23G A6G X   1       4.679  -6.900   0.927  1.00  0.00      GEM  C
ATOM     28 C24G A6G X   1       3.896  -8.178   1.266  1.00  0.00      GEM  C
ATOM     29 C25G A6G X   1       4.294  -9.354   0.364  1.00  0.00      GEM  C
ATOM     30 C26G A6G X   1       3.538 -10.650   0.690  1.00  0.00      GEM  C
ATOM     31 C27G A6G X   1       3.921 -11.827  -0.218  1.00  0.00      GEM  C
ATOM     32 C28G A6G X   1       3.165 -13.124   0.107  1.00  0.00      GEM  C
ATOM     33 C29G A6G X   1      -4.210  15.857   0.286  1.00  0.00      GEM  C
ATOM     34 C30G A6G X   1      -3.455  17.154  -0.040  1.00  0.00      GEM  C
ATOM     35 C31G A6G X   1      -3.825  18.329   0.875  1.00  0.00      GEM  C
ATOM     36 C32G A6G X   1      -3.071  19.625   0.547  1.00  0.00      GEM  C
ATOM     37 C33G A6G X   1       3.541 -14.300  -0.805  1.00  0.00      GEM  C
ATOM     38 C34G A6G X   1       2.786 -15.596  -0.479  1.00  0.00      GEM  C
ATOM     39 C35G A6G X   1       3.157 -16.772  -1.394  1.00  0.00      GEM  C
ATOM     40 C36G A6G X   1       2.403 -18.068  -1.066  1.00  0.00      GEM  C
ATOM     41  H1G A6G X   1       2.602 -18.350  -0.020  1.00  0.00      GEM  H
ATOM     42  H2G A6G X   1       1.319 -17.885  -1.134  1.00  0.00      GEM  H
ATOM     43  H3G A6G X   1       0.043   4.186  -1.014  1.00  0.00      GEM  H
ATOM     44  H4G A6G X   1      -0.373   3.412  -2.572  1.00  0.00      GEM  H
ATOM     45  H5G A6G X   1      -1.646   2.727   0.156  1.00  0.00      GEM  H
ATOM     46  H6G A6G X   1      -2.068   1.963  -1.389  1.00  0.00      GEM  H
ATOM     47  H7G A6G X   1       0.297   1.127  -1.615  1.00  0.00      GEM  H
ATOM     48  H8G A6G X   1       0.716   1.883  -0.078  1.00  0.00      GEM  H
ATOM     49  H9G A6G X   1      -0.969   0.431   1.095  1.00  0.00      GEM  H
ATOM     50 H10G A6G X   1      -1.387  -0.325  -0.443  1.00  0.00      GEM  H
ATOM     51 H11G A6G X   1       0.975  -1.169  -0.677  1.00  0.00      GEM  H
ATOM     52 H12G A6G X   1       1.396  -0.406   0.868  1.00  0.00      GEM  H
ATOM     53 H13G A6G X   1      -0.714  -2.628   0.493  1.00  0.00      GEM  H
ATOM     54 H14G A6G X   1      -0.300  -1.854   2.051  1.00  0.00      GEM  H
ATOM     55 H15G A6G X   1      -2.445   3.765  -3.557  1.00  0.00      GEM  H
ATOM     56 H16G A6G X   1      -1.380   5.668  -0.013  1.00  0.00      GEM  H
ATOM     57 H17G A6G X   1       0.709  -4.111  -0.508  1.00  0.00      GEM  H
ATOM     58 H18G A6G X   1       1.772  -2.207   3.037  1.00  0.00      GEM  H
ATOM     59 H19G A6G X   1      -4.340   5.327  -3.933  1.00  0.00      GEM  H
ATOM     60 H20G A6G X   1      -3.206   7.316  -0.224  1.00  0.00      GEM  H
ATOM     61 H21G A6G X   1       2.535  -5.758  -0.296  1.00  0.00      GEM  H
ATOM     62 H22G A6G X   1       3.666  -3.770   3.414  1.00  0.00      GEM  H
ATOM     63 H23G A6G X   1      -5.544   7.201  -3.165  1.00  0.00      GEM  H
ATOM     64 H24G A6G X   1       4.871  -5.643   2.647  1.00  0.00      GEM  H
ATOM     65 H25G A6G X   1      -6.431   8.626  -1.583  1.00  0.00      GEM  H
ATOM     66 H26G A6G X   1      -5.194   8.176  -0.389  1.00  0.00      GEM  H
ATOM     67 H27G A6G X   1      -3.488   9.539  -1.685  1.00  0.00      GEM  H
ATOM     68 H28G A6G X   1      -4.751   9.996  -2.840  1.00  0.00      GEM  H
ATOM     69 H29G A6G X   1      -6.048  11.091  -0.973  1.00  0.00      GEM  H
ATOM     70 H30G A6G X   1      -4.783  10.641   0.169  1.00  0.00      GEM  H
ATOM     71 H31G A6G X   1      -3.126  12.024  -1.129  1.00  0.00      GEM  H
ATOM     72 H32G A6G X   1      -4.398  12.482  -2.258  1.00  0.00      GEM  H
ATOM     73 H33G A6G X   1      -5.674  13.567  -0.380  1.00  0.00      GEM  H
ATOM     74 H34G A6G X   1      -4.401  13.108   0.749  1.00  0.00      GEM  H
ATOM     75 H35G A6G X   1      -2.751  14.496  -0.551  1.00  0.00      GEM  H
ATOM     76 H36G A6G X   1      -4.028  14.959  -1.674  1.00  0.00      GEM  H
ATOM     77 H37G A6G X   1       4.523  -6.619  -0.129  1.00  0.00      GEM  H
ATOM     78 H38G A6G X   1       5.760  -7.069   1.065  1.00  0.00      GEM  H
ATOM     79 H39G A6G X   1       4.079  -8.438   2.322  1.00  0.00      GEM  H
ATOM     80 H40G A6G X   1       2.817  -7.982   1.166  1.00  0.00      GEM  H
ATOM     81 H41G A6G X   1       4.113  -9.084  -0.688  1.00  0.00      GEM  H
ATOM     82 H42G A6G X   1       5.377  -9.533   0.455  1.00  0.00      GEM  H
ATOM     83 H43G A6G X   1       3.727 -10.925   1.740  1.00  0.00      GEM  H
ATOM     84 H44G A6G X   1       2.455 -10.467   0.609  1.00  0.00      GEM  H
ATOM     85 H45G A6G X   1       3.731 -11.551  -1.267  1.00  0.00      GEM  H
ATOM     86 H46G A6G X   1       5.004 -12.010  -0.138  1.00  0.00      GEM  H
ATOM     87 H47G A6G X   1       3.357 -13.402   1.155  1.00  0.00      GEM  H
ATOM     88 H48G A6G X   1       2.081 -12.939   0.031  1.00  0.00      GEM  H
ATOM     89 H49G A6G X   1      -4.016  15.579   1.334  1.00  0.00      GEM  H
ATOM     90 H50G A6G X   1      -5.293  16.042   0.213  1.00  0.00      GEM  H
ATOM     91 H51G A6G X   1      -2.371  16.968   0.030  1.00  0.00      GEM  H
ATOM     92 H52G A6G X   1      -3.652  17.434  -1.087  1.00  0.00      GEM  H
ATOM     93 H53G A6G X   1      -4.909  18.514   0.807  1.00  0.00      GEM  H
ATOM     94 H54G A6G X   1      -3.626  18.050   1.922  1.00  0.00      GEM  H
ATOM     95 H55G A6G X   1      -3.271  19.907  -0.499  1.00  0.00      GEM  H
ATOM     96 H56G A6G X   1      -1.987  19.442   0.614  1.00  0.00      GEM  H
ATOM     97 H57G A6G X   1       4.624 -14.484  -0.731  1.00  0.00      GEM  H
ATOM     98 H58G A6G X   1       3.347 -14.022  -1.853  1.00  0.00      GEM  H
ATOM     99 H59G A6G X   1       2.982 -15.876   0.568  1.00  0.00      GEM  H
ATOM    100 H60G A6G X   1       1.702 -15.412  -0.549  1.00  0.00      GEM  H
ATOM    101 H61G A6G X   1       2.959 -16.493  -2.441  1.00  0.00      GEM  H
ATOM    102 H62G A6G X   1       4.241 -16.957  -1.324  1.00  0.00      GEM  H
ATOM    103 C37G A6G X   1      -3.439  20.801   1.463  1.00  0.00      GEM  C
ATOM    104 C38G A6G X   1      -2.681  22.092   1.126  1.00  0.00      GEM  C
ATOM    105 C39G A6G X   1       2.772 -19.244  -1.982  1.00  0.00      GEM  C
ATOM    106 C40G A6G X   1       2.014 -20.535  -1.646  1.00  0.00      GEM  C
ATOM    107 H63G A6G X   1      -4.522  20.986   1.397  1.00  0.00      GEM  H
ATOM    108 H64G A6G X   1      -3.238  20.522   2.508  1.00  0.00      GEM  H
ATOM    109 H65G A6G X   1      -1.596  21.948   1.216  1.00  0.00      GEM  H
ATOM    110 H66G A6G X   1      -2.888  22.415   0.097  1.00  0.00      GEM  H
ATOM    111 H67G A6G X   1      -2.966  22.911   1.798  1.00  0.00      GEM  H
ATOM    112 H68G A6G X   1       2.571 -18.965  -3.027  1.00  0.00      GEM  H
ATOM    113 H69G A6G X   1       3.854 -19.429  -1.915  1.00  0.00      GEM  H
ATOM    114 H70G A6G X   1       2.220 -20.858  -0.617  1.00  0.00      GEM  H
ATOM    115 H71G A6G X   1       0.928 -20.391  -1.736  1.00  0.00      GEM  H
ATOM    116 H72G A6G X   1       2.299 -21.354  -2.317  1.00  0.00      GEM  H
END
