# Supplementary material for: A Systematic Approach: Molecular Dynamics Study and Parametrisation of Gemini Type Cationic Surfactants
Source: Int J Mol Sci. 2021 Oct 10;22(20):10939. doi: 10.3390/ijms222010939 (PMC8536075; doi:10.3390/ijms222010939)
Supplement: Supplementary file 1 [file ijms-22-10939-s001.zip › Force_fields/Alk_6_12/Alk_6_12.psf]

PSF

       4 !NTITLE
 REMARKS original generated structure x-plor psf file
 REMARKS topology D:/Dokumenty/do_VMD/FF/Batch5_OK/Alk_6_12.top 
 REMARKS topology D:/Dokumenty/do_VMD/top_all36_lipid.rtf 
 REMARKS segment GEM { first NONE; last NONE; auto none  }

     116 !NATOM
       1 GEM  1    A6G  C1G  C1G   -0.374000       12.0110           0
       2 GEM  1    A6G  C2G  C2G    0.271000       12.0110           0
       3 GEM  1    A6G  C3G  C3G   -0.081000       12.0110           0
       4 GEM  1    A6G  C4G  C4G   -0.016000       12.0110           0
       5 GEM  1    A6G  C5G  C5G    0.246000       12.0110           0
       6 GEM  1    A6G  C6G  C6G   -0.331000       12.0110           0
       7 GEM  1    A6G  N1G  N1G    0.278000       14.0070           0
       8 GEM  1    A6G  N2G  N2G    0.281000       14.0070           0
       9 GEM  1    A6G  C7G  C7G   -0.081000       12.0110           0
      10 GEM  1    A6G  C8G  C8G   -0.186000       12.0110           0
      11 GEM  1    A6G  C9G  C9G   -0.193000       12.0110           0
      12 GEM  1    A6G  C10G C10G  -0.084000       12.0110           0
      13 GEM  1    A6G  C11G C11G  -0.431000       12.0110           0
      14 GEM  1    A6G  C12G C12G  -0.310000       12.0110           0
      15 GEM  1    A6G  C13G C13G  -0.315000       12.0110           0
      16 GEM  1    A6G  C14G C14G  -0.439000       12.0110           0
      17 GEM  1    A6G  C15G C15G   0.601000       12.0110           0
      18 GEM  1    A6G  C16G C16G   0.629000       12.0110           0
      19 GEM  1    A6G  N3G  N3G   -0.718000       14.0070           0
      20 GEM  1    A6G  N4G  N4G   -0.739000       14.0070           0
      21 GEM  1    A6G  C17G C17G   0.179000       12.0110           0
      22 GEM  1    A6G  C18G C18G   0.021000       12.0110           0
      23 GEM  1    A6G  C19G C19G  -0.033000       12.0110           0
      24 GEM  1    A6G  C20G C20G   0.097000       12.0110           0
      25 GEM  1    A6G  C21G C21G   0.103000       12.0110           0
      26 GEM  1    A6G  C22G C22G  -0.042000       12.0110           0
      27 GEM  1    A6G  C23G C23G   0.154000       12.0110           0
      28 GEM  1    A6G  C24G C24G   0.057000       12.0110           0
      29 GEM  1    A6G  C25G C25G  -0.092000       12.0110           0
      30 GEM  1    A6G  C26G C26G   0.174000       12.0110           0
      31 GEM  1    A6G  C27G C27G   0.048000       12.0110           0
      32 GEM  1    A6G  C28G C28G  -0.008000       12.0110           0
      33 GEM  1    A6G  C29G C29G   0.101000       12.0110           0
      34 GEM  1    A6G  C30G C30G   0.143000       12.0110           0
      35 GEM  1    A6G  C31G C31G  -0.066000       12.0110           0
      36 GEM  1    A6G  C32G C32G   0.061000       12.0110           0
      37 GEM  1    A6G  C33G C33G   0.086000       12.0110           0
      38 GEM  1    A6G  C34G C34G   0.137000       12.0110           0
      39 GEM  1    A6G  C35G C35G  -0.041000       12.0110           0
      40 GEM  1    A6G  C36G C36G   0.041000       12.0110           0
      41 GEM  1    A6G  H1G  H1G   -0.021000        1.0080           0
      42 GEM  1    A6G  H2G  H2G   -0.023000        1.0080           0
      43 GEM  1    A6G  H3G  H3G    0.167000        1.0080           0
      44 GEM  1    A6G  H4G  H4G    0.148000        1.0080           0
      45 GEM  1    A6G  H5G  H5G   -0.025000        1.0080           0
      46 GEM  1    A6G  H6G  H6G   -0.033000        1.0080           0
      47 GEM  1    A6G  H7G  H7G    0.026000        1.0080           0
      48 GEM  1    A6G  H8G  H8G    0.019000        1.0080           0
      49 GEM  1    A6G  H9G  H9G    0.010000        1.0080           0
      50 GEM  1    A6G  H10G H10G   0.007000        1.0080           0
      51 GEM  1    A6G  H11G H11G  -0.027000        1.0080           0
      52 GEM  1    A6G  H12G H12G  -0.032000        1.0080           0
      53 GEM  1    A6G  H13G H13G   0.153000        1.0080           0
      54 GEM  1    A6G  H14G H14G   0.135000        1.0080           0
      55 GEM  1    A6G  H15G H15G   0.231000        1.0080           0
      56 GEM  1    A6G  H16G H16G   0.236000        1.0080           0
      57 GEM  1    A6G  H17G H17G   0.237000        1.0080           0
      58 GEM  1    A6G  H18G H18G   0.231000        1.0080           0
      59 GEM  1    A6G  H19G H19G   0.228000        1.0080           0
      60 GEM  1    A6G  H20G H20G   0.250000        1.0080           0
      61 GEM  1    A6G  H21G H21G   0.251000        1.0080           0
      62 GEM  1    A6G  H22G H22G   0.227000        1.0080           0
      63 GEM  1    A6G  H23G H23G   0.462000        1.0080           0
      64 GEM  1    A6G  H24G H24G   0.470000        1.0080           0
      65 GEM  1    A6G  H25G H25G   0.075000        1.0080           0
      66 GEM  1    A6G  H26G H26G   0.026000        1.0080           0
      67 GEM  1    A6G  H27G H27G  -0.007000        1.0080           0
      68 GEM  1    A6G  H28G H28G   0.023000        1.0080           0
      69 GEM  1    A6G  H29G H29G  -0.013000        1.0080           0
      70 GEM  1    A6G  H30G H30G   0.001000        1.0080           0
      71 GEM  1    A6G  H31G H31G  -0.028000        1.0080           0
      72 GEM  1    A6G  H32G H32G  -0.032000        1.0080           0
      73 GEM  1    A6G  H33G H33G  -0.031000        1.0080           0
      74 GEM  1    A6G  H34G H34G  -0.036000        1.0080           0
      75 GEM  1    A6G  H35G H35G  -0.014000        1.0080           0
      76 GEM  1    A6G  H36G H36G  -0.010000        1.0080           0
      77 GEM  1    A6G  H37G H37G   0.035000        1.0080           0
      78 GEM  1    A6G  H38G H38G   0.082000        1.0080           0
      79 GEM  1    A6G  H39G H39G   0.019000        1.0080           0
      80 GEM  1    A6G  H40G H40G  -0.015000        1.0080           0
      81 GEM  1    A6G  H41G H41G   0.011000        1.0080           0
      82 GEM  1    A6G  H42G H42G  -0.003000        1.0080           0
      83 GEM  1    A6G  H43G H43G  -0.049000        1.0080           0
      84 GEM  1    A6G  H44G H44G  -0.041000        1.0080           0
      85 GEM  1    A6G  H45G H45G  -0.027000        1.0080           0
      86 GEM  1    A6G  H46G H46G  -0.022000        1.0080           0
      87 GEM  1    A6G  H47G H47G  -0.016000        1.0080           0
      88 GEM  1    A6G  H48G H48G  -0.020000        1.0080           0
      89 GEM  1    A6G  H49G H49G  -0.034000        1.0080           0
      90 GEM  1    A6G  H50G H50G  -0.038000        1.0080           0
      91 GEM  1    A6G  H51G H51G  -0.046000        1.0080           0
      92 GEM  1    A6G  H52G H52G  -0.043000        1.0080           0
      93 GEM  1    A6G  H53G H53G  -0.010000        1.0080           0
      94 GEM  1    A6G  H54G H54G  -0.009000        1.0080           0
      95 GEM  1    A6G  H55G H55G  -0.024000        1.0080           0
      96 GEM  1    A6G  H56G H56G  -0.026000        1.0080           0
      97 GEM  1    A6G  H57G H57G  -0.036000        1.0080           0
      98 GEM  1    A6G  H58G H58G  -0.031000        1.0080           0
      99 GEM  1    A6G  H59G H59G  -0.043000        1.0080           0
     100 GEM  1    A6G  H60G H60G  -0.044000        1.0080           0
     101 GEM  1    A6G  H61G H61G  -0.014000        1.0080           0
     102 GEM  1    A6G  H62G H62G  -0.015000        1.0080           0
     103 GEM  1    A6G  C37G C37G   0.256000       12.0110           0
     104 GEM  1    A6G  C38G C38G  -0.312000       12.0110           0
     105 GEM  1    A6G  C39G C39G   0.262000       12.0110           0
     106 GEM  1    A6G  C40G C40G  -0.280000       12.0110           0
     107 GEM  1    A6G  H63G H63G  -0.054000        1.0080           0
     108 GEM  1    A6G  H64G H64G  -0.053000        1.0080           0
     109 GEM  1    A6G  H65G H65G   0.061000        1.0080           0
     110 GEM  1    A6G  H66G H66G   0.060000        1.0080           0
     111 GEM  1    A6G  H67G H67G   0.067000        1.0080           0
     112 GEM  1    A6G  H68G H68G  -0.056000        1.0080           0
     113 GEM  1    A6G  H69G H69G  -0.058000        1.0080           0
     114 GEM  1    A6G  H70G H70G   0.052000        1.0080           0
     115 GEM  1    A6G  H71G H71G   0.051000        1.0080           0
     116 GEM  1    A6G  H72G H72G   0.058000        1.0080           0

     117 !NBOND: bonds
       1       2       1       7       1      43       1      44
       2       3       2      45       2      46       3       4
       3      47       3      48       4       5       4      49
       4      50       5       6       5      51       5      52
       6       8       6      53       6      54       7       9
       7      10       8      11       8      12       9      13
       9      55      10      14      10      56      11      15
      11      57      12      16      12      58      13      17
      13      59      14      17      14      60      15      18
      15      61      16      18      16      62      17      19
      18      20      19      21      19      63      20      27
      20      64      21      22      21      65      21      66
      22      23      22      67      22      68      23      24
      23      69      23      70      24      25      24      71
      24      72      25      26      25      73      25      74
      26      33      26      75      26      76      27      28
      27      77      27      78      28      29      28      79
      28      80      29      30      29      81      29      82
      30      31      30      83      30      84      31      32
      31      85      31      86      32      37      32      87
      32      88      33      34      33      89      33      90
      34      35      34      91      34      92      35      36
      35      93      35      94      36      95      36      96
      36     103      37      38      37      97      37      98
      38      39      38      99      38     100      39      40
      39     101      39     102      40      41      40      42
      40     105     103     104     103     107     103     108
     104     109     104     110     104     111     105     106
     105     112     105     113     106     114     106     115
     106     116

     222 !NTHETA: angles
       1       2       3       1       2      45       1       2      46
       1       7       9       1       7      10       2       1       7
       2       1      43       2       1      44       2       3       4
       2       3      47       2       3      48       3       2      45
       3       2      46       3       4       5       3       4      49
       3       4      50       4       3      47       4       3      48
       4       5       6       4       5      51       4       5      52
       5       4      49       5       4      50       5       6       8
       5       6      53       5       6      54       6       5      51
       6       5      52       6       8      11       6       8      12
       7       1      43       7       1      44       7       9      13
       7       9      55       7      10      14       7      10      56
       8       6      53       8       6      54       8      11      15
       8      11      57       8      12      16       8      12      58
       9       7      10       9      13      17       9      13      59
      10      14      17      10      14      60      11       8      12
      11      15      18      11      15      61      12      16      18
      12      16      62      13       9      55      13      17      14
      13      17      19      14      10      56      14      17      19
      15      11      57      15      18      16      15      18      20
      16      12      58      16      18      20      17      13      59
      17      14      60      17      19      21      17      19      63
      18      15      61      18      16      62      18      20      27
      18      20      64      19      21      22      19      21      65
      19      21      66      20      27      28      20      27      77
      20      27      78      21      19      63      21      22      23
      21      22      67      21      22      68      22      21      65
      22      21      66      22      23      24      22      23      69
      22      23      70      23      22      67      23      22      68
      23      24      25      23      24      71      23      24      72
      24      23      69      24      23      70      24      25      26
      24      25      73      24      25      74      25      24      71
      25      24      72      25      26      33      25      26      75
      25      26      76      26      25      73      26      25      74
      26      33      34      26      33      89      26      33      90
      27      20      64      27      28      29      27      28      79
      27      28      80      28      27      77      28      27      78
      28      29      30      28      29      81      28      29      82
      29      28      79      29      28      80      29      30      31
      29      30      83      29      30      84      30      29      81
      30      29      82      30      31      32      30      31      85
      30      31      86      31      30      83      31      30      84
      31      32      37      31      32      87      31      32      88
      32      31      85      32      31      86      32      37      38
      32      37      97      32      37      98      33      26      75
      33      26      76      33      34      35      33      34      91
      33      34      92      34      33      89      34      33      90
      34      35      36      34      35      93      34      35      94
      35      34      91      35      34      92      35      36      95
      35      36      96      35      36     103      36      35      93
      36      35      94      36     103     104      36     103     107
      36     103     108      37      32      87      37      32      88
      37      38      39      37      38      99      37      38     100
      38      37      97      38      37      98      38      39      40
      38      39     101      38      39     102      39      38      99
      39      38     100      39      40      41      39      40      42
      39      40     105      40      39     101      40      39     102
      40     105     106      40     105     112      40     105     113
      41      40      42      41      40     105      42      40     105
      43       1      44      45       2      46      47       3      48
      49       4      50      51       5      52      53       6      54
      65      21      66      67      22      68      69      23      70
      71      24      72      73      25      74      75      26      76
      77      27      78      79      28      80      81      29      82
      83      30      84      85      31      86      87      32      88
      89      33      90      91      34      92      93      35      94
      95      36      96      95      36     103      96      36     103
      97      37      98      99      38     100     101      39     102
     103     104     109     103     104     110     103     104     111
     104     103     107     104     103     108     105     106     114
     105     106     115     105     106     116     106     105     112
     106     105     113     107     103     108     109     104     110
     109     104     111     110     104     111     112     105     113
     114     106     115     114     106     116     115     106     116

     323 !NPHI: dihedrals
       1       2       3       4       1       2       3      47
       1       2       3      48       1       7       9      13
       1       7       9      55       1       7      10      14
       1       7      10      56       2       1       7       9
       2       1       7      10       2       3       4       5
       2       3       4      49       2       3       4      50
       3       4       5       6       3       4       5      51
       3       4       5      52       4       5       6       8
       4       5       6      53       4       5       6      54
       5       6       8      11       5       6       8      12
       6       8      11      15       6       8      11      57
       6       8      12      16       6       8      12      58
       7       1       2       3       7       1       2      45
       7       1       2      46       7       9      13      17
       7       9      13      59       7      10      14      17
       7      10      14      60       8      11      15      18
       8      11      15      61       8      12      16      18
       8      12      16      62       9       7      10      14
       9       7      10      56       9      13      17      14
       9      13      17      19      10       7       9      13
      10       7       9      55      10      14      17      13
      10      14      17      19      11       8      12      16
      11       8      12      58      11      15      18      16
      11      15      18      20      12       8      11      15
      12       8      11      57      12      16      18      15
      12      16      18      20      13      17      19      21
      13      17      19      63      14      17      19      21
      14      17      19      63      15      18      20      27
      15      18      20      64      16      18      20      27
      16      18      20      64      17      19      21      22
      17      19      21      65      17      19      21      66
      18      20      27      28      18      20      27      77
      18      20      27      78      19      21      22      23
      19      21      22      67      19      21      22      68
      20      27      28      29      20      27      28      79
      20      27      28      80      21      22      23      24
      21      22      23      69      21      22      23      70
      22      23      24      25      22      23      24      71
      22      23      24      72      23      24      25      26
      23      24      25      73      23      24      25      74
      24      25      26      33      24      25      26      75
      24      25      26      76      25      26      33      34
      25      26      33      89      25      26      33      90
      26      33      34      35      26      33      34      91
      26      33      34      92      27      28      29      30
      27      28      29      81      27      28      29      82
      28      29      30      31      28      29      30      83
      28      29      30      84      29      30      31      32
      29      30      31      85      29      30      31      86
      30      31      32      37      30      31      32      87
      30      31      32      88      31      32      37      38
      31      32      37      97      31      32      37      98
      32      37      38      39      32      37      38      99
      32      37      38     100      33      34      35      36
      33      34      35      93      33      34      35      94
      34      35      36      95      34      35      36      96
      34      35      36     103      35      36     103     104
      35      36     103     107      35      36     103     108
      36     103     104     109      36     103     104     110
      36     103     104     111      37      38      39      40
      37      38      39     101      37      38      39     102
      38      39      40      41      38      39      40      42
      38      39      40     105      39      40     105     106
      39      40     105     112      39      40     105     113
      40     105     106     114      40     105     106     115
      40     105     106     116      41      40     105     106
      41      40     105     112      41      40     105     113
      42      40     105     106      42      40     105     112
      42      40     105     113      43       1       2       3
      43       1       2      45      43       1       2      46
      43       1       7       9      43       1       7      10
      44       1       2       3      44       1       2      45
      44       1       2      46      44       1       7       9
      44       1       7      10      45       2       3       4
      45       2       3      47      45       2       3      48
      46       2       3       4      46       2       3      47
      46       2       3      48      47       3       4       5
      47       3       4      49      47       3       4      50
      48       3       4       5      48       3       4      49
      48       3       4      50      49       4       5       6
      49       4       5      51      49       4       5      52
      50       4       5       6      50       4       5      51
      50       4       5      52      51       5       6       8
      51       5       6      53      51       5       6      54
      52       5       6       8      52       5       6      53
      52       5       6      54      53       6       8      11
      53       6       8      12      54       6       8      11
      54       6       8      12      55       9      13      17
      55       9      13      59      56      10      14      17
      56      10      14      60      57      11      15      18
      57      11      15      61      58      12      16      18
      58      12      16      62      59      13      17      14
      59      13      17      19      60      14      17      13
      60      14      17      19      61      15      18      16
      61      15      18      20      62      16      18      15
      62      16      18      20      63      19      21      22
      63      19      21      65      63      19      21      66
      64      20      27      28      64      20      27      77
      64      20      27      78      65      21      22      23
      65      21      22      67      65      21      22      68
      66      21      22      23      66      21      22      67
      66      21      22      68      67      22      23      24
      67      22      23      69      67      22      23      70
      68      22      23      24      68      22      23      69
      68      22      23      70      69      23      24      25
      69      23      24      71      69      23      24      72
      70      23      24      25      70      23      24      71
      70      23      24      72      71      24      25      26
      71      24      25      73      71      24      25      74
      72      24      25      26      72      24      25      73
      72      24      25      74      73      25      26      33
      73      25      26      75      73      25      26      76
      74      25      26      33      74      25      26      75
      74      25      26      76      75      26      33      34
      75      26      33      89      75      26      33      90
      76      26      33      34      76      26      33      89
      76      26      33      90      77      27      28      29
      77      27      28      79      77      27      28      80
      78      27      28      29      78      27      28      79
      78      27      28      80      79      28      29      30
      79      28      29      81      79      28      29      82
      80      28      29      30      80      28      29      81
      80      28      29      82      81      29      30      31
      81      29      30      83      81      29      30      84
      82      29      30      31      82      29      30      83
      82      29      30      84      83      30      31      32
      83      30      31      85      83      30      31      86
      84      30      31      32      84      30      31      85
      84      30      31      86      85      31      32      37
      85      31      32      87      85      31      32      88
      86      31      32      37      86      31      32      87
      86      31      32      88      87      32      37      38
      87      32      37      97      87      32      37      98
      88      32      37      38      88      32      37      97
      88      32      37      98      89      33      34      35
      89      33      34      91      89      33      34      92
      90      33      34      35      90      33      34      91
      90      33      34      92      91      34      35      36
      91      34      35      93      91      34      35      94
      92      34      35      36      92      34      35      93
      92      34      35      94      93      35      36      95
      93      35      36      96      93      35      36     103
      94      35      36      95      94      35      36      96
      94      35      36     103      95      36     103     104
      95      36     103     107      95      36     103     108
      96      36     103     104      96      36     103     107
      96      36     103     108      97      37      38      39
      97      37      38      99      97      37      38     100
      98      37      38      39      98      37      38      99
      98      37      38     100      99      38      39      40
      99      38      39     101      99      38      39     102
     100      38      39      40     100      38      39     101
     100      38      39     102     101      39      40      41
     101      39      40      42     101      39      40     105
     102      39      40      41     102      39      40      42
     102      39      40     105     107     103     104     109
     107     103     104     110     107     103     104     111
     108     103     104     109     108     103     104     110
     108     103     104     111     112     105     106     114
     112     105     106     115     112     105     106     116
     113     105     106     114     113     105     106     115
     113     105     106     116

       0 !NIMPHI: impropers


       0 !NDON: donors


       0 !NACC: acceptors


       0 !NNB

       0       0       0       0       0       0       0       0
       0       0       0       0       0       0       0       0
       0       0       0       0       0       0       0       0
       0       0       0       0       0       0       0       0
       0       0       0       0       0       0       0       0
       0       0       0       0       0       0       0       0
       0       0       0       0       0       0       0       0
       0       0       0       0       0       0       0       0
       0       0       0       0       0       0       0       0
       0       0       0       0       0       0       0       0
       0       0       0       0       0       0       0       0
       0       0       0       0       0       0       0       0
       0       0       0       0       0       0       0       0
       0       0       0       0       0       0       0       0
       0       0       0       0

       1       0 !NGRP
       0       0       0
