# Supplementary material for: A Systematic Approach: Molecular Dynamics Study and Parametrisation of Gemini Type Cationic Surfactants
Source: Int J Mol Sci. 2021 Oct 10;22(20):10939. doi: 10.3390/ijms222010939 (PMC8536075; doi:10.3390/ijms222010939)
Supplement: Supplementary file 1 [file ijms-22-10939-s001.zip › Force_fields/Alk_6_12/Alk_6_12.top]

[ defaults ] ; 
;nbfunc    comb-rule    gen-pairs    fudgeLJ    fudgeQQ 
1          2           yes          1.0       1.0 
[ atomtypes ]      
C1G       6 12.0110   -0.4   A       0.343085096356      0.4393200  
C2G       6 12.0110    0.3   A       0.343085096356      0.4393200  
C3G       6 12.0110   -0.1   A       0.343085096356      0.4393200  
C4G       6 12.0110   -0.0   A       0.343085096356      0.4393200  
C5G       6 12.0110    0.2   A       0.343085096356      0.4393200  
C6G       6 12.0110   -0.3   A       0.343085096356      0.4393200  
N1G       7 14.0070    0.3   A       0.326068930839      0.2886960  
N2G       7 14.0070    0.3   A       0.326068930839      0.2886960  
C7G       6 12.0110   -0.1   A       0.343085096356      0.4393200  
C8G       6 12.0110   -0.2   A       0.343085096356      0.4393200  
C9G       6 12.0110   -0.2   A       0.343085096356      0.4393200  
C10G      6 12.0110   -0.1   A       0.343085096356      0.4393200  
C11G      6 12.0110   -0.4   A       0.343085096356      0.4393200  
C12G      6 12.0110   -0.3   A       0.343085096356      0.4393200  
C13G      6 12.0110   -0.3   A       0.343085096356      0.4393200  
C14G      6 12.0110   -0.4   A       0.343085096356      0.4393200  
C15G      6 12.0110    0.6   A       0.343085096356      0.4393200  
C16G      6 12.0110    0.6   A       0.343085096356      0.4393200  
N3G       7 14.0070   -0.7   A       0.326068930839      0.2886960  
N4G       7 14.0070   -0.7   A       0.326068930839      0.2886960  
C17G      6 12.0110    0.2   A       0.343085096356      0.4393200  
C18G      6 12.0110    0.0   A       0.343085096356      0.4393200  
C19G      6 12.0110   -0.0   A       0.343085096356      0.4393200  
C20G      6 12.0110    0.1   A       0.343085096356      0.4393200  
C21G      6 12.0110    0.1   A       0.343085096356      0.4393200  
C22G      6 12.0110   -0.0   A       0.343085096356      0.4393200  
C23G      6 12.0110    0.2   A       0.343085096356      0.4393200  
C24G      6 12.0110    0.1   A       0.343085096356      0.4393200  
C25G      6 12.0110   -0.1   A       0.343085096356      0.4393200  
C26G      6 12.0110    0.2   A       0.343085096356      0.4393200  
C27G      6 12.0110    0.0   A       0.343085096356      0.4393200  
C28G      6 12.0110   -0.0   A       0.343085096356      0.4393200  
C29G      6 12.0110    0.1   A       0.343085096356      0.4393200  
C30G      6 12.0110    0.1   A       0.343085096356      0.4393200  
C31G      6 12.0110   -0.1   A       0.343085096356      0.4393200  
C32G      6 12.0110    0.1   A       0.343085096356      0.4393200  
C33G      6 12.0110    0.1   A       0.343085096356      0.4393200  
C34G      6 12.0110    0.1   A       0.343085096356      0.4393200  
C35G      6 12.0110   -0.0   A       0.343085096356      0.4393200  
C36G      6 12.0110    0.0   A       0.343085096356      0.4393200  
H1G       1  1.0080   -0.0   A       0.257113370055      0.1840960  
H2G       1  1.0080   -0.0   A       0.257113370055      0.1840960  
H3G       1  1.0080    0.2   A       0.257113370055      0.1840960  
H4G       1  1.0080    0.1   A       0.257113370055      0.1840960  
H5G       1  1.0080   -0.0   A       0.257113370055      0.1840960  
H6G       1  1.0080   -0.0   A       0.257113370055      0.1840960  
H7G       1  1.0080    0.0   A       0.257113370055      0.1840960  
H8G       1  1.0080    0.0   A       0.257113370055      0.1840960  
H9G       1  1.0080    0.0   A       0.257113370055      0.1840960  
H10G      1  1.0080    0.0   A       0.257113370055      0.1840960  
H11G      1  1.0080   -0.0   A       0.257113370055      0.1840960  
H12G      1  1.0080   -0.0   A       0.257113370055      0.1840960  
H13G      1  1.0080    0.2   A       0.257113370055      0.1840960  
H14G      1  1.0080    0.1   A       0.257113370055      0.1840960  
H15G      1  1.0080    0.2   A       0.257113370055      0.1840960  
H16G      1  1.0080    0.2   A       0.257113370055      0.1840960  
H17G      1  1.0080    0.2   A       0.257113370055      0.1840960  
H18G      1  1.0080    0.2   A       0.257113370055      0.1840960  
H19G      1  1.0080    0.2   A       0.257113370055      0.1840960  
H20G      1  1.0080    0.2   A       0.257113370055      0.1840960  
H21G      1  1.0080    0.3   A       0.257113370055      0.1840960  
H22G      1  1.0080    0.2   A       0.257113370055      0.1840960  
H23G      1  1.0080    0.5   A       0.257113370055      0.1840960  
H24G      1  1.0080    0.5   A       0.257113370055      0.1840960  
H25G      1  1.0080    0.1   A       0.257113370055      0.1840960  
H26G      1  1.0080    0.0   A       0.257113370055      0.1840960  
H27G      1  1.0080   -0.0   A       0.257113370055      0.1840960  
H28G      1  1.0080    0.0   A       0.257113370055      0.1840960  
H29G      1  1.0080   -0.0   A       0.257113370055      0.1840960  
H30G      1  1.0080    0.0   A       0.257113370055      0.1840960  
H31G      1  1.0080   -0.0   A       0.257113370055      0.1840960  
H32G      1  1.0080   -0.0   A       0.257113370055      0.1840960  
H33G      1  1.0080   -0.0   A       0.257113370055      0.1840960  
H34G      1  1.0080   -0.0   A       0.257113370055      0.1840960  
H35G      1  1.0080   -0.0   A       0.257113370055      0.1840960  
H36G      1  1.0080   -0.0   A       0.257113370055      0.1840960  
H37G      1  1.0080    0.0   A       0.257113370055      0.1840960  
H38G      1  1.0080    0.1   A       0.257113370055      0.1840960  
H39G      1  1.0080    0.0   A       0.257113370055      0.1840960  
H40G      1  1.0080   -0.0   A       0.257113370055      0.1840960  
H41G      1  1.0080    0.0   A       0.257113370055      0.1840960  
H42G      1  1.0080   -0.0   A       0.257113370055      0.1840960  
H43G      1  1.0080   -0.0   A       0.257113370055      0.1840960  
H44G      1  1.0080   -0.0   A       0.257113370055      0.1840960  
H45G      1  1.0080   -0.0   A       0.257113370055      0.1840960  
H46G      1  1.0080   -0.0   A       0.257113370055      0.1840960  
H47G      1  1.0080   -0.0   A       0.257113370055      0.1840960  
H48G      1  1.0080   -0.0   A       0.257113370055      0.1840960  
H49G      1  1.0080   -0.0   A       0.257113370055      0.1840960  
H50G      1  1.0080   -0.0   A       0.257113370055      0.1840960  
H51G      1  1.0080   -0.0   A       0.257113370055      0.1840960  
H52G      1  1.0080   -0.0   A       0.257113370055      0.1840960  
H53G      1  1.0080   -0.0   A       0.257113370055      0.1840960  
H54G      1  1.0080   -0.0   A       0.257113370055      0.1840960  
H55G      1  1.0080   -0.0   A       0.257113370055      0.1840960  
H56G      1  1.0080   -0.0   A       0.257113370055      0.1840960  
H57G      1  1.0080   -0.0   A       0.257113370055      0.1840960  
H58G      1  1.0080   -0.0   A       0.257113370055      0.1840960  
H59G      1  1.0080   -0.0   A       0.257113370055      0.1840960  
H60G      1  1.0080   -0.0   A       0.257113370055      0.1840960  
H61G      1  1.0080   -0.0   A       0.257113370055      0.1840960  
H62G      1  1.0080   -0.0   A       0.257113370055      0.1840960  
C37G      6 12.0110    0.3   A       0.343085096356      0.4393200  
C38G      6 12.0110   -0.3   A       0.343085096356      0.4393200  
C39G      6 12.0110    0.3   A       0.343085096356      0.4393200  
C40G      6 12.0110   -0.3   A       0.343085096356      0.4393200  
H63G      1  1.0080   -0.1   A       0.257113370055      0.1840960  
H64G      1  1.0080   -0.1   A       0.257113370055      0.1840960  
H65G      1  1.0080    0.1   A       0.257113370055      0.1840960  
H66G      1  1.0080    0.1   A       0.257113370055      0.1840960  
H67G      1  1.0080    0.1   A       0.257113370055      0.1840960  
H68G      1  1.0080   -0.1   A       0.257113370055      0.1840960  
H69G      1  1.0080   -0.1   A       0.257113370055      0.1840960  
H70G      1  1.0080    0.1   A       0.257113370055      0.1840960  
H71G      1  1.0080    0.1   A       0.257113370055      0.1840960  
H72G      1  1.0080    0.1   A       0.257113370055      0.1840960  
    
[ nonbond_params ] 
 
[ pairtypes ]    
    
[ bondtypes ]    
C1G    C2G    1  0.1532  237808.5
C1G    N1G    1  0.1484  252277.6
C1G    H3G    1  0.1103  262761.1
C1G    H4G    1  0.1103  262223.0
C2G    C3G    1  0.1535  239452.8
C2G    H5G    1  0.1102  272824.4
C2G    H6G    1  0.1102  272698.1
C3G    C4G    1  0.1535  240416.0
C3G    H7G    1  0.1101  280323.0
C3G    H8G    1  0.1101  280357.3
C4G    C5G    1  0.1535  239452.0
C4G    H9G    1  0.1101  280323.0
C4G    H10G   1  0.1101  280355.6
C5G    C6G    1  0.1532  237803.5
C5G    H11G   1  0.1102  272824.4
C5G    H12G   1  0.1102  272699.7
C6G    N2G    1  0.1484  252267.6
C6G    H13G   1  0.1103  262761.1
C6G    H14G   1  0.1103  262221.3
N1G    C7G    1  0.1364  345427.7
N1G    C8G    1  0.1360  352197.4
N2G    C9G    1  0.1360  352205.8
N2G    C10G   1  0.1364  345430.2
C7G    C11G   1  0.1368  396448.2
C7G    H15G   1  0.1089  301745.1
C8G    C12G   1  0.1373  388089.4
C8G    H16G   1  0.1089  301561.8
C9G    C13G   1  0.1373  388096.1
C9G    H17G   1  0.1089  301560.1
C10G   C14G   1  0.1368  396460.8
C10G   H18G   1  0.1089  301744.2
C11G   C15G   1  0.1428  302175.2
C11G   H19G   1  0.1090  299602.9
C12G   C15G   1  0.1427  303627.0
C12G   H20G   1  0.1087  305489.7
C13G   C16G   1  0.1427  303674.7
C13G   H21G   1  0.1087  305488.9
C14G   C16G   1  0.1428  302171.8
C14G   H22G   1  0.1090  299602.9
C15G   N3G    1  0.1341  452005.9
C16G   N4G    1  0.1341  452028.5
N3G    C17G   1  0.1465  274277.1
N3G    H23G   1  0.1034  305065.5
N4G    C23G   1  0.1465  274275.4
N4G    H24G   1  0.1034  305060.5
C17G   C18G   1  0.1537  232908.2
C17G   H25G   1  0.1103  263450.6
C17G   H26G   1  0.1104  260892.5
C18G   C19G   1  0.1535  238761.6
C18G   H27G   1  0.1102  273123.2
C18G   H28G   1  0.1102  273071.3
C19G   C20G   1  0.1535  239092.2
C19G   H29G   1  0.1101  278884.5
C19G   H30G   1  0.1101  278928.0
C20G   C21G   1  0.1535  238837.8
C20G   H31G   1  0.1101  278754.0
C20G   H32G   1  0.1101  278914.6
C21G   C22G   1  0.1535  238681.3
C21G   H33G   1  0.1101  278418.4
C21G   H34G   1  0.1101  278354.0
C22G   C29G   1  0.1535  238744.1
C22G   H35G   1  0.1101  278282.0
C22G   H36G   1  0.1101  278313.8
C23G   C24G   1  0.1537  232906.5
C23G   H37G   1  0.1104  260900.0
C23G   H38G   1  0.1103  263447.2
C24G   C25G   1  0.1535  238758.3
C24G   H39G   1  0.1102  273070.4
C24G   H40G   1  0.1102  273121.5
C25G   C26G   1  0.1535  239093.0
C25G   H41G   1  0.1101  278927.2
C25G   H42G   1  0.1101  278885.4
C26G   C27G   1  0.1535  238836.9
C26G   H43G   1  0.1101  278914.6
C26G   H44G   1  0.1101  278754.0
C27G   C28G   1  0.1535  238681.3
C27G   H45G   1  0.1101  278354.0
C27G   H46G   1  0.1101  278417.6
C28G   C33G   1  0.1535  238744.1
C28G   H47G   1  0.1101  278314.7
C28G   H48G   1  0.1101  278281.2
C29G   C30G   1  0.1535  238646.2
C29G   H49G   1  0.1101  278251.1
C29G   H50G   1  0.1101  278297.1
C30G   C31G   1  0.1535  238775.9
C30G   H51G   1  0.1101  278256.1
C30G   H52G   1  0.1101  278281.2
C31G   C32G   1  0.1535  238817.7
C31G   H53G   1  0.1101  278267.8
C31G   H54G   1  0.1101  278249.4
C32G   H55G   1  0.1102  278062.8
C32G   H56G   1  0.1102  278052.7
C32G   C37G   1  0.1535  239111.4
C33G   C34G   1  0.1535  238647.0
C33G   H57G   1  0.1101  278297.1
C33G   H58G   1  0.1101  278251.1
C34G   C35G   1  0.1535  238775.9
C34G   H59G   1  0.1101  278281.2
C34G   H60G   1  0.1101  278255.2
C35G   C36G   1  0.1535  238818.5
C35G   H61G   1  0.1101  278249.4
C35G   H62G   1  0.1101  278267.0
C36G   H1G    1  0.1102  278062.8
C36G   H2G    1  0.1102  278052.7
C36G   C39G   1  0.1535  239111.4
C37G   C38G   1  0.1534  242891.2
C37G   H63G   1  0.1101  279810.9
C37G   H64G   1  0.1101  279794.1
C38G   H65G   1  0.1098  287378.0
C38G   H66G   1  0.1098  287393.9
C38G   H67G   1  0.1098  288988.0
C39G   C40G   1  0.1534  242891.2
C39G   H68G   1  0.1101  279794.1
C39G   H69G   1  0.1101  279810.9
C40G   H70G   1  0.1098  287393.9
C40G   H71G   1  0.1098  287378.0
C40G   H72G   1  0.1098  288988.0
    
[ angletypes ]   
C1G    C2G    C3G    5    111.4800     308.05955      0.00000        0.00000
C1G    C2G    H5G    5    109.2000     115.81312      0.00000        0.00000
C1G    C2G    H6G    5    109.2200     114.51608      0.00000        0.00000
C1G    N1G    C7G    5    120.2500     319.49024      0.00000        0.00000
C1G    N1G    C8G    5    120.5900     320.24336      0.00000        0.00000
C2G    C1G    N1G    5    112.0800     358.79474      0.00000        0.00000
C2G    C1G    H3G    5    111.1400     128.75842      0.00000        0.00000
C2G    C1G    H4G    5    111.1100     129.24376      0.00000        0.00000
C2G    C3G    C4G    5    112.7800     315.65770      0.00000        0.00000
C2G    C3G    H7G    5    109.3900     116.40725      0.00000        0.00000
C2G    C3G    H8G    5    109.4100     118.52435      0.00000        0.00000
C3G    C2G    H5G    5    109.8600     110.59986      0.00000        0.00000
C3G    C2G    H6G    5    109.7700     113.14373      0.00000        0.00000
C3G    C4G    C5G    5    112.7900     315.67443      0.00000        0.00000
C3G    C4G    H9G    5    109.2800     117.65408      0.00000        0.00000
C3G    C4G    H10G   5    109.2800     116.70850      0.00000        0.00000
C4G    C3G    H7G    5    109.2800     117.64571      0.00000        0.00000
C4G    C3G    H8G    5    109.2800     116.70013      0.00000        0.00000
C4G    C5G    C6G    5    111.4800     308.24365      0.00000        0.00000
C4G    C5G    H11G   5    109.8600     110.62496      0.00000        0.00000
C4G    C5G    H12G   5    109.7700     113.14373      0.00000        0.00000
C5G    C4G    H9G    5    109.3900     116.41562      0.00000        0.00000
C5G    C4G    H10G   5    109.4100     118.53272      0.00000        0.00000
C5G    C6G    N2G    5    112.0800     358.95373      0.00000        0.00000
C5G    C6G    H13G   5    111.1400     128.75842      0.00000        0.00000
C5G    C6G    H14G   5    111.1100     129.26886      0.00000        0.00000
C6G    C5G    H11G   5    109.2000     115.82986      0.00000        0.00000
C6G    C5G    H12G   5    109.2200     114.52445      0.00000        0.00000
C6G    N2G    C9G    5    120.5900     320.35214      0.00000        0.00000
C6G    N2G    C10G   5    120.2500     319.60739      0.00000        0.00000
N1G    C1G    H3G    5    106.9500     146.85003      0.00000        0.00000
N1G    C1G    H4G    5    107.0000     144.82498      0.00000        0.00000
N1G    C7G    C11G   5    121.8300     214.82330      0.00000        0.00000
N1G    C7G    H15G   5    115.9200     227.83554      0.00000        0.00000
N1G    C8G    C12G   5    122.2800     216.32117      0.00000        0.00000
N1G    C8G    H16G   5    115.8400     229.41709      0.00000        0.00000
N2G    C6G    H13G   5    106.9500     146.85840      0.00000        0.00000
N2G    C6G    H14G   5    107.0000     144.86682      0.00000        0.00000
N2G    C9G    C13G   5    122.2800     216.32117      0.00000        0.00000
N2G    C9G    H17G   5    115.8400     229.41709      0.00000        0.00000
N2G    C10G   C14G   5    121.8300     214.81493      0.00000        0.00000
N2G    C10G   H18G   5    115.9200     227.83554      0.00000        0.00000
C7G    N1G    C8G    5    119.1100     223.47581      0.00000        0.00000
C7G    C11G   C15G   5    120.4800     206.81512      0.00000        0.00000
C7G    C11G   H19G   5    119.3800     198.64795      0.00000        0.00000
C8G    C12G   C15G   5    119.9800     203.75243      0.00000        0.00000
C8G    C12G   H20G   5    118.5900     202.63949      0.00000        0.00000
C9G    N2G    C10G   5    119.1100     223.46744      0.00000        0.00000
C9G    C13G   C16G   5    119.9800     203.76080      0.00000        0.00000
C9G    C13G   H21G   5    118.5900     202.63112      0.00000        0.00000
C10G   C14G   C16G   5    120.4800     206.82349      0.00000        0.00000
C10G   C14G   H22G   5    119.3800     198.64795      0.00000        0.00000
C11G   C7G    H15G   5    122.2400     205.25867      0.00000        0.00000
C11G   C15G   C12G   5    116.3200     210.39662      0.00000        0.00000
C11G   C15G   N3G    5    120.2800     361.03736      0.00000        0.00000
C12G   C8G    H16G   5    121.8800     206.61429      0.00000        0.00000
C12G   C15G   N3G    5    123.4000     379.55574      0.00000        0.00000
C13G   C9G    H17G   5    121.8800     206.61429      0.00000        0.00000
C13G   C16G   C14G   5    116.3200     210.40499      0.00000        0.00000
C13G   C16G   N4G    5    123.4100     379.99925      0.00000        0.00000
C14G   C10G   H18G   5    122.2400     205.25867      0.00000        0.00000
C14G   C16G   N4G    5    120.2800     361.41392      0.00000        0.00000
C15G   C11G   H19G   5    120.1400     198.01198      0.00000        0.00000
C15G   C12G   H20G   5    121.4200     198.54754      0.00000        0.00000
C15G   N3G    C17G   5    126.2600     354.81994      0.00000        0.00000
C15G   N3G    H23G   5    116.9100     265.53338      0.00000        0.00000
C16G   C13G   H21G   5    121.4200     198.54754      0.00000        0.00000
C16G   C14G   H22G   5    120.1400     198.01198      0.00000        0.00000
C16G   N4G    C23G   5    126.2600     355.04587      0.00000        0.00000
C16G   N4G    H24G   5    116.9000     265.57522      0.00000        0.00000
N3G    C17G   C18G   5    113.2400     349.69035      0.00000        0.00000
N3G    C17G   H25G   5    106.4800     139.09290      0.00000        0.00000
N3G    C17G   H26G   5    108.8800     147.65336      0.00000        0.00000
N4G    C23G   C24G   5    113.2400     349.69872      0.00000        0.00000
N4G    C23G   H37G   5    108.8800     147.64499      0.00000        0.00000
N4G    C23G   H38G   5    106.4800     139.10126      0.00000        0.00000
C17G   N3G    H23G   5    116.6500     243.59248      0.00000        0.00000
C17G   C18G   C19G   5    112.0600     305.00523      0.00000        0.00000
C17G   C18G   H27G   5    109.3300     115.51187      0.00000        0.00000
C17G   C18G   H28G   5    108.9100     114.08094      0.00000        0.00000
C18G   C17G   H25G   5    110.1200     133.72064      0.00000        0.00000
C18G   C17G   H26G   5    110.5700     134.45702      0.00000        0.00000
C18G   C19G   C20G   5    113.2200     309.63274      0.00000        0.00000
C18G   C19G   H29G   5    109.3400     117.01811      0.00000        0.00000
C18G   C19G   H30G   5    109.3000     116.90096      0.00000        0.00000
C19G   C18G   H27G   5    109.6600     112.72533      0.00000        0.00000
C19G   C18G   H28G   5    109.8100     111.29440      0.00000        0.00000
C19G   C20G   C21G   5    113.5100     312.53643      0.00000        0.00000
C19G   C20G   H31G   5    109.1700     117.52019      0.00000        0.00000
C19G   C20G   H32G   5    109.1800     117.70429      0.00000        0.00000
C20G   C19G   H29G   5    109.2200     116.90096      0.00000        0.00000
C20G   C19G   H30G   5    109.2200     116.61645      0.00000        0.00000
C20G   C21G   C22G   5    113.5500     311.71637      0.00000        0.00000
C20G   C21G   H33G   5    109.2200     117.43651      0.00000        0.00000
C20G   C21G   H34G   5    109.1700     117.38630      0.00000        0.00000
C21G   C20G   H31G   5    109.2000     117.18547      0.00000        0.00000
C21G   C20G   H32G   5    109.2600     117.12690      0.00000        0.00000
C21G   C22G   C29G   5    113.6200     311.64106      0.00000        0.00000
C21G   C22G   H35G   5    109.1800     117.42814      0.00000        0.00000
C21G   C22G   H36G   5    109.1900     117.52019      0.00000        0.00000
C22G   C21G   H33G   5    109.2100     117.33610      0.00000        0.00000
C22G   C21G   H34G   5    109.1900     117.18547      0.00000        0.00000
C22G   C29G   C30G   5    113.6000     312.12640      0.00000        0.00000
C22G   C29G   H49G   5    109.1800     117.42814      0.00000        0.00000
C22G   C29G   H50G   5    109.2100     117.41141      0.00000        0.00000
C23G   N4G    H24G   5    116.6500     243.65942      0.00000        0.00000
C23G   C24G   C25G   5    112.0600     305.03034      0.00000        0.00000
C23G   C24G   H39G   5    108.9100     114.08094      0.00000        0.00000
C23G   C24G   H40G   5    109.3300     115.51187      0.00000        0.00000
C24G   C23G   H37G   5    110.5700     134.44866      0.00000        0.00000
C24G   C23G   H38G   5    110.1200     133.71227      0.00000        0.00000
C24G   C25G   C26G   5    113.2200     309.65784      0.00000        0.00000
C24G   C25G   H41G   5    109.3000     116.90096      0.00000        0.00000
C24G   C25G   H42G   5    109.3400     117.02648      0.00000        0.00000
C25G   C24G   H39G   5    109.8100     111.29440      0.00000        0.00000
C25G   C24G   H40G   5    109.6600     112.72533      0.00000        0.00000
C25G   C26G   C27G   5    113.5100     312.57827      0.00000        0.00000
C25G   C26G   H43G   5    109.1800     117.70429      0.00000        0.00000
C25G   C26G   H44G   5    109.1700     117.52019      0.00000        0.00000
C26G   C25G   H41G   5    109.2100     116.62482      0.00000        0.00000
C26G   C25G   H42G   5    109.2200     116.90096      0.00000        0.00000
C26G   C27G   C28G   5    113.5500     311.73310      0.00000        0.00000
C26G   C27G   H45G   5    109.1700     117.38630      0.00000        0.00000
C26G   C27G   H46G   5    109.2200     117.44488      0.00000        0.00000
C27G   C26G   H43G   5    109.2600     117.13526      0.00000        0.00000
C27G   C26G   H44G   5    109.2000     117.19384      0.00000        0.00000
C27G   C28G   C33G   5    113.6200     311.65779      0.00000        0.00000
C27G   C28G   H47G   5    109.1900     117.52019      0.00000        0.00000
C27G   C28G   H48G   5    109.1800     117.42814      0.00000        0.00000
C28G   C27G   H45G   5    109.1900     117.18547      0.00000        0.00000
C28G   C27G   H46G   5    109.2100     117.33610      0.00000        0.00000
C28G   C33G   C34G   5    113.6000     312.15150      0.00000        0.00000
C28G   C33G   H57G   5    109.2100     117.41141      0.00000        0.00000
C28G   C33G   H58G   5    109.1800     117.42814      0.00000        0.00000
C29G   C22G   H35G   5    109.1700     117.41141      0.00000        0.00000
C29G   C22G   H36G   5    109.2000     117.45325      0.00000        0.00000
C29G   C30G   C31G   5    113.6300     312.05109      0.00000        0.00000
C29G   C30G   H51G   5    109.1800     117.41141      0.00000        0.00000
C29G   C30G   H52G   5    109.1900     117.52019      0.00000        0.00000
C30G   C29G   H49G   5    109.1800     117.38630      0.00000        0.00000
C30G   C29G   H50G   5    109.1900     117.44488      0.00000        0.00000
C30G   C31G   C32G   5    113.6100     312.20171      0.00000        0.00000
C30G   C31G   H53G   5    109.2000     117.34446      0.00000        0.00000
C30G   C31G   H54G   5    109.1900     117.41141      0.00000        0.00000
C31G   C30G   H51G   5    109.1700     117.47835      0.00000        0.00000
C31G   C30G   H52G   5    109.1900     117.52019      0.00000        0.00000
C31G   C32G   H55G   5    109.2400     117.32773      0.00000        0.00000
C31G   C32G   H56G   5    109.2400     117.27752      0.00000        0.00000
C31G   C32G   C37G   5    113.6600     312.17661      0.00000        0.00000
C32G   C31G   H53G   5    109.1800     117.41141      0.00000        0.00000
C32G   C31G   H54G   5    109.1800     117.41141      0.00000        0.00000
C32G   C37G   C38G   5    113.2500     315.36482      0.00000        0.00000
C32G   C37G   H63G   5    109.1800     117.39467      0.00000        0.00000
C32G   C37G   H64G   5    109.1800     117.45325      0.00000        0.00000
C33G   C28G   H47G   5    109.2000     117.45325      0.00000        0.00000
C33G   C28G   H48G   5    109.1700     117.41978      0.00000        0.00000
C33G   C34G   C35G   5    113.6300     312.06782      0.00000        0.00000
C33G   C34G   H59G   5    109.1900     117.52019      0.00000        0.00000
C33G   C34G   H60G   5    109.1800     117.41141      0.00000        0.00000
C34G   C33G   H57G   5    109.1900     117.44488      0.00000        0.00000
C34G   C33G   H58G   5    109.1800     117.38630      0.00000        0.00000
C34G   C35G   C36G   5    113.6100     312.21008      0.00000        0.00000
C34G   C35G   H61G   5    109.1900     117.41141      0.00000        0.00000
C34G   C35G   H62G   5    109.2000     117.34446      0.00000        0.00000
C35G   C34G   H59G   5    109.1900     117.52019      0.00000        0.00000
C35G   C34G   H60G   5    109.1700     117.47835      0.00000        0.00000
C35G   C36G   H1G    5    109.2400     117.32773      0.00000        0.00000
C35G   C36G   H2G    5    109.2400     117.27752      0.00000        0.00000
C35G   C36G   C39G   5    113.6600     312.17661      0.00000        0.00000
C36G   C35G   H61G   5    109.1800     117.41141      0.00000        0.00000
C36G   C35G   H62G   5    109.1800     117.41141      0.00000        0.00000
C36G   C39G   C40G   5    113.2500     315.36482      0.00000        0.00000
C36G   C39G   H68G   5    109.1800     117.45325      0.00000        0.00000
C36G   C39G   H69G   5    109.1800     117.39467      0.00000        0.00000
H1G    C36G   H2G    5    106.2100      43.78138      0.00000        0.00000
H1G    C36G   C39G   5    109.1100     117.63734      0.00000        0.00000
H2G    C36G   C39G   5    109.1100     117.61224      0.00000        0.00000
H3G    C1G    H4G    5    108.3500      51.37115      0.00000        0.00000
H5G    C2G    H6G    5    107.2200      44.36714      0.00000        0.00000
H7G    C3G    H8G    5    106.5100      44.36714      0.00000        0.00000
H9G    C4G    H10G   5    106.5100      44.36714      0.00000        0.00000
H11G   C5G    H12G   5    107.2200      44.37550      0.00000        0.00000
H13G   C6G    H14G   5    108.3500      51.37115      0.00000        0.00000
H25G   C17G   H26G   5    107.3000      50.59293      0.00000        0.00000
H27G   C18G   H28G   5    106.9400      44.04915      0.00000        0.00000
H29G   C19G   H30G   5    106.3100      43.97384      0.00000        0.00000
H31G   C20G   H32G   5    106.2800      43.87342      0.00000        0.00000
H33G   C21G   H34G   5    106.2400      43.83158      0.00000        0.00000
H35G   C22G   H36G   5    106.2200      43.78138      0.00000        0.00000
H37G   C23G   H38G   5    107.3000      50.59293      0.00000        0.00000
H39G   C24G   H40G   5    106.9400      44.04915      0.00000        0.00000
H41G   C25G   H42G   5    106.3100      43.97384      0.00000        0.00000
H43G   C26G   H44G   5    106.2800      43.87342      0.00000        0.00000
H45G   C27G   H46G   5    106.2400      43.83158      0.00000        0.00000
H47G   C28G   H48G   5    106.2200      43.78138      0.00000        0.00000
H49G   C29G   H50G   5    106.2200      43.81485      0.00000        0.00000
H51G   C30G   H52G   5    106.2200      43.78974      0.00000        0.00000
H53G   C31G   H54G   5    106.2200      43.81485      0.00000        0.00000
H55G   C32G   H56G   5    106.2100      43.78138      0.00000        0.00000
H55G   C32G   C37G   5    109.1100     117.63734      0.00000        0.00000
H56G   C32G   C37G   5    109.1100     117.61224      0.00000        0.00000
H57G   C33G   H58G   5    106.2200      43.81485      0.00000        0.00000
H59G   C34G   H60G   5    106.2200      43.78974      0.00000        0.00000
H61G   C35G   H62G   5    106.2200      43.81485      0.00000        0.00000
C37G   C38G   H65G   5    111.1200     248.93126      0.00000        0.00000
C37G   C38G   H66G   5    111.1100     249.04842      0.00000        0.00000
C37G   C38G   H67G   5    111.4400     244.41254      0.00000        0.00000
C38G   C37G   H63G   5    109.3700     117.19384      0.00000        0.00000
C38G   C37G   H64G   5    109.3800     117.21894      0.00000        0.00000
C39G   C40G   H70G   5    111.1100     249.04842      0.00000        0.00000
C39G   C40G   H71G   5    111.1200     248.93126      0.00000        0.00000
C39G   C40G   H72G   5    111.4400     244.41254      0.00000        0.00000
C40G   C39G   H68G   5    109.3800     117.21894      0.00000        0.00000
C40G   C39G   H69G   5    109.3700     117.19384      0.00000        0.00000
H63G   C37G   H64G   5    106.2400      44.11610      0.00000        0.00000
H65G   C38G   H66G   5    107.5800     125.78778      0.00000        0.00000
H65G   C38G   H67G   5    107.7100     125.88819      0.00000        0.00000
H66G   C38G   H67G   5    107.7100     125.89656      0.00000        0.00000
H68G   C39G   H69G   5    106.2400      44.11610      0.00000        0.00000
H70G   C40G   H71G   5    107.5800     125.78778      0.00000        0.00000
H70G   C40G   H72G   5    107.7100     125.89656      0.00000        0.00000
H71G   C40G   H72G   5    107.7100     125.88819      0.00000        0.00000
   
[ dihedraltypes ]
C1G    C2G    C3G    C4G      9      0.00       1.88113    3
C1G    C2G    C3G    H7G      9      0.00       1.95058    3
C1G    C2G    C3G    H8G      9      0.00       1.93719    3
C1G    N1G    C7G    C11G     9    180.00       1.87945    2
C1G    N1G    C7G    H15G     9    180.00       1.78992    2
C1G    N1G    C8G    C12G     9    180.00       1.93384    2
C1G    N1G    C8G    H16G     9    180.00       1.83343    2
C2G    C1G    N1G    C7G      9      0.00       0.34685    6
C2G    C1G    N1G    C8G      9      0.00       0.34518    6
C2G    C3G    C4G    C5G      9      0.00       1.93970    3
C2G    C3G    C4G    H9G      9      0.00       1.91962    3
C2G    C3G    C4G    H10G     9      0.00       1.95225    3
C3G    C4G    C5G    C6G      9      0.00       1.88113    3
C3G    C4G    C5G    H11G     9      0.00       1.91669    3
C3G    C4G    C5G    H12G     9      0.00       1.91041    3
C4G    C5G    C6G    N2G      9      0.00       2.23928    3
C4G    C5G    C6G    H13G     9      0.00       2.09911    3
C4G    C5G    C6G    H14G     9      0.00       2.05895    3
C5G    C6G    N2G    C9G      9      0.00       0.34518    6
C5G    C6G    N2G    C10G     9      0.00       0.34685    6
C6G    N2G    C9G    C13G     9    180.00       1.93719    2
C6G    N2G    C9G    H17G     9    180.00       1.83468    2
C6G    N2G    C10G   C14G     9    180.00       1.88322    2
C6G    N2G    C10G   H18G     9    180.00       1.79117    2
N1G    C1G    C2G    C3G      9      0.00       2.23760    3
N1G    C1G    C2G    H5G      9      0.00       2.18614    3
N1G    C1G    C2G    H6G      9      0.00       2.22338    3
N1G    C7G    C11G   C15G     9    180.00       2.48488    2
N1G    C7G    C11G   H19G     9    180.00       2.64052    2
N1G    C8G    C12G   C15G     9    180.00       2.52881    2
N1G    C8G    C12G   H20G     9    180.00       2.61040    2
N2G    C9G    C13G   C16G     9    180.00       2.52839    2
N2G    C9G    C13G   H21G     9    180.00       2.61165    2
N2G    C10G   C14G   C16G     9    180.00       2.48488    2
N2G    C10G   C14G   H22G     9    180.00       2.64136    2
C7G    N1G    C8G    C12G     9    180.00       2.12547    2
C7G    N1G    C8G    H16G     9    180.00       1.95225    2
C7G    C11G   C15G   C12G     9    180.00       1.78908    2
C7G    C11G   C15G   N3G      9    180.00       2.06606    2
C8G    N1G    C7G    C11G     9    180.00       2.10372    2
C8G    N1G    C7G    H15G     9    180.00       1.91585    2
C8G    C12G   C15G   C11G     9    180.00       1.80665    2
C8G    C12G   C15G   N3G      9    180.00       2.19618    2
C9G    N2G    C10G   C14G     9    180.00       2.10455    2
C9G    N2G    C10G   H18G     9    180.00       1.91585    2
C9G    C13G   C16G   C14G     9    180.00       1.80749    2
C9G    C13G   C16G   N4G      9    180.00       2.20037    2
C10G   N2G    C9G    C13G     9    180.00       2.12631    2
C10G   N2G    C9G    H17G     9    180.00       1.95225    2
C10G   C14G   C16G   C13G     9    180.00       1.79075    2
C10G   C14G   C16G   N4G      9    180.00       2.07066    2
C11G   C15G   N3G    C17G     9    180.00       2.14388    2
C11G   C15G   N3G    H23G     9    180.00       2.12547    2
C12G   C15G   N3G    C17G     9    180.00       1.88322    2
C12G   C15G   N3G    H23G     9    180.00       2.47191    2
C13G   C16G   N4G    C23G     9    180.00       1.88531    2
C13G   C16G   N4G    H24G     9    180.00       2.47191    2
C14G   C16G   N4G    C23G     9    180.00       2.14974    2
C14G   C16G   N4G    H24G     9    180.00       2.12715    2
C15G   N3G    C17G   C18G     9    264.67       0.37698    6
C15G   N3G    C17G   H25G     9      0.00       0.44058    6
C15G   N3G    C17G   H26G     9    141.23       0.40250    6
C16G   N4G    C23G   C24G     9     95.31       0.37698    6
C16G   N4G    C23G   H37G     9    218.75       0.40250    6
C16G   N4G    C23G   H38G     9      0.00       0.44058    6
N3G    C17G   C18G   C19G     9      0.00       2.04514    3
N3G    C17G   C18G   H27G     9      0.00       2.09367    3
N3G    C17G   C18G   H28G     9      0.00       2.09618    3
N4G    C23G   C24G   C25G     9      0.00       2.04514    3
N4G    C23G   C24G   H39G     9      0.00       2.09618    3
N4G    C23G   C24G   H40G     9      0.00       2.09326    3
C17G   C18G   C19G   C20G     9      0.00       1.82799    3
C17G   C18G   C19G   H29G     9      0.00       1.90916    3
C17G   C18G   C19G   H30G     9      0.00       1.90916    3
C18G   C19G   C20G   C21G     9      0.00       1.82715    3
C18G   C19G   C20G   H31G     9      0.00       1.89159    3
C18G   C19G   C20G   H32G     9      0.00       1.88615    3
C19G   C20G   C21G   C22G     9      0.00       1.82673    3
C19G   C20G   C21G   H33G     9      0.00       1.88447    3
C19G   C20G   C21G   H34G     9      0.00       1.88824    3
C20G   C21G   C22G   C29G     9      0.00       1.82590    3
C20G   C21G   C22G   H35G     9      0.00       1.88322    3
C20G   C21G   C22G   H36G     9      0.00       1.88113    3
C21G   C22G   C29G   C30G     9      0.00       1.82757    3
C21G   C22G   C29G   H49G     9      0.00       1.88489    3
C21G   C22G   C29G   H50G     9      0.00       1.88113    3
C22G   C29G   C30G   C31G     9      0.00       1.82381    3
C22G   C29G   C30G   H51G     9      0.00       1.88113    3
C22G   C29G   C30G   H52G     9      0.00       1.88029    3
C23G   C24G   C25G   C26G     9      0.00       1.82799    3
C23G   C24G   C25G   H41G     9      0.00       1.90916    3
C23G   C24G   C25G   H42G     9      0.00       1.90916    3
C24G   C25G   C26G   C27G     9      0.00       1.82757    3
C24G   C25G   C26G   H43G     9      0.00       1.88615    3
C24G   C25G   C26G   H44G     9      0.00       1.89159    3
C25G   C26G   C27G   C28G     9      0.00       1.82673    3
C25G   C26G   C27G   H45G     9      0.00       1.88824    3
C25G   C26G   C27G   H46G     9      0.00       1.88447    3
C26G   C27G   C28G   C33G     9      0.00       1.82632    3
C26G   C27G   C28G   H47G     9      0.00       1.88113    3
C26G   C27G   C28G   H48G     9      0.00       1.88322    3
C27G   C28G   C33G   C34G     9      0.00       1.82757    3
C27G   C28G   C33G   H57G     9      0.00       1.88113    3
C27G   C28G   C33G   H58G     9      0.00       1.88489    3
C28G   C33G   C34G   C35G     9      0.00       1.82381    3
C28G   C33G   C34G   H59G     9      0.00       1.88029    3
C28G   C33G   C34G   H60G     9      0.00       1.88113    3
C29G   C30G   C31G   C32G     9      0.00       1.82213    3
C29G   C30G   C31G   H53G     9      0.00       1.88071    3
C29G   C30G   C31G   H54G     9      0.00       1.88364    3
C30G   C31G   C32G   H55G     9      0.00       1.87820    3
C30G   C31G   C32G   H56G     9      0.00       1.87778    3
C30G   C31G   C32G   C37G     9      0.00       1.81000    3
C31G   C32G   C37G   C38G     9      0.00       1.82464    3
C31G   C32G   C37G   H63G     9      0.00       1.88154    3
C31G   C32G   C37G   H64G     9      0.00       1.88364    3
C32G   C37G   C38G   H65G     9      0.00       1.86732    3
C32G   C37G   C38G   H66G     9      0.00       1.86732    3
C32G   C37G   C38G   H67G     9      0.00       1.90079    3
C33G   C34G   C35G   C36G     9      0.00       1.82213    3
C33G   C34G   C35G   H61G     9      0.00       1.88364    3
C33G   C34G   C35G   H62G     9      0.00       1.88071    3
C34G   C35G   C36G   H1G      9      0.00       1.87820    3
C34G   C35G   C36G   H2G      9      0.00       1.87778    3
C34G   C35G   C36G   C39G     9      0.00       1.81000    3
C35G   C36G   C39G   C40G     9      0.00       1.82464    3
C35G   C36G   C39G   H68G     9      0.00       1.88364    3
C35G   C36G   C39G   H69G     9      0.00       1.88154    3
C36G   C39G   C40G   H70G     9      0.00       1.86732    3
C36G   C39G   C40G   H71G     9      0.00       1.86732    3
C36G   C39G   C40G   H72G     9      0.00       1.90079    3
H1G    C36G   C39G   C40G     9      0.00       1.88824    3
H1G    C36G   C39G   H68G     9      0.00       1.94054    3
H1G    C36G   C39G   H69G     9      0.00       2.06815    3
H2G    C36G   C39G   C40G     9      0.00       1.88657    3
H2G    C36G   C39G   H68G     9      0.00       2.06773    3
H2G    C36G   C39G   H69G     9      0.00       1.93887    3
H3G    C1G    C2G    C3G      9      0.00       2.09911    3
H3G    C1G    C2G    H5G      9      0.00       2.24137    3
H3G    C1G    C2G    H6G      9      0.00       2.09451    3
H3G    C1G    N1G    C7G      9      0.00       0.41171    6
H3G    C1G    N1G    C8G      9      0.00       0.40166    6
H4G    C1G    C2G    C3G      9      0.00       2.05769    3
H4G    C1G    C2G    H5G      9      0.00       2.08280    3
H4G    C1G    C2G    H6G      9      0.00       2.24011    3
H4G    C1G    N1G    C7G      9    215.56       0.40710    6
H4G    C1G    N1G    C8G      9      0.00       0.41756    6
H5G    C2G    C3G    C4G      9      0.00       1.91669    3
H5G    C2G    C3G    H7G      9      0.00       2.00079    3
H5G    C2G    C3G    H8G      9      0.00       2.10204    3
H6G    C2G    C3G    C4G      9      0.00       1.91041    3
H6G    C2G    C3G    H7G      9      0.00       2.10372    3
H6G    C2G    C3G    H8G      9      0.00       1.97610    3
H7G    C3G    C4G    C5G      9      0.00       1.91962    3
H7G    C3G    C4G    H9G      9      0.00       1.97192    3
H7G    C3G    C4G    H10G     9      0.00       2.09116    3
H8G    C3G    C4G    C5G      9      0.00       1.95225    3
H8G    C3G    C4G    H9G      9      0.00       2.09116    3
H8G    C3G    C4G    H10G     9      0.00       1.98405    3
H9G    C4G    C5G    C6G      9      0.00       1.95100    3
H9G    C4G    C5G    H11G     9      0.00       2.00079    3
H9G    C4G    C5G    H12G     9      0.00       2.10372    3
H10G   C4G    C5G    C6G      9      0.00       1.93719    3
H10G   C4G    C5G    H11G     9      0.00       2.10204    3
H10G   C4G    C5G    H12G     9      0.00       1.97610    3
H11G   C5G    C6G    N2G      9      0.00       2.18698    3
H11G   C5G    C6G    H13G     9      0.00       2.24137    3
H11G   C5G    C6G    H14G     9      0.00       2.08280    3
H12G   C5G    C6G    N2G      9      0.00       2.22380    3
H12G   C5G    C6G    H13G     9      0.00       2.09493    3
H12G   C5G    C6G    H14G     9      0.00       2.24011    3
H13G   C6G    N2G    C9G      9      0.00       0.40166    6
H13G   C6G    N2G    C10G     9      0.00       0.41171    6
H14G   C6G    N2G    C9G      9      0.00       0.41756    6
H14G   C6G    N2G    C10G     9    144.45       0.40710    6
H15G   C7G    C11G   C15G     9    180.00       2.50580    2
H15G   C7G    C11G   H19G     9    180.00       2.72295    2
H16G   C8G    C12G   C15G     9    180.00       2.49952    2
H16G   C8G    C12G   H20G     9    180.00       2.71249    2
H17G   C9G    C13G   C16G     9    180.00       2.50036    2
H17G   C9G    C13G   H21G     9    180.00       2.71249    2
H18G   C10G   C14G   C16G     9    180.00       2.50705    2
H18G   C10G   C14G   H22G     9    180.00       2.72295    2
H19G   C11G   C15G   C12G     9    180.00       1.93384    2
H19G   C11G   C15G   N3G      9    180.00       2.39827    2
H20G   C12G   C15G   C11G     9    180.00       1.98196    2
H20G   C12G   C15G   N3G      9    180.00       2.35099    2
H21G   C13G   C16G   C14G     9    180.00       1.98196    2
H21G   C13G   C16G   N4G      9    180.00       2.35224    2
H22G   C14G   C16G   C13G     9    180.00       1.93384    2
H22G   C14G   C16G   N4G      9    180.00       2.39911    2
H23G   N3G    C17G   C18G     9      0.00       0.34392    6
H23G   N3G    C17G   H25G     9      0.00       0.40710    6
H23G   N3G    C17G   H26G     9      0.00       0.40710    6
H24G   N4G    C23G   C24G     9      0.00       0.34351    6
H24G   N4G    C23G   H37G     9      0.00       0.40710    6
H24G   N4G    C23G   H38G     9      0.00       0.40710    6
H25G   C17G   C18G   C19G     9      0.00       2.00916    3
H25G   C17G   C18G   H27G     9      0.00       2.02798    3
H25G   C17G   C18G   H28G     9      0.00       2.18781    3
H26G   C17G   C18G   C19G     9      0.00       2.01627    3
H26G   C17G   C18G   H27G     9      0.00       2.19827    3
H26G   C17G   C18G   H28G     9      0.00       2.04430    3
H27G   C18G   C19G   C20G     9      0.00       1.89368    3
H27G   C18G   C19G   H29G     9      0.00       1.95602    3
H27G   C18G   C19G   H30G     9      0.00       2.08280    3
H28G   C18G   C19G   C20G     9      0.00       1.88280    3
H28G   C18G   C19G   H29G     9      0.00       2.07652    3
H28G   C18G   C19G   H30G     9      0.00       1.95476    3
H29G   C19G   C20G   C21G     9      0.00       1.88657    3
H29G   C19G   C20G   H31G     9      0.00       1.94682    3
H29G   C19G   C20G   H32G     9      0.00       2.06857    3
H30G   C19G   C20G   C21G     9      0.00       1.88573    3
H30G   C19G   C20G   H31G     9      0.00       2.07234    3
H30G   C19G   C20G   H32G     9      0.00       1.94807    3
H31G   C20G   C21G   C22G     9      0.00       1.88489    3
H31G   C20G   C21G   H33G     9      0.00       1.94138    3
H31G   C20G   C21G   H34G     9      0.00       2.06857    3
H32G   C20G   C21G   C22G     9      0.00       1.88280    3
H32G   C20G   C21G   H33G     9      0.00       2.06690    3
H32G   C20G   C21G   H34G     9      0.00       1.94472    3
H33G   C21G   C22G   C29G     9      0.00       1.88154    3
H33G   C21G   C22G   H35G     9      0.00       1.94012    3
H33G   C21G   C22G   H36G     9      0.00       2.06397    3
H34G   C21G   C22G   C29G     9      0.00       1.88196    3
H34G   C21G   C22G   H35G     9      0.00       2.06690    3
H34G   C21G   C22G   H36G     9      0.00       1.94096    3
H35G   C22G   C29G   C30G     9      0.00       1.88196    3
H35G   C22G   C29G   H49G     9      0.00       2.06522    3
H35G   C22G   C29G   H50G     9      0.00       1.93887    3
H36G   C22G   C29G   C30G     9      0.00       1.88196    3
H36G   C22G   C29G   H49G     9      0.00       1.94138    3
H36G   C22G   C29G   H50G     9      0.00       2.06439    3
H37G   C23G   C24G   C25G     9      0.00       2.01627    3
H37G   C23G   C24G   H39G     9      0.00       2.04430    3
H37G   C23G   C24G   H40G     9      0.00       2.19786    3
H38G   C23G   C24G   C25G     9      0.00       2.00958    3
H38G   C23G   C24G   H39G     9      0.00       2.18781    3
H38G   C23G   C24G   H40G     9      0.00       2.02798    3
H39G   C24G   C25G   C26G     9      0.00       1.88238    3
H39G   C24G   C25G   H41G     9      0.00       1.95518    3
H39G   C24G   C25G   H42G     9      0.00       2.07652    3
H40G   C24G   C25G   C26G     9      0.00       1.89368    3
H40G   C24G   C25G   H41G     9      0.00       2.08280    3
H40G   C24G   C25G   H42G     9      0.00       1.95602    3
H41G   C25G   C26G   C27G     9      0.00       1.88573    3
H41G   C25G   C26G   H43G     9      0.00       1.94807    3
H41G   C25G   C26G   H44G     9      0.00       2.07234    3
H42G   C25G   C26G   C27G     9      0.00       1.88657    3
H42G   C25G   C26G   H43G     9      0.00       2.06857    3
H42G   C25G   C26G   H44G     9      0.00       1.94682    3
H43G   C26G   C27G   C28G     9      0.00       1.88280    3
H43G   C26G   C27G   H45G     9      0.00       1.94472    3
H43G   C26G   C27G   H46G     9      0.00       2.06690    3
H44G   C26G   C27G   C28G     9      0.00       1.88489    3
H44G   C26G   C27G   H45G     9      0.00       2.06857    3
H44G   C26G   C27G   H46G     9      0.00       1.94138    3
H45G   C27G   C28G   C33G     9      0.00       1.88196    3
H45G   C27G   C28G   H47G     9      0.00       1.94096    3
H45G   C27G   C28G   H48G     9      0.00       2.06690    3
H46G   C27G   C28G   C33G     9      0.00       1.88154    3
H46G   C27G   C28G   H47G     9      0.00       2.06397    3
H46G   C27G   C28G   H48G     9      0.00       1.94012    3
H47G   C28G   C33G   C34G     9      0.00       1.88196    3
H47G   C28G   C33G   H57G     9      0.00       2.06439    3
H47G   C28G   C33G   H58G     9      0.00       1.94138    3
H48G   C28G   C33G   C34G     9      0.00       1.88196    3
H48G   C28G   C33G   H57G     9      0.00       1.93887    3
H48G   C28G   C33G   H58G     9      0.00       2.06522    3
H49G   C29G   C30G   C31G     9      0.00       1.88071    3
H49G   C29G   C30G   H51G     9      0.00       2.06564    3
H49G   C29G   C30G   H52G     9      0.00       1.93970    3
H50G   C29G   C30G   C31G     9      0.00       1.88029    3
H50G   C29G   C30G   H51G     9      0.00       1.93970    3
H50G   C29G   C30G   H52G     9      0.00       2.06355    3
H51G   C30G   C31G   C32G     9      0.00       1.87862    3
H51G   C30G   C31G   H53G     9      0.00       1.93887    3
H51G   C30G   C31G   H54G     9      0.00       2.06397    3
H52G   C30G   C31G   C32G     9      0.00       1.87987    3
H52G   C30G   C31G   H53G     9      0.00       2.06397    3
H52G   C30G   C31G   H54G     9      0.00       1.94096    3
H53G   C31G   C32G   H55G     9      0.00       2.06355    3
H53G   C31G   C32G   H56G     9      0.00       1.93887    3
H53G   C31G   C32G   C37G     9      0.00       1.87569    3
H54G   C31G   C32G   H55G     9      0.00       1.93887    3
H54G   C31G   C32G   H56G     9      0.00       2.06439    3
H54G   C31G   C32G   C37G     9      0.00       1.87569    3
H55G   C32G   C37G   C38G     9      0.00       1.88824    3
H55G   C32G   C37G   H63G     9      0.00       2.06815    3
H55G   C32G   C37G   H64G     9      0.00       1.94054    3
H56G   C32G   C37G   C38G     9      0.00       1.88657    3
H56G   C32G   C37G   H63G     9      0.00       1.93887    3
H56G   C32G   C37G   H64G     9      0.00       2.06815    3
H57G   C33G   C34G   C35G     9      0.00       1.88029    3
H57G   C33G   C34G   H59G     9      0.00       2.06355    3
H57G   C33G   C34G   H60G     9      0.00       1.93970    3
H58G   C33G   C34G   C35G     9      0.00       1.88071    3
H58G   C33G   C34G   H59G     9      0.00       1.93970    3
H58G   C33G   C34G   H60G     9      0.00       2.06564    3
H59G   C34G   C35G   C36G     9      0.00       1.87987    3
H59G   C34G   C35G   H61G     9      0.00       1.94096    3
H59G   C34G   C35G   H62G     9      0.00       2.06397    3
H60G   C34G   C35G   C36G     9      0.00       1.87862    3
H60G   C34G   C35G   H61G     9      0.00       2.06397    3
H60G   C34G   C35G   H62G     9      0.00       1.93887    3
H61G   C35G   C36G   H1G      9      0.00       1.93887    3
H61G   C35G   C36G   H2G      9      0.00       2.06439    3
H61G   C35G   C36G   C39G     9      0.00       1.87569    3
H62G   C35G   C36G   H1G      9      0.00       2.06355    3
H62G   C35G   C36G   H2G      9      0.00       1.93887    3
H62G   C35G   C36G   C39G     9      0.00       1.87569    3
H63G   C37G   C38G   H65G     9      0.00       1.93761    3
H63G   C37G   C38G   H66G     9      0.00       2.04681    3
H63G   C37G   C38G   H67G     9      0.00       1.95769    3
H64G   C37G   C38G   H65G     9      0.00       2.04681    3
H64G   C37G   C38G   H66G     9      0.00       1.93761    3
H64G   C37G   C38G   H67G     9      0.00       1.95811    3
H68G   C39G   C40G   H70G     9      0.00       1.93761    3
H68G   C39G   C40G   H71G     9      0.00       2.04681    3
H68G   C39G   C40G   H72G     9      0.00       1.95811    3
H69G   C39G   C40G   H70G     9      0.00       2.04681    3
H69G   C39G   C40G   H71G     9      0.00       1.93761    3
H69G   C39G   C40G   H72G     9      0.00       1.95769    3

[ dihedraltypes ]

[ cmaptypes ]    

#include "itp_mol_01.itp" 

[system]  
ConvertedSystem

[molecules] 
mol_01     1
