# Supplementary material for: A Systematic Approach: Molecular Dynamics Study and Parametrisation of Gemini Type Cationic Surfactants
Source: Int J Mol Sci. 2021 Oct 10;22(20):10939. doi: 10.3390/ijms222010939 (PMC8536075; doi:10.3390/ijms222010939)
Supplement: Supplementary file 1 [file ijms-22-10939-s001.zip › Force_fields/Alk_7_06/Alk_7_06.par]

!>>>>>> Combined CHARMM All-Hydrogen Parameter File for <<<<<<<<<
!>>>>>>>>> CHARMM22 Proteins and CHARMM27 Lipids <<<<<<<<<<
!from
!>>>> CHARMM22 All-Hydrogen Parameter File for Proteins <<<<<<<<<<
!>>>>>>>>>>>>>>>>>>>>>> August 1999 <<<<<<<<<<<<<<<<<<<<<<<<<<<<<
!>>>>>>> Direct comments to Alexander D. MacKerell Jr. <<<<<<<<<
!>>>>>> 410-706-7442 or email: alex,mmiris.ab.umd.edu  <<<<<<<<<
!and !  \\\ CHARMM27 All-Hydrogen Lipid Parameter File ///////
!  \\\\\\\\\ Developmental /////////////////////////
!              Alexander D. MacKerell Jr.
!                     August 1999
! All comments to ADM jr.  email:alex,mmiris.ab.umd.edu
!              telephone: 410-706-7442
!


! +++++++++++++++++++++++++++++++++++++++++++++++++++++++++++++++++++++++++++++
! + Residue topologies/parameters generated by PARATOOL.                      +
! +                                                                           +
! + PARATOOL is an interactive tool for generation of force field parameters. +
! + and can be obtained free of charge from                                   +
! + http://bioinf.charite.de/biophys/paratool                                 +
! +                                                                           +
! + Author:                                                                   +
! + Jan Saam                                                                  +
! + Institute of Biochemistry                                                 +
! + Charite Berlin                                                            +
! + Germany                                                                   +
! + saam@charite.de                                                           +
! +                                                                           +
! + CITATION:                                                                 +
! + If you use PARATOOL or topologies/parameters generated by this program,   +
! + please cite the following work:                                           +
! + Saam, et al. (2006), ...                                                  +
! +++++++++++++++++++++++++++++++++++++++++++++++++++++++++++++++++++++++++++++


! Parameters for components A7A
! To be used in combination with:
! [DEFAULTDIR]/par_all27_prot_lipid_na.inp


BONDS
!
!V(bond) = Kb(b - b0)**2
!
!Kb: kcal/mole/A**2
!b0: A
!
!atom type   Kb         b0
!

C1G  C2G     284.749    1.5320
C1G  N1G     301.004    1.4845
C1G  H11G    313.836    1.1029
C1G  H12G    313.863    1.1029
C2G  C3G     286.207    1.5350
C2G  H13G    325.950    1.1022
C2G  H14G    325.935    1.1022
C3G  C4G     286.657    1.5352
C3G  H15G    334.372    1.1008
C3G  H16G    334.422    1.1008
C4G  C5G     286.564    1.5352
C4G  H17G    334.489    1.1007
C4G  H18G    334.482    1.1007
C5G  C6G     286.293    1.5349
C5G  H19G    334.383    1.1008
C5G  H20G    334.411    1.1008
C6G  C7G     284.604    1.5321
C6G  H21G    325.857    1.1022
C6G  H22G    325.872    1.1022
C7G  N2G     301.511    1.4841
C7G  H23G    313.852    1.1028
C7G  H24G    313.854    1.1029
N1G  C13G    412.668    1.3646
N1G  C14G    422.208    1.3597
N2G  C8G     420.777    1.3602
N2G  C9G     413.788    1.3639
C8G  C12G    464.284    1.3723
C8G  H1G     360.261    1.0894
C9G  C10G    473.215    1.3685
C9G  H2G     360.701    1.0892
C10G C11G    362.916    1.4282
C10G H3G     358.043    1.0899
C11G C12G    362.943    1.4268
C11G N4G     539.268    1.3406
C12G H4G     365.082    1.0871
C13G C17G    473.831    1.3684
C13G H5G     360.713    1.0892
C14G C15G    463.150    1.3729
C14G H6G     360.247    1.0894
C15G C16G    366.634    1.4265
C15G H7G     365.093    1.0872
C16G C17G    364.171    1.4279
C16G N3G     544.510    1.3387
C17G H8G     358.106    1.0899
N3G  H9G     361.093    1.0349
N3G  C18G    326.701    1.4663
N4G  H10G    364.557    1.0341
N4G  C24G    326.744    1.4652
C18G C19G    293.125    1.5290
C18G H25G    304.500    1.1066
C18G H26G    304.778    1.1065
C19G C20G    287.640    1.5346
C19G H27G    325.233    1.1026
C19G H28G    325.080    1.1026
C20G C21G    286.599    1.5351
C20G H29G    333.996    1.1009
C20G H30G    334.029    1.1009
C21G C22G    286.180    1.5351
C21G H31G    333.080    1.1013
C21G H32G    333.086    1.1013
C22G C23G    290.522    1.5339
C22G H33G    334.584    1.1005
C22G H34G    334.567    1.1005
C23G H35G    343.559    1.0983
C23G H36G    343.571    1.0983
C23G H37G    345.549    1.0974
C24G C25G    278.409    1.5366
C24G H38G    314.670    1.1027
C24G H39G    311.517    1.1039
C25G C26G    285.674    1.5348
C25G H40G    326.301    1.1020
C25G H41G    326.250    1.1021
C26G C27G    285.974    1.5352
C26G H42G    333.339    1.1012
C26G H43G    333.244    1.1012
C27G C28G    285.905    1.5352
C27G H44G    333.055    1.1013
C27G H45G    332.905    1.1013
C28G C29G    290.428    1.5339
C28G H46G    334.545    1.1005
C28G H47G    334.557    1.1005
C29G H48G    343.559    1.0983
C29G H49G    343.504    1.0983
C29G H50G    345.544    1.0974


ANGLES
!
!V(angle) = Ktheta(Theta - Theta0)**2
!
!V(Urey-Bradley) = Kub(S - S0)**2
!
!Ktheta: kcal/mole/rad**2
!Theta0: degrees
!Kub: kcal/mole/A**2 (Urey-Bradley)
!S0: A
!
!atom types        Ktheta    Theta0    Kub      S0
!

C2G  C1G  N1G      43.711    111.99
C2G  C1G  H11G     15.531    111.17
C2G  C1G  H12G     15.420    111.15
N1G  C1G  H11G     17.527    106.96
N1G  C1G  H12G     17.493    107.00
H11G C1G  H12G      6.168    108.37
C1G  C2G  C3G      37.317    111.67
C1G  C2G  H13G     13.835    109.19
C1G  C2G  H14G     13.946    109.13
C3G  C2G  H13G     13.459    109.76
C3G  C2G  H14G     13.493    109.81
H13G C2G  H14G      5.299    107.18
C2G  C3G  C4G      38.406    112.79
C2G  C3G  H15G     14.086    109.41
C2G  C3G  H16G     14.184    109.35
C4G  C3G  H15G     14.033    109.27
C4G  C3G  H16G     14.103    109.35
H15G C3G  H16G      5.319    106.46
C3G  C4G  C5G      38.553    113.27
C3G  C4G  H17G     14.140    109.27
C3G  C4G  H18G     14.223    109.20
C5G  C4G  H17G     14.155    109.22
C5G  C4G  H18G     14.229    109.25
H17G C4G  H18G      5.288    106.40
C4G  C5G  C6G      38.569    112.76
C4G  C5G  H19G     14.008    109.33
C4G  C5G  H20G     14.140    109.30
C6G  C5G  H19G     14.102    109.34
C6G  C5G  H20G     14.166    109.44
H19G C5G  H20G      5.324    106.47
C5G  C6G  C7G      37.535    111.74
C5G  C6G  H21G     13.477    109.81
C5G  C6G  H22G     13.520    109.72
C7G  C6G  H21G     13.924    109.15
C7G  C6G  H22G     13.939    109.14
H21G C6G  H22G      5.301    107.17
C6G  C7G  N2G      44.445    111.91
C6G  C7G  H23G     15.438    111.17
C6G  C7G  H24G     15.594    111.18
N2G  C7G  H23G     17.532    106.95
N2G  C7G  H24G     17.576    107.06
H23G C7G  H24G      6.179    108.37
C1G  N1G  C13G     39.022    120.28
C1G  N1G  C14G     39.068    120.45
C13G N1G  C14G     26.721    119.20
C7G  N2G  C8G      38.326    120.49
C7G  N2G  C9G      38.412    120.34
C8G  N2G  C9G      26.712    119.11
N2G  C8G  C12G     25.852    122.28
N2G  C8G  H1G      27.420    115.84
C12G C8G  H1G      24.674    121.88
N2G  C9G  C10G     25.714    121.83
N2G  C9G  H2G      27.234    115.93
C10G C9G  H2G      24.498    122.24
C9G  C10G C11G     24.660    120.48
C9G  C10G H3G      23.729    119.37
C11G C10G H3G      23.634    120.15
C10G C11G C12G     25.042    116.31
C10G C11G N4G      43.465    120.29
C12G C11G N4G      45.203    123.40
C8G  C12G C11G     24.314    119.99
C8G  C12G H4G      24.329    118.58
C11G C12G H4G      23.751    121.43
N1G  C13G C17G     25.743    121.84
N1G  C13G H5G      27.257    115.89
C17G C13G H5G      24.536    122.26
N1G  C14G C15G     25.853    122.21
N1G  C14G H6G      27.422    115.85
C15G C14G H6G      24.692    121.94
C14G C15G C16G     24.308    119.90
C14G C15G H7G      24.178    118.78
C16G C15G H7G      23.787    121.32
C15G C16G C17G     24.953    116.52
C15G C16G N3G      44.923    122.67
C17G C16G N3G      43.045    120.81
C13G C17G C16G     24.653    120.32
C13G C17G H8G      23.659    119.44
C16G C17G H8G      23.575    120.24
C16G N3G  H9G      30.914    117.43
C16G N3G  C18G     39.650    125.04
H9G  N3G  C18G     29.276    117.52
C11G N4G  H10G     31.595    116.88
C11G N4G  C24G     42.017    126.29
H10G N4G  C24G     29.004    116.66
N3G  C18G C19G     46.240    110.48
N3G  C18G H25G     16.661    109.15
N3G  C18G H26G     16.603    109.09
C19G C18G H25G     15.999    110.24
C19G C18G H26G     16.118    110.21
H25G C18G H26G      6.353    107.61
C18G C19G C20G     37.639    112.15
C18G C19G H27G     13.862    109.19
C18G C19G H28G     13.901    109.20
C20G C19G H27G     13.602    109.57
C20G C19G H28G     13.623    109.57
H27G C19G H28G      5.298    107.03
C19G C20G C21G     37.668    113.12
C19G C20G H29G     14.056    109.33
C19G C20G H30G     14.046    109.34
C21G C20G H29G     14.012    109.21
C21G C20G H30G     13.984    109.23
H29G C20G H30G      5.278    106.39
C20G C21G C22G     37.497    113.46
C20G C21G H31G     14.024    109.25
C20G C21G H32G     14.052    109.26
C22G C21G H31G     14.023    109.16
C22G C21G H32G     14.039    109.17
H31G C21G H32G      5.250    106.29
C21G C22G C23G     37.695    113.19
C21G C22G H33G     14.039    109.19
C21G C22G H34G     14.044    109.18
C23G C22G H33G     13.993    109.39
C23G C22G H34G     13.999    109.39
H33G C22G H34G      5.276    106.26
C22G C23G H35G     29.767    111.12
C22G C23G H36G     29.793    111.12
C22G C23G H37G     29.230    111.40
H35G C23G H36G     15.044    107.60
H35G C23G H37G     15.040    107.71
H36G C23G H37G     15.044    107.71
N4G  C24G C25G     41.932    113.24
N4G  C24G H38G     16.609    106.45
N4G  C24G H39G     17.669    108.89
C25G C24G H38G     15.962    110.10
C25G C24G H39G     16.168    110.61
H38G C24G H39G      6.050    107.30
C24G C25G C26G     36.503    112.07
C24G C25G H40G     13.625    108.88
C24G C25G H41G     13.838    109.36
C26G C25G H40G     13.343    109.78
C26G C25G H41G     13.470    109.68
H40G C25G H41G      5.266    106.93
C25G C26G C27G     37.124    113.23
C25G C26G H42G     13.984    109.33
C25G C26G H43G     13.984    109.32
C27G C26G H42G     13.975    109.21
C27G C26G H43G     13.965    109.21
H42G C26G H43G      5.259    106.31
C26G C27G C28G     37.463    113.52
C26G C27G H44G     14.044    109.24
C26G C27G H45G     14.028    109.24
C28G C27G H44G     14.038    109.16
C28G C27G H45G     14.031    109.15
H44G C27G H45G      5.245    106.27
C27G C28G C29G     37.729    113.20
C27G C28G H46G     14.039    109.19
C27G C28G H47G     14.040    109.19
C29G C28G H46G     13.998    109.39
C29G C28G H47G     14.002    109.39
H46G C28G H47G      5.277    106.26
C28G C29G H48G     29.778    111.12
C28G C29G H49G     29.787    111.12
C28G C29G H50G     29.225    111.41
H48G C29G H49G     15.046    107.60
H48G C29G H50G     15.043    107.71
H49G C29G H50G     15.044    107.71


DIHEDRALS
!
!V(dihedral) = Kchi(1 + cos(n(chi) - delta))
!
!Kchi: kcal/mole
!n: multiplicity
!delta: degrees
!
!atom types             Kchi     n    delta
!

N1G  C1G  C2G  C3G      0.5529   3      0.00
N1G  C1G  C2G  H13G     0.5301   3      0.00
N1G  C1G  C2G  H14G     0.5333   3      0.00
H11G C1G  C2G  C3G      0.5033   3      0.00
H11G C1G  C2G  H13G     0.5369   3      0.00
H11G C1G  C2G  H14G     0.5006   3      0.00
H12G C1G  C2G  C3G      0.5006   3      0.00
H12G C1G  C2G  H13G     0.5022   3      0.00
H12G C1G  C2G  H14G     0.5358   3      0.00
C2G  C1G  N1G  C13G     0.0863   6      0.00
C2G  C1G  N1G  C14G     0.0886   6      0.00
H11G C1G  N1G  C13G     0.0973   6      0.00
H11G C1G  N1G  C14G     0.1006   6      0.00
H12G C1G  N1G  C13G     0.0997   6      0.00
H12G C1G  N1G  C14G     0.0974   6      0.00
C1G  C2G  C3G  C4G      0.4782   3      0.00
C1G  C2G  C3G  H15G     0.4696   3      0.00
C1G  C2G  C3G  H16G     0.4734   3      0.00
H13G C2G  C3G  C4G      0.4630   3      0.00
H13G C2G  C3G  H15G     0.4778   3      0.00
H13G C2G  C3G  H16G     0.5019   3      0.00
H14G C2G  C3G  C4G      0.4662   3      0.00
H14G C2G  C3G  H15G     0.5028   3      0.00
H14G C2G  C3G  H16G     0.4757   3      0.00
C2G  C3G  C4G  C5G      0.4821   3      0.00
C2G  C3G  C4G  H17G     0.4636   3      0.00
C2G  C3G  C4G  H18G     0.4679   3      0.00
H15G C3G  C4G  C5G      0.4639   3      0.00
H15G C3G  C4G  H17G     0.4744   3      0.00
H15G C3G  C4G  H18G     0.4990   3      0.00
H16G C3G  C4G  C5G      0.4673   3      0.00
H16G C3G  C4G  H17G     0.4993   3      0.00
H16G C3G  C4G  H18G     0.4719   3      0.00
C3G  C4G  C5G  C6G      0.4730   3      0.00
C3G  C4G  C5G  H19G     0.4624   3      0.00
C3G  C4G  C5G  H20G     0.4654   3      0.00
H17G C4G  C5G  C6G      0.4616   3      0.00
H17G C4G  C5G  H19G     0.4748   3      0.00
H17G C4G  C5G  H20G     0.4986   3      0.00
H18G C4G  C5G  C6G      0.4651   3      0.00
H18G C4G  C5G  H19G     0.5001   3      0.00
H18G C4G  C5G  H20G     0.4721   3      0.00
C4G  C5G  C6G  C7G      0.4759   3      0.00
C4G  C5G  C6G  H21G     0.4628   3      0.00
C4G  C5G  C6G  H22G     0.4682   3      0.00
H19G C5G  C6G  C7G      0.4695   3      0.00
H19G C5G  C6G  H21G     0.4776   3      0.00
H19G C5G  C6G  H22G     0.5018   3      0.00
H20G C5G  C6G  C7G      0.4722   3      0.00
H20G C5G  C6G  H21G     0.5020   3      0.00
H20G C5G  C6G  H22G     0.4761   3      0.00
C5G  C6G  C7G  N2G      0.5324   3      0.00
C5G  C6G  C7G  H23G     0.4963   3      0.00
C5G  C6G  C7G  H24G     0.4980   3      0.00
H21G C6G  C7G  N2G      0.5259   3      0.00
H21G C6G  C7G  H23G     0.5047   3      0.00
H21G C6G  C7G  H24G     0.5348   3      0.00
H22G C6G  C7G  N2G      0.5283   3      0.00
H22G C6G  C7G  H23G     0.5376   3      0.00
H22G C6G  C7G  H24G     0.4999   3      0.00
C6G  C7G  N2G  C8G      0.0879   6      0.00
C6G  C7G  N2G  C9G      0.0897   6      0.00
H23G C7G  N2G  C8G      0.1003   6      0.00
H23G C7G  N2G  C9G      0.0974   6      0.00
H24G C7G  N2G  C8G      0.0976   6    214.35
H24G C7G  N2G  C9G      0.1013   6      0.00
C1G  N1G  C13G C17G     0.4549   2    180.00
C1G  N1G  C13G H5G      0.4328   2    180.00
C14G N1G  C13G C17G     0.5043   2    180.00
C14G N1G  C13G H5G      0.4585   2    180.00
C1G  N1G  C14G C15G     0.4683   2    180.00
C1G  N1G  C14G H6G      0.4408   2    180.00
C13G N1G  C14G C15G     0.5104   2    180.00
C13G N1G  C14G H6G      0.4677   2    180.00
C7G  N2G  C8G  C12G     0.4664   2    180.00
C7G  N2G  C8G  H1G      0.4429   2    180.00
C9G  N2G  C8G  C12G     0.5079   2    180.00
C9G  N2G  C8G  H1G      0.4672   2    180.00
C7G  N2G  C9G  C10G     0.4621   2    180.00
C7G  N2G  C9G  H2G      0.4334   2    180.00
C8G  N2G  C9G  C10G     0.5084   2    180.00
C8G  N2G  C9G  H2G      0.4587   2    180.00
N2G  C8G  C12G C11G     0.6083   2    180.00
N2G  C8G  C12G H4G      0.6226   2    180.00
H1G  C8G  C12G C11G     0.5997   2    180.00
H1G  C8G  C12G H4G      0.6488   2    180.00
N2G  C9G  C10G C11G     0.6037   2    180.00
N2G  C9G  C10G H3G      0.6329   2    180.00
H2G  C9G  C10G C11G     0.6009   2    180.00
H2G  C9G  C10G H3G      0.6509   2    180.00
C9G  C10G C11G C12G     0.4318   2    180.00
C9G  C10G C11G N4G      0.4948   2    180.00
H3G  C10G C11G C12G     0.4623   2    180.00
H3G  C10G C11G N4G      0.5730   2    180.00
C10G C11G C12G C8G      0.4357   2    180.00
C10G C11G C12G H4G      0.4749   2    180.00
N4G  C11G C12G C8G      0.5288   2    180.00
N4G  C11G C12G H4G      0.5631   2    180.00
C10G C11G N4G  H10G     0.5207   2    180.00
C10G C11G N4G  C24G     0.5182   2    180.00
C12G C11G N4G  H10G     0.6091   2    180.00
C12G C11G N4G  C24G     0.4691   2    180.00
N1G  C13G C17G C16G     0.6028   2    180.00
N1G  C13G C17G H8G      0.6300   2    180.00
H5G  C13G C17G C16G     0.6038   2    180.00
H5G  C13G C17G H8G      0.6514   2    180.00
N1G  C14G C15G C16G     0.6083   2    180.00
N1G  C14G C15G H7G      0.6247   2    180.00
H6G  C14G C15G C16G     0.5960   2    180.00
H6G  C14G C15G H7G      0.6466   2    180.00
C14G C15G C16G C17G     0.4344   2    180.00
C14G C15G C16G N3G      0.5199   2    180.00
H7G  C15G C16G C17G     0.4696   2    180.00
H7G  C15G C16G N3G      0.5604   2    180.00
C15G C16G C17G C13G     0.4358   2    180.00
C15G C16G C17G H8G      0.4643   2    180.00
N3G  C16G C17G C13G     0.5089   2    180.00
N3G  C16G C17G H8G      0.5757   2    180.00
C15G C16G N3G  H9G      0.5804   2    180.00
C15G C16G N3G  C18G     0.4995   2    180.00
C17G C16G N3G  H9G      0.4978   2    180.00
C17G C16G N3G  C18G     0.5424   2    180.00
C16G N3G  C18G C19G     0.0872   6    180.00
C16G N3G  C18G H25G     0.1058   6    180.00
C16G N3G  C18G H26G     0.1068   6    180.00
H9G  N3G  C18G C19G     0.0773   6    180.00
H9G  N3G  C18G H25G     0.1021   6    180.00
H9G  N3G  C18G H26G     0.1021   6    180.00
C11G N4G  C24G C25G     0.0910   6     95.31
C11G N4G  C24G H38G     0.1046   6      0.00
C11G N4G  C24G H39G     0.0964   6    218.80
H10G N4G  C24G C25G     0.0843   6      0.00
H10G N4G  C24G H38G     0.0974   6      0.00
H10G N4G  C24G H39G     0.0977   6      0.00
N3G  C18G C19G C20G     0.5015   3      0.00
N3G  C18G C19G H27G     0.5141   3      0.00
N3G  C18G C19G H28G     0.5152   3      0.00
H25G C18G C19G C20G     0.4845   3      0.00
H25G C18G C19G H27G     0.4980   3      0.00
H25G C18G C19G H28G     0.5305   3      0.00
H26G C18G C19G C20G     0.4849   3      0.00
H26G C18G C19G H27G     0.5306   3      0.00
H26G C18G C19G H28G     0.4979   3      0.00
C18G C19G C20G C21G     0.4419   3      0.00
C18G C19G C20G H29G     0.4604   3      0.00
C18G C19G C20G H30G     0.4588   3      0.00
H27G C19G C20G C21G     0.4542   3      0.00
H27G C19G C20G H29G     0.4990   3      0.00
H27G C19G C20G H30G     0.4713   3      0.00
H28G C19G C20G C21G     0.4551   3      0.00
H28G C19G C20G H29G     0.4717   3      0.00
H28G C19G C20G H30G     0.4990   3      0.00
C19G C20G C21G C22G     0.4376   3      0.00
C19G C20G C21G H31G     0.4537   3      0.00
C19G C20G C21G H32G     0.4542   3      0.00
H29G C20G C21G C22G     0.4521   3      0.00
H29G C20G C21G H31G     0.4964   3      0.00
H29G C20G C21G H32G     0.4670   3      0.00
H30G C20G C21G C22G     0.4515   3      0.00
H30G C20G C21G H31G     0.4671   3      0.00
H30G C20G C21G H32G     0.4962   3      0.00
C20G C21G C22G C23G     0.4366   3      0.00
C20G C21G C22G H33G     0.4509   3      0.00
C20G C21G C22G H34G     0.4516   3      0.00
H31G C21G C22G C23G     0.4520   3      0.00
H31G C21G C22G H33G     0.4649   3      0.00
H31G C21G C22G H34G     0.4955   3      0.00
H32G C21G C22G C23G     0.4523   3      0.00
H32G C21G C22G H33G     0.4955   3      0.00
H32G C21G C22G H34G     0.4651   3      0.00
C21G C22G C23G H35G     0.4469   3      0.00
C21G C22G C23G H36G     0.4470   3      0.00
C21G C22G C23G H37G     0.4548   3      0.00
H33G C22G C23G H35G     0.4635   3      0.00
H33G C22G C23G H36G     0.4896   3      0.00
H33G C22G C23G H37G     0.4683   3      0.00
H34G C22G C23G H35G     0.4896   3      0.00
H34G C22G C23G H36G     0.4635   3      0.00
H34G C22G C23G H37G     0.4684   3      0.00
N4G  C24G C25G C26G     0.4948   3      0.00
N4G  C24G C25G H40G     0.5038   3      0.00
N4G  C24G C25G H41G     0.5024   3      0.00
H38G C24G C25G C26G     0.4810   3      0.00
H38G C24G C25G H40G     0.5242   3      0.00
H38G C24G C25G H41G     0.4866   3      0.00
H39G C24G C25G C26G     0.4829   3      0.00
H39G C24G C25G H40G     0.4886   3      0.00
H39G C24G C25G H41G     0.5241   3      0.00
C24G C25G C26G C27G     0.4377   3      0.00
C24G C25G C26G H42G     0.4567   3      0.00
C24G C25G C26G H43G     0.4572   3      0.00
H40G C25G C26G C27G     0.4509   3      0.00
H40G C25G C26G H42G     0.4675   3      0.00
H40G C25G C26G H43G     0.4965   3      0.00
H41G C25G C26G C27G     0.4521   3      0.00
H41G C25G C26G H42G     0.4977   3      0.00
H41G C25G C26G H43G     0.4684   3      0.00
C25G C26G C27G C28G     0.4334   3      0.00
C25G C26G C27G H44G     0.4512   3      0.00
C25G C26G C27G H45G     0.4508   3      0.00
H42G C26G C27G C28G     0.4499   3      0.00
H42G C26G C27G H44G     0.4659   3      0.00
H42G C26G C27G H45G     0.4948   3      0.00
H43G C26G C27G C28G     0.4498   3      0.00
H43G C26G C27G H44G     0.4950   3      0.00
H43G C26G C27G H45G     0.4659   3      0.00
C26G C27G C28G C29G     0.4363   3      0.00
C26G C27G C28G H46G     0.4509   3      0.00
C26G C27G C28G H47G     0.4507   3      0.00
H44G C27G C28G C29G     0.4522   3      0.00
H44G C27G C28G H46G     0.4650   3      0.00
H44G C27G C28G H47G     0.4952   3      0.00
H45G C27G C28G C29G     0.4521   3      0.00
H45G C27G C28G H46G     0.4952   3      0.00
H45G C27G C28G H47G     0.4648   3      0.00
C27G C28G C29G H48G     0.4469   3      0.00
C27G C28G C29G H49G     0.4467   3      0.00
C27G C28G C29G H50G     0.4548   3      0.00
H46G C28G C29G H48G     0.4636   3      0.00
H46G C28G C29G H49G     0.4895   3      0.00
H46G C28G C29G H50G     0.4682   3      0.00
H47G C28G C29G H48G     0.4895   3      0.00
H47G C28G C29G H49G     0.4634   3      0.00
H47G C28G C29G H50G     0.4683   3      0.00

IMPROPER
!
!V(improper) = Kpsi(psi - psi0)**2
!
!Kpsi: kcal/mole/rad**2
!psi0: degrees
!note that the second column of numbers (0) is ignored
!
!atom types             Kpsi        0  psi0
!


NONBONDED nbxmod  5 atom cdiel shift vatom vdistance vswitch -
cutnb 14.0 ctofnb 12.0 ctonnb 10.0 eps 1.0 e14fac 1.0 wmin 1.5
                !adm jr., 5/08/91, suggested cutoff scheme
!
!V(Lennard-Jones) = Eps(i,j)*[(Rmin(i,j)/r(i,j))**12 - 2(Rmin(i,j)/r(i,j))**6]
!
!epsilon [kcal/mole]: Eps(i,j) = sqrt(eps(i) * eps(j))
!Rmin/2  [A]:         Rmin(i,j) = Rmin/2(i) + Rmin/2(j)
!
!atom  ignored   epsilon     Rmin/2  ignored   eps,1-4     Rmin/2,1-4
!

C1G      0.0     -0.1050     1.9255    ! 
C2G      0.0     -0.1050     1.9255    ! 
C3G      0.0     -0.1050     1.9255    ! 
C4G      0.0     -0.1050     1.9255    ! 
C5G      0.0     -0.1050     1.9255    ! 
C6G      0.0     -0.1050     1.9255    ! 
C7G      0.0     -0.1050     1.9255    ! 
N1G      0.0     -0.0690     1.8300    ! 
N2G      0.0     -0.0690     1.8300    ! 
C8G      0.0     -0.1050     1.9255    ! 
C9G      0.0     -0.1050     1.9255    ! 
C10G     0.0     -0.1050     1.9255    ! 
C11G     0.0     -0.1050     1.9255    ! 
C12G     0.0     -0.1050     1.9255    ! 
H1G      0.0     -0.0440     1.4430    ! 
H2G      0.0     -0.0440     1.4430    ! 
H3G      0.0     -0.0440     1.4430    ! 
H4G      0.0     -0.0440     1.4430    ! 
C13G     0.0     -0.1050     1.9255    ! 
C14G     0.0     -0.1050     1.9255    ! 
C15G     0.0     -0.1050     1.9255    ! 
C16G     0.0     -0.1050     1.9255    ! 
C17G     0.0     -0.1050     1.9255    ! 
H5G      0.0     -0.0440     1.4430    ! 
H6G      0.0     -0.0440     1.4430    ! 
H7G      0.0     -0.0440     1.4430    ! 
H8G      0.0     -0.0440     1.4430    ! 
N3G      0.0     -0.0690     1.8300    ! 
N4G      0.0     -0.0690     1.8300    ! 
H9G      0.0     -0.0440     1.4430    ! 
H10G     0.0     -0.0440     1.4430    ! 
C18G     0.0     -0.1050     1.9255    ! 
C19G     0.0     -0.1050     1.9255    ! 
C20G     0.0     -0.1050     1.9255    ! 
C21G     0.0     -0.1050     1.9255    ! 
C22G     0.0     -0.1050     1.9255    ! 
C23G     0.0     -0.1050     1.9255    ! 
C24G     0.0     -0.1050     1.9255    ! 
C25G     0.0     -0.1050     1.9255    ! 
C26G     0.0     -0.1050     1.9255    ! 
C27G     0.0     -0.1050     1.9255    ! 
C28G     0.0     -0.1050     1.9255    ! 
C29G     0.0     -0.1050     1.9255    ! 
H11G     0.0     -0.0440     1.4430    ! 
H12G     0.0     -0.0440     1.4430    ! 
H13G     0.0     -0.0440     1.4430    ! 
H14G     0.0     -0.0440     1.4430    ! 
H15G     0.0     -0.0440     1.4430    ! 
H16G     0.0     -0.0440     1.4430    ! 
H17G     0.0     -0.0440     1.4430    ! 
H18G     0.0     -0.0440     1.4430    ! 
H19G     0.0     -0.0440     1.4430    ! 
H20G     0.0     -0.0440     1.4430    ! 
H21G     0.0     -0.0440     1.4430    ! 
H22G     0.0     -0.0440     1.4430    ! 
H23G     0.0     -0.0440     1.4430    ! 
H24G     0.0     -0.0440     1.4430    ! 
H25G     0.0     -0.0440     1.4430    ! 
H26G     0.0     -0.0440     1.4430    ! 
H27G     0.0     -0.0440     1.4430    ! 
H28G     0.0     -0.0440     1.4430    ! 
H29G     0.0     -0.0440     1.4430    ! 
H30G     0.0     -0.0440     1.4430    ! 
H31G     0.0     -0.0440     1.4430    ! 
H32G     0.0     -0.0440     1.4430    ! 
H33G     0.0     -0.0440     1.4430    ! 
H34G     0.0     -0.0440     1.4430    ! 
H35G     0.0     -0.0440     1.4430    ! 
H36G     0.0     -0.0440     1.4430    ! 
H37G     0.0     -0.0440     1.4430    ! 
H38G     0.0     -0.0440     1.4430    ! 
H39G     0.0     -0.0440     1.4430    ! 
H40G     0.0     -0.0440     1.4430    ! 
H41G     0.0     -0.0440     1.4430    ! 
H42G     0.0     -0.0440     1.4430    ! 
H43G     0.0     -0.0440     1.4430    ! 
H44G     0.0     -0.0440     1.4430    ! 
H45G     0.0     -0.0440     1.4430    ! 
H46G     0.0     -0.0440     1.4430    ! 
H47G     0.0     -0.0440     1.4430    ! 
H48G     0.0     -0.0440     1.4430    ! 
H49G     0.0     -0.0440     1.4430    ! 
H50G     0.0     -0.0440     1.4430    ! 
END
