# Supplementary material for: A Systematic Approach: Molecular Dynamics Study and Parametrisation of Gemini Type Cationic Surfactants
Source: Int J Mol Sci. 2021 Oct 10;22(20):10939. doi: 10.3390/ijms222010939 (PMC8536075; doi:10.3390/ijms222010939)
Supplement: Supplementary file 1 [file ijms-22-10939-s001.zip › Force_fields/Alk_7_06/Alk_7_06.pdb]

REMARK original generated coordinate pdb file
ATOM      1  C1G A7A X   1      -2.874  -1.739  -3.458  1.00  0.00      GEM  C
ATOM      2  C2G A7A X   1      -2.126  -2.430  -2.314  1.00  0.00      GEM  C
ATOM      3  C3G A7A X   1      -0.605  -2.288  -2.464  1.00  0.00      GEM  C
ATOM      4  C4G A7A X   1       0.172  -2.991  -1.341  1.00  0.00      GEM  C
ATOM      5  C5G A7A X   1       1.694  -2.840  -1.471  1.00  0.00      GEM  C
ATOM      6  C6G A7A X   1       2.459  -3.567  -0.356  1.00  0.00      GEM  C
ATOM      7  C7G A7A X   1       3.974  -3.390  -0.500  1.00  0.00      GEM  C
ATOM      8  N1G A7A X   1      -4.347  -1.860  -3.312  1.00  0.00      GEM  N
ATOM      9  N2G A7A X   1       4.719  -4.110   0.562  1.00  0.00      GEM  N
ATOM     10  C8G A7A X   1       4.978  -3.507   1.754  1.00  0.00      GEM  C
ATOM     11  C9G A7A X   1       5.097  -5.408   0.380  1.00  0.00      GEM  C
ATOM     12 C10G A7A X   1       5.734  -6.119   1.360  1.00  0.00      GEM  C
ATOM     13 C11G A7A X   1       6.016  -5.518   2.624  1.00  0.00      GEM  C
ATOM     14 C12G A7A X   1       5.614  -4.158   2.782  1.00  0.00      GEM  C
ATOM     15  H1G A7A X   1       4.657  -2.470   1.841  1.00  0.00      GEM  H
ATOM     16  H2G A7A X   1       4.866  -5.839  -0.594  1.00  0.00      GEM  H
ATOM     17  H3G A7A X   1       6.024  -7.152   1.169  1.00  0.00      GEM  H
ATOM     18  H4G A7A X   1       5.805  -3.613   3.703  1.00  0.00      GEM  H
ATOM     19 C13G A7A X   1      -5.046  -0.927  -2.603  1.00  0.00      GEM  C
ATOM     20 C14G A7A X   1      -5.006  -2.931  -3.828  1.00  0.00      GEM  C
ATOM     21 C15G A7A X   1      -6.358  -3.106  -3.667  1.00  0.00      GEM  C
ATOM     22 C16G A7A X   1      -7.117  -2.147  -2.934  1.00  0.00      GEM  C
ATOM     23 C17G A7A X   1      -6.396  -1.035  -2.402  1.00  0.00      GEM  C
ATOM     24  H5G A7A X   1      -4.465  -0.092  -2.213  1.00  0.00      GEM  H
ATOM     25  H6G A7A X   1      -4.394  -3.642  -4.384  1.00  0.00      GEM  H
ATOM     26  H7G A7A X   1      -6.829  -3.980  -4.112  1.00  0.00      GEM  H
ATOM     27  H8G A7A X   1      -6.917  -0.263  -1.836  1.00  0.00      GEM  H
ATOM     28  N3G A7A X   1      -8.437  -2.261  -2.745  1.00  0.00      GEM  N
ATOM     29  N4G A7A X   1       6.620  -6.225   3.590  1.00  0.00      GEM  N
ATOM     30  H9G A7A X   1      -8.908  -1.514  -2.207  1.00  0.00      GEM  H
ATOM     31 H10G A7A X   1       6.905  -7.191   3.354  1.00  0.00      GEM  H
ATOM     32 C18G A7A X   1      -9.268  -3.359  -3.251  1.00  0.00      GEM  C
ATOM     33 C19G A7A X   1     -10.725  -3.165  -2.830  1.00  0.00      GEM  C
ATOM     34 C20G A7A X   1     -11.630  -4.294  -3.341  1.00  0.00      GEM  C
ATOM     35 C21G A7A X   1     -13.098  -4.122  -2.927  1.00  0.00      GEM  C
ATOM     36 C22G A7A X   1     -14.011  -5.248  -3.434  1.00  0.00      GEM  C
ATOM     37 C23G A7A X   1     -15.476  -5.072  -3.017  1.00  0.00      GEM  C
ATOM     38 C24G A7A X   1       7.006  -5.731   4.914  1.00  0.00      GEM  C
ATOM     39 C25G A7A X   1       8.373  -5.029   4.925  1.00  0.00      GEM  C
ATOM     40 C26G A7A X   1       8.761  -4.543   6.328  1.00  0.00      GEM  C
ATOM     41 C27G A7A X   1      10.129  -3.847   6.371  1.00  0.00      GEM  C
ATOM     42 C28G A7A X   1      10.523  -3.356   7.771  1.00  0.00      GEM  C
ATOM     43 C29G A7A X   1      11.890  -2.663   7.806  1.00  0.00      GEM  C
ATOM     44 H11G A7A X   1      -2.642  -0.662  -3.493  1.00  0.00      GEM  H
ATOM     45 H12G A7A X   1      -2.610  -2.184  -4.432  1.00  0.00      GEM  H
ATOM     46 H13G A7A X   1      -2.448  -1.993  -1.355  1.00  0.00      GEM  H
ATOM     47 H14G A7A X   1      -2.402  -3.497  -2.294  1.00  0.00      GEM  H
ATOM     48 H15G A7A X   1      -0.293  -2.702  -3.435  1.00  0.00      GEM  H
ATOM     49 H16G A7A X   1      -0.338  -1.221  -2.480  1.00  0.00      GEM  H
ATOM     50 H17G A7A X   1      -0.151  -2.587  -0.369  1.00  0.00      GEM  H
ATOM     51 H18G A7A X   1      -0.088  -4.060  -1.336  1.00  0.00      GEM  H
ATOM     52 H19G A7A X   1       2.017  -3.229  -2.448  1.00  0.00      GEM  H
ATOM     53 H20G A7A X   1       1.956  -1.771  -1.458  1.00  0.00      GEM  H
ATOM     54 H21G A7A X   1       2.142  -3.182   0.627  1.00  0.00      GEM  H
ATOM     55 H22G A7A X   1       2.217  -4.642  -0.379  1.00  0.00      GEM  H
ATOM     56 H23G A7A X   1       4.331  -3.784  -1.466  1.00  0.00      GEM  H
ATOM     57 H24G A7A X   1       4.260  -2.327  -0.431  1.00  0.00      GEM  H
ATOM     58 H25G A7A X   1      -9.190  -3.395  -4.354  1.00  0.00      GEM  H
ATOM     59 H26G A7A X   1      -8.880  -4.317  -2.856  1.00  0.00      GEM  H
ATOM     60 H27G A7A X   1     -10.781  -3.116  -1.729  1.00  0.00      GEM  H
ATOM     61 H28G A7A X   1     -11.088  -2.197  -3.215  1.00  0.00      GEM  H
ATOM     62 H29G A7A X   1     -11.258  -5.258  -2.963  1.00  0.00      GEM  H
ATOM     63 H30G A7A X   1     -11.566  -4.344  -4.438  1.00  0.00      GEM  H
ATOM     64 H31G A7A X   1     -13.163  -4.071  -1.829  1.00  0.00      GEM  H
ATOM     65 H32G A7A X   1     -13.472  -3.157  -3.304  1.00  0.00      GEM  H
ATOM     66 H33G A7A X   1     -13.947  -5.300  -4.531  1.00  0.00      GEM  H
ATOM     67 H34G A7A X   1     -13.638  -6.213  -3.058  1.00  0.00      GEM  H
ATOM     68 H35G A7A X   1     -15.577  -5.050  -1.923  1.00  0.00      GEM  H
ATOM     69 H36G A7A X   1     -15.888  -4.131  -3.407  1.00  0.00      GEM  H
ATOM     70 H37G A7A X   1     -16.102  -5.891  -3.394  1.00  0.00      GEM  H
ATOM     71 H38G A7A X   1       7.025  -6.609   5.581  1.00  0.00      GEM  H
ATOM     72 H39G A7A X   1       6.218  -5.053   5.286  1.00  0.00      GEM  H
ATOM     73 H40G A7A X   1       9.136  -5.730   4.549  1.00  0.00      GEM  H
ATOM     74 H41G A7A X   1       8.351  -4.175   4.229  1.00  0.00      GEM  H
ATOM     75 H42G A7A X   1       7.990  -3.850   6.700  1.00  0.00      GEM  H
ATOM     76 H43G A7A X   1       8.768  -5.399   7.021  1.00  0.00      GEM  H
ATOM     77 H44G A7A X   1      10.900  -4.540   6.000  1.00  0.00      GEM  H
ATOM     78 H45G A7A X   1      10.123  -2.992   5.677  1.00  0.00      GEM  H
ATOM     79 H46G A7A X   1       9.752  -2.663   8.142  1.00  0.00      GEM  H
ATOM     80 H47G A7A X   1      10.528  -4.210   8.465  1.00  0.00      GEM  H
ATOM     81 H48G A7A X   1      12.687  -3.342   7.473  1.00  0.00      GEM  H
ATOM     82 H49G A7A X   1      11.905  -1.784   7.147  1.00  0.00      GEM  H
ATOM     83 H50G A7A X   1      12.142  -2.324   8.819  1.00  0.00      GEM  H
END
