# Supplementary material for: A Systematic Approach: Molecular Dynamics Study and Parametrisation of Gemini Type Cationic Surfactants
Source: Int J Mol Sci. 2021 Oct 10;22(20):10939. doi: 10.3390/ijms222010939 (PMC8536075; doi:10.3390/ijms222010939)
Supplement: Supplementary file 1 [file ijms-22-10939-s001.zip › Force_fields/Alk_7_06/Alk_7_06.psf]

PSF

       4 !NTITLE
 REMARKS original generated structure x-plor psf file
 REMARKS topology D:/Dokumenty/do_VMD/FF/Batch5_OK/Alk_7_06.top 
 REMARKS topology D:/Dokumenty/do_VMD/top_all36_lipid.rtf 
 REMARKS segment GEM { first NONE; last NONE; auto none  }

      83 !NATOM
       1 GEM  1    A7A  C1G  C1G   -0.402000       12.0110           0
       2 GEM  1    A7A  C2G  C2G    0.250000       12.0110           0
       3 GEM  1    A7A  C3G  C3G    0.099000       12.0110           0
       4 GEM  1    A7A  C4G  C4G   -0.215000       12.0110           0
       5 GEM  1    A7A  C5G  C5G    0.156000       12.0110           0
       6 GEM  1    A7A  C6G  C6G    0.203000       12.0110           0
       7 GEM  1    A7A  C7G  C7G   -0.439000       12.0110           0
       8 GEM  1    A7A  N1G  N1G    0.211000       14.0070           0
       9 GEM  1    A7A  N2G  N2G    0.315000       14.0070           0
      10 GEM  1    A7A  C8G  C8G   -0.206000       12.0110           0
      11 GEM  1    A7A  C9G  C9G   -0.056000       12.0110           0
      12 GEM  1    A7A  C10G C10G  -0.447000       12.0110           0
      13 GEM  1    A7A  C11G C11G   0.568000       12.0110           0
      14 GEM  1    A7A  C12G C12G  -0.302000       12.0110           0
      15 GEM  1    A7A  H1G  H1G    0.243000        1.0080           0
      16 GEM  1    A7A  H2G  H2G    0.223000        1.0080           0
      17 GEM  1    A7A  H3G  H3G    0.233000        1.0080           0
      18 GEM  1    A7A  H4G  H4G    0.248000        1.0080           0
      19 GEM  1    A7A  C13G C13G  -0.007000       12.0110           0
      20 GEM  1    A7A  C14G C14G  -0.122000       12.0110           0
      21 GEM  1    A7A  C15G C15G  -0.329000       12.0110           0
      22 GEM  1    A7A  C16G C16G   0.603000       12.0110           0
      23 GEM  1    A7A  C17G C17G  -0.504000       12.0110           0
      24 GEM  1    A7A  H5G  H5G    0.211000        1.0080           0
      25 GEM  1    A7A  H6G  H6G    0.240000        1.0080           0
      26 GEM  1    A7A  H7G  H7G    0.193000        1.0080           0
      27 GEM  1    A7A  H8G  H8G    0.256000        1.0080           0
      28 GEM  1    A7A  N3G  N3G   -0.567000       14.0070           0
      29 GEM  1    A7A  N4G  N4G   -0.669000       14.0070           0
      30 GEM  1    A7A  H9G  H9G    0.384000        1.0080           0
      31 GEM  1    A7A  H10G H10G   0.452000        1.0080           0
      32 GEM  1    A7A  C18G C18G   0.061000       12.0110           0
      33 GEM  1    A7A  C19G C19G   0.103000       12.0110           0
      34 GEM  1    A7A  C20G C20G  -0.121000       12.0110           0
      35 GEM  1    A7A  C21G C21G   0.086000       12.0110           0
      36 GEM  1    A7A  C22G C22G   0.235000       12.0110           0
      37 GEM  1    A7A  C23G C23G  -0.294000       12.0110           0
      38 GEM  1    A7A  C24G C24G   0.121000       12.0110           0
      39 GEM  1    A7A  C25G C25G   0.118000       12.0110           0
      40 GEM  1    A7A  C26G C26G  -0.088000       12.0110           0
      41 GEM  1    A7A  C27G C27G   0.095000       12.0110           0
      42 GEM  1    A7A  C28G C28G   0.230000       12.0110           0
      43 GEM  1    A7A  C29G C29G  -0.294000       12.0110           0
      44 GEM  1    A7A  H11G H11G   0.162000        1.0080           0
      45 GEM  1    A7A  H12G H12G   0.166000        1.0080           0
      46 GEM  1    A7A  H13G H13G  -0.021000        1.0080           0
      47 GEM  1    A7A  H14G H14G  -0.023000        1.0080           0
      48 GEM  1    A7A  H15G H15G  -0.014000        1.0080           0
      49 GEM  1    A7A  H16G H16G  -0.013000        1.0080           0
      50 GEM  1    A7A  H17G H17G   0.030000        1.0080           0
      51 GEM  1    A7A  H18G H18G   0.031000        1.0080           0
      52 GEM  1    A7A  H19G H19G  -0.017000        1.0080           0
      53 GEM  1    A7A  H20G H20G  -0.024000        1.0080           0
      54 GEM  1    A7A  H21G H21G  -0.010000        1.0080           0
      55 GEM  1    A7A  H22G H22G  -0.019000        1.0080           0
      56 GEM  1    A7A  H23G H23G   0.157000        1.0080           0
      57 GEM  1    A7A  H24G H24G   0.179000        1.0080           0
      58 GEM  1    A7A  H25G H25G   0.075000        1.0080           0
      59 GEM  1    A7A  H26G H26G   0.076000        1.0080           0
      60 GEM  1    A7A  H27G H27G   0.010000        1.0080           0
      61 GEM  1    A7A  H28G H28G   0.011000        1.0080           0
      62 GEM  1    A7A  H29G H29G   0.012000        1.0080           0
      63 GEM  1    A7A  H30G H30G   0.012000        1.0080           0
      64 GEM  1    A7A  H31G H31G  -0.025000        1.0080           0
      65 GEM  1    A7A  H32G H32G  -0.027000        1.0080           0
      66 GEM  1    A7A  H33G H33G  -0.047000        1.0080           0
      67 GEM  1    A7A  H34G H34G  -0.048000        1.0080           0
      68 GEM  1    A7A  H35G H35G   0.057000        1.0080           0
      69 GEM  1    A7A  H36G H36G   0.057000        1.0080           0
      70 GEM  1    A7A  H37G H37G   0.064000        1.0080           0
      71 GEM  1    A7A  H38G H38G   0.082000        1.0080           0
      72 GEM  1    A7A  H39G H39G   0.039000        1.0080           0
      73 GEM  1    A7A  H40G H40G  -0.002000        1.0080           0
      74 GEM  1    A7A  H41G H41G  -0.025000        1.0080           0
      75 GEM  1    A7A  H42G H42G   0.003000        1.0080           0
      76 GEM  1    A7A  H43G H43G  -0.007000        1.0080           0
      77 GEM  1    A7A  H44G H44G  -0.032000        1.0080           0
      78 GEM  1    A7A  H45G H45G  -0.024000        1.0080           0
      79 GEM  1    A7A  H46G H46G  -0.050000        1.0080           0
      80 GEM  1    A7A  H47G H47G  -0.047000        1.0080           0
      81 GEM  1    A7A  H48G H48G   0.057000        1.0080           0
      82 GEM  1    A7A  H49G H49G   0.055000        1.0080           0
      83 GEM  1    A7A  H50G H50G   0.066000        1.0080           0

      84 !NBOND: bonds
       1       2       1       8       1      44       1      45
       2       3       2      46       2      47       3       4
       3      48       3      49       4       5       4      50
       4      51       5       6       5      52       5      53
       6       7       6      54       6      55       7       9
       7      56       7      57       8      19       8      20
       9      10       9      11      10      14      10      15
      11      12      11      16      12      13      12      17
      13      14      13      29      14      18      19      23
      19      24      20      21      20      25      21      22
      21      26      22      23      22      28      23      27
      28      30      28      32      29      31      29      38
      32      33      32      58      32      59      33      34
      33      60      33      61      34      35      34      62
      34      63      35      36      35      64      35      65
      36      37      36      66      36      67      37      68
      37      69      37      70      38      39      38      71
      38      72      39      40      39      73      39      74
      40      41      40      75      40      76      41      42
      41      77      41      78      42      43      42      79
      42      80      43      81      43      82      43      83

     156 !NTHETA: angles
       1       2       3       1       2      46       1       2      47
       1       8      19       1       8      20       2       1       8
       2       1      44       2       1      45       2       3       4
       2       3      48       2       3      49       3       2      46
       3       2      47       3       4       5       3       4      50
       3       4      51       4       3      48       4       3      49
       4       5       6       4       5      52       4       5      53
       5       4      50       5       4      51       5       6       7
       5       6      54       5       6      55       6       5      52
       6       5      53       6       7       9       6       7      56
       6       7      57       7       6      54       7       6      55
       7       9      10       7       9      11       8       1      44
       8       1      45       8      19      23       8      19      24
       8      20      21       8      20      25       9       7      56
       9       7      57       9      10      14       9      10      15
       9      11      12       9      11      16      10       9      11
      10      14      13      10      14      18      11      12      13
      11      12      17      12      11      16      12      13      14
      12      13      29      13      12      17      13      14      18
      13      29      31      13      29      38      14      10      15
      14      13      29      19       8      20      19      23      22
      19      23      27      20      21      22      20      21      26
      21      20      25      21      22      23      21      22      28
      22      21      26      22      23      27      22      28      30
      22      28      32      23      19      24      23      22      28
      28      32      33      28      32      58      28      32      59
      29      38      39      29      38      71      29      38      72
      30      28      32      31      29      38      32      33      34
      32      33      60      32      33      61      33      32      58
      33      32      59      33      34      35      33      34      62
      33      34      63      34      33      60      34      33      61
      34      35      36      34      35      64      34      35      65
      35      34      62      35      34      63      35      36      37
      35      36      66      35      36      67      36      35      64
      36      35      65      36      37      68      36      37      69
      36      37      70      37      36      66      37      36      67
      38      39      40      38      39      73      38      39      74
      39      38      71      39      38      72      39      40      41
      39      40      75      39      40      76      40      39      73
      40      39      74      40      41      42      40      41      77
      40      41      78      41      40      75      41      40      76
      41      42      43      41      42      79      41      42      80
      42      41      77      42      41      78      42      43      81
      42      43      82      42      43      83      43      42      79
      43      42      80      44       1      45      46       2      47
      48       3      49      50       4      51      52       5      53
      54       6      55      56       7      57      58      32      59
      60      33      61      62      34      63      64      35      65
      66      36      67      68      37      69      68      37      70
      69      37      70      71      38      72      73      39      74
      75      40      76      77      41      78      79      42      80
      81      43      82      81      43      83      82      43      83

     224 !NPHI: dihedrals
       1       2       3       4       1       2       3      48
       1       2       3      49       1       8      19      23
       1       8      19      24       1       8      20      21
       1       8      20      25       2       1       8      19
       2       1       8      20       2       3       4       5
       2       3       4      50       2       3       4      51
       3       4       5       6       3       4       5      52
       3       4       5      53       4       5       6       7
       4       5       6      54       4       5       6      55
       5       6       7       9       5       6       7      56
       5       6       7      57       6       7       9      10
       6       7       9      11       7       9      10      14
       7       9      10      15       7       9      11      12
       7       9      11      16       8       1       2       3
       8       1       2      46       8       1       2      47
       8      19      23      22       8      19      23      27
       8      20      21      22       8      20      21      26
       9      10      14      13       9      10      14      18
       9      11      12      13       9      11      12      17
      10       9      11      12      10       9      11      16
      11       9      10      14      11       9      10      15
      11      12      13      14      11      12      13      29
      12      13      14      10      12      13      14      18
      12      13      29      31      12      13      29      38
      13      29      38      39      13      29      38      71
      13      29      38      72      14      13      29      31
      14      13      29      38      15      10      14      13
      15      10      14      18      16      11      12      13
      16      11      12      17      17      12      13      14
      17      12      13      29      19       8      20      21
      19       8      20      25      20       8      19      23
      20       8      19      24      20      21      22      23
      20      21      22      28      21      22      23      19
      21      22      23      27      21      22      28      30
      21      22      28      32      22      28      32      33
      22      28      32      58      22      28      32      59
      23      22      28      30      23      22      28      32
      24      19      23      22      24      19      23      27
      25      20      21      22      25      20      21      26
      26      21      22      23      26      21      22      28
      28      22      23      19      28      22      23      27
      28      32      33      34      28      32      33      60
      28      32      33      61      29      13      14      10
      29      13      14      18      29      38      39      40
      29      38      39      73      29      38      39      74
      30      28      32      33      30      28      32      58
      30      28      32      59      31      29      38      39
      31      29      38      71      31      29      38      72
      32      33      34      35      32      33      34      62
      32      33      34      63      33      34      35      36
      33      34      35      64      33      34      35      65
      34      35      36      37      34      35      36      66
      34      35      36      67      35      36      37      68
      35      36      37      69      35      36      37      70
      38      39      40      41      38      39      40      75
      38      39      40      76      39      40      41      42
      39      40      41      77      39      40      41      78
      40      41      42      43      40      41      42      79
      40      41      42      80      41      42      43      81
      41      42      43      82      41      42      43      83
      44       1       2       3      44       1       2      46
      44       1       2      47      44       1       8      19
      44       1       8      20      45       1       2       3
      45       1       2      46      45       1       2      47
      45       1       8      19      45       1       8      20
      46       2       3       4      46       2       3      48
      46       2       3      49      47       2       3       4
      47       2       3      48      47       2       3      49
      48       3       4       5      48       3       4      50
      48       3       4      51      49       3       4       5
      49       3       4      50      49       3       4      51
      50       4       5       6      50       4       5      52
      50       4       5      53      51       4       5       6
      51       4       5      52      51       4       5      53
      52       5       6       7      52       5       6      54
      52       5       6      55      53       5       6       7
      53       5       6      54      53       5       6      55
      54       6       7       9      54       6       7      56
      54       6       7      57      55       6       7       9
      55       6       7      56      55       6       7      57
      56       7       9      10      56       7       9      11
      57       7       9      10      57       7       9      11
      58      32      33      34      58      32      33      60
      58      32      33      61      59      32      33      34
      59      32      33      60      59      32      33      61
      60      33      34      35      60      33      34      62
      60      33      34      63      61      33      34      35
      61      33      34      62      61      33      34      63
      62      34      35      36      62      34      35      64
      62      34      35      65      63      34      35      36
      63      34      35      64      63      34      35      65
      64      35      36      37      64      35      36      66
      64      35      36      67      65      35      36      37
      65      35      36      66      65      35      36      67
      66      36      37      68      66      36      37      69
      66      36      37      70      67      36      37      68
      67      36      37      69      67      36      37      70
      71      38      39      40      71      38      39      73
      71      38      39      74      72      38      39      40
      72      38      39      73      72      38      39      74
      73      39      40      41      73      39      40      75
      73      39      40      76      74      39      40      41
      74      39      40      75      74      39      40      76
      75      40      41      42      75      40      41      77
      75      40      41      78      76      40      41      42
      76      40      41      77      76      40      41      78
      77      41      42      43      77      41      42      79
      77      41      42      80      78      41      42      43
      78      41      42      79      78      41      42      80
      79      42      43      81      79      42      43      82
      79      42      43      83      80      42      43      81
      80      42      43      82      80      42      43      83

       0 !NIMPHI: impropers


       0 !NDON: donors


       0 !NACC: acceptors


       0 !NNB

       0       0       0       0       0       0       0       0
       0       0       0       0       0       0       0       0
       0       0       0       0       0       0       0       0
       0       0       0       0       0       0       0       0
       0       0       0       0       0       0       0       0
       0       0       0       0       0       0       0       0
       0       0       0       0       0       0       0       0
       0       0       0       0       0       0       0       0
       0       0       0       0       0       0       0       0
       0       0       0       0       0       0       0       0
       0       0       0

       1       0 !NGRP
       0       0       0
