# Supplementary material for: A Systematic Approach: Molecular Dynamics Study and Parametrisation of Gemini Type Cationic Surfactants
Source: Int J Mol Sci. 2021 Oct 10;22(20):10939. doi: 10.3390/ijms222010939 (PMC8536075; doi:10.3390/ijms222010939)
Supplement: Supplementary file 1 [file ijms-22-10939-s001.zip › Force_fields/Alk_7_06b/Alk_7_06b.par]

!>>>>>> Combined CHARMM All-Hydrogen Parameter File for <<<<<<<<<
!>>>>>>>>> CHARMM22 Proteins and CHARMM27 Lipids <<<<<<<<<<
!from
!>>>> CHARMM22 All-Hydrogen Parameter File for Proteins <<<<<<<<<<
!>>>>>>>>>>>>>>>>>>>>>> August 1999 <<<<<<<<<<<<<<<<<<<<<<<<<<<<<
!>>>>>>> Direct comments to Alexander D. MacKerell Jr. <<<<<<<<<
!>>>>>> 410-706-7442 or email: alex,mmiris.ab.umd.edu  <<<<<<<<<
!and !  \\\ CHARMM27 All-Hydrogen Lipid Parameter File ///////
!  \\\\\\\\\ Developmental /////////////////////////
!              Alexander D. MacKerell Jr.
!                     August 1999
! All comments to ADM jr.  email:alex,mmiris.ab.umd.edu
!              telephone: 410-706-7442
!


! +++++++++++++++++++++++++++++++++++++++++++++++++++++++++++++++++++++++++++++
! + Residue topologies/parameters generated by PARATOOL.                      +
! +                                                                           +
! + PARATOOL is an interactive tool for generation of force field parameters. +
! + and can be obtained free of charge from                                   +
! + http://bioinf.charite.de/biophys/paratool                                 +
! +                                                                           +
! + Author:                                                                   +
! + Jan Saam                                                                  +
! + Institute of Biochemistry                                                 +
! + Charite Berlin                                                            +
! + Germany                                                                   +
! + saam@charite.de                                                           +
! +                                                                           +
! + CITATION:                                                                 +
! + If you use PARATOOL or topologies/parameters generated by this program,   +
! + please cite the following work:                                           +
! + Saam, et al. (2006), ...                                                  +
! +++++++++++++++++++++++++++++++++++++++++++++++++++++++++++++++++++++++++++++


! Parameters for components AA4
! To be used in combination with:
! [DEFAULTDIR]/par_all27_prot_lipid_na.inp


BONDS
!
!V(bond) = Kb(b - b0)**2
!
!Kb: kcal/mole/A**2
!b0: A
!
!atom type   Kb         b0
!

C1G  C2G     285.030    1.5321
C1G  N1G     301.006    1.4839
C1G  H11G    313.577    1.1030
C1G  H12G    313.884    1.1028
C2G  C3G     286.196    1.5350
C2G  H13G    325.926    1.1022
C2G  H14G    326.065    1.1021
C3G  C4G     286.662    1.5352
C3G  H15G    334.354    1.1008
C3G  H16G    334.237    1.1008
C4G  C5G     286.667    1.5352
C4G  H17G    334.566    1.1007
C4G  H18G    334.585    1.1007
C5G  C6G     286.201    1.5350
C5G  H19G    334.313    1.1008
C5G  H20G    334.263    1.1008
C6G  C7G     284.688    1.5320
C6G  H21G    326.028    1.1022
C6G  H22G    325.973    1.1022
C7G  N2G     301.709    1.4838
C7G  H23G    313.850    1.1028
C7G  H24G    313.573    1.1029
N1G  C13G    413.611    1.3643
N1G  C14G    422.165    1.3599
N2G  C8G     421.129    1.3599
N2G  C9G     414.107    1.3642
C8G  C12G    465.372    1.3725
C8G  H1G     360.292    1.0894
C9G  C10G    475.467    1.3683
C9G  H2G     360.689    1.0892
C10G C11G    362.144    1.4290
C10G H3G     357.941    1.0899
C11G C12G    366.121    1.4274
C11G N4G     545.452    1.3402
C12G H4G     366.079    1.0867
C13G C17G    474.578    1.3684
C13G H5G     360.605    1.0892
C14G C15G    465.336    1.3723
C14G H6G     360.365    1.0894
C15G C16G    360.938    1.4274
C15G H7G     366.365    1.0866
C16G C17G    361.584    1.4291
C16G N3G     540.527    1.3401
C17G H8G     357.892    1.0899
N3G  H9G     362.652    1.0344
N3G  C18G    307.404    1.4757
N4G  H10G    363.599    1.0342
N4G  C21G    306.705    1.4753
C18G C19G    236.904    1.5452
C18G H25G    263.755    1.1136
C18G C29G    249.181    1.5405
C19G C20G    249.826    1.5373
C19G H26G    329.696    1.1004
C19G H29G    325.534    1.1026
C20G H27G    338.763    1.0986
C20G C27G    249.645    1.5374
C20G H30G    334.141    1.1009
C21G H28G    263.300    1.1138
C21G C22G    247.277    1.5403
C21G C26G    237.167    1.5452
C22G C23G    248.673    1.5396
C22G H31G    328.946    1.1009
C22G H32G    327.800    1.1015
C23G C24G    249.611    1.5372
C23G H33G    338.994    1.0985
C23G H34G    331.614    1.1017
C24G C25G    248.926    1.5375
C24G H35G    338.304    1.0988
C24G H36G    332.764    1.1014
C25G C26G    249.548    1.5374
C25G H37G    338.764    1.0986
C25G H38G    334.204    1.1008
C26G H39G    325.612    1.1026
C26G H40G    329.456    1.1005
C27G C28G    250.001    1.5371
C27G H41G    332.745    1.1014
C27G H42G    338.311    1.0988
C28G C29G    250.459    1.5398
C28G H43G    339.031    1.0985
C28G H44G    331.785    1.1017
C29G H45G    328.928    1.1009
C29G H46G    327.714    1.1015


ANGLES
!
!V(angle) = Ktheta(Theta - Theta0)**2
!
!V(Urey-Bradley) = Kub(S - S0)**2
!
!Ktheta: kcal/mole/rad**2
!Theta0: degrees
!Kub: kcal/mole/A**2 (Urey-Bradley)
!S0: A
!
!atom types        Ktheta    Theta0    Kub      S0
!

C2G  C1G  N1G      47.447    112.18
C2G  C1G  H11G     15.743    111.09
C2G  C1G  H12G     15.903    111.09
N1G  C1G  H11G     17.963    107.01
N1G  C1G  H12G     17.949    106.92
H11G C1G  H12G      6.214    108.33
C1G  C2G  C3G      40.626    111.42
C1G  C2G  H13G     14.169    109.21
C1G  C2G  H14G     14.115    109.21
C3G  C2G  H13G     13.794    109.85
C3G  C2G  H14G     13.693    109.83
H13G C2G  H14G      5.398    107.21
C2G  C3G  C4G      40.822    113.08
C2G  C3G  H15G     14.473    109.29
C2G  C3G  H16G     14.406    109.35
C4G  C3G  H15G     14.399    109.31
C4G  C3G  H16G     14.365    109.17
H15G C3G  H16G      5.353    106.42
C3G  C4G  C5G      41.412    112.97
C3G  C4G  H17G     14.389    109.24
C3G  C4G  H18G     14.408    109.37
C5G  C4G  H17G     14.388    109.31
C5G  C4G  H18G     14.391    109.30
H17G C4G  H18G      5.376    106.44
C4G  C5G  C6G      40.519    113.10
C4G  C5G  H19G     14.376    109.24
C4G  C5G  H20G     14.326    109.25
C6G  C5G  H19G     14.428    109.38
C6G  C5G  H20G     14.438    109.24
H19G C5G  H20G      5.345    106.42
C5G  C6G  C7G      40.095    111.37
C5G  C6G  H21G     13.657    109.78
C5G  C6G  H22G     13.755    109.92
C7G  C6G  H21G     14.095    109.23
C7G  C6G  H22G     14.087    109.23
H21G C6G  H22G      5.387    107.22
C6G  C7G  N2G      46.179    112.21
C6G  C7G  H23G     15.730    111.11
C6G  C7G  H24G     15.741    111.06
N2G  C7G  H23G     17.831    107.00
N2G  C7G  H24G     17.874    106.92
H23G C7G  H24G      6.186    108.32
C1G  N1G  C13G     39.940    120.36
C1G  N1G  C14G     40.380    120.50
C13G N1G  C14G     26.643    119.09
C7G  N2G  C8G      40.822    120.54
C7G  N2G  C9G      41.104    120.31
C8G  N2G  C9G      26.679    119.10
N2G  C8G  C12G     25.859    122.30
N2G  C8G  H1G      27.426    115.84
C12G C8G  H1G      24.695    121.85
N2G  C9G  C10G     25.711    121.82
N2G  C9G  H2G      27.244    115.92
C10G C9G  H2G      24.510    122.26
C9G  C10G C11G     24.813    120.54
C9G  C10G H3G      23.780    119.34
C11G C10G H3G      23.722    120.12
C10G C11G C12G     25.338    116.23
C10G C11G N4G      49.300    120.18
C12G C11G N4G      52.072    123.59
C8G  C12G C11G     24.558    120.01
C8G  C12G H4G      24.288    118.58
C11G C12G H4G      23.718    121.41
N1G  C13G C17G     25.718    121.82
N1G  C13G H5G      27.270    115.92
C17G C13G H5G      24.491    122.26
N1G  C14G C15G     25.816    122.31
N1G  C14G H6G      27.432    115.84
C15G C14G H6G      24.706    121.85
C14G C15G C16G     24.361    120.02
C14G C15G H7G      24.311    118.53
C16G C15G H7G      23.750    121.45
C15G C16G C17G     25.078    116.23
C15G C16G N3G      49.996    123.47
C17G C16G N3G      47.607    120.30
C13G C17G C16G     24.775    120.53
C13G C17G H8G      23.765    119.34
C16G C17G H8G      23.689    120.13
C16G N3G  H9G      34.950    116.33
C16G N3G  C18G     54.541    125.96
H9G  N3G  C18G     34.275    117.68
C11G N4G  H10G     35.251    116.07
C11G N4G  C21G     52.693    126.16
H10G N4G  C21G     33.594    117.76
N3G  C18G C19G     15.263    111.79
N3G  C18G H25G      6.932    106.90
N3G  C18G C29G     18.181    109.71
C19G C18G H25G      6.665    109.13
C19G C18G C29G     12.813    110.92
H25G C18G C29G      6.577    108.25
C18G C19G C20G     14.833    112.70
C18G C19G H26G     11.565    109.83
C18G C19G H29G      9.862    107.34
C20G C19G H26G     11.428    110.54
C20G C19G H29G      9.881    109.35
H26G C19G H29G      4.196    106.85
C19G C20G H27G     11.100    109.53
C19G C20G C27G     15.934    111.42
C19G C20G H30G      9.949    109.64
H27G C20G C27G     11.092    110.34
H27G C20G H30G      4.387    106.47
C27G C20G H30G     10.027    109.32
N4G  C21G H28G      6.665    106.91
N4G  C21G C22G     17.028    109.56
N4G  C21G C26G     15.248    111.78
H28G C21G C22G      6.464    108.41
H28G C21G C26G      6.557    109.12
C22G C21G C26G     12.471    110.92
C21G C22G C23G     14.871    113.22
C21G C22G H31G     11.444    109.64
C21G C22G H32G     10.012    107.04
C23G C22G H31G     11.410    110.80
C23G C22G H32G      9.861    108.93
H31G C22G H32G      4.175    106.96
C22G C23G C24G     16.013    111.53
C22G C23G H33G     11.080    109.28
C22G C23G H34G     10.139    110.14
C24G C23G H33G     11.038    110.45
C24G C23G H34G      9.959    109.20
H33G C23G H34G      4.422    106.10
C23G C24G C25G     15.923    111.16
C23G C24G H35G     11.200    110.18
C23G C24G H36G      9.857    109.17
C25G C24G H35G     11.159    110.30
C25G C24G H36G      9.867    109.16
H35G C24G H36G      4.378    106.76
C24G C25G C26G     15.917    111.43
C24G C25G H37G     11.078    110.34
C24G C25G H38G      9.977    109.32
C26G C25G H37G     11.092    109.54
C26G C25G H38G      9.959    109.63
H37G C25G H38G      4.390    106.46
C21G C26G C25G     14.746    112.67
C21G C26G H39G      9.838    107.34
C21G C26G H40G     11.479    109.80
C25G C26G H39G      9.775    109.38
C25G C26G H40G     11.361    110.56
H39G C26G H40G      4.197    106.87
C20G C27G C28G     15.963    111.11
C20G C27G H41G      9.894    109.16
C20G C27G H42G     11.151    110.31
C28G C27G H41G      9.847    109.21
C28G C27G H42G     11.202    110.17
H41G C27G H42G      4.380    106.77
C27G C28G C29G     16.146    111.57
C27G C28G H43G     11.065    110.48
C27G C28G H44G      9.974    109.17
C29G C28G H43G     11.139    109.26
C29G C28G H44G     10.140    110.09
H43G C28G H44G      4.423    106.14
C18G C29G C28G     15.280    113.39
C18G C29G H45G     11.513    109.62
C18G C29G H46G     10.104    106.95
C28G C29G H45G     11.474    110.78
C28G C29G H46G      9.954    108.90
H45G C29G H46G      4.179    106.93


DIHEDRALS
!
!V(dihedral) = Kchi(1 + cos(n(chi) - delta))
!
!Kchi: kcal/mole
!n: multiplicity
!delta: degrees
!
!atom types             Kchi     n    delta
!

N1G  C1G  C2G  C3G      0.5808   3      0.00
N1G  C1G  C2G  H13G     0.5392   3      0.00
N1G  C1G  C2G  H14G     0.5387   3      0.00
H11G C1G  C2G  C3G      0.5085   3      0.00
H11G C1G  C2G  H13G     0.5359   3      0.00
H11G C1G  C2G  H14G     0.5127   3      0.00
H12G C1G  C2G  C3G      0.5140   3      0.00
H12G C1G  C2G  H13G     0.5137   3      0.00
H12G C1G  C2G  H14G     0.5384   3      0.00
C2G  C1G  N1G  C13G     0.0928   6      0.00
C2G  C1G  N1G  C14G     0.0903   6      0.00
H11G C1G  N1G  C13G     0.0974   6    144.63
H11G C1G  N1G  C14G     0.1027   6      0.00
H12G C1G  N1G  C13G     0.1040   6      0.00
H12G C1G  N1G  C14G     0.0971   6      0.00
C1G  C2G  C3G  C4G      0.4923   3      0.00
C1G  C2G  C3G  H15G     0.4779   3      0.00
C1G  C2G  C3G  H16G     0.4759   3      0.00
H13G C2G  C3G  C4G      0.4714   3      0.00
H13G C2G  C3G  H15G     0.4853   3      0.00
H13G C2G  C3G  H16G     0.5040   3      0.00
H14G C2G  C3G  C4G      0.4670   3      0.00
H14G C2G  C3G  H15G     0.5021   3      0.00
H14G C2G  C3G  H16G     0.4856   3      0.00
C2G  C3G  C4G  C5G      0.4947   3      0.00
C2G  C3G  C4G  H17G     0.4705   3      0.00
C2G  C3G  C4G  H18G     0.4679   3      0.00
H15G C3G  C4G  C5G      0.4710   3      0.00
H15G C3G  C4G  H17G     0.4803   3      0.00
H15G C3G  C4G  H18G     0.4995   3      0.00
H16G C3G  C4G  C5G      0.4708   3      0.00
H16G C3G  C4G  H17G     0.4999   3      0.00
H16G C3G  C4G  H18G     0.4811   3      0.00
C3G  C4G  C5G  C6G      0.5021   3      0.00
C3G  C4G  C5G  H19G     0.4717   3      0.00
C3G  C4G  C5G  H20G     0.4724   3      0.00
H17G C4G  C5G  C6G      0.4721   3      0.00
H17G C4G  C5G  H19G     0.4802   3      0.00
H17G C4G  C5G  H20G     0.5009   3      0.00
H18G C4G  C5G  C6G      0.4714   3      0.00
H18G C4G  C5G  H19G     0.4986   3      0.00
H18G C4G  C5G  H20G     0.4806   3      0.00
C4G  C5G  C6G  C7G      0.4943   3      0.00
C4G  C5G  C6G  H21G     0.4687   3      0.00
C4G  C5G  C6G  H22G     0.4678   3      0.00
H19G C5G  C6G  C7G      0.4764   3      0.00
H19G C5G  C6G  H21G     0.4846   3      0.00
H19G C5G  C6G  H22G     0.5028   3      0.00
H20G C5G  C6G  C7G      0.4777   3      0.00
H20G C5G  C6G  H21G     0.5036   3      0.00
H20G C5G  C6G  H22G     0.4839   3      0.00
C5G  C6G  C7G  N2G      0.6000   3      0.00
C5G  C6G  C7G  H23G     0.5117   3      0.00
C5G  C6G  C7G  H24G     0.5144   3      0.00
H21G C6G  C7G  N2G      0.5437   3      0.00
H21G C6G  C7G  H23G     0.5108   3      0.00
H21G C6G  C7G  H24G     0.5376   3      0.00
H22G C6G  C7G  N2G      0.5452   3      0.00
H22G C6G  C7G  H23G     0.5368   3      0.00
H22G C6G  C7G  H24G     0.5100   3      0.00
C6G  C7G  N2G  C8G      0.0924   6      0.00
C6G  C7G  N2G  C9G      0.0919   6      0.00
H23G C7G  N2G  C8G      0.0969   6      0.00
H23G C7G  N2G  C9G      0.1019   6      0.00
H24G C7G  N2G  C8G      0.1020   6      0.00
H24G C7G  N2G  C9G      0.0972   6      0.00
C1G  N1G  C13G C17G     0.5605   2    180.00
C1G  N1G  C13G H5G      0.4588   2    180.00
C14G N1G  C13G C17G     0.5286   2    180.00
C14G N1G  C13G H5G      0.4583   2    180.00
C1G  N1G  C14G C15G     0.5676   2    180.00
C1G  N1G  C14G H6G      0.4703   2    180.00
C13G N1G  C14G C15G     0.5279   2    180.00
C13G N1G  C14G H6G      0.4681   2    180.00
C7G  N2G  C8G  C12G     0.5230   2    180.00
C7G  N2G  C8G  H1G      0.4571   2    180.00
C9G  N2G  C8G  C12G     0.5231   2    180.00
C9G  N2G  C8G  H1G      0.4681   2    180.00
C7G  N2G  C9G  C10G     0.5116   2    180.00
C7G  N2G  C9G  H2G      0.4489   2    180.00
C8G  N2G  C9G  C10G     0.5192   2    180.00
C8G  N2G  C9G  H2G      0.4581   2    180.00
N2G  C8G  C12G C11G     0.6108   2    180.00
N2G  C8G  C12G H4G      0.6421   2    180.00
H1G  C8G  C12G C11G     0.6147   2    180.00
H1G  C8G  C12G H4G      0.6499   2    180.00
N2G  C9G  C10G C11G     0.6051   2    180.00
N2G  C9G  C10G H3G      0.6453   2    180.00
H2G  C9G  C10G C11G     0.6193   2    180.00
H2G  C9G  C10G H3G      0.6508   2    180.00
C9G  C10G C11G C12G     0.4539   2    180.00
C9G  C10G C11G N4G      0.5537   2    180.00
H3G  C10G C11G C12G     0.4633   2    180.00
H3G  C10G C11G N4G      0.5854   2    180.00
C10G C11G C12G C8G      0.4547   2    180.00
C10G C11G C12G H4G      0.4806   2    180.00
N4G  C11G C12G C8G      0.5855   2    180.00
N4G  C11G C12G H4G      0.5760   2    180.00
C10G C11G N4G  H10G     0.5712   2    180.00
C10G C11G N4G  C21G     0.5988   2    180.00
C12G C11G N4G  H10G     0.6565   2    180.00
C12G C11G N4G  C21G     0.5080   2    180.00
N1G  C13G C17G C16G     0.6063   2    180.00
N1G  C13G C17G H8G      0.6620   2    180.00
H5G  C13G C17G C16G     0.6267   2    180.00
H5G  C13G C17G H8G      0.6512   2    180.00
N1G  C14G C15G C16G     0.6077   2    180.00
N1G  C14G C15G H7G      0.6541   2    180.00
H6G  C14G C15G C16G     0.6252   2    180.00
H6G  C14G C15G H7G      0.6498   2    180.00
C14G C15G C16G C17G     0.4538   2    180.00
C14G C15G C16G N3G      0.6838   2    180.00
H7G  C15G C16G C17G     0.4823   2    180.00
H7G  C15G C16G N3G      0.6087   2    180.00
C15G C16G C17G C13G     0.4528   2    180.00
C15G C16G C17G H8G      0.4635   2    180.00
N3G  C16G C17G C13G     0.6410   2    180.00
N3G  C16G C17G H8G      0.6194   2    180.00
C15G C16G N3G  H9G      0.7626   2    180.00
C15G C16G N3G  C18G     0.5030   2    180.00
C17G C16G N3G  H9G      0.5507   2    180.00
C17G C16G N3G  C18G     0.5982   2    180.00
C16G N3G  C18G C19G     0.1125   6     99.01
C16G N3G  C18G H25G     0.0815   6    218.36
C16G N3G  C18G C29G     0.1111   6    335.52
H9G  N3G  C18G C19G     0.0833   6    277.21
H9G  N3G  C18G H25G     0.0657   6     36.57
H9G  N3G  C18G C29G     0.0784   6      0.00
C11G N4G  C21G H28G     0.0662   6    142.41
C11G N4G  C21G C22G     0.0871   6     25.13
C11G N4G  C21G C26G     0.0920   6    261.76
H10G N4G  C21G H28G     0.0649   6    323.84
H10G N4G  C21G C22G     0.0756   6      0.00
H10G N4G  C21G C26G     0.0798   6     83.20
N3G  C18G C19G C20G     0.8259   3    109.13
N3G  C18G C19G H26G     0.6543   3      0.00
N3G  C18G C19G H29G     0.7477   3    348.66
H25G C18G C19G C20G     0.4719   3    351.10
H25G C18G C19G H26G     0.4327   3      0.00
H25G C18G C19G H29G     0.4515   3    230.63
C29G C18G C19G C20G     0.4884   3      0.00
C29G C18G C19G H26G     0.5383   3      0.00
C29G C18G C19G H29G     0.5410   3      0.00
N3G  C18G C29G C28G     0.6982   3    252.85
N3G  C18G C29G H45G     0.5744   3      0.00
N3G  C18G C29G H46G     0.6517   3     12.89
C19G C18G C29G C28G     0.4813   3    128.85
C19G C18G C29G H45G     0.5086   3      0.00
C19G C18G C29G H46G     0.5211   3    248.90
H25G C18G C29G C28G     0.4729   3      9.16
H25G C18G C29G H45G     0.4270   3      0.00
H25G C18G C29G H46G     0.4487   3    129.20
C18G C19G C20G H27G     0.5056   3      0.00
C18G C19G C20G C27G     0.5086   3      0.00
C18G C19G C20G H30G     0.5313   3      0.00
H26G C19G C20G H27G     0.4747   3      0.00
H26G C19G C20G C27G     0.5452   3      0.00
H26G C19G C20G H30G     0.5003   3      0.00
H29G C19G C20G H27G     0.4900   3      0.00
H29G C19G C20G C27G     0.5560   3      0.00
H29G C19G C20G H30G     0.5352   3      0.00
C19G C20G C27G C28G     0.5032   3      0.00
C19G C20G C27G H41G     0.5438   3      0.00
C19G C20G C27G H42G     0.5184   3      0.00
H27G C20G C27G C28G     0.5185   3      0.00
H27G C20G C27G H41G     0.4967   3      0.00
H27G C20G C27G H42G     0.4693   3      0.00
H30G C20G C27G C28G     0.5427   3      0.00
H30G C20G C27G H41G     0.5385   3      0.00
H30G C20G C27G H42G     0.4939   3      0.00
N4G  C21G C22G C23G     0.6919   3    107.65
N4G  C21G C22G H31G     0.5748   3      0.00
N4G  C21G C22G H32G     0.6479   3    347.61
H28G C21G C22G C23G     0.4691   3    351.32
H28G C21G C22G H31G     0.4261   3      0.00
H28G C21G C22G H32G     0.4473   3    231.28
C26G C21G C22G C23G     0.4828   3      0.00
C26G C21G C22G H31G     0.5088   3      0.00
C26G C21G C22G H32G     0.5210   3      0.00
N4G  C21G C26G C25G     0.7502   3    250.49
N4G  C21G C26G H39G     0.7030   3     10.97
N4G  C21G C26G H40G     0.6137   3      0.00
H28G C21G C26G C25G     0.4573   3      0.00
H28G C21G C26G H39G     0.4479   3    129.01
H28G C21G C26G H40G     0.4294   3      0.00
C22G C21G C26G C25G     0.4868   3      0.00
C22G C21G C26G H39G     0.5319   3      0.00
C22G C21G C26G H40G     0.5280   3      0.00
C21G C22G C23G C24G     0.4787   3      0.00
C21G C22G C23G H33G     0.5027   3      0.00
C21G C22G C23G H34G     0.5219   3      0.00
H31G C22G C23G C24G     0.5133   3      0.00
H31G C22G C23G H33G     0.4702   3      0.00
H31G C22G C23G H34G     0.4904   3      0.00
H32G C22G C23G C24G     0.5461   3      0.00
H32G C22G C23G H33G     0.4944   3      0.00
H32G C22G C23G H34G     0.5358   3      0.00
C22G C23G C24G C25G     0.4991   3      0.00
C22G C23G C24G H35G     0.5110   3      0.00
C22G C23G C24G H36G     0.5396   3      0.00
H33G C23G C24G C25G     0.5163   3      0.00
H33G C23G C24G H35G     0.4689   3      0.00
H33G C23G C24G H36G     0.4958   3      0.00
H34G C23G C24G C25G     0.5556   3      0.00
H34G C23G C24G H35G     0.4976   3      0.00
H34G C23G C24G H36G     0.5455   3      0.00
C23G C24G C25G C26G     0.5014   3      0.00
C23G C24G C25G H37G     0.5175   3      0.00
C23G C24G C25G H38G     0.5432   3      0.00
H35G C24G C25G C26G     0.5158   3      0.00
H35G C24G C25G H37G     0.4692   3      0.00
H35G C24G C25G H38G     0.4941   3      0.00
H36G C24G C25G C26G     0.5427   3      0.00
H36G C24G C25G H37G     0.4964   3      0.00
H36G C24G C25G H38G     0.5391   3      0.00
C24G C25G C26G C21G     0.4967   3      0.00
C24G C25G C26G H39G     0.5484   3      0.00
C24G C25G C26G H40G     0.5352   3      0.00
H37G C25G C26G C21G     0.5046   3      0.00
H37G C25G C26G H39G     0.4896   3      0.00
H37G C25G C26G H40G     0.4741   3      0.00
H38G C25G C26G C21G     0.5297   3      0.00
H38G C25G C26G H39G     0.5348   3      0.00
H38G C25G C26G H40G     0.4991   3      0.00
C20G C27G C28G C29G     0.5085   3      0.00
C20G C27G C28G H43G     0.5187   3      0.00
C20G C27G C28G H44G     0.5564   3      0.00
H41G C27G C28G C29G     0.5434   3      0.00
H41G C27G C28G H43G     0.4959   3      0.00
H41G C27G C28G H44G     0.5453   3      0.00
H42G C27G C28G C29G     0.5132   3      0.00
H42G C27G C28G H43G     0.4689   3      0.00
H42G C27G C28G H44G     0.4980   3      0.00
C27G C28G C29G C18G     0.4824   3      0.00
C27G C28G C29G H45G     0.5133   3      0.00
C27G C28G C29G H46G     0.5486   3      0.00
H43G C28G C29G C18G     0.5025   3      0.00
H43G C28G C29G H45G     0.4705   3      0.00
H43G C28G C29G H46G     0.4945   3      0.00
H44G C28G C29G C18G     0.5229   3      0.00
H44G C28G C29G H45G     0.4927   3      0.00
H44G C28G C29G H46G     0.5370   3      0.00

IMPROPER
!
!V(improper) = Kpsi(psi - psi0)**2
!
!Kpsi: kcal/mole/rad**2
!psi0: degrees
!note that the second column of numbers (0) is ignored
!
!atom types             Kpsi        0  psi0
!


NONBONDED nbxmod  5 atom cdiel shift vatom vdistance vswitch -
cutnb 14.0 ctofnb 12.0 ctonnb 10.0 eps 1.0 e14fac 1.0 wmin 1.5
                !adm jr., 5/08/91, suggested cutoff scheme
!
!V(Lennard-Jones) = Eps(i,j)*[(Rmin(i,j)/r(i,j))**12 - 2(Rmin(i,j)/r(i,j))**6]
!
!epsilon [kcal/mole]: Eps(i,j) = sqrt(eps(i) * eps(j))
!Rmin/2  [A]:         Rmin(i,j) = Rmin/2(i) + Rmin/2(j)
!
!atom  ignored   epsilon     Rmin/2  ignored   eps,1-4     Rmin/2,1-4
!

C1G      0.0     -0.1050     1.9255    ! 
C2G      0.0     -0.1050     1.9255    ! 
C3G      0.0     -0.1050     1.9255    ! 
C4G      0.0     -0.1050     1.9255    ! 
C5G      0.0     -0.1050     1.9255    ! 
C6G      0.0     -0.1050     1.9255    ! 
C7G      0.0     -0.1050     1.9255    ! 
N1G      0.0     -0.0690     1.8300    ! 
N2G      0.0     -0.0690     1.8300    ! 
C8G      0.0     -0.1050     1.9255    ! 
C9G      0.0     -0.1050     1.9255    ! 
C10G     0.0     -0.1050     1.9255    ! 
C11G     0.0     -0.1050     1.9255    ! 
C12G     0.0     -0.1050     1.9255    ! 
H1G      0.0     -0.0440     1.4430    ! 
H2G      0.0     -0.0440     1.4430    ! 
H3G      0.0     -0.0440     1.4430    ! 
H4G      0.0     -0.0440     1.4430    ! 
C13G     0.0     -0.1050     1.9255    ! 
C14G     0.0     -0.1050     1.9255    ! 
C15G     0.0     -0.1050     1.9255    ! 
C16G     0.0     -0.1050     1.9255    ! 
C17G     0.0     -0.1050     1.9255    ! 
H5G      0.0     -0.0440     1.4430    ! 
H6G      0.0     -0.0440     1.4430    ! 
H7G      0.0     -0.0440     1.4430    ! 
H8G      0.0     -0.0440     1.4430    ! 
N3G      0.0     -0.0690     1.8300    ! 
N4G      0.0     -0.0690     1.8300    ! 
H9G      0.0     -0.0440     1.4430    ! 
H10G     0.0     -0.0440     1.4430    ! 
C18G     0.0     -0.1050     1.9255    ! 
C19G     0.0     -0.1050     1.9255    ! 
C20G     0.0     -0.1050     1.9255    ! 
C21G     0.0     -0.1050     1.9255    ! 
H11G     0.0     -0.0440     1.4430    ! 
H12G     0.0     -0.0440     1.4430    ! 
H13G     0.0     -0.0440     1.4430    ! 
H14G     0.0     -0.0440     1.4430    ! 
H15G     0.0     -0.0440     1.4430    ! 
H16G     0.0     -0.0440     1.4430    ! 
H17G     0.0     -0.0440     1.4430    ! 
H18G     0.0     -0.0440     1.4430    ! 
H19G     0.0     -0.0440     1.4430    ! 
H20G     0.0     -0.0440     1.4430    ! 
H21G     0.0     -0.0440     1.4430    ! 
H22G     0.0     -0.0440     1.4430    ! 
H23G     0.0     -0.0440     1.4430    ! 
H24G     0.0     -0.0440     1.4430    ! 
H25G     0.0     -0.0440     1.4430    ! 
H26G     0.0     -0.0440     1.4430    ! 
H27G     0.0     -0.0440     1.4430    ! 
H28G     0.0     -0.0440     1.4430    ! 
C22G     0.0     -0.1050     1.9255    ! 
C23G     0.0     -0.1050     1.9255    ! 
C24G     0.0     -0.1050     1.9255    ! 
C25G     0.0     -0.1050     1.9255    ! 
C26G     0.0     -0.1050     1.9255    ! 
C27G     0.0     -0.1050     1.9255    ! 
C28G     0.0     -0.1050     1.9255    ! 
C29G     0.0     -0.1050     1.9255    ! 
H29G     0.0     -0.0440     1.4430    ! 
H30G     0.0     -0.0440     1.4430    ! 
H31G     0.0     -0.0440     1.4430    ! 
H32G     0.0     -0.0440     1.4430    ! 
H33G     0.0     -0.0440     1.4430    ! 
H34G     0.0     -0.0440     1.4430    ! 
H35G     0.0     -0.0440     1.4430    ! 
H36G     0.0     -0.0440     1.4430    ! 
H37G     0.0     -0.0440     1.4430    ! 
H38G     0.0     -0.0440     1.4430    ! 
H39G     0.0     -0.0440     1.4430    ! 
H40G     0.0     -0.0440     1.4430    ! 
H41G     0.0     -0.0440     1.4430    ! 
H42G     0.0     -0.0440     1.4430    ! 
H43G     0.0     -0.0440     1.4430    ! 
H44G     0.0     -0.0440     1.4430    ! 
H45G     0.0     -0.0440     1.4430    ! 
H46G     0.0     -0.0440     1.4430    ! 
END
