# Supplementary material for: A Systematic Approach: Molecular Dynamics Study and Parametrisation of Gemini Type Cationic Surfactants
Source: Int J Mol Sci. 2021 Oct 10;22(20):10939. doi: 10.3390/ijms222010939 (PMC8536075; doi:10.3390/ijms222010939)
Supplement: Supplementary file 1 [file ijms-22-10939-s001.zip › Force_fields/Alk_7_06b/Alk_7_06b.pdb]

REMARK original generated coordinate pdb file
ATOM      1  C1G AA4 X   1      -3.788  -5.445  -0.846  1.00  0.00      GEM  C
ATOM      2  C2G AA4 X   1      -2.510  -4.672  -0.506  1.00  0.00      GEM  C
ATOM      3  C3G AA4 X   1      -2.762  -3.158  -0.472  1.00  0.00      GEM  C
ATOM      4  C4G AA4 X   1      -1.513  -2.348  -0.099  1.00  0.00      GEM  C
ATOM      5  C5G AA4 X   1      -1.763  -0.833  -0.085  1.00  0.00      GEM  C
ATOM      6  C6G AA4 X   1      -0.526  -0.022   0.324  1.00  0.00      GEM  C
ATOM      7  C7G AA4 X   1      -0.815   1.482   0.314  1.00  0.00      GEM  C
ATOM      8  N1G AA4 X   1      -3.558  -6.910  -0.907  1.00  0.00      GEM  N
ATOM      9  N2G AA4 X   1       0.362   2.283   0.731  1.00  0.00      GEM  N
ATOM     10  C8G AA4 X   1       1.274   2.701  -0.187  1.00  0.00      GEM  C
ATOM     11  C9G AA4 X   1       0.570   2.566   2.049  1.00  0.00      GEM  C
ATOM     12 C10G AA4 X   1       1.665   3.269   2.472  1.00  0.00      GEM  C
ATOM     13 C11G AA4 X   1       2.639   3.730   1.533  1.00  0.00      GEM  C
ATOM     14 C12G AA4 X   1       2.394   3.412   0.163  1.00  0.00      GEM  C
ATOM     15  H1G AA4 X   1       1.056   2.445  -1.224  1.00  0.00      GEM  H
ATOM     16  H2G AA4 X   1      -0.192   2.206   2.739  1.00  0.00      GEM  H
ATOM     17  H3G AA4 X   1       1.787   3.480   3.534  1.00  0.00      GEM  H
ATOM     18  H4G AA4 X   1       3.075   3.730  -0.622  1.00  0.00      GEM  H
ATOM     19 C13G AA4 X   1      -3.638  -7.668   0.225  1.00  0.00      GEM  C
ATOM     20 C14G AA4 X   1      -3.215  -7.506  -2.079  1.00  0.00      GEM  C
ATOM     21 C15G AA4 X   1      -2.955  -8.851  -2.170  1.00  0.00      GEM  C
ATOM     22 C16G AA4 X   1      -3.032  -9.673  -1.005  1.00  0.00      GEM  C
ATOM     23 C17G AA4 X   1      -3.391  -9.013   0.211  1.00  0.00      GEM  C
ATOM     24  H5G AA4 X   1      -3.916  -7.137   1.135  1.00  0.00      GEM  H
ATOM     25  H6G AA4 X   1      -3.167  -6.852  -2.949  1.00  0.00      GEM  H
ATOM     26  H7G AA4 X   1      -2.701  -9.266  -3.141  1.00  0.00      GEM  H
ATOM     27  H8G AA4 X   1      -3.473  -9.581   1.137  1.00  0.00      GEM  H
ATOM     28  N3G AA4 X   1      -2.784 -10.990  -1.013  1.00  0.00      GEM  N
ATOM     29  N4G AA4 X   1       3.710   4.416   1.955  1.00  0.00      GEM  N
ATOM     30  H9G AA4 X   1      -2.891 -11.482  -0.109  1.00  0.00      GEM  H
ATOM     31 H10G AA4 X   1       3.764   4.593   2.973  1.00  0.00      GEM  H
ATOM     32 C18G AA4 X   1      -2.413 -11.795  -2.193  1.00  0.00      GEM  C
ATOM     33 C19G AA4 X   1      -3.649 -12.180  -3.036  1.00  0.00      GEM  C
ATOM     34 C20G AA4 X   1      -4.541 -13.222  -2.341  1.00  0.00      GEM  C
ATOM     35 C21G AA4 X   1       4.787   4.959   1.105  1.00  0.00      GEM  C
ATOM     36 H11G AA4 X   1      -4.570  -5.272  -0.087  1.00  0.00      GEM  H
ATOM     37 H12G AA4 X   1      -4.186  -5.141  -1.829  1.00  0.00      GEM  H
ATOM     38 H13G AA4 X   1      -2.131  -5.010   0.472  1.00  0.00      GEM  H
ATOM     39 H14G AA4 X   1      -1.735  -4.905  -1.255  1.00  0.00      GEM  H
ATOM     40 H15G AA4 X   1      -3.129  -2.829  -1.456  1.00  0.00      GEM  H
ATOM     41 H16G AA4 X   1      -3.565  -2.938   0.249  1.00  0.00      GEM  H
ATOM     42 H17G AA4 X   1      -1.156  -2.667   0.892  1.00  0.00      GEM  H
ATOM     43 H18G AA4 X   1      -0.704  -2.576  -0.809  1.00  0.00      GEM  H
ATOM     44 H19G AA4 X   1      -2.098  -0.512  -1.083  1.00  0.00      GEM  H
ATOM     45 H20G AA4 X   1      -2.589  -0.609   0.608  1.00  0.00      GEM  H
ATOM     46 H21G AA4 X   1      -0.200  -0.322   1.333  1.00  0.00      GEM  H
ATOM     47 H22G AA4 X   1       0.308  -0.237  -0.365  1.00  0.00      GEM  H
ATOM     48 H23G AA4 X   1      -1.097   1.825  -0.696  1.00  0.00      GEM  H
ATOM     49 H24G AA4 X   1      -1.636   1.732   1.007  1.00  0.00      GEM  H
ATOM     50 H25G AA4 X   1      -1.730 -11.169  -2.810  1.00  0.00      GEM  H
ATOM     51 H26G AA4 X   1      -4.229 -11.278  -3.282  1.00  0.00      GEM  H
ATOM     52 H27G AA4 X   1      -5.374 -13.493  -3.004  1.00  0.00      GEM  H
ATOM     53 H28G AA4 X   1       4.969   4.213   0.298  1.00  0.00      GEM  H
ATOM     54 C22G AA4 X   1       6.076   5.102   1.935  1.00  0.00      GEM  C
ATOM     55 C23G AA4 X   1       6.019   6.258   2.950  1.00  0.00      GEM  C
ATOM     56 C24G AA4 X   1       5.639   7.585   2.273  1.00  0.00      GEM  C
ATOM     57 C25G AA4 X   1       4.321   7.452   1.492  1.00  0.00      GEM  C
ATOM     58 C26G AA4 X   1       4.389   6.308   0.467  1.00  0.00      GEM  C
ATOM     59 C27G AA4 X   1      -3.740 -14.474  -1.950  1.00  0.00      GEM  C
ATOM     60 C28G AA4 X   1      -2.535 -14.108  -1.069  1.00  0.00      GEM  C
ATOM     61 C29G AA4 X   1      -1.642 -13.050  -1.743  1.00  0.00      GEM  C
ATOM     62 H29G AA4 X   1      -3.280 -12.592  -3.990  1.00  0.00      GEM  H
ATOM     63 H30G AA4 X   1      -4.991 -12.781  -1.439  1.00  0.00      GEM  H
ATOM     64 H31G AA4 X   1       6.299   4.149   2.440  1.00  0.00      GEM  H
ATOM     65 H32G AA4 X   1       6.898   5.289   1.225  1.00  0.00      GEM  H
ATOM     66 H33G AA4 X   1       6.993   6.348   3.452  1.00  0.00      GEM  H
ATOM     67 H34G AA4 X   1       5.287   6.032   3.742  1.00  0.00      GEM  H
ATOM     68 H35G AA4 X   1       5.559   8.384   3.023  1.00  0.00      GEM  H
ATOM     69 H36G AA4 X   1       6.442   7.880   1.579  1.00  0.00      GEM  H
ATOM     70 H37G AA4 X   1       4.085   8.393   0.978  1.00  0.00      GEM  H
ATOM     71 H38G AA4 X   1       3.497   7.267   2.198  1.00  0.00      GEM  H
ATOM     72 H39G AA4 X   1       5.147   6.547  -0.298  1.00  0.00      GEM  H
ATOM     73 H40G AA4 X   1       3.427   6.203  -0.059  1.00  0.00      GEM  H
ATOM     74 H41G AA4 X   1      -3.382 -14.975  -2.863  1.00  0.00      GEM  H
ATOM     75 H42G AA4 X   1      -4.387 -15.193  -1.428  1.00  0.00      GEM  H
ATOM     76 H43G AA4 X   1      -1.935 -15.001  -0.848  1.00  0.00      GEM  H
ATOM     77 H44G AA4 X   1      -2.897 -13.734  -0.098  1.00  0.00      GEM  H
ATOM     78 H45G AA4 X   1      -0.814 -12.757  -1.078  1.00  0.00      GEM  H
ATOM     79 H46G AA4 X   1      -1.188 -13.489  -2.646  1.00  0.00      GEM  H
END
