# Supplementary material for: A Systematic Approach: Molecular Dynamics Study and Parametrisation of Gemini Type Cationic Surfactants
Source: Int J Mol Sci. 2021 Oct 10;22(20):10939. doi: 10.3390/ijms222010939 (PMC8536075; doi:10.3390/ijms222010939)
Supplement: Supplementary file 1 [file ijms-22-10939-s001.zip › Force_fields/Alk_7_06b/Alk_7_06b.psf]

PSF

       4 !NTITLE
 REMARKS original generated structure x-plor psf file
 REMARKS topology D:/Dokumenty/do_VMD/FF/Batch5_OK/Alk_7_06b.top 
 REMARKS topology D:/Dokumenty/do_VMD/top_all36_lipid.rtf 
 REMARKS segment GEM { first NONE; last NONE; auto none  }

      79 !NATOM
       1 GEM  1    AA4  C1G  C1G   -0.382000       12.0110           0
       2 GEM  1    AA4  C2G  C2G    0.188000       12.0110           0
       3 GEM  1    AA4  C3G  C3G    0.150000       12.0110           0
       4 GEM  1    AA4  C4G  C4G   -0.243000       12.0110           0
       5 GEM  1    AA4  C5G  C5G    0.190000       12.0110           0
       6 GEM  1    AA4  C6G  C6G    0.167000       12.0110           0
       7 GEM  1    AA4  C7G  C7G   -0.413000       12.0110           0
       8 GEM  1    AA4  N1G  N1G    0.240000       14.0070           0
       9 GEM  1    AA4  N2G  N2G    0.304000       14.0070           0
      10 GEM  1    AA4  C8G  C8G   -0.203000       12.0110           0
      11 GEM  1    AA4  C9G  C9G   -0.090000       12.0110           0
      12 GEM  1    AA4  C10G C10G  -0.439000       12.0110           0
      13 GEM  1    AA4  C11G C11G   0.632000       12.0110           0
      14 GEM  1    AA4  C12G C12G  -0.293000       12.0110           0
      15 GEM  1    AA4  H1G  H1G    0.254000        1.0080           0
      16 GEM  1    AA4  H2G  H2G    0.232000        1.0080           0
      17 GEM  1    AA4  H3G  H3G    0.231000        1.0080           0
      18 GEM  1    AA4  H4G  H4G    0.206000        1.0080           0
      19 GEM  1    AA4  C13G C13G  -0.053000       12.0110           0
      20 GEM  1    AA4  C14G C14G  -0.128000       12.0110           0
      21 GEM  1    AA4  C15G C15G  -0.352000       12.0110           0
      22 GEM  1    AA4  C16G C16G   0.655000       12.0110           0
      23 GEM  1    AA4  C17G C17G  -0.483000       12.0110           0
      24 GEM  1    AA4  H5G  H5G    0.229000        1.0080           0
      25 GEM  1    AA4  H6G  H6G    0.237000        1.0080           0
      26 GEM  1    AA4  H7G  H7G    0.217000        1.0080           0
      27 GEM  1    AA4  H8G  H8G    0.240000        1.0080           0
      28 GEM  1    AA4  N3G  N3G   -0.734000       14.0070           0
      29 GEM  1    AA4  N4G  N4G   -0.781000       14.0070           0
      30 GEM  1    AA4  H9G  H9G    0.460000        1.0080           0
      31 GEM  1    AA4  H10G H10G   0.472000        1.0080           0
      32 GEM  1    AA4  C18G C18G   0.333000       12.0110           0
      33 GEM  1    AA4  C19G C19G  -0.121000       12.0110           0
      34 GEM  1    AA4  C20G C20G   0.118000       12.0110           0
      35 GEM  1    AA4  C21G C21G   0.388000       12.0110           0
      36 GEM  1    AA4  H11G H11G   0.155000        1.0080           0
      37 GEM  1    AA4  H12G H12G   0.163000        1.0080           0
      38 GEM  1    AA4  H13G H13G  -0.014000        1.0080           0
      39 GEM  1    AA4  H14G H14G  -0.009000        1.0080           0
      40 GEM  1    AA4  H15G H15G  -0.026000        1.0080           0
      41 GEM  1    AA4  H16G H16G  -0.022000        1.0080           0
      42 GEM  1    AA4  H17G H17G   0.038000        1.0080           0
      43 GEM  1    AA4  H18G H18G   0.034000        1.0080           0
      44 GEM  1    AA4  H19G H19G  -0.028000        1.0080           0
      45 GEM  1    AA4  H20G H20G  -0.029000        1.0080           0
      46 GEM  1    AA4  H21G H21G  -0.010000        1.0080           0
      47 GEM  1    AA4  H22G H22G  -0.008000        1.0080           0
      48 GEM  1    AA4  H23G H23G   0.169000        1.0080           0
      49 GEM  1    AA4  H24G H24G   0.159000        1.0080           0
      50 GEM  1    AA4  H25G H25G   0.041000        1.0080           0
      51 GEM  1    AA4  H26G H26G   0.025000        1.0080           0
      52 GEM  1    AA4  H27G H27G  -0.021000        1.0080           0
      53 GEM  1    AA4  H28G H28G   0.034000        1.0080           0
      54 GEM  1    AA4  C22G C22G  -0.238000       12.0110           0
      55 GEM  1    AA4  C23G C23G   0.155000       12.0110           0
      56 GEM  1    AA4  C24G C24G  -0.075000       12.0110           0
      57 GEM  1    AA4  C25G C25G   0.124000       12.0110           0
      58 GEM  1    AA4  C26G C26G  -0.123000       12.0110           0
      59 GEM  1    AA4  C27G C27G  -0.075000       12.0110           0
      60 GEM  1    AA4  C28G C28G   0.110000       12.0110           0
      61 GEM  1    AA4  C29G C29G  -0.184000       12.0110           0
      62 GEM  1    AA4  H29G H29G   0.037000        1.0080           0
      63 GEM  1    AA4  H30G H30G  -0.017000        1.0080           0
      64 GEM  1    AA4  H31G H31G   0.059000        1.0080           0
      65 GEM  1    AA4  H32G H32G   0.068000        1.0080           0
      66 GEM  1    AA4  H33G H33G  -0.019000        1.0080           0
      67 GEM  1    AA4  H34G H34G  -0.031000        1.0080           0
      68 GEM  1    AA4  H35G H35G  -0.003000        1.0080           0
      69 GEM  1    AA4  H36G H36G   0.017000        1.0080           0
      70 GEM  1    AA4  H37G H37G  -0.022000        1.0080           0
      71 GEM  1    AA4  H38G H38G  -0.019000        1.0080           0
      72 GEM  1    AA4  H39G H39G   0.034000        1.0080           0
      73 GEM  1    AA4  H40G H40G   0.021000        1.0080           0
      74 GEM  1    AA4  H41G H41G   0.021000        1.0080           0
      75 GEM  1    AA4  H42G H42G   0.000000        1.0080           0
      76 GEM  1    AA4  H43G H43G  -0.011000        1.0080           0
      77 GEM  1    AA4  H44G H44G  -0.015000        1.0080           0
      78 GEM  1    AA4  H45G H45G   0.046000        1.0080           0
      79 GEM  1    AA4  H46G H46G   0.062000        1.0080           0

      82 !NBOND: bonds
       1       2       1       8       1      36       1      37
       2       3       2      38       2      39       3       4
       3      40       3      41       4       5       4      42
       4      43       5       6       5      44       5      45
       6       7       6      46       6      47       7       9
       7      48       7      49       8      19       8      20
       9      10       9      11      10      14      10      15
      11      12      11      16      12      13      12      17
      13      14      13      29      14      18      19      23
      19      24      20      21      20      25      21      22
      21      26      22      23      22      28      23      27
      28      30      28      32      29      31      29      35
      32      33      32      50      32      61      33      34
      33      51      33      62      34      52      34      59
      34      63      35      53      35      54      35      58
      54      55      54      64      54      65      55      56
      55      66      55      67      56      57      56      68
      56      69      57      58      57      70      57      71
      58      72      58      73      59      60      59      74
      59      75      60      61      60      76      60      77
      61      78      61      79

     156 !NTHETA: angles
       1       2       3       1       2      38       1       2      39
       1       8      19       1       8      20       2       1       8
       2       1      36       2       1      37       2       3       4
       2       3      40       2       3      41       3       2      38
       3       2      39       3       4       5       3       4      42
       3       4      43       4       3      40       4       3      41
       4       5       6       4       5      44       4       5      45
       5       4      42       5       4      43       5       6       7
       5       6      46       5       6      47       6       5      44
       6       5      45       6       7       9       6       7      48
       6       7      49       7       6      46       7       6      47
       7       9      10       7       9      11       8       1      36
       8       1      37       8      19      23       8      19      24
       8      20      21       8      20      25       9       7      48
       9       7      49       9      10      14       9      10      15
       9      11      12       9      11      16      10       9      11
      10      14      13      10      14      18      11      12      13
      11      12      17      12      11      16      12      13      14
      12      13      29      13      12      17      13      14      18
      13      29      31      13      29      35      14      10      15
      14      13      29      19       8      20      19      23      22
      19      23      27      20      21      22      20      21      26
      21      20      25      21      22      23      21      22      28
      22      21      26      22      23      27      22      28      30
      22      28      32      23      19      24      23      22      28
      28      32      33      28      32      50      28      32      61
      29      35      53      29      35      54      29      35      58
      30      28      32      31      29      35      32      33      34
      32      33      51      32      33      62      32      61      60
      32      61      78      32      61      79      33      32      50
      33      32      61      33      34      52      33      34      59
      33      34      63      34      33      51      34      33      62
      34      59      60      34      59      74      34      59      75
      35      54      55      35      54      64      35      54      65
      35      58      57      35      58      72      35      58      73
      36       1      37      38       2      39      40       3      41
      42       4      43      44       5      45      46       6      47
      48       7      49      50      32      61      51      33      62
      52      34      59      52      34      63      53      35      54
      53      35      58      54      35      58      54      55      56
      54      55      66      54      55      67      55      54      64
      55      54      65      55      56      57      55      56      68
      55      56      69      56      55      66      56      55      67
      56      57      58      56      57      70      56      57      71
      57      56      68      57      56      69      57      58      72
      57      58      73      58      57      70      58      57      71
      59      34      63      59      60      61      59      60      76
      59      60      77      60      59      74      60      59      75
      60      61      78      60      61      79      61      60      76
      61      60      77      64      54      65      66      55      67
      68      56      69      70      57      71      72      58      73
      74      59      75      76      60      77      78      61      79

     242 !NPHI: dihedrals
       1       2       3       4       1       2       3      40
       1       2       3      41       1       8      19      23
       1       8      19      24       1       8      20      21
       1       8      20      25       2       1       8      19
       2       1       8      20       2       3       4       5
       2       3       4      42       2       3       4      43
       3       4       5       6       3       4       5      44
       3       4       5      45       4       5       6       7
       4       5       6      46       4       5       6      47
       5       6       7       9       5       6       7      48
       5       6       7      49       6       7       9      10
       6       7       9      11       7       9      10      14
       7       9      10      15       7       9      11      12
       7       9      11      16       8       1       2       3
       8       1       2      38       8       1       2      39
       8      19      23      22       8      19      23      27
       8      20      21      22       8      20      21      26
       9      10      14      13       9      10      14      18
       9      11      12      13       9      11      12      17
      10       9      11      12      10       9      11      16
      11       9      10      14      11       9      10      15
      11      12      13      14      11      12      13      29
      12      13      14      10      12      13      14      18
      12      13      29      31      12      13      29      35
      13      29      35      53      13      29      35      54
      13      29      35      58      14      13      29      31
      14      13      29      35      15      10      14      13
      15      10      14      18      16      11      12      13
      16      11      12      17      17      12      13      14
      17      12      13      29      19       8      20      21
      19       8      20      25      20       8      19      23
      20       8      19      24      20      21      22      23
      20      21      22      28      21      22      23      19
      21      22      23      27      21      22      28      30
      21      22      28      32      22      28      32      33
      22      28      32      50      22      28      32      61
      23      22      28      30      23      22      28      32
      24      19      23      22      24      19      23      27
      25      20      21      22      25      20      21      26
      26      21      22      23      26      21      22      28
      28      22      23      19      28      22      23      27
      28      32      33      34      28      32      33      51
      28      32      33      62      28      32      61      60
      28      32      61      78      28      32      61      79
      29      13      14      10      29      13      14      18
      29      35      54      55      29      35      54      64
      29      35      54      65      29      35      58      57
      29      35      58      72      29      35      58      73
      30      28      32      33      30      28      32      50
      30      28      32      61      31      29      35      53
      31      29      35      54      31      29      35      58
      32      33      34      52      32      33      34      59
      32      33      34      63      33      32      61      60
      33      32      61      78      33      32      61      79
      33      34      59      60      33      34      59      74
      33      34      59      75      34      59      60      61
      34      59      60      76      34      59      60      77
      35      54      55      56      35      54      55      66
      35      54      55      67      36       1       2       3
      36       1       2      38      36       1       2      39
      36       1       8      19      36       1       8      20
      37       1       2       3      37       1       2      38
      37       1       2      39      37       1       8      19
      37       1       8      20      38       2       3       4
      38       2       3      40      38       2       3      41
      39       2       3       4      39       2       3      40
      39       2       3      41      40       3       4       5
      40       3       4      42      40       3       4      43
      41       3       4       5      41       3       4      42
      41       3       4      43      42       4       5       6
      42       4       5      44      42       4       5      45
      43       4       5       6      43       4       5      44
      43       4       5      45      44       5       6       7
      44       5       6      46      44       5       6      47
      45       5       6       7      45       5       6      46
      45       5       6      47      46       6       7       9
      46       6       7      48      46       6       7      49
      47       6       7       9      47       6       7      48
      47       6       7      49      48       7       9      10
      48       7       9      11      49       7       9      10
      49       7       9      11      50      32      33      34
      50      32      33      51      50      32      33      62
      50      32      61      60      50      32      61      78
      50      32      61      79      51      33      34      52
      51      33      34      59      51      33      34      63
      52      34      59      60      52      34      59      74
      52      34      59      75      53      35      54      55
      53      35      54      64      53      35      54      65
      53      35      58      57      53      35      58      72
      53      35      58      73      54      35      58      57
      54      35      58      72      54      35      58      73
      54      55      56      57      54      55      56      68
      54      55      56      69      55      56      57      58
      55      56      57      70      55      56      57      71
      56      57      58      35      56      57      58      72
      56      57      58      73      58      35      54      55
      58      35      54      64      58      35      54      65
      59      60      61      32      59      60      61      78
      59      60      61      79      61      32      33      34
      61      32      33      51      61      32      33      62
      62      33      34      52      62      33      34      59
      62      33      34      63      63      34      59      60
      63      34      59      74      63      34      59      75
      64      54      55      56      64      54      55      66
      64      54      55      67      65      54      55      56
      65      54      55      66      65      54      55      67
      66      55      56      57      66      55      56      68
      66      55      56      69      67      55      56      57
      67      55      56      68      67      55      56      69
      68      56      57      58      68      56      57      70
      68      56      57      71      69      56      57      58
      69      56      57      70      69      56      57      71
      70      57      58      35      70      57      58      72
      70      57      58      73      71      57      58      35
      71      57      58      72      71      57      58      73
      74      59      60      61      74      59      60      76
      74      59      60      77      75      59      60      61
      75      59      60      76      75      59      60      77
      76      60      61      32      76      60      61      78
      76      60      61      79      77      60      61      32
      77      60      61      78      77      60      61      79

       0 !NIMPHI: impropers


       0 !NDON: donors


       0 !NACC: acceptors


       0 !NNB

       0       0       0       0       0       0       0       0
       0       0       0       0       0       0       0       0
       0       0       0       0       0       0       0       0
       0       0       0       0       0       0       0       0
       0       0       0       0       0       0       0       0
       0       0       0       0       0       0       0       0
       0       0       0       0       0       0       0       0
       0       0       0       0       0       0       0       0
       0       0       0       0       0       0       0       0
       0       0       0       0       0       0       0

       1       0 !NGRP
       0       0       0
