# Supplementary material for: A Systematic Approach: Molecular Dynamics Study and Parametrisation of Gemini Type Cationic Surfactants
Source: Int J Mol Sci. 2021 Oct 10;22(20):10939. doi: 10.3390/ijms222010939 (PMC8536075; doi:10.3390/ijms222010939)
Supplement: Supplementary file 1 [file ijms-22-10939-s001.zip › Force_fields/Alk_7_07/Alk_7_07.par]

!>>>>>> Combined CHARMM All-Hydrogen Parameter File for <<<<<<<<<
!>>>>>>>>> CHARMM22 Proteins and CHARMM27 Lipids <<<<<<<<<<
!from
!>>>> CHARMM22 All-Hydrogen Parameter File for Proteins <<<<<<<<<<
!>>>>>>>>>>>>>>>>>>>>>> August 1999 <<<<<<<<<<<<<<<<<<<<<<<<<<<<<
!>>>>>>> Direct comments to Alexander D. MacKerell Jr. <<<<<<<<<
!>>>>>> 410-706-7442 or email: alex,mmiris.ab.umd.edu  <<<<<<<<<
!and !  \\\ CHARMM27 All-Hydrogen Lipid Parameter File ///////
!  \\\\\\\\\ Developmental /////////////////////////
!              Alexander D. MacKerell Jr.
!                     August 1999
! All comments to ADM jr.  email:alex,mmiris.ab.umd.edu
!              telephone: 410-706-7442
!


! +++++++++++++++++++++++++++++++++++++++++++++++++++++++++++++++++++++++++++++
! + Residue topologies/parameters generated by PARATOOL.                      +
! +                                                                           +
! + PARATOOL is an interactive tool for generation of force field parameters. +
! + and can be obtained free of charge from                                   +
! + http://bioinf.charite.de/biophys/paratool                                 +
! +                                                                           +
! + Author:                                                                   +
! + Jan Saam                                                                  +
! + Institute of Biochemistry                                                 +
! + Charite Berlin                                                            +
! + Germany                                                                   +
! + saam@charite.de                                                           +
! +                                                                           +
! + CITATION:                                                                 +
! + If you use PARATOOL or topologies/parameters generated by this program,   +
! + please cite the following work:                                           +
! + Saam, et al. (2006), ...                                                  +
! +++++++++++++++++++++++++++++++++++++++++++++++++++++++++++++++++++++++++++++


! Parameters for components A7B
! To be used in combination with:
! [DEFAULTDIR]/par_all27_prot_lipid_na.inp


BONDS
!
!V(bond) = Kb(b - b0)**2
!
!Kb: kcal/mole/A**2
!b0: A
!
!atom type   Kb         b0
!

C1G  C2G     284.979    1.5321
C1G  N1G     300.568    1.4843
C1G  H11G    313.390    1.1030
C1G  H12G    313.978    1.1028
C2G  H13G    325.876    1.1022
C2G  H14G    326.108    1.1022
C2G  C31G    286.118    1.5350
C3G  N2G     301.367    1.4843
C3G  H15G    314.070    1.1028
C3G  H16G    313.560    1.1030
C3G  C28G    284.792    1.5321
N1G  C9G     411.499    1.3648
N1G  C10G    422.131    1.3596
N2G  C4G     421.980    1.3595
N2G  C5G     411.383    1.3647
C4G  C8G     462.809    1.3729
C4G  H1G     360.279    1.0894
C5G  C6G     473.544    1.3684
C5G  H2G     360.688    1.0892
C6G  C7G     362.975    1.4282
C6G  H3G     358.108    1.0899
C7G  C8G     365.414    1.4264
C7G  N4G     543.877    1.3387
C8G  H4G     365.004    1.0872
C9G  C13G    474.274    1.3682
C9G  H5G     360.654    1.0892
C10G C11G    462.324    1.3731
C10G H6G     360.292    1.0894
C11G C12G    366.037    1.4264
C11G H7G     365.007    1.0872
C12G C13G    363.827    1.4280
C12G N3G     544.621    1.3385
C13G H8G     358.155    1.0899
N3G  H9G     361.150    1.0349
N3G  C14G    326.319    1.4662
N4G  H10G    361.155    1.0349
N4G  C20G    325.665    1.4665
C14G C15G    293.607    1.5291
C14G H17G    304.494    1.1066
C14G H18G    304.586    1.1066
C15G C16G    287.637    1.5346
C15G H19G    325.132    1.1026
C15G H20G    325.084    1.1026
C16G C17G    286.344    1.5352
C16G H21G    334.058    1.1009
C16G H22G    334.058    1.1009
C17G C18G    285.902    1.5350
C17G H23G    333.315    1.1012
C17G H24G    333.296    1.1012
C18G C19G    285.878    1.5352
C18G H25G    332.543    1.1015
C18G H26G    332.511    1.1015
C19G H27G    334.472    1.1005
C19G H28G    334.467    1.1005
C19G C30G    290.341    1.5339
C20G C21G    292.686    1.5291
C20G H29G    304.551    1.1066
C20G H30G    304.568    1.1066
C21G C22G    287.770    1.5345
C21G H31G    325.107    1.1026
C21G H32G    325.107    1.1026
C22G C23G    286.430    1.5353
C22G H33G    334.046    1.1009
C22G H34G    334.067    1.1009
C23G C24G    285.979    1.5350
C23G H35G    333.283    1.1012
C23G H36G    333.323    1.1012
C24G C25G    285.900    1.5352
C24G H37G    332.476    1.1015
C24G H38G    332.518    1.1015
C25G H39G    334.483    1.1006
C25G H40G    334.455    1.1006
C25G C29G    290.408    1.5339
C26G C27G    286.714    1.5352
C26G C31G    286.801    1.5352
C26G H51G    334.530    1.1007
C26G H52G    334.620    1.1007
C27G C28G    286.279    1.5350
C27G H41G    334.421    1.1008
C27G H42G    334.376    1.1008
C28G H43G    325.898    1.1022
C28G H44G    326.015    1.1022
C29G H45G    343.502    1.0983
C29G H46G    343.480    1.0983
C29G H47G    345.444    1.0975
C30G H48G    343.511    1.0983
C30G H49G    343.477    1.0983
C30G H50G    345.443    1.0975
C31G H53G    334.318    1.1008
C31G H54G    334.419    1.1008


ANGLES
!
!V(angle) = Ktheta(Theta - Theta0)**2
!
!V(Urey-Bradley) = Kub(S - S0)**2
!
!Ktheta: kcal/mole/rad**2
!Theta0: degrees
!Kub: kcal/mole/A**2 (Urey-Bradley)
!S0: A
!
!atom types        Ktheta    Theta0    Kub      S0
!

C2G  C1G  N1G      43.812    112.09
C2G  C1G  H11G     15.594    111.11
C2G  C1G  H12G     15.528    111.15
N1G  C1G  H11G     17.462    107.00
N1G  C1G  H12G     17.515    106.94
H11G C1G  H12G      6.161    108.34
C1G  C2G  H13G     13.854    109.19
C1G  C2G  H14G     13.944    109.18
C1G  C2G  C31G     37.490    111.54
H13G C2G  H14G      5.314    107.20
H13G C2G  C31G     13.453    109.75
H14G C2G  C31G     13.406    109.87
N2G  C3G  H15G     17.555    106.96
N2G  C3G  H16G     17.515    106.98
N2G  C3G  C28G     43.879    112.07
H15G C3G  H16G      6.161    108.35
H15G C3G  C28G     15.552    111.15
H16G C3G  C28G     15.454    111.11
C1G  N1G  C9G      38.736    120.13
C1G  N1G  C10G     38.924    120.59
C9G  N1G  C10G     26.678    119.22
C3G  N2G  C4G      38.819    120.52
C3G  N2G  C5G      38.617    120.21
C4G  N2G  C5G      26.715    119.20
N2G  C4G  C8G      25.846    122.21
N2G  C4G  H1G      27.406    115.85
C8G  C4G  H1G      24.700    121.93
N2G  C5G  C6G      25.683    121.84
N2G  C5G  H2G      27.249    115.89
C6G  C5G  H2G      24.510    122.26
C5G  C6G  C7G      24.592    120.31
C5G  C6G  H3G      23.654    119.45
C7G  C6G  H3G      23.569    120.24
C6G  C7G  C8G      24.885    116.52
C6G  C7G  N4G      42.432    120.79
C8G  C7G  N4G      44.101    122.69
C4G  C8G  C7G      24.240    119.91
C4G  C8G  H4G      24.185    118.77
C7G  C8G  H4G      23.757    121.32
N1G  C9G  C13G     25.677    121.84
N1G  C9G  H5G      27.252    115.89
C13G C9G  H5G      24.530    122.27
N1G  C10G C11G     25.849    122.19
N1G  C10G H6G      27.435    115.87
C11G C10G H6G      24.680    121.94
C10G C11G C12G     24.263    119.89
C10G C11G H7G      24.133    118.79
C12G C11G H7G      23.766    121.32
C11G C12G C13G     24.936    116.55
C11G C12G N3G      44.124    122.75
C13G C12G N3G      42.657    120.70
C9G  C13G C12G     24.662    120.31
C9G  C13G H8G      23.659    119.46
C12G C13G H8G      23.592    120.23
C12G N3G  H9G      30.962    117.35
C12G N3G  C14G     39.017    125.20
H9G  N3G  C14G     29.041    117.45
C7G  N4G  H10G     30.619    117.38
C7G  N4G  C20G     38.747    125.13
H10G N4G  C20G     29.364    117.49
N3G  C14G C15G     46.129    110.40
N3G  C14G H17G     16.601    109.12
N3G  C14G H18G     16.613    109.15
C15G C14G H17G     16.051    110.23
C15G C14G H18G     15.991    110.26
H17G C14G H18G      6.357    107.61
C14G C15G C16G     37.558    112.18
C14G C15G H19G     13.903    109.19
C14G C15G H20G     13.886    109.17
C16G C15G H19G     13.641    109.57
C16G C15G H20G     13.595    109.56
H19G C15G H20G      5.293    107.03
C15G C16G C17G     37.799    113.09
C15G C16G H21G     14.061    109.34
C15G C16G H22G     14.068    109.33
C17G C16G H21G     14.007    109.23
C17G C16G H22G     14.028    109.23
H21G C16G H22G      5.284    106.39
C16G C17G C18G     37.569    113.45
C16G C17G H23G     14.079    109.20
C16G C17G H24G     14.066    109.20
C18G C17G H23G     14.031    109.22
C18G C17G H24G     14.018    109.22
H23G C17G H24G      5.252    106.30
C17G C18G C19G     37.339    113.57
C17G C18G H25G     14.027    109.25
C17G C18G H26G     14.023    109.25
C19G C18G H25G     14.054    109.13
C19G C18G H26G     14.044    109.13
H25G C18G H26G      5.238    106.24
C18G C19G H27G     14.043    109.18
C18G C19G H28G     14.042    109.18
C18G C19G C30G     37.724    113.23
H27G C19G H28G      5.274    106.25
H27G C19G C30G     14.009    109.38
H28G C19G C30G     14.008    109.38
N4G  C20G C21G     45.890    110.48
N4G  C20G H29G     16.589    109.10
N4G  C20G H30G     16.640    109.13
C21G C20G H29G     16.023    110.22
C21G C20G H30G     16.052    110.24
H29G C20G H30G      6.349    107.61
C20G C21G C22G     37.236    112.17
C20G C21G H31G     13.858    109.18
C20G C21G H32G     13.877    109.19
C22G C21G H31G     13.590    109.57
C22G C21G H32G     13.585    109.57
H31G C21G H32G      5.287    107.02
C21G C22G C23G     37.670    113.09
C21G C22G H33G     14.057    109.35
C21G C22G H34G     14.063    109.34
C23G C22G H33G     14.004    109.23
C23G C22G H34G     14.010    109.23
H33G C22G H34G      5.281    106.39
C22G C23G C24G     37.548    113.45
C22G C23G H35G     14.070    109.20
C22G C23G H36G     14.076    109.20
C24G C23G H35G     14.017    109.22
C24G C23G H36G     14.030    109.23
H35G C23G H36G      5.252    106.30
C23G C24G C25G     37.404    113.57
C23G C24G H37G     14.027    109.25
C23G C24G H38G     14.039    109.25
C25G C24G H37G     14.047    109.13
C25G C24G H38G     14.058    109.13
H37G C24G H38G      5.239    106.24
C24G C25G H39G     14.047    109.18
C24G C25G H40G     14.041    109.18
C24G C25G C29G     37.703    113.23
H39G C25G H40G      5.274    106.25
H39G C25G C29G     14.006    109.38
H40G C25G C29G     14.005    109.38
C27G C26G C31G     38.635    113.13
C27G C26G H51G     14.138    109.24
C27G C26G H52G     14.143    109.29
C31G C26G H51G     14.133    109.23
C31G C26G H52G     14.228    109.31
H51G C26G H52G      5.301    106.42
C26G C27G C28G     38.251    112.91
C26G C27G H41G     14.092    109.31
C26G C27G H42G     14.045    109.26
C28G C27G H41G     14.150    109.39
C28G C27G H42G     14.199    109.32
H41G C27G H42G      5.307    106.45
C3G  C28G C27G     37.511    111.55
C3G  C28G H43G     13.903    109.19
C3G  C28G H44G     13.858    109.18
C27G C28G H43G     13.432    109.76
C27G C28G H44G     13.497    109.86
H43G C28G H44G      5.312    107.19
C25G C29G H45G     29.773    111.11
C25G C29G H46G     29.783    111.12
C25G C29G H47G     29.221    111.42
H45G C29G H46G     15.040    107.59
H45G C29G H47G     15.043    107.71
H46G C29G H47G     15.046    107.71
C19G C30G H48G     29.775    111.11
C19G C30G H49G     29.767    111.12
C19G C30G H50G     29.218    111.42
H48G C30G H49G     15.039    107.59
H48G C30G H50G     15.043    107.71
H49G C30G H50G     15.043    107.71
C2G  C31G C26G     38.162    112.92
C2G  C31G H53G     14.093    109.32
C2G  C31G H54G     14.152    109.38
C26G C31G H53G     14.138    109.25
C26G C31G H54G     14.088    109.32
H53G C31G H54G      5.304    106.45


DIHEDRALS
!
!V(dihedral) = Kchi(1 + cos(n(chi) - delta))
!
!Kchi: kcal/mole
!n: multiplicity
!delta: degrees
!
!atom types             Kchi     n    delta
!

N1G  C1G  C2G  H13G     0.5251   3      0.00
N1G  C1G  C2G  H14G     0.5243   3      0.00
N1G  C1G  C2G  C31G     0.5365   3      0.00
H11G C1G  C2G  H13G     0.5367   3      0.00
H11G C1G  C2G  H14G     0.5015   3      0.00
H11G C1G  C2G  C31G     0.5001   3      0.00
H12G C1G  C2G  H13G     0.5059   3      0.00
H12G C1G  C2G  H14G     0.5381   3      0.00
H12G C1G  C2G  C31G     0.5004   3      0.00
C2G  C1G  N1G  C9G      0.0905   6      0.00
C2G  C1G  N1G  C10G     0.0906   6      0.00
H11G C1G  N1G  C9G      0.0980   6    143.75
H11G C1G  N1G  C10G     0.1004   6      0.00
H12G C1G  N1G  C9G      0.0999   6      0.00
H12G C1G  N1G  C10G     0.0968   6      0.00
C1G  C2G  C31G C26G     0.4962   3      0.00
C1G  C2G  C31G H53G     0.4783   3      0.00
C1G  C2G  C31G H54G     0.4750   3      0.00
H13G C2G  C31G C26G     0.4683   3      0.00
H13G C2G  C31G H53G     0.5028   3      0.00
H13G C2G  C31G H54G     0.4761   3      0.00
H14G C2G  C31G C26G     0.4673   3      0.00
H14G C2G  C31G H53G     0.4761   3      0.00
H14G C2G  C31G H54G     0.5006   3      0.00
H15G C3G  N2G  C4G      0.0967   6      0.00
H15G C3G  N2G  C5G      0.1004   6      0.00
H16G C3G  N2G  C4G      0.0997   6      0.00
H16G C3G  N2G  C5G      0.0973   6    215.39
C28G C3G  N2G  C4G      0.0863   6      0.00
C28G C3G  N2G  C5G      0.0871   6      0.00
N2G  C3G  C28G C27G     0.5494   3      0.00
N2G  C3G  C28G H43G     0.5302   3      0.00
N2G  C3G  C28G H44G     0.5301   3      0.00
H15G C3G  C28G C27G     0.5012   3      0.00
H15G C3G  C28G H43G     0.5019   3      0.00
H15G C3G  C28G H44G     0.5364   3      0.00
H16G C3G  C28G C27G     0.5022   3      0.00
H16G C3G  C28G H43G     0.5364   3      0.00
H16G C3G  C28G H44G     0.5025   3      0.00
C1G  N1G  C9G  C13G     0.4510   2    180.00
C1G  N1G  C9G  H5G      0.4310   2    180.00
C10G N1G  C9G  C13G     0.5050   2    180.00
C10G N1G  C9G  H5G      0.4582   2    180.00
C1G  N1G  C10G C11G     0.4701   2    180.00
C1G  N1G  C10G H6G      0.4405   2    180.00
C9G  N1G  C10G C11G     0.5138   2    180.00
C9G  N1G  C10G H6G      0.4678   2    180.00
C3G  N2G  C4G  C8G      0.4730   2    180.00
C3G  N2G  C4G  H1G      0.4433   2    180.00
C5G  N2G  C4G  C8G      0.5104   2    180.00
C5G  N2G  C4G  H1G      0.4678   2    180.00
C3G  N2G  C5G  C6G      0.4642   2    180.00
C3G  N2G  C5G  H2G      0.4339   2    180.00
C4G  N2G  C5G  C6G      0.5064   2    180.00
C4G  N2G  C5G  H2G      0.4582   2    180.00
N2G  C4G  C8G  C7G      0.6071   2    180.00
N2G  C4G  C8G  H4G      0.6246   2    180.00
H1G  C4G  C8G  C7G      0.5989   2    180.00
H1G  C4G  C8G  H4G      0.6460   2    180.00
N2G  C5G  C6G  C7G      0.5995   2    180.00
N2G  C5G  C6G  H3G      0.6329   2    180.00
H2G  C5G  C6G  C7G      0.6047   2    180.00
H2G  C5G  C6G  H3G      0.6514   2    180.00
C5G  C6G  C7G  C8G      0.4350   2    180.00
C5G  C6G  C7G  N4G      0.5196   2    180.00
H3G  C6G  C7G  C8G      0.4640   2    180.00
H3G  C6G  C7G  N4G      0.5785   2    180.00
C6G  C7G  C8G  C4G      0.4374   2    180.00
C6G  C7G  C8G  H4G      0.4693   2    180.00
N4G  C7G  C8G  C4G      0.5337   2    180.00
N4G  C7G  C8G  H4G      0.5646   2    180.00
C6G  C7G  N4G  H10G     0.5048   2    180.00
C6G  C7G  N4G  C20G     0.5650   2    180.00
C8G  C7G  N4G  H10G     0.5789   2    180.00
C8G  C7G  N4G  C20G     0.5069   2    180.00
N1G  C9G  C13G C12G     0.6040   2    180.00
N1G  C9G  C13G H8G      0.6299   2    180.00
H5G  C9G  C13G C12G     0.6050   2    180.00
H5G  C9G  C13G H8G      0.6515   2    180.00
N1G  C10G C11G C12G     0.6104   2    180.00
N1G  C10G C11G H7G      0.6247   2    180.00
H6G  C10G C11G C12G     0.5968   2    180.00
H6G  C10G C11G H7G      0.6460   2    180.00
C10G C11G C12G C13G     0.4375   2    180.00
C10G C11G C12G N3G      0.5137   2    180.00
H7G  C11G C12G C13G     0.4701   2    180.00
H7G  C11G C12G N3G      0.5566   2    180.00
C11G C12G C13G C9G      0.4406   2    180.00
C11G C12G C13G H8G      0.4640   2    180.00
N3G  C12G C13G C9G      0.5008   2    180.00
N3G  C12G C13G H8G      0.5718   2    180.00
C11G C12G N3G  H9G      0.5742   2    180.00
C11G C12G N3G  C14G     0.5021   2    180.00
C13G C12G N3G  H9G      0.5016   2    180.00
C13G C12G N3G  C14G     0.5364   2    180.00
C12G N3G  C14G C15G     0.0850   6    180.00
C12G N3G  C14G H17G     0.1057   6    180.00
C12G N3G  C14G H18G     0.1047   6    180.00
H9G  N3G  C14G C15G     0.0778   6    180.00
H9G  N3G  C14G H17G     0.1021   6    180.00
H9G  N3G  C14G H18G     0.1020   6    180.00
C7G  N4G  C20G C21G     0.0889   6    180.00
C7G  N4G  C20G H29G     0.1062   6    180.00
C7G  N4G  C20G H30G     0.1070   6    180.00
H10G N4G  C20G C21G     0.0782   6    180.00
H10G N4G  C20G H29G     0.1025   6    180.00
H10G N4G  C20G H30G     0.1017   6    180.00
N3G  C14G C15G C16G     0.5092   3      0.00
N3G  C14G C15G H19G     0.5182   3      0.00
N3G  C14G C15G H20G     0.5176   3      0.00
H17G C14G C15G C16G     0.4857   3      0.00
H17G C14G C15G H19G     0.4979   3      0.00
H17G C14G C15G H20G     0.5303   3      0.00
H18G C14G C15G C16G     0.4845   3      0.00
H18G C14G C15G H19G     0.5305   3      0.00
H18G C14G C15G H20G     0.4981   3      0.00
C14G C15G C16G C17G     0.4445   3      0.00
C14G C15G C16G H21G     0.4595   3      0.00
C14G C15G C16G H22G     0.4604   3      0.00
H19G C15G C16G C17G     0.4565   3      0.00
H19G C15G C16G H21G     0.4992   3      0.00
H19G C15G C16G H22G     0.4716   3      0.00
H20G C15G C16G C17G     0.4557   3      0.00
H20G C15G C16G H21G     0.4720   3      0.00
H20G C15G C16G H22G     0.4994   3      0.00
C15G C16G C17G C18G     0.4428   3      0.00
C15G C16G C17G H23G     0.4562   3      0.00
C15G C16G C17G H24G     0.4555   3      0.00
H21G C16G C17G C18G     0.4527   3      0.00
H21G C16G C17G H23G     0.4963   3      0.00
H21G C16G C17G H24G     0.4677   3      0.00
H22G C16G C17G C18G     0.4534   3      0.00
H22G C16G C17G H23G     0.4679   3      0.00
H22G C16G C17G H24G     0.4964   3      0.00
C16G C17G C18G C19G     0.4348   3      0.00
C16G C17G C18G H25G     0.4512   3      0.00
C16G C17G C18G H26G     0.4509   3      0.00
H23G C17G C18G C19G     0.4500   3      0.00
H23G C17G C18G H25G     0.4650   3      0.00
H23G C17G C18G H26G     0.4947   3      0.00
H24G C17G C18G C19G     0.4497   3      0.00
H24G C17G C18G H25G     0.4947   3      0.00
H24G C17G C18G H26G     0.4652   3      0.00
C17G C18G C19G H27G     0.4512   3      0.00
C17G C18G C19G H28G     0.4510   3      0.00
C17G C18G C19G C30G     0.4373   3      0.00
H25G C18G C19G H27G     0.4646   3      0.00
H25G C18G C19G H28G     0.4949   3      0.00
H25G C18G C19G C30G     0.4520   3      0.00
H26G C18G C19G H27G     0.4949   3      0.00
H26G C18G C19G H28G     0.4643   3      0.00
H26G C18G C19G C30G     0.4519   3      0.00
C18G C19G C30G H48G     0.4466   3      0.00
C18G C19G C30G H49G     0.4466   3      0.00
C18G C19G C30G H50G     0.4546   3      0.00
H27G C19G C30G H48G     0.4633   3      0.00
H27G C19G C30G H49G     0.4894   3      0.00
H27G C19G C30G H50G     0.4682   3      0.00
H28G C19G C30G H48G     0.4894   3      0.00
H28G C19G C30G H49G     0.4633   3      0.00
H28G C19G C30G H50G     0.4681   3      0.00
N4G  C20G C21G C22G     0.5106   3      0.00
N4G  C20G C21G H31G     0.5183   3      0.00
N4G  C20G C21G H32G     0.5179   3      0.00
H29G C20G C21G C22G     0.4853   3      0.00
H29G C20G C21G H31G     0.5313   3      0.00
H29G C20G C21G H32G     0.4973   3      0.00
H30G C20G C21G C22G     0.4847   3      0.00
H30G C20G C21G H31G     0.4963   3      0.00
H30G C20G C21G H32G     0.5301   3      0.00
C20G C21G C22G C23G     0.4459   3      0.00
C20G C21G C22G H33G     0.4601   3      0.00
C20G C21G C22G H34G     0.4608   3      0.00
H31G C21G C22G C23G     0.4559   3      0.00
H31G C21G C22G H33G     0.4714   3      0.00
H31G C21G C22G H34G     0.4991   3      0.00
H32G C21G C22G C23G     0.4562   3      0.00
H32G C21G C22G H33G     0.4993   3      0.00
H32G C21G C22G H34G     0.4713   3      0.00
C21G C22G C23G C24G     0.4430   3      0.00
C21G C22G C23G H35G     0.4560   3      0.00
C21G C22G C23G H36G     0.4561   3      0.00
H33G C22G C23G C24G     0.4529   3      0.00
H33G C22G C23G H35G     0.4676   3      0.00
H33G C22G C23G H36G     0.4965   3      0.00
H34G C22G C23G C24G     0.4533   3      0.00
H34G C22G C23G H35G     0.4965   3      0.00
H34G C22G C23G H36G     0.4678   3      0.00
C22G C23G C24G C25G     0.4350   3      0.00
C22G C23G C24G H37G     0.4510   3      0.00
C22G C23G C24G H38G     0.4514   3      0.00
H35G C23G C24G C25G     0.4497   3      0.00
H35G C23G C24G H37G     0.4651   3      0.00
H35G C23G C24G H38G     0.4947   3      0.00
H36G C23G C24G C25G     0.4500   3      0.00
H36G C23G C24G H37G     0.4947   3      0.00
H36G C23G C24G H38G     0.4652   3      0.00
C23G C24G C25G H39G     0.4513   3      0.00
C23G C24G C25G H40G     0.4507   3      0.00
C23G C24G C25G C29G     0.4365   3      0.00
H37G C24G C25G H39G     0.4949   3      0.00
H37G C24G C25G H40G     0.4643   3      0.00
H37G C24G C25G C29G     0.4516   3      0.00
H38G C24G C25G H39G     0.4646   3      0.00
H38G C24G C25G H40G     0.4950   3      0.00
H38G C24G C25G C29G     0.4519   3      0.00
C24G C25G C29G H45G     0.4466   3      0.00
C24G C25G C29G H46G     0.4466   3      0.00
C24G C25G C29G H47G     0.4547   3      0.00
H39G C25G C29G H45G     0.4633   3      0.00
H39G C25G C29G H46G     0.4894   3      0.00
H39G C25G C29G H47G     0.4681   3      0.00
H40G C25G C29G H45G     0.4894   3      0.00
H40G C25G C29G H46G     0.4633   3      0.00
H40G C25G C29G H47G     0.4682   3      0.00
C31G C26G C27G C28G     0.4888   3      0.00
C31G C26G C27G H41G     0.4669   3      0.00
C31G C26G C27G H42G     0.4701   3      0.00
H51G C26G C27G C28G     0.4662   3      0.00
H51G C26G C27G H41G     0.4726   3      0.00
H51G C26G C27G H42G     0.4997   3      0.00
H52G C26G C27G C28G     0.4674   3      0.00
H52G C26G C27G H41G     0.4984   3      0.00
H52G C26G C27G H42G     0.4733   3      0.00
C27G C26G C31G C2G      0.4694   3      0.00
C27G C26G C31G H53G     0.4633   3      0.00
C27G C26G C31G H54G     0.4625   3      0.00
H51G C26G C31G C2G      0.4623   3      0.00
H51G C26G C31G H53G     0.5004   3      0.00
H51G C26G C31G H54G     0.4746   3      0.00
H52G C26G C31G C2G      0.4609   3      0.00
H52G C26G C31G H53G     0.4732   3      0.00
H52G C26G C31G H54G     0.4992   3      0.00
C26G C27G C28G C3G      0.4677   3      0.00
C26G C27G C28G H43G     0.4615   3      0.00
C26G C27G C28G H44G     0.4615   3      0.00
H41G C27G C28G C3G      0.4692   3      0.00
H41G C27G C28G H43G     0.4777   3      0.00
H41G C27G C28G H44G     0.5020   3      0.00
H42G C27G C28G C3G      0.4698   3      0.00
H42G C27G C28G H43G     0.5033   3      0.00
H42G C27G C28G H44G     0.4765   3      0.00

IMPROPER
!
!V(improper) = Kpsi(psi - psi0)**2
!
!Kpsi: kcal/mole/rad**2
!psi0: degrees
!note that the second column of numbers (0) is ignored
!
!atom types             Kpsi        0  psi0
!


NONBONDED nbxmod  5 atom cdiel shift vatom vdistance vswitch -
cutnb 14.0 ctofnb 12.0 ctonnb 10.0 eps 1.0 e14fac 1.0 wmin 1.5
                !adm jr., 5/08/91, suggested cutoff scheme
!
!V(Lennard-Jones) = Eps(i,j)*[(Rmin(i,j)/r(i,j))**12 - 2(Rmin(i,j)/r(i,j))**6]
!
!epsilon [kcal/mole]: Eps(i,j) = sqrt(eps(i) * eps(j))
!Rmin/2  [A]:         Rmin(i,j) = Rmin/2(i) + Rmin/2(j)
!
!atom  ignored   epsilon     Rmin/2  ignored   eps,1-4     Rmin/2,1-4
!

C1G      0.0     -0.1050     1.9255    ! 
C2G      0.0     -0.1050     1.9255    ! 
C3G      0.0     -0.1050     1.9255    ! 
N1G      0.0     -0.0690     1.8300    ! 
N2G      0.0     -0.0690     1.8300    ! 
C4G      0.0     -0.1050     1.9255    ! 
C5G      0.0     -0.1050     1.9255    ! 
C6G      0.0     -0.1050     1.9255    ! 
C7G      0.0     -0.1050     1.9255    ! 
C8G      0.0     -0.1050     1.9255    ! 
H1G      0.0     -0.0440     1.4430    ! 
H2G      0.0     -0.0440     1.4430    ! 
H3G      0.0     -0.0440     1.4430    ! 
H4G      0.0     -0.0440     1.4430    ! 
C9G      0.0     -0.1050     1.9255    ! 
C10G     0.0     -0.1050     1.9255    ! 
C11G     0.0     -0.1050     1.9255    ! 
C12G     0.0     -0.1050     1.9255    ! 
C13G     0.0     -0.1050     1.9255    ! 
H5G      0.0     -0.0440     1.4430    ! 
H6G      0.0     -0.0440     1.4430    ! 
H7G      0.0     -0.0440     1.4430    ! 
H8G      0.0     -0.0440     1.4430    ! 
N3G      0.0     -0.0690     1.8300    ! 
N4G      0.0     -0.0690     1.8300    ! 
H9G      0.0     -0.0440     1.4430    ! 
H10G     0.0     -0.0440     1.4430    ! 
C14G     0.0     -0.1050     1.9255    ! 
C15G     0.0     -0.1050     1.9255    ! 
C16G     0.0     -0.1050     1.9255    ! 
C17G     0.0     -0.1050     1.9255    ! 
C18G     0.0     -0.1050     1.9255    ! 
C19G     0.0     -0.1050     1.9255    ! 
C20G     0.0     -0.1050     1.9255    ! 
C21G     0.0     -0.1050     1.9255    ! 
C22G     0.0     -0.1050     1.9255    ! 
C23G     0.0     -0.1050     1.9255    ! 
C24G     0.0     -0.1050     1.9255    ! 
C25G     0.0     -0.1050     1.9255    ! 
H11G     0.0     -0.0440     1.4430    ! 
H12G     0.0     -0.0440     1.4430    ! 
H13G     0.0     -0.0440     1.4430    ! 
H14G     0.0     -0.0440     1.4430    ! 
H15G     0.0     -0.0440     1.4430    ! 
H16G     0.0     -0.0440     1.4430    ! 
H17G     0.0     -0.0440     1.4430    ! 
H18G     0.0     -0.0440     1.4430    ! 
H19G     0.0     -0.0440     1.4430    ! 
H20G     0.0     -0.0440     1.4430    ! 
H21G     0.0     -0.0440     1.4430    ! 
H22G     0.0     -0.0440     1.4430    ! 
H23G     0.0     -0.0440     1.4430    ! 
H24G     0.0     -0.0440     1.4430    ! 
H25G     0.0     -0.0440     1.4430    ! 
H26G     0.0     -0.0440     1.4430    ! 
H27G     0.0     -0.0440     1.4430    ! 
H28G     0.0     -0.0440     1.4430    ! 
H29G     0.0     -0.0440     1.4430    ! 
H30G     0.0     -0.0440     1.4430    ! 
H31G     0.0     -0.0440     1.4430    ! 
H32G     0.0     -0.0440     1.4430    ! 
H33G     0.0     -0.0440     1.4430    ! 
H34G     0.0     -0.0440     1.4430    ! 
H35G     0.0     -0.0440     1.4430    ! 
H36G     0.0     -0.0440     1.4430    ! 
H37G     0.0     -0.0440     1.4430    ! 
H38G     0.0     -0.0440     1.4430    ! 
H39G     0.0     -0.0440     1.4430    ! 
H40G     0.0     -0.0440     1.4430    ! 
C26G     0.0     -0.1050     1.9255    ! 
C27G     0.0     -0.1050     1.9255    ! 
C28G     0.0     -0.1050     1.9255    ! 
H41G     0.0     -0.0440     1.4430    ! 
H42G     0.0     -0.0440     1.4430    ! 
H43G     0.0     -0.0440     1.4430    ! 
H44G     0.0     -0.0440     1.4430    ! 
C29G     0.0     -0.1050     1.9255    ! 
C30G     0.0     -0.1050     1.9255    ! 
H45G     0.0     -0.0440     1.4430    ! 
H46G     0.0     -0.0440     1.4430    ! 
H47G     0.0     -0.0440     1.4430    ! 
H48G     0.0     -0.0440     1.4430    ! 
H49G     0.0     -0.0440     1.4430    ! 
H50G     0.0     -0.0440     1.4430    ! 
C31G     0.0     -0.1050     1.9255    ! 
H51G     0.0     -0.0440     1.4430    ! 
H52G     0.0     -0.0440     1.4430    ! 
H53G     0.0     -0.0440     1.4430    ! 
H54G     0.0     -0.0440     1.4430    ! 
END
