# Supplementary material for: A Systematic Approach: Molecular Dynamics Study and Parametrisation of Gemini Type Cationic Surfactants
Source: Int J Mol Sci. 2021 Oct 10;22(20):10939. doi: 10.3390/ijms222010939 (PMC8536075; doi:10.3390/ijms222010939)
Supplement: Supplementary file 1 [file ijms-22-10939-s001.zip › Force_fields/Alk_7_07/Alk_7_07.pdb]

REMARK original generated coordinate pdb file
ATOM      1  C1G A7B X   1       4.749  -3.566   2.759  1.00  0.00      GEM  C
ATOM      2  C2G A7B X   1       3.377  -3.457   2.085  1.00  0.00      GEM  C
ATOM      3  C3G A7B X   1       0.992  -3.812  -3.882  1.00  0.00      GEM  C
ATOM      4  N1G A7B X   1       4.660  -3.411   4.233  1.00  0.00      GEM  N
ATOM      5  N2G A7B X   1      -0.322  -3.750  -4.569  1.00  0.00      GEM  N
ATOM      6  C4G A7B X   1      -0.808  -2.564  -5.024  1.00  0.00      GEM  C
ATOM      7  C5G A7B X   1      -1.084  -4.875  -4.698  1.00  0.00      GEM  C
ATOM      8  C6G A7B X   1      -2.321  -4.846  -5.281  1.00  0.00      GEM  C
ATOM      9  C7G A7B X   1      -2.858  -3.617  -5.773  1.00  0.00      GEM  C
ATOM     10  C8G A7B X   1      -2.040  -2.459  -5.620  1.00  0.00      GEM  C
ATOM     11  H1G A7B X   1      -0.156  -1.702  -4.892  1.00  0.00      GEM  H
ATOM     12  H2G A7B X   1      -0.643  -5.794  -4.315  1.00  0.00      GEM  H
ATOM     13  H3G A7B X   1      -2.893  -5.770  -5.372  1.00  0.00      GEM  H
ATOM     14  H4G A7B X   1      -2.370  -1.484  -5.971  1.00  0.00      GEM  H
ATOM     15  C9G A7B X   1       4.386  -4.491   5.020  1.00  0.00      GEM  C
ATOM     16 C10G A7B X   1       4.792  -2.186   4.809  1.00  0.00      GEM  C
ATOM     17 C11G A7B X   1       4.666  -1.997   6.163  1.00  0.00      GEM  C
ATOM     18 C12G A7B X   1       4.382  -3.108   7.012  1.00  0.00      GEM  C
ATOM     19 C13G A7B X   1       4.247  -4.379   6.377  1.00  0.00      GEM  C
ATOM     20  H5G A7B X   1       4.291  -5.445   4.503  1.00  0.00      GEM  H
ATOM     21  H6G A7B X   1       5.010  -1.363   4.130  1.00  0.00      GEM  H
ATOM     22  H7G A7B X   1       4.790  -0.995   6.566  1.00  0.00      GEM  H
ATOM     23  H8G A7B X   1       4.036  -5.269   6.969  1.00  0.00      GEM  H
ATOM     24  N3G A7B X   1       4.250  -2.989   8.339  1.00  0.00      GEM  N
ATOM     25  N4G A7B X   1      -4.066  -3.579  -6.349  1.00  0.00      GEM  N
ATOM     26  H9G A7B X   1       4.047  -3.851   8.875  1.00  0.00      GEM  H
ATOM     27 H10G A7B X   1      -4.588  -4.470  -6.420  1.00  0.00      GEM  H
ATOM     28 C14G A7B X   1       4.378  -1.738   9.093  1.00  0.00      GEM  C
ATOM     29 C15G A7B X   1       4.173  -1.993  10.587  1.00  0.00      GEM  C
ATOM     30 C16G A7B X   1       4.301  -0.708  11.416  1.00  0.00      GEM  C
ATOM     31 C17G A7B X   1       4.100  -0.940  12.920  1.00  0.00      GEM  C
ATOM     32 C18G A7B X   1       4.228   0.340  13.758  1.00  0.00      GEM  C
ATOM     33 C19G A7B X   1       4.028   0.112  15.263  1.00  0.00      GEM  C
ATOM     34 C20G A7B X   1      -4.704  -2.375  -6.891  1.00  0.00      GEM  C
ATOM     35 C21G A7B X   1      -6.075  -2.714  -7.478  1.00  0.00      GEM  C
ATOM     36 C22G A7B X   1      -6.778  -1.480  -8.058  1.00  0.00      GEM  C
ATOM     37 C23G A7B X   1      -8.158  -1.797  -8.652  1.00  0.00      GEM  C
ATOM     38 C24G A7B X   1      -8.868  -0.568  -9.236  1.00  0.00      GEM  C
ATOM     39 C25G A7B X   1     -10.248  -0.881  -9.831  1.00  0.00      GEM  C
ATOM     40 H11G A7B X   1       5.210  -4.549   2.565  1.00  0.00      GEM  H
ATOM     41 H12G A7B X   1       5.434  -2.783   2.394  1.00  0.00      GEM  H
ATOM     42 H13G A7B X   1       2.708  -4.229   2.500  1.00  0.00      GEM  H
ATOM     43 H14G A7B X   1       2.933  -2.477   2.325  1.00  0.00      GEM  H
ATOM     44 H15G A7B X   1       1.623  -3.022  -4.322  1.00  0.00      GEM  H
ATOM     45 H16G A7B X   1       1.438  -4.791  -4.127  1.00  0.00      GEM  H
ATOM     46 H17G A7B X   1       5.381  -1.308   8.912  1.00  0.00      GEM  H
ATOM     47 H18G A7B X   1       3.630  -1.012   8.722  1.00  0.00      GEM  H
ATOM     48 H19G A7B X   1       3.177  -2.437  10.745  1.00  0.00      GEM  H
ATOM     49 H20G A7B X   1       4.915  -2.731  10.933  1.00  0.00      GEM  H
ATOM     50 H21G A7B X   1       3.565   0.030  11.061  1.00  0.00      GEM  H
ATOM     51 H22G A7B X   1       5.294  -0.263  11.247  1.00  0.00      GEM  H
ATOM     52 H23G A7B X   1       3.108  -1.386  13.089  1.00  0.00      GEM  H
ATOM     53 H24G A7B X   1       4.835  -1.679  13.274  1.00  0.00      GEM  H
ATOM     54 H25G A7B X   1       5.221   0.787  13.590  1.00  0.00      GEM  H
ATOM     55 H26G A7B X   1       3.493   1.080  13.404  1.00  0.00      GEM  H
ATOM     56 H27G A7B X   1       3.036  -0.334  15.432  1.00  0.00      GEM  H
ATOM     57 H28G A7B X   1       4.762  -0.628  15.617  1.00  0.00      GEM  H
ATOM     58 H29G A7B X   1      -4.051  -1.938  -7.671  1.00  0.00      GEM  H
ATOM     59 H30G A7B X   1      -4.809  -1.625  -6.084  1.00  0.00      GEM  H
ATOM     60 H31G A7B X   1      -5.953  -3.474  -8.267  1.00  0.00      GEM  H
ATOM     61 H32G A7B X   1      -6.705  -3.163  -6.692  1.00  0.00      GEM  H
ATOM     62 H33G A7B X   1      -6.889  -0.719  -7.269  1.00  0.00      GEM  H
ATOM     63 H34G A7B X   1      -6.143  -1.030  -8.836  1.00  0.00      GEM  H
ATOM     64 H35G A7B X   1      -8.047  -2.559  -9.439  1.00  0.00      GEM  H
ATOM     65 H36G A7B X   1      -8.793  -2.246  -7.873  1.00  0.00      GEM  H
ATOM     66 H37G A7B X   1      -8.978   0.196  -8.450  1.00  0.00      GEM  H
ATOM     67 H38G A7B X   1      -8.233  -0.118 -10.016  1.00  0.00      GEM  H
ATOM     68 H39G A7B X   1     -10.884  -1.330  -9.052  1.00  0.00      GEM  H
ATOM     69 H40G A7B X   1     -10.139  -1.644 -10.616  1.00  0.00      GEM  H
ATOM     70 C26G A7B X   1       2.122  -3.535  -0.144  1.00  0.00      GEM  C
ATOM     71 C27G A7B X   1       2.221  -3.709  -1.666  1.00  0.00      GEM  C
ATOM     72 C28G A7B X   1       0.858  -3.631  -2.366  1.00  0.00      GEM  C
ATOM     73 H41G A7B X   1       2.888  -2.935  -2.078  1.00  0.00      GEM  H
ATOM     74 H42G A7B X   1       2.692  -4.678  -1.891  1.00  0.00      GEM  H
ATOM     75 H43G A7B X   1       0.189  -4.411  -1.966  1.00  0.00      GEM  H
ATOM     76 H44G A7B X   1       0.384  -2.658  -2.158  1.00  0.00      GEM  H
ATOM     77 C29G A7B X   1     -10.950   0.352 -10.413  1.00  0.00      GEM  C
ATOM     78 C30G A7B X   1       4.157   1.395  16.092  1.00  0.00      GEM  C
ATOM     79 H45G A7B X   1     -10.355   0.804 -11.218  1.00  0.00      GEM  H
ATOM     80 H46G A7B X   1     -11.104   1.120  -9.643  1.00  0.00      GEM  H
ATOM     81 H47G A7B X   1     -11.933   0.095 -10.829  1.00  0.00      GEM  H
ATOM     82 H48G A7B X   1       5.151   1.847  15.970  1.00  0.00      GEM  H
ATOM     83 H49G A7B X   1       3.413   2.142  15.784  1.00  0.00      GEM  H
ATOM     84 H50G A7B X   1       4.009   1.198  17.162  1.00  0.00      GEM  H
ATOM     85 C31G A7B X   1       3.482  -3.625   0.563  1.00  0.00      GEM  C
ATOM     86 H51G A7B X   1       1.450  -4.304   0.266  1.00  0.00      GEM  H
ATOM     87 H52G A7B X   1       1.658  -2.564   0.082  1.00  0.00      GEM  H
ATOM     88 H53G A7B X   1       3.947  -4.596   0.335  1.00  0.00      GEM  H
ATOM     89 H54G A7B X   1       4.155  -2.854   0.157  1.00  0.00      GEM  H
END
