# Supplementary material for: A Systematic Approach: Molecular Dynamics Study and Parametrisation of Gemini Type Cationic Surfactants
Source: Int J Mol Sci. 2021 Oct 10;22(20):10939. doi: 10.3390/ijms222010939 (PMC8536075; doi:10.3390/ijms222010939)
Supplement: Supplementary file 1 [file ijms-22-10939-s001.zip › Force_fields/Alk_7_07/Alk_7_07.psf]

PSF

       4 !NTITLE
 REMARKS original generated structure x-plor psf file
 REMARKS topology D:/Dokumenty/do_VMD/FF/Batch5_OK/Alk_7_07.top 
 REMARKS topology D:/Dokumenty/do_VMD/top_all36_lipid.rtf 
 REMARKS segment GEM { first NONE; last NONE; auto none  }

      89 !NATOM
       1 GEM  1    A7B  C1G  C1G   -0.373000       12.0110           0
       2 GEM  1    A7B  C2G  C2G    0.174000       12.0110           0
       3 GEM  1    A7B  C3G  C3G   -0.357000       12.0110           0
       4 GEM  1    A7B  N1G  N1G    0.277000       14.0070           0
       5 GEM  1    A7B  N2G  N2G    0.239000       14.0070           0
       6 GEM  1    A7B  C4G  C4G   -0.147000       12.0110           0
       7 GEM  1    A7B  C5G  C5G   -0.059000       12.0110           0
       8 GEM  1    A7B  C6G  C6G   -0.434000       12.0110           0
       9 GEM  1    A7B  C7G  C7G    0.518000       12.0110           0
      10 GEM  1    A7B  C8G  C8G   -0.279000       12.0110           0
      11 GEM  1    A7B  H1G  H1G    0.241000        1.0080           0
      12 GEM  1    A7B  H2G  H2G    0.222000        1.0080           0
      13 GEM  1    A7B  H3G  H3G    0.241000        1.0080           0
      14 GEM  1    A7B  H4G  H4G    0.181000        1.0080           0
      15 GEM  1    A7B  C9G  C9G   -0.087000       12.0110           0
      16 GEM  1    A7B  C10G C10G  -0.167000       12.0110           0
      17 GEM  1    A7B  C11G C11G  -0.274000       12.0110           0
      18 GEM  1    A7B  C12G C12G   0.511000       12.0110           0
      19 GEM  1    A7B  C13G C13G  -0.441000       12.0110           0
      20 GEM  1    A7B  H5G  H5G    0.231000        1.0080           0
      21 GEM  1    A7B  H6G  H6G    0.246000        1.0080           0
      22 GEM  1    A7B  H7G  H7G    0.184000        1.0080           0
      23 GEM  1    A7B  H8G  H8G    0.248000        1.0080           0
      24 GEM  1    A7B  N3G  N3G   -0.483000       14.0070           0
      25 GEM  1    A7B  N4G  N4G   -0.545000       14.0070           0
      26 GEM  1    A7B  H9G  H9G    0.366000        1.0080           0
      27 GEM  1    A7B  H10G H10G   0.387000        1.0080           0
      28 GEM  1    A7B  C14G C14G   0.020000       12.0110           0
      29 GEM  1    A7B  C15G C15G   0.028000       12.0110           0
      30 GEM  1    A7B  C16G C16G   0.081000       12.0110           0
      31 GEM  1    A7B  C17G C17G  -0.065000       12.0110           0
      32 GEM  1    A7B  C18G C18G   0.112000       12.0110           0
      33 GEM  1    A7B  C19G C19G   0.189000       12.0110           0
      34 GEM  1    A7B  C20G C20G   0.105000       12.0110           0
      35 GEM  1    A7B  C21G C21G  -0.017000       12.0110           0
      36 GEM  1    A7B  C22G C22G   0.080000       12.0110           0
      37 GEM  1    A7B  C23G C23G   0.032000       12.0110           0
      38 GEM  1    A7B  C24G C24G   0.034000       12.0110           0
      39 GEM  1    A7B  C25G C25G   0.248000       12.0110           0
      40 GEM  1    A7B  H11G H11G   0.153000        1.0080           0
      41 GEM  1    A7B  H12G H12G   0.156000        1.0080           0
      42 GEM  1    A7B  H13G H13G  -0.009000        1.0080           0
      43 GEM  1    A7B  H14G H14G  -0.008000        1.0080           0
      44 GEM  1    A7B  H15G H15G   0.153000        1.0080           0
      45 GEM  1    A7B  H16G H16G   0.147000        1.0080           0
      46 GEM  1    A7B  H17G H17G   0.078000        1.0080           0
      47 GEM  1    A7B  H18G H18G   0.081000        1.0080           0
      48 GEM  1    A7B  H19G H19G   0.024000        1.0080           0
      49 GEM  1    A7B  H20G H20G   0.025000        1.0080           0
      50 GEM  1    A7B  H21G H21G  -0.024000        1.0080           0
      51 GEM  1    A7B  H22G H22G  -0.021000        1.0080           0
      52 GEM  1    A7B  H23G H23G  -0.005000        1.0080           0
      53 GEM  1    A7B  H24G H24G  -0.007000        1.0080           0
      54 GEM  1    A7B  H25G H25G  -0.030000        1.0080           0
      55 GEM  1    A7B  H26G H26G  -0.031000        1.0080           0
      56 GEM  1    A7B  H27G H27G  -0.041000        1.0080           0
      57 GEM  1    A7B  H28G H28G  -0.041000        1.0080           0
      58 GEM  1    A7B  H29G H29G   0.066000        1.0080           0
      59 GEM  1    A7B  H30G H30G   0.068000        1.0080           0
      60 GEM  1    A7B  H31G H31G   0.029000        1.0080           0
      61 GEM  1    A7B  H32G H32G   0.027000        1.0080           0
      62 GEM  1    A7B  H33G H33G  -0.028000        1.0080           0
      63 GEM  1    A7B  H34G H34G  -0.027000        1.0080           0
      64 GEM  1    A7B  H35G H35G  -0.029000        1.0080           0
      65 GEM  1    A7B  H36G H36G  -0.026000        1.0080           0
      66 GEM  1    A7B  H37G H37G  -0.020000        1.0080           0
      67 GEM  1    A7B  H38G H38G  -0.021000        1.0080           0
      68 GEM  1    A7B  H39G H39G  -0.055000        1.0080           0
      69 GEM  1    A7B  H40G H40G  -0.053000        1.0080           0
      70 GEM  1    A7B  C26G C26G  -0.198000       12.0110           0
      71 GEM  1    A7B  C27G C27G   0.107000       12.0110           0
      72 GEM  1    A7B  C28G C28G   0.238000       12.0110           0
      73 GEM  1    A7B  H41G H41G  -0.019000        1.0080           0
      74 GEM  1    A7B  H42G H42G  -0.016000        1.0080           0
      75 GEM  1    A7B  H43G H43G  -0.026000        1.0080           0
      76 GEM  1    A7B  H44G H44G  -0.025000        1.0080           0
      77 GEM  1    A7B  C29G C29G  -0.275000       12.0110           0
      78 GEM  1    A7B  C30G C30G  -0.267000       12.0110           0
      79 GEM  1    A7B  H45G H45G   0.052000        1.0080           0
      80 GEM  1    A7B  H46G H46G   0.051000        1.0080           0
      81 GEM  1    A7B  H47G H47G   0.058000        1.0080           0
      82 GEM  1    A7B  H48G H48G   0.050000        1.0080           0
      83 GEM  1    A7B  H49G H49G   0.050000        1.0080           0
      84 GEM  1    A7B  H50G H50G   0.062000        1.0080           0
      85 GEM  1    A7B  C31G C31G   0.134000       12.0110           0
      86 GEM  1    A7B  H51G H51G   0.031000        1.0080           0
      87 GEM  1    A7B  H52G H52G   0.029000        1.0080           0
      88 GEM  1    A7B  H53G H53G  -0.017000        1.0080           0
      89 GEM  1    A7B  H54G H54G  -0.015000        1.0080           0

      90 !NBOND: bonds
       1       2       1       4       1      40       1      41
       2      42       2      43       2      85       3       5
       3      44       3      45       3      72       4      15
       4      16       5       6       5       7       6      10
       6      11       7       8       7      12       8       9
       8      13       9      10       9      25      10      14
      15      19      15      20      16      17      16      21
      17      18      17      22      18      19      18      24
      19      23      24      26      24      28      25      27
      25      34      28      29      28      46      28      47
      29      30      29      48      29      49      30      31
      30      50      30      51      31      32      31      52
      31      53      32      33      32      54      32      55
      33      56      33      57      33      78      34      35
      34      58      34      59      35      36      35      60
      35      61      36      37      36      62      36      63
      37      38      37      64      37      65      38      39
      38      66      38      67      39      68      39      69
      39      77      70      71      70      85      70      86
      70      87      71      72      71      73      71      74
      72      75      72      76      77      79      77      80
      77      81      78      82      78      83      78      84
      85      88      85      89

     168 !NTHETA: angles
       1       2      42       1       2      43       1       2      85
       1       4      15       1       4      16       2       1       4
       2       1      40       2       1      41       2      85      70
       2      85      88       2      85      89       3       5       6
       3       5       7       3      72      71       3      72      75
       3      72      76       4       1      40       4       1      41
       4      15      19       4      15      20       4      16      17
       4      16      21       5       3      44       5       3      45
       5       3      72       5       6      10       5       6      11
       5       7       8       5       7      12       6       5       7
       6      10       9       6      10      14       7       8       9
       7       8      13       8       7      12       8       9      10
       8       9      25       9       8      13       9      10      14
       9      25      27       9      25      34      10       6      11
      10       9      25      15       4      16      15      19      18
      15      19      23      16      17      18      16      17      22
      17      16      21      17      18      19      17      18      24
      18      17      22      18      19      23      18      24      26
      18      24      28      19      15      20      19      18      24
      24      28      29      24      28      46      24      28      47
      25      34      35      25      34      58      25      34      59
      26      24      28      27      25      34      28      29      30
      28      29      48      28      29      49      29      28      46
      29      28      47      29      30      31      29      30      50
      29      30      51      30      29      48      30      29      49
      30      31      32      30      31      52      30      31      53
      31      30      50      31      30      51      31      32      33
      31      32      54      31      32      55      32      31      52
      32      31      53      32      33      56      32      33      57
      32      33      78      33      32      54      33      32      55
      33      78      82      33      78      83      33      78      84
      34      35      36      34      35      60      34      35      61
      35      34      58      35      34      59      35      36      37
      35      36      62      35      36      63      36      35      60
      36      35      61      36      37      38      36      37      64
      36      37      65      37      36      62      37      36      63
      37      38      39      37      38      66      37      38      67
      38      37      64      38      37      65      38      39      68
      38      39      69      38      39      77      39      38      66
      39      38      67      39      77      79      39      77      80
      39      77      81      40       1      41      42       2      43
      42       2      85      43       2      85      44       3      45
      44       3      72      45       3      72      46      28      47
      48      29      49      50      30      51      52      31      53
      54      32      55      56      33      57      56      33      78
      57      33      78      58      34      59      60      35      61
      62      36      63      64      37      65      66      38      67
      68      39      69      68      39      77      69      39      77
      70      71      72      70      71      73      70      71      74
      70      85      88      70      85      89      71      70      85
      71      70      86      71      70      87      71      72      75
      71      72      76      72      71      73      72      71      74
      73      71      74      75      72      76      79      77      80
      79      77      81      80      77      81      82      78      83
      82      78      84      83      78      84      85      70      86
      85      70      87      86      70      87      88      85      89

     242 !NPHI: dihedrals
       1       2      85      70       1       2      85      88
       1       2      85      89       1       4      15      19
       1       4      15      20       1       4      16      17
       1       4      16      21       2       1       4      15
       2       1       4      16       3       5       6      10
       3       5       6      11       3       5       7       8
       3       5       7      12       4       1       2      42
       4       1       2      43       4       1       2      85
       4      15      19      18       4      15      19      23
       4      16      17      18       4      16      17      22
       5       3      72      71       5       3      72      75
       5       3      72      76       5       6      10       9
       5       6      10      14       5       7       8       9
       5       7       8      13       6       5       7       8
       6       5       7      12       7       5       6      10
       7       5       6      11       7       8       9      10
       7       8       9      25       8       9      10       6
       8       9      10      14       8       9      25      27
       8       9      25      34       9      25      34      35
       9      25      34      58       9      25      34      59
      10       9      25      27      10       9      25      34
      11       6      10       9      11       6      10      14
      12       7       8       9      12       7       8      13
      13       8       9      10      13       8       9      25
      15       4      16      17      15       4      16      21
      16       4      15      19      16       4      15      20
      16      17      18      19      16      17      18      24
      17      18      19      15      17      18      19      23
      17      18      24      26      17      18      24      28
      18      24      28      29      18      24      28      46
      18      24      28      47      19      18      24      26
      19      18      24      28      20      15      19      18
      20      15      19      23      21      16      17      18
      21      16      17      22      22      17      18      19
      22      17      18      24      24      18      19      15
      24      18      19      23      24      28      29      30
      24      28      29      48      24      28      29      49
      25       9      10       6      25       9      10      14
      25      34      35      36      25      34      35      60
      25      34      35      61      26      24      28      29
      26      24      28      46      26      24      28      47
      27      25      34      35      27      25      34      58
      27      25      34      59      28      29      30      31
      28      29      30      50      28      29      30      51
      29      30      31      32      29      30      31      52
      29      30      31      53      30      31      32      33
      30      31      32      54      30      31      32      55
      31      32      33      56      31      32      33      57
      31      32      33      78      32      33      78      82
      32      33      78      83      32      33      78      84
      34      35      36      37      34      35      36      62
      34      35      36      63      35      36      37      38
      35      36      37      64      35      36      37      65
      36      37      38      39      36      37      38      66
      36      37      38      67      37      38      39      68
      37      38      39      69      37      38      39      77
      38      39      77      79      38      39      77      80
      38      39      77      81      40       1       2      42
      40       1       2      43      40       1       2      85
      40       1       4      15      40       1       4      16
      41       1       2      42      41       1       2      43
      41       1       2      85      41       1       4      15
      41       1       4      16      42       2      85      70
      42       2      85      88      42       2      85      89
      43       2      85      70      43       2      85      88
      43       2      85      89      44       3       5       6
      44       3       5       7      44       3      72      71
      44       3      72      75      44       3      72      76
      45       3       5       6      45       3       5       7
      45       3      72      71      45       3      72      75
      45       3      72      76      46      28      29      30
      46      28      29      48      46      28      29      49
      47      28      29      30      47      28      29      48
      47      28      29      49      48      29      30      31
      48      29      30      50      48      29      30      51
      49      29      30      31      49      29      30      50
      49      29      30      51      50      30      31      32
      50      30      31      52      50      30      31      53
      51      30      31      32      51      30      31      52
      51      30      31      53      52      31      32      33
      52      31      32      54      52      31      32      55
      53      31      32      33      53      31      32      54
      53      31      32      55      54      32      33      56
      54      32      33      57      54      32      33      78
      55      32      33      56      55      32      33      57
      55      32      33      78      56      33      78      82
      56      33      78      83      56      33      78      84
      57      33      78      82      57      33      78      83
      57      33      78      84      58      34      35      36
      58      34      35      60      58      34      35      61
      59      34      35      36      59      34      35      60
      59      34      35      61      60      35      36      37
      60      35      36      62      60      35      36      63
      61      35      36      37      61      35      36      62
      61      35      36      63      62      36      37      38
      62      36      37      64      62      36      37      65
      63      36      37      38      63      36      37      64
      63      36      37      65      64      37      38      39
      64      37      38      66      64      37      38      67
      65      37      38      39      65      37      38      66
      65      37      38      67      66      38      39      68
      66      38      39      69      66      38      39      77
      67      38      39      68      67      38      39      69
      67      38      39      77      68      39      77      79
      68      39      77      80      68      39      77      81
      69      39      77      79      69      39      77      80
      69      39      77      81      70      71      72       3
      70      71      72      75      70      71      72      76
      71      70      85       2      71      70      85      88
      71      70      85      89      72       3       5       6
      72       3       5       7      73      71      72       3
      73      71      72      75      73      71      72      76
      74      71      72       3      74      71      72      75
      74      71      72      76      85      70      71      72
      85      70      71      73      85      70      71      74
      86      70      71      72      86      70      71      73
      86      70      71      74      86      70      85       2
      86      70      85      88      86      70      85      89
      87      70      71      72      87      70      71      73
      87      70      71      74      87      70      85       2
      87      70      85      88      87      70      85      89

       0 !NIMPHI: impropers


       0 !NDON: donors


       0 !NACC: acceptors


       0 !NNB

       0       0       0       0       0       0       0       0
       0       0       0       0       0       0       0       0
       0       0       0       0       0       0       0       0
       0       0       0       0       0       0       0       0
       0       0       0       0       0       0       0       0
       0       0       0       0       0       0       0       0
       0       0       0       0       0       0       0       0
       0       0       0       0       0       0       0       0
       0       0       0       0       0       0       0       0
       0       0       0       0       0       0       0       0
       0       0       0       0       0       0       0       0
       0

       1       0 !NGRP
       0       0       0
