# Supplementary material for: A Systematic Approach: Molecular Dynamics Study and Parametrisation of Gemini Type Cationic Surfactants
Source: Int J Mol Sci. 2021 Oct 10;22(20):10939. doi: 10.3390/ijms222010939 (PMC8536075; doi:10.3390/ijms222010939)
Supplement: Supplementary file 1 [file ijms-22-10939-s001.zip › Force_fields/Alk_7_08/Alk_7_08.par]

!>>>>>> Combined CHARMM All-Hydrogen Parameter File for <<<<<<<<<
!>>>>>>>>> CHARMM22 Proteins and CHARMM27 Lipids <<<<<<<<<<
!from
!>>>> CHARMM22 All-Hydrogen Parameter File for Proteins <<<<<<<<<<
!>>>>>>>>>>>>>>>>>>>>>> August 1999 <<<<<<<<<<<<<<<<<<<<<<<<<<<<<
!>>>>>>> Direct comments to Alexander D. MacKerell Jr. <<<<<<<<<
!>>>>>> 410-706-7442 or email: alex,mmiris.ab.umd.edu  <<<<<<<<<
!and !  \\\ CHARMM27 All-Hydrogen Lipid Parameter File ///////
!  \\\\\\\\\ Developmental /////////////////////////
!              Alexander D. MacKerell Jr.
!                     August 1999
! All comments to ADM jr.  email:alex,mmiris.ab.umd.edu
!              telephone: 410-706-7442
!


! +++++++++++++++++++++++++++++++++++++++++++++++++++++++++++++++++++++++++++++
! + Residue topologies/parameters generated by PARATOOL.                      +
! +                                                                           +
! + PARATOOL is an interactive tool for generation of force field parameters. +
! + and can be obtained free of charge from                                   +
! + http://bioinf.charite.de/biophys/paratool                                 +
! +                                                                           +
! + Author:                                                                   +
! + Jan Saam                                                                  +
! + Institute of Biochemistry                                                 +
! + Charite Berlin                                                            +
! + Germany                                                                   +
! + saam@charite.de                                                           +
! +                                                                           +
! + CITATION:                                                                 +
! + If you use PARATOOL or topologies/parameters generated by this program,   +
! + please cite the following work:                                           +
! + Saam, et al. (2006), ...                                                  +
! +++++++++++++++++++++++++++++++++++++++++++++++++++++++++++++++++++++++++++++


! Parameters for components A7C
! To be used in combination with:
! [DEFAULTDIR]/par_all27_prot_lipid_na.inp


BONDS
!
!V(bond) = Kb(b - b0)**2
!
!Kb: kcal/mole/A**2
!b0: A
!
!atom type   Kb         b0
!

C1G  C2G     285.129    1.5320
C1G  N1G     300.556    1.4840
C1G  H9G     313.674    1.1029
C1G  H10G    313.833    1.1028
C2G  C3G     286.168    1.5350
C2G  H11G    325.826    1.1022
C2G  H12G    325.970    1.1022
C3G  C4G     286.624    1.5352
C3G  H13G    334.423    1.1008
C3G  H14G    334.399    1.1008
C4G  C5G     286.640    1.5352
C4G  H15G    334.497    1.1007
C4G  H16G    334.547    1.1007
C5G  C6G     285.953    1.5349
C5G  H17G    334.400    1.1008
C5G  H18G    334.435    1.1008
C6G  C7G     285.303    1.5321
C6G  H19G    325.908    1.1022
C6G  H20G    325.903    1.1022
C7G  N2G     300.190    1.4842
C7G  H21G    313.810    1.1029
C7G  H22G    313.670    1.1029
N1G  C13G    413.775    1.3640
N1G  C14G    419.778    1.3602
N2G  C8G     411.880    1.3646
N2G  C9G     421.806    1.3597
C8G  C12G    473.175    1.3685
C8G  H1G     360.721    1.0892
C9G  C10G    463.003    1.3728
C9G  H2G     360.224    1.0894
C10G C11G    365.381    1.4265
C10G H3G     365.146    1.0872
C11G C12G    362.731    1.4281
C11G N3G     544.539    1.3386
C12G H4G     358.144    1.0899
N3G  C26G    325.638    1.4664
N3G  H23G    361.155    1.0349
C13G C17G    473.374    1.3685
C13G H5G     360.642    1.0892
C14G C15G    464.100    1.3724
C14G H6G     360.303    1.0894
C15G C16G    365.533    1.4268
C15G H7G     365.094    1.0871
C16G C17G    362.766    1.4284
C16G N4G     543.387    1.3404
C17G H8G     358.054    1.0899
N4G  C18G    327.596    1.4650
N4G  H24G    364.469    1.0341
C18G C19G    278.489    1.5365
C18G H25G    314.621    1.1027
C18G H26G    311.749    1.1039
C19G C20G    285.331    1.5348
C19G H27G    326.238    1.1021
C19G H28G    326.359    1.1020
C20G C21G    285.826    1.5354
C20G H29G    333.358    1.1012
C20G H30G    333.232    1.1012
C21G C22G    285.444    1.5353
C21G H31G    333.308    1.1011
C21G H32G    333.197    1.1012
C22G C23G    285.629    1.5351
C22G H33G    332.695    1.1014
C22G H34G    332.703    1.1014
C23G C24G    285.755    1.5353
C23G H35G    332.377    1.1015
C23G H36G    332.373    1.1015
C24G C25G    290.349    1.5339
C24G H37G    334.416    1.1006
C24G H38G    334.405    1.1006
C25G H39G    343.470    1.0983
C25G H56G    343.463    1.0983
C25G H57G    345.381    1.0975
C26G C27G    293.856    1.5289
C26G H40G    304.213    1.1067
C26G H41G    305.119    1.1063
C27G C28G    287.688    1.5344
C27G H42G    324.960    1.1027
C27G H43G    325.183    1.1026
C28G C29G    286.237    1.5353
C28G H44G    333.986    1.1009
C28G H45G    334.078    1.1009
C29G C30G    285.849    1.5352
C29G H46G    333.301    1.1011
C29G H47G    333.284    1.1012
C30G C31G    285.574    1.5352
C30G H48G    332.721    1.1014
C30G H49G    332.756    1.1014
C31G C32G    285.820    1.5352
C31G H50G    332.370    1.1015
C31G H51G    332.347    1.1016
C32G C33G    290.313    1.5339
C32G H52G    334.409    1.1006
C32G H53G    334.420    1.1006
C33G H54G    343.455    1.0983
C33G H55G    343.448    1.0983
C33G H58G    345.398    1.0975


ANGLES
!
!V(angle) = Ktheta(Theta - Theta0)**2
!
!V(Urey-Bradley) = Kub(S - S0)**2
!
!Ktheta: kcal/mole/rad**2
!Theta0: degrees
!Kub: kcal/mole/A**2 (Urey-Bradley)
!S0: A
!
!atom types        Ktheta    Theta0    Kub      S0
!

C2G  C1G  N1G      46.927    111.94
C2G  C1G  H9G      15.647    111.16
C2G  C1G  H10G     15.726    111.16
N1G  C1G  H9G      17.887    107.00
N1G  C1G  H10G     17.721    107.01
H9G  C1G  H10G      6.228    108.35
C1G  C2G  C3G      39.856    111.69
C1G  C2G  H11G     14.193    109.15
C1G  C2G  H12G     14.097    109.15
C3G  C2G  H11G     13.612    109.77
C3G  C2G  H12G     13.735    109.79
H11G C2G  H12G      5.361    107.18
C2G  C3G  C4G      40.752    112.80
C2G  C3G  H13G     14.281    109.37
C2G  C3G  H14G     14.376    109.39
C4G  C3G  H13G     14.320    109.35
C4G  C3G  H14G     14.246    109.27
H13G C3G  H14G      5.373    106.46
C3G  C4G  C5G      40.745    113.25
C3G  C4G  H15G     14.418    109.21
C3G  C4G  H16G     14.350    109.27
C5G  C4G  H15G     14.307    109.25
C5G  C4G  H16G     14.420    109.23
H15G C4G  H16G      5.340    106.40
C4G  C5G  C6G      40.348    112.79
C4G  C5G  H17G     14.196    109.30
C4G  C5G  H18G     14.257    109.32
C6G  C5G  H17G     14.329    109.41
C6G  C5G  H18G     14.283    109.35
H17G C5G  H18G      5.364    106.46
C5G  C6G  C7G      39.075    111.70
C5G  C6G  H19G     13.639    109.75
C5G  C6G  H20G     13.615    109.81
C7G  C6G  H19G     14.028    109.16
C7G  C6G  H20G     14.091    109.13
H19G C6G  H20G      5.343    107.17
C6G  C7G  N2G      45.730    111.93
C6G  C7G  H21G     15.591    111.16
C6G  C7G  H22G     15.581    111.17
N2G  C7G  H21G     17.687    107.03
N2G  C7G  H22G     17.606    106.96
H21G C7G  H22G      6.194    108.37
C1G  N1G  C13G     38.385    120.29
C1G  N1G  C14G     38.464    120.52
C13G N1G  C14G     26.650    119.12
C7G  N2G  C8G      38.205    120.28
C7G  N2G  C9G      38.387    120.42
C8G  N2G  C9G      26.654    119.22
N2G  C8G  C12G     25.728    121.84
N2G  C8G  H1G      27.288    115.90
C12G C8G  H1G      24.515    122.27
N2G  C9G  C10G     25.814    122.20
N2G  C9G  H2G      27.415    115.85
C10G C9G  H2G      24.674    121.95
C9G  C10G C11G     24.275    119.91
C9G  C10G H3G      24.166    118.79
C11G C10G H3G      23.776    121.31
C10G C11G C12G     24.926    116.53
C10G C11G N3G      44.366    122.62
C12G C11G N3G      42.529    120.84
C8G  C12G C11G     24.554    120.30
C8G  C12G H4G      23.637    119.45
C11G C12G H4G      23.552    120.25
C11G N3G  C26G     39.377    125.06
C11G N3G  H23G     30.547    117.44
C26G N3G  H23G     29.576    117.50
N1G  C13G C17G     25.669    121.84
N1G  C13G H5G      27.240    115.92
C17G C13G H5G      24.522    122.25
N1G  C14G C15G     25.836    122.27
N1G  C14G H6G      27.426    115.85
C15G C14G H6G      24.700    121.88
C14G C15G C16G     24.336    119.98
C14G C15G H7G      24.248    118.61
C16G C15G H7G      23.753    121.41
C15G C16G C17G     25.227    116.34
C15G C16G N4G      47.623    123.39
C17G C16G N4G      44.804    120.27
C13G C17G C16G     24.759    120.46
C13G C17G H8G      23.732    119.39
C16G C17G H8G      23.683    120.15
C16G N4G  C18G     44.225    126.35
C16G N4G  H24G     32.044    116.85
C18G N4G  H24G     29.659    116.65
N4G  C18G C19G     42.116    113.23
N4G  C18G H25G     16.620    106.46
N4G  C18G H26G     17.690    108.87
C19G C18G H25G     16.050    110.09
C19G C18G H26G     16.125    110.63
H25G C18G H26G      6.055    107.32
C18G C19G C20G     36.691    112.06
C18G C19G H27G     13.644    108.86
C18G C19G H28G     13.853    109.35
C20G C19G H27G     13.323    109.76
C20G C19G H28G     13.503    109.73
H27G C19G H28G      5.272    106.94
C19G C20G C21G     37.313    113.24
C19G C20G H29G     14.045    109.34
C19G C20G H30G     14.002    109.28
C21G C20G H29G     13.986    109.24
C21G C20G H30G     13.998    109.19
H29G C20G H30G      5.263    106.31
C20G C21G C22G     37.666    113.48
C20G C21G H31G     14.093    109.17
C20G C21G H32G     14.088    109.20
C22G C21G H31G     14.029    109.22
C22G C21G H32G     14.039    109.23
H31G C21G H32G      5.253    106.28
C21G C22G C23G     37.417    113.57
C21G C22G H33G     14.072    109.21
C21G C22G H34G     14.043    109.19
C23G C22G H33G     14.032    109.19
C23G C22G H34G     14.038    109.18
H33G C22G H34G      5.241    106.24
C22G C23G C24G     37.409    113.62
C22G C23G H35G     14.039    109.24
C22G C23G H36G     14.030    109.26
C24G C23G H35G     14.061    109.11
C24G C23G H36G     14.062    109.12
H35G C23G H36G      5.237    106.22
C23G C24G C25G     37.728    113.25
C23G C24G H37G     14.040    109.17
C23G C24G H38G     14.047    109.18
C25G C24G H37G     14.009    109.38
C25G C24G H38G     14.017    109.38
H37G C24G H38G      5.274    106.24
C24G C25G H39G     29.769    111.11
C24G C25G H56G     29.769    111.12
C24G C25G H57G     29.220    111.43
H39G C25G H56G     15.038    107.59
H39G C25G H57G     15.044    107.71
H56G C25G H57G     15.046    107.71
N3G  C26G C27G     45.523    110.41
N3G  C26G H40G     16.569    109.22
N3G  C26G H41G     16.504    109.03
C27G C26G H40G     16.012    110.31
C27G C26G H41G     15.984    110.19
H40G C26G H41G      6.346    107.62
C26G C27G C28G     37.338    112.27
C26G C27G H42G     13.896    109.20
C26G C27G H43G     13.892    109.13
C28G C27G H42G     13.614    109.56
C28G C27G H43G     13.609    109.54
H42G C27G H43G      5.283    107.00
C27G C28G C29G     37.791    113.03
C27G C28G H44G     14.028    109.33
C27G C28G H45G     14.057    109.38
C29G C28G H44G     13.979    109.23
C29G C28G H45G     14.015    109.27
H44G C28G H45G      5.288    106.40
C28G C29G C30G     37.511    113.50
C28G C29G H46G     14.078    109.20
C28G C29G H47G     14.088    109.17
C30G C29G H46G     14.030    109.24
C30G C29G H47G     14.029    109.21
H46G C29G H47G      5.247    106.29
C29G C30G C31G     37.411    113.51
C29G C30G H48G     14.027    109.20
C29G C30G H49G     14.045    109.23
C31G C30G H48G     14.015    109.19
C31G C30G H49G     14.032    109.21
H48G C30G H49G      5.244    106.26
C30G C31G C32G     37.326    113.64
C30G C31G H50G     14.021    109.25
C30G C31G H51G     14.027    109.23
C32G C31G H50G     14.057    109.12
C32G C31G H51G     14.055    109.11
H50G C31G H51G      5.232    106.22
C31G C32G C33G     37.699    113.24
C31G C32G H52G     14.031    109.18
C31G C32G H53G     14.033    109.19
C33G C32G H52G     14.001    109.38
C33G C32G H53G     14.004    109.38
H52G C32G H53G      5.273    106.24
C32G C33G H54G     29.770    111.11
C32G C33G H55G     29.758    111.12
C32G C33G H58G     29.208    111.43
H54G C33G H55G     15.034    107.58
H54G C33G H58G     15.045    107.71
H55G C33G H58G     15.044    107.71


DIHEDRALS
!
!V(dihedral) = Kchi(1 + cos(n(chi) - delta))
!
!Kchi: kcal/mole
!n: multiplicity
!delta: degrees
!
!atom types             Kchi     n    delta
!

N1G  C1G  C2G  C3G      0.5275   3      0.00
N1G  C1G  C2G  H11G     0.5248   3      0.00
N1G  C1G  C2G  H12G     0.5301   3      0.00
H9G  C1G  C2G  C3G      0.5011   3      0.00
H9G  C1G  C2G  H11G     0.5363   3      0.00
H9G  C1G  C2G  H12G     0.5101   3      0.00
H10G C1G  C2G  C3G      0.4978   3      0.00
H10G C1G  C2G  H11G     0.5098   3      0.00
H10G C1G  C2G  H12G     0.5372   3      0.00
C2G  C1G  N1G  C13G     0.0883   6      0.00
C2G  C1G  N1G  C14G     0.0878   6      0.00
H9G  C1G  N1G  C13G     0.0975   6    145.30
H9G  C1G  N1G  C14G     0.1016   6      0.00
H10G C1G  N1G  C13G     0.1031   6      0.00
H10G C1G  N1G  C14G     0.0973   6      0.00
C1G  C2G  C3G  C4G      0.4723   3      0.00
C1G  C2G  C3G  H13G     0.4742   3      0.00
C1G  C2G  C3G  H14G     0.4721   3      0.00
H11G C2G  C3G  C4G      0.4673   3      0.00
H11G C2G  C3G  H13G     0.4839   3      0.00
H11G C2G  C3G  H14G     0.5025   3      0.00
H12G C2G  C3G  C4G      0.4645   3      0.00
H12G C2G  C3G  H13G     0.5011   3      0.00
H12G C2G  C3G  H14G     0.4816   3      0.00
C2G  C3G  C4G  C5G      0.4583   3      0.00
C2G  C3G  C4G  H15G     0.4609   3      0.00
C2G  C3G  C4G  H16G     0.4634   3      0.00
H13G C3G  C4G  C5G      0.4605   3      0.00
H13G C3G  C4G  H15G     0.4781   3      0.00
H13G C3G  C4G  H16G     0.4991   3      0.00
H14G C3G  C4G  C5G      0.4639   3      0.00
H14G C3G  C4G  H15G     0.4994   3      0.00
H14G C3G  C4G  H16G     0.4804   3      0.00
C3G  C4G  C5G  C6G      0.4723   3      0.00
C3G  C4G  C5G  H17G     0.4665   3      0.00
C3G  C4G  C5G  H18G     0.4655   3      0.00
H15G C4G  C5G  C6G      0.4669   3      0.00
H15G C4G  C5G  H17G     0.4793   3      0.00
H15G C4G  C5G  H18G     0.4992   3      0.00
H16G C4G  C5G  C6G      0.4648   3      0.00
H16G C4G  C5G  H17G     0.4983   3      0.00
H16G C4G  C5G  H18G     0.4775   3      0.00
C4G  C5G  C6G  C7G      0.4563   3      0.00
C4G  C5G  C6G  H19G     0.4604   3      0.00
C4G  C5G  C6G  H20G     0.4624   3      0.00
H17G C5G  C6G  C7G      0.4671   3      0.00
H17G C5G  C6G  H19G     0.4811   3      0.00
H17G C5G  C6G  H20G     0.5023   3      0.00
H18G C5G  C6G  C7G      0.4695   3      0.00
H18G C5G  C6G  H19G     0.5025   3      0.00
H18G C5G  C6G  H20G     0.4821   3      0.00
C5G  C6G  C7G  N2G      0.5350   3      0.00
C5G  C6G  C7G  H21G     0.5027   3      0.00
C5G  C6G  C7G  H22G     0.5010   3      0.00
H19G C6G  C7G  N2G      0.5289   3      0.00
H19G C6G  C7G  H21G     0.5086   3      0.00
H19G C6G  C7G  H22G     0.5361   3      0.00
H20G C6G  C7G  N2G      0.5278   3      0.00
H20G C6G  C7G  H21G     0.5359   3      0.00
H20G C6G  C7G  H22G     0.5079   3      0.00
C6G  C7G  N2G  C8G      0.0860   6      0.00
C6G  C7G  N2G  C9G      0.0860   6      0.00
H21G C7G  N2G  C8G      0.1012   6      0.00
H21G C7G  N2G  C9G      0.0974   6      0.00
H22G C7G  N2G  C8G      0.0972   6      0.00
H22G C7G  N2G  C9G      0.1015   6      0.00
C1G  N1G  C13G C17G     0.5029   2    180.00
C1G  N1G  C13G H5G      0.4497   2    180.00
C14G N1G  C13G C17G     0.5139   2    180.00
C14G N1G  C13G H5G      0.4593   2    180.00
C1G  N1G  C14G C15G     0.5107   2    180.00
C1G  N1G  C14G H6G      0.4558   2    180.00
C13G N1G  C14G C15G     0.5177   2    180.00
C13G N1G  C14G H6G      0.4677   2    180.00
C7G  N2G  C8G  C12G     0.4607   2    180.00
C7G  N2G  C8G  H1G      0.4363   2    180.00
C9G  N2G  C8G  C12G     0.5041   2    180.00
C9G  N2G  C8G  H1G      0.4590   2    180.00
C7G  N2G  C9G  C10G     0.4770   2    180.00
C7G  N2G  C9G  H2G      0.4492   2    180.00
C8G  N2G  C9G  C10G     0.5053   2    180.00
C8G  N2G  C9G  H2G      0.4689   2    180.00
N2G  C8G  C12G C11G     0.5982   2    180.00
N2G  C8G  C12G H4G      0.6301   2    180.00
H1G  C8G  C12G C11G     0.6021   2    180.00
H1G  C8G  C12G H4G      0.6510   2    180.00
N2G  C9G  C10G C11G     0.6039   2    180.00
N2G  C9G  C10G H3G      0.6214   2    180.00
H2G  C9G  C10G C11G     0.5983   2    180.00
H2G  C9G  C10G H3G      0.6464   2    180.00
C9G  C10G C11G C12G     0.4351   2    180.00
C9G  C10G C11G N3G      0.5196   2    180.00
H3G  C10G C11G C12G     0.4695   2    180.00
H3G  C10G C11G N3G      0.5596   2    180.00
C10G C11G C12G C8G      0.4319   2    180.00
C10G C11G C12G H4G      0.4645   2    180.00
N3G  C11G C12G C8G      0.5051   2    180.00
N3G  C11G C12G H4G      0.5752   2    180.00
C10G C11G N3G  C26G     0.5028   2    180.00
C10G C11G N3G  H23G     0.5813   2    180.00
C12G C11G N3G  C26G     0.5472   2    180.00
C12G C11G N3G  H23G     0.5043   2    180.00
C11G N3G  C26G C27G     0.0865   6    180.00
C11G N3G  C26G H40G     0.1048   6    180.00
C11G N3G  C26G H41G     0.1063   6    180.00
H23G N3G  C26G C27G     0.0779   6    180.00
H23G N3G  C26G H40G     0.1016   6    180.00
H23G N3G  C26G H41G     0.1026   6    180.00
N1G  C13G C17G C16G     0.6043   2    180.00
N1G  C13G C17G H8G      0.6395   2    180.00
H5G  C13G C17G C16G     0.6147   2    180.00
H5G  C13G C17G H8G      0.6511   2    180.00
N1G  C14G C15G C16G     0.6074   2    180.00
N1G  C14G C15G H7G      0.6319   2    180.00
H6G  C14G C15G C16G     0.6088   2    180.00
H6G  C14G C15G H7G      0.6488   2    180.00
C14G C15G C16G C17G     0.4457   2    180.00
C14G C15G C16G N4G      0.5609   2    180.00
H7G  C15G C16G C17G     0.4750   2    180.00
H7G  C15G C16G N4G      0.5713   2    180.00
C15G C16G C17G C13G     0.4471   2    180.00
C15G C16G C17G H8G      0.4622   2    180.00
N4G  C16G C17G C13G     0.5334   2    180.00
N4G  C16G C17G H8G      0.5798   2    180.00
C15G C16G N4G  C18G     0.4711   2    180.00
C15G C16G N4G  H24G     0.6057   2    180.00
C17G C16G N4G  C18G     0.5481   2    180.00
C17G C16G N4G  H24G     0.5239   2    180.00
C16G N4G  C18G C19G     0.0942   6     94.62
C16G N4G  C18G H25G     0.1061   6      0.00
C16G N4G  C18G H26G     0.0969   6    218.12
H24G N4G  C18G C19G     0.0843   6      0.00
H24G N4G  C18G H25G     0.0977   6      0.00
H24G N4G  C18G H26G     0.0981   6      0.00
N4G  C18G C19G C20G     0.4963   3      0.00
N4G  C18G C19G H27G     0.5042   3      0.00
N4G  C18G C19G H28G     0.5024   3      0.00
H25G C18G C19G C20G     0.4831   3      0.00
H25G C18G C19G H27G     0.5241   3      0.00
H25G C18G C19G H28G     0.4865   3      0.00
H26G C18G C19G C20G     0.4827   3      0.00
H26G C18G C19G H27G     0.4897   3      0.00
H26G C18G C19G H28G     0.5245   3      0.00
C18G C19G C20G C21G     0.4398   3      0.00
C18G C19G C20G H29G     0.4569   3      0.00
C18G C19G C20G H30G     0.4585   3      0.00
H27G C19G C20G C21G     0.4514   3      0.00
H27G C19G C20G H29G     0.4683   3      0.00
H27G C19G C20G H30G     0.4975   3      0.00
H28G C19G C20G C21G     0.4525   3      0.00
H28G C19G C20G H29G     0.4971   3      0.00
H28G C19G C20G H30G     0.4687   3      0.00
C19G C20G C21G C22G     0.4385   3      0.00
C19G C20G C21G H31G     0.4532   3      0.00
C19G C20G C21G H32G     0.4523   3      0.00
H29G C20G C21G C22G     0.4512   3      0.00
H29G C20G C21G H31G     0.4669   3      0.00
H29G C20G C21G H32G     0.4948   3      0.00
H30G C20G C21G C22G     0.4517   3      0.00
H30G C20G C21G H31G     0.4953   3      0.00
H30G C20G C21G H32G     0.4669   3      0.00
C20G C21G C22G C23G     0.4362   3      0.00
C20G C21G C22G H33G     0.4518   3      0.00
C20G C21G C22G H34G     0.4516   3      0.00
H31G C21G C22G C23G     0.4502   3      0.00
H31G C21G C22G H33G     0.4656   3      0.00
H31G C21G C22G H34G     0.4947   3      0.00
H32G C21G C22G C23G     0.4500   3      0.00
H32G C21G C22G H33G     0.4943   3      0.00
H32G C21G C22G H34G     0.4654   3      0.00
C21G C22G C23G C24G     0.4336   3      0.00
C21G C22G C23G H35G     0.4504   3      0.00
C21G C22G C23G H36G     0.4497   3      0.00
H33G C22G C23G C24G     0.4488   3      0.00
H33G C22G C23G H35G     0.4645   3      0.00
H33G C22G C23G H36G     0.4937   3      0.00
H34G C22G C23G C24G     0.4490   3      0.00
H34G C22G C23G H35G     0.4939   3      0.00
H34G C22G C23G H36G     0.4645   3      0.00
C22G C23G C24G C25G     0.4364   3      0.00
C22G C23G C24G H37G     0.4504   3      0.00
C22G C23G C24G H38G     0.4507   3      0.00
H35G C23G C24G C25G     0.4515   3      0.00
H35G C23G C24G H37G     0.4947   3      0.00
H35G C23G C24G H38G     0.4642   3      0.00
H36G C23G C24G C25G     0.4514   3      0.00
H36G C23G C24G H37G     0.4641   3      0.00
H36G C23G C24G H38G     0.4946   3      0.00
C23G C24G C25G H39G     0.4465   3      0.00
C23G C24G C25G H56G     0.4465   3      0.00
C23G C24G C25G H57G     0.4544   3      0.00
H37G C24G C25G H39G     0.4893   3      0.00
H37G C24G C25G H56G     0.4633   3      0.00
H37G C24G C25G H57G     0.4680   3      0.00
H38G C24G C25G H39G     0.4633   3      0.00
H38G C24G C25G H56G     0.4893   3      0.00
H38G C24G C25G H57G     0.4681   3      0.00
N3G  C26G C27G C28G     0.5045   3      0.00
N3G  C26G C27G H42G     0.5142   3      0.00
N3G  C26G C27G H43G     0.5168   3      0.00
H40G C26G C27G C28G     0.4845   3      0.00
H40G C26G C27G H42G     0.5289   3      0.00
H40G C26G C27G H43G     0.4966   3      0.00
H41G C26G C27G C28G     0.4838   3      0.00
H41G C26G C27G H42G     0.4975   3      0.00
H41G C26G C27G H43G     0.5304   3      0.00
C26G C27G C28G C29G     0.4451   3      0.00
C26G C27G C28G H44G     0.4594   3      0.00
C26G C27G C28G H45G     0.4594   3      0.00
H42G C27G C28G C29G     0.4559   3      0.00
H42G C27G C28G H44G     0.4716   3      0.00
H42G C27G C28G H45G     0.4988   3      0.00
H43G C27G C28G C29G     0.4564   3      0.00
H43G C27G C28G H44G     0.4993   3      0.00
H43G C27G C28G H45G     0.4706   3      0.00
C27G C28G C29G C30G     0.4436   3      0.00
C27G C28G C29G H46G     0.4551   3      0.00
C27G C28G C29G H47G     0.4568   3      0.00
H44G C28G C29G C30G     0.4529   3      0.00
H44G C28G C29G H46G     0.4677   3      0.00
H44G C28G C29G H47G     0.4967   3      0.00
H45G C28G C29G C30G     0.4530   3      0.00
H45G C28G C29G H46G     0.4960   3      0.00
H45G C28G C29G H47G     0.4675   3      0.00
C28G C29G C30G C31G     0.4364   3      0.00
C28G C29G C30G H48G     0.4512   3      0.00
C28G C29G C30G H49G     0.4511   3      0.00
H46G C29G C30G C31G     0.4503   3      0.00
H46G C29G C30G H48G     0.4652   3      0.00
H46G C29G C30G H49G     0.4944   3      0.00
H47G C29G C30G C31G     0.4507   3      0.00
H47G C29G C30G H48G     0.4948   3      0.00
H47G C29G C30G H49G     0.4650   3      0.00
C29G C30G C31G C32G     0.4346   3      0.00
C29G C30G C31G H50G     0.4501   3      0.00
C29G C30G C31G H51G     0.4508   3      0.00
H48G C30G C31G C32G     0.4489   3      0.00
H48G C30G C31G H50G     0.4642   3      0.00
H48G C30G C31G H51G     0.4940   3      0.00
H49G C30G C31G C32G     0.4490   3      0.00
H49G C30G C31G H50G     0.4937   3      0.00
H49G C30G C31G H51G     0.4642   3      0.00
C30G C31G C32G C33G     0.4359   3      0.00
C30G C31G C32G H52G     0.4499   3      0.00
C30G C31G C32G H53G     0.4496   3      0.00
H50G C31G C32G C33G     0.4513   3      0.00
H50G C31G C32G H52G     0.4638   3      0.00
H50G C31G C32G H53G     0.4943   3      0.00
H51G C31G C32G C33G     0.4513   3      0.00
H51G C31G C32G H52G     0.4946   3      0.00
H51G C31G C32G H53G     0.4637   3      0.00
C31G C32G C33G H54G     0.4465   3      0.00
C31G C32G C33G H55G     0.4464   3      0.00
C31G C32G C33G H58G     0.4544   3      0.00
H52G C32G C33G H54G     0.4893   3      0.00
H52G C32G C33G H55G     0.4631   3      0.00
H52G C32G C33G H58G     0.4680   3      0.00
H53G C32G C33G H54G     0.4632   3      0.00
H53G C32G C33G H55G     0.4893   3      0.00
H53G C32G C33G H58G     0.4680   3      0.00

IMPROPER
!
!V(improper) = Kpsi(psi - psi0)**2
!
!Kpsi: kcal/mole/rad**2
!psi0: degrees
!note that the second column of numbers (0) is ignored
!
!atom types             Kpsi        0  psi0
!


NONBONDED nbxmod  5 atom cdiel shift vatom vdistance vswitch -
cutnb 14.0 ctofnb 12.0 ctonnb 10.0 eps 1.0 e14fac 1.0 wmin 1.5
                !adm jr., 5/08/91, suggested cutoff scheme
!
!V(Lennard-Jones) = Eps(i,j)*[(Rmin(i,j)/r(i,j))**12 - 2(Rmin(i,j)/r(i,j))**6]
!
!epsilon [kcal/mole]: Eps(i,j) = sqrt(eps(i) * eps(j))
!Rmin/2  [A]:         Rmin(i,j) = Rmin/2(i) + Rmin/2(j)
!
!atom  ignored   epsilon     Rmin/2  ignored   eps,1-4     Rmin/2,1-4
!

C1G      0.0     -0.1050     1.9255    ! 
C2G      0.0     -0.1050     1.9255    ! 
C3G      0.0     -0.1050     1.9255    ! 
C4G      0.0     -0.1050     1.9255    ! 
C5G      0.0     -0.1050     1.9255    ! 
C6G      0.0     -0.1050     1.9255    ! 
C7G      0.0     -0.1050     1.9255    ! 
N1G      0.0     -0.0690     1.8300    ! 
N2G      0.0     -0.0690     1.8300    ! 
C8G      0.0     -0.1050     1.9255    ! 
C9G      0.0     -0.1050     1.9255    ! 
C10G     0.0     -0.1050     1.9255    ! 
C11G     0.0     -0.1050     1.9255    ! 
C12G     0.0     -0.1050     1.9255    ! 
H1G      0.0     -0.0440     1.4430    ! 
H2G      0.0     -0.0440     1.4430    ! 
H3G      0.0     -0.0440     1.4430    ! 
N3G      0.0     -0.0690     1.8300    ! 
H4G      0.0     -0.0440     1.4430    ! 
C13G     0.0     -0.1050     1.9255    ! 
C14G     0.0     -0.1050     1.9255    ! 
C15G     0.0     -0.1050     1.9255    ! 
C16G     0.0     -0.1050     1.9255    ! 
C17G     0.0     -0.1050     1.9255    ! 
H5G      0.0     -0.0440     1.4430    ! 
H6G      0.0     -0.0440     1.4430    ! 
H7G      0.0     -0.0440     1.4430    ! 
N4G      0.0     -0.0690     1.8300    ! 
H8G      0.0     -0.0440     1.4430    ! 
C18G     0.0     -0.1050     1.9255    ! 
C19G     0.0     -0.1050     1.9255    ! 
C20G     0.0     -0.1050     1.9255    ! 
C21G     0.0     -0.1050     1.9255    ! 
C22G     0.0     -0.1050     1.9255    ! 
C23G     0.0     -0.1050     1.9255    ! 
C24G     0.0     -0.1050     1.9255    ! 
C25G     0.0     -0.1050     1.9255    ! 
C26G     0.0     -0.1050     1.9255    ! 
C27G     0.0     -0.1050     1.9255    ! 
C28G     0.0     -0.1050     1.9255    ! 
C29G     0.0     -0.1050     1.9255    ! 
C30G     0.0     -0.1050     1.9255    ! 
C31G     0.0     -0.1050     1.9255    ! 
C32G     0.0     -0.1050     1.9255    ! 
C33G     0.0     -0.1050     1.9255    ! 
H9G      0.0     -0.0440     1.4430    ! 
H10G     0.0     -0.0440     1.4430    ! 
H11G     0.0     -0.0440     1.4430    ! 
H12G     0.0     -0.0440     1.4430    ! 
H13G     0.0     -0.0440     1.4430    ! 
H14G     0.0     -0.0440     1.4430    ! 
H15G     0.0     -0.0440     1.4430    ! 
H16G     0.0     -0.0440     1.4430    ! 
H17G     0.0     -0.0440     1.4430    ! 
H18G     0.0     -0.0440     1.4430    ! 
H19G     0.0     -0.0440     1.4430    ! 
H20G     0.0     -0.0440     1.4430    ! 
H21G     0.0     -0.0440     1.4430    ! 
H22G     0.0     -0.0440     1.4430    ! 
H23G     0.0     -0.0440     1.4430    ! 
H24G     0.0     -0.0440     1.4430    ! 
H25G     0.0     -0.0440     1.4430    ! 
H26G     0.0     -0.0440     1.4430    ! 
H27G     0.0     -0.0440     1.4430    ! 
H28G     0.0     -0.0440     1.4430    ! 
H29G     0.0     -0.0440     1.4430    ! 
H30G     0.0     -0.0440     1.4430    ! 
H31G     0.0     -0.0440     1.4430    ! 
H32G     0.0     -0.0440     1.4430    ! 
H33G     0.0     -0.0440     1.4430    ! 
H34G     0.0     -0.0440     1.4430    ! 
H35G     0.0     -0.0440     1.4430    ! 
H36G     0.0     -0.0440     1.4430    ! 
H37G     0.0     -0.0440     1.4430    ! 
H38G     0.0     -0.0440     1.4430    ! 
H39G     0.0     -0.0440     1.4430    ! 
H40G     0.0     -0.0440     1.4430    ! 
H41G     0.0     -0.0440     1.4430    ! 
H42G     0.0     -0.0440     1.4430    ! 
H43G     0.0     -0.0440     1.4430    ! 
H44G     0.0     -0.0440     1.4430    ! 
H45G     0.0     -0.0440     1.4430    ! 
H46G     0.0     -0.0440     1.4430    ! 
H47G     0.0     -0.0440     1.4430    ! 
H48G     0.0     -0.0440     1.4430    ! 
H49G     0.0     -0.0440     1.4430    ! 
H50G     0.0     -0.0440     1.4430    ! 
H51G     0.0     -0.0440     1.4430    ! 
H52G     0.0     -0.0440     1.4430    ! 
H53G     0.0     -0.0440     1.4430    ! 
H54G     0.0     -0.0440     1.4430    ! 
H55G     0.0     -0.0440     1.4430    ! 
H56G     0.0     -0.0440     1.4430    ! 
H57G     0.0     -0.0440     1.4430    ! 
H58G     0.0     -0.0440     1.4430    ! 
END
