# Supplementary material for: A Systematic Approach: Molecular Dynamics Study and Parametrisation of Gemini Type Cationic Surfactants
Source: Int J Mol Sci. 2021 Oct 10;22(20):10939. doi: 10.3390/ijms222010939 (PMC8536075; doi:10.3390/ijms222010939)
Supplement: Supplementary file 1 [file ijms-22-10939-s001.zip › Force_fields/Alk_7_08/Alk_7_08.pdb]

REMARK original generated coordinate pdb file
ATOM      1  C1G A7C X   1       0.932  -8.510   3.466  1.00  0.00      GEM  C
ATOM      2  C2G A7C X   1       1.003  -7.104   2.860  1.00  0.00      GEM  C
ATOM      3  C3G A7C X   1       0.741  -6.019   3.913  1.00  0.00      GEM  C
ATOM      4  C4G A7C X   1       0.825  -4.598   3.336  1.00  0.00      GEM  C
ATOM      5  C5G A7C X   1       0.554  -3.504   4.379  1.00  0.00      GEM  C
ATOM      6  C6G A7C X   1       0.657  -2.088   3.795  1.00  0.00      GEM  C
ATOM      7  C7G A7C X   1       0.371  -1.017   4.853  1.00  0.00      GEM  C
ATOM      8  N1G A7C X   1       1.180  -9.564   2.451  1.00  0.00      GEM  N
ATOM      9  N2G A7C X   1       0.481   0.354   4.297  1.00  0.00      GEM  N
ATOM     10  C8G A7C X   1       1.683   1.001   4.295  1.00  0.00      GEM  C
ATOM     11  C9G A7C X   1      -0.596   0.954   3.725  1.00  0.00      GEM  C
ATOM     12 C10G A7C X   1      -0.520   2.196   3.145  1.00  0.00      GEM  C
ATOM     13 C11G A7C X   1       0.722   2.897   3.125  1.00  0.00      GEM  C
ATOM     14 C12G A7C X   1       1.834   2.241   3.736  1.00  0.00      GEM  C
ATOM     15  H1G A7C X   1       2.509   0.472   4.768  1.00  0.00      GEM  H
ATOM     16  H2G A7C X   1      -1.528   0.390   3.758  1.00  0.00      GEM  H
ATOM     17  H3G A7C X   1      -1.419   2.627   2.711  1.00  0.00      GEM  H
ATOM     18  N3G A7C X   1       0.859   4.107   2.571  1.00  0.00      GEM  N
ATOM     19  H4G A7C X   1       2.810   2.725   3.763  1.00  0.00      GEM  H
ATOM     20 C13G A7C X   1       2.453  -9.971   2.179  1.00  0.00      GEM  C
ATOM     21 C14G A7C X   1       0.149 -10.092   1.738  1.00  0.00      GEM  C
ATOM     22 C15G A7C X   1       0.344 -11.029   0.754  1.00  0.00      GEM  C
ATOM     23 C16G A7C X   1       1.663 -11.471   0.441  1.00  0.00      GEM  C
ATOM     24 C17G A7C X   1       2.722 -10.899   1.210  1.00  0.00      GEM  C
ATOM     25  H5G A7C X   1       3.238  -9.515   2.781  1.00  0.00      GEM  H
ATOM     26  H6G A7C X   1      -0.845  -9.732   2.001  1.00  0.00      GEM  H
ATOM     27  H7G A7C X   1      -0.525 -11.424   0.232  1.00  0.00      GEM  H
ATOM     28  N4G A7C X   1       1.933 -12.367  -0.519  1.00  0.00      GEM  N
ATOM     29  H8G A7C X   1       3.754 -11.200   1.030  1.00  0.00      GEM  H
ATOM     30 C18G A7C X   1       0.954 -13.059  -1.361  1.00  0.00      GEM  C
ATOM     31 C19G A7C X   1       0.386 -14.330  -0.709  1.00  0.00      GEM  C
ATOM     32 C20G A7C X   1      -0.616 -15.048  -1.624  1.00  0.00      GEM  C
ATOM     33 C21G A7C X   1      -1.184 -16.334  -1.008  1.00  0.00      GEM  C
ATOM     34 C22G A7C X   1      -2.186 -17.058  -1.919  1.00  0.00      GEM  C
ATOM     35 C23G A7C X   1      -2.754 -18.346  -1.306  1.00  0.00      GEM  C
ATOM     36 C24G A7C X   1      -3.755 -19.071  -2.217  1.00  0.00      GEM  C
ATOM     37 C25G A7C X   1      -4.316 -20.357  -1.597  1.00  0.00      GEM  C
ATOM     38 C26G A7C X   1      -0.214   4.859   1.912  1.00  0.00      GEM  C
ATOM     39 C27G A7C X   1       0.325   6.171   1.342  1.00  0.00      GEM  C
ATOM     40 C28G A7C X   1      -0.764   6.991   0.639  1.00  0.00      GEM  C
ATOM     41 C29G A7C X   1      -0.240   8.310   0.054  1.00  0.00      GEM  C
ATOM     42 C30G A7C X   1      -1.320   9.136  -0.659  1.00  0.00      GEM  C
ATOM     43 C31G A7C X   1      -0.795  10.453  -1.246  1.00  0.00      GEM  C
ATOM     44 C32G A7C X   1      -1.872  11.281  -1.962  1.00  0.00      GEM  C
ATOM     45 C33G A7C X   1      -1.337  12.594  -2.547  1.00  0.00      GEM  C
ATOM     46  H9G A7C X   1       1.688  -8.640   4.258  1.00  0.00      GEM  H
ATOM     47 H10G A7C X   1      -0.063  -8.706   3.899  1.00  0.00      GEM  H
ATOM     48 H11G A7C X   1       1.999  -6.955   2.410  1.00  0.00      GEM  H
ATOM     49 H12G A7C X   1       0.263  -7.023   2.047  1.00  0.00      GEM  H
ATOM     50 H13G A7C X   1      -0.255  -6.174   4.356  1.00  0.00      GEM  H
ATOM     51 H14G A7C X   1       1.468  -6.122   4.733  1.00  0.00      GEM  H
ATOM     52 H15G A7C X   1       1.823  -4.443   2.899  1.00  0.00      GEM  H
ATOM     53 H16G A7C X   1       0.105  -4.498   2.510  1.00  0.00      GEM  H
ATOM     54 H17G A7C X   1      -0.449  -3.651   4.808  1.00  0.00      GEM  H
ATOM     55 H18G A7C X   1       1.267  -3.609   5.210  1.00  0.00      GEM  H
ATOM     56 H19G A7C X   1       1.666  -1.928   3.382  1.00  0.00      GEM  H
ATOM     57 H20G A7C X   1      -0.058  -1.974   2.964  1.00  0.00      GEM  H
ATOM     58 H21G A7C X   1      -0.650  -1.121   5.258  1.00  0.00      GEM  H
ATOM     59 H22G A7C X   1       1.086  -1.084   5.690  1.00  0.00      GEM  H
ATOM     60 H23G A7C X   1       1.796   4.547   2.610  1.00  0.00      GEM  H
ATOM     61 H24G A7C X   1       2.923 -12.645  -0.634  1.00  0.00      GEM  H
ATOM     62 H25G A7C X   1       1.474 -13.315  -2.299  1.00  0.00      GEM  H
ATOM     63 H26G A7C X   1       0.142 -12.356  -1.616  1.00  0.00      GEM  H
ATOM     64 H27G A7C X   1       1.219 -15.008  -0.464  1.00  0.00      GEM  H
ATOM     65 H28G A7C X   1      -0.103 -14.065   0.242  1.00  0.00      GEM  H
ATOM     66 H29G A7C X   1      -1.444 -14.364  -1.866  1.00  0.00      GEM  H
ATOM     67 H30G A7C X   1      -0.126 -15.290  -2.580  1.00  0.00      GEM  H
ATOM     68 H31G A7C X   1      -0.354 -17.017  -0.768  1.00  0.00      GEM  H
ATOM     69 H32G A7C X   1      -1.672 -16.093  -0.051  1.00  0.00      GEM  H
ATOM     70 H33G A7C X   1      -3.016 -16.375  -2.159  1.00  0.00      GEM  H
ATOM     71 H34G A7C X   1      -1.698 -17.297  -2.877  1.00  0.00      GEM  H
ATOM     72 H35G A7C X   1      -1.924 -19.029  -1.065  1.00  0.00      GEM  H
ATOM     73 H36G A7C X   1      -3.244 -18.107  -0.349  1.00  0.00      GEM  H
ATOM     74 H37G A7C X   1      -3.265 -19.310  -3.173  1.00  0.00      GEM  H
ATOM     75 H38G A7C X   1      -4.584 -18.389  -2.458  1.00  0.00      GEM  H
ATOM     76 H39G A7C X   1      -3.512 -21.073  -1.376  1.00  0.00      GEM  H
ATOM     77 H40G A7C X   1      -1.020   5.060   2.644  1.00  0.00      GEM  H
ATOM     78 H41G A7C X   1      -0.645   4.239   1.103  1.00  0.00      GEM  H
ATOM     79 H42G A7C X   1       0.766   6.767   2.159  1.00  0.00      GEM  H
ATOM     80 H43G A7C X   1       1.137   5.949   0.630  1.00  0.00      GEM  H
ATOM     81 H44G A7C X   1      -1.210   6.388  -0.168  1.00  0.00      GEM  H
ATOM     82 H45G A7C X   1      -1.576   7.207   1.350  1.00  0.00      GEM  H
ATOM     83 H46G A7C X   1       0.205   8.913   0.861  1.00  0.00      GEM  H
ATOM     84 H47G A7C X   1       0.576   8.092  -0.654  1.00  0.00      GEM  H
ATOM     85 H48G A7C X   1      -1.765   8.532  -1.465  1.00  0.00      GEM  H
ATOM     86 H49G A7C X   1      -2.135   9.354   0.049  1.00  0.00      GEM  H
ATOM     87 H50G A7C X   1      -0.351  11.059  -0.441  1.00  0.00      GEM  H
ATOM     88 H51G A7C X   1       0.022  10.236  -1.953  1.00  0.00      GEM  H
ATOM     89 H52G A7C X   1      -2.316  10.676  -2.768  1.00  0.00      GEM  H
ATOM     90 H53G A7C X   1      -2.688  11.500  -1.257  1.00  0.00      GEM  H
ATOM     91 H54G A7C X   1      -0.543  12.406  -3.281  1.00  0.00      GEM  H
ATOM     92 H55G A7C X   1      -0.917  13.235  -1.760  1.00  0.00      GEM  H
ATOM     93 H56G A7C X   1      -4.840 -20.146  -0.655  1.00  0.00      GEM  H
ATOM     94 H57G A7C X   1      -5.026 -20.851  -2.272  1.00  0.00      GEM  H
ATOM     95 H58G A7C X   1      -2.131  13.161  -3.051  1.00  0.00      GEM  H
END
