# Supplementary material for: A Systematic Approach: Molecular Dynamics Study and Parametrisation of Gemini Type Cationic Surfactants
Source: Int J Mol Sci. 2021 Oct 10;22(20):10939. doi: 10.3390/ijms222010939 (PMC8536075; doi:10.3390/ijms222010939)
Supplement: Supplementary file 1 [file ijms-22-10939-s001.zip › Force_fields/Alk_7_08/Alk_7_08.psf]

PSF

       4 !NTITLE
 REMARKS original generated structure x-plor psf file
 REMARKS topology D:/Dokumenty/do_VMD/FF/Batch5_OK/Alk_7_08.top 
 REMARKS topology D:/Dokumenty/do_VMD/top_all36_lipid.rtf 
 REMARKS segment GEM { first NONE; last NONE; auto none  }

      95 !NATOM
       1 GEM  1    A7C  C1G  C1G   -0.409000       12.0110           0
       2 GEM  1    A7C  C2G  C2G    0.221000       12.0110           0
       3 GEM  1    A7C  C3G  C3G    0.132000       12.0110           0
       4 GEM  1    A7C  C4G  C4G   -0.168000       12.0110           0
       5 GEM  1    A7C  C5G  C5G    0.113000       12.0110           0
       6 GEM  1    A7C  C6G  C6G    0.206000       12.0110           0
       7 GEM  1    A7C  C7G  C7G   -0.379000       12.0110           0
       8 GEM  1    A7C  N1G  N1G    0.304000       14.0070           0
       9 GEM  1    A7C  N2G  N2G    0.244000       14.0070           0
      10 GEM  1    A7C  C8G  C8G   -0.053000       12.0110           0
      11 GEM  1    A7C  C9G  C9G   -0.157000       12.0110           0
      12 GEM  1    A7C  C10G C10G  -0.263000       12.0110           0
      13 GEM  1    A7C  C11G C11G   0.473000       12.0110           0
      14 GEM  1    A7C  C12G C12G  -0.424000       12.0110           0
      15 GEM  1    A7C  H1G  H1G    0.220000        1.0080           0
      16 GEM  1    A7C  H2G  H2G    0.245000        1.0080           0
      17 GEM  1    A7C  H3G  H3G    0.180000        1.0080           0
      18 GEM  1    A7C  N3G  N3G   -0.500000       14.0070           0
      19 GEM  1    A7C  H4G  H4G    0.241000        1.0080           0
      20 GEM  1    A7C  C13G C13G  -0.076000       12.0110           0
      21 GEM  1    A7C  C14G C14G  -0.199000       12.0110           0
      22 GEM  1    A7C  C15G C15G  -0.303000       12.0110           0
      23 GEM  1    A7C  C16G C16G   0.601000       12.0110           0
      24 GEM  1    A7C  C17G C17G  -0.450000       12.0110           0
      25 GEM  1    A7C  H5G  H5G    0.230000        1.0080           0
      26 GEM  1    A7C  H6G  H6G    0.240000        1.0080           0
      27 GEM  1    A7C  H7G  H7G    0.247000        1.0080           0
      28 GEM  1    A7C  N4G  N4G   -0.691000       14.0070           0
      29 GEM  1    A7C  H8G  H8G    0.231000        1.0080           0
      30 GEM  1    A7C  C18G C18G   0.132000       12.0110           0
      31 GEM  1    A7C  C19G C19G   0.032000       12.0110           0
      32 GEM  1    A7C  C20G C20G  -0.006000       12.0110           0
      33 GEM  1    A7C  C21G C21G   0.189000       12.0110           0
      34 GEM  1    A7C  C22G C22G  -0.038000       12.0110           0
      35 GEM  1    A7C  C23G C23G   0.049000       12.0110           0
      36 GEM  1    A7C  C24G C24G   0.258000       12.0110           0
      37 GEM  1    A7C  C25G C25G  -0.266000       12.0110           0
      38 GEM  1    A7C  C26G C26G   0.083000       12.0110           0
      39 GEM  1    A7C  C27G C27G  -0.027000       12.0110           0
      40 GEM  1    A7C  C28G C28G   0.027000       12.0110           0
      41 GEM  1    A7C  C29G C29G   0.160000       12.0110           0
      42 GEM  1    A7C  C30G C30G   0.026000       12.0110           0
      43 GEM  1    A7C  C31G C31G   0.025000       12.0110           0
      44 GEM  1    A7C  C32G C32G   0.274000       12.0110           0
      45 GEM  1    A7C  C33G C33G  -0.293000       12.0110           0
      46 GEM  1    A7C  H9G  H9G    0.153000        1.0080           0
      47 GEM  1    A7C  H10G H10G   0.169000        1.0080           0
      48 GEM  1    A7C  H11G H11G  -0.027000        1.0080           0
      49 GEM  1    A7C  H12G H12G  -0.016000        1.0080           0
      50 GEM  1    A7C  H13G H13G  -0.025000        1.0080           0
      51 GEM  1    A7C  H14G H14G  -0.019000        1.0080           0
      52 GEM  1    A7C  H15G H15G   0.024000        1.0080           0
      53 GEM  1    A7C  H16G H16G   0.017000        1.0080           0
      54 GEM  1    A7C  H17G H17G  -0.017000        1.0080           0
      55 GEM  1    A7C  H18G H18G  -0.018000        1.0080           0
      56 GEM  1    A7C  H19G H19G  -0.018000        1.0080           0
      57 GEM  1    A7C  H20G H20G  -0.013000        1.0080           0
      58 GEM  1    A7C  H21G H21G   0.161000        1.0080           0
      59 GEM  1    A7C  H22G H22G   0.156000        1.0080           0
      60 GEM  1    A7C  H23G H23G   0.378000        1.0080           0
      61 GEM  1    A7C  H24G H24G   0.459000        1.0080           0
      62 GEM  1    A7C  H25G H25G   0.086000        1.0080           0
      63 GEM  1    A7C  H26G H26G   0.032000        1.0080           0
      64 GEM  1    A7C  H27G H27G   0.016000        1.0080           0
      65 GEM  1    A7C  H28G H28G  -0.012000        1.0080           0
      66 GEM  1    A7C  H29G H29G  -0.007000        1.0080           0
      67 GEM  1    A7C  H30G H30G  -0.021000        1.0080           0
      68 GEM  1    A7C  H31G H31G  -0.054000        1.0080           0
      69 GEM  1    A7C  H32G H32G  -0.050000        1.0080           0
      70 GEM  1    A7C  H33G H33G  -0.018000        1.0080           0
      71 GEM  1    A7C  H34G H34G  -0.012000        1.0080           0
      72 GEM  1    A7C  H35G H35G  -0.026000        1.0080           0
      73 GEM  1    A7C  H36G H36G  -0.026000        1.0080           0
      74 GEM  1    A7C  H37G H37G  -0.058000        1.0080           0
      75 GEM  1    A7C  H38G H38G  -0.058000        1.0080           0
      76 GEM  1    A7C  H39G H39G   0.049000        1.0080           0
      77 GEM  1    A7C  H40G H40G   0.072000        1.0080           0
      78 GEM  1    A7C  H41G H41G   0.075000        1.0080           0
      79 GEM  1    A7C  H42G H42G   0.032000        1.0080           0
      80 GEM  1    A7C  H43G H43G   0.028000        1.0080           0
      81 GEM  1    A7C  H44G H44G  -0.018000        1.0080           0
      82 GEM  1    A7C  H45G H45G  -0.019000        1.0080           0
      83 GEM  1    A7C  H46G H46G  -0.052000        1.0080           0
      84 GEM  1    A7C  H47G H47G  -0.051000        1.0080           0
      85 GEM  1    A7C  H48G H48G  -0.030000        1.0080           0
      86 GEM  1    A7C  H49G H49G  -0.031000        1.0080           0
      87 GEM  1    A7C  H50G H50G  -0.022000        1.0080           0
      88 GEM  1    A7C  H51G H51G  -0.025000        1.0080           0
      89 GEM  1    A7C  H52G H52G  -0.060000        1.0080           0
      90 GEM  1    A7C  H53G H53G  -0.061000        1.0080           0
      91 GEM  1    A7C  H54G H54G   0.057000        1.0080           0
      92 GEM  1    A7C  H55G H55G   0.056000        1.0080           0
      93 GEM  1    A7C  H56G H56G   0.049000        1.0080           0
      94 GEM  1    A7C  H57G H57G   0.055000        1.0080           0
      95 GEM  1    A7C  H58G H58G   0.060000        1.0080           0

      96 !NBOND: bonds
       1       2       1       8       1      46       1      47
       2       3       2      48       2      49       3       4
       3      50       3      51       4       5       4      52
       4      53       5       6       5      54       5      55
       6       7       6      56       6      57       7       9
       7      58       7      59       8      20       8      21
       9      10       9      11      10      14      10      15
      11      12      11      16      12      13      12      17
      13      14      13      18      14      19      18      38
      18      60      20      24      20      25      21      22
      21      26      22      23      22      27      23      24
      23      28      24      29      28      30      28      61
      30      31      30      62      30      63      31      32
      31      64      31      65      32      33      32      66
      32      67      33      34      33      68      33      69
      34      35      34      70      34      71      35      36
      35      72      35      73      36      37      36      74
      36      75      37      76      37      93      37      94
      38      39      38      77      38      78      39      40
      39      79      39      80      40      41      40      81
      40      82      41      42      41      83      41      84
      42      43      42      85      42      86      43      44
      43      87      43      88      44      45      44      89
      44      90      45      91      45      92      45      95

     180 !NTHETA: angles
       1       2       3       1       2      48       1       2      49
       1       8      20       1       8      21       2       1       8
       2       1      46       2       1      47       2       3       4
       2       3      50       2       3      51       3       2      48
       3       2      49       3       4       5       3       4      52
       3       4      53       4       3      50       4       3      51
       4       5       6       4       5      54       4       5      55
       5       4      52       5       4      53       5       6       7
       5       6      56       5       6      57       6       5      54
       6       5      55       6       7       9       6       7      58
       6       7      59       7       6      56       7       6      57
       7       9      10       7       9      11       8       1      46
       8       1      47       8      20      24       8      20      25
       8      21      22       8      21      26       9       7      58
       9       7      59       9      10      14       9      10      15
       9      11      12       9      11      16      10       9      11
      10      14      13      10      14      19      11      12      13
      11      12      17      12      11      16      12      13      14
      12      13      18      13      12      17      13      14      19
      13      18      38      13      18      60      14      10      15
      14      13      18      18      38      39      18      38      77
      18      38      78      20       8      21      20      24      23
      20      24      29      21      22      23      21      22      27
      22      21      26      22      23      24      22      23      28
      23      22      27      23      24      29      23      28      30
      23      28      61      24      20      25      24      23      28
      28      30      31      28      30      62      28      30      63
      30      28      61      30      31      32      30      31      64
      30      31      65      31      30      62      31      30      63
      31      32      33      31      32      66      31      32      67
      32      31      64      32      31      65      32      33      34
      32      33      68      32      33      69      33      32      66
      33      32      67      33      34      35      33      34      70
      33      34      71      34      33      68      34      33      69
      34      35      36      34      35      72      34      35      73
      35      34      70      35      34      71      35      36      37
      35      36      74      35      36      75      36      35      72
      36      35      73      36      37      76      36      37      93
      36      37      94      37      36      74      37      36      75
      38      18      60      38      39      40      38      39      79
      38      39      80      39      38      77      39      38      78
      39      40      41      39      40      81      39      40      82
      40      39      79      40      39      80      40      41      42
      40      41      83      40      41      84      41      40      81
      41      40      82      41      42      43      41      42      85
      41      42      86      42      41      83      42      41      84
      42      43      44      42      43      87      42      43      88
      43      42      85      43      42      86      43      44      45
      43      44      89      43      44      90      44      43      87
      44      43      88      44      45      91      44      45      92
      44      45      95      45      44      89      45      44      90
      46       1      47      48       2      49      50       3      51
      52       4      53      54       5      55      56       6      57
      58       7      59      62      30      63      64      31      65
      66      32      67      68      33      69      70      34      71
      72      35      73      74      36      75      76      37      93
      76      37      94      77      38      78      79      39      80
      81      40      82      83      41      84      85      42      86
      87      43      88      89      44      90      91      45      92
      91      45      95      92      45      95      93      37      94

     260 !NPHI: dihedrals
       1       2       3       4       1       2       3      50
       1       2       3      51       1       8      20      24
       1       8      20      25       1       8      21      22
       1       8      21      26       2       1       8      20
       2       1       8      21       2       3       4       5
       2       3       4      52       2       3       4      53
       3       4       5       6       3       4       5      54
       3       4       5      55       4       5       6       7
       4       5       6      56       4       5       6      57
       5       6       7       9       5       6       7      58
       5       6       7      59       6       7       9      10
       6       7       9      11       7       9      10      14
       7       9      10      15       7       9      11      12
       7       9      11      16       8       1       2       3
       8       1       2      48       8       1       2      49
       8      20      24      23       8      20      24      29
       8      21      22      23       8      21      22      27
       9      10      14      13       9      10      14      19
       9      11      12      13       9      11      12      17
      10       9      11      12      10       9      11      16
      11       9      10      14      11       9      10      15
      11      12      13      14      11      12      13      18
      12      13      14      10      12      13      14      19
      12      13      18      38      12      13      18      60
      13      18      38      39      13      18      38      77
      13      18      38      78      14      13      18      38
      14      13      18      60      15      10      14      13
      15      10      14      19      16      11      12      13
      16      11      12      17      17      12      13      14
      17      12      13      18      18      13      14      10
      18      13      14      19      18      38      39      40
      18      38      39      79      18      38      39      80
      20       8      21      22      20       8      21      26
      21       8      20      24      21       8      20      25
      21      22      23      24      21      22      23      28
      22      23      24      20      22      23      24      29
      22      23      28      30      22      23      28      61
      23      28      30      31      23      28      30      62
      23      28      30      63      24      23      28      30
      24      23      28      61      25      20      24      23
      25      20      24      29      26      21      22      23
      26      21      22      27      27      22      23      24
      27      22      23      28      28      23      24      20
      28      23      24      29      28      30      31      32
      28      30      31      64      28      30      31      65
      30      31      32      33      30      31      32      66
      30      31      32      67      31      32      33      34
      31      32      33      68      31      32      33      69
      32      33      34      35      32      33      34      70
      32      33      34      71      33      34      35      36
      33      34      35      72      33      34      35      73
      34      35      36      37      34      35      36      74
      34      35      36      75      35      36      37      76
      35      36      37      93      35      36      37      94
      38      39      40      41      38      39      40      81
      38      39      40      82      39      40      41      42
      39      40      41      83      39      40      41      84
      40      41      42      43      40      41      42      85
      40      41      42      86      41      42      43      44
      41      42      43      87      41      42      43      88
      42      43      44      45      42      43      44      89
      42      43      44      90      43      44      45      91
      43      44      45      92      43      44      45      95
      46       1       2       3      46       1       2      48
      46       1       2      49      46       1       8      20
      46       1       8      21      47       1       2       3
      47       1       2      48      47       1       2      49
      47       1       8      20      47       1       8      21
      48       2       3       4      48       2       3      50
      48       2       3      51      49       2       3       4
      49       2       3      50      49       2       3      51
      50       3       4       5      50       3       4      52
      50       3       4      53      51       3       4       5
      51       3       4      52      51       3       4      53
      52       4       5       6      52       4       5      54
      52       4       5      55      53       4       5       6
      53       4       5      54      53       4       5      55
      54       5       6       7      54       5       6      56
      54       5       6      57      55       5       6       7
      55       5       6      56      55       5       6      57
      56       6       7       9      56       6       7      58
      56       6       7      59      57       6       7       9
      57       6       7      58      57       6       7      59
      58       7       9      10      58       7       9      11
      59       7       9      10      59       7       9      11
      60      18      38      39      60      18      38      77
      60      18      38      78      61      28      30      31
      61      28      30      62      61      28      30      63
      62      30      31      32      62      30      31      64
      62      30      31      65      63      30      31      32
      63      30      31      64      63      30      31      65
      64      31      32      33      64      31      32      66
      64      31      32      67      65      31      32      33
      65      31      32      66      65      31      32      67
      66      32      33      34      66      32      33      68
      66      32      33      69      67      32      33      34
      67      32      33      68      67      32      33      69
      68      33      34      35      68      33      34      70
      68      33      34      71      69      33      34      35
      69      33      34      70      69      33      34      71
      70      34      35      36      70      34      35      72
      70      34      35      73      71      34      35      36
      71      34      35      72      71      34      35      73
      72      35      36      37      72      35      36      74
      72      35      36      75      73      35      36      37
      73      35      36      74      73      35      36      75
      74      36      37      76      74      36      37      93
      74      36      37      94      75      36      37      76
      75      36      37      93      75      36      37      94
      77      38      39      40      77      38      39      79
      77      38      39      80      78      38      39      40
      78      38      39      79      78      38      39      80
      79      39      40      41      79      39      40      81
      79      39      40      82      80      39      40      41
      80      39      40      81      80      39      40      82
      81      40      41      42      81      40      41      83
      81      40      41      84      82      40      41      42
      82      40      41      83      82      40      41      84
      83      41      42      43      83      41      42      85
      83      41      42      86      84      41      42      43
      84      41      42      85      84      41      42      86
      85      42      43      44      85      42      43      87
      85      42      43      88      86      42      43      44
      86      42      43      87      86      42      43      88
      87      43      44      45      87      43      44      89
      87      43      44      90      88      43      44      45
      88      43      44      89      88      43      44      90
      89      44      45      91      89      44      45      92
      89      44      45      95      90      44      45      91
      90      44      45      92      90      44      45      95

       0 !NIMPHI: impropers


       0 !NDON: donors


       0 !NACC: acceptors


       0 !NNB

       0       0       0       0       0       0       0       0
       0       0       0       0       0       0       0       0
       0       0       0       0       0       0       0       0
       0       0       0       0       0       0       0       0
       0       0       0       0       0       0       0       0
       0       0       0       0       0       0       0       0
       0       0       0       0       0       0       0       0
       0       0       0       0       0       0       0       0
       0       0       0       0       0       0       0       0
       0       0       0       0       0       0       0       0
       0       0       0       0       0       0       0       0
       0       0       0       0       0       0       0

       1       0 !NGRP
       0       0       0
