# Supplementary material for: A Systematic Approach: Molecular Dynamics Study and Parametrisation of Gemini Type Cationic Surfactants
Source: Int J Mol Sci. 2021 Oct 10;22(20):10939. doi: 10.3390/ijms222010939 (PMC8536075; doi:10.3390/ijms222010939)
Supplement: Supplementary file 1 [file ijms-22-10939-s001.zip › Force_fields/Alk_7_08c/Alk_7_08c.par]

!>>>>>> Combined CHARMM All-Hydrogen Parameter File for <<<<<<<<<
!>>>>>>>>> CHARMM22 Proteins and CHARMM27 Lipids <<<<<<<<<<
!from
!>>>> CHARMM22 All-Hydrogen Parameter File for Proteins <<<<<<<<<<
!>>>>>>>>>>>>>>>>>>>>>> August 1999 <<<<<<<<<<<<<<<<<<<<<<<<<<<<<
!>>>>>>> Direct comments to Alexander D. MacKerell Jr. <<<<<<<<<
!>>>>>> 410-706-7442 or email: alex,mmiris.ab.umd.edu  <<<<<<<<<
!and !  \\\ CHARMM27 All-Hydrogen Lipid Parameter File ///////
!  \\\\\\\\\ Developmental /////////////////////////
!              Alexander D. MacKerell Jr.
!                     August 1999
! All comments to ADM jr.  email:alex,mmiris.ab.umd.edu
!              telephone: 410-706-7442
!


! +++++++++++++++++++++++++++++++++++++++++++++++++++++++++++++++++++++++++++++
! + Residue topologies/parameters generated by PARATOOL.                      +
! +                                                                           +
! + PARATOOL is an interactive tool for generation of force field parameters. +
! + and can be obtained free of charge from                                   +
! + http://bioinf.charite.de/biophys/paratool                                 +
! +                                                                           +
! + Author:                                                                   +
! + Jan Saam                                                                  +
! + Institute of Biochemistry                                                 +
! + Charite Berlin                                                            +
! + Germany                                                                   +
! + saam@charite.de                                                           +
! +                                                                           +
! + CITATION:                                                                 +
! + If you use PARATOOL or topologies/parameters generated by this program,   +
! + please cite the following work:                                           +
! + Saam, et al. (2006), ...                                                  +
! +++++++++++++++++++++++++++++++++++++++++++++++++++++++++++++++++++++++++++++


! Parameters for components AB4
! To be used in combination with:
! [DEFAULTDIR]/par_all27_prot_lipid_na.inp


BONDS
!
!V(bond) = Kb(b - b0)**2
!
!Kb: kcal/mole/A**2
!b0: A
!
!atom type   Kb         b0
!

C1G  C2G     284.743    1.5322
C1G  N1G     301.215    1.4845
C1G  H11G    314.061    1.1028
C1G  H12G    313.481    1.1030
C2G  C3G     286.017    1.5350
C2G  H13G    325.979    1.1022
C2G  H14G    325.848    1.1022
C3G  C4G     286.667    1.5352
C3G  H15G    334.374    1.1008
C3G  H16G    334.368    1.1008
C4G  C5G     286.656    1.5352
C4G  H17G    334.590    1.1007
C4G  H18G    334.497    1.1007
C5G  C6G     286.180    1.5350
C5G  H19G    334.382    1.1008
C5G  H20G    334.341    1.1008
C6G  C7G     285.215    1.5321
C6G  H21G    325.968    1.1022
C6G  H22G    325.916    1.1022
C7G  N2G     300.898    1.4842
C7G  H23G    313.567    1.1030
C7G  H24G    313.949    1.1028
N1G  C13G    410.756    1.3647
N1G  C14G    421.299    1.3596
N2G  C8G     422.653    1.3596
N2G  C9G     411.085    1.3646
C8G  C12G    462.845    1.3728
C8G  H1G     360.295    1.0894
C9G  C10G    473.236    1.3685
C9G  H2G     360.685    1.0892
C10G C11G    362.168    1.4279
C10G H3G     358.112    1.0899
C11G C12G    365.301    1.4265
C11G N3G     543.511    1.3388
C12G H4G     365.122    1.0872
N3G  H10G    361.226    1.0349
N3G  C26G    324.598    1.4664
C13G C17G    473.595    1.3683
C13G H5G     360.685    1.0892
C14G C15G    462.438    1.3730
C14G H6G     360.289    1.0894
C15G C16G    365.535    1.4264
C15G H7G     365.081    1.0872
C16G C17G    363.239    1.4280
C16G N4G     541.787    1.3386
C17G H8G     358.086    1.0899
N4G  H9G     360.881    1.0349
N4G  C18G    326.523    1.4665
C18G C19G    293.348    1.5293
C18G H25G    304.830    1.1065
C18G H26G    304.309    1.1067
C19G C20G    287.646    1.5345
C19G H27G    325.142    1.1026
C19G H28G    325.014    1.1027
C20G C21G    286.207    1.5353
C20G H29G    333.985    1.1009
C20G H30G    334.028    1.1009
C21G C22G    285.731    1.5352
C21G H31G    333.307    1.1011
C21G H32G    333.273    1.1011
C22G C23G    285.548    1.5352
C22G H33G    332.702    1.1014
C22G H34G    332.730    1.1014
C23G C24G    285.750    1.5352
C23G H35G    332.380    1.1015
C23G H36G    332.372    1.1015
C24G C25G    290.278    1.5339
C24G H37G    334.371    1.1006
C24G H38G    334.386    1.1006
C25G H39G    343.435    1.0983
C25G H40G    343.460    1.0983
C25G H41G    345.397    1.0975
C26G C27G    293.241    1.5289
C26G H42G    304.677    1.1065
C26G H43G    304.412    1.1066
C27G C28G    287.521    1.5346
C27G H44G    325.196    1.1026
C27G H45G    325.043    1.1027
C28G C29G    286.374    1.5352
C28G H46G    333.990    1.1009
C28G H47G    334.021    1.1009
C29G C30G    285.638    1.5353
C29G H48G    333.361    1.1011
C29G H49G    333.304    1.1011
C30G C31G    285.638    1.5351
C30G H50G    332.705    1.1014
C30G H51G    332.749    1.1014
C31G C32G    285.707    1.5352
C31G H52G    332.406    1.1015
C31G H53G    332.372    1.1015
C32G C33G    290.321    1.5339
C32G H54G    334.388    1.1006
C32G H55G    334.426    1.1006
C33G H56G    343.472    1.0983
C33G H57G    343.481    1.0983
C33G H58G    345.370    1.0975


ANGLES
!
!V(angle) = Ktheta(Theta - Theta0)**2
!
!V(Urey-Bradley) = Kub(S - S0)**2
!
!Ktheta: kcal/mole/rad**2
!Theta0: degrees
!Kub: kcal/mole/A**2 (Urey-Bradley)
!S0: A
!
!atom types        Ktheta    Theta0    Kub      S0
!

C2G  C1G  N1G      44.419    112.04
C2G  C1G  H11G     15.535    111.18
C2G  C1G  H12G     15.512    111.12
N1G  C1G  H11G     17.588    106.99
N1G  C1G  H12G     17.483    106.94
H11G C1G  H12G      6.177    108.35
C1G  C2G  C3G      37.894    111.58
C1G  C2G  H13G     13.905    109.17
C1G  C2G  H14G     13.913    109.19
C3G  C2G  H13G     13.451    109.88
C3G  C2G  H14G     13.460    109.72
H13G C2G  H14G      5.318    107.19
C2G  C3G  C4G      38.684    112.90
C2G  C3G  H15G     14.179    109.42
C2G  C3G  H16G     14.134    109.29
C4G  C3G  H15G     14.116    109.28
C4G  C3G  H16G     14.067    109.29
H15G C3G  H16G      5.317    106.45
C3G  C4G  C5G      39.054    113.13
C3G  C4G  H17G     14.177    109.26
C3G  C4G  H18G     14.157    109.27
C5G  C4G  H17G     14.148    109.31
C5G  C4G  H18G     14.188    109.23
H17G C4G  H18G      5.309    106.42
C4G  C5G  C6G      38.573    112.92
C4G  C5G  H19G     14.104    109.33
C4G  C5G  H20G     14.071    109.24
C6G  C5G  H19G     14.162    109.33
C6G  C5G  H20G     14.139    109.37
H19G C5G  H20G      5.313    106.45
C5G  C6G  C7G      37.838    111.55
C5G  C6G  H21G     13.448    109.79
C5G  C6G  H22G     13.437    109.84
C7G  C6G  H21G     13.828    109.22
C7G  C6G  H22G     13.928    109.15
H21G C6G  H22G      5.320    107.20
C6G  C7G  N2G      44.601    112.09
C6G  C7G  H23G     15.610    111.14
C6G  C7G  H24G     15.488    111.12
N2G  C7G  H23G     17.476    106.96
N2G  C7G  H24G     17.601    106.97
H23G C7G  H24G      6.168    108.35
C1G  N1G  C13G     38.067    120.18
C1G  N1G  C14G     38.061    120.56
C13G N1G  C14G     26.726    119.20
C7G  N2G  C8G      38.207    120.45
C7G  N2G  C9G      38.221    120.27
C8G  N2G  C9G      26.685    119.21
N2G  C8G  C12G     25.895    122.21
N2G  C8G  H1G      27.429    115.85
C12G C8G  H1G      24.664    121.94
N2G  C9G  C10G     25.664    121.82
N2G  C9G  H2G      27.260    115.91
C10G C9G  H2G      24.505    122.27
C9G  C10G C11G     24.555    120.33
C9G  C10G H3G      23.647    119.44
C11G C10G H3G      23.541    120.23
C10G C11G C12G     24.874    116.51
C10G C11G N3G      42.313    120.83
C12G C11G N3G      43.813    122.66
C8G  C12G C11G     24.246    119.91
C8G  C12G H4G      24.206    118.77
C11G C12G H4G      23.758    121.32
C11G N3G  H10G     30.733    117.44
C11G N3G  C26G     38.163    125.02
H10G N3G  C26G     28.865    117.53
N1G  C13G C17G     25.642    121.84
N1G  C13G H5G      27.241    115.90
C17G C13G H5G      24.529    122.26
N1G  C14G C15G     25.879    122.21
N1G  C14G H6G      27.393    115.85
C15G C14G H6G      24.691    121.94
C14G C15G C16G     24.235    119.90
C14G C15G H7G      24.164    118.78
C16G C15G H7G      23.767    121.32
C15G C16G C17G     24.697    116.52
C15G C16G N4G      44.218    122.70
C17G C16G N4G      42.404    120.77
C13G C17G C16G     24.513    120.32
C13G C17G H8G      23.643    119.44
C16G C17G H8G      23.547    120.24
C16G N4G  H9G      30.704    117.42
C16G N4G  C18G     38.503    125.15
H9G  N4G  C18G     29.119    117.42
N4G  C18G C19G     45.281    110.45
N4G  C18G H25G     16.502    109.11
N4G  C18G H26G     16.545    109.14
C19G C18G H25G     15.956    110.23
C19G C18G H26G     15.987    110.24
H25G C18G H26G      6.340    107.61
C18G C19G C20G     36.824    112.20
C18G C19G H27G     13.850    109.18
C18G C19G H28G     13.789    109.17
C20G C19G H27G     13.566    109.58
C20G C19G H28G     13.525    109.55
H27G C19G H28G      5.273    107.02
C19G C20G C21G     37.302    113.07
C19G C20G H29G     13.973    109.35
C19G C20G H30G     14.029    109.34
C21G C20G H29G     13.943    109.23
C21G C20G H30G     13.970    109.24
H29G C20G H30G      5.272    106.39
C20G C21G C22G     37.108    113.46
C20G C21G H31G     14.049    109.19
C20G C21G H32G     13.991    109.20
C22G C21G H31G     13.999    109.23
C22G C21G H32G     13.976    109.22
H31G C21G H32G      5.240    106.29
C21G C22G C23G     37.134    113.54
C21G C22G H33G     13.981    109.21
C21G C22G H34G     14.029    109.20
C23G C22G H33G     13.988    109.19
C23G C22G H34G     14.007    109.19
H33G C22G H34G      5.235    106.25
C22G C23G C24G     37.100    113.63
C22G C23G H35G     14.010    109.24
C22G C23G H36G     13.969    109.25
C24G C23G H35G     14.038    109.12
C24G C23G H36G     14.029    109.12
H35G C23G H36G      5.229    106.22
C23G C24G C25G     37.644    113.24
C23G C24G H37G     14.019    109.18
C23G C24G H38G     14.035    109.18
C25G C24G H37G     13.994    109.38
C25G C24G H38G     14.002    109.38
H37G C24G H38G      5.271    106.24
C24G C25G H39G     29.750    111.12
C24G C25G H40G     29.765    111.11
C24G C25G H41G     29.214    111.43
H39G C25G H40G     15.035    107.58
H39G C25G H41G     15.042    107.71
H40G C25G H41G     15.045    107.71
N3G  C26G C27G     44.956    110.52
N3G  C26G H42G     16.511    109.12
N3G  C26G H43G     16.551    109.10
C27G C26G H42G     15.954    110.23
C27G C26G H43G     16.006    110.20
H42G C26G H43G      6.327    107.61
C26G C27G C28G     37.106    112.11
C26G C27G H44G     13.846    109.22
C26G C27G H45G     13.832    109.19
C28G C27G H44G     13.586    109.60
C28G C27G H45G     13.536    109.56
H44G C27G H45G      5.287    107.03
C27G C28G C29G     37.318    113.16
C27G C28G H46G     14.032    109.34
C27G C28G H47G     14.044    109.31
C29G C28G H46G     13.988    109.22
C29G C28G H47G     13.999    109.21
H46G C28G H47G      5.268    106.38
C28G C29G C30G     37.446    113.40
C28G C29G H48G     14.068    109.21
C28G C29G H49G     14.040    109.20
C30G C29G H48G     14.017    109.25
C30G C29G H49G     13.998    109.23
H48G C29G H49G      5.253    106.30
C29G C30G C31G     37.216    113.58
C29G C30G H50G     14.029    109.20
C29G C30G H51G     14.043    109.19
C31G C30G H50G     14.018    109.19
C31G C30G H51G     14.034    109.18
H50G C30G H51G      5.235    106.25
C30G C31G C32G     37.377    113.61
C30G C31G H52G     14.028    109.25
C30G C31G H53G     14.005    109.25
C32G C31G H52G     14.068    109.12
C32G C31G H53G     14.055    109.12
H52G C31G H53G      5.235    106.22
C31G C32G C33G     37.709    113.25
C31G C32G H54G     14.034    109.18
C31G C32G H55G     14.045    109.18
C33G C32G H54G     14.007    109.38
C33G C32G H55G     14.011    109.38
H54G C32G H55G      5.273    106.24
C32G C33G H56G     29.752    111.12
C32G C33G H57G     29.761    111.12
C32G C33G H58G     29.211    111.43
H56G C33G H57G     15.035    107.59
H56G C33G H58G     15.041    107.71
H57G C33G H58G     15.043    107.71


DIHEDRALS
!
!V(dihedral) = Kchi(1 + cos(n(chi) - delta))
!
!Kchi: kcal/mole
!n: multiplicity
!delta: degrees
!
!atom types             Kchi     n    delta
!

N1G  C1G  C2G  C3G      0.5153   3      0.00
N1G  C1G  C2G  H13G     0.5200   3      0.00
N1G  C1G  C2G  H14G     0.5230   3      0.00
H11G C1G  C2G  C3G      0.4951   3      0.00
H11G C1G  C2G  H13G     0.5351   3      0.00
H11G C1G  C2G  H14G     0.5029   3      0.00
H12G C1G  C2G  C3G      0.4947   3      0.00
H12G C1G  C2G  H13G     0.5040   3      0.00
H12G C1G  C2G  H14G     0.5359   3      0.00
C2G  C1G  N1G  C13G     0.0861   6      0.00
C2G  C1G  N1G  C14G     0.0849   6      0.00
H11G C1G  N1G  C13G     0.1003   6      0.00
H11G C1G  N1G  C14G     0.0967   6      0.00
H12G C1G  N1G  C13G     0.0976   6    214.97
H12G C1G  N1G  C14G     0.1002   6      0.00
C1G  C2G  C3G  C4G      0.4515   3      0.00
C1G  C2G  C3G  H15G     0.4666   3      0.00
C1G  C2G  C3G  H16G     0.4670   3      0.00
H13G C2G  C3G  C4G      0.4573   3      0.00
H13G C2G  C3G  H15G     0.5011   3      0.00
H13G C2G  C3G  H16G     0.4774   3      0.00
H14G C2G  C3G  C4G      0.4604   3      0.00
H14G C2G  C3G  H15G     0.4765   3      0.00
H14G C2G  C3G  H16G     0.5023   3      0.00
C2G  C3G  C4G  C5G      0.4522   3      0.00
C2G  C3G  C4G  H17G     0.4575   3      0.00
C2G  C3G  C4G  H18G     0.4600   3      0.00
H15G C3G  C4G  C5G      0.4608   3      0.00
H15G C3G  C4G  H17G     0.4976   3      0.00
H15G C3G  C4G  H18G     0.4729   3      0.00
H16G C3G  C4G  C5G      0.4597   3      0.00
H16G C3G  C4G  H17G     0.4739   3      0.00
H16G C3G  C4G  H18G     0.4993   3      0.00
C3G  C4G  C5G  C6G      0.4515   3      0.00
C3G  C4G  C5G  H19G     0.4599   3      0.00
C3G  C4G  C5G  H20G     0.4603   3      0.00
H17G C4G  C5G  C6G      0.4581   3      0.00
H17G C4G  C5G  H19G     0.4986   3      0.00
H17G C4G  C5G  H20G     0.4744   3      0.00
H18G C4G  C5G  C6G      0.4595   3      0.00
H18G C4G  C5G  H19G     0.4728   3      0.00
H18G C4G  C5G  H20G     0.4988   3      0.00
C4G  C5G  C6G  C7G      0.4517   3      0.00
C4G  C5G  C6G  H21G     0.4579   3      0.00
C4G  C5G  C6G  H22G     0.4597   3      0.00
H19G C5G  C6G  C7G      0.4676   3      0.00
H19G C5G  C6G  H21G     0.5009   3      0.00
H19G C5G  C6G  H22G     0.4759   3      0.00
H20G C5G  C6G  C7G      0.4655   3      0.00
H20G C5G  C6G  H21G     0.4770   3      0.00
H20G C5G  C6G  H22G     0.5018   3      0.00
C5G  C6G  C7G  N2G      0.5131   3      0.00
C5G  C6G  C7G  H23G     0.4954   3      0.00
C5G  C6G  C7G  H24G     0.4946   3      0.00
H21G C6G  C7G  N2G      0.5216   3      0.00
H21G C6G  C7G  H23G     0.5373   3      0.00
H21G C6G  C7G  H24G     0.5037   3      0.00
H22G C6G  C7G  N2G      0.5205   3      0.00
H22G C6G  C7G  H23G     0.5054   3      0.00
H22G C6G  C7G  H24G     0.5347   3      0.00
C6G  C7G  N2G  C8G      0.0863   6      0.00
C6G  C7G  N2G  C9G      0.0858   6      0.00
H23G C7G  N2G  C8G      0.1007   6      0.00
H23G C7G  N2G  C9G      0.0975   6      0.00
H24G C7G  N2G  C8G      0.0967   6      0.00
H24G C7G  N2G  C9G      0.1000   6      0.00
C1G  N1G  C13G C17G     0.4621   2    180.00
C1G  N1G  C13G H5G      0.4318   2    180.00
C14G N1G  C13G C17G     0.5104   2    180.00
C14G N1G  C13G H5G      0.4594   2    180.00
C1G  N1G  C14G C15G     0.4650   2    180.00
C1G  N1G  C14G H6G      0.4430   2    180.00
C13G N1G  C14G C15G     0.5104   2    180.00
C13G N1G  C14G H6G      0.4687   2    180.00
C7G  N2G  C8G  C12G     0.4712   2    180.00
C7G  N2G  C8G  H1G      0.4436   2    180.00
C9G  N2G  C8G  C12G     0.5128   2    180.00
C9G  N2G  C8G  H1G      0.4679   2    180.00
C7G  N2G  C9G  C10G     0.4652   2    180.00
C7G  N2G  C9G  H2G      0.4345   2    180.00
C8G  N2G  C9G  C10G     0.5106   2    180.00
C8G  N2G  C9G  H2G      0.4594   2    180.00
N2G  C8G  C12G C11G     0.6079   2    180.00
N2G  C8G  C12G H4G      0.6240   2    180.00
H1G  C8G  C12G C11G     0.6002   2    180.00
H1G  C8G  C12G H4G      0.6462   2    180.00
N2G  C9G  C10G C11G     0.6001   2    180.00
N2G  C9G  C10G H3G      0.6331   2    180.00
H2G  C9G  C10G C11G     0.6046   2    180.00
H2G  C9G  C10G H3G      0.6515   2    180.00
C9G  C10G C11G C12G     0.4380   2    180.00
C9G  C10G C11G N3G      0.5121   2    180.00
H3G  C10G C11G C12G     0.4645   2    180.00
H3G  C10G C11G N3G      0.5768   2    180.00
C10G C11G C12G C8G      0.4422   2    180.00
C10G C11G C12G H4G      0.4700   2    180.00
N3G  C11G C12G C8G      0.5295   2    180.00
N3G  C11G C12G H4G      0.5616   2    180.00
C10G C11G N3G  H10G     0.5063   2    180.00
C10G C11G N3G  C26G     0.5512   2    180.00
C12G C11G N3G  H10G     0.5782   2    180.00
C12G C11G N3G  C26G     0.5084   2    180.00
C11G N3G  C26G C27G     0.0867   6    180.00
C11G N3G  C26G H42G     0.1046   6    180.00
C11G N3G  C26G H43G     0.1059   6    180.00
H10G N3G  C26G C27G     0.0781   6    180.00
H10G N3G  C26G H42G     0.1023   6    180.00
H10G N3G  C26G H43G     0.1018   6    180.00
N1G  C13G C17G C16G     0.5987   2    180.00
N1G  C13G C17G H8G      0.6329   2    180.00
H5G  C13G C17G C16G     0.6003   2    180.00
H5G  C13G C17G H8G      0.6520   2    180.00
N1G  C14G C15G C16G     0.6073   2    180.00
N1G  C14G C15G H7G      0.6224   2    180.00
H6G  C14G C15G C16G     0.5988   2    180.00
H6G  C14G C15G H7G      0.6463   2    180.00
C14G C15G C16G C17G     0.4381   2    180.00
C14G C15G C16G N4G      0.5294   2    180.00
H7G  C15G C16G C17G     0.4695   2    180.00
H7G  C15G C16G N4G      0.5618   2    180.00
C15G C16G C17G C13G     0.4311   2    180.00
C15G C16G C17G H8G      0.4641   2    180.00
N4G  C16G C17G C13G     0.5058   2    180.00
N4G  C16G C17G H8G      0.5772   2    180.00
C15G C16G N4G  H9G      0.5798   2    180.00
C15G C16G N4G  C18G     0.4879   2    180.00
C17G C16G N4G  H9G      0.4980   2    180.00
C17G C16G N4G  C18G     0.5265   2    180.00
C16G N4G  C18G C19G     0.0870   6    180.00
C16G N4G  C18G H25G     0.1057   6    180.00
C16G N4G  C18G H26G     0.1058   6    180.00
H9G  N4G  C18G C19G     0.0780   6    180.00
H9G  N4G  C18G H25G     0.1018   6    180.00
H9G  N4G  C18G H26G     0.1012   6    180.00
N4G  C18G C19G C20G     0.5001   3      0.00
N4G  C18G C19G H27G     0.5149   3      0.00
N4G  C18G C19G H28G     0.5130   3      0.00
H25G C18G C19G C20G     0.4814   3      0.00
H25G C18G C19G H27G     0.5308   3      0.00
H25G C18G C19G H28G     0.4943   3      0.00
H26G C18G C19G C20G     0.4838   3      0.00
H26G C18G C19G H27G     0.4939   3      0.00
H26G C18G C19G H28G     0.5314   3      0.00
C18G C19G C20G C21G     0.4465   3      0.00
C18G C19G C20G H29G     0.4588   3      0.00
C18G C19G C20G H30G     0.4610   3      0.00
H27G C19G C20G C21G     0.4568   3      0.00
H27G C19G C20G H29G     0.4990   3      0.00
H27G C19G C20G H30G     0.4697   3      0.00
H28G C19G C20G C21G     0.4556   3      0.00
H28G C19G C20G H29G     0.4702   3      0.00
H28G C19G C20G H30G     0.4989   3      0.00
C19G C20G C21G C22G     0.4391   3      0.00
C19G C20G C21G H31G     0.4544   3      0.00
C19G C20G C21G H32G     0.4527   3      0.00
H29G C20G C21G C22G     0.4512   3      0.00
H29G C20G C21G H31G     0.4961   3      0.00
H29G C20G C21G H32G     0.4659   3      0.00
H30G C20G C21G C22G     0.4524   3      0.00
H30G C20G C21G H31G     0.4658   3      0.00
H30G C20G C21G H32G     0.4963   3      0.00
C20G C21G C22G C23G     0.4371   3      0.00
C20G C21G C22G H33G     0.4501   3      0.00
C20G C21G C22G H34G     0.4520   3      0.00
H31G C21G C22G C23G     0.4508   3      0.00
H31G C21G C22G H33G     0.4946   3      0.00
H31G C21G C22G H34G     0.4642   3      0.00
H32G C21G C22G C23G     0.4499   3      0.00
H32G C21G C22G H33G     0.4642   3      0.00
H32G C21G C22G H34G     0.4944   3      0.00
C21G C22G C23G C24G     0.4326   3      0.00
C21G C22G C23G H35G     0.4497   3      0.00
C21G C22G C23G H36G     0.4484   3      0.00
H33G C22G C23G C24G     0.4482   3      0.00
H33G C22G C23G H35G     0.4936   3      0.00
H33G C22G C23G H36G     0.4631   3      0.00
H34G C22G C23G C24G     0.4487   3      0.00
H34G C22G C23G H35G     0.4632   3      0.00
H34G C22G C23G H36G     0.4937   3      0.00
C22G C23G C24G C25G     0.4355   3      0.00
C22G C23G C24G H37G     0.4492   3      0.00
C22G C23G C24G H38G     0.4499   3      0.00
H35G C23G C24G C25G     0.4513   3      0.00
H35G C23G C24G H37G     0.4945   3      0.00
H35G C23G C24G H38G     0.4635   3      0.00
H36G C23G C24G C25G     0.4509   3      0.00
H36G C23G C24G H37G     0.4634   3      0.00
H36G C23G C24G H38G     0.4944   3      0.00
C23G C24G C25G H39G     0.4461   3      0.00
C23G C24G C25G H40G     0.4466   3      0.00
C23G C24G C25G H41G     0.4544   3      0.00
H37G C24G C25G H39G     0.4629   3      0.00
H37G C24G C25G H40G     0.4893   3      0.00
H37G C24G C25G H41G     0.4679   3      0.00
H38G C24G C25G H39G     0.4893   3      0.00
H38G C24G C25G H40G     0.4631   3      0.00
H38G C24G C25G H41G     0.4680   3      0.00
N3G  C26G C27G C28G     0.5148   3      0.00
N3G  C26G C27G H44G     0.5190   3      0.00
N3G  C26G C27G H45G     0.5186   3      0.00
H42G C26G C27G C28G     0.4846   3      0.00
H42G C26G C27G H44G     0.5290   3      0.00
H42G C26G C27G H45G     0.4969   3      0.00
H43G C26G C27G C28G     0.4858   3      0.00
H43G C26G C27G H44G     0.4963   3      0.00
H43G C26G C27G H45G     0.5296   3      0.00
C26G C27G C28G C29G     0.4483   3      0.00
C26G C27G C28G H46G     0.4606   3      0.00
C26G C27G C28G H47G     0.4615   3      0.00
H44G C27G C28G C29G     0.4566   3      0.00
H44G C27G C28G H46G     0.4991   3      0.00
H44G C27G C28G H47G     0.4705   3      0.00
H45G C27G C28G C29G     0.4563   3      0.00
H45G C27G C28G H46G     0.4706   3      0.00
H45G C27G C28G H47G     0.4996   3      0.00
C27G C28G C29G C30G     0.4463   3      0.00
C27G C28G C29G H48G     0.4564   3      0.00
C27G C28G C29G H49G     0.4557   3      0.00
H46G C28G C29G C30G     0.4534   3      0.00
H46G C28G C29G H48G     0.4961   3      0.00
H46G C28G C29G H49G     0.4669   3      0.00
H47G C28G C29G C30G     0.4544   3      0.00
H47G C28G C29G H48G     0.4671   3      0.00
H47G C28G C29G H49G     0.4965   3      0.00
C28G C29G C30G C31G     0.4379   3      0.00
C28G C29G C30G H50G     0.4516   3      0.00
C28G C29G C30G H51G     0.4524   3      0.00
H48G C29G C30G C31G     0.4508   3      0.00
H48G C29G C30G H50G     0.4947   3      0.00
H48G C29G C30G H51G     0.4649   3      0.00
H49G C29G C30G C31G     0.4504   3      0.00
H49G C29G C30G H50G     0.4649   3      0.00
H49G C29G C30G H51G     0.4948   3      0.00
C29G C30G C31G C32G     0.4359   3      0.00
C29G C30G C31G H52G     0.4509   3      0.00
C29G C30G C31G H53G     0.4500   3      0.00
H50G C30G C31G C32G     0.4492   3      0.00
H50G C30G C31G H52G     0.4938   3      0.00
H50G C30G C31G H53G     0.4640   3      0.00
H51G C30G C31G C32G     0.4498   3      0.00
H51G C30G C31G H52G     0.4642   3      0.00
H51G C30G C31G H53G     0.4939   3      0.00
C30G C31G C32G C33G     0.4358   3      0.00
C30G C31G C32G H54G     0.4499   3      0.00
C30G C31G C32G H55G     0.4503   3      0.00
H52G C31G C32G C33G     0.4516   3      0.00
H52G C31G C32G H54G     0.4946   3      0.00
H52G C31G C32G H55G     0.4642   3      0.00
H53G C31G C32G C33G     0.4514   3      0.00
H53G C31G C32G H54G     0.4640   3      0.00
H53G C31G C32G H55G     0.4946   3      0.00
C31G C32G C33G H56G     0.4462   3      0.00
C31G C32G C33G H57G     0.4464   3      0.00
C31G C32G C33G H58G     0.4542   3      0.00
H54G C32G C33G H56G     0.4630   3      0.00
H54G C32G C33G H57G     0.4892   3      0.00
H54G C32G C33G H58G     0.4680   3      0.00
H55G C32G C33G H56G     0.4893   3      0.00
H55G C32G C33G H57G     0.4632   3      0.00
H55G C32G C33G H58G     0.4681   3      0.00

IMPROPER
!
!V(improper) = Kpsi(psi - psi0)**2
!
!Kpsi: kcal/mole/rad**2
!psi0: degrees
!note that the second column of numbers (0) is ignored
!
!atom types             Kpsi        0  psi0
!


NONBONDED nbxmod  5 atom cdiel shift vatom vdistance vswitch -
cutnb 14.0 ctofnb 12.0 ctonnb 10.0 eps 1.0 e14fac 1.0 wmin 1.5
                !adm jr., 5/08/91, suggested cutoff scheme
!
!V(Lennard-Jones) = Eps(i,j)*[(Rmin(i,j)/r(i,j))**12 - 2(Rmin(i,j)/r(i,j))**6]
!
!epsilon [kcal/mole]: Eps(i,j) = sqrt(eps(i) * eps(j))
!Rmin/2  [A]:         Rmin(i,j) = Rmin/2(i) + Rmin/2(j)
!
!atom  ignored   epsilon     Rmin/2  ignored   eps,1-4     Rmin/2,1-4
!

C1G      0.0     -0.1050     1.9255    ! 
C2G      0.0     -0.1050     1.9255    ! 
C3G      0.0     -0.1050     1.9255    ! 
C4G      0.0     -0.1050     1.9255    ! 
C5G      0.0     -0.1050     1.9255    ! 
C6G      0.0     -0.1050     1.9255    ! 
C7G      0.0     -0.1050     1.9255    ! 
N1G      0.0     -0.0690     1.8300    ! 
N2G      0.0     -0.0690     1.8300    ! 
C8G      0.0     -0.1050     1.9255    ! 
C9G      0.0     -0.1050     1.9255    ! 
C10G     0.0     -0.1050     1.9255    ! 
C11G     0.0     -0.1050     1.9255    ! 
C12G     0.0     -0.1050     1.9255    ! 
H1G      0.0     -0.0440     1.4430    ! 
H2G      0.0     -0.0440     1.4430    ! 
H3G      0.0     -0.0440     1.4430    ! 
N3G      0.0     -0.0690     1.8300    ! 
H4G      0.0     -0.0440     1.4430    ! 
C13G     0.0     -0.1050     1.9255    ! 
C14G     0.0     -0.1050     1.9255    ! 
C15G     0.0     -0.1050     1.9255    ! 
C16G     0.0     -0.1050     1.9255    ! 
C17G     0.0     -0.1050     1.9255    ! 
H5G      0.0     -0.0440     1.4430    ! 
H6G      0.0     -0.0440     1.4430    ! 
H7G      0.0     -0.0440     1.4430    ! 
N4G      0.0     -0.0690     1.8300    ! 
H8G      0.0     -0.0440     1.4430    ! 
H9G      0.0     -0.0440     1.4430    ! 
H10G     0.0     -0.0440     1.4430    ! 
C18G     0.0     -0.1050     1.9255    ! 
C19G     0.0     -0.1050     1.9255    ! 
C20G     0.0     -0.1050     1.9255    ! 
C21G     0.0     -0.1050     1.9255    ! 
C22G     0.0     -0.1050     1.9255    ! 
C23G     0.0     -0.1050     1.9255    ! 
C24G     0.0     -0.1050     1.9255    ! 
C25G     0.0     -0.1050     1.9255    ! 
C26G     0.0     -0.1050     1.9255    ! 
C27G     0.0     -0.1050     1.9255    ! 
C28G     0.0     -0.1050     1.9255    ! 
C29G     0.0     -0.1050     1.9255    ! 
C30G     0.0     -0.1050     1.9255    ! 
C31G     0.0     -0.1050     1.9255    ! 
C32G     0.0     -0.1050     1.9255    ! 
C33G     0.0     -0.1050     1.9255    ! 
H11G     0.0     -0.0440     1.4430    ! 
H12G     0.0     -0.0440     1.4430    ! 
H13G     0.0     -0.0440     1.4430    ! 
H14G     0.0     -0.0440     1.4430    ! 
H15G     0.0     -0.0440     1.4430    ! 
H16G     0.0     -0.0440     1.4430    ! 
H17G     0.0     -0.0440     1.4430    ! 
H18G     0.0     -0.0440     1.4430    ! 
H19G     0.0     -0.0440     1.4430    ! 
H20G     0.0     -0.0440     1.4430    ! 
H21G     0.0     -0.0440     1.4430    ! 
H22G     0.0     -0.0440     1.4430    ! 
H23G     0.0     -0.0440     1.4430    ! 
H24G     0.0     -0.0440     1.4430    ! 
H25G     0.0     -0.0440     1.4430    ! 
H26G     0.0     -0.0440     1.4430    ! 
H27G     0.0     -0.0440     1.4430    ! 
H28G     0.0     -0.0440     1.4430    ! 
H29G     0.0     -0.0440     1.4430    ! 
H30G     0.0     -0.0440     1.4430    ! 
H31G     0.0     -0.0440     1.4430    ! 
H32G     0.0     -0.0440     1.4430    ! 
H33G     0.0     -0.0440     1.4430    ! 
H34G     0.0     -0.0440     1.4430    ! 
H35G     0.0     -0.0440     1.4430    ! 
H36G     0.0     -0.0440     1.4430    ! 
H37G     0.0     -0.0440     1.4430    ! 
H38G     0.0     -0.0440     1.4430    ! 
H39G     0.0     -0.0440     1.4430    ! 
H40G     0.0     -0.0440     1.4430    ! 
H41G     0.0     -0.0440     1.4430    ! 
H42G     0.0     -0.0440     1.4430    ! 
H43G     0.0     -0.0440     1.4430    ! 
H44G     0.0     -0.0440     1.4430    ! 
H45G     0.0     -0.0440     1.4430    ! 
H46G     0.0     -0.0440     1.4430    ! 
H47G     0.0     -0.0440     1.4430    ! 
H48G     0.0     -0.0440     1.4430    ! 
H49G     0.0     -0.0440     1.4430    ! 
H50G     0.0     -0.0440     1.4430    ! 
H51G     0.0     -0.0440     1.4430    ! 
H52G     0.0     -0.0440     1.4430    ! 
H53G     0.0     -0.0440     1.4430    ! 
H54G     0.0     -0.0440     1.4430    ! 
H55G     0.0     -0.0440     1.4430    ! 
H56G     0.0     -0.0440     1.4430    ! 
H57G     0.0     -0.0440     1.4430    ! 
H58G     0.0     -0.0440     1.4430    ! 
END
