# Supplementary material for: A Systematic Approach: Molecular Dynamics Study and Parametrisation of Gemini Type Cationic Surfactants
Source: Int J Mol Sci. 2021 Oct 10;22(20):10939. doi: 10.3390/ijms222010939 (PMC8536075; doi:10.3390/ijms222010939)
Supplement: Supplementary file 1 [file ijms-22-10939-s001.zip › Force_fields/Alk_7_08c/Alk_7_08c.pdb]

REMARK original generated coordinate pdb file
ATOM      1  C1G AB4 X   1      -0.507  -6.032   5.029  1.00  0.00      GEM  C
ATOM      2  C2G AB4 X   1      -0.503  -5.748   3.524  1.00  0.00      GEM  C
ATOM      3  C3G AB4 X   1      -0.746  -7.025   2.707  1.00  0.00      GEM  C
ATOM      4  C4G AB4 X   1      -0.756  -6.773   1.193  1.00  0.00      GEM  C
ATOM      5  C5G AB4 X   1      -0.973  -8.051   0.371  1.00  0.00      GEM  C
ATOM      6  C6G AB4 X   1      -0.995  -7.792  -1.142  1.00  0.00      GEM  C
ATOM      7  C7G AB4 X   1      -1.191  -9.090  -1.933  1.00  0.00      GEM  C
ATOM      8  N1G AB4 X   1      -0.246  -4.809   5.828  1.00  0.00      GEM  N
ATOM      9  N2G AB4 X   1      -1.228  -8.851  -3.397  1.00  0.00      GEM  N
ATOM     10  C8G AB4 X   1      -0.081  -8.864  -4.127  1.00  0.00      GEM  C
ATOM     11  C9G AB4 X   1      -2.408  -8.557  -4.016  1.00  0.00      GEM  C
ATOM     12 C10G AB4 X   1      -2.472  -8.282  -5.356  1.00  0.00      GEM  C
ATOM     13 C11G AB4 X   1      -1.285  -8.291  -6.150  1.00  0.00      GEM  C
ATOM     14 C12G AB4 X   1      -0.068  -8.598  -5.473  1.00  0.00      GEM  C
ATOM     15  H1G AB4 X   1       0.828  -9.104  -3.577  1.00  0.00      GEM  H
ATOM     16  H2G AB4 X   1      -3.293  -8.562  -3.381  1.00  0.00      GEM  H
ATOM     17  H3G AB4 X   1      -3.436  -8.061  -5.812  1.00  0.00      GEM  H
ATOM     18  N3G AB4 X   1      -1.336  -8.026  -7.461  1.00  0.00      GEM  N
ATOM     19  H4G AB4 X   1       0.881  -8.631  -6.004  1.00  0.00      GEM  H
ATOM     20 C13G AB4 X   1       1.036  -4.433   6.107  1.00  0.00      GEM  C
ATOM     21 C14G AB4 X   1      -1.273  -4.018   6.239  1.00  0.00      GEM  C
ATOM     22 C15G AB4 X   1      -1.066  -2.852   6.934  1.00  0.00      GEM  C
ATOM     23 C16G AB4 X   1       0.262  -2.434   7.242  1.00  0.00      GEM  C
ATOM     24 C17G AB4 X   1       1.318  -3.284   6.795  1.00  0.00      GEM  C
ATOM     25  H5G AB4 X   1       1.817  -5.105   5.753  1.00  0.00      GEM  H
ATOM     26  H6G AB4 X   1      -2.273  -4.370   5.987  1.00  0.00      GEM  H
ATOM     27  H7G AB4 X   1      -1.929  -2.267   7.242  1.00  0.00      GEM  H
ATOM     28  N4G AB4 X   1       0.527  -1.309   7.917  1.00  0.00      GEM  N
ATOM     29  H8G AB4 X   1       2.357  -3.026   7.003  1.00  0.00      GEM  H
ATOM     30  H9G AB4 X   1       1.521  -1.087   8.101  1.00  0.00      GEM  H
ATOM     31 H10G AB4 X   1      -2.264  -7.819  -7.871  1.00  0.00      GEM  H
ATOM     32 C18G AB4 X   1      -0.479  -0.371   8.425  1.00  0.00      GEM  C
ATOM     33 C19G AB4 X   1       0.195   0.806   9.132  1.00  0.00      GEM  C
ATOM     34 C20G AB4 X   1      -0.825   1.810   9.686  1.00  0.00      GEM  C
ATOM     35 C21G AB4 X   1      -0.169   3.002  10.397  1.00  0.00      GEM  C
ATOM     36 C22G AB4 X   1      -1.181   4.012  10.957  1.00  0.00      GEM  C
ATOM     37 C23G AB4 X   1      -0.528   5.206  11.667  1.00  0.00      GEM  C
ATOM     38 C24G AB4 X   1      -1.538   6.216  12.229  1.00  0.00      GEM  C
ATOM     39 C25G AB4 X   1      -0.875   7.405  12.935  1.00  0.00      GEM  C
ATOM     40 C26G AB4 X   1      -0.180  -8.022  -8.364  1.00  0.00      GEM  C
ATOM     41 C27G AB4 X   1      -0.616  -7.685  -9.791  1.00  0.00      GEM  C
ATOM     42 C28G AB4 X   1       0.566  -7.679 -10.769  1.00  0.00      GEM  C
ATOM     43 C29G AB4 X   1       0.155  -7.345 -12.210  1.00  0.00      GEM  C
ATOM     44 C30G AB4 X   1       1.334  -7.341 -13.195  1.00  0.00      GEM  C
ATOM     45 C31G AB4 X   1       0.927  -7.007 -14.637  1.00  0.00      GEM  C
ATOM     46 C32G AB4 X   1       2.105  -7.003 -15.622  1.00  0.00      GEM  C
ATOM     47 C33G AB4 X   1       1.690  -6.669 -17.060  1.00  0.00      GEM  C
ATOM     48 H11G AB4 X   1      -1.483  -6.428   5.357  1.00  0.00      GEM  H
ATOM     49 H12G AB4 X   1       0.273  -6.764   5.298  1.00  0.00      GEM  H
ATOM     50 H13G AB4 X   1      -1.282  -5.003   3.294  1.00  0.00      GEM  H
ATOM     51 H14G AB4 X   1       0.466  -5.305   3.242  1.00  0.00      GEM  H
ATOM     52 H15G AB4 X   1      -1.704  -7.475   3.008  1.00  0.00      GEM  H
ATOM     53 H16G AB4 X   1       0.034  -7.764   2.948  1.00  0.00      GEM  H
ATOM     54 H17G AB4 X   1      -1.547  -6.047   0.951  1.00  0.00      GEM  H
ATOM     55 H18G AB4 X   1       0.196  -6.308   0.896  1.00  0.00      GEM  H
ATOM     56 H19G AB4 X   1      -1.920  -8.523   0.673  1.00  0.00      GEM  H
ATOM     57 H20G AB4 X   1      -0.176  -8.774   0.606  1.00  0.00      GEM  H
ATOM     58 H21G AB4 X   1      -1.808  -7.090  -1.389  1.00  0.00      GEM  H
ATOM     59 H22G AB4 X   1      -0.050  -7.319  -1.454  1.00  0.00      GEM  H
ATOM     60 H23G AB4 X   1      -2.142  -9.580  -1.662  1.00  0.00      GEM  H
ATOM     61 H24G AB4 X   1      -0.368  -9.799  -1.743  1.00  0.00      GEM  H
ATOM     62 H25G AB4 X   1      -1.095  -0.008   7.580  1.00  0.00      GEM  H
ATOM     63 H26G AB4 X   1      -1.152  -0.904   9.124  1.00  0.00      GEM  H
ATOM     64 H27G AB4 X   1       0.869   1.316   8.424  1.00  0.00      GEM  H
ATOM     65 H28G AB4 X   1       0.820   0.423   9.955  1.00  0.00      GEM  H
ATOM     66 H29G AB4 X   1      -1.456   2.181   8.863  1.00  0.00      GEM  H
ATOM     67 H30G AB4 X   1      -1.500   1.296  10.387  1.00  0.00      GEM  H
ATOM     68 H31G AB4 X   1       0.505   3.517   9.694  1.00  0.00      GEM  H
ATOM     69 H32G AB4 X   1       0.464   2.631  11.217  1.00  0.00      GEM  H
ATOM     70 H33G AB4 X   1      -1.816   4.381  10.137  1.00  0.00      GEM  H
ATOM     71 H34G AB4 X   1      -1.855   3.497  11.660  1.00  0.00      GEM  H
ATOM     72 H35G AB4 X   1       0.146   5.722  10.964  1.00  0.00      GEM  H
ATOM     73 H36G AB4 X   1       0.108   4.837  12.487  1.00  0.00      GEM  H
ATOM     74 H37G AB4 X   1      -2.173   6.585  11.410  1.00  0.00      GEM  H
ATOM     75 H38G AB4 X   1      -2.210   5.702  12.932  1.00  0.00      GEM  H
ATOM     76 H39G AB4 X   1      -0.259   7.071  13.780  1.00  0.00      GEM  H
ATOM     77 H40G AB4 X   1      -0.222   7.960  12.248  1.00  0.00      GEM  H
ATOM     78 H41G AB4 X   1      -1.623   8.108  13.325  1.00  0.00      GEM  H
ATOM     79 H42G AB4 X   1       0.558  -7.280  -8.005  1.00  0.00      GEM  H
ATOM     80 H43G AB4 X   1       0.304  -9.016  -8.337  1.00  0.00      GEM  H
ATOM     81 H44G AB4 X   1      -1.107  -6.698  -9.797  1.00  0.00      GEM  H
ATOM     82 H45G AB4 X   1      -1.367  -8.421 -10.124  1.00  0.00      GEM  H
ATOM     83 H46G AB4 X   1       1.318  -6.950 -10.428  1.00  0.00      GEM  H
ATOM     84 H47G AB4 X   1       1.058  -8.664 -10.752  1.00  0.00      GEM  H
ATOM     85 H48G AB4 X   1      -0.336  -6.359 -12.228  1.00  0.00      GEM  H
ATOM     86 H49G AB4 X   1      -0.598  -8.072 -12.550  1.00  0.00      GEM  H
ATOM     87 H50G AB4 X   1       2.088  -6.614 -12.854  1.00  0.00      GEM  H
ATOM     88 H51G AB4 X   1       1.825  -8.326 -13.176  1.00  0.00      GEM  H
ATOM     89 H52G AB4 X   1       0.437  -6.021 -14.657  1.00  0.00      GEM  H
ATOM     90 H53G AB4 X   1       0.173  -7.733 -14.979  1.00  0.00      GEM  H
ATOM     91 H54G AB4 X   1       2.859  -6.278 -15.282  1.00  0.00      GEM  H
ATOM     92 H55G AB4 X   1       2.595  -7.989 -15.603  1.00  0.00      GEM  H
ATOM     93 H56G AB4 X   1       0.961  -7.397 -17.441  1.00  0.00      GEM  H
ATOM     94 H57G AB4 X   1       1.227  -5.675 -17.118  1.00  0.00      GEM  H
ATOM     95 H58G AB4 X   1       2.553  -6.675 -17.738  1.00  0.00      GEM  H
END
