# Supplementary material for: A Systematic Approach: Molecular Dynamics Study and Parametrisation of Gemini Type Cationic Surfactants
Source: Int J Mol Sci. 2021 Oct 10;22(20):10939. doi: 10.3390/ijms222010939 (PMC8536075; doi:10.3390/ijms222010939)
Supplement: Supplementary file 1 [file ijms-22-10939-s001.zip › Force_fields/Alk_7_08c/Alk_7_08c.psf]

PSF

       4 !NTITLE
 REMARKS original generated structure x-plor psf file
 REMARKS topology D:/Dokumenty/do_VMD/FF/Batch18_OK/Alk_7_08c.top 
 REMARKS topology D:/Dokumenty/do_VMD/top_all36_lipid.rtf 
 REMARKS segment GEM { first NONE; last NONE; auto none  }

      95 !NATOM
       1 GEM  1    AB4  C1G  C1G   -0.416000       12.0110           0
       2 GEM  1    AB4  C2G  C2G    0.243000       12.0110           0
       3 GEM  1    AB4  C3G  C3G    0.076000       12.0110           0
       4 GEM  1    AB4  C4G  C4G   -0.142000       12.0110           0
       5 GEM  1    AB4  C5G  C5G    0.083000       12.0110           0
       6 GEM  1    AB4  C6G  C6G    0.259000       12.0110           0
       7 GEM  1    AB4  C7G  C7G   -0.429000       12.0110           0
       8 GEM  1    AB4  N1G  N1G    0.278000       14.0070           0
       9 GEM  1    AB4  N2G  N2G    0.272000       14.0070           0
      10 GEM  1    AB4  C8G  C8G   -0.140000       12.0110           0
      11 GEM  1    AB4  C9G  C9G   -0.067000       12.0110           0
      12 GEM  1    AB4  C10G C10G  -0.427000       12.0110           0
      13 GEM  1    AB4  C11G C11G   0.525000       12.0110           0
      14 GEM  1    AB4  C12G C12G  -0.289000       12.0110           0
      15 GEM  1    AB4  H1G  H1G    0.238000        1.0080           0
      16 GEM  1    AB4  H2G  H2G    0.222000        1.0080           0
      17 GEM  1    AB4  H3G  H3G    0.239000        1.0080           0
      18 GEM  1    AB4  N3G  N3G   -0.573000       14.0070           0
      19 GEM  1    AB4  H4G  H4G    0.179000        1.0080           0
      20 GEM  1    AB4  C13G C13G  -0.079000       12.0110           0
      21 GEM  1    AB4  C14G C14G  -0.150000       12.0110           0
      22 GEM  1    AB4  C15G C15G  -0.304000       12.0110           0
      23 GEM  1    AB4  C16G C16G   0.565000       12.0110           0
      24 GEM  1    AB4  C17G C17G  -0.450000       12.0110           0
      25 GEM  1    AB4  H5G  H5G    0.228000        1.0080           0
      26 GEM  1    AB4  H6G  H6G    0.243000        1.0080           0
      27 GEM  1    AB4  H7G  H7G    0.187000        1.0080           0
      28 GEM  1    AB4  N4G  N4G   -0.574000       14.0070           0
      29 GEM  1    AB4  H8G  H8G    0.247000        1.0080           0
      30 GEM  1    AB4  H9G  H9G    0.386000        1.0080           0
      31 GEM  1    AB4  H10G H10G   0.395000        1.0080           0
      32 GEM  1    AB4  C18G C18G   0.115000       12.0110           0
      33 GEM  1    AB4  C19G C19G   0.038000       12.0110           0
      34 GEM  1    AB4  C20G C20G  -0.058000       12.0110           0
      35 GEM  1    AB4  C21G C21G   0.219000       12.0110           0
      36 GEM  1    AB4  C22G C22G  -0.015000       12.0110           0
      37 GEM  1    AB4  C23G C23G   0.037000       12.0110           0
      38 GEM  1    AB4  C24G C24G   0.260000       12.0110           0
      39 GEM  1    AB4  C25G C25G  -0.296000       12.0110           0
      40 GEM  1    AB4  C26G C26G   0.155000       12.0110           0
      41 GEM  1    AB4  C27G C27G  -0.068000       12.0110           0
      42 GEM  1    AB4  C28G C28G   0.048000       12.0110           0
      43 GEM  1    AB4  C29G C29G   0.105000       12.0110           0
      44 GEM  1    AB4  C30G C30G   0.062000       12.0110           0
      45 GEM  1    AB4  C31G C31G  -0.008000       12.0110           0
      46 GEM  1    AB4  C32G C32G   0.261000       12.0110           0
      47 GEM  1    AB4  C33G C33G  -0.275000       12.0110           0
      48 GEM  1    AB4  H11G H11G   0.168000        1.0080           0
      49 GEM  1    AB4  H12G H12G   0.162000        1.0080           0
      50 GEM  1    AB4  H13G H13G  -0.023000        1.0080           0
      51 GEM  1    AB4  H14G H14G  -0.023000        1.0080           0
      52 GEM  1    AB4  H15G H15G  -0.010000        1.0080           0
      53 GEM  1    AB4  H16G H16G  -0.010000        1.0080           0
      54 GEM  1    AB4  H17G H17G   0.018000        1.0080           0
      55 GEM  1    AB4  H18G H18G   0.019000        1.0080           0
      56 GEM  1    AB4  H19G H19G  -0.011000        1.0080           0
      57 GEM  1    AB4  H20G H20G  -0.010000        1.0080           0
      58 GEM  1    AB4  H21G H21G  -0.029000        1.0080           0
      59 GEM  1    AB4  H22G H22G  -0.027000        1.0080           0
      60 GEM  1    AB4  H23G H23G   0.164000        1.0080           0
      61 GEM  1    AB4  H24G H24G   0.168000        1.0080           0
      62 GEM  1    AB4  H25G H25G   0.064000        1.0080           0
      63 GEM  1    AB4  H26G H26G   0.064000        1.0080           0
      64 GEM  1    AB4  H27G H27G   0.016000        1.0080           0
      65 GEM  1    AB4  H28G H28G   0.019000        1.0080           0
      66 GEM  1    AB4  H29G H29G  -0.003000        1.0080           0
      67 GEM  1    AB4  H30G H30G  -0.004000        1.0080           0
      68 GEM  1    AB4  H31G H31G  -0.062000        1.0080           0
      69 GEM  1    AB4  H32G H32G  -0.063000        1.0080           0
      70 GEM  1    AB4  H33G H33G  -0.021000        1.0080           0
      71 GEM  1    AB4  H34G H34G  -0.021000        1.0080           0
      72 GEM  1    AB4  H35G H35G  -0.024000        1.0080           0
      73 GEM  1    AB4  H36G H36G  -0.023000        1.0080           0
      74 GEM  1    AB4  H37G H37G  -0.057000        1.0080           0
      75 GEM  1    AB4  H38G H38G  -0.057000        1.0080           0
      76 GEM  1    AB4  H39G H39G   0.057000        1.0080           0
      77 GEM  1    AB4  H40G H40G   0.058000        1.0080           0
      78 GEM  1    AB4  H41G H41G   0.063000        1.0080           0
      79 GEM  1    AB4  H42G H42G   0.060000        1.0080           0
      80 GEM  1    AB4  H43G H43G   0.060000        1.0080           0
      81 GEM  1    AB4  H44G H44G   0.039000        1.0080           0
      82 GEM  1    AB4  H45G H45G   0.039000        1.0080           0
      83 GEM  1    AB4  H46G H46G  -0.020000        1.0080           0
      84 GEM  1    AB4  H47G H47G  -0.020000        1.0080           0
      85 GEM  1    AB4  H48G H48G  -0.040000        1.0080           0
      86 GEM  1    AB4  H49G H49G  -0.039000        1.0080           0
      87 GEM  1    AB4  H50G H50G  -0.034000        1.0080           0
      88 GEM  1    AB4  H51G H51G  -0.034000        1.0080           0
      89 GEM  1    AB4  H52G H52G  -0.014000        1.0080           0
      90 GEM  1    AB4  H53G H53G  -0.014000        1.0080           0
      91 GEM  1    AB4  H54G H54G  -0.058000        1.0080           0
      92 GEM  1    AB4  H55G H55G  -0.057000        1.0080           0
      93 GEM  1    AB4  H56G H56G   0.053000        1.0080           0
      94 GEM  1    AB4  H57G H57G   0.053000        1.0080           0
      95 GEM  1    AB4  H58G H58G   0.057000        1.0080           0

      96 !NBOND: bonds
       1       2       1       8       1      48       1      49
       2       3       2      50       2      51       3       4
       3      52       3      53       4       5       4      54
       4      55       5       6       5      56       5      57
       6       7       6      58       6      59       7       9
       7      60       7      61       8      20       8      21
       9      10       9      11      10      14      10      15
      11      12      11      16      12      13      12      17
      13      14      13      18      14      19      18      31
      18      40      20      24      20      25      21      22
      21      26      22      23      22      27      23      24
      23      28      24      29      28      30      28      32
      32      33      32      62      32      63      33      34
      33      64      33      65      34      35      34      66
      34      67      35      36      35      68      35      69
      36      37      36      70      36      71      37      38
      37      72      37      73      38      39      38      74
      38      75      39      76      39      77      39      78
      40      41      40      79      40      80      41      42
      41      81      41      82      42      43      42      83
      42      84      43      44      43      85      43      86
      44      45      44      87      44      88      45      46
      45      89      45      90      46      47      46      91
      46      92      47      93      47      94      47      95

     180 !NTHETA: angles
       1       2       3       1       2      50       1       2      51
       1       8      20       1       8      21       2       1       8
       2       1      48       2       1      49       2       3       4
       2       3      52       2       3      53       3       2      50
       3       2      51       3       4       5       3       4      54
       3       4      55       4       3      52       4       3      53
       4       5       6       4       5      56       4       5      57
       5       4      54       5       4      55       5       6       7
       5       6      58       5       6      59       6       5      56
       6       5      57       6       7       9       6       7      60
       6       7      61       7       6      58       7       6      59
       7       9      10       7       9      11       8       1      48
       8       1      49       8      20      24       8      20      25
       8      21      22       8      21      26       9       7      60
       9       7      61       9      10      14       9      10      15
       9      11      12       9      11      16      10       9      11
      10      14      13      10      14      19      11      12      13
      11      12      17      12      11      16      12      13      14
      12      13      18      13      12      17      13      14      19
      13      18      31      13      18      40      14      10      15
      14      13      18      18      40      41      18      40      79
      18      40      80      20       8      21      20      24      23
      20      24      29      21      22      23      21      22      27
      22      21      26      22      23      24      22      23      28
      23      22      27      23      24      29      23      28      30
      23      28      32      24      20      25      24      23      28
      28      32      33      28      32      62      28      32      63
      30      28      32      31      18      40      32      33      34
      32      33      64      32      33      65      33      32      62
      33      32      63      33      34      35      33      34      66
      33      34      67      34      33      64      34      33      65
      34      35      36      34      35      68      34      35      69
      35      34      66      35      34      67      35      36      37
      35      36      70      35      36      71      36      35      68
      36      35      69      36      37      38      36      37      72
      36      37      73      37      36      70      37      36      71
      37      38      39      37      38      74      37      38      75
      38      37      72      38      37      73      38      39      76
      38      39      77      38      39      78      39      38      74
      39      38      75      40      41      42      40      41      81
      40      41      82      41      40      79      41      40      80
      41      42      43      41      42      83      41      42      84
      42      41      81      42      41      82      42      43      44
      42      43      85      42      43      86      43      42      83
      43      42      84      43      44      45      43      44      87
      43      44      88      44      43      85      44      43      86
      44      45      46      44      45      89      44      45      90
      45      44      87      45      44      88      45      46      47
      45      46      91      45      46      92      46      45      89
      46      45      90      46      47      93      46      47      94
      46      47      95      47      46      91      47      46      92
      48       1      49      50       2      51      52       3      53
      54       4      55      56       5      57      58       6      59
      60       7      61      62      32      63      64      33      65
      66      34      67      68      35      69      70      36      71
      72      37      73      74      38      75      76      39      77
      76      39      78      77      39      78      79      40      80
      81      41      82      83      42      84      85      43      86
      87      44      88      89      45      90      91      46      92
      93      47      94      93      47      95      94      47      95

     260 !NPHI: dihedrals
       1       2       3       4       1       2       3      52
       1       2       3      53       1       8      20      24
       1       8      20      25       1       8      21      22
       1       8      21      26       2       1       8      20
       2       1       8      21       2       3       4       5
       2       3       4      54       2       3       4      55
       3       4       5       6       3       4       5      56
       3       4       5      57       4       5       6       7
       4       5       6      58       4       5       6      59
       5       6       7       9       5       6       7      60
       5       6       7      61       6       7       9      10
       6       7       9      11       7       9      10      14
       7       9      10      15       7       9      11      12
       7       9      11      16       8       1       2       3
       8       1       2      50       8       1       2      51
       8      20      24      23       8      20      24      29
       8      21      22      23       8      21      22      27
       9      10      14      13       9      10      14      19
       9      11      12      13       9      11      12      17
      10       9      11      12      10       9      11      16
      11       9      10      14      11       9      10      15
      11      12      13      14      11      12      13      18
      12      13      14      10      12      13      14      19
      12      13      18      31      12      13      18      40
      13      18      40      41      13      18      40      79
      13      18      40      80      14      13      18      31
      14      13      18      40      15      10      14      13
      15      10      14      19      16      11      12      13
      16      11      12      17      17      12      13      14
      17      12      13      18      18      13      14      10
      18      13      14      19      18      40      41      42
      18      40      41      81      18      40      41      82
      20       8      21      22      20       8      21      26
      21       8      20      24      21       8      20      25
      21      22      23      24      21      22      23      28
      22      23      24      20      22      23      24      29
      22      23      28      30      22      23      28      32
      23      28      32      33      23      28      32      62
      23      28      32      63      24      23      28      30
      24      23      28      32      25      20      24      23
      25      20      24      29      26      21      22      23
      26      21      22      27      27      22      23      24
      27      22      23      28      28      23      24      20
      28      23      24      29      28      32      33      34
      28      32      33      64      28      32      33      65
      30      28      32      33      30      28      32      62
      30      28      32      63      31      18      40      41
      31      18      40      79      31      18      40      80
      32      33      34      35      32      33      34      66
      32      33      34      67      33      34      35      36
      33      34      35      68      33      34      35      69
      34      35      36      37      34      35      36      70
      34      35      36      71      35      36      37      38
      35      36      37      72      35      36      37      73
      36      37      38      39      36      37      38      74
      36      37      38      75      37      38      39      76
      37      38      39      77      37      38      39      78
      40      41      42      43      40      41      42      83
      40      41      42      84      41      42      43      44
      41      42      43      85      41      42      43      86
      42      43      44      45      42      43      44      87
      42      43      44      88      43      44      45      46
      43      44      45      89      43      44      45      90
      44      45      46      47      44      45      46      91
      44      45      46      92      45      46      47      93
      45      46      47      94      45      46      47      95
      48       1       2       3      48       1       2      50
      48       1       2      51      48       1       8      20
      48       1       8      21      49       1       2       3
      49       1       2      50      49       1       2      51
      49       1       8      20      49       1       8      21
      50       2       3       4      50       2       3      52
      50       2       3      53      51       2       3       4
      51       2       3      52      51       2       3      53
      52       3       4       5      52       3       4      54
      52       3       4      55      53       3       4       5
      53       3       4      54      53       3       4      55
      54       4       5       6      54       4       5      56
      54       4       5      57      55       4       5       6
      55       4       5      56      55       4       5      57
      56       5       6       7      56       5       6      58
      56       5       6      59      57       5       6       7
      57       5       6      58      57       5       6      59
      58       6       7       9      58       6       7      60
      58       6       7      61      59       6       7       9
      59       6       7      60      59       6       7      61
      60       7       9      10      60       7       9      11
      61       7       9      10      61       7       9      11
      62      32      33      34      62      32      33      64
      62      32      33      65      63      32      33      34
      63      32      33      64      63      32      33      65
      64      33      34      35      64      33      34      66
      64      33      34      67      65      33      34      35
      65      33      34      66      65      33      34      67
      66      34      35      36      66      34      35      68
      66      34      35      69      67      34      35      36
      67      34      35      68      67      34      35      69
      68      35      36      37      68      35      36      70
      68      35      36      71      69      35      36      37
      69      35      36      70      69      35      36      71
      70      36      37      38      70      36      37      72
      70      36      37      73      71      36      37      38
      71      36      37      72      71      36      37      73
      72      37      38      39      72      37      38      74
      72      37      38      75      73      37      38      39
      73      37      38      74      73      37      38      75
      74      38      39      76      74      38      39      77
      74      38      39      78      75      38      39      76
      75      38      39      77      75      38      39      78
      79      40      41      42      79      40      41      81
      79      40      41      82      80      40      41      42
      80      40      41      81      80      40      41      82
      81      41      42      43      81      41      42      83
      81      41      42      84      82      41      42      43
      82      41      42      83      82      41      42      84
      83      42      43      44      83      42      43      85
      83      42      43      86      84      42      43      44
      84      42      43      85      84      42      43      86
      85      43      44      45      85      43      44      87
      85      43      44      88      86      43      44      45
      86      43      44      87      86      43      44      88
      87      44      45      46      87      44      45      89
      87      44      45      90      88      44      45      46
      88      44      45      89      88      44      45      90
      89      45      46      47      89      45      46      91
      89      45      46      92      90      45      46      47
      90      45      46      91      90      45      46      92
      91      46      47      93      91      46      47      94
      91      46      47      95      92      46      47      93
      92      46      47      94      92      46      47      95

       0 !NIMPHI: impropers


       0 !NDON: donors


       0 !NACC: acceptors


       0 !NNB

       0       0       0       0       0       0       0       0
       0       0       0       0       0       0       0       0
       0       0       0       0       0       0       0       0
       0       0       0       0       0       0       0       0
       0       0       0       0       0       0       0       0
       0       0       0       0       0       0       0       0
       0       0       0       0       0       0       0       0
       0       0       0       0       0       0       0       0
       0       0       0       0       0       0       0       0
       0       0       0       0       0       0       0       0
       0       0       0       0       0       0       0       0
       0       0       0       0       0       0       0

       1       0 !NGRP
       0       0       0
