# Supplementary material for: A Systematic Approach: Molecular Dynamics Study and Parametrisation of Gemini Type Cationic Surfactants
Source: Int J Mol Sci. 2021 Oct 10;22(20):10939. doi: 10.3390/ijms222010939 (PMC8536075; doi:10.3390/ijms222010939)
Supplement: Supplementary file 1 [file ijms-22-10939-s001.zip › Force_fields/Alk_7_09/Alk_7_09.par]

!>>>>>> Combined CHARMM All-Hydrogen Parameter File for <<<<<<<<<
!>>>>>>>>> CHARMM22 Proteins and CHARMM27 Lipids <<<<<<<<<<
!from
!>>>> CHARMM22 All-Hydrogen Parameter File for Proteins <<<<<<<<<<
!>>>>>>>>>>>>>>>>>>>>>> August 1999 <<<<<<<<<<<<<<<<<<<<<<<<<<<<<
!>>>>>>> Direct comments to Alexander D. MacKerell Jr. <<<<<<<<<
!>>>>>> 410-706-7442 or email: alex,mmiris.ab.umd.edu  <<<<<<<<<
!and !  \\\ CHARMM27 All-Hydrogen Lipid Parameter File ///////
!  \\\\\\\\\ Developmental /////////////////////////
!              Alexander D. MacKerell Jr.
!                     August 1999
! All comments to ADM jr.  email:alex,mmiris.ab.umd.edu
!              telephone: 410-706-7442
!


! +++++++++++++++++++++++++++++++++++++++++++++++++++++++++++++++++++++++++++++
! + Residue topologies/parameters generated by PARATOOL.                      +
! +                                                                           +
! + PARATOOL is an interactive tool for generation of force field parameters. +
! + and can be obtained free of charge from                                   +
! + http://bioinf.charite.de/biophys/paratool                                 +
! +                                                                           +
! + Author:                                                                   +
! + Jan Saam                                                                  +
! + Institute of Biochemistry                                                 +
! + Charite Berlin                                                            +
! + Germany                                                                   +
! + saam@charite.de                                                           +
! +                                                                           +
! + CITATION:                                                                 +
! + If you use PARATOOL or topologies/parameters generated by this program,   +
! + please cite the following work:                                           +
! + Saam, et al. (2006), ...                                                  +
! +++++++++++++++++++++++++++++++++++++++++++++++++++++++++++++++++++++++++++++


! Parameters for components A7E
! To be used in combination with:
! [DEFAULTDIR]/par_all27_prot_lipid_na.inp


BONDS
!
!V(bond) = Kb(b - b0)**2
!
!Kb: kcal/mole/A**2
!b0: A
!
!atom type   Kb         b0
!

C1G  C2G     284.357    1.5321
C1G  N1G     300.249    1.4844
C1G  H9G     313.937    1.1028
C1G  H10G    313.481    1.1030
C2G  C3G     286.072    1.5350
C2G  H11G    325.911    1.1022
C2G  H12G    325.907    1.1022
C3G  C4G     286.607    1.5352
C3G  H13G    334.346    1.1008
C3G  H14G    334.334    1.1008
C4G  C5G     286.662    1.5352
C4G  H15G    334.552    1.1007
C4G  H16G    334.483    1.1007
C5G  C6G     285.894    1.5350
C5G  H17G    334.332    1.1008
C5G  H18G    334.339    1.1008
C6G  C7G     285.154    1.5321
C6G  H19G    325.979    1.1022
C6G  H20G    325.830    1.1022
C7G  N2G     302.201    1.4840
C7G  H21G    313.756    1.1029
C7G  H22G    313.678    1.1029
N1G  C13G    412.975    1.3640
N1G  C14G    420.868    1.3602
N2G  C8G     413.391    1.3641
N2G  C9G     420.848    1.3602
C8G  C12G    473.302    1.3685
C8G  H1G     360.680    1.0892
C9G  C10G    464.647    1.3723
C9G  H2G     360.306    1.0894
C10G C11G    363.191    1.4268
C10G H3G     365.155    1.0871
C11G C12G    362.782    1.4284
C11G N3G     542.698    1.3404
C12G H4G     358.024    1.0899
N3G  H23G    364.490    1.0341
N3G  C27G    328.277    1.4652
C13G C17G    474.017    1.3683
C13G H5G     360.599    1.0893
C14G C15G    464.084    1.3725
C14G H6G     360.356    1.0894
C15G C16G    365.366    1.4269
C15G H7G     365.032    1.0871
C16G C17G    361.813    1.4284
C16G N4G     542.165    1.3406
C17G H8G     358.051    1.0899
N4G  H24G    364.398    1.0342
N4G  C18G    327.052    1.4650
C18G C19G    278.198    1.5365
C18G H25G    312.024    1.1038
C18G H26G    314.549    1.1028
C19G C20G    285.509    1.5348
C19G H27G    326.261    1.1021
C19G H28G    326.288    1.1021
C20G C21G    285.734    1.5355
C20G H29G    333.260    1.1012
C20G H30G    333.451    1.1011
C21G C22G    285.411    1.5353
C21G H31G    333.361    1.1011
C21G H32G    333.142    1.1012
C22G C23G    285.357    1.5354
C22G H33G    332.722    1.1014
C22G H34G    332.796    1.1014
C23G C24G    285.487    1.5352
C23G H35G    332.692    1.1014
C23G H36G    332.584    1.1014
C24G C25G    285.751    1.5352
C24G H37G    332.336    1.1016
C24G H38G    332.402    1.1016
C25G C26G    290.282    1.5339
C25G H39G    334.448    1.1006
C25G H40G    334.378    1.1006
C26G H41G    343.489    1.0983
C26G H42G    343.455    1.0983
C26G H43G    345.381    1.0975
C27G C28G    278.474    1.5365
C27G H44G    311.660    1.1039
C27G H45G    314.616    1.1027
C28G C29G    285.510    1.5348
C28G H46G    326.269    1.1020
C28G H47G    326.272    1.1020
C29G C30G    285.797    1.5354
C29G H48G    333.330    1.1012
C29G H49G    333.217    1.1012
C30G C31G    285.493    1.5353
C30G H50G    333.144    1.1012
C30G H51G    333.277    1.1012
C31G C32G    285.370    1.5354
C31G H52G    332.698    1.1014
C31G H53G    332.687    1.1014
C32G C33G    285.557    1.5352
C32G H54G    332.592    1.1014
C32G H55G    332.572    1.1014
C33G C34G    285.721    1.5353
C33G H56G    332.300    1.1016
C33G H57G    332.317    1.1016
C34G C35G    290.306    1.5339
C34G H58G    334.363    1.1006
C34G H59G    334.397    1.1006
C35G H60G    343.445    1.0983
C35G H61G    343.446    1.0983
C35G H62G    345.381    1.0975


ANGLES
!
!V(angle) = Ktheta(Theta - Theta0)**2
!
!V(Urey-Bradley) = Kub(S - S0)**2
!
!Ktheta: kcal/mole/rad**2
!Theta0: degrees
!Kub: kcal/mole/A**2 (Urey-Bradley)
!S0: A
!
!atom types        Ktheta    Theta0    Kub      S0
!

C2G  C1G  N1G      44.014    112.05
C2G  C1G  H9G      15.545    111.15
C2G  C1G  H10G     15.481    111.14
N1G  C1G  H9G      17.414    106.99
N1G  C1G  H10G     17.656    106.96
H9G  C1G  H10G      6.168    108.34
C1G  C2G  C3G      37.768    111.57
C1G  C2G  H11G     13.847    109.15
C1G  C2G  H12G     13.965    109.21
C3G  C2G  H11G     13.586    109.86
C3G  C2G  H12G     13.356    109.75
H11G C2G  H12G      5.316    107.19
C2G  C3G  C4G      38.462    112.91
C2G  C3G  H13G     14.238    109.31
C2G  C3G  H14G     14.053    109.40
C4G  C3G  H13G     14.021    109.30
C4G  C3G  H14G     14.120    109.27
H13G C3G  H14G      5.310    106.45
C3G  C4G  C5G      38.879    113.14
C3G  C4G  H15G     14.124    109.25
C3G  C4G  H16G     14.193    109.28
C5G  C4G  H15G     14.249    109.30
C5G  C4G  H16G     14.079    109.23
H15G C4G  H16G      5.303    106.42
C4G  C5G  C6G      38.498    112.92
C4G  C5G  H17G     14.153    109.24
C4G  C5G  H18G     14.016    109.32
C6G  C5G  H17G     14.121    109.37
C6G  C5G  H18G     14.183    109.33
H17G C5G  H18G      5.309    106.45
C5G  C6G  C7G      37.948    111.54
C5G  C6G  H19G     13.450    109.81
C5G  C6G  H20G     13.498    109.82
C7G  C6G  H19G     13.960    109.22
C7G  C6G  H20G     13.854    109.16
H19G C6G  H20G      5.325    107.20
C6G  C7G  N2G      44.435    112.12
C6G  C7G  H21G     15.633    111.11
C6G  C7G  H22G     15.514    111.14
N2G  C7G  H21G     17.531    106.98
N2G  C7G  H22G     17.566    106.93
H21G C7G  H22G      6.164    108.34
C1G  N1G  C13G     38.731    120.26
C1G  N1G  C14G     38.701    120.59
C13G N1G  C14G     26.660    119.09
C7G  N2G  C8G      38.511    120.35
C7G  N2G  C9G      38.612    120.46
C8G  N2G  C9G      26.758    119.12
N2G  C8G  C12G     25.705    121.83
N2G  C8G  H1G      27.250    115.93
C12G C8G  H1G      24.500    122.25
N2G  C9G  C10G     25.852    122.27
N2G  C9G  H2G      27.426    115.85
C10G C9G  H2G      24.684    121.88
C9G  C10G C11G     24.399    119.99
C9G  C10G H3G      24.310    118.60
C11G C10G H3G      23.759    121.41
C10G C11G C12G     25.235    116.33
C10G C11G N3G      45.822    123.37
C12G C11G N3G      43.745    120.30
C8G  C12G C11G     24.681    120.46
C8G  C12G H4G      23.714    119.39
C11G C12G H4G      23.645    120.15
C11G N3G  H23G     31.915    116.87
C11G N3G  C27G     43.536    126.33
H23G N3G  C27G     29.494    116.68
N1G  C13G C17G     25.658    121.85
N1G  C13G H5G      27.236    115.92
C17G C13G H5G      24.530    122.23
N1G  C14G C15G     25.837    122.28
N1G  C14G H6G      27.420    115.84
C15G C14G H6G      24.680    121.87
C14G C15G C16G     24.354    119.99
C14G C15G H7G      24.266    118.59
C16G C15G H7G      23.742    121.42
C15G C16G C17G     25.175    116.31
C15G C16G N4G      46.831    123.44
C17G C16G N4G      44.906    120.25
C13G C17G C16G     24.712    120.48
C13G C17G H8G      23.738    119.38
C16G C17G H8G      23.667    120.15
C16G N4G  H24G     31.776    116.84
C16G N4G  C18G     42.727    126.36
H24G N4G  C18G     29.208    116.61
N4G  C18G C19G     42.595    113.18
N4G  C18G H25G     17.783    108.90
N4G  C18G H26G     16.624    106.47
C19G C18G H25G     16.208    110.64
C19G C18G H26G     15.932    110.10
H25G C18G H26G      6.062    107.31
C18G C19G C20G     37.179    112.11
C18G C19G H27G     13.727    108.86
C18G C19G H28G     13.889    109.34
C20G C19G H27G     13.467    109.75
C20G C19G H28G     13.509    109.70
H27G C19G H28G      5.279    106.94
C19G C20G C21G     37.831    113.19
C19G C20G H29G     14.002    109.30
C19G C20G H30G     14.122    109.35
C21G C20G H29G     14.013    109.21
C21G C20G H30G     14.058    109.24
H29G C20G H30G      5.277    106.32
C20G C21G C22G     38.032    113.52
C20G C21G H31G     14.149    109.16
C20G C21G H32G     14.115    109.18
C22G C21G H31G     14.122    109.23
C22G C21G H32G     14.046    109.22
H31G C21G H32G      5.259    106.27
C21G C22G C23G     37.857    113.54
C21G C22G H33G     14.059    109.20
C21G C22G H34G     14.136    109.21
C23G C22G H33G     14.068    109.20
C23G C22G H34G     14.095    109.20
H33G C22G H34G      5.253    106.24
C22G C23G C24G     37.731    113.62
C22G C23G H35G     14.091    109.18
C22G C23G H36G     14.075    109.19
C24G C23G H35G     14.108    109.18
C24G C23G H36G     14.057    109.18
H35G C23G H36G      5.245    106.23
C23G C24G C25G     37.602    113.64
C23G C24G H37G     14.029    109.24
C23G C24G H38G     14.072    109.25
C25G C24G H37G     14.081    109.11
C25G C24G H38G     14.101    109.11
H37G C24G H38G      5.240    106.21
C24G C25G C26G     37.833    113.26
C24G C25G H39G     14.059    109.18
C24G C25G H40G     14.048    109.18
C26G C25G H39G     14.031    109.38
C26G C25G H40G     14.016    109.38
H39G C25G H40G      5.275    106.24
C25G C26G H41G     29.788    111.12
C25G C26G H42G     29.757    111.12
C25G C26G H43G     29.212    111.43
H41G C26G H42G     15.037    107.58
H41G C26G H43G     15.050    107.71
H42G C26G H43G     15.043    107.71
N3G  C27G C28G     42.034    113.26
N3G  C27G H44G     17.743    108.88
N3G  C27G H45G     16.630    106.44
C28G C27G H44G     16.122    110.62
C28G C27G H45G     16.003    110.07
H44G C27G H45G      6.050    107.31
C27G C28G C29G     36.584    112.04
C27G C28G H46G     13.638    108.87
C27G C28G H47G     13.829    109.38
C29G C28G H46G     13.353    109.76
C29G C28G H47G     13.458    109.72
H46G C28G H47G      5.268    106.95
C28G C29G C30G     37.161    113.25
C28G C29G H48G     14.038    109.34
C28G C29G H49G     13.989    109.28
C30G C29G H48G     14.003    109.23
C30G C29G H49G     13.965    109.19
H48G C29G H49G      5.257    106.31
C29G C30G C31G     37.508    113.47
C29G C30G H50G     14.069    109.20
C29G C30G H51G     14.067    109.17
C31G C30G H50G     14.004    109.24
C31G C30G H51G     14.029    109.23
H50G C30G H51G      5.249    106.28
C30G C31G C32G     37.351    113.57
C30G C31G H52G     14.047    109.18
C30G C31G H53G     14.069    109.20
C32G C31G H52G     14.027    109.19
C32G C31G H53G     14.038    109.20
H52G C31G H53G      5.238    106.24
C31G C32G C33G     37.319    113.59
C31G C32G H54G     14.028    109.19
C31G C32G H55G     14.041    109.20
C33G C32G H54G     14.038    109.18
C33G C32G H55G     14.020    109.19
H54G C32G H55G      5.236    106.23
C32G C33G C34G     37.315    113.65
C32G C33G H56G     14.026    109.25
C32G C33G H57G     14.023    109.24
C34G C33G H56G     14.051    109.11
C34G C33G H57G     14.052    109.11
H56G C33G H57G      5.233    106.21
C33G C34G C35G     37.684    113.25
C33G C34G H58G     14.033    109.18
C33G C34G H59G     14.033    109.18
C35G C34G H58G     14.009    109.38
C35G C34G H59G     14.004    109.38
H58G C34G H59G      5.272    106.24
C34G C35G H60G     29.753    111.11
C34G C35G H61G     29.766    111.11
C34G C35G H62G     29.217    111.43
H60G C35G H61G     15.034    107.58
H60G C35G H62G     15.043    107.71
H61G C35G H62G     15.047    107.71


DIHEDRALS
!
!V(dihedral) = Kchi(1 + cos(n(chi) - delta))
!
!Kchi: kcal/mole
!n: multiplicity
!delta: degrees
!
!atom types             Kchi     n    delta
!

N1G  C1G  C2G  C3G      0.5397   3      0.00
N1G  C1G  C2G  H11G     0.5320   3      0.00
N1G  C1G  C2G  H12G     0.5250   3      0.00
H9G  C1G  C2G  C3G      0.4942   3      0.00
H9G  C1G  C2G  H11G     0.5353   3      0.00
H9G  C1G  C2G  H12G     0.5012   3      0.00
H10G C1G  C2G  C3G      0.5023   3      0.00
H10G C1G  C2G  H11G     0.5038   3      0.00
H10G C1G  C2G  H12G     0.5360   3      0.00
C2G  C1G  N1G  C13G     0.0872   6      0.00
C2G  C1G  N1G  C14G     0.0863   6      0.00
H9G  C1G  N1G  C13G     0.1012   6      0.00
H9G  C1G  N1G  C14G     0.0966   6      0.00
H10G C1G  N1G  C13G     0.0974   6    214.71
H10G C1G  N1G  C14G     0.0995   6      0.00
C1G  C2G  C3G  C4G      0.4586   3      0.00
C1G  C2G  C3G  H13G     0.4670   3      0.00
C1G  C2G  C3G  H14G     0.4682   3      0.00
H11G C2G  C3G  C4G      0.4588   3      0.00
H11G C2G  C3G  H13G     0.4741   3      0.00
H11G C2G  C3G  H14G     0.5016   3      0.00
H12G C2G  C3G  C4G      0.4608   3      0.00
H12G C2G  C3G  H13G     0.5024   3      0.00
H12G C2G  C3G  H14G     0.4792   3      0.00
C2G  C3G  C4G  C5G      0.4651   3      0.00
C2G  C3G  C4G  H15G     0.4645   3      0.00
C2G  C3G  C4G  H16G     0.4592   3      0.00
H13G C3G  C4G  C5G      0.4655   3      0.00
H13G C3G  C4G  H15G     0.4741   3      0.00
H13G C3G  C4G  H16G     0.4992   3      0.00
H14G C3G  C4G  C5G      0.4595   3      0.00
H14G C3G  C4G  H15G     0.4980   3      0.00
H14G C3G  C4G  H16G     0.4719   3      0.00
C3G  C4G  C5G  C6G      0.4623   3      0.00
C3G  C4G  C5G  H17G     0.4610   3      0.00
C3G  C4G  C5G  H18G     0.4617   3      0.00
H15G C4G  C5G  C6G      0.4599   3      0.00
H15G C4G  C5G  H17G     0.4716   3      0.00
H15G C4G  C5G  H18G     0.4987   3      0.00
H16G C4G  C5G  C6G      0.4623   3      0.00
H16G C4G  C5G  H17G     0.4989   3      0.00
H16G C4G  C5G  H18G     0.4748   3      0.00
C4G  C5G  C6G  C7G      0.4644   3      0.00
C4G  C5G  C6G  H19G     0.4630   3      0.00
C4G  C5G  C6G  H20G     0.4586   3      0.00
H17G C5G  C6G  C7G      0.4712   3      0.00
H17G C5G  C6G  H19G     0.4781   3      0.00
H17G C5G  C6G  H20G     0.5021   3      0.00
H18G C5G  C6G  C7G      0.4675   3      0.00
H18G C5G  C6G  H19G     0.5012   3      0.00
H18G C5G  C6G  H20G     0.4755   3      0.00
C5G  C6G  C7G  N2G      0.5343   3      0.00
C5G  C6G  C7G  H21G     0.4990   3      0.00
C5G  C6G  C7G  H22G     0.4982   3      0.00
H19G C6G  C7G  N2G      0.5247   3      0.00
H19G C6G  C7G  H21G     0.5026   3      0.00
H19G C6G  C7G  H22G     0.5366   3      0.00
H20G C6G  C7G  N2G      0.5279   3      0.00
H20G C6G  C7G  H21G     0.5353   3      0.00
H20G C6G  C7G  H22G     0.5063   3      0.00
C6G  C7G  N2G  C8G      0.0886   6      0.00
C6G  C7G  N2G  C9G      0.0874   6      0.00
H21G C7G  N2G  C8G      0.1009   6      0.00
H21G C7G  N2G  C9G      0.0971   6      0.00
H22G C7G  N2G  C8G      0.0970   6      0.00
H22G C7G  N2G  C9G      0.0996   6      0.00
C1G  N1G  C13G C17G     0.4851   2    180.00
C1G  N1G  C13G H5G      0.4388   2    180.00
C14G N1G  C13G C17G     0.5130   2    180.00
C14G N1G  C13G H5G      0.4584   2    180.00
C1G  N1G  C14G C15G     0.4782   2    180.00
C1G  N1G  C14G H6G      0.4450   2    180.00
C13G N1G  C14G C15G     0.5112   2    180.00
C13G N1G  C14G H6G      0.4674   2    180.00
C7G  N2G  C8G  C12G     0.4675   2    180.00
C7G  N2G  C8G  H1G      0.4360   2    180.00
C9G  N2G  C8G  C12G     0.5098   2    180.00
C9G  N2G  C8G  H1G      0.4595   2    180.00
C7G  N2G  C9G  C10G     0.4707   2    180.00
C7G  N2G  C9G  H2G      0.4426   2    180.00
C8G  N2G  C9G  C10G     0.5125   2    180.00
C8G  N2G  C9G  H2G      0.4673   2    180.00
N2G  C8G  C12G C11G     0.6015   2    180.00
N2G  C8G  C12G H4G      0.6338   2    180.00
H1G  C8G  C12G C11G     0.6053   2    180.00
H1G  C8G  C12G H4G      0.6508   2    180.00
N2G  C9G  C10G C11G     0.6082   2    180.00
N2G  C9G  C10G H3G      0.6259   2    180.00
H2G  C9G  C10G C11G     0.6009   2    180.00
H2G  C9G  C10G H3G      0.6487   2    180.00
C9G  C10G C11G C12G     0.4400   2    180.00
C9G  C10G C11G N3G      0.5377   2    180.00
H3G  C10G C11G C12G     0.4760   2    180.00
H3G  C10G C11G N3G      0.5669   2    180.00
C10G C11G C12G C8G      0.4373   2    180.00
C10G C11G C12G H4G      0.4623   2    180.00
N3G  C11G C12G C8G      0.5056   2    180.00
N3G  C11G C12G H4G      0.5740   2    180.00
C10G C11G N3G  H23G     0.6137   2    180.00
C10G C11G N3G  C27G     0.4673   2    180.00
C12G C11G N3G  H23G     0.5236   2    180.00
C12G C11G N3G  C27G     0.5202   2    180.00
C11G N3G  C27G C28G     0.0933   6     94.73
C11G N3G  C27G H44G     0.0964   6    218.25
C11G N3G  C27G H45G     0.1056   6      0.00
H23G N3G  C27G C28G     0.0853   6      0.00
H23G N3G  C27G H44G     0.0974   6      0.00
H23G N3G  C27G H45G     0.0974   6      0.00
N1G  C13G C17G C16G     0.6015   2    180.00
N1G  C13G C17G H8G      0.6387   2    180.00
H5G  C13G C17G C16G     0.6059   2    180.00
H5G  C13G C17G H8G      0.6511   2    180.00
N1G  C14G C15G C16G     0.6103   2    180.00
N1G  C14G C15G H7G      0.6284   2    180.00
H6G  C14G C15G C16G     0.6061   2    180.00
H6G  C14G C15G H7G      0.6489   2    180.00
C14G C15G C16G C17G     0.4437   2    180.00
C14G C15G C16G N4G      0.5548   2    180.00
H7G  C15G C16G C17G     0.4745   2    180.00
H7G  C15G C16G N4G      0.5685   2    180.00
C15G C16G C17G C13G     0.4346   2    180.00
C15G C16G C17G H8G      0.4617   2    180.00
N4G  C16G C17G C13G     0.5190   2    180.00
N4G  C16G C17G H8G      0.5784   2    180.00
C15G C16G N4G  H24G     0.6076   2    180.00
C15G C16G N4G  C18G     0.4899   2    180.00
C17G C16G N4G  H24G     0.5290   2    180.00
C17G C16G N4G  C18G     0.5610   2    180.00
C16G N4G  C18G C19G     0.0900   6    265.25
C16G N4G  C18G H25G     0.0963   6    141.75
C16G N4G  C18G H26G     0.1058   6      0.00
H24G N4G  C18G C19G     0.0845   6      0.00
H24G N4G  C18G H25G     0.0981   6      0.00
H24G N4G  C18G H26G     0.0977   6      0.00
N4G  C18G C19G C20G     0.5043   3      0.00
N4G  C18G C19G H27G     0.5093   3      0.00
N4G  C18G C19G H28G     0.5021   3      0.00
H25G C18G C19G C20G     0.4881   3      0.00
H25G C18G C19G H27G     0.4895   3      0.00
H25G C18G C19G H28G     0.5236   3      0.00
H26G C18G C19G C20G     0.4819   3      0.00
H26G C18G C19G H27G     0.5243   3      0.00
H26G C18G C19G H28G     0.4893   3      0.00
C18G C19G C20G C21G     0.4425   3      0.00
C18G C19G C20G H29G     0.4577   3      0.00
C18G C19G C20G H30G     0.4585   3      0.00
H27G C19G C20G C21G     0.4537   3      0.00
H27G C19G C20G H29G     0.4973   3      0.00
H27G C19G C20G H30G     0.4684   3      0.00
H28G C19G C20G C21G     0.4533   3      0.00
H28G C19G C20G H29G     0.4718   3      0.00
H28G C19G C20G H30G     0.4978   3      0.00
C19G C20G C21G C22G     0.4440   3      0.00
C19G C20G C21G H31G     0.4564   3      0.00
C19G C20G C21G H32G     0.4529   3      0.00
H29G C20G C21G C22G     0.4515   3      0.00
H29G C20G C21G H31G     0.4954   3      0.00
H29G C20G C21G H32G     0.4683   3      0.00
H30G C20G C21G C22G     0.4545   3      0.00
H30G C20G C21G H31G     0.4678   3      0.00
H30G C20G C21G H32G     0.4950   3      0.00
C20G C21G C22G C23G     0.4387   3      0.00
C20G C21G C22G H33G     0.4513   3      0.00
C20G C21G C22G H34G     0.4524   3      0.00
H31G C21G C22G C23G     0.4521   3      0.00
H31G C21G C22G H33G     0.4945   3      0.00
H31G C21G C22G H34G     0.4661   3      0.00
H32G C21G C22G C23G     0.4506   3      0.00
H32G C21G C22G H33G     0.4671   3      0.00
H32G C21G C22G H34G     0.4945   3      0.00
C21G C22G C23G C24G     0.4388   3      0.00
C21G C22G C23G H35G     0.4531   3      0.00
C21G C22G C23G H36G     0.4507   3      0.00
H33G C22G C23G C24G     0.4496   3      0.00
H33G C22G C23G H35G     0.4941   3      0.00
H33G C22G C23G H36G     0.4657   3      0.00
H34G C22G C23G C24G     0.4515   3      0.00
H34G C22G C23G H35G     0.4658   3      0.00
H34G C22G C23G H36G     0.4938   3      0.00
C22G C23G C24G C25G     0.4345   3      0.00
C22G C23G C24G H37G     0.4497   3      0.00
C22G C23G C24G H38G     0.4502   3      0.00
H35G C23G C24G C25G     0.4499   3      0.00
H35G C23G C24G H37G     0.4936   3      0.00
H35G C23G C24G H38G     0.4648   3      0.00
H36G C23G C24G C25G     0.4491   3      0.00
H36G C23G C24G H37G     0.4651   3      0.00
H36G C23G C24G H38G     0.4937   3      0.00
C23G C24G C25G C26G     0.4369   3      0.00
C23G C24G C25G H39G     0.4513   3      0.00
C23G C24G C25G H40G     0.4502   3      0.00
H37G C24G C25G C26G     0.4514   3      0.00
H37G C24G C25G H39G     0.4945   3      0.00
H37G C24G C25G H40G     0.4645   3      0.00
H38G C24G C25G C26G     0.4522   3      0.00
H38G C24G C25G H39G     0.4648   3      0.00
H38G C24G C25G H40G     0.4945   3      0.00
C24G C25G C26G H41G     0.4469   3      0.00
C24G C25G C26G H42G     0.4465   3      0.00
C24G C25G C26G H43G     0.4547   3      0.00
H39G C25G C26G H41G     0.4634   3      0.00
H39G C25G C26G H42G     0.4893   3      0.00
H39G C25G C26G H43G     0.4681   3      0.00
H40G C25G C26G H41G     0.4893   3      0.00
H40G C25G C26G H42G     0.4634   3      0.00
H40G C25G C26G H43G     0.4681   3      0.00
N3G  C27G C28G C29G     0.5113   3      0.00
N3G  C27G C28G H46G     0.5091   3      0.00
N3G  C27G C28G H47G     0.5046   3      0.00
H44G C27G C28G C29G     0.4851   3      0.00
H44G C27G C28G H46G     0.4883   3      0.00
H44G C27G C28G H47G     0.5247   3      0.00
H45G C27G C28G C29G     0.4836   3      0.00
H45G C27G C28G H46G     0.5244   3      0.00
H45G C27G C28G H47G     0.4862   3      0.00
C27G C28G C29G C30G     0.4497   3      0.00
C27G C28G C29G H48G     0.4600   3      0.00
C27G C28G C29G H49G     0.4597   3      0.00
H46G C28G C29G C30G     0.4532   3      0.00
H46G C28G C29G H48G     0.4674   3      0.00
H46G C28G C29G H49G     0.4973   3      0.00
H47G C28G C29G C30G     0.4522   3      0.00
H47G C28G C29G H48G     0.4975   3      0.00
H47G C28G C29G H49G     0.4694   3      0.00
C28G C29G C30G C31G     0.4440   3      0.00
C28G C29G C30G H50G     0.4531   3      0.00
C28G C29G C30G H51G     0.4542   3      0.00
H48G C29G C30G C31G     0.4525   3      0.00
H48G C29G C30G H50G     0.4948   3      0.00
H48G C29G C30G H51G     0.4660   3      0.00
H49G C29G C30G C31G     0.4516   3      0.00
H49G C29G C30G H50G     0.4667   3      0.00
H49G C29G C30G H51G     0.4954   3      0.00
C29G C30G C31G C32G     0.4394   3      0.00
C29G C30G C31G H52G     0.4516   3      0.00
C29G C30G C31G H53G     0.4521   3      0.00
H50G C30G C31G C32G     0.4501   3      0.00
H50G C30G C31G H52G     0.4652   3      0.00
H50G C30G C31G H53G     0.4944   3      0.00
H51G C30G C31G C32G     0.4508   3      0.00
H51G C30G C31G H52G     0.4945   3      0.00
H51G C30G C31G H53G     0.4652   3      0.00
C30G C31G C32G C33G     0.4370   3      0.00
C30G C31G C32G H54G     0.4510   3      0.00
C30G C31G C32G H55G     0.4506   3      0.00
H52G C31G C32G C33G     0.4493   3      0.00
H52G C31G C32G H54G     0.4939   3      0.00
H52G C31G C32G H55G     0.4643   3      0.00
H53G C31G C32G C33G     0.4495   3      0.00
H53G C31G C32G H54G     0.4642   3      0.00
H53G C31G C32G H55G     0.4937   3      0.00
C31G C32G C33G C34G     0.4334   3      0.00
C31G C32G C33G H56G     0.4494   3      0.00
C31G C32G C33G H57G     0.4494   3      0.00
H54G C32G C33G C34G     0.4487   3      0.00
H54G C32G C33G H56G     0.4639   3      0.00
H54G C32G C33G H57G     0.4936   3      0.00
H55G C32G C33G C34G     0.4484   3      0.00
H55G C32G C33G H56G     0.4935   3      0.00
H55G C32G C33G H57G     0.4638   3      0.00
C32G C33G C34G C35G     0.4357   3      0.00
C32G C33G C34G H58G     0.4500   3      0.00
C32G C33G C34G H59G     0.4499   3      0.00
H56G C33G C34G C35G     0.4509   3      0.00
H56G C33G C34G H58G     0.4944   3      0.00
H56G C33G C34G H59G     0.4636   3      0.00
H57G C33G C34G C35G     0.4510   3      0.00
H57G C33G C34G H58G     0.4636   3      0.00
H57G C33G C34G H59G     0.4944   3      0.00
C33G C34G C35G H60G     0.4462   3      0.00
C33G C34G C35G H61G     0.4464   3      0.00
C33G C34G C35G H62G     0.4543   3      0.00
H58G C34G C35G H60G     0.4631   3      0.00
H58G C34G C35G H61G     0.4893   3      0.00
H58G C34G C35G H62G     0.4680   3      0.00
H59G C34G C35G H60G     0.4893   3      0.00
H59G C34G C35G H61G     0.4632   3      0.00
H59G C34G C35G H62G     0.4680   3      0.00

IMPROPER
!
!V(improper) = Kpsi(psi - psi0)**2
!
!Kpsi: kcal/mole/rad**2
!psi0: degrees
!note that the second column of numbers (0) is ignored
!
!atom types             Kpsi        0  psi0
!


NONBONDED nbxmod  5 atom cdiel shift vatom vdistance vswitch -
cutnb 14.0 ctofnb 12.0 ctonnb 10.0 eps 1.0 e14fac 1.0 wmin 1.5
                !adm jr., 5/08/91, suggested cutoff scheme
!
!V(Lennard-Jones) = Eps(i,j)*[(Rmin(i,j)/r(i,j))**12 - 2(Rmin(i,j)/r(i,j))**6]
!
!epsilon [kcal/mole]: Eps(i,j) = sqrt(eps(i) * eps(j))
!Rmin/2  [A]:         Rmin(i,j) = Rmin/2(i) + Rmin/2(j)
!
!atom  ignored   epsilon     Rmin/2  ignored   eps,1-4     Rmin/2,1-4
!

C1G      0.0     -0.1050     1.9255    ! 
C2G      0.0     -0.1050     1.9255    ! 
C3G      0.0     -0.1050     1.9255    ! 
C4G      0.0     -0.1050     1.9255    ! 
C5G      0.0     -0.1050     1.9255    ! 
C6G      0.0     -0.1050     1.9255    ! 
C7G      0.0     -0.1050     1.9255    ! 
N1G      0.0     -0.0690     1.8300    ! 
N2G      0.0     -0.0690     1.8300    ! 
C8G      0.0     -0.1050     1.9255    ! 
C9G      0.0     -0.1050     1.9255    ! 
C10G     0.0     -0.1050     1.9255    ! 
C11G     0.0     -0.1050     1.9255    ! 
C12G     0.0     -0.1050     1.9255    ! 
H1G      0.0     -0.0440     1.4430    ! 
H2G      0.0     -0.0440     1.4430    ! 
H3G      0.0     -0.0440     1.4430    ! 
N3G      0.0     -0.0690     1.8300    ! 
H4G      0.0     -0.0440     1.4430    ! 
C13G     0.0     -0.1050     1.9255    ! 
C14G     0.0     -0.1050     1.9255    ! 
C15G     0.0     -0.1050     1.9255    ! 
C16G     0.0     -0.1050     1.9255    ! 
C17G     0.0     -0.1050     1.9255    ! 
H5G      0.0     -0.0440     1.4430    ! 
H6G      0.0     -0.0440     1.4430    ! 
H7G      0.0     -0.0440     1.4430    ! 
N4G      0.0     -0.0690     1.8300    ! 
H8G      0.0     -0.0440     1.4430    ! 
H9G      0.0     -0.0440     1.4430    ! 
H10G     0.0     -0.0440     1.4430    ! 
H11G     0.0     -0.0440     1.4430    ! 
H12G     0.0     -0.0440     1.4430    ! 
H13G     0.0     -0.0440     1.4430    ! 
H14G     0.0     -0.0440     1.4430    ! 
H15G     0.0     -0.0440     1.4430    ! 
H16G     0.0     -0.0440     1.4430    ! 
H17G     0.0     -0.0440     1.4430    ! 
H18G     0.0     -0.0440     1.4430    ! 
H19G     0.0     -0.0440     1.4430    ! 
H20G     0.0     -0.0440     1.4430    ! 
H21G     0.0     -0.0440     1.4430    ! 
H22G     0.0     -0.0440     1.4430    ! 
H23G     0.0     -0.0440     1.4430    ! 
H24G     0.0     -0.0440     1.4430    ! 
C18G     0.0     -0.1050     1.9255    ! 
C19G     0.0     -0.1050     1.9255    ! 
C20G     0.0     -0.1050     1.9255    ! 
C21G     0.0     -0.1050     1.9255    ! 
C22G     0.0     -0.1050     1.9255    ! 
C23G     0.0     -0.1050     1.9255    ! 
C24G     0.0     -0.1050     1.9255    ! 
C25G     0.0     -0.1050     1.9255    ! 
C26G     0.0     -0.1050     1.9255    ! 
C27G     0.0     -0.1050     1.9255    ! 
C28G     0.0     -0.1050     1.9255    ! 
C29G     0.0     -0.1050     1.9255    ! 
C30G     0.0     -0.1050     1.9255    ! 
C31G     0.0     -0.1050     1.9255    ! 
C32G     0.0     -0.1050     1.9255    ! 
C33G     0.0     -0.1050     1.9255    ! 
C34G     0.0     -0.1050     1.9255    ! 
C35G     0.0     -0.1050     1.9255    ! 
H25G     0.0     -0.0440     1.4430    ! 
H26G     0.0     -0.0440     1.4430    ! 
H27G     0.0     -0.0440     1.4430    ! 
H28G     0.0     -0.0440     1.4430    ! 
H29G     0.0     -0.0440     1.4430    ! 
H30G     0.0     -0.0440     1.4430    ! 
H31G     0.0     -0.0440     1.4430    ! 
H32G     0.0     -0.0440     1.4430    ! 
H33G     0.0     -0.0440     1.4430    ! 
H34G     0.0     -0.0440     1.4430    ! 
H35G     0.0     -0.0440     1.4430    ! 
H36G     0.0     -0.0440     1.4430    ! 
H37G     0.0     -0.0440     1.4430    ! 
H38G     0.0     -0.0440     1.4430    ! 
H39G     0.0     -0.0440     1.4430    ! 
H40G     0.0     -0.0440     1.4430    ! 
H41G     0.0     -0.0440     1.4430    ! 
H42G     0.0     -0.0440     1.4430    ! 
H43G     0.0     -0.0440     1.4430    ! 
H44G     0.0     -0.0440     1.4430    ! 
H45G     0.0     -0.0440     1.4430    ! 
H46G     0.0     -0.0440     1.4430    ! 
H47G     0.0     -0.0440     1.4430    ! 
H48G     0.0     -0.0440     1.4430    ! 
H49G     0.0     -0.0440     1.4430    ! 
H50G     0.0     -0.0440     1.4430    ! 
H51G     0.0     -0.0440     1.4430    ! 
H52G     0.0     -0.0440     1.4430    ! 
H53G     0.0     -0.0440     1.4430    ! 
H54G     0.0     -0.0440     1.4430    ! 
H55G     0.0     -0.0440     1.4430    ! 
H56G     0.0     -0.0440     1.4430    ! 
H57G     0.0     -0.0440     1.4430    ! 
H58G     0.0     -0.0440     1.4430    ! 
H59G     0.0     -0.0440     1.4430    ! 
H60G     0.0     -0.0440     1.4430    ! 
H61G     0.0     -0.0440     1.4430    ! 
H62G     0.0     -0.0440     1.4430    ! 
END
