# Supplementary material for: A Systematic Approach: Molecular Dynamics Study and Parametrisation of Gemini Type Cationic Surfactants
Source: Int J Mol Sci. 2021 Oct 10;22(20):10939. doi: 10.3390/ijms222010939 (PMC8536075; doi:10.3390/ijms222010939)
Supplement: Supplementary file 1 [file ijms-22-10939-s001.zip › Force_fields/Alk_7_09/Alk_7_09.pdb]

REMARK original generated coordinate pdb file
ATOM      1  C1G A7E X   1      -2.715  -8.882   3.533  1.00  0.00      GEM  C
ATOM      2  C2G A7E X   1      -2.170  -7.461   3.710  1.00  0.00      GEM  C
ATOM      3  C3G A7E X   1      -1.343  -7.330   4.997  1.00  0.00      GEM  C
ATOM      4  C4G A7E X   1      -0.770  -5.920   5.198  1.00  0.00      GEM  C
ATOM      5  C5G A7E X   1       0.039  -5.777   6.495  1.00  0.00      GEM  C
ATOM      6  C6G A7E X   1       0.621  -4.369   6.684  1.00  0.00      GEM  C
ATOM      7  C7G A7E X   1       1.406  -4.257   7.995  1.00  0.00      GEM  C
ATOM      8  N1G A7E X   1      -3.531  -9.016   2.300  1.00  0.00      GEM  N
ATOM      9  N2G A7E X   1       1.982  -2.903   8.187  1.00  0.00      GEM  N
ATOM     10  C8G A7E X   1       3.216  -2.602   7.691  1.00  0.00      GEM  C
ATOM     11  C9G A7E X   1       1.262  -1.928   8.805  1.00  0.00      GEM  C
ATOM     12 C10G A7E X   1       1.737  -0.650   8.956  1.00  0.00      GEM  C
ATOM     13 C11G A7E X   1       3.029  -0.306   8.458  1.00  0.00      GEM  C
ATOM     14 C12G A7E X   1       3.755  -1.349   7.807  1.00  0.00      GEM  C
ATOM     15  H1G A7E X   1       3.746  -3.420   7.204  1.00  0.00      GEM  H
ATOM     16  H2G A7E X   1       0.282  -2.225   9.177  1.00  0.00      GEM  H
ATOM     17  H3G A7E X   1       1.111   0.082   9.460  1.00  0.00      GEM  H
ATOM     18  N3G A7E X   1       3.569   0.914   8.589  1.00  0.00      GEM  N
ATOM     19  H4G A7E X   1       4.749  -1.155   7.404  1.00  0.00      GEM  H
ATOM     20 C13G A7E X   1      -4.864  -8.730   2.324  1.00  0.00      GEM  C
ATOM     21 C14G A7E X   1      -2.951  -9.368   1.121  1.00  0.00      GEM  C
ATOM     22 C15G A7E X   1      -3.663  -9.453  -0.049  1.00  0.00      GEM  C
ATOM     23 C16G A7E X   1      -5.059  -9.156  -0.058  1.00  0.00      GEM  C
ATOM     24 C17G A7E X   1      -5.637  -8.792   1.196  1.00  0.00      GEM  C
ATOM     25  H5G A7E X   1      -5.275  -8.456   3.295  1.00  0.00      GEM  H
ATOM     26  H6G A7E X   1      -1.885  -9.588   1.163  1.00  0.00      GEM  H
ATOM     27  H7G A7E X   1      -3.142  -9.756  -0.954  1.00  0.00      GEM  H
ATOM     28  N4G A7E X   1      -5.816  -9.199  -1.164  1.00  0.00      GEM  N
ATOM     29  H8G A7E X   1      -6.700  -8.562   1.263  1.00  0.00      GEM  H
ATOM     30  H9G A7E X   1      -1.895  -9.616   3.458  1.00  0.00      GEM  H
ATOM     31 H10G A7E X   1      -3.361  -9.168   4.379  1.00  0.00      GEM  H
ATOM     32 H11G A7E X   1      -1.548  -7.200   2.838  1.00  0.00      GEM  H
ATOM     33 H12G A7E X   1      -3.012  -6.750   3.734  1.00  0.00      GEM  H
ATOM     34 H13G A7E X   1      -1.971  -7.594   5.862  1.00  0.00      GEM  H
ATOM     35 H14G A7E X   1      -0.518  -8.058   4.977  1.00  0.00      GEM  H
ATOM     36 H15G A7E X   1      -0.132  -5.662   4.340  1.00  0.00      GEM  H
ATOM     37 H16G A7E X   1      -1.594  -5.190   5.203  1.00  0.00      GEM  H
ATOM     38 H17G A7E X   1      -0.603  -6.025   7.353  1.00  0.00      GEM  H
ATOM     39 H18G A7E X   1       0.858  -6.513   6.496  1.00  0.00      GEM  H
ATOM     40 H19G A7E X   1       1.287  -4.124   5.841  1.00  0.00      GEM  H
ATOM     41 H20G A7E X   1      -0.192  -3.626   6.685  1.00  0.00      GEM  H
ATOM     42 H21G A7E X   1       0.758  -4.457   8.865  1.00  0.00      GEM  H
ATOM     43 H22G A7E X   1       2.247  -4.970   8.018  1.00  0.00      GEM  H
ATOM     44 H23G A7E X   1       4.499   1.062   8.162  1.00  0.00      GEM  H
ATOM     45 H24G A7E X   1      -6.824  -9.004  -1.046  1.00  0.00      GEM  H
ATOM     46 C18G A7E X   1      -5.376  -9.601  -2.502  1.00  0.00      GEM  C
ATOM     47 C19G A7E X   1      -5.432 -11.120  -2.726  1.00  0.00      GEM  C
ATOM     48 C20G A7E X   1      -4.993 -11.512  -4.144  1.00  0.00      GEM  C
ATOM     49 C21G A7E X   1      -5.058 -13.024  -4.401  1.00  0.00      GEM  C
ATOM     50 C22G A7E X   1      -4.618 -13.424  -5.816  1.00  0.00      GEM  C
ATOM     51 C23G A7E X   1      -4.685 -14.936  -6.075  1.00  0.00      GEM  C
ATOM     52 C24G A7E X   1      -4.246 -15.338  -7.490  1.00  0.00      GEM  C
ATOM     53 C25G A7E X   1      -4.313 -16.850  -7.749  1.00  0.00      GEM  C
ATOM     54 C26G A7E X   1      -3.874 -17.242  -9.165  1.00  0.00      GEM  C
ATOM     55 C27G A7E X   1       2.936   2.081   9.208  1.00  0.00      GEM  C
ATOM     56 C28G A7E X   1       2.043   2.873   8.240  1.00  0.00      GEM  C
ATOM     57 C29G A7E X   1       1.418   4.104   8.909  1.00  0.00      GEM  C
ATOM     58 C30G A7E X   1       0.536   4.927   7.960  1.00  0.00      GEM  C
ATOM     59 C31G A7E X   1      -0.093   6.161   8.624  1.00  0.00      GEM  C
ATOM     60 C32G A7E X   1      -0.975   6.986   7.676  1.00  0.00      GEM  C
ATOM     61 C33G A7E X   1      -1.601   8.221   8.339  1.00  0.00      GEM  C
ATOM     62 C34G A7E X   1      -2.483   9.048   7.393  1.00  0.00      GEM  C
ATOM     63 C35G A7E X   1      -3.104  10.279   8.065  1.00  0.00      GEM  C
ATOM     64 H25G A7E X   1      -4.355  -9.220  -2.673  1.00  0.00      GEM  H
ATOM     65 H26G A7E X   1      -6.042  -9.088  -3.217  1.00  0.00      GEM  H
ATOM     66 H27G A7E X   1      -6.461 -11.470  -2.545  1.00  0.00      GEM  H
ATOM     67 H28G A7E X   1      -4.788 -11.622  -1.986  1.00  0.00      GEM  H
ATOM     68 H29G A7E X   1      -5.628 -10.991  -4.878  1.00  0.00      GEM  H
ATOM     69 H30G A7E X   1      -3.965 -11.158  -4.318  1.00  0.00      GEM  H
ATOM     70 H31G A7E X   1      -6.087 -13.376  -4.228  1.00  0.00      GEM  H
ATOM     71 H32G A7E X   1      -4.427 -13.544  -3.664  1.00  0.00      GEM  H
ATOM     72 H33G A7E X   1      -5.249 -12.903  -6.553  1.00  0.00      GEM  H
ATOM     73 H34G A7E X   1      -3.589 -13.072  -5.988  1.00  0.00      GEM  H
ATOM     74 H35G A7E X   1      -5.714 -15.288  -5.901  1.00  0.00      GEM  H
ATOM     75 H36G A7E X   1      -4.053 -15.458  -5.338  1.00  0.00      GEM  H
ATOM     76 H37G A7E X   1      -4.878 -14.818  -8.227  1.00  0.00      GEM  H
ATOM     77 H38G A7E X   1      -3.217 -14.988  -7.664  1.00  0.00      GEM  H
ATOM     78 H39G A7E X   1      -5.342 -17.201  -7.576  1.00  0.00      GEM  H
ATOM     79 H40G A7E X   1      -3.682 -17.371  -7.013  1.00  0.00      GEM  H
ATOM     80 H41G A7E X   1      -2.837 -16.934  -9.358  1.00  0.00      GEM  H
ATOM     81 H42G A7E X   1      -4.508 -16.763  -9.923  1.00  0.00      GEM  H
ATOM     82 H43G A7E X   1      -3.933 -18.327  -9.318  1.00  0.00      GEM  H
ATOM     83 H44G A7E X   1       2.357   1.749  10.088  1.00  0.00      GEM  H
ATOM     84 H45G A7E X   1       3.755   2.721   9.577  1.00  0.00      GEM  H
ATOM     85 H46G A7E X   1       2.648   3.186   7.374  1.00  0.00      GEM  H
ATOM     86 H47G A7E X   1       1.248   2.214   7.855  1.00  0.00      GEM  H
ATOM     87 H48G A7E X   1       0.818   3.784   9.775  1.00  0.00      GEM  H
ATOM     88 H49G A7E X   1       2.218   4.747   9.308  1.00  0.00      GEM  H
ATOM     89 H50G A7E X   1      -0.264   4.284   7.560  1.00  0.00      GEM  H
ATOM     90 H51G A7E X   1       1.136   5.248   7.094  1.00  0.00      GEM  H
ATOM     91 H52G A7E X   1       0.707   6.803   9.025  1.00  0.00      GEM  H
ATOM     92 H53G A7E X   1      -0.693   5.840   9.490  1.00  0.00      GEM  H
ATOM     93 H54G A7E X   1      -0.374   7.306   6.810  1.00  0.00      GEM  H
ATOM     94 H55G A7E X   1      -1.776   6.345   7.276  1.00  0.00      GEM  H
ATOM     95 H56G A7E X   1      -2.202   7.902   9.206  1.00  0.00      GEM  H
ATOM     96 H57G A7E X   1      -0.800   8.863   8.740  1.00  0.00      GEM  H
ATOM     97 H58G A7E X   1      -3.283   8.407   6.993  1.00  0.00      GEM  H
ATOM     98 H59G A7E X   1      -1.883   9.368   6.527  1.00  0.00      GEM  H
ATOM     99 H60G A7E X   1      -2.327  10.956   8.445  1.00  0.00      GEM  H
ATOM    100 H61G A7E X   1      -3.737   9.989   8.914  1.00  0.00      GEM  H
ATOM    101 H62G A7E X   1      -3.727  10.847   7.362  1.00  0.00      GEM  H
END
