# Supplementary material for: A Systematic Approach: Molecular Dynamics Study and Parametrisation of Gemini Type Cationic Surfactants
Source: Int J Mol Sci. 2021 Oct 10;22(20):10939. doi: 10.3390/ijms222010939 (PMC8536075; doi:10.3390/ijms222010939)
Supplement: Supplementary file 1 [file ijms-22-10939-s001.zip › Force_fields/Alk_7_09/Alk_7_09.psf]

PSF

       4 !NTITLE
 REMARKS original generated structure x-plor psf file
 REMARKS topology D:/Dokumenty/do_VMD/FF/Batch5_OK/Alk_7_09.top 
 REMARKS topology D:/Dokumenty/do_VMD/top_all36_lipid.rtf 
 REMARKS segment GEM { first NONE; last NONE; auto none  }

     101 !NATOM
       1 GEM  1    A7E  C1G  C1G   -0.422000       12.0110           0
       2 GEM  1    A7E  C2G  C2G    0.227000       12.0110           0
       3 GEM  1    A7E  C3G  C3G    0.113000       12.0110           0
       4 GEM  1    A7E  C4G  C4G   -0.184000       12.0110           0
       5 GEM  1    A7E  C5G  C5G    0.156000       12.0110           0
       6 GEM  1    A7E  C6G  C6G    0.185000       12.0110           0
       7 GEM  1    A7E  C7G  C7G   -0.356000       12.0110           0
       8 GEM  1    A7E  N1G  N1G    0.345000       14.0070           0
       9 GEM  1    A7E  N2G  N2G    0.283000       14.0070           0
      10 GEM  1    A7E  C8G  C8G   -0.085000       12.0110           0
      11 GEM  1    A7E  C9G  C9G   -0.199000       12.0110           0
      12 GEM  1    A7E  C10G C10G  -0.282000       12.0110           0
      13 GEM  1    A7E  C11G C11G   0.547000       12.0110           0
      14 GEM  1    A7E  C12G C12G  -0.417000       12.0110           0
      15 GEM  1    A7E  H1G  H1G    0.230000        1.0080           0
      16 GEM  1    A7E  H2G  H2G    0.242000        1.0080           0
      17 GEM  1    A7E  H3G  H3G    0.241000        1.0080           0
      18 GEM  1    A7E  N3G  N3G   -0.654000       14.0070           0
      19 GEM  1    A7E  H4G  H4G    0.227000        1.0080           0
      20 GEM  1    A7E  C13G C13G  -0.104000       12.0110           0
      21 GEM  1    A7E  C14G C14G  -0.226000       12.0110           0
      22 GEM  1    A7E  C15G C15G  -0.283000       12.0110           0
      23 GEM  1    A7E  C16G C16G   0.578000       12.0110           0
      24 GEM  1    A7E  C17G C17G  -0.435000       12.0110           0
      25 GEM  1    A7E  H5G  H5G    0.235000        1.0080           0
      26 GEM  1    A7E  H6G  H6G    0.244000        1.0080           0
      27 GEM  1    A7E  H7G  H7G    0.242000        1.0080           0
      28 GEM  1    A7E  N4G  N4G   -0.711000       14.0070           0
      29 GEM  1    A7E  H8G  H8G    0.234000        1.0080           0
      30 GEM  1    A7E  H9G  H9G    0.171000        1.0080           0
      31 GEM  1    A7E  H10G H10G   0.151000        1.0080           0
      32 GEM  1    A7E  H11G H11G  -0.016000        1.0080           0
      33 GEM  1    A7E  H12G H12G  -0.024000        1.0080           0
      34 GEM  1    A7E  H13G H13G  -0.012000        1.0080           0
      35 GEM  1    A7E  H14G H14G  -0.019000        1.0080           0
      36 GEM  1    A7E  H15G H15G   0.022000        1.0080           0
      37 GEM  1    A7E  H16G H16G   0.023000        1.0080           0
      38 GEM  1    A7E  H17G H17G  -0.032000        1.0080           0
      39 GEM  1    A7E  H18G H18G  -0.023000        1.0080           0
      40 GEM  1    A7E  H19G H19G  -0.018000        1.0080           0
      41 GEM  1    A7E  H20G H20G  -0.009000        1.0080           0
      42 GEM  1    A7E  H21G H21G   0.158000        1.0080           0
      43 GEM  1    A7E  H22G H22G   0.142000        1.0080           0
      44 GEM  1    A7E  H23G H23G   0.453000        1.0080           0
      45 GEM  1    A7E  H24G H24G   0.458000        1.0080           0
      46 GEM  1    A7E  C18G C18G   0.210000       12.0110           0
      47 GEM  1    A7E  C19G C19G   0.021000       12.0110           0
      48 GEM  1    A7E  C20G C20G  -0.016000       12.0110           0
      49 GEM  1    A7E  C21G C21G   0.097000       12.0110           0
      50 GEM  1    A7E  C22G C22G   0.130000       12.0110           0
      51 GEM  1    A7E  C23G C23G  -0.064000       12.0110           0
      52 GEM  1    A7E  C24G C24G   0.077000       12.0110           0
      53 GEM  1    A7E  C25G C25G   0.236000       12.0110           0
      54 GEM  1    A7E  C26G C26G  -0.275000       12.0110           0
      55 GEM  1    A7E  C27G C27G   0.080000       12.0110           0
      56 GEM  1    A7E  C28G C28G   0.102000       12.0110           0
      57 GEM  1    A7E  C29G C29G  -0.017000       12.0110           0
      58 GEM  1    A7E  C30G C30G   0.125000       12.0110           0
      59 GEM  1    A7E  C31G C31G   0.109000       12.0110           0
      60 GEM  1    A7E  C32G C32G   0.014000       12.0110           0
      61 GEM  1    A7E  C33G C33G   0.027000       12.0110           0
      62 GEM  1    A7E  C34G C34G   0.284000       12.0110           0
      63 GEM  1    A7E  C35G C35G  -0.295000       12.0110           0
      64 GEM  1    A7E  H25G H25G   0.019000        1.0080           0
      65 GEM  1    A7E  H26G H26G   0.065000        1.0080           0
      66 GEM  1    A7E  H27G H27G   0.018000        1.0080           0
      67 GEM  1    A7E  H28G H28G  -0.009000        1.0080           0
      68 GEM  1    A7E  H29G H29G  -0.020000        1.0080           0
      69 GEM  1    A7E  H30G H30G  -0.007000        1.0080           0
      70 GEM  1    A7E  H31G H31G  -0.034000        1.0080           0
      71 GEM  1    A7E  H32G H32G  -0.029000        1.0080           0
      72 GEM  1    A7E  H33G H33G  -0.037000        1.0080           0
      73 GEM  1    A7E  H34G H34G  -0.043000        1.0080           0
      74 GEM  1    A7E  H35G H35G  -0.010000        1.0080           0
      75 GEM  1    A7E  H36G H36G  -0.010000        1.0080           0
      76 GEM  1    A7E  H37G H37G  -0.030000        1.0080           0
      77 GEM  1    A7E  H38G H38G  -0.026000        1.0080           0
      78 GEM  1    A7E  H39G H39G  -0.052000        1.0080           0
      79 GEM  1    A7E  H40G H40G  -0.052000        1.0080           0
      80 GEM  1    A7E  H41G H41G   0.050000        1.0080           0
      81 GEM  1    A7E  H42G H42G   0.052000        1.0080           0
      82 GEM  1    A7E  H43G H43G   0.059000        1.0080           0
      83 GEM  1    A7E  H44G H44G   0.045000        1.0080           0
      84 GEM  1    A7E  H45G H45G   0.093000        1.0080           0
      85 GEM  1    A7E  H46G H46G   0.002000        1.0080           0
      86 GEM  1    A7E  H47G H47G  -0.024000        1.0080           0
      87 GEM  1    A7E  H48G H48G  -0.008000        1.0080           0
      88 GEM  1    A7E  H49G H49G  -0.023000        1.0080           0
      89 GEM  1    A7E  H50G H50G  -0.042000        1.0080           0
      90 GEM  1    A7E  H51G H51G  -0.046000        1.0080           0
      91 GEM  1    A7E  H52G H52G  -0.038000        1.0080           0
      92 GEM  1    A7E  H53G H53G  -0.045000        1.0080           0
      93 GEM  1    A7E  H54G H54G  -0.028000        1.0080           0
      94 GEM  1    A7E  H55G H55G  -0.030000        1.0080           0
      95 GEM  1    A7E  H56G H56G  -0.022000        1.0080           0
      96 GEM  1    A7E  H57G H57G  -0.024000        1.0080           0
      97 GEM  1    A7E  H58G H58G  -0.064000        1.0080           0
      98 GEM  1    A7E  H59G H59G  -0.063000        1.0080           0
      99 GEM  1    A7E  H60G H60G   0.055000        1.0080           0
     100 GEM  1    A7E  H61G H61G   0.055000        1.0080           0
     101 GEM  1    A7E  H62G H62G   0.061000        1.0080           0

     102 !NBOND: bonds
       1       2       1       8       1      30       1      31
       2       3       2      32       2      33       3       4
       3      34       3      35       4       5       4      36
       4      37       5       6       5      38       5      39
       6       7       6      40       6      41       7       9
       7      42       7      43       8      20       8      21
       9      10       9      11      10      14      10      15
      11      12      11      16      12      13      12      17
      13      14      13      18      14      19      18      44
      18      55      20      24      20      25      21      22
      21      26      22      23      22      27      23      24
      23      28      24      29      28      45      28      46
      46      47      46      64      46      65      47      48
      47      66      47      67      48      49      48      68
      48      69      49      50      49      70      49      71
      50      51      50      72      50      73      51      52
      51      74      51      75      52      53      52      76
      52      77      53      54      53      78      53      79
      54      80      54      81      54      82      55      56
      55      83      55      84      56      57      56      85
      56      86      57      58      57      87      57      88
      58      59      58      89      58      90      59      60
      59      91      59      92      60      61      60      93
      60      94      61      62      61      95      61      96
      62      63      62      97      62      98      63      99
      63     100      63     101

     192 !NTHETA: angles
       1       2       3       1       2      32       1       2      33
       1       8      20       1       8      21       2       1       8
       2       1      30       2       1      31       2       3       4
       2       3      34       2       3      35       3       2      32
       3       2      33       3       4       5       3       4      36
       3       4      37       4       3      34       4       3      35
       4       5       6       4       5      38       4       5      39
       5       4      36       5       4      37       5       6       7
       5       6      40       5       6      41       6       5      38
       6       5      39       6       7       9       6       7      42
       6       7      43       7       6      40       7       6      41
       7       9      10       7       9      11       8       1      30
       8       1      31       8      20      24       8      20      25
       8      21      22       8      21      26       9       7      42
       9       7      43       9      10      14       9      10      15
       9      11      12       9      11      16      10       9      11
      10      14      13      10      14      19      11      12      13
      11      12      17      12      11      16      12      13      14
      12      13      18      13      12      17      13      14      19
      13      18      44      13      18      55      14      10      15
      14      13      18      18      55      56      18      55      83
      18      55      84      20       8      21      20      24      23
      20      24      29      21      22      23      21      22      27
      22      21      26      22      23      24      22      23      28
      23      22      27      23      24      29      23      28      45
      23      28      46      24      20      25      24      23      28
      28      46      47      28      46      64      28      46      65
      30       1      31      32       2      33      34       3      35
      36       4      37      38       5      39      40       6      41
      42       7      43      44      18      55      45      28      46
      46      47      48      46      47      66      46      47      67
      47      46      64      47      46      65      47      48      49
      47      48      68      47      48      69      48      47      66
      48      47      67      48      49      50      48      49      70
      48      49      71      49      48      68      49      48      69
      49      50      51      49      50      72      49      50      73
      50      49      70      50      49      71      50      51      52
      50      51      74      50      51      75      51      50      72
      51      50      73      51      52      53      51      52      76
      51      52      77      52      51      74      52      51      75
      52      53      54      52      53      78      52      53      79
      53      52      76      53      52      77      53      54      80
      53      54      81      53      54      82      54      53      78
      54      53      79      55      56      57      55      56      85
      55      56      86      56      55      83      56      55      84
      56      57      58      56      57      87      56      57      88
      57      56      85      57      56      86      57      58      59
      57      58      89      57      58      90      58      57      87
      58      57      88      58      59      60      58      59      91
      58      59      92      59      58      89      59      58      90
      59      60      61      59      60      93      59      60      94
      60      59      91      60      59      92      60      61      62
      60      61      95      60      61      96      61      60      93
      61      60      94      61      62      63      61      62      97
      61      62      98      62      61      95      62      61      96
      62      63      99      62      63     100      62      63     101
      63      62      97      63      62      98      64      46      65
      66      47      67      68      48      69      70      49      71
      72      50      73      74      51      75      76      52      77
      78      53      79      80      54      81      80      54      82
      81      54      82      83      55      84      85      56      86
      87      57      88      89      58      90      91      59      92
      93      60      94      95      61      96      97      62      98
      99      63     100      99      63     101     100      63     101

     278 !NPHI: dihedrals
       1       2       3       4       1       2       3      34
       1       2       3      35       1       8      20      24
       1       8      20      25       1       8      21      22
       1       8      21      26       2       1       8      20
       2       1       8      21       2       3       4       5
       2       3       4      36       2       3       4      37
       3       4       5       6       3       4       5      38
       3       4       5      39       4       5       6       7
       4       5       6      40       4       5       6      41
       5       6       7       9       5       6       7      42
       5       6       7      43       6       7       9      10
       6       7       9      11       7       9      10      14
       7       9      10      15       7       9      11      12
       7       9      11      16       8       1       2       3
       8       1       2      32       8       1       2      33
       8      20      24      23       8      20      24      29
       8      21      22      23       8      21      22      27
       9      10      14      13       9      10      14      19
       9      11      12      13       9      11      12      17
      10       9      11      12      10       9      11      16
      11       9      10      14      11       9      10      15
      11      12      13      14      11      12      13      18
      12      13      14      10      12      13      14      19
      12      13      18      44      12      13      18      55
      13      18      55      56      13      18      55      83
      13      18      55      84      14      13      18      44
      14      13      18      55      15      10      14      13
      15      10      14      19      16      11      12      13
      16      11      12      17      17      12      13      14
      17      12      13      18      18      13      14      10
      18      13      14      19      18      55      56      57
      18      55      56      85      18      55      56      86
      20       8      21      22      20       8      21      26
      21       8      20      24      21       8      20      25
      21      22      23      24      21      22      23      28
      22      23      24      20      22      23      24      29
      22      23      28      45      22      23      28      46
      23      28      46      47      23      28      46      64
      23      28      46      65      24      23      28      45
      24      23      28      46      25      20      24      23
      25      20      24      29      26      21      22      23
      26      21      22      27      27      22      23      24
      27      22      23      28      28      23      24      20
      28      23      24      29      28      46      47      48
      28      46      47      66      28      46      47      67
      30       1       2       3      30       1       2      32
      30       1       2      33      30       1       8      20
      30       1       8      21      31       1       2       3
      31       1       2      32      31       1       2      33
      31       1       8      20      31       1       8      21
      32       2       3       4      32       2       3      34
      32       2       3      35      33       2       3       4
      33       2       3      34      33       2       3      35
      34       3       4       5      34       3       4      36
      34       3       4      37      35       3       4       5
      35       3       4      36      35       3       4      37
      36       4       5       6      36       4       5      38
      36       4       5      39      37       4       5       6
      37       4       5      38      37       4       5      39
      38       5       6       7      38       5       6      40
      38       5       6      41      39       5       6       7
      39       5       6      40      39       5       6      41
      40       6       7       9      40       6       7      42
      40       6       7      43      41       6       7       9
      41       6       7      42      41       6       7      43
      42       7       9      10      42       7       9      11
      43       7       9      10      43       7       9      11
      44      18      55      56      44      18      55      83
      44      18      55      84      45      28      46      47
      45      28      46      64      45      28      46      65
      46      47      48      49      46      47      48      68
      46      47      48      69      47      48      49      50
      47      48      49      70      47      48      49      71
      48      49      50      51      48      49      50      72
      48      49      50      73      49      50      51      52
      49      50      51      74      49      50      51      75
      50      51      52      53      50      51      52      76
      50      51      52      77      51      52      53      54
      51      52      53      78      51      52      53      79
      52      53      54      80      52      53      54      81
      52      53      54      82      55      56      57      58
      55      56      57      87      55      56      57      88
      56      57      58      59      56      57      58      89
      56      57      58      90      57      58      59      60
      57      58      59      91      57      58      59      92
      58      59      60      61      58      59      60      93
      58      59      60      94      59      60      61      62
      59      60      61      95      59      60      61      96
      60      61      62      63      60      61      62      97
      60      61      62      98      61      62      63      99
      61      62      63     100      61      62      63     101
      64      46      47      48      64      46      47      66
      64      46      47      67      65      46      47      48
      65      46      47      66      65      46      47      67
      66      47      48      49      66      47      48      68
      66      47      48      69      67      47      48      49
      67      47      48      68      67      47      48      69
      68      48      49      50      68      48      49      70
      68      48      49      71      69      48      49      50
      69      48      49      70      69      48      49      71
      70      49      50      51      70      49      50      72
      70      49      50      73      71      49      50      51
      71      49      50      72      71      49      50      73
      72      50      51      52      72      50      51      74
      72      50      51      75      73      50      51      52
      73      50      51      74      73      50      51      75
      74      51      52      53      74      51      52      76
      74      51      52      77      75      51      52      53
      75      51      52      76      75      51      52      77
      76      52      53      54      76      52      53      78
      76      52      53      79      77      52      53      54
      77      52      53      78      77      52      53      79
      78      53      54      80      78      53      54      81
      78      53      54      82      79      53      54      80
      79      53      54      81      79      53      54      82
      83      55      56      57      83      55      56      85
      83      55      56      86      84      55      56      57
      84      55      56      85      84      55      56      86
      85      56      57      58      85      56      57      87
      85      56      57      88      86      56      57      58
      86      56      57      87      86      56      57      88
      87      57      58      59      87      57      58      89
      87      57      58      90      88      57      58      59
      88      57      58      89      88      57      58      90
      89      58      59      60      89      58      59      91
      89      58      59      92      90      58      59      60
      90      58      59      91      90      58      59      92
      91      59      60      61      91      59      60      93
      91      59      60      94      92      59      60      61
      92      59      60      93      92      59      60      94
      93      60      61      62      93      60      61      95
      93      60      61      96      94      60      61      62
      94      60      61      95      94      60      61      96
      95      61      62      63      95      61      62      97
      95      61      62      98      96      61      62      63
      96      61      62      97      96      61      62      98
      97      62      63      99      97      62      63     100
      97      62      63     101      98      62      63      99
      98      62      63     100      98      62      63     101

       0 !NIMPHI: impropers


       0 !NDON: donors


       0 !NACC: acceptors


       0 !NNB

       0       0       0       0       0       0       0       0
       0       0       0       0       0       0       0       0
       0       0       0       0       0       0       0       0
       0       0       0       0       0       0       0       0
       0       0       0       0       0       0       0       0
       0       0       0       0       0       0       0       0
       0       0       0       0       0       0       0       0
       0       0       0       0       0       0       0       0
       0       0       0       0       0       0       0       0
       0       0       0       0       0       0       0       0
       0       0       0       0       0       0       0       0
       0       0       0       0       0       0       0       0
       0       0       0       0       0

       1       0 !NGRP
       0       0       0
