# Supplementary material for: A Systematic Approach: Molecular Dynamics Study and Parametrisation of Gemini Type Cationic Surfactants
Source: Int J Mol Sci. 2021 Oct 10;22(20):10939. doi: 10.3390/ijms222010939 (PMC8536075; doi:10.3390/ijms222010939)
Supplement: Supplementary file 1 [file ijms-22-10939-s001.zip › Force_fields/Alk_7_10/Alk_7_10.par]

!>>>>>> Combined CHARMM All-Hydrogen Parameter File for <<<<<<<<<
!>>>>>>>>> CHARMM22 Proteins and CHARMM27 Lipids <<<<<<<<<<
!from
!>>>> CHARMM22 All-Hydrogen Parameter File for Proteins <<<<<<<<<<
!>>>>>>>>>>>>>>>>>>>>>> August 1999 <<<<<<<<<<<<<<<<<<<<<<<<<<<<<
!>>>>>>> Direct comments to Alexander D. MacKerell Jr. <<<<<<<<<
!>>>>>> 410-706-7442 or email: alex,mmiris.ab.umd.edu  <<<<<<<<<
!and !  \\\ CHARMM27 All-Hydrogen Lipid Parameter File ///////
!  \\\\\\\\\ Developmental /////////////////////////
!              Alexander D. MacKerell Jr.
!                     August 1999
! All comments to ADM jr.  email:alex,mmiris.ab.umd.edu
!              telephone: 410-706-7442
!


! +++++++++++++++++++++++++++++++++++++++++++++++++++++++++++++++++++++++++++++
! + Residue topologies/parameters generated by PARATOOL.                      +
! +                                                                           +
! + PARATOOL is an interactive tool for generation of force field parameters. +
! + and can be obtained free of charge from                                   +
! + http://bioinf.charite.de/biophys/paratool                                 +
! +                                                                           +
! + Author:                                                                   +
! + Jan Saam                                                                  +
! + Institute of Biochemistry                                                 +
! + Charite Berlin                                                            +
! + Germany                                                                   +
! + saam@charite.de                                                           +
! +                                                                           +
! + CITATION:                                                                 +
! + If you use PARATOOL or topologies/parameters generated by this program,   +
! + please cite the following work:                                           +
! + Saam, et al. (2006), ...                                                  +
! +++++++++++++++++++++++++++++++++++++++++++++++++++++++++++++++++++++++++++++


! Parameters for components A7F
! To be used in combination with:
! [DEFAULTDIR]/par_all27_prot_lipid_na.inp


BONDS
!
!V(bond) = Kb(b - b0)**2
!
!Kb: kcal/mole/A**2
!b0: A
!
!atom type   Kb         b0
!

C1G  C2G     284.638    1.5321
C1G  N1G     301.501    1.4841
C1G  H9G     313.862    1.1029
C1G  H10G    313.796    1.1029
C2G  C3G     285.960    1.5349
C2G  H11G    325.806    1.1022
C2G  H12G    325.796    1.1022
C3G  C4G     286.604    1.5352
C3G  H13G    334.418    1.1008
C3G  H14G    334.437    1.1008
C4G  C5G     286.666    1.5352
C4G  H15G    334.448    1.1007
C4G  H16G    334.506    1.1007
C5G  C6G     286.010    1.5350
C5G  H17G    334.468    1.1007
C5G  H18G    334.406    1.1008
C6G  C7G     284.893    1.5321
C6G  H19G    325.730    1.1023
C6G  H20G    325.967    1.1022
C7G  N2G     300.726    1.4843
C7G  H21G    314.053    1.1028
C7G  H22G    313.524    1.1030
N1G  C13G    413.645    1.3639
N1G  C14G    420.529    1.3602
N2G  C8G     411.362    1.3647
N2G  C9G     422.521    1.3595
C8G  C12G    473.954    1.3683
C8G  H1G     360.675    1.0892
C9G  C10G    462.358    1.3731
C9G  H2G     360.298    1.0894
C10G C11G    365.904    1.4264
C10G H3G     365.058    1.0872
C11G C12G    363.087    1.4280
C11G N3G     544.117    1.3386
C12G H4G     358.111    1.0899
N3G  H23G    361.053    1.0349
N3G  C18G    325.377    1.4663
C13G C17G    473.604    1.3685
C13G H5G     360.683    1.0892
C14G C15G    464.401    1.3723
C14G H6G     360.330    1.0894
C15G C16G    364.547    1.4269
C15G H7G     365.091    1.0871
C16G C17G    362.177    1.4285
C16G N4G     541.762    1.3405
C17G H8G     358.052    1.0899
N4G  H24G    364.434    1.0341
N4G  C28G    327.082    1.4650
C18G C19G    293.786    1.5292
C18G H25G    304.754    1.1065
C18G H26G    304.415    1.1067
C19G C20G    287.513    1.5346
C19G H27G    325.063    1.1027
C19G H28G    325.198    1.1026
C20G C21G    286.265    1.5352
C20G H29G    334.105    1.1009
C20G H30G    333.950    1.1009
C21G C22G    285.631    1.5352
C21G H31G    333.271    1.1012
C21G H32G    333.390    1.1012
C22G C23G    285.404    1.5353
C22G H33G    332.822    1.1014
C22G H34G    332.667    1.1014
C23G C24G    285.295    1.5354
C23G H35G    332.606    1.1014
C23G H36G    332.717    1.1014
C24G C25G    285.476    1.5352
C24G H37G    332.651    1.1014
C24G H38G    332.511    1.1014
C25G C26G    285.673    1.5352
C25G H39G    332.270    1.1016
C25G H40G    332.383    1.1016
C26G C27G    290.269    1.5339
C26G H41G    334.434    1.1006
C26G H42G    334.353    1.1006
C27G H43G    343.421    1.0983
C27G H44G    343.479    1.0984
C27G H45G    345.357    1.0975
C28G C29G    277.831    1.5366
C28G H46G    312.019    1.1038
C28G H47G    314.411    1.1028
C29G C30G    285.385    1.5348
C29G H48G    326.252    1.1021
C29G H49G    326.261    1.1021
C30G C31G    285.709    1.5355
C30G H50G    333.313    1.1012
C30G H51G    333.238    1.1012
C31G C32G    285.466    1.5353
C31G H52G    333.294    1.1011
C31G H53G    333.171    1.1012
C32G C33G    285.267    1.5353
C32G H54G    332.683    1.1014
C32G H55G    332.661    1.1014
C33G C34G    285.389    1.5353
C33G H56G    332.623    1.1014
C33G H57G    332.628    1.1014
C34G C35G    285.411    1.5352
C34G H58G    332.540    1.1014
C34G H59G    332.562    1.1014
C35G C36G    285.747    1.5352
C35G H60G    332.301    1.1016
C35G H61G    332.325    1.1016
C36G C37G    290.222    1.5340
C36G H62G    334.388    1.1006
C36G H63G    334.381    1.1006
C37G H64G    343.438    1.0984
C37G H65G    343.428    1.0983
C37G H66G    345.355    1.0975


ANGLES
!
!V(angle) = Ktheta(Theta - Theta0)**2
!
!V(Urey-Bradley) = Kub(S - S0)**2
!
!Ktheta: kcal/mole/rad**2
!Theta0: degrees
!Kub: kcal/mole/A**2 (Urey-Bradley)
!S0: A
!
!atom types        Ktheta    Theta0    Kub      S0
!

C2G  C1G  N1G      45.060    111.83
C2G  C1G  H9G      15.463    111.19
C2G  C1G  H10G     15.502    111.20
N1G  C1G  H9G      17.712    106.98
N1G  C1G  H10G     17.470    107.03
H9G  C1G  H10G      6.203    108.39
C1G  C2G  C3G      37.591    111.83
C1G  C2G  H11G     13.932    109.12
C1G  C2G  H12G     13.924    109.12
C3G  C2G  H11G     13.494    109.71
C3G  C2G  H12G     13.567    109.78
H11G C2G  H12G      5.293    107.16
C2G  C3G  C4G      38.865    112.68
C2G  C3G  H13G     14.115    109.45
C2G  C3G  H14G     14.162    109.37
C4G  C3G  H13G     14.098    109.33
C4G  C3G  H14G     14.004    109.35
H13G C3G  H14G      5.337    106.48
C3G  C4G  C5G      38.733    113.36
C3G  C4G  H15G     14.234    109.22
C3G  C4G  H16G     14.160    109.21
C5G  C4G  H15G     14.213    109.17
C5G  C4G  H16G     14.247    109.25
H15G C4G  H16G      5.286    106.39
C4G  C5G  C6G      38.807    112.69
C4G  C5G  H17G     14.060    109.38
C4G  C5G  H18G     14.078    109.29
C6G  C5G  H17G     14.184    109.40
C6G  C5G  H18G     14.044    109.41
H17G C5G  H18G      5.334    106.48
C5G  C6G  C7G      37.378    111.78
C5G  C6G  H19G     13.560    109.73
C5G  C6G  H20G     13.387    109.78
C7G  C6G  H19G     13.905    109.14
C7G  C6G  H20G     13.959    109.13
H19G C6G  H20G      5.295    107.16
C6G  C7G  N2G      44.223    111.91
C6G  C7G  H21G     15.477    111.19
C6G  C7G  H22G     15.459    111.17
N2G  C7G  H21G     17.579    106.95
N2G  C7G  H22G     17.409    107.02
H21G C7G  H22G      6.181    108.39
C1G  N1G  C13G     38.268    120.34
C1G  N1G  C14G     38.247    120.46
C13G N1G  C14G     26.734    119.11
C7G  N2G  C8G      38.252    120.16
C7G  N2G  C9G      38.281    120.55
C8G  N2G  C9G      26.675    119.21
N2G  C8G  C12G     25.681    121.84
N2G  C8G  H1G      27.252    115.89
C12G C8G  H1G      24.519    122.27
N2G  C9G  C10G     25.864    122.20
N2G  C9G  H2G      27.418    115.85
C10G C9G  H2G      24.674    121.94
C9G  C10G C11G     24.294    119.90
C9G  C10G H3G      24.137    118.79
C11G C10G H3G      23.776    121.31
C10G C11G C12G     24.871    116.54
C10G C11G N3G      44.785    122.72
C12G C11G N3G      43.181    120.75
C8G  C12G C11G     24.533    120.31
C8G  C12G H4G      23.645    119.45
C11G C12G H4G      23.549    120.24
C11G N3G  H23G     31.064    117.38
C11G N3G  C18G     39.484    125.13
H23G N3G  C18G     29.307    117.49
N1G  C13G C17G     25.709    121.84
N1G  C13G H5G      27.249    115.92
C17G C13G H5G      24.522    122.25
N1G  C14G C15G     25.890    122.28
N1G  C14G H6G      27.433    115.84
C15G C14G H6G      24.684    121.88
C14G C15G C16G     24.316    119.99
C14G C15G H7G      24.263    118.60
C16G C15G H7G      23.735    121.41
C15G C16G C17G     25.145    116.31
C15G C16G N4G      46.861    123.41
C17G C16G N4G      44.726    120.28
C13G C17G C16G     24.725    120.47
C13G C17G H8G      23.732    119.38
C16G C17G H8G      23.670    120.15
C16G N4G  H24G     32.095    116.87
C16G N4G  C28G     43.685    126.41
H24G N4G  C28G     29.461    116.61
N3G  C18G C19G     46.155    110.47
N3G  C18G H25G     16.538    109.09
N3G  C18G H26G     16.712    109.15
C19G C18G H25G     15.971    110.21
C19G C18G H26G     16.234    110.25
H25G C18G H26G      6.353    107.61
C18G C19G C20G     38.048    112.14
C18G C19G H27G     13.892    109.21
C18G C19G H28G     13.994    109.18
C20G C19G H27G     13.593    109.59
C20G C19G H28G     13.720    109.56
H27G C19G H28G      5.308    107.03
C19G C20G C21G     38.183    113.14
C19G C20G H29G     14.172    109.34
C19G C20G H30G     14.054    109.31
C21G C20G H29G     14.145    109.24
C21G C20G H30G     14.007    109.21
H29G C20G H30G      5.290    106.38
C20G C21G C22G     38.091    113.41
C20G C21G H31G     14.083    109.21
C20G C21G H32G     14.172    109.19
C22G C21G H31G     14.021    109.25
C22G C21G H32G     14.120    109.23
H31G C21G H32G      5.268    106.30
C21G C22G C23G     37.708    113.58
C21G C22G H33G     14.128    109.20
C21G C22G H34G     14.044    109.18
C23G C22G H33G     14.138    109.20
C23G C22G H34G     14.033    109.18
H33G C22G H34G      5.246    106.24
C22G C23G C24G     37.695    113.57
C22G C23G H35G     14.043    109.20
C22G C23G H36G     14.105    109.19
C24G C23G H35G     14.034    109.20
C24G C23G H36G     14.106    109.18
H35G C23G H36G      5.247    106.23
C23G C24G C25G     37.488    113.63
C23G C24G H37G     14.075    109.19
C23G C24G H38G     14.021    109.18
C25G C24G H37G     14.098    109.18
C25G C24G H38G     14.027    109.17
H37G C24G H38G      5.238    106.23
C24G C25G C26G     37.526    113.64
C24G C25G H39G     14.018    109.25
C24G C25G H40G     14.055    109.25
C26G C25G H39G     14.053    109.12
C26G C25G H40G     14.101    109.11
H39G C25G H40G      5.239    106.21
C25G C26G C27G     37.728    113.26
C25G C26G H41G     14.054    109.18
C25G C26G H42G     14.026    109.17
C27G C26G H41G     14.023    109.38
C27G C26G H42G     14.000    109.37
H41G C26G H42G      5.272    106.24
C26G C27G H43G     29.751    111.12
C26G C27G H44G     29.768    111.11
C26G C27G H45G     29.207    111.44
H43G C27G H44G     15.033    107.58
H43G C27G H45G     15.042    107.71
H44G C27G H45G     15.047    107.71
N4G  C28G C29G     42.264    113.29
N4G  C28G H46G     17.655    108.87
N4G  C28G H47G     16.735    106.46
C29G C28G H46G     16.157    110.62
C29G C28G H47G     15.990    110.04
H46G C28G H47G      6.045    107.32
C28G C29G C30G     37.446    111.97
C28G C29G H48G     13.916    109.38
C28G C29G H49G     13.663    108.88
C30G C29G H48G     13.590    109.75
C30G C29G H49G     13.330    109.77
H48G C29G H49G      5.295    106.95
C29G C30G C31G     37.833    113.32
C29G C30G H50G     14.049    109.33
C29G C30G H51G     14.100    109.26
C31G C30G H50G     14.063    109.21
C31G C30G H51G     14.058    109.18
H50G C30G H51G      5.269    106.30
C30G C31G C32G     38.271    113.41
C30G C31G H52G     14.109    109.19
C30G C31G H53G     14.115    109.21
C32G C31G H52G     14.041    109.25
C32G C31G H53G     14.091    109.25
H52G C31G H53G      5.272    106.29
C31G C32G C33G     37.909    113.63
C31G C32G H54G     14.125    109.17
C31G C32G H55G     14.092    109.18
C33G C32G H54G     14.087    109.18
C33G C32G H55G     14.106    109.19
H54G C32G H55G      5.248    106.23
C32G C33G C34G     37.859    113.55
C32G C33G H56G     14.069    109.21
C32G C33G H57G     14.064    109.20
C34G C33G H56G     14.080    109.20
C34G C33G H57G     14.063    109.19
H56G C33G H57G      5.253    106.23
C33G C34G C35G     37.634    113.65
C33G C34G H58G     14.056    109.18
C33G C34G H59G     14.076    109.18
C35G C34G H58G     14.078    109.17
C35G C34G H59G     14.060    109.17
H58G C34G H59G      5.241    106.22
C34G C35G C36G     37.494    113.62
C34G C35G H60G     14.018    109.25
C34G C35G H61G     14.023    109.25
C36G C35G H60G     14.073    109.12
C36G C35G H61G     14.060    109.11
H60G C35G H61G      5.240    106.21
C35G C36G C37G     37.697    113.27
C35G C36G H62G     14.034    109.18
C35G C36G H63G     14.037    109.17
C37G C36G H62G     14.006    109.38
C37G C36G H63G     14.009    109.37
H62G C36G H63G      5.271    106.24
C36G C37G H64G     29.752    111.12
C36G C37G H65G     29.736    111.12
C36G C37G H66G     29.201    111.43
H64G C37G H65G     15.032    107.58
H64G C37G H66G     15.041    107.71
H65G C37G H66G     15.040    107.71


DIHEDRALS
!
!V(dihedral) = Kchi(1 + cos(n(chi) - delta))
!
!Kchi: kcal/mole
!n: multiplicity
!delta: degrees
!
!atom types             Kchi     n    delta
!

N1G  C1G  C2G  C3G      0.5347   3      0.00
N1G  C1G  C2G  H11G     0.5269   3      0.00
N1G  C1G  C2G  H12G     0.5304   3      0.00
H9G  C1G  C2G  C3G      0.4995   3      0.00
H9G  C1G  C2G  H11G     0.5359   3      0.00
H9G  C1G  C2G  H12G     0.5027   3      0.00
H10G C1G  C2G  C3G      0.4967   3      0.00
H10G C1G  C2G  H11G     0.5037   3      0.00
H10G C1G  C2G  H12G     0.5349   3      0.00
C2G  C1G  N1G  C13G     0.0854   6      0.00
C2G  C1G  N1G  C14G     0.0850   6      0.00
H9G  C1G  N1G  C13G     0.0974   6      0.00
H9G  C1G  N1G  C14G     0.1007   6      0.00
H10G C1G  N1G  C13G     0.1015   6      0.00
H10G C1G  N1G  C14G     0.0974   6    214.32
C1G  C2G  C3G  C4G      0.4495   3      0.00
C1G  C2G  C3G  H13G     0.4655   3      0.00
C1G  C2G  C3G  H14G     0.4654   3      0.00
H11G C2G  C3G  C4G      0.4608   3      0.00
H11G C2G  C3G  H13G     0.4782   3      0.00
H11G C2G  C3G  H14G     0.5022   3      0.00
H12G C2G  C3G  C4G      0.4577   3      0.00
H12G C2G  C3G  H13G     0.5021   3      0.00
H12G C2G  C3G  H14G     0.4766   3      0.00
C2G  C3G  C4G  C5G      0.4653   3      0.00
C2G  C3G  C4G  H15G     0.4631   3      0.00
C2G  C3G  C4G  H16G     0.4643   3      0.00
H13G C3G  C4G  C5G      0.4628   3      0.00
H13G C3G  C4G  H15G     0.4724   3      0.00
H13G C3G  C4G  H16G     0.4980   3      0.00
H14G C3G  C4G  C5G      0.4632   3      0.00
H14G C3G  C4G  H15G     0.4990   3      0.00
H14G C3G  C4G  H16G     0.4739   3      0.00
C3G  C4G  C5G  C6G      0.4500   3      0.00
C3G  C4G  C5G  H17G     0.4601   3      0.00
C3G  C4G  C5G  H18G     0.4579   3      0.00
H15G C4G  C5G  C6G      0.4621   3      0.00
H15G C4G  C5G  H17G     0.4743   3      0.00
H15G C4G  C5G  H18G     0.4992   3      0.00
H16G C4G  C5G  C6G      0.4574   3      0.00
H16G C4G  C5G  H17G     0.4991   3      0.00
H16G C4G  C5G  H18G     0.4736   3      0.00
C4G  C5G  C6G  C7G      0.4610   3      0.00
C4G  C5G  C6G  H19G     0.4633   3      0.00
C4G  C5G  C6G  H20G     0.4628   3      0.00
H17G C5G  C6G  C7G      0.4688   3      0.00
H17G C5G  C6G  H19G     0.4755   3      0.00
H17G C5G  C6G  H20G     0.5011   3      0.00
H18G C5G  C6G  C7G      0.4687   3      0.00
H18G C5G  C6G  H19G     0.5026   3      0.00
H18G C5G  C6G  H20G     0.4775   3      0.00
C5G  C6G  C7G  N2G      0.5126   3      0.00
C5G  C6G  C7G  H21G     0.4971   3      0.00
C5G  C6G  C7G  H22G     0.4895   3      0.00
H19G C6G  C7G  N2G      0.5254   3      0.00
H19G C6G  C7G  H21G     0.5030   3      0.00
H19G C6G  C7G  H22G     0.5347   3      0.00
H20G C6G  C7G  N2G      0.5209   3      0.00
H20G C6G  C7G  H21G     0.5361   3      0.00
H20G C6G  C7G  H22G     0.5003   3      0.00
C6G  C7G  N2G  C8G      0.0876   6      0.00
C6G  C7G  N2G  C9G      0.0851   6      0.00
H21G C7G  N2G  C8G      0.1007   6      0.00
H21G C7G  N2G  C9G      0.0968   6      0.00
H22G C7G  N2G  C8G      0.0982   6    216.26
H22G C7G  N2G  C9G      0.1006   6      0.00
C1G  N1G  C13G C17G     0.4766   2    180.00
C1G  N1G  C13G H5G      0.4383   2    180.00
C14G N1G  C13G C17G     0.5118   2    180.00
C14G N1G  C13G H5G      0.4595   2    180.00
C1G  N1G  C14G C15G     0.4830   2    180.00
C1G  N1G  C14G H6G      0.4467   2    180.00
C13G N1G  C14G C15G     0.5138   2    180.00
C13G N1G  C14G H6G      0.4672   2    180.00
C7G  N2G  C8G  C12G     0.4610   2    180.00
C7G  N2G  C8G  H1G      0.4334   2    180.00
C9G  N2G  C8G  C12G     0.5087   2    180.00
C9G  N2G  C8G  H1G      0.4595   2    180.00
C7G  N2G  C9G  C10G     0.4849   2    180.00
C7G  N2G  C9G  H2G      0.4461   2    180.00
C8G  N2G  C9G  C10G     0.5153   2    180.00
C8G  N2G  C9G  H2G      0.4678   2    180.00
N2G  C8G  C12G C11G     0.6006   2    180.00
N2G  C8G  C12G H4G      0.6338   2    180.00
H1G  C8G  C12G C11G     0.6061   2    180.00
H1G  C8G  C12G H4G      0.6516   2    180.00
N2G  C9G  C10G C11G     0.6079   2    180.00
N2G  C9G  C10G H3G      0.6272   2    180.00
H2G  C9G  C10G C11G     0.6002   2    180.00
H2G  C9G  C10G H3G      0.6457   2    180.00
C9G  C10G C11G C12G     0.4387   2    180.00
C9G  C10G C11G N3G      0.5344   2    180.00
H3G  C10G C11G C12G     0.4706   2    180.00
H3G  C10G C11G N3G      0.5647   2    180.00
C10G C11G C12G C8G      0.4389   2    180.00
C10G C11G C12G H4G      0.4646   2    180.00
N3G  C11G C12G C8G      0.5185   2    180.00
N3G  C11G C12G H4G      0.5799   2    180.00
C10G C11G N3G  H23G     0.5835   2    180.00
C10G C11G N3G  C18G     0.5097   2    180.00
C12G C11G N3G  H23G     0.5082   2    180.00
C12G C11G N3G  C18G     0.5697   2    180.00
C11G N3G  C18G C19G     0.0925   6    180.00
C11G N3G  C18G H25G     0.1056   6    180.00
C11G N3G  C18G H26G     0.1073   6    180.00
H23G N3G  C18G C19G     0.0796   6    180.00
H23G N3G  C18G H25G     0.1030   6    180.00
H23G N3G  C18G H26G     0.1014   6    180.00
N1G  C13G C17G C16G     0.5993   2    180.00
N1G  C13G C17G H8G      0.6349   2    180.00
H5G  C13G C17G C16G     0.6041   2    180.00
H5G  C13G C17G H8G      0.6511   2    180.00
N1G  C14G C15G C16G     0.6064   2    180.00
N1G  C14G C15G H7G      0.6273   2    180.00
H6G  C14G C15G C16G     0.6025   2    180.00
H6G  C14G C15G H7G      0.6481   2    180.00
C14G C15G C16G C17G     0.4368   2    180.00
C14G C15G C16G N4G      0.5364   2    180.00
H7G  C15G C16G C17G     0.4726   2    180.00
H7G  C15G C16G N4G      0.5656   2    180.00
C15G C16G C17G C13G     0.4329   2    180.00
C15G C16G C17G H8G      0.4615   2    180.00
N4G  C16G C17G C13G     0.5093   2    180.00
N4G  C16G C17G H8G      0.5752   2    180.00
C15G C16G N4G  H24G     0.5874   2    180.00
C15G C16G N4G  C28G     0.4598   2    180.00
C17G C16G N4G  H24G     0.5145   2    180.00
C17G C16G N4G  C28G     0.5401   2    180.00
C16G N4G  C28G C29G     0.0908   6      0.00
C16G N4G  C28G H46G     0.0953   6    217.25
C16G N4G  C28G H47G     0.1051   6      0.00
H24G N4G  C28G C29G     0.0825   6      0.00
H24G N4G  C28G H46G     0.0979   6      0.00
H24G N4G  C28G H47G     0.0976   6      0.00
N3G  C18G C19G C20G     0.5187   3      0.00
N3G  C18G C19G H27G     0.5173   3      0.00
N3G  C18G C19G H28G     0.5236   3      0.00
H25G C18G C19G C20G     0.4824   3      0.00
H25G C18G C19G H27G     0.5025   3      0.00
H25G C18G C19G H28G     0.5305   3      0.00
H26G C18G C19G C20G     0.4912   3      0.00
H26G C18G C19G H27G     0.5294   3      0.00
H26G C18G C19G H28G     0.4987   3      0.00
C18G C19G C20G C21G     0.4577   3      0.00
C18G C19G C20G H29G     0.4655   3      0.00
C18G C19G C20G H30G     0.4612   3      0.00
H27G C19G C20G C21G     0.4570   3      0.00
H27G C19G C20G H29G     0.4993   3      0.00
H27G C19G C20G H30G     0.4744   3      0.00
H28G C19G C20G C21G     0.4626   3      0.00
H28G C19G C20G H29G     0.4718   3      0.00
H28G C19G C20G H30G     0.4995   3      0.00
C19G C20G C21G C22G     0.4510   3      0.00
C19G C20G C21G H31G     0.4553   3      0.00
C19G C20G C21G H32G     0.4599   3      0.00
H29G C20G C21G C22G     0.4568   3      0.00
H29G C20G C21G H31G     0.4961   3      0.00
H29G C20G C21G H32G     0.4682   3      0.00
H30G C20G C21G C22G     0.4531   3      0.00
H30G C20G C21G H31G     0.4698   3      0.00
H30G C20G C21G H32G     0.4968   3      0.00
C20G C21G C22G C23G     0.4458   3      0.00
C20G C21G C22G H33G     0.4556   3      0.00
C20G C21G C22G H34G     0.4525   3      0.00
H31G C21G C22G C23G     0.4514   3      0.00
H31G C21G C22G H33G     0.4948   3      0.00
H31G C21G C22G H34G     0.4671   3      0.00
H32G C21G C22G C23G     0.4553   3      0.00
H32G C21G C22G H33G     0.4660   3      0.00
H32G C21G C22G H34G     0.4950   3      0.00
C21G C22G C23G C24G     0.4418   3      0.00
C21G C22G C23G H35G     0.4504   3      0.00
C21G C22G C23G H36G     0.4534   3      0.00
H33G C22G C23G C24G     0.4526   3      0.00
H33G C22G C23G H35G     0.4937   3      0.00
H33G C22G C23G H36G     0.4650   3      0.00
H34G C22G C23G C24G     0.4501   3      0.00
H34G C22G C23G H35G     0.4657   3      0.00
H34G C22G C23G H36G     0.4942   3      0.00
C22G C23G C24G C25G     0.4388   3      0.00
C22G C23G C24G H37G     0.4524   3      0.00
C22G C23G C24G H38G     0.4504   3      0.00
H35G C23G C24G C25G     0.4491   3      0.00
H35G C23G C24G H37G     0.4937   3      0.00
H35G C23G C24G H38G     0.4648   3      0.00
H36G C23G C24G C25G     0.4515   3      0.00
H36G C23G C24G H37G     0.4646   3      0.00
H36G C23G C24G H38G     0.4938   3      0.00
C23G C24G C25G C26G     0.4347   3      0.00
C23G C24G C25G H39G     0.4487   3      0.00
C23G C24G C25G H40G     0.4504   3      0.00
H37G C24G C25G C26G     0.4499   3      0.00
H37G C24G C25G H39G     0.4933   3      0.00
H37G C24G C25G H40G     0.4643   3      0.00
H38G C24G C25G C26G     0.4484   3      0.00
H38G C24G C25G H39G     0.4641   3      0.00
H38G C24G C25G H40G     0.4936   3      0.00
C24G C25G C26G C27G     0.4366   3      0.00
C24G C25G C26G H41G     0.4511   3      0.00
C24G C25G C26G H42G     0.4501   3      0.00
H39G C25G C26G C27G     0.4508   3      0.00
H39G C25G C26G H41G     0.4944   3      0.00
H39G C25G C26G H42G     0.4640   3      0.00
H40G C25G C26G C27G     0.4520   3      0.00
H40G C25G C26G H41G     0.4644   3      0.00
H40G C25G C26G H42G     0.4945   3      0.00
C25G C26G C27G H43G     0.4461   3      0.00
C25G C26G C27G H44G     0.4467   3      0.00
C25G C26G C27G H45G     0.4544   3      0.00
H41G C26G C27G H43G     0.4893   3      0.00
H41G C26G C27G H44G     0.4632   3      0.00
H41G C26G C27G H45G     0.4680   3      0.00
H42G C26G C27G H43G     0.4631   3      0.00
H42G C26G C27G H44G     0.4892   3      0.00
H42G C26G C27G H45G     0.4679   3      0.00
N4G  C28G C29G C30G     0.5053   3      0.00
N4G  C28G C29G H48G     0.5068   3      0.00
N4G  C28G C29G H49G     0.5044   3      0.00
H46G C28G C29G C30G     0.4809   3      0.00
H46G C28G C29G H48G     0.5238   3      0.00
H46G C28G C29G H49G     0.4915   3      0.00
H47G C28G C29G C30G     0.4851   3      0.00
H47G C28G C29G H48G     0.4873   3      0.00
H47G C28G C29G H49G     0.5240   3      0.00
C28G C29G C30G C31G     0.4452   3      0.00
C28G C29G C30G H50G     0.4574   3      0.00
C28G C29G C30G H51G     0.4599   3      0.00
H48G C29G C30G C31G     0.4541   3      0.00
H48G C29G C30G H50G     0.4970   3      0.00
H48G C29G C30G H51G     0.4696   3      0.00
H49G C29G C30G C31G     0.4518   3      0.00
H49G C29G C30G H50G     0.4704   3      0.00
H49G C29G C30G H51G     0.4974   3      0.00
C29G C30G C31G C32G     0.4415   3      0.00
C29G C30G C31G H52G     0.4518   3      0.00
C29G C30G C31G H53G     0.4536   3      0.00
H50G C30G C31G C32G     0.4515   3      0.00
H50G C30G C31G H52G     0.4677   3      0.00
H50G C30G C31G H53G     0.4947   3      0.00
H51G C30G C31G C32G     0.4532   3      0.00
H51G C30G C31G H52G     0.4952   3      0.00
H51G C30G C31G H53G     0.4677   3      0.00
C30G C31G C32G C33G     0.4386   3      0.00
C30G C31G C32G H54G     0.4519   3      0.00
C30G C31G C32G H55G     0.4518   3      0.00
H52G C31G C32G C33G     0.4508   3      0.00
H52G C31G C32G H54G     0.4944   3      0.00
H52G C31G C32G H55G     0.4669   3      0.00
H53G C31G C32G C33G     0.4506   3      0.00
H53G C31G C32G H54G     0.4660   3      0.00
H53G C31G C32G H55G     0.4942   3      0.00
C31G C32G C33G C34G     0.4360   3      0.00
C31G C32G C33G H56G     0.4503   3      0.00
C31G C32G C33G H57G     0.4496   3      0.00
H54G C32G C33G C34G     0.4505   3      0.00
H54G C32G C33G H56G     0.4653   3      0.00
H54G C32G C33G H57G     0.4940   3      0.00
H55G C32G C33G C34G     0.4498   3      0.00
H55G C32G C33G H56G     0.4936   3      0.00
H55G C32G C33G H57G     0.4652   3      0.00
C32G C33G C34G C35G     0.4345   3      0.00
C32G C33G C34G H58G     0.4499   3      0.00
C32G C33G C34G H59G     0.4498   3      0.00
H56G C33G C34G C35G     0.4491   3      0.00
H56G C33G C34G H58G     0.4934   3      0.00
H56G C33G C34G H59G     0.4647   3      0.00
H57G C33G C34G C35G     0.4494   3      0.00
H57G C33G C34G H58G     0.4649   3      0.00
H57G C33G C34G H59G     0.4935   3      0.00
C33G C34G C35G C36G     0.4321   3      0.00
C33G C34G C35G H60G     0.4488   3      0.00
C33G C34G C35G H61G     0.4486   3      0.00
H58G C34G C35G C36G     0.4484   3      0.00
H58G C34G C35G H60G     0.4934   3      0.00
H58G C34G C35G H61G     0.4640   3      0.00
H59G C34G C35G C36G     0.4488   3      0.00
H59G C34G C35G H60G     0.4639   3      0.00
H59G C34G C35G H61G     0.4935   3      0.00
C34G C35G C36G C37G     0.4347   3      0.00
C34G C35G C36G H62G     0.4495   3      0.00
C34G C35G C36G H63G     0.4495   3      0.00
H60G C35G C36G C37G     0.4511   3      0.00
H60G C35G C36G H62G     0.4942   3      0.00
H60G C35G C36G H63G     0.4638   3      0.00
H61G C35G C36G C37G     0.4510   3      0.00
H61G C35G C36G H62G     0.4639   3      0.00
H61G C35G C36G H63G     0.4943   3      0.00
C35G C36G C37G H64G     0.4461   3      0.00
C35G C36G C37G H65G     0.4461   3      0.00
C35G C36G C37G H66G     0.4540   3      0.00
H62G C36G C37G H64G     0.4629   3      0.00
H62G C36G C37G H65G     0.4892   3      0.00
H62G C36G C37G H66G     0.4679   3      0.00
H63G C36G C37G H64G     0.4892   3      0.00
H63G C36G C37G H65G     0.4630   3      0.00
H63G C36G C37G H66G     0.4679   3      0.00

IMPROPER
!
!V(improper) = Kpsi(psi - psi0)**2
!
!Kpsi: kcal/mole/rad**2
!psi0: degrees
!note that the second column of numbers (0) is ignored
!
!atom types             Kpsi        0  psi0
!


NONBONDED nbxmod  5 atom cdiel shift vatom vdistance vswitch -
cutnb 14.0 ctofnb 12.0 ctonnb 10.0 eps 1.0 e14fac 1.0 wmin 1.5
                !adm jr., 5/08/91, suggested cutoff scheme
!
!V(Lennard-Jones) = Eps(i,j)*[(Rmin(i,j)/r(i,j))**12 - 2(Rmin(i,j)/r(i,j))**6]
!
!epsilon [kcal/mole]: Eps(i,j) = sqrt(eps(i) * eps(j))
!Rmin/2  [A]:         Rmin(i,j) = Rmin/2(i) + Rmin/2(j)
!
!atom  ignored   epsilon     Rmin/2  ignored   eps,1-4     Rmin/2,1-4
!

C1G      0.0     -0.1050     1.9255    ! 
C2G      0.0     -0.1050     1.9255    ! 
C3G      0.0     -0.1050     1.9255    ! 
C4G      0.0     -0.1050     1.9255    ! 
C5G      0.0     -0.1050     1.9255    ! 
C6G      0.0     -0.1050     1.9255    ! 
C7G      0.0     -0.1050     1.9255    ! 
N1G      0.0     -0.0690     1.8300    ! 
N2G      0.0     -0.0690     1.8300    ! 
C8G      0.0     -0.1050     1.9255    ! 
C9G      0.0     -0.1050     1.9255    ! 
C10G     0.0     -0.1050     1.9255    ! 
C11G     0.0     -0.1050     1.9255    ! 
C12G     0.0     -0.1050     1.9255    ! 
H1G      0.0     -0.0440     1.4430    ! 
H2G      0.0     -0.0440     1.4430    ! 
H3G      0.0     -0.0440     1.4430    ! 
N3G      0.0     -0.0690     1.8300    ! 
H4G      0.0     -0.0440     1.4430    ! 
C13G     0.0     -0.1050     1.9255    ! 
C14G     0.0     -0.1050     1.9255    ! 
C15G     0.0     -0.1050     1.9255    ! 
C16G     0.0     -0.1050     1.9255    ! 
C17G     0.0     -0.1050     1.9255    ! 
H5G      0.0     -0.0440     1.4430    ! 
H6G      0.0     -0.0440     1.4430    ! 
H7G      0.0     -0.0440     1.4430    ! 
N4G      0.0     -0.0690     1.8300    ! 
H8G      0.0     -0.0440     1.4430    ! 
H9G      0.0     -0.0440     1.4430    ! 
H10G     0.0     -0.0440     1.4430    ! 
H11G     0.0     -0.0440     1.4430    ! 
H12G     0.0     -0.0440     1.4430    ! 
H13G     0.0     -0.0440     1.4430    ! 
H14G     0.0     -0.0440     1.4430    ! 
H15G     0.0     -0.0440     1.4430    ! 
H16G     0.0     -0.0440     1.4430    ! 
H17G     0.0     -0.0440     1.4430    ! 
H18G     0.0     -0.0440     1.4430    ! 
H19G     0.0     -0.0440     1.4430    ! 
H20G     0.0     -0.0440     1.4430    ! 
H21G     0.0     -0.0440     1.4430    ! 
H22G     0.0     -0.0440     1.4430    ! 
H23G     0.0     -0.0440     1.4430    ! 
H24G     0.0     -0.0440     1.4430    ! 
C18G     0.0     -0.1050     1.9255    ! 
C19G     0.0     -0.1050     1.9255    ! 
C20G     0.0     -0.1050     1.9255    ! 
C21G     0.0     -0.1050     1.9255    ! 
C22G     0.0     -0.1050     1.9255    ! 
C23G     0.0     -0.1050     1.9255    ! 
C24G     0.0     -0.1050     1.9255    ! 
C25G     0.0     -0.1050     1.9255    ! 
C26G     0.0     -0.1050     1.9255    ! 
C27G     0.0     -0.1050     1.9255    ! 
C28G     0.0     -0.1050     1.9255    ! 
C29G     0.0     -0.1050     1.9255    ! 
C30G     0.0     -0.1050     1.9255    ! 
C31G     0.0     -0.1050     1.9255    ! 
C32G     0.0     -0.1050     1.9255    ! 
C33G     0.0     -0.1050     1.9255    ! 
C34G     0.0     -0.1050     1.9255    ! 
C35G     0.0     -0.1050     1.9255    ! 
C36G     0.0     -0.1050     1.9255    ! 
C37G     0.0     -0.1050     1.9255    ! 
H25G     0.0     -0.0440     1.4430    ! 
H26G     0.0     -0.0440     1.4430    ! 
H27G     0.0     -0.0440     1.4430    ! 
H28G     0.0     -0.0440     1.4430    ! 
H29G     0.0     -0.0440     1.4430    ! 
H30G     0.0     -0.0440     1.4430    ! 
H31G     0.0     -0.0440     1.4430    ! 
H32G     0.0     -0.0440     1.4430    ! 
H33G     0.0     -0.0440     1.4430    ! 
H34G     0.0     -0.0440     1.4430    ! 
H35G     0.0     -0.0440     1.4430    ! 
H36G     0.0     -0.0440     1.4430    ! 
H37G     0.0     -0.0440     1.4430    ! 
H38G     0.0     -0.0440     1.4430    ! 
H39G     0.0     -0.0440     1.4430    ! 
H40G     0.0     -0.0440     1.4430    ! 
H41G     0.0     -0.0440     1.4430    ! 
H42G     0.0     -0.0440     1.4430    ! 
H43G     0.0     -0.0440     1.4430    ! 
H44G     0.0     -0.0440     1.4430    ! 
H45G     0.0     -0.0440     1.4430    ! 
H46G     0.0     -0.0440     1.4430    ! 
H47G     0.0     -0.0440     1.4430    ! 
H48G     0.0     -0.0440     1.4430    ! 
H49G     0.0     -0.0440     1.4430    ! 
H50G     0.0     -0.0440     1.4430    ! 
H51G     0.0     -0.0440     1.4430    ! 
H52G     0.0     -0.0440     1.4430    ! 
H53G     0.0     -0.0440     1.4430    ! 
H54G     0.0     -0.0440     1.4430    ! 
H55G     0.0     -0.0440     1.4430    ! 
H56G     0.0     -0.0440     1.4430    ! 
H57G     0.0     -0.0440     1.4430    ! 
H58G     0.0     -0.0440     1.4430    ! 
H59G     0.0     -0.0440     1.4430    ! 
H60G     0.0     -0.0440     1.4430    ! 
H61G     0.0     -0.0440     1.4430    ! 
H62G     0.0     -0.0440     1.4430    ! 
H63G     0.0     -0.0440     1.4430    ! 
H64G     0.0     -0.0440     1.4430    ! 
H65G     0.0     -0.0440     1.4430    ! 
H66G     0.0     -0.0440     1.4430    ! 
END
