# Supplementary material for: A Systematic Approach: Molecular Dynamics Study and Parametrisation of Gemini Type Cationic Surfactants
Source: Int J Mol Sci. 2021 Oct 10;22(20):10939. doi: 10.3390/ijms222010939 (PMC8536075; doi:10.3390/ijms222010939)
Supplement: Supplementary file 1 [file ijms-22-10939-s001.zip › Force_fields/Alk_7_10/Alk_7_10.pdb]

REMARK original generated coordinate pdb file
ATOM      1  C1G A7F X   1       1.657  -7.324   3.644  1.00  0.00      GEM  C
ATOM      2  C2G A7F X   1       1.690  -5.996   2.879  1.00  0.00      GEM  C
ATOM      3  C3G A7F X   1       1.528  -4.793   3.817  1.00  0.00      GEM  C
ATOM      4  C4G A7F X   1       1.546  -3.452   3.069  1.00  0.00      GEM  C
ATOM      5  C5G A7F X   1       1.405  -2.236   3.995  1.00  0.00      GEM  C
ATOM      6  C6G A7F X   1       1.415  -0.905   3.230  1.00  0.00      GEM  C
ATOM      7  C7G A7F X   1       1.296   0.295   4.175  1.00  0.00      GEM  C
ATOM      8  N1G A7F X   1       1.832  -8.487   2.739  1.00  0.00      GEM  N
ATOM      9  N2G A7F X   1       1.300   1.583   3.438  1.00  0.00      GEM  N
ATOM     10  C8G A7F X   1       2.482   2.182   3.111  1.00  0.00      GEM  C
ATOM     11  C9G A7F X   1       0.134   2.146   3.023  1.00  0.00      GEM  C
ATOM     12 C10G A7F X   1       0.103   3.305   2.288  1.00  0.00      GEM  C
ATOM     13 C11G A7F X   1       1.322   3.954   1.929  1.00  0.00      GEM  C
ATOM     14 C12G A7F X   1       2.528   3.338   2.381  1.00  0.00      GEM  C
ATOM     15  H1G A7F X   1       3.382   1.685   3.471  1.00  0.00      GEM  H
ATOM     16  H2G A7F X   1      -0.776   1.623   3.314  1.00  0.00      GEM  H
ATOM     17  H3G A7F X   1      -0.862   3.711   1.992  1.00  0.00      GEM  H
ATOM     18  N3G A7F X   1       1.356   5.083   1.212  1.00  0.00      GEM  N
ATOM     19  H4G A7F X   1       3.494   3.787   2.148  1.00  0.00      GEM  H
ATOM     20 C13G A7F X   1       3.081  -8.955   2.453  1.00  0.00      GEM  C
ATOM     21 C14G A7F X   1       0.757  -9.056   2.130  1.00  0.00      GEM  C
ATOM     22 C15G A7F X   1       0.883 -10.090   1.237  1.00  0.00      GEM  C
ATOM     23 C16G A7F X   1       2.176 -10.596   0.910  1.00  0.00      GEM  C
ATOM     24 C17G A7F X   1       3.283  -9.982   1.572  1.00  0.00      GEM  C
ATOM     25  H5G A7F X   1       3.904  -8.463   2.970  1.00  0.00      GEM  H
ATOM     26  H6G A7F X   1      -0.215  -8.644   2.401  1.00  0.00      GEM  H
ATOM     27  H7G A7F X   1      -0.018 -10.510   0.798  1.00  0.00      GEM  H
ATOM     28  N4G A7F X   1       2.380 -11.586   0.029  1.00  0.00      GEM  N
ATOM     29  H8G A7F X   1       4.298 -10.328   1.377  1.00  0.00      GEM  H
ATOM     30  H9G A7F X   1       2.465  -7.373   4.392  1.00  0.00      GEM  H
ATOM     31 H10G A7F X   1       0.693  -7.461   4.163  1.00  0.00      GEM  H
ATOM     32 H11G A7F X   1       2.646  -5.917   2.335  1.00  0.00      GEM  H
ATOM     33 H12G A7F X   1       0.886  -5.994   2.125  1.00  0.00      GEM  H
ATOM     34 H13G A7F X   1       0.583  -4.887   4.373  1.00  0.00      GEM  H
ATOM     35 H14G A7F X   1       2.334  -4.803   4.567  1.00  0.00      GEM  H
ATOM     36 H15G A7F X   1       2.485  -3.367   2.501  1.00  0.00      GEM  H
ATOM     37 H16G A7F X   1       0.732  -3.440   2.327  1.00  0.00      GEM  H
ATOM     38 H17G A7F X   1       0.470  -2.320   4.569  1.00  0.00      GEM  H
ATOM     39 H18G A7F X   1       2.224  -2.242   4.730  1.00  0.00      GEM  H
ATOM     40 H19G A7F X   1       2.348  -0.816   2.650  1.00  0.00      GEM  H
ATOM     41 H20G A7F X   1       0.581  -0.882   2.510  1.00  0.00      GEM  H
ATOM     42 H21G A7F X   1       0.355   0.257   4.750  1.00  0.00      GEM  H
ATOM     43 H22G A7F X   1       2.138   0.327   4.887  1.00  0.00      GEM  H
ATOM     44 H23G A7F X   1       2.287   5.485   1.002  1.00  0.00      GEM  H
ATOM     45 H24G A7F X   1       3.356 -11.900  -0.103  1.00  0.00      GEM  H
ATOM     46 C18G A7F X   1       0.181   5.794   0.700  1.00  0.00      GEM  C
ATOM     47 C19G A7F X   1       0.607   7.030  -0.094  1.00  0.00      GEM  C
ATOM     48 C20G A7F X   1      -0.596   7.803  -0.651  1.00  0.00      GEM  C
ATOM     49 C21G A7F X   1      -0.194   9.047  -1.456  1.00  0.00      GEM  C
ATOM     50 C22G A7F X   1      -1.393   9.822  -2.020  1.00  0.00      GEM  C
ATOM     51 C23G A7F X   1      -0.995  11.066  -2.827  1.00  0.00      GEM  C
ATOM     52 C24G A7F X   1      -2.194  11.840  -3.393  1.00  0.00      GEM  C
ATOM     53 C25G A7F X   1      -1.798  13.083  -4.202  1.00  0.00      GEM  C
ATOM     54 C26G A7F X   1      -2.997  13.857  -4.769  1.00  0.00      GEM  C
ATOM     55 C27G A7F X   1      -2.591  15.097  -5.575  1.00  0.00      GEM  C
ATOM     56 C28G A7F X   1       1.348 -12.324  -0.704  1.00  0.00      GEM  C
ATOM     57 C29G A7F X   1       0.788 -13.523   0.077  1.00  0.00      GEM  C
ATOM     58 C30G A7F X   1      -0.263 -14.295  -0.732  1.00  0.00      GEM  C
ATOM     59 C31G A7F X   1      -0.831 -15.511   0.015  1.00  0.00      GEM  C
ATOM     60 C32G A7F X   1      -1.882 -16.286  -0.793  1.00  0.00      GEM  C
ATOM     61 C33G A7F X   1      -2.455 -17.502  -0.051  1.00  0.00      GEM  C
ATOM     62 C34G A7F X   1      -3.503 -18.278  -0.862  1.00  0.00      GEM  C
ATOM     63 C35G A7F X   1      -4.077 -19.494  -0.121  1.00  0.00      GEM  C
ATOM     64 C36G A7F X   1      -5.125 -20.269  -0.933  1.00  0.00      GEM  C
ATOM     65 C37G A7F X   1      -5.693 -21.483  -0.186  1.00  0.00      GEM  C
ATOM     66 H25G A7F X   1      -0.404   5.110   0.057  1.00  0.00      GEM  H
ATOM     67 H26G A7F X   1      -0.464   6.088   1.550  1.00  0.00      GEM  H
ATOM     68 H27G A7F X   1       1.202   7.692   0.557  1.00  0.00      GEM  H
ATOM     69 H28G A7F X   1       1.262   6.719  -0.924  1.00  0.00      GEM  H
ATOM     70 H29G A7F X   1      -1.252   8.105   0.180  1.00  0.00      GEM  H
ATOM     71 H30G A7F X   1      -1.193   7.135  -1.291  1.00  0.00      GEM  H
ATOM     72 H31G A7F X   1       0.402   9.715  -0.815  1.00  0.00      GEM  H
ATOM     73 H32G A7F X   1       0.464   8.744  -2.285  1.00  0.00      GEM  H
ATOM     74 H33G A7F X   1      -2.052  10.124  -1.190  1.00  0.00      GEM  H
ATOM     75 H34G A7F X   1      -1.990   9.152  -2.658  1.00  0.00      GEM  H
ATOM     76 H35G A7F X   1      -0.400  11.737  -2.188  1.00  0.00      GEM  H
ATOM     77 H36G A7F X   1      -0.335  10.764  -3.656  1.00  0.00      GEM  H
ATOM     78 H37G A7F X   1      -2.854  12.142  -2.565  1.00  0.00      GEM  H
ATOM     79 H38G A7F X   1      -2.790  11.168  -4.032  1.00  0.00      GEM  H
ATOM     80 H39G A7F X   1      -1.203  13.756  -3.564  1.00  0.00      GEM  H
ATOM     81 H40G A7F X   1      -1.138  12.782  -5.031  1.00  0.00      GEM  H
ATOM     82 H41G A7F X   1      -3.656  14.159  -3.941  1.00  0.00      GEM  H
ATOM     83 H42G A7F X   1      -3.591  13.185  -5.406  1.00  0.00      GEM  H
ATOM     84 H43G A7F X   1      -2.023  15.804  -4.955  1.00  0.00      GEM  H
ATOM     85 H44G A7F X   1      -1.958  14.823  -6.430  1.00  0.00      GEM  H
ATOM     86 H45G A7F X   1      -3.469  15.626  -5.966  1.00  0.00      GEM  H
ATOM     87 H46G A7F X   1       0.537 -11.627  -0.979  1.00  0.00      GEM  H
ATOM     88 H47G A7F X   1       1.816 -12.669  -1.641  1.00  0.00      GEM  H
ATOM     89 H48G A7F X   1       0.344 -13.169   1.022  1.00  0.00      GEM  H
ATOM     90 H49G A7F X   1       1.620 -14.194   0.345  1.00  0.00      GEM  H
ATOM     91 H50G A7F X   1      -1.088 -13.617  -1.000  1.00  0.00      GEM  H
ATOM     92 H51G A7F X   1       0.183 -14.630  -1.681  1.00  0.00      GEM  H
ATOM     93 H52G A7F X   1      -0.007 -16.189   0.282  1.00  0.00      GEM  H
ATOM     94 H53G A7F X   1      -1.277 -15.177   0.964  1.00  0.00      GEM  H
ATOM     95 H54G A7F X   1      -1.435 -16.619  -1.743  1.00  0.00      GEM  H
ATOM     96 H55G A7F X   1      -2.706 -15.606  -1.062  1.00  0.00      GEM  H
ATOM     97 H56G A7F X   1      -2.904 -17.169   0.898  1.00  0.00      GEM  H
ATOM     98 H57G A7F X   1      -1.631 -18.181   0.220  1.00  0.00      GEM  H
ATOM     99 H58G A7F X   1      -4.326 -17.598  -1.134  1.00  0.00      GEM  H
ATOM    100 H59G A7F X   1      -3.053 -18.611  -1.810  1.00  0.00      GEM  H
ATOM    101 H60G A7F X   1      -4.529 -19.162   0.827  1.00  0.00      GEM  H
ATOM    102 H61G A7F X   1      -3.255 -20.175   0.151  1.00  0.00      GEM  H
ATOM    103 H62G A7F X   1      -5.947 -19.590  -1.205  1.00  0.00      GEM  H
ATOM    104 H63G A7F X   1      -4.674 -20.602  -1.880  1.00  0.00      GEM  H
ATOM    105 H64G A7F X   1      -4.899 -22.197   0.070  1.00  0.00      GEM  H
ATOM    106 H65G A7F X   1      -6.180 -21.178   0.751  1.00  0.00      GEM  H
ATOM    107 H66G A7F X   1      -6.438 -22.014  -0.792  1.00  0.00      GEM  H
END
