# Supplementary material for: A Systematic Approach: Molecular Dynamics Study and Parametrisation of Gemini Type Cationic Surfactants
Source: Int J Mol Sci. 2021 Oct 10;22(20):10939. doi: 10.3390/ijms222010939 (PMC8536075; doi:10.3390/ijms222010939)
Supplement: Supplementary file 1 [file ijms-22-10939-s001.zip › Force_fields/Alk_7_10/Alk_7_10.psf]

PSF

       4 !NTITLE
 REMARKS original generated structure x-plor psf file
 REMARKS topology D:/Dokumenty/do_VMD/FF/Batch5_OK/Alk_7_10.top 
 REMARKS topology D:/Dokumenty/do_VMD/top_all36_lipid.rtf 
 REMARKS segment GEM { first NONE; last NONE; auto none  }

     107 !NATOM
       1 GEM  1    A7F  C1G  C1G   -0.426000       12.0110           0
       2 GEM  1    A7F  C2G  C2G    0.237000       12.0110           0
       3 GEM  1    A7F  C3G  C3G    0.124000       12.0110           0
       4 GEM  1    A7F  C4G  C4G   -0.154000       12.0110           0
       5 GEM  1    A7F  C5G  C5G    0.122000       12.0110           0
       6 GEM  1    A7F  C6G  C6G    0.280000       12.0110           0
       7 GEM  1    A7F  C7G  C7G   -0.516000       12.0110           0
       8 GEM  1    A7F  N1G  N1G    0.305000       14.0070           0
       9 GEM  1    A7F  N2G  N2G    0.306000       14.0070           0
      10 GEM  1    A7F  C8G  C8G   -0.069000       12.0110           0
      11 GEM  1    A7F  C9G  C9G   -0.144000       12.0110           0
      12 GEM  1    A7F  C10G C10G  -0.311000       12.0110           0
      13 GEM  1    A7F  C11G C11G   0.582000       12.0110           0
      14 GEM  1    A7F  C12G C12G  -0.468000       12.0110           0
      15 GEM  1    A7F  H1G  H1G    0.226000        1.0080           0
      16 GEM  1    A7F  H2G  H2G    0.240000        1.0080           0
      17 GEM  1    A7F  H3G  H3G    0.186000        1.0080           0
      18 GEM  1    A7F  N3G  N3G   -0.594000       14.0070           0
      19 GEM  1    A7F  H4G  H4G    0.252000        1.0080           0
      20 GEM  1    A7F  C13G C13G  -0.066000       12.0110           0
      21 GEM  1    A7F  C14G C14G  -0.209000       12.0110           0
      22 GEM  1    A7F  C15G C15G  -0.281000       12.0110           0
      23 GEM  1    A7F  C16G C16G   0.585000       12.0110           0
      24 GEM  1    A7F  C17G C17G  -0.451000       12.0110           0
      25 GEM  1    A7F  H5G  H5G    0.226000        1.0080           0
      26 GEM  1    A7F  H6G  H6G    0.243000        1.0080           0
      27 GEM  1    A7F  H7G  H7G    0.240000        1.0080           0
      28 GEM  1    A7F  N4G  N4G   -0.683000       14.0070           0
      29 GEM  1    A7F  H8G  H8G    0.232000        1.0080           0
      30 GEM  1    A7F  H9G  H9G    0.157000        1.0080           0
      31 GEM  1    A7F  H10G H10G   0.174000        1.0080           0
      32 GEM  1    A7F  H11G H11G  -0.027000        1.0080           0
      33 GEM  1    A7F  H12G H12G  -0.019000        1.0080           0
      34 GEM  1    A7F  H13G H13G  -0.025000        1.0080           0
      35 GEM  1    A7F  H14G H14G  -0.021000        1.0080           0
      36 GEM  1    A7F  H15G H15G   0.015000        1.0080           0
      37 GEM  1    A7F  H16G H16G   0.009000        1.0080           0
      38 GEM  1    A7F  H17G H17G  -0.023000        1.0080           0
      39 GEM  1    A7F  H18G H18G  -0.021000        1.0080           0
      40 GEM  1    A7F  H19G H19G  -0.034000        1.0080           0
      41 GEM  1    A7F  H20G H20G  -0.027000        1.0080           0
      42 GEM  1    A7F  H21G H21G   0.189000        1.0080           0
      43 GEM  1    A7F  H22G H22G   0.184000        1.0080           0
      44 GEM  1    A7F  H23G H23G   0.392000        1.0080           0
      45 GEM  1    A7F  H24G H24G   0.461000        1.0080           0
      46 GEM  1    A7F  C18G C18G   0.121000       12.0110           0
      47 GEM  1    A7F  C19G C19G   0.035000       12.0110           0
      48 GEM  1    A7F  C20G C20G  -0.024000       12.0110           0
      49 GEM  1    A7F  C21G C21G   0.134000       12.0110           0
      50 GEM  1    A7F  C22G C22G   0.037000       12.0110           0
      51 GEM  1    A7F  C23G C23G   0.169000       12.0110           0
      52 GEM  1    A7F  C24G C24G  -0.066000       12.0110           0
      53 GEM  1    A7F  C25G C25G   0.093000       12.0110           0
      54 GEM  1    A7F  C26G C26G   0.241000       12.0110           0
      55 GEM  1    A7F  C27G C27G  -0.272000       12.0110           0
      56 GEM  1    A7F  C28G C28G   0.086000       12.0110           0
      57 GEM  1    A7F  C29G C29G   0.083000       12.0110           0
      58 GEM  1    A7F  C30G C30G   0.013000       12.0110           0
      59 GEM  1    A7F  C31G C31G   0.104000       12.0110           0
      60 GEM  1    A7F  C32G C32G   0.043000       12.0110           0
      61 GEM  1    A7F  C33G C33G   0.134000       12.0110           0
      62 GEM  1    A7F  C34G C34G  -0.009000       12.0110           0
      63 GEM  1    A7F  C35G C35G   0.060000       12.0110           0
      64 GEM  1    A7F  C36G C36G   0.246000       12.0110           0
      65 GEM  1    A7F  C37G C37G  -0.264000       12.0110           0
      66 GEM  1    A7F  H25G H25G   0.064000        1.0080           0
      67 GEM  1    A7F  H26G H26G   0.065000        1.0080           0
      68 GEM  1    A7F  H27G H27G   0.020000        1.0080           0
      69 GEM  1    A7F  H28G H28G   0.019000        1.0080           0
      70 GEM  1    A7F  H29G H29G  -0.012000        1.0080           0
      71 GEM  1    A7F  H30G H30G  -0.010000        1.0080           0
      72 GEM  1    A7F  H31G H31G  -0.048000        1.0080           0
      73 GEM  1    A7F  H32G H32G  -0.046000        1.0080           0
      74 GEM  1    A7F  H33G H33G  -0.026000        1.0080           0
      75 GEM  1    A7F  H34G H34G  -0.027000        1.0080           0
      76 GEM  1    A7F  H35G H35G  -0.053000        1.0080           0
      77 GEM  1    A7F  H36G H36G  -0.054000        1.0080           0
      78 GEM  1    A7F  H37G H37G  -0.013000        1.0080           0
      79 GEM  1    A7F  H38G H38G  -0.012000        1.0080           0
      80 GEM  1    A7F  H39G H39G  -0.034000        1.0080           0
      81 GEM  1    A7F  H40G H40G  -0.033000        1.0080           0
      82 GEM  1    A7F  H41G H41G  -0.055000        1.0080           0
      83 GEM  1    A7F  H42G H42G  -0.055000        1.0080           0
      84 GEM  1    A7F  H43G H43G   0.049000        1.0080           0
      85 GEM  1    A7F  H44G H44G   0.049000        1.0080           0
      86 GEM  1    A7F  H45G H45G   0.058000        1.0080           0
      87 GEM  1    A7F  H46G H46G   0.042000        1.0080           0
      88 GEM  1    A7F  H47G H47G   0.095000        1.0080           0
      89 GEM  1    A7F  H48G H48G  -0.021000        1.0080           0
      90 GEM  1    A7F  H49G H49G   0.006000        1.0080           0
      91 GEM  1    A7F  H50G H50G  -0.011000        1.0080           0
      92 GEM  1    A7F  H51G H51G  -0.027000        1.0080           0
      93 GEM  1    A7F  H52G H52G  -0.041000        1.0080           0
      94 GEM  1    A7F  H53G H53G  -0.038000        1.0080           0
      95 GEM  1    A7F  H54G H54G  -0.024000        1.0080           0
      96 GEM  1    A7F  H55G H55G  -0.031000        1.0080           0
      97 GEM  1    A7F  H56G H56G  -0.047000        1.0080           0
      98 GEM  1    A7F  H57G H57G  -0.047000        1.0080           0
      99 GEM  1    A7F  H58G H58G  -0.022000        1.0080           0
     100 GEM  1    A7F  H59G H59G  -0.023000        1.0080           0
     101 GEM  1    A7F  H60G H60G  -0.030000        1.0080           0
     102 GEM  1    A7F  H61G H61G  -0.028000        1.0080           0
     103 GEM  1    A7F  H62G H62G  -0.057000        1.0080           0
     104 GEM  1    A7F  H63G H63G  -0.056000        1.0080           0
     105 GEM  1    A7F  H64G H64G   0.048000        1.0080           0
     106 GEM  1    A7F  H65G H65G   0.049000        1.0080           0
     107 GEM  1    A7F  H66G H66G   0.056000        1.0080           0

     108 !NBOND: bonds
       1       2       1       8       1      30       1      31
       2       3       2      32       2      33       3       4
       3      34       3      35       4       5       4      36
       4      37       5       6       5      38       5      39
       6       7       6      40       6      41       7       9
       7      42       7      43       8      20       8      21
       9      10       9      11      10      14      10      15
      11      12      11      16      12      13      12      17
      13      14      13      18      14      19      18      44
      18      46      20      24      20      25      21      22
      21      26      22      23      22      27      23      24
      23      28      24      29      28      45      28      56
      46      47      46      66      46      67      47      48
      47      68      47      69      48      49      48      70
      48      71      49      50      49      72      49      73
      50      51      50      74      50      75      51      52
      51      76      51      77      52      53      52      78
      52      79      53      54      53      80      53      81
      54      55      54      82      54      83      55      84
      55      85      55      86      56      57      56      87
      56      88      57      58      57      89      57      90
      58      59      58      91      58      92      59      60
      59      93      59      94      60      61      60      95
      60      96      61      62      61      97      61      98
      62      63      62      99      62     100      63      64
      63     101      63     102      64      65      64     103
      64     104      65     105      65     106      65     107

     204 !NTHETA: angles
       1       2       3       1       2      32       1       2      33
       1       8      20       1       8      21       2       1       8
       2       1      30       2       1      31       2       3       4
       2       3      34       2       3      35       3       2      32
       3       2      33       3       4       5       3       4      36
       3       4      37       4       3      34       4       3      35
       4       5       6       4       5      38       4       5      39
       5       4      36       5       4      37       5       6       7
       5       6      40       5       6      41       6       5      38
       6       5      39       6       7       9       6       7      42
       6       7      43       7       6      40       7       6      41
       7       9      10       7       9      11       8       1      30
       8       1      31       8      20      24       8      20      25
       8      21      22       8      21      26       9       7      42
       9       7      43       9      10      14       9      10      15
       9      11      12       9      11      16      10       9      11
      10      14      13      10      14      19      11      12      13
      11      12      17      12      11      16      12      13      14
      12      13      18      13      12      17      13      14      19
      13      18      44      13      18      46      14      10      15
      14      13      18      18      46      47      18      46      66
      18      46      67      20       8      21      20      24      23
      20      24      29      21      22      23      21      22      27
      22      21      26      22      23      24      22      23      28
      23      22      27      23      24      29      23      28      45
      23      28      56      24      20      25      24      23      28
      28      56      57      28      56      87      28      56      88
      30       1      31      32       2      33      34       3      35
      36       4      37      38       5      39      40       6      41
      42       7      43      44      18      46      45      28      56
      46      47      48      46      47      68      46      47      69
      47      46      66      47      46      67      47      48      49
      47      48      70      47      48      71      48      47      68
      48      47      69      48      49      50      48      49      72
      48      49      73      49      48      70      49      48      71
      49      50      51      49      50      74      49      50      75
      50      49      72      50      49      73      50      51      52
      50      51      76      50      51      77      51      50      74
      51      50      75      51      52      53      51      52      78
      51      52      79      52      51      76      52      51      77
      52      53      54      52      53      80      52      53      81
      53      52      78      53      52      79      53      54      55
      53      54      82      53      54      83      54      53      80
      54      53      81      54      55      84      54      55      85
      54      55      86      55      54      82      55      54      83
      56      57      58      56      57      89      56      57      90
      57      56      87      57      56      88      57      58      59
      57      58      91      57      58      92      58      57      89
      58      57      90      58      59      60      58      59      93
      58      59      94      59      58      91      59      58      92
      59      60      61      59      60      95      59      60      96
      60      59      93      60      59      94      60      61      62
      60      61      97      60      61      98      61      60      95
      61      60      96      61      62      63      61      62      99
      61      62     100      62      61      97      62      61      98
      62      63      64      62      63     101      62      63     102
      63      62      99      63      62     100      63      64      65
      63      64     103      63      64     104      64      63     101
      64      63     102      64      65     105      64      65     106
      64      65     107      65      64     103      65      64     104
      66      46      67      68      47      69      70      48      71
      72      49      73      74      50      75      76      51      77
      78      52      79      80      53      81      82      54      83
      84      55      85      84      55      86      85      55      86
      87      56      88      89      57      90      91      58      92
      93      59      94      95      60      96      97      61      98
      99      62     100     101      63     102     103      64     104
     105      65     106     105      65     107     106      65     107

     296 !NPHI: dihedrals
       1       2       3       4       1       2       3      34
       1       2       3      35       1       8      20      24
       1       8      20      25       1       8      21      22
       1       8      21      26       2       1       8      20
       2       1       8      21       2       3       4       5
       2       3       4      36       2       3       4      37
       3       4       5       6       3       4       5      38
       3       4       5      39       4       5       6       7
       4       5       6      40       4       5       6      41
       5       6       7       9       5       6       7      42
       5       6       7      43       6       7       9      10
       6       7       9      11       7       9      10      14
       7       9      10      15       7       9      11      12
       7       9      11      16       8       1       2       3
       8       1       2      32       8       1       2      33
       8      20      24      23       8      20      24      29
       8      21      22      23       8      21      22      27
       9      10      14      13       9      10      14      19
       9      11      12      13       9      11      12      17
      10       9      11      12      10       9      11      16
      11       9      10      14      11       9      10      15
      11      12      13      14      11      12      13      18
      12      13      14      10      12      13      14      19
      12      13      18      44      12      13      18      46
      13      18      46      47      13      18      46      66
      13      18      46      67      14      13      18      44
      14      13      18      46      15      10      14      13
      15      10      14      19      16      11      12      13
      16      11      12      17      17      12      13      14
      17      12      13      18      18      13      14      10
      18      13      14      19      18      46      47      48
      18      46      47      68      18      46      47      69
      20       8      21      22      20       8      21      26
      21       8      20      24      21       8      20      25
      21      22      23      24      21      22      23      28
      22      23      24      20      22      23      24      29
      22      23      28      45      22      23      28      56
      23      28      56      57      23      28      56      87
      23      28      56      88      24      23      28      45
      24      23      28      56      25      20      24      23
      25      20      24      29      26      21      22      23
      26      21      22      27      27      22      23      24
      27      22      23      28      28      23      24      20
      28      23      24      29      28      56      57      58
      28      56      57      89      28      56      57      90
      30       1       2       3      30       1       2      32
      30       1       2      33      30       1       8      20
      30       1       8      21      31       1       2       3
      31       1       2      32      31       1       2      33
      31       1       8      20      31       1       8      21
      32       2       3       4      32       2       3      34
      32       2       3      35      33       2       3       4
      33       2       3      34      33       2       3      35
      34       3       4       5      34       3       4      36
      34       3       4      37      35       3       4       5
      35       3       4      36      35       3       4      37
      36       4       5       6      36       4       5      38
      36       4       5      39      37       4       5       6
      37       4       5      38      37       4       5      39
      38       5       6       7      38       5       6      40
      38       5       6      41      39       5       6       7
      39       5       6      40      39       5       6      41
      40       6       7       9      40       6       7      42
      40       6       7      43      41       6       7       9
      41       6       7      42      41       6       7      43
      42       7       9      10      42       7       9      11
      43       7       9      10      43       7       9      11
      44      18      46      47      44      18      46      66
      44      18      46      67      45      28      56      57
      45      28      56      87      45      28      56      88
      46      47      48      49      46      47      48      70
      46      47      48      71      47      48      49      50
      47      48      49      72      47      48      49      73
      48      49      50      51      48      49      50      74
      48      49      50      75      49      50      51      52
      49      50      51      76      49      50      51      77
      50      51      52      53      50      51      52      78
      50      51      52      79      51      52      53      54
      51      52      53      80      51      52      53      81
      52      53      54      55      52      53      54      82
      52      53      54      83      53      54      55      84
      53      54      55      85      53      54      55      86
      56      57      58      59      56      57      58      91
      56      57      58      92      57      58      59      60
      57      58      59      93      57      58      59      94
      58      59      60      61      58      59      60      95
      58      59      60      96      59      60      61      62
      59      60      61      97      59      60      61      98
      60      61      62      63      60      61      62      99
      60      61      62     100      61      62      63      64
      61      62      63     101      61      62      63     102
      62      63      64      65      62      63      64     103
      62      63      64     104      63      64      65     105
      63      64      65     106      63      64      65     107
      66      46      47      48      66      46      47      68
      66      46      47      69      67      46      47      48
      67      46      47      68      67      46      47      69
      68      47      48      49      68      47      48      70
      68      47      48      71      69      47      48      49
      69      47      48      70      69      47      48      71
      70      48      49      50      70      48      49      72
      70      48      49      73      71      48      49      50
      71      48      49      72      71      48      49      73
      72      49      50      51      72      49      50      74
      72      49      50      75      73      49      50      51
      73      49      50      74      73      49      50      75
      74      50      51      52      74      50      51      76
      74      50      51      77      75      50      51      52
      75      50      51      76      75      50      51      77
      76      51      52      53      76      51      52      78
      76      51      52      79      77      51      52      53
      77      51      52      78      77      51      52      79
      78      52      53      54      78      52      53      80
      78      52      53      81      79      52      53      54
      79      52      53      80      79      52      53      81
      80      53      54      55      80      53      54      82
      80      53      54      83      81      53      54      55
      81      53      54      82      81      53      54      83
      82      54      55      84      82      54      55      85
      82      54      55      86      83      54      55      84
      83      54      55      85      83      54      55      86
      87      56      57      58      87      56      57      89
      87      56      57      90      88      56      57      58
      88      56      57      89      88      56      57      90
      89      57      58      59      89      57      58      91
      89      57      58      92      90      57      58      59
      90      57      58      91      90      57      58      92
      91      58      59      60      91      58      59      93
      91      58      59      94      92      58      59      60
      92      58      59      93      92      58      59      94
      93      59      60      61      93      59      60      95
      93      59      60      96      94      59      60      61
      94      59      60      95      94      59      60      96
      95      60      61      62      95      60      61      97
      95      60      61      98      96      60      61      62
      96      60      61      97      96      60      61      98
      97      61      62      63      97      61      62      99
      97      61      62     100      98      61      62      63
      98      61      62      99      98      61      62     100
      99      62      63      64      99      62      63     101
      99      62      63     102     100      62      63      64
     100      62      63     101     100      62      63     102
     101      63      64      65     101      63      64     103
     101      63      64     104     102      63      64      65
     102      63      64     103     102      63      64     104
     103      64      65     105     103      64      65     106
     103      64      65     107     104      64      65     105
     104      64      65     106     104      64      65     107

       0 !NIMPHI: impropers


       0 !NDON: donors


       0 !NACC: acceptors


       0 !NNB

       0       0       0       0       0       0       0       0
       0       0       0       0       0       0       0       0
       0       0       0       0       0       0       0       0
       0       0       0       0       0       0       0       0
       0       0       0       0       0       0       0       0
       0       0       0       0       0       0       0       0
       0       0       0       0       0       0       0       0
       0       0       0       0       0       0       0       0
       0       0       0       0       0       0       0       0
       0       0       0       0       0       0       0       0
       0       0       0       0       0       0       0       0
       0       0       0       0       0       0       0       0
       0       0       0       0       0       0       0       0
       0       0       0

       1       0 !NGRP
       0       0       0
