# Supplementary material for: A Systematic Approach: Molecular Dynamics Study and Parametrisation of Gemini Type Cationic Surfactants
Source: Int J Mol Sci. 2021 Oct 10;22(20):10939. doi: 10.3390/ijms222010939 (PMC8536075; doi:10.3390/ijms222010939)
Supplement: Supplementary file 1 [file ijms-22-10939-s001.zip › Force_fields/Alk_7_12/Alk_7_12.par]

!>>>>>> Combined CHARMM All-Hydrogen Parameter File for <<<<<<<<<
!>>>>>>>>> CHARMM22 Proteins and CHARMM27 Lipids <<<<<<<<<<
!from
!>>>> CHARMM22 All-Hydrogen Parameter File for Proteins <<<<<<<<<<
!>>>>>>>>>>>>>>>>>>>>>> August 1999 <<<<<<<<<<<<<<<<<<<<<<<<<<<<<
!>>>>>>> Direct comments to Alexander D. MacKerell Jr. <<<<<<<<<
!>>>>>> 410-706-7442 or email: alex,mmiris.ab.umd.edu  <<<<<<<<<
!and !  \\\ CHARMM27 All-Hydrogen Lipid Parameter File ///////
!  \\\\\\\\\ Developmental /////////////////////////
!              Alexander D. MacKerell Jr.
!                     August 1999
! All comments to ADM jr.  email:alex,mmiris.ab.umd.edu
!              telephone: 410-706-7442
!


! +++++++++++++++++++++++++++++++++++++++++++++++++++++++++++++++++++++++++++++
! + Residue topologies/parameters generated by PARATOOL.                      +
! +                                                                           +
! + PARATOOL is an interactive tool for generation of force field parameters. +
! + and can be obtained free of charge from                                   +
! + http://bioinf.charite.de/biophys/paratool                                 +
! +                                                                           +
! + Author:                                                                   +
! + Jan Saam                                                                  +
! + Institute of Biochemistry                                                 +
! + Charite Berlin                                                            +
! + Germany                                                                   +
! + saam@charite.de                                                           +
! +                                                                           +
! + CITATION:                                                                 +
! + If you use PARATOOL or topologies/parameters generated by this program,   +
! + please cite the following work:                                           +
! + Saam, et al. (2006), ...                                                  +
! +++++++++++++++++++++++++++++++++++++++++++++++++++++++++++++++++++++++++++++


! Parameters for components A7G
! To be used in combination with:
! [DEFAULTDIR]/par_all27_prot_lipid_na.inp


BONDS
!
!V(bond) = Kb(b - b0)**2
!
!Kb: kcal/mole/A**2
!b0: A
!
!atom type   Kb         b0
!

C1G  C2G     284.690    1.5321
C1G  N1G     300.635    1.4839
C1G  H9G     335.567    1.0929
C1G  H10G    335.517    1.0930
C2G  C3G     286.044    1.5350
C2G  H11G    334.613    1.0980
C2G  H12G    334.329    1.0981
C3G  C4G     287.256    1.5350
C3G  H13G    336.980    1.0995
C3G  H14G    336.995    1.0995
C4G  C5G     287.201    1.5350
C4G  H15G    336.697    1.0996
C4G  H16G    336.635    1.0997
C5G  C6G     286.222    1.5351
C5G  H17G    336.943    1.0995
C5G  H18G    336.919    1.0995
C6G  C7G     284.721    1.5322
C6G  H19G    334.594    1.0980
C6G  H20G    334.623    1.0980
C7G  N2G     301.408    1.4840
C7G  H21G    335.676    1.0929
C7G  H22G    335.464    1.0930
N1G  C13G    414.669    1.3634
N1G  C14G    422.525    1.3594
N2G  C8G     413.827    1.3635
N2G  C9G     422.012    1.3594
C8G  C12G    475.051    1.3680
C8G  H1G     373.828    1.0834
C9G  C10G    466.346    1.3717
C9G  H2G     373.552    1.0835
C10G C11G    367.938    1.4243
C10G H3G     376.138    1.0822
C11G C12G    366.931    1.4263
C11G N3G     531.433    1.3429
C12G H4G     369.365    1.0848
N3G  C26G    327.751    1.4652
N3G  H23G    432.493    1.0131
C13G C17G    474.806    1.3682
C13G H5G     373.726    1.0834
C14G C15G    466.675    1.3716
C14G H6G     373.615    1.0835
C15G C16G    368.433    1.4244
C15G H7G     376.128    1.0822
C16G C17G    365.291    1.4264
C16G N4G     532.286    1.3429
C17G H8G     369.233    1.0848
N4G  C18G    327.833    1.4652
N4G  H24G    432.483    1.0131
C18G C19G    279.401    1.5360
C18G H25G    333.364    1.0941
C18G H26G    330.942    1.0950
C19G C20G    286.035    1.5347
C19G H27G    333.743    1.0984
C19G H28G    333.924    1.0984
C20G C21G    286.550    1.5351
C20G H29G    335.401    1.1001
C20G H30G    335.360    1.1001
C21G C22G    286.126    1.5350
C21G H31G    334.947    1.1003
C21G H32G    334.789    1.1004
C22G C23G    285.998    1.5350
C22G H33G    334.144    1.1006
C22G H34G    334.173    1.1006
C23G C24G    285.848    1.5351
C23G H35G    333.964    1.1007
C23G H36G    333.933    1.1007
C24G C25G    285.874    1.5350
C24G H37G    333.871    1.1008
C24G H38G    333.841    1.1008
C25G H39G    333.858    1.1008
C25G H56G    333.824    1.1008
C25G C34G    285.833    1.5351
C26G C27G    279.666    1.5360
C26G H40G    333.634    1.0940
C26G H41G    330.556    1.0952
C27G C28G    286.023    1.5346
C27G H42G    333.809    1.0984
C27G H43G    333.914    1.0984
C28G C29G    286.463    1.5351
C28G H44G    335.349    1.1002
C28G H45G    335.394    1.1001
C29G C30G    286.036    1.5350
C29G H46G    334.944    1.1003
C29G H47G    334.781    1.1004
C30G C31G    285.905    1.5350
C30G H48G    334.106    1.1007
C30G H49G    334.193    1.1006
C31G C32G    285.769    1.5350
C31G H50G    333.967    1.1007
C31G H51G    333.931    1.1007
C32G C33G    285.776    1.5350
C32G H52G    333.817    1.1008
C32G H53G    333.883    1.1008
C33G H54G    333.817    1.1008
C33G H55G    333.853    1.1008
C33G C38G    285.752    1.5351
C34G C35G    286.017    1.5349
C34G H57G    333.805    1.1008
C34G H58G    333.799    1.1008
C35G C36G    286.202    1.5350
C35G H59G    333.576    1.1009
C35G H60G    333.608    1.1009
C36G C37G    290.860    1.5336
C36G H61G    335.705    1.0999
C36G H62G    335.695    1.0999
C37G H63G    344.416    1.0979
C37G H64G    344.379    1.0979
C37G H65G    346.448    1.0970
C38G C39G    285.926    1.5349
C38G H66G    333.816    1.1008
C38G H67G    333.781    1.1008
C39G C40G    286.128    1.5350
C39G H68G    333.594    1.1009
C39G H69G    333.588    1.1009
C40G C41G    290.802    1.5336
C40G H70G    335.680    1.0999
C40G H71G    335.723    1.0999
C41G H72G    344.376    1.0979
C41G H73G    344.395    1.0979
C41G H74G    346.444    1.0970


ANGLES
!
!V(angle) = Ktheta(Theta - Theta0)**2
!
!V(Urey-Bradley) = Kub(S - S0)**2
!
!Ktheta: kcal/mole/rad**2
!Theta0: degrees
!Kub: kcal/mole/A**2 (Urey-Bradley)
!S0: A
!
!atom types        Ktheta    Theta0    Kub      S0
!

C2G  C1G  N1G      43.282    112.32
C2G  C1G  H9G      15.763    111.20
C2G  C1G  H10G     15.592    111.17
N1G  C1G  H9G      17.640    107.13
N1G  C1G  H10G     17.576    107.12
H9G  C1G  H10G      6.185    107.65
C1G  C2G  C3G      37.577    111.70
C1G  C2G  H11G     13.953    109.18
C1G  C2G  H12G     14.009    109.17
C3G  C2G  H11G     13.517    109.84
C3G  C2G  H12G     13.556    109.82
H11G C2G  H12G      5.323    107.01
C2G  C3G  C4G      38.902    112.66
C2G  C3G  H13G     14.153    109.39
C2G  C3G  H14G     14.183    109.40
C4G  C3G  H13G     14.042    109.33
C4G  C3G  H14G     14.134    109.34
H13G C3G  H14G      5.339    106.53
C3G  C4G  C5G      39.189    113.01
C3G  C4G  H15G     14.159    109.30
C3G  C4G  H16G     14.232    109.28
C5G  C4G  H15G     14.203    109.29
C5G  C4G  H16G     14.208    109.29
H15G C4G  H16G      5.321    106.46
C4G  C5G  C6G      38.857    112.67
C4G  C5G  H17G     14.071    109.34
C4G  C5G  H18G     14.112    109.34
C6G  C5G  H17G     14.124    109.37
C6G  C5G  H18G     14.193    109.41
H17G C5G  H18G      5.338    106.53
C5G  C6G  C7G      37.578    111.63
C5G  C6G  H19G     13.477    109.82
C5G  C6G  H20G     13.565    109.83
C7G  C6G  H19G     13.940    109.23
C7G  C6G  H20G     13.940    109.20
H19G C6G  H20G      5.325    107.02
C6G  C7G  N2G      43.288    112.45
C6G  C7G  H21G     15.726    111.16
C6G  C7G  H22G     15.713    111.14
N2G  C7G  H21G     17.637    107.09
N2G  C7G  H22G     17.709    107.08
H21G C7G  H22G      6.178    107.67
C1G  N1G  C13G     38.085    120.44
C1G  N1G  C14G     38.127    120.43
C13G N1G  C14G     26.688    119.07
C7G  N2G  C8G      37.887    120.33
C7G  N2G  C9G      38.009    120.54
C8G  N2G  C9G      26.768    119.07
N2G  C8G  C12G     25.793    121.85
N2G  C8G  H1G      27.229    116.21
C12G C8G  H1G      24.612    121.94
N2G  C9G  C10G     25.921    122.25
N2G  C9G  H2G      27.385    116.14
C10G C9G  H2G      24.808    121.60
C9G  C10G C11G     24.378    120.00
C9G  C10G H3G      24.410    118.28
C11G C10G H3G      23.738    121.72
C10G C11G C12G     24.977    116.41
C10G C11G N3G      45.077    123.17
C12G C11G N3G      43.070    120.41
C8G  C12G C11G     24.679    120.42
C8G  C12G H4G      23.839    119.04
C11G C12G H4G      23.641    120.55
C11G N3G  C26G     41.093    126.53
C11G N3G  H23G     31.350    116.85
C26G N3G  H23G     29.251    116.52
N1G  C13G C17G     25.789    121.85
N1G  C13G H5G      27.227    116.22
C17G C13G H5G      24.615    121.94
N1G  C14G C15G     25.893    122.27
N1G  C14G H6G      27.426    116.13
C15G C14G H6G      24.794    121.60
C14G C15G C16G     24.431    120.00
C14G C15G H7G      24.391    118.26
C16G C15G H7G      23.782    121.74
C15G C16G C17G     25.072    116.40
C15G C16G N4G      45.032    123.18
C17G C16G N4G      43.139    120.41
C13G C17G C16G     24.737    120.42
C13G C17G H8G      23.876    118.99
C16G C17G H8G      23.625    120.59
C16G N4G  C18G     41.173    126.61
C16G N4G  H24G     31.636    116.83
C18G N4G  H24G     29.056    116.42
N4G  C18G C19G     42.705    113.57
N4G  C18G H25G     16.861    106.48
N4G  C18G H26G     18.033    108.81
C19G C18G H25G     16.111    110.09
C19G C18G H26G     16.416    110.90
H25G C18G H26G      6.086    106.67
C18G C19G C20G     38.098    112.02
C18G C19G H27G     13.869    108.74
C18G C19G H28G     14.000    109.49
C20G C19G H27G     13.418    109.91
C20G C19G H28G     13.678    109.79
H27G C19G H28G      5.323    106.73
C19G C20G C21G     38.755    113.14
C19G C20G H29G     14.156    109.32
C19G C20G H30G     14.133    109.28
C21G C20G H29G     14.113    109.28
C21G C20G H30G     14.076    109.25
H29G C20G H30G      5.303    106.35
C20G C21G C22G     39.057    113.37
C20G C21G H31G     14.234    109.19
C20G C21G H32G     14.181    109.20
C22G C21G H31G     14.119    109.27
C22G C21G H32G     14.136    109.27
H31G C21G H32G      5.293    106.29
C21G C22G C23G     38.698    113.54
C21G C22G H33G     14.193    109.19
C21G C22G H34G     14.169    109.19
C23G C22G H33G     14.167    109.22
C23G C22G H34G     14.143    109.21
H33G C22G H34G      5.273    106.23
C22G C23G C24G     38.556    113.57
C22G C23G H35G     14.189    109.20
C22G C23G H36G     14.148    109.20
C24G C23G H35G     14.143    109.20
C24G C23G H36G     14.150    109.20
H35G C23G H36G      5.268    106.21
C23G C24G C25G     38.347    113.62
C23G C24G H37G     14.137    109.19
C23G C24G H38G     14.161    109.19
C25G C24G H37G     14.136    109.19
C25G C24G H38G     14.147    109.19
H37G C24G H38G      5.261    106.20
C24G C25G H39G     14.150    109.20
C24G C25G H56G     14.113    109.19
C24G C25G C34G     38.155    113.62
H39G C25G H56G      5.257    106.19
H39G C25G C34G     14.117    109.19
H56G C25G C34G     14.126    109.19
N3G  C26G C27G     41.436    113.64
N3G  C26G H40G     16.775    106.46
N3G  C26G H41G     17.929    108.79
C27G C26G H40G     16.154    110.10
C27G C26G H41G     16.211    110.86
H40G C26G H41G      6.069    106.67
C26G C27G C28G     36.580    111.98
C26G C27G H42G     13.696    108.77
C26G C27G H43G     13.888    109.49
C28G C27G H42G     13.265    109.94
C28G C27G H43G     13.510    109.78
H42G C27G H43G      5.290    106.74
C27G C28G C29G     37.326    113.19
C27G C28G H44G     14.019    109.31
C27G C28G H45G     14.019    109.28
C29G C28G H44G     13.978    109.24
C29G C28G H45G     13.973    109.25
H44G C28G H45G      5.266    106.34
C28G C29G C30G     37.823    113.32
C28G C29G H46G     14.083    109.22
C28G C29G H47G     14.057    109.20
C30G C29G H46G     14.009    109.29
C30G C29G H47G     13.994    109.27
H46G C29G H47G      5.268    106.30
C29G C30G C31G     37.503    113.58
C29G C30G H48G     14.078    109.17
C29G C30G H49G     14.078    109.19
C31G C30G H48G     14.054    109.19
C31G C30G H49G     14.055    109.22
H48G C30G H49G      5.243    106.22
C30G C31G C32G     37.578    113.54
C30G C31G H50G     14.067    109.21
C30G C31G H51G     14.052    109.20
C32G C31G H50G     14.058    109.21
C32G C31G H51G     14.040    109.21
H50G C31G H51G      5.248    106.21
C31G C32G C33G     37.467    113.65
C31G C32G H52G     14.075    109.18
C31G C32G H53G     14.069    109.19
C33G C32G H52G     14.069    109.18
C33G C32G H53G     14.069    109.19
H52G C32G H53G      5.238    106.19
C32G C33G H54G     14.049    109.20
C32G C33G H55G     14.066    109.21
C32G C33G C38G     37.509    113.60
H54G C33G H55G      5.243    106.20
H54G C33G C38G     14.052    109.19
H55G C33G C38G     14.065    109.19
C25G C34G C35G     37.901    113.63
C25G C34G H57G     14.092    109.19
C25G C34G H58G     14.116    109.19
C35G C34G H57G     14.099    109.18
C35G C34G H58G     14.096    109.18
H57G C34G H58G      5.250    106.19
C34G C35G C36G     37.675    113.66
C34G C35G H59G     14.056    109.24
C34G C35G H60G     14.086    109.24
C36G C35G H59G     14.108    109.12
C36G C35G H60G     14.090    109.12
H59G C35G H60G      5.244    106.18
C35G C36G C37G     37.770    113.28
C35G C36G H61G     14.062    109.17
C35G C36G H62G     14.060    109.17
C37G C36G H61G     14.028    109.38
C37G C36G H62G     14.028    109.38
H61G C36G H62G      5.275    106.20
C36G C37G H63G     29.780    111.12
C36G C37G H64G     29.772    111.11
C36G C37G H65G     29.235    111.42
H63G C37G H64G     15.040    107.59
H63G C37G H65G     15.051    107.71
H64G C37G H65G     15.047    107.71
C33G C38G C39G     37.418    113.65
C33G C38G H66G     14.052    109.19
C33G C38G H67G     14.064    109.19
C39G C38G H66G     14.058    109.18
C39G C38G H67G     14.059    109.18
H66G C38G H67G      5.238    106.19
C38G C39G C40G     37.423    113.66
C38G C39G H68G     14.031    109.24
C38G C39G H69G     14.041    109.25
C40G C39G H68G     14.069    109.12
C40G C39G H69G     14.081    109.12
H68G C39G H69G      5.237    106.18
C39G C40G C41G     37.719    113.28
C39G C40G H70G     14.061    109.17
C39G C40G H71G     14.050    109.17
C41G C40G H70G     14.023    109.38
C41G C40G H71G     14.023    109.39
H70G C40G H71G      5.274    106.20
C40G C41G H72G     29.763    111.11
C40G C41G H73G     29.774    111.11
C40G C41G H74G     29.232    111.42
H72G C41G H73G     15.039    107.59
H72G C41G H74G     15.045    107.71
H73G C41G H74G     15.049    107.71


DIHEDRALS
!
!V(dihedral) = Kchi(1 + cos(n(chi) - delta))
!
!Kchi: kcal/mole
!n: multiplicity
!delta: degrees
!
!atom types             Kchi     n    delta
!

N1G  C1G  C2G  C3G      0.5388   3      0.00
N1G  C1G  C2G  H11G     0.5248   3      0.00
N1G  C1G  C2G  H12G     0.5280   3      0.00
H9G  C1G  C2G  C3G      0.4990   3      0.00
H9G  C1G  C2G  H11G     0.5351   3      0.00
H9G  C1G  C2G  H12G     0.4999   3      0.00
H10G C1G  C2G  C3G      0.4997   3      0.00
H10G C1G  C2G  H11G     0.5041   3      0.00
H10G C1G  C2G  H12G     0.5364   3      0.00
C2G  C1G  N1G  C13G     0.0858   6      0.00
C2G  C1G  N1G  C14G     0.0882   6      0.00
H9G  C1G  N1G  C13G     0.0977   6      0.00
H9G  C1G  N1G  C14G     0.1012   6      0.00
H10G C1G  N1G  C13G     0.0999   6      0.00
H10G C1G  N1G  C14G     0.0975   6      0.00
C1G  C2G  C3G  C4G      0.4692   3      0.00
C1G  C2G  C3G  H13G     0.4698   3      0.00
C1G  C2G  C3G  H14G     0.4734   3      0.00
H11G C2G  C3G  C4G      0.4623   3      0.00
H11G C2G  C3G  H13G     0.4789   3      0.00
H11G C2G  C3G  H14G     0.5032   3      0.00
H12G C2G  C3G  C4G      0.4657   3      0.00
H12G C2G  C3G  H13G     0.5032   3      0.00
H12G C2G  C3G  H14G     0.4777   3      0.00
C2G  C3G  C4G  C5G      0.4773   3      0.00
C2G  C3G  C4G  H15G     0.4664   3      0.00
C2G  C3G  C4G  H16G     0.4685   3      0.00
H13G C3G  C4G  C5G      0.4673   3      0.00
H13G C3G  C4G  H15G     0.4767   3      0.00
H13G C3G  C4G  H16G     0.5005   3      0.00
H14G C3G  C4G  C5G      0.4684   3      0.00
H14G C3G  C4G  H15G     0.5001   3      0.00
H14G C3G  C4G  H16G     0.4743   3      0.00
C3G  C4G  C5G  C6G      0.4693   3      0.00
C3G  C4G  C5G  H17G     0.4645   3      0.00
C3G  C4G  C5G  H18G     0.4674   3      0.00
H15G C4G  C5G  C6G      0.4636   3      0.00
H15G C4G  C5G  H17G     0.4760   3      0.00
H15G C4G  C5G  H18G     0.5004   3      0.00
H16G C4G  C5G  C6G      0.4663   3      0.00
H16G C4G  C5G  H17G     0.5006   3      0.00
H16G C4G  C5G  H18G     0.4749   3      0.00
C4G  C5G  C6G  C7G      0.4711   3      0.00
C4G  C5G  C6G  H19G     0.4649   3      0.00
C4G  C5G  C6G  H20G     0.4670   3      0.00
H17G C5G  C6G  C7G      0.4714   3      0.00
H17G C5G  C6G  H19G     0.4793   3      0.00
H17G C5G  C6G  H20G     0.5028   3      0.00
H18G C5G  C6G  C7G      0.4724   3      0.00
H18G C5G  C6G  H19G     0.5029   3      0.00
H18G C5G  C6G  H20G     0.4765   3      0.00
C5G  C6G  C7G  N2G      0.5331   3      0.00
C5G  C6G  C7G  H21G     0.4954   3      0.00
C5G  C6G  C7G  H22G     0.4985   3      0.00
H19G C6G  C7G  N2G      0.5230   3      0.00
H19G C6G  C7G  H21G     0.5034   3      0.00
H19G C6G  C7G  H22G     0.5348   3      0.00
H20G C6G  C7G  N2G      0.5273   3      0.00
H20G C6G  C7G  H21G     0.5363   3      0.00
H20G C6G  C7G  H22G     0.4998   3      0.00
C6G  C7G  N2G  C8G      0.0880   6      0.00
C6G  C7G  N2G  C9G      0.0891   6      0.00
H21G C7G  N2G  C8G      0.1007   6      0.00
H21G C7G  N2G  C9G      0.0974   6      0.00
H22G C7G  N2G  C8G      0.0979   6    215.37
H22G C7G  N2G  C9G      0.1006   6      0.00
C1G  N1G  C13G C17G     0.4577   2    180.00
C1G  N1G  C13G H5G      0.4378   2    180.00
C14G N1G  C13G C17G     0.5066   2    180.00
C14G N1G  C13G H5G      0.4629   2    180.00
C1G  N1G  C14G C15G     0.4778   2    180.00
C1G  N1G  C14G H6G      0.4432   2    180.00
C13G N1G  C14G C15G     0.5151   2    180.00
C13G N1G  C14G H6G      0.4699   2    180.00
C7G  N2G  C8G  C12G     0.4564   2    180.00
C7G  N2G  C8G  H1G      0.4380   2    180.00
C9G  N2G  C8G  C12G     0.5054   2    180.00
C9G  N2G  C8G  H1G      0.4621   2    180.00
C7G  N2G  C9G  C10G     0.4661   2    180.00
C7G  N2G  C9G  H2G      0.4420   2    180.00
C8G  N2G  C9G  C10G     0.5097   2    180.00
C8G  N2G  C9G  H2G      0.4705   2    180.00
N2G  C8G  C12G C11G     0.6073   2    180.00
N2G  C8G  C12G H4G      0.6271   2    180.00
H1G  C8G  C12G C11G     0.6006   2    180.00
H1G  C8G  C12G H4G      0.6511   2    180.00
N2G  C9G  C10G C11G     0.6081   2    180.00
N2G  C9G  C10G H3G      0.6218   2    180.00
H2G  C9G  C10G C11G     0.5910   2    180.00
H2G  C9G  C10G H3G      0.6486   2    180.00
C9G  C10G C11G C12G     0.4292   2    180.00
C9G  C10G C11G N3G      0.5224   2    180.00
H3G  C10G C11G C12G     0.4793   2    180.00
H3G  C10G C11G N3G      0.5708   2    180.00
C10G C11G C12G C8G      0.4335   2    180.00
C10G C11G C12G H4G      0.4659   2    180.00
N3G  C11G C12G C8G      0.5046   2    180.00
N3G  C11G C12G H4G      0.5764   2    180.00
C10G C11G N3G  C26G     0.4612   2    180.00
C10G C11G N3G  H23G     0.6095   2    180.00
C12G C11G N3G  C26G     0.5268   2    180.00
C12G C11G N3G  H23G     0.5254   2    180.00
C11G N3G  C26G C27G     0.0923   6     95.67
C11G N3G  C26G H40G     0.1049   6      0.00
C11G N3G  C26G H41G     0.0964   6    219.69
H23G N3G  C26G C27G     0.0831   6      0.00
H23G N3G  C26G H40G     0.0968   6      0.00
H23G N3G  C26G H41G     0.0969   6     36.04
N1G  C13G C17G C16G     0.6064   2    180.00
N1G  C13G C17G H8G      0.6290   2    180.00
H5G  C13G C17G C16G     0.6026   2    180.00
H5G  C13G C17G H8G      0.6510   2    180.00
N1G  C14G C15G C16G     0.6137   2    180.00
N1G  C14G C15G H7G      0.6288   2    180.00
H6G  C14G C15G C16G     0.5948   2    180.00
H6G  C14G C15G H7G      0.6484   2    180.00
C14G C15G C16G C17G     0.4313   2    180.00
C14G C15G C16G N4G      0.5309   2    180.00
H7G  C15G C16G C17G     0.4773   2    180.00
H7G  C15G C16G N4G      0.5708   2    180.00
C15G C16G C17G C13G     0.4333   2    180.00
C15G C16G C17G H8G      0.4667   2    180.00
N4G  C16G C17G C13G     0.5179   2    180.00
N4G  C16G C17G H8G      0.5800   2    180.00
C15G C16G N4G  C18G     0.5137   2    180.00
C15G C16G N4G  H24G     0.6115   2    180.00
C17G C16G N4G  C18G     0.5991   2    180.00
C17G C16G N4G  H24G     0.5355   2    180.00
C16G N4G  C18G C19G     0.0907   6     94.96
C16G N4G  C18G H25G     0.1054   6      0.00
C16G N4G  C18G H26G     0.0958   6    219.01
H24G N4G  C18G C19G     0.0840   6      0.00
H24G N4G  C18G H25G     0.0970   6      0.00
H24G N4G  C18G H26G     0.0988   6     34.51
N4G  C18G C19G C20G     0.4960   3      0.00
N4G  C18G C19G H27G     0.5032   3      0.00
N4G  C18G C19G H28G     0.4997   3      0.00
H25G C18G C19G C20G     0.4838   3      0.00
H25G C18G C19G H27G     0.5245   3      0.00
H25G C18G C19G H28G     0.4917   3      0.00
H26G C18G C19G C20G     0.4844   3      0.00
H26G C18G C19G H27G     0.4912   3      0.00
H26G C18G C19G H28G     0.5228   3      0.00
C18G C19G C20G C21G     0.4463   3      0.00
C18G C19G C20G H29G     0.4603   3      0.00
C18G C19G C20G H30G     0.4591   3      0.00
H27G C19G C20G C21G     0.4558   3      0.00
H27G C19G C20G H29G     0.4726   3      0.00
H27G C19G C20G H30G     0.4984   3      0.00
H28G C19G C20G C21G     0.4551   3      0.00
H28G C19G C20G H29G     0.4977   3      0.00
H28G C19G C20G H30G     0.4730   3      0.00
C19G C20G C21G C22G     0.4428   3      0.00
C19G C20G C21G H31G     0.4547   3      0.00
C19G C20G C21G H32G     0.4543   3      0.00
H29G C20G C21G C22G     0.4534   3      0.00
H29G C20G C21G H31G     0.4702   3      0.00
H29G C20G C21G H32G     0.4956   3      0.00
H30G C20G C21G C22G     0.4536   3      0.00
H30G C20G C21G H31G     0.4959   3      0.00
H30G C20G C21G H32G     0.4714   3      0.00
C20G C21G C22G C23G     0.4438   3      0.00
C20G C21G C22G H33G     0.4552   3      0.00
C20G C21G C22G H34G     0.4535   3      0.00
H31G C21G C22G C23G     0.4535   3      0.00
H31G C21G C22G H33G     0.4691   3      0.00
H31G C21G C22G H34G     0.4951   3      0.00
H32G C21G C22G C23G     0.4523   3      0.00
H32G C21G C22G H33G     0.4949   3      0.00
H32G C21G C22G H34G     0.4690   3      0.00
C21G C22G C23G C24G     0.4391   3      0.00
C21G C22G C23G H35G     0.4519   3      0.00
C21G C22G C23G H36G     0.4514   3      0.00
H33G C22G C23G C24G     0.4513   3      0.00
H33G C22G C23G H35G     0.4675   3      0.00
H33G C22G C23G H36G     0.4941   3      0.00
H34G C22G C23G C24G     0.4515   3      0.00
H34G C22G C23G H35G     0.4942   3      0.00
H34G C22G C23G H36G     0.4682   3      0.00
C22G C23G C24G C25G     0.4404   3      0.00
C22G C23G C24G H37G     0.4514   3      0.00
C22G C23G C24G H38G     0.4529   3      0.00
H35G C23G C24G C25G     0.4517   3      0.00
H35G C23G C24G H37G     0.4940   3      0.00
H35G C23G C24G H38G     0.4671   3      0.00
H36G C23G C24G C25G     0.4509   3      0.00
H36G C23G C24G H37G     0.4671   3      0.00
H36G C23G C24G H38G     0.4939   3      0.00
C23G C24G C25G H39G     0.4507   3      0.00
C23G C24G C25G H56G     0.4504   3      0.00
C23G C24G C25G C34G     0.4370   3      0.00
H37G C24G C25G H39G     0.4936   3      0.00
H37G C24G C25G H56G     0.4667   3      0.00
H37G C24G C25G C34G     0.4506   3      0.00
H38G C24G C25G H39G     0.4661   3      0.00
H38G C24G C25G H56G     0.4937   3      0.00
H38G C24G C25G C34G     0.4504   3      0.00
C24G C25G C34G C35G     0.4367   3      0.00
C24G C25G C34G H57G     0.4505   3      0.00
C24G C25G C34G H58G     0.4515   3      0.00
H39G C25G C34G C35G     0.4501   3      0.00
H39G C25G C34G H57G     0.4937   3      0.00
H39G C25G C34G H58G     0.4658   3      0.00
H56G C25G C34G C35G     0.4497   3      0.00
H56G C25G C34G H57G     0.4658   3      0.00
H56G C25G C34G H58G     0.4937   3      0.00
N3G  C26G C27G C28G     0.4918   3      0.00
N3G  C26G C27G H42G     0.5018   3      0.00
N3G  C26G C27G H43G     0.4996   3      0.00
H40G C26G C27G C28G     0.4819   3      0.00
H40G C26G C27G H42G     0.5241   3      0.00
H40G C26G C27G H43G     0.4853   3      0.00
H41G C26G C27G C28G     0.4806   3      0.00
H41G C26G C27G H42G     0.4888   3      0.00
H41G C26G C27G H43G     0.5247   3      0.00
C26G C27G C28G C29G     0.4408   3      0.00
C26G C27G C28G H44G     0.4579   3      0.00
C26G C27G C28G H45G     0.4579   3      0.00
H42G C27G C28G C29G     0.4523   3      0.00
H42G C27G C28G H44G     0.4685   3      0.00
H42G C27G C28G H45G     0.4974   3      0.00
H43G C27G C28G C29G     0.4530   3      0.00
H43G C27G C28G H44G     0.4984   3      0.00
H43G C27G C28G H45G     0.4693   3      0.00
C27G C28G C29G C30G     0.4396   3      0.00
C27G C28G C29G H46G     0.4526   3      0.00
C27G C28G C29G H47G     0.4529   3      0.00
H44G C28G C29G C30G     0.4523   3      0.00
H44G C28G C29G H46G     0.4670   3      0.00
H44G C28G C29G H47G     0.4957   3      0.00
H45G C28G C29G C30G     0.4522   3      0.00
H45G C28G C29G H46G     0.4956   3      0.00
H45G C28G C29G H47G     0.4674   3      0.00
C28G C29G C30G C31G     0.4401   3      0.00
C28G C29G C30G H48G     0.4530   3      0.00
C28G C29G C30G H49G     0.4520   3      0.00
H46G C29G C30G C31G     0.4514   3      0.00
H46G C29G C30G H48G     0.4660   3      0.00
H46G C29G C30G H49G     0.4946   3      0.00
H47G C29G C30G C31G     0.4512   3      0.00
H47G C29G C30G H48G     0.4950   3      0.00
H47G C29G C30G H49G     0.4655   3      0.00
C29G C30G C31G C32G     0.4383   3      0.00
C29G C30G C31G H50G     0.4506   3      0.00
C29G C30G C31G H51G     0.4506   3      0.00
H48G C30G C31G C32G     0.4509   3      0.00
H48G C30G C31G H50G     0.4650   3      0.00
H48G C30G C31G H51G     0.4942   3      0.00
H49G C30G C31G C32G     0.4505   3      0.00
H49G C30G C31G H50G     0.4940   3      0.00
H49G C30G C31G H51G     0.4650   3      0.00
C30G C31G C32G C33G     0.4387   3      0.00
C30G C31G C32G H52G     0.4513   3      0.00
C30G C31G C32G H53G     0.4505   3      0.00
H50G C31G C32G C33G     0.4504   3      0.00
H50G C31G C32G H52G     0.4648   3      0.00
H50G C31G C32G H53G     0.4936   3      0.00
H51G C31G C32G C33G     0.4502   3      0.00
H51G C31G C32G H52G     0.4939   3      0.00
H51G C31G C32G H53G     0.4645   3      0.00
C31G C32G C33G H54G     0.4500   3      0.00
C31G C32G C33G H55G     0.4501   3      0.00
C31G C32G C33G C38G     0.4373   3      0.00
H52G C32G C33G H54G     0.4938   3      0.00
H52G C32G C33G H55G     0.4644   3      0.00
H52G C32G C33G C38G     0.4503   3      0.00
H53G C32G C33G H54G     0.4644   3      0.00
H53G C32G C33G H55G     0.4935   3      0.00
H53G C32G C33G C38G     0.4500   3      0.00
C32G C33G C38G C39G     0.4361   3      0.00
C32G C33G C38G H66G     0.4499   3      0.00
C32G C33G C38G H67G     0.4506   3      0.00
H54G C33G C38G C39G     0.4492   3      0.00
H54G C33G C38G H66G     0.4641   3      0.00
H54G C33G C38G H67G     0.4936   3      0.00
H55G C33G C38G C39G     0.4495   3      0.00
H55G C33G C38G H66G     0.4935   3      0.00
H55G C33G C38G H67G     0.4644   3      0.00
C25G C34G C35G C36G     0.4333   3      0.00
C25G C34G C35G H59G     0.4491   3      0.00
C25G C34G C35G H60G     0.4496   3      0.00
H57G C34G C35G C36G     0.4492   3      0.00
H57G C34G C35G H59G     0.4649   3      0.00
H57G C34G C35G H60G     0.4935   3      0.00
H58G C34G C35G C36G     0.4487   3      0.00
H58G C34G C35G H59G     0.4935   3      0.00
H58G C34G C35G H60G     0.4648   3      0.00
C34G C35G C36G C37G     0.4358   3      0.00
C34G C35G C36G H61G     0.4503   3      0.00
C34G C35G C36G H62G     0.4501   3      0.00
H59G C35G C36G C37G     0.4513   3      0.00
H59G C35G C36G H61G     0.4946   3      0.00
H59G C35G C36G H62G     0.4644   3      0.00
H60G C35G C36G C37G     0.4512   3      0.00
H60G C35G C36G H61G     0.4643   3      0.00
H60G C35G C36G H62G     0.4946   3      0.00
C35G C36G C37G H63G     0.4468   3      0.00
C35G C36G C37G H64G     0.4464   3      0.00
C35G C36G C37G H65G     0.4545   3      0.00
H61G C36G C37G H63G     0.4634   3      0.00
H61G C36G C37G H64G     0.4893   3      0.00
H61G C36G C37G H65G     0.4682   3      0.00
H62G C36G C37G H63G     0.4894   3      0.00
H62G C36G C37G H64G     0.4633   3      0.00
H62G C36G C37G H65G     0.4682   3      0.00
C33G C38G C39G C40G     0.4333   3      0.00
C33G C38G C39G H68G     0.4491   3      0.00
C33G C38G C39G H69G     0.4492   3      0.00
H66G C38G C39G C40G     0.4486   3      0.00
H66G C38G C39G H68G     0.4639   3      0.00
H66G C38G C39G H69G     0.4934   3      0.00
H67G C38G C39G C40G     0.4488   3      0.00
H67G C38G C39G H68G     0.4935   3      0.00
H67G C38G C39G H69G     0.4640   3      0.00
C38G C39G C40G C41G     0.4357   3      0.00
C38G C39G C40G H70G     0.4502   3      0.00
C38G C39G C40G H71G     0.4496   3      0.00
H68G C39G C40G C41G     0.4511   3      0.00
H68G C39G C40G H70G     0.4944   3      0.00
H68G C39G C40G H71G     0.4639   3      0.00
H69G C39G C40G C41G     0.4513   3      0.00
H69G C39G C40G H70G     0.4641   3      0.00
H69G C39G C40G H71G     0.4944   3      0.00
C39G C40G C41G H72G     0.4462   3      0.00
C39G C40G C41G H73G     0.4465   3      0.00
C39G C40G C41G H74G     0.4543   3      0.00
H70G C40G C41G H72G     0.4894   3      0.00
H70G C40G C41G H73G     0.4633   3      0.00
H70G C40G C41G H74G     0.4682   3      0.00
H71G C40G C41G H72G     0.4632   3      0.00
H71G C40G C41G H73G     0.4893   3      0.00
H71G C40G C41G H74G     0.4681   3      0.00

IMPROPER
!
!V(improper) = Kpsi(psi - psi0)**2
!
!Kpsi: kcal/mole/rad**2
!psi0: degrees
!note that the second column of numbers (0) is ignored
!
!atom types             Kpsi        0  psi0
!


NONBONDED nbxmod  5 atom cdiel shift vatom vdistance vswitch -
cutnb 14.0 ctofnb 12.0 ctonnb 10.0 eps 1.0 e14fac 1.0 wmin 1.5
                !adm jr., 5/08/91, suggested cutoff scheme
!
!V(Lennard-Jones) = Eps(i,j)*[(Rmin(i,j)/r(i,j))**12 - 2(Rmin(i,j)/r(i,j))**6]
!
!epsilon [kcal/mole]: Eps(i,j) = sqrt(eps(i) * eps(j))
!Rmin/2  [A]:         Rmin(i,j) = Rmin/2(i) + Rmin/2(j)
!
!atom  ignored   epsilon     Rmin/2  ignored   eps,1-4     Rmin/2,1-4
!

C1G      0.0     -0.1050     1.9255    ! 
C2G      0.0     -0.1050     1.9255    ! 
C3G      0.0     -0.1050     1.9255    ! 
C4G      0.0     -0.1050     1.9255    ! 
C5G      0.0     -0.1050     1.9255    ! 
C6G      0.0     -0.1050     1.9255    ! 
C7G      0.0     -0.1050     1.9255    ! 
N1G      0.0     -0.0690     1.8300    ! 
N2G      0.0     -0.0690     1.8300    ! 
C8G      0.0     -0.1050     1.9255    ! 
C9G      0.0     -0.1050     1.9255    ! 
C10G     0.0     -0.1050     1.9255    ! 
C11G     0.0     -0.1050     1.9255    ! 
C12G     0.0     -0.1050     1.9255    ! 
H1G      0.0     -0.0440     1.4430    ! 
H2G      0.0     -0.0440     1.4430    ! 
H3G      0.0     -0.0440     1.4430    ! 
N3G      0.0     -0.0690     1.8300    ! 
H4G      0.0     -0.0440     1.4430    ! 
C13G     0.0     -0.1050     1.9255    ! 
C14G     0.0     -0.1050     1.9255    ! 
C15G     0.0     -0.1050     1.9255    ! 
C16G     0.0     -0.1050     1.9255    ! 
C17G     0.0     -0.1050     1.9255    ! 
H5G      0.0     -0.0440     1.4430    ! 
H6G      0.0     -0.0440     1.4430    ! 
H7G      0.0     -0.0440     1.4430    ! 
N4G      0.0     -0.0690     1.8300    ! 
H8G      0.0     -0.0440     1.4430    ! 
C18G     0.0     -0.1050     1.9255    ! 
C19G     0.0     -0.1050     1.9255    ! 
C20G     0.0     -0.1050     1.9255    ! 
C21G     0.0     -0.1050     1.9255    ! 
C22G     0.0     -0.1050     1.9255    ! 
C23G     0.0     -0.1050     1.9255    ! 
C24G     0.0     -0.1050     1.9255    ! 
C25G     0.0     -0.1050     1.9255    ! 
C26G     0.0     -0.1050     1.9255    ! 
C27G     0.0     -0.1050     1.9255    ! 
C28G     0.0     -0.1050     1.9255    ! 
C29G     0.0     -0.1050     1.9255    ! 
C30G     0.0     -0.1050     1.9255    ! 
C31G     0.0     -0.1050     1.9255    ! 
C32G     0.0     -0.1050     1.9255    ! 
C33G     0.0     -0.1050     1.9255    ! 
H9G      0.0     -0.0440     1.4430    ! 
H10G     0.0     -0.0440     1.4430    ! 
H11G     0.0     -0.0440     1.4430    ! 
H12G     0.0     -0.0440     1.4430    ! 
H13G     0.0     -0.0440     1.4430    ! 
H14G     0.0     -0.0440     1.4430    ! 
H15G     0.0     -0.0440     1.4430    ! 
H16G     0.0     -0.0440     1.4430    ! 
H17G     0.0     -0.0440     1.4430    ! 
H18G     0.0     -0.0440     1.4430    ! 
H19G     0.0     -0.0440     1.4430    ! 
H20G     0.0     -0.0440     1.4430    ! 
H21G     0.0     -0.0440     1.4430    ! 
H22G     0.0     -0.0440     1.4430    ! 
H23G     0.0     -0.0440     1.4430    ! 
H24G     0.0     -0.0440     1.4430    ! 
H25G     0.0     -0.0440     1.4430    ! 
H26G     0.0     -0.0440     1.4430    ! 
H27G     0.0     -0.0440     1.4430    ! 
H28G     0.0     -0.0440     1.4430    ! 
H29G     0.0     -0.0440     1.4430    ! 
H30G     0.0     -0.0440     1.4430    ! 
H31G     0.0     -0.0440     1.4430    ! 
H32G     0.0     -0.0440     1.4430    ! 
H33G     0.0     -0.0440     1.4430    ! 
H34G     0.0     -0.0440     1.4430    ! 
H35G     0.0     -0.0440     1.4430    ! 
H36G     0.0     -0.0440     1.4430    ! 
H37G     0.0     -0.0440     1.4430    ! 
H38G     0.0     -0.0440     1.4430    ! 
H39G     0.0     -0.0440     1.4430    ! 
H40G     0.0     -0.0440     1.4430    ! 
H41G     0.0     -0.0440     1.4430    ! 
H42G     0.0     -0.0440     1.4430    ! 
H43G     0.0     -0.0440     1.4430    ! 
H44G     0.0     -0.0440     1.4430    ! 
H45G     0.0     -0.0440     1.4430    ! 
H46G     0.0     -0.0440     1.4430    ! 
H47G     0.0     -0.0440     1.4430    ! 
H48G     0.0     -0.0440     1.4430    ! 
H49G     0.0     -0.0440     1.4430    ! 
H50G     0.0     -0.0440     1.4430    ! 
H51G     0.0     -0.0440     1.4430    ! 
H52G     0.0     -0.0440     1.4430    ! 
H53G     0.0     -0.0440     1.4430    ! 
H54G     0.0     -0.0440     1.4430    ! 
H55G     0.0     -0.0440     1.4430    ! 
H56G     0.0     -0.0440     1.4430    ! 
C34G     0.0     -0.1050     1.9255    ! 
C35G     0.0     -0.1050     1.9255    ! 
C36G     0.0     -0.1050     1.9255    ! 
C37G     0.0     -0.1050     1.9255    ! 
C38G     0.0     -0.1050     1.9255    ! 
C39G     0.0     -0.1050     1.9255    ! 
C40G     0.0     -0.1050     1.9255    ! 
C41G     0.0     -0.1050     1.9255    ! 
H57G     0.0     -0.0440     1.4430    ! 
H58G     0.0     -0.0440     1.4430    ! 
H59G     0.0     -0.0440     1.4430    ! 
H60G     0.0     -0.0440     1.4430    ! 
H61G     0.0     -0.0440     1.4430    ! 
H62G     0.0     -0.0440     1.4430    ! 
H63G     0.0     -0.0440     1.4430    ! 
H64G     0.0     -0.0440     1.4430    ! 
H65G     0.0     -0.0440     1.4430    ! 
H66G     0.0     -0.0440     1.4430    ! 
H67G     0.0     -0.0440     1.4430    ! 
H68G     0.0     -0.0440     1.4430    ! 
H69G     0.0     -0.0440     1.4430    ! 
H70G     0.0     -0.0440     1.4430    ! 
H71G     0.0     -0.0440     1.4430    ! 
H72G     0.0     -0.0440     1.4430    ! 
H73G     0.0     -0.0440     1.4430    ! 
H74G     0.0     -0.0440     1.4430    ! 
END
