# Supplementary material for: A Systematic Approach: Molecular Dynamics Study and Parametrisation of Gemini Type Cationic Surfactants
Source: Int J Mol Sci. 2021 Oct 10;22(20):10939. doi: 10.3390/ijms222010939 (PMC8536075; doi:10.3390/ijms222010939)
Supplement: Supplementary file 1 [file ijms-22-10939-s001.zip › Force_fields/Alk_7_12/Alk_7_12.pdb]

REMARK original generated coordinate pdb file
ATOM      1  C1G A7G X   1       2.053  -7.623   3.803  1.00  0.00      GEM  C
ATOM      2  C2G A7G X   1       2.303  -6.221   3.237  1.00  0.00      GEM  C
ATOM      3  C3G A7G X   1       2.112  -5.135   4.305  1.00  0.00      GEM  C
ATOM      4  C4G A7G X   1       2.355  -3.721   3.760  1.00  0.00      GEM  C
ATOM      5  C5G A7G X   1       2.164  -2.628   4.821  1.00  0.00      GEM  C
ATOM      6  C6G A7G X   1       2.405  -1.217   4.267  1.00  0.00      GEM  C
ATOM      7  C7G A7G X   1       2.212  -0.146   5.346  1.00  0.00      GEM  C
ATOM      8  N1G A7G X   1       2.236  -8.684   2.782  1.00  0.00      GEM  N
ATOM      9  N2G A7G X   1       2.436   1.227   4.829  1.00  0.00      GEM  N
ATOM     10  C8G A7G X   1       3.691   1.761   4.815  1.00  0.00      GEM  C
ATOM     11  C9G A7G X   1       1.407   1.945   4.306  1.00  0.00      GEM  C
ATOM     12 C10G A7G X   1       1.585   3.196   3.772  1.00  0.00      GEM  C
ATOM     13 C11G A7G X   1       2.882   3.784   3.752  1.00  0.00      GEM  C
ATOM     14 C12G A7G X   1       3.942   3.002   4.299  1.00  0.00      GEM  C
ATOM     15  H1G A7G X   1       4.476   1.148   5.242  1.00  0.00      GEM  H
ATOM     16  H2G A7G X   1       0.432   1.474   4.336  1.00  0.00      GEM  H
ATOM     17  H3G A7G X   1       0.720   3.711   3.373  1.00  0.00      GEM  H
ATOM     18  N3G A7G X   1       3.124   5.012   3.266  1.00  0.00      GEM  N
ATOM     19  H4G A7G X   1       4.956   3.387   4.321  1.00  0.00      GEM  H
ATOM     20 C13G A7G X   1       3.464  -9.242   2.580  1.00  0.00      GEM  C
ATOM     21 C14G A7G X   1       1.197  -9.070   1.996  1.00  0.00      GEM  C
ATOM     22 C15G A7G X   1       1.338 -10.008   1.005  1.00  0.00      GEM  C
ATOM     23 C16G A7G X   1       2.608 -10.607   0.767  1.00  0.00      GEM  C
ATOM     24 C17G A7G X   1       3.677 -10.183   1.610  1.00  0.00      GEM  C
ATOM     25  H5G A7G X   1       4.258  -8.902   3.233  1.00  0.00      GEM  H
ATOM     26  H6G A7G X   1       0.243  -8.598   2.200  1.00  0.00      GEM  H
ATOM     27  H7G A7G X   1       0.463 -10.279   0.428  1.00  0.00      GEM  H
ATOM     28  N4G A7G X   1       2.822 -11.518  -0.196  1.00  0.00      GEM  N
ATOM     29  H8G A7G X   1       4.672 -10.600   1.492  1.00  0.00      GEM  H
ATOM     30 C18G A7G X   1       1.822 -12.071  -1.114  1.00  0.00      GEM  C
ATOM     31 C19G A7G X   1       1.047 -13.263  -0.532  1.00  0.00      GEM  C
ATOM     32 C20G A7G X   1       0.024 -13.826  -1.528  1.00  0.00      GEM  C
ATOM     33 C21G A7G X   1      -0.750 -15.033  -0.980  1.00  0.00      GEM  C
ATOM     34 C22G A7G X   1      -1.777 -15.599  -1.971  1.00  0.00      GEM  C
ATOM     35 C23G A7G X   1      -2.552 -16.807  -1.427  1.00  0.00      GEM  C
ATOM     36 C24G A7G X   1      -3.579 -17.374  -2.418  1.00  0.00      GEM  C
ATOM     37 C25G A7G X   1      -4.354 -18.582  -1.876  1.00  0.00      GEM  C
ATOM     38 C26G A7G X   1       2.145   5.920   2.662  1.00  0.00      GEM  C
ATOM     39 C27G A7G X   1       1.899   5.657   1.169  1.00  0.00      GEM  C
ATOM     40 C28G A7G X   1       0.881   6.638   0.573  1.00  0.00      GEM  C
ATOM     41 C29G A7G X   1       0.621   6.405  -0.922  1.00  0.00      GEM  C
ATOM     42 C30G A7G X   1      -0.399   7.383  -1.521  1.00  0.00      GEM  C
ATOM     43 C31G A7G X   1      -0.668   7.152  -3.015  1.00  0.00      GEM  C
ATOM     44 C32G A7G X   1      -1.688   8.131  -3.612  1.00  0.00      GEM  C
ATOM     45 C33G A7G X   1      -1.961   7.900  -5.105  1.00  0.00      GEM  C
ATOM     46  H9G A7G X   1       2.737  -7.845   4.626  1.00  0.00      GEM  H
ATOM     47 H10G A7G X   1       1.033  -7.717   4.186  1.00  0.00      GEM  H
ATOM     48 H11G A7G X   1       3.324  -6.172   2.834  1.00  0.00      GEM  H
ATOM     49 H12G A7G X   1       1.618  -6.043   2.398  1.00  0.00      GEM  H
ATOM     50 H13G A7G X   1       1.092  -5.198   4.711  1.00  0.00      GEM  H
ATOM     51 H14G A7G X   1       2.796  -5.324   5.145  1.00  0.00      GEM  H
ATOM     52 H15G A7G X   1       3.374  -3.658   3.353  1.00  0.00      GEM  H
ATOM     53 H16G A7G X   1       1.671  -3.533   2.919  1.00  0.00      GEM  H
ATOM     54 H17G A7G X   1       1.145  -2.691   5.229  1.00  0.00      GEM  H
ATOM     55 H18G A7G X   1       2.849  -2.812   5.661  1.00  0.00      GEM  H
ATOM     56 H19G A7G X   1       3.423  -1.144   3.863  1.00  0.00      GEM  H
ATOM     57 H20G A7G X   1       1.715  -1.020   3.436  1.00  0.00      GEM  H
ATOM     58 H21G A7G X   1       1.198  -0.174   5.752  1.00  0.00      GEM  H
ATOM     59 H22G A7G X   1       2.906  -0.294   6.176  1.00  0.00      GEM  H
ATOM     60 H23G A7G X   1       4.088   5.324   3.269  1.00  0.00      GEM  H
ATOM     61 H24G A7G X   1       3.753 -11.911  -0.255  1.00  0.00      GEM  H
ATOM     62 H25G A7G X   1       2.362 -12.378  -2.014  1.00  0.00      GEM  H
ATOM     63 H26G A7G X   1       1.138 -11.271  -1.415  1.00  0.00      GEM  H
ATOM     64 H27G A7G X   1       1.764 -14.046  -0.250  1.00  0.00      GEM  H
ATOM     65 H28G A7G X   1       0.538 -12.954   0.391  1.00  0.00      GEM  H
ATOM     66 H29G A7G X   1      -0.687 -13.034  -1.805  1.00  0.00      GEM  H
ATOM     67 H30G A7G X   1       0.541 -14.117  -2.454  1.00  0.00      GEM  H
ATOM     68 H31G A7G X   1      -0.037 -15.825  -0.704  1.00  0.00      GEM  H
ATOM     69 H32G A7G X   1      -1.264 -14.743  -0.051  1.00  0.00      GEM  H
ATOM     70 H33G A7G X   1      -2.488 -14.806  -2.247  1.00  0.00      GEM  H
ATOM     71 H34G A7G X   1      -1.262 -15.887  -2.900  1.00  0.00      GEM  H
ATOM     72 H35G A7G X   1      -1.840 -17.599  -1.151  1.00  0.00      GEM  H
ATOM     73 H36G A7G X   1      -3.067 -16.518  -0.498  1.00  0.00      GEM  H
ATOM     74 H37G A7G X   1      -3.063 -17.662  -3.348  1.00  0.00      GEM  H
ATOM     75 H38G A7G X   1      -4.290 -16.581  -2.695  1.00  0.00      GEM  H
ATOM     76 H39G A7G X   1      -3.643 -19.375  -1.600  1.00  0.00      GEM  H
ATOM     77 H40G A7G X   1       2.532   6.934   2.806  1.00  0.00      GEM  H
ATOM     78 H41G A7G X   1       1.210   5.858   3.229  1.00  0.00      GEM  H
ATOM     79 H42G A7G X   1       2.855   5.737   0.634  1.00  0.00      GEM  H
ATOM     80 H43G A7G X   1       1.545   4.626   1.033  1.00  0.00      GEM  H
ATOM     81 H44G A7G X   1      -0.068   6.556   1.123  1.00  0.00      GEM  H
ATOM     82 H45G A7G X   1       1.238   7.668   0.723  1.00  0.00      GEM  H
ATOM     83 H46G A7G X   1       1.570   6.488  -1.472  1.00  0.00      GEM  H
ATOM     84 H47G A7G X   1       0.266   5.374  -1.071  1.00  0.00      GEM  H
ATOM     85 H48G A7G X   1      -1.346   7.303  -0.966  1.00  0.00      GEM  H
ATOM     86 H49G A7G X   1      -0.042   8.414  -1.372  1.00  0.00      GEM  H
ATOM     87 H50G A7G X   1       0.279   7.232  -3.570  1.00  0.00      GEM  H
ATOM     88 H51G A7G X   1      -1.025   6.122  -3.163  1.00  0.00      GEM  H
ATOM     89 H52G A7G X   1      -2.634   8.052  -3.056  1.00  0.00      GEM  H
ATOM     90 H53G A7G X   1      -1.330   9.161  -3.465  1.00  0.00      GEM  H
ATOM     91 H54G A7G X   1      -2.318   6.870  -5.253  1.00  0.00      GEM  H
ATOM     92 H55G A7G X   1      -1.015   7.981  -5.663  1.00  0.00      GEM  H
ATOM     93 H56G A7G X   1      -4.869 -18.294  -0.946  1.00  0.00      GEM  H
ATOM     94 C34G A7G X   1      -5.382 -19.148  -2.867  1.00  0.00      GEM  C
ATOM     95 C35G A7G X   1      -6.157 -20.357  -2.325  1.00  0.00      GEM  C
ATOM     96 C36G A7G X   1      -7.185 -20.923  -3.315  1.00  0.00      GEM  C
ATOM     97 C37G A7G X   1      -7.955 -22.130  -2.765  1.00  0.00      GEM  C
ATOM     98 C38G A7G X   1      -2.983   8.879  -5.702  1.00  0.00      GEM  C
ATOM     99 C39G A7G X   1      -3.257   8.649  -7.194  1.00  0.00      GEM  C
ATOM    100 C40G A7G X   1      -4.279   9.626  -7.790  1.00  0.00      GEM  C
ATOM    101 C41G A7G X   1      -4.547   9.389  -9.282  1.00  0.00      GEM  C
ATOM    102 H57G A7G X   1      -4.867 -19.436  -3.797  1.00  0.00      GEM  H
ATOM    103 H58G A7G X   1      -6.094 -18.355  -3.142  1.00  0.00      GEM  H
ATOM    104 H59G A7G X   1      -6.672 -20.070  -1.395  1.00  0.00      GEM  H
ATOM    105 H60G A7G X   1      -5.446 -21.151  -2.050  1.00  0.00      GEM  H
ATOM    106 H61G A7G X   1      -7.896 -20.131  -3.590  1.00  0.00      GEM  H
ATOM    107 H62G A7G X   1      -6.671 -21.210  -4.244  1.00  0.00      GEM  H
ATOM    108 H63G A7G X   1      -7.273 -22.953  -2.513  1.00  0.00      GEM  H
ATOM    109 H64G A7G X   1      -8.507 -21.865  -1.854  1.00  0.00      GEM  H
ATOM    110 H65G A7G X   1      -8.680 -22.510  -3.496  1.00  0.00      GEM  H
ATOM    111 H66G A7G X   1      -2.626   9.909  -5.554  1.00  0.00      GEM  H
ATOM    112 H67G A7G X   1      -3.928   8.799  -5.144  1.00  0.00      GEM  H
ATOM    113 H68G A7G X   1      -3.615   7.618  -7.343  1.00  0.00      GEM  H
ATOM    114 H69G A7G X   1      -2.312   8.729  -7.753  1.00  0.00      GEM  H
ATOM    115 H70G A7G X   1      -5.224   9.546  -7.233  1.00  0.00      GEM  H
ATOM    116 H71G A7G X   1      -3.922  10.656  -7.643  1.00  0.00      GEM  H
ATOM    117 H72G A7G X   1      -4.937   8.378  -9.457  1.00  0.00      GEM  H
ATOM    118 H73G A7G X   1      -3.627   9.496  -9.871  1.00  0.00      GEM  H
ATOM    119 H74G A7G X   1      -5.280  10.103  -9.676  1.00  0.00      GEM  H
END
