# Supplementary material for: A Systematic Approach: Molecular Dynamics Study and Parametrisation of Gemini Type Cationic Surfactants
Source: Int J Mol Sci. 2021 Oct 10;22(20):10939. doi: 10.3390/ijms222010939 (PMC8536075; doi:10.3390/ijms222010939)
Supplement: Supplementary file 1 [file ijms-22-10939-s001.zip › Force_fields/Alk_7_12/Alk_7_12.psf]

PSF

       4 !NTITLE
 REMARKS original generated structure x-plor psf file
 REMARKS topology D:/Dokumenty/do_VMD/FF/ReBatch_7_OK/Alk_7_12.top 
 REMARKS topology D:/Dokumenty/do_VMD/top_all36_lipid.rtf 
 REMARKS segment GEM { first NONE; last NONE; auto none  }

     119 !NATOM
       1 GEM  1    A7G  C1G  C1G   -0.400000       12.0110           0
       2 GEM  1    A7G  C2G  C2G    0.220000       12.0110           0
       3 GEM  1    A7G  C3G  C3G    0.124000       12.0110           0
       4 GEM  1    A7G  C4G  C4G   -0.173000       12.0110           0
       5 GEM  1    A7G  C5G  C5G    0.117000       12.0110           0
       6 GEM  1    A7G  C6G  C6G    0.193000       12.0110           0
       7 GEM  1    A7G  C7G  C7G   -0.362000       12.0110           0
       8 GEM  1    A7G  N1G  N1G    0.305000       14.0070           0
       9 GEM  1    A7G  N2G  N2G    0.299000       14.0070           0
      10 GEM  1    A7G  C8G  C8G   -0.074000       12.0110           0
      11 GEM  1    A7G  C9G  C9G   -0.209000       12.0110           0
      12 GEM  1    A7G  C10G C10G  -0.309000       12.0110           0
      13 GEM  1    A7G  C11G C11G   0.616000       12.0110           0
      14 GEM  1    A7G  C12G C12G  -0.461000       12.0110           0
      15 GEM  1    A7G  H1G  H1G    0.230000        1.0080           0
      16 GEM  1    A7G  H2G  H2G    0.245000        1.0080           0
      17 GEM  1    A7G  H3G  H3G    0.251000        1.0080           0
      18 GEM  1    A7G  N3G  N3G   -0.720000       14.0070           0
      19 GEM  1    A7G  H4G  H4G    0.238000        1.0080           0
      20 GEM  1    A7G  C13G C13G  -0.071000       12.0110           0
      21 GEM  1    A7G  C14G C14G  -0.198000       12.0110           0
      22 GEM  1    A7G  C15G C15G  -0.320000       12.0110           0
      23 GEM  1    A7G  C16G C16G   0.645000       12.0110           0
      24 GEM  1    A7G  C17G C17G  -0.466000       12.0110           0
      25 GEM  1    A7G  H5G  H5G    0.228000        1.0080           0
      26 GEM  1    A7G  H6G  H6G    0.242000        1.0080           0
      27 GEM  1    A7G  H7G  H7G    0.251000        1.0080           0
      28 GEM  1    A7G  N4G  N4G   -0.740000       14.0070           0
      29 GEM  1    A7G  H8G  H8G    0.236000        1.0080           0
      30 GEM  1    A7G  C18G C18G   0.181000       12.0110           0
      31 GEM  1    A7G  C19G C19G  -0.003000       12.0110           0
      32 GEM  1    A7G  C20G C20G  -0.006000       12.0110           0
      33 GEM  1    A7G  C21G C21G   0.108000       12.0110           0
      34 GEM  1    A7G  C22G C22G   0.079000       12.0110           0
      35 GEM  1    A7G  C23G C23G   0.002000       12.0110           0
      36 GEM  1    A7G  C24G C24G   0.092000       12.0110           0
      37 GEM  1    A7G  C25G C25G   0.111000       12.0110           0
      38 GEM  1    A7G  C26G C26G   0.200000       12.0110           0
      39 GEM  1    A7G  C27G C27G   0.012000       12.0110           0
      40 GEM  1    A7G  C28G C28G  -0.046000       12.0110           0
      41 GEM  1    A7G  C29G C29G   0.147000       12.0110           0
      42 GEM  1    A7G  C30G C30G   0.058000       12.0110           0
      43 GEM  1    A7G  C31G C31G   0.015000       12.0110           0
      44 GEM  1    A7G  C32G C32G   0.076000       12.0110           0
      45 GEM  1    A7G  C33G C33G   0.154000       12.0110           0
      46 GEM  1    A7G  H9G  H9G    0.151000        1.0080           0
      47 GEM  1    A7G  H10G H10G   0.165000        1.0080           0
      48 GEM  1    A7G  H11G H11G  -0.027000        1.0080           0
      49 GEM  1    A7G  H12G H12G  -0.018000        1.0080           0
      50 GEM  1    A7G  H13G H13G  -0.020000        1.0080           0
      51 GEM  1    A7G  H14G H14G  -0.020000        1.0080           0
      52 GEM  1    A7G  H15G H15G   0.027000        1.0080           0
      53 GEM  1    A7G  H16G H16G   0.021000        1.0080           0
      54 GEM  1    A7G  H17G H17G  -0.021000        1.0080           0
      55 GEM  1    A7G  H18G H18G  -0.015000        1.0080           0
      56 GEM  1    A7G  H19G H19G  -0.022000        1.0080           0
      57 GEM  1    A7G  H20G H20G  -0.009000        1.0080           0
      58 GEM  1    A7G  H21G H21G   0.158000        1.0080           0
      59 GEM  1    A7G  H22G H22G   0.142000        1.0080           0
      60 GEM  1    A7G  H23G H23G   0.458000        1.0080           0
      61 GEM  1    A7G  H24G H24G   0.464000        1.0080           0
      62 GEM  1    A7G  H25G H25G   0.079000        1.0080           0
      63 GEM  1    A7G  H26G H26G   0.025000        1.0080           0
      64 GEM  1    A7G  H27G H27G   0.028000        1.0080           0
      65 GEM  1    A7G  H28G H28G  -0.005000        1.0080           0
      66 GEM  1    A7G  H29G H29G  -0.004000        1.0080           0
      67 GEM  1    A7G  H30G H30G  -0.019000        1.0080           0
      68 GEM  1    A7G  H31G H31G  -0.038000        1.0080           0
      69 GEM  1    A7G  H32G H32G  -0.031000        1.0080           0
      70 GEM  1    A7G  H33G H33G  -0.036000        1.0080           0
      71 GEM  1    A7G  H34G H34G  -0.028000        1.0080           0
      72 GEM  1    A7G  H35G H35G  -0.021000        1.0080           0
      73 GEM  1    A7G  H36G H36G  -0.022000        1.0080           0
      74 GEM  1    A7G  H37G H37G  -0.037000        1.0080           0
      75 GEM  1    A7G  H38G H38G  -0.034000        1.0080           0
      76 GEM  1    A7G  H39G H39G  -0.039000        1.0080           0
      77 GEM  1    A7G  H40G H40G   0.070000        1.0080           0
      78 GEM  1    A7G  H41G H41G   0.021000        1.0080           0
      79 GEM  1    A7G  H42G H42G   0.024000        1.0080           0
      80 GEM  1    A7G  H43G H43G  -0.008000        1.0080           0
      81 GEM  1    A7G  H44G H44G   0.000000        1.0080           0
      82 GEM  1    A7G  H45G H45G  -0.010000        1.0080           0
      83 GEM  1    A7G  H46G H46G  -0.045000        1.0080           0
      84 GEM  1    A7G  H47G H47G  -0.036000        1.0080           0
      85 GEM  1    A7G  H48G H48G  -0.032000        1.0080           0
      86 GEM  1    A7G  H49G H49G  -0.025000        1.0080           0
      87 GEM  1    A7G  H50G H50G  -0.025000        1.0080           0
      88 GEM  1    A7G  H51G H51G  -0.025000        1.0080           0
      89 GEM  1    A7G  H52G H52G  -0.033000        1.0080           0
      90 GEM  1    A7G  H53G H53G  -0.034000        1.0080           0
      91 GEM  1    A7G  H54G H54G  -0.048000        1.0080           0
      92 GEM  1    A7G  H55G H55G  -0.049000        1.0080           0
      93 GEM  1    A7G  H56G H56G  -0.039000        1.0080           0
      94 GEM  1    A7G  C34G C34G  -0.013000       12.0110           0
      95 GEM  1    A7G  C35G C35G   0.024000       12.0110           0
      96 GEM  1    A7G  C36G C36G   0.259000       12.0110           0
      97 GEM  1    A7G  C37G C37G  -0.284000       12.0110           0
      98 GEM  1    A7G  C38G C38G  -0.053000       12.0110           0
      99 GEM  1    A7G  C39G C39G   0.053000       12.0110           0
     100 GEM  1    A7G  C40G C40G   0.237000       12.0110           0
     101 GEM  1    A7G  C41G C41G  -0.286000       12.0110           0
     102 GEM  1    A7G  H57G H57G  -0.018000        1.0080           0
     103 GEM  1    A7G  H58G H58G  -0.020000        1.0080           0
     104 GEM  1    A7G  H59G H59G  -0.019000        1.0080           0
     105 GEM  1    A7G  H60G H60G  -0.019000        1.0080           0
     106 GEM  1    A7G  H61G H61G  -0.056000        1.0080           0
     107 GEM  1    A7G  H62G H62G  -0.055000        1.0080           0
     108 GEM  1    A7G  H63G H63G   0.054000        1.0080           0
     109 GEM  1    A7G  H64G H64G   0.054000        1.0080           0
     110 GEM  1    A7G  H65G H65G   0.060000        1.0080           0
     111 GEM  1    A7G  H66G H66G  -0.011000        1.0080           0
     112 GEM  1    A7G  H67G H67G  -0.014000        1.0080           0
     113 GEM  1    A7G  H68G H68G  -0.022000        1.0080           0
     114 GEM  1    A7G  H69G H69G  -0.023000        1.0080           0
     115 GEM  1    A7G  H70G H70G  -0.050000        1.0080           0
     116 GEM  1    A7G  H71G H71G  -0.049000        1.0080           0
     117 GEM  1    A7G  H72G H72G   0.055000        1.0080           0
     118 GEM  1    A7G  H73G H73G   0.055000        1.0080           0
     119 GEM  1    A7G  H74G H74G   0.062000        1.0080           0

     120 !NBOND: bonds
       1       2       1       8       1      46       1      47
       2       3       2      48       2      49       3       4
       3      50       3      51       4       5       4      52
       4      53       5       6       5      54       5      55
       6       7       6      56       6      57       7       9
       7      58       7      59       8      20       8      21
       9      10       9      11      10      14      10      15
      11      12      11      16      12      13      12      17
      13      14      13      18      14      19      18      38
      18      60      20      24      20      25      21      22
      21      26      22      23      22      27      23      24
      23      28      24      29      28      30      28      61
      30      31      30      62      30      63      31      32
      31      64      31      65      32      33      32      66
      32      67      33      34      33      68      33      69
      34      35      34      70      34      71      35      36
      35      72      35      73      36      37      36      74
      36      75      37      76      37      93      37      94
      38      39      38      77      38      78      39      40
      39      79      39      80      40      41      40      81
      40      82      41      42      41      83      41      84
      42      43      42      85      42      86      43      44
      43      87      43      88      44      45      44      89
      44      90      45      91      45      92      45      98
      94      95      94     102      94     103      95      96
      95     104      95     105      96      97      96     106
      96     107      97     108      97     109      97     110
      98      99      98     111      98     112      99     100
      99     113      99     114     100     101     100     115
     100     116     101     117     101     118     101     119

     228 !NTHETA: angles
       1       2       3       1       2      48       1       2      49
       1       8      20       1       8      21       2       1       8
       2       1      46       2       1      47       2       3       4
       2       3      50       2       3      51       3       2      48
       3       2      49       3       4       5       3       4      52
       3       4      53       4       3      50       4       3      51
       4       5       6       4       5      54       4       5      55
       5       4      52       5       4      53       5       6       7
       5       6      56       5       6      57       6       5      54
       6       5      55       6       7       9       6       7      58
       6       7      59       7       6      56       7       6      57
       7       9      10       7       9      11       8       1      46
       8       1      47       8      20      24       8      20      25
       8      21      22       8      21      26       9       7      58
       9       7      59       9      10      14       9      10      15
       9      11      12       9      11      16      10       9      11
      10      14      13      10      14      19      11      12      13
      11      12      17      12      11      16      12      13      14
      12      13      18      13      12      17      13      14      19
      13      18      38      13      18      60      14      10      15
      14      13      18      18      38      39      18      38      77
      18      38      78      20       8      21      20      24      23
      20      24      29      21      22      23      21      22      27
      22      21      26      22      23      24      22      23      28
      23      22      27      23      24      29      23      28      30
      23      28      61      24      20      25      24      23      28
      28      30      31      28      30      62      28      30      63
      30      28      61      30      31      32      30      31      64
      30      31      65      31      30      62      31      30      63
      31      32      33      31      32      66      31      32      67
      32      31      64      32      31      65      32      33      34
      32      33      68      32      33      69      33      32      66
      33      32      67      33      34      35      33      34      70
      33      34      71      34      33      68      34      33      69
      34      35      36      34      35      72      34      35      73
      35      34      70      35      34      71      35      36      37
      35      36      74      35      36      75      36      35      72
      36      35      73      36      37      76      36      37      93
      36      37      94      37      36      74      37      36      75
      37      94      95      37      94     102      37      94     103
      38      18      60      38      39      40      38      39      79
      38      39      80      39      38      77      39      38      78
      39      40      41      39      40      81      39      40      82
      40      39      79      40      39      80      40      41      42
      40      41      83      40      41      84      41      40      81
      41      40      82      41      42      43      41      42      85
      41      42      86      42      41      83      42      41      84
      42      43      44      42      43      87      42      43      88
      43      42      85      43      42      86      43      44      45
      43      44      89      43      44      90      44      43      87
      44      43      88      44      45      91      44      45      92
      44      45      98      45      44      89      45      44      90
      45      98      99      45      98     111      45      98     112
      46       1      47      48       2      49      50       3      51
      52       4      53      54       5      55      56       6      57
      58       7      59      62      30      63      64      31      65
      66      32      67      68      33      69      70      34      71
      72      35      73      74      36      75      76      37      93
      76      37      94      77      38      78      79      39      80
      81      40      82      83      41      84      85      42      86
      87      43      88      89      44      90      91      45      92
      91      45      98      92      45      98      93      37      94
      94      95      96      94      95     104      94      95     105
      95      94     102      95      94     103      95      96      97
      95      96     106      95      96     107      96      95     104
      96      95     105      96      97     108      96      97     109
      96      97     110      97      96     106      97      96     107
      98      99     100      98      99     113      98      99     114
      99      98     111      99      98     112      99     100     101
      99     100     115      99     100     116     100      99     113
     100      99     114     100     101     117     100     101     118
     100     101     119     101     100     115     101     100     116
     102      94     103     104      95     105     106      96     107
     108      97     109     108      97     110     109      97     110
     111      98     112     113      99     114     115     100     116
     117     101     118     117     101     119     118     101     119

     332 !NPHI: dihedrals
       1       2       3       4       1       2       3      50
       1       2       3      51       1       8      20      24
       1       8      20      25       1       8      21      22
       1       8      21      26       2       1       8      20
       2       1       8      21       2       3       4       5
       2       3       4      52       2       3       4      53
       3       4       5       6       3       4       5      54
       3       4       5      55       4       5       6       7
       4       5       6      56       4       5       6      57
       5       6       7       9       5       6       7      58
       5       6       7      59       6       7       9      10
       6       7       9      11       7       9      10      14
       7       9      10      15       7       9      11      12
       7       9      11      16       8       1       2       3
       8       1       2      48       8       1       2      49
       8      20      24      23       8      20      24      29
       8      21      22      23       8      21      22      27
       9      10      14      13       9      10      14      19
       9      11      12      13       9      11      12      17
      10       9      11      12      10       9      11      16
      11       9      10      14      11       9      10      15
      11      12      13      14      11      12      13      18
      12      13      14      10      12      13      14      19
      12      13      18      38      12      13      18      60
      13      18      38      39      13      18      38      77
      13      18      38      78      14      13      18      38
      14      13      18      60      15      10      14      13
      15      10      14      19      16      11      12      13
      16      11      12      17      17      12      13      14
      17      12      13      18      18      13      14      10
      18      13      14      19      18      38      39      40
      18      38      39      79      18      38      39      80
      20       8      21      22      20       8      21      26
      21       8      20      24      21       8      20      25
      21      22      23      24      21      22      23      28
      22      23      24      20      22      23      24      29
      22      23      28      30      22      23      28      61
      23      28      30      31      23      28      30      62
      23      28      30      63      24      23      28      30
      24      23      28      61      25      20      24      23
      25      20      24      29      26      21      22      23
      26      21      22      27      27      22      23      24
      27      22      23      28      28      23      24      20
      28      23      24      29      28      30      31      32
      28      30      31      64      28      30      31      65
      30      31      32      33      30      31      32      66
      30      31      32      67      31      32      33      34
      31      32      33      68      31      32      33      69
      32      33      34      35      32      33      34      70
      32      33      34      71      33      34      35      36
      33      34      35      72      33      34      35      73
      34      35      36      37      34      35      36      74
      34      35      36      75      35      36      37      76
      35      36      37      93      35      36      37      94
      36      37      94      95      36      37      94     102
      36      37      94     103      37      94      95      96
      37      94      95     104      37      94      95     105
      38      39      40      41      38      39      40      81
      38      39      40      82      39      40      41      42
      39      40      41      83      39      40      41      84
      40      41      42      43      40      41      42      85
      40      41      42      86      41      42      43      44
      41      42      43      87      41      42      43      88
      42      43      44      45      42      43      44      89
      42      43      44      90      43      44      45      91
      43      44      45      92      43      44      45      98
      44      45      98      99      44      45      98     111
      44      45      98     112      45      98      99     100
      45      98      99     113      45      98      99     114
      46       1       2       3      46       1       2      48
      46       1       2      49      46       1       8      20
      46       1       8      21      47       1       2       3
      47       1       2      48      47       1       2      49
      47       1       8      20      47       1       8      21
      48       2       3       4      48       2       3      50
      48       2       3      51      49       2       3       4
      49       2       3      50      49       2       3      51
      50       3       4       5      50       3       4      52
      50       3       4      53      51       3       4       5
      51       3       4      52      51       3       4      53
      52       4       5       6      52       4       5      54
      52       4       5      55      53       4       5       6
      53       4       5      54      53       4       5      55
      54       5       6       7      54       5       6      56
      54       5       6      57      55       5       6       7
      55       5       6      56      55       5       6      57
      56       6       7       9      56       6       7      58
      56       6       7      59      57       6       7       9
      57       6       7      58      57       6       7      59
      58       7       9      10      58       7       9      11
      59       7       9      10      59       7       9      11
      60      18      38      39      60      18      38      77
      60      18      38      78      61      28      30      31
      61      28      30      62      61      28      30      63
      62      30      31      32      62      30      31      64
      62      30      31      65      63      30      31      32
      63      30      31      64      63      30      31      65
      64      31      32      33      64      31      32      66
      64      31      32      67      65      31      32      33
      65      31      32      66      65      31      32      67
      66      32      33      34      66      32      33      68
      66      32      33      69      67      32      33      34
      67      32      33      68      67      32      33      69
      68      33      34      35      68      33      34      70
      68      33      34      71      69      33      34      35
      69      33      34      70      69      33      34      71
      70      34      35      36      70      34      35      72
      70      34      35      73      71      34      35      36
      71      34      35      72      71      34      35      73
      72      35      36      37      72      35      36      74
      72      35      36      75      73      35      36      37
      73      35      36      74      73      35      36      75
      74      36      37      76      74      36      37      93
      74      36      37      94      75      36      37      76
      75      36      37      93      75      36      37      94
      76      37      94      95      76      37      94     102
      76      37      94     103      77      38      39      40
      77      38      39      79      77      38      39      80
      78      38      39      40      78      38      39      79
      78      38      39      80      79      39      40      41
      79      39      40      81      79      39      40      82
      80      39      40      41      80      39      40      81
      80      39      40      82      81      40      41      42
      81      40      41      83      81      40      41      84
      82      40      41      42      82      40      41      83
      82      40      41      84      83      41      42      43
      83      41      42      85      83      41      42      86
      84      41      42      43      84      41      42      85
      84      41      42      86      85      42      43      44
      85      42      43      87      85      42      43      88
      86      42      43      44      86      42      43      87
      86      42      43      88      87      43      44      45
      87      43      44      89      87      43      44      90
      88      43      44      45      88      43      44      89
      88      43      44      90      89      44      45      91
      89      44      45      92      89      44      45      98
      90      44      45      91      90      44      45      92
      90      44      45      98      91      45      98      99
      91      45      98     111      91      45      98     112
      92      45      98      99      92      45      98     111
      92      45      98     112      93      37      94      95
      93      37      94     102      93      37      94     103
      94      95      96      97      94      95      96     106
      94      95      96     107      95      96      97     108
      95      96      97     109      95      96      97     110
      98      99     100     101      98      99     100     115
      98      99     100     116      99     100     101     117
      99     100     101     118      99     100     101     119
     102      94      95      96     102      94      95     104
     102      94      95     105     103      94      95      96
     103      94      95     104     103      94      95     105
     104      95      96      97     104      95      96     106
     104      95      96     107     105      95      96      97
     105      95      96     106     105      95      96     107
     106      96      97     108     106      96      97     109
     106      96      97     110     107      96      97     108
     107      96      97     109     107      96      97     110
     111      98      99     100     111      98      99     113
     111      98      99     114     112      98      99     100
     112      98      99     113     112      98      99     114
     113      99     100     101     113      99     100     115
     113      99     100     116     114      99     100     101
     114      99     100     115     114      99     100     116
     115     100     101     117     115     100     101     118
     115     100     101     119     116     100     101     117
     116     100     101     118     116     100     101     119

       0 !NIMPHI: impropers


       0 !NDON: donors


       0 !NACC: acceptors


       0 !NNB

       0       0       0       0       0       0       0       0
       0       0       0       0       0       0       0       0
       0       0       0       0       0       0       0       0
       0       0       0       0       0       0       0       0
       0       0       0       0       0       0       0       0
       0       0       0       0       0       0       0       0
       0       0       0       0       0       0       0       0
       0       0       0       0       0       0       0       0
       0       0       0       0       0       0       0       0
       0       0       0       0       0       0       0       0
       0       0       0       0       0       0       0       0
       0       0       0       0       0       0       0       0
       0       0       0       0       0       0       0       0
       0       0       0       0       0       0       0       0
       0       0       0       0       0       0       0

       1       0 !NGRP
       0       0       0
