# Supplementary material for: A Systematic Approach: Molecular Dynamics Study and Parametrisation of Gemini Type Cationic Surfactants
Source: Int J Mol Sci. 2021 Oct 10;22(20):10939. doi: 10.3390/ijms222010939 (PMC8536075; doi:10.3390/ijms222010939)
Supplement: Supplementary file 1 [file ijms-22-10939-s001.zip › Force_fields/Alk_8_00/Alk_8_00.par]

!>>>>>> Combined CHARMM All-Hydrogen Parameter File for <<<<<<<<<
!>>>>>>>>> CHARMM22 Proteins and CHARMM27 Lipids <<<<<<<<<<
!from
!>>>> CHARMM22 All-Hydrogen Parameter File for Proteins <<<<<<<<<<
!>>>>>>>>>>>>>>>>>>>>>> August 1999 <<<<<<<<<<<<<<<<<<<<<<<<<<<<<
!>>>>>>> Direct comments to Alexander D. MacKerell Jr. <<<<<<<<<
!>>>>>> 410-706-7442 or email: alex,mmiris.ab.umd.edu  <<<<<<<<<
!and !  \\\ CHARMM27 All-Hydrogen Lipid Parameter File ///////
!  \\\\\\\\\ Developmental /////////////////////////
!              Alexander D. MacKerell Jr.
!                     August 1999
! All comments to ADM jr.  email:alex,mmiris.ab.umd.edu
!              telephone: 410-706-7442
!


! +++++++++++++++++++++++++++++++++++++++++++++++++++++++++++++++++++++++++++++
! + Residue topologies/parameters generated by PARATOOL.                      +
! +                                                                           +
! + PARATOOL is an interactive tool for generation of force field parameters. +
! + and can be obtained free of charge from                                   +
! + http://bioinf.charite.de/biophys/paratool                                 +
! +                                                                           +
! + Author:                                                                   +
! + Jan Saam                                                                  +
! + Institute of Biochemistry                                                 +
! + Charite Berlin                                                            +
! + Germany                                                                   +
! + saam@charite.de                                                           +
! +                                                                           +
! + CITATION:                                                                 +
! + If you use PARATOOL or topologies/parameters generated by this program,   +
! + please cite the following work:                                           +
! + Saam, et al. (2006), ...                                                  +
! +++++++++++++++++++++++++++++++++++++++++++++++++++++++++++++++++++++++++++++


! Parameters for components A8A
! To be used in combination with:
! [DEFAULTDIR]/par_all27_prot_lipid_na.inp


BONDS
!
!V(bond) = Kb(b - b0)**2
!
!Kb: kcal/mole/A**2
!b0: A
!
!atom type   Kb         b0
!

C1G  C2G     284.781    1.5319
C1G  N1G     298.293    1.4855
C1G  H11G    313.838    1.1028
C1G  H12G    313.453    1.1030
C2G  C3G     285.977    1.5350
C2G  H13G    325.978    1.1022
C2G  H14G    325.801    1.1022
C3G  C4G     286.307    1.5353
C3G  H15G    334.217    1.1008
C3G  H16G    334.370    1.1008
C4G  C5G     286.158    1.5351
C4G  H17G    333.952    1.1009
C4G  H18G    333.843    1.1010
C5G  C6G     286.372    1.5353
C5G  H19G    333.818    1.1010
C5G  H20G    333.924    1.1009
C6G  C7G     285.875    1.5350
C6G  H21G    334.409    1.1008
C6G  H22G    334.271    1.1008
C7G  C8G     284.798    1.5320
C7G  H23G    325.861    1.1022
C7G  H24G    325.905    1.1022
C8G  N2G     299.197    1.4856
C8G  H25G    313.954    1.1028
C8G  H26G    313.714    1.1029
N1G  C14G    418.863    1.3610
N1G  C15G    417.863    1.3613
N2G  C9G     418.670    1.3610
N2G  C10G    418.272    1.3610
C9G  C13G    465.216    1.3716
C9G  H1G     360.375    1.0894
C10G C11G    465.373    1.3716
C10G H2G     360.357    1.0894
C11G C12G    372.179    1.4225
C11G H3G     358.379    1.0897
C12G C13G    372.337    1.4226
C12G N4G     534.891    1.3416
C13G H4G     358.355    1.0898
C14G C18G    465.728    1.3717
C14G H5G     360.346    1.0894
C15G C16G    466.392    1.3714
C15G H6G     360.304    1.0894
C16G C17G    372.051    1.4227
C16G H7G     358.340    1.0897
C17G C18G    371.804    1.4226
C17G N3G     537.393    1.3414
C18G H8G     358.419    1.0897
N3G  H9G     420.835    1.0238
N3G  H27G    420.896    1.0238
N4G  H10G    420.971    1.0238
N4G  H28G    420.901    1.0238


ANGLES
!
!V(angle) = Ktheta(Theta - Theta0)**2
!
!V(Urey-Bradley) = Kub(S - S0)**2
!
!Ktheta: kcal/mole/rad**2
!Theta0: degrees
!Kub: kcal/mole/A**2 (Urey-Bradley)
!S0: A
!
!atom types        Ktheta    Theta0    Kub      S0
!

C2G  C1G  N1G      42.892    111.99
C2G  C1G  H11G     15.447    111.25
C2G  C1G  H12G     15.371    111.15
N1G  C1G  H11G     17.475    106.93
N1G  C1G  H12G     17.302    106.92
H11G C1G  H12G      6.149    108.38
C1G  C2G  C3G      37.019    111.52
C1G  C2G  H13G     13.858    109.22
C1G  C2G  H14G     13.813    109.15
C3G  C2G  H13G     13.343    109.92
C3G  C2G  H14G     13.426    109.72
H13G C2G  H14G      5.302    107.21
C2G  C3G  C4G      37.767    112.99
C2G  C3G  H15G     14.055    109.25
C2G  C3G  H16G     14.150    109.42
C4G  C3G  H15G     13.980    109.24
C4G  C3G  H16G     14.070    109.30
H15G C3G  H16G      5.289    106.43
C3G  C4G  C5G      38.348    113.21
C3G  C4G  H17G     14.156    109.26
C3G  C4G  H18G     14.120    109.20
C5G  C4G  H17G     14.078    109.37
C5G  C4G  H18G     14.101    109.21
H17G C4G  H18G      5.288    106.37
C4G  C5G  C6G      38.462    113.35
C4G  C5G  H19G     14.110    109.17
C4G  C5G  H20G     14.164    109.34
C6G  C5G  H19G     14.141    109.18
C6G  C5G  H20G     14.244    109.22
H19G C5G  H20G      5.281    106.35
C5G  C6G  C7G      38.565    112.84
C5G  C6G  H21G     14.058    109.33
C5G  C6G  H22G     14.076    109.29
C7G  C6G  H21G     14.145    109.45
C7G  C6G  H22G     14.138    109.28
H21G C6G  H22G      5.319    106.45
C6G  C7G  C8G      37.866    111.67
C6G  C7G  H23G     13.451    109.71
C6G  C7G  H24G     13.536    109.86
C8G  C7G  H23G     13.874    109.13
C8G  C7G  H24G     14.043    109.18
H23G C7G  H24G      5.312    107.19
C7G  C8G  N2G      44.317    111.87
C7G  C8G  H25G     15.371    111.27
C7G  C8G  H26G     15.571    111.20
N2G  C8G  H25G     17.615    106.98
N2G  C8G  H26G     17.540    106.88
H25G C8G  H26G      6.194    108.42
C1G  N1G  C14G     39.137    120.38
C1G  N1G  C15G     39.020    120.20
C14G N1G  C15G     26.785    119.36
C8G  N2G  C9G      38.304    120.32
C8G  N2G  C10G     38.350    120.26
C9G  N2G  C10G     26.877    119.34
N2G  C9G  C13G     25.828    121.90
N2G  C9G  H1G      27.317    115.92
C13G C9G  H1G      24.583    122.17
N2G  C10G C11G     25.805    121.89
N2G  C10G H2G      27.343    115.94
C11G C10G H2G      24.597    122.16
C10G C11G C12G     24.372    119.98
C10G C11G H3G      23.605    119.49
C12G C11G H3G      23.493    120.53
C11G C12G C13G     24.587    116.91
C11G C12G N4G      38.440    121.53
C13G C12G N4G      38.450    121.56
C9G  C13G C12G     24.378    119.97
C9G  C13G H4G      23.595    119.49
C12G C13G H4G      23.508    120.54
N1G  C14G C18G     25.787    121.89
N1G  C14G H5G      27.342    115.95
C18G C14G H5G      24.584    122.16
N1G  C15G C16G     25.774    121.90
N1G  C15G H6G      27.354    115.94
C16G C15G H6G      24.604    122.16
C15G C16G C17G     24.432    119.95
C15G C16G H7G      23.600    119.51
C17G C16G H7G      23.544    120.54
C16G C17G C18G     24.740    116.95
C16G C17G N3G      38.502    121.51
C18G C17G N3G      38.443    121.54
C14G C18G C17G     24.433    119.95
C14G C18G H8G      23.595    119.50
C17G C18G H8G      23.549    120.54
C17G N3G  H9G      25.212    121.12
C17G N3G  H27G     25.202    121.12
H9G  N3G  H27G     21.940    117.76
C12G N4G  H10G     25.266    121.13
C12G N4G  H28G     25.261    121.12
H10G N4G  H28G     21.973    117.74


DIHEDRALS
!
!V(dihedral) = Kchi(1 + cos(n(chi) - delta))
!
!Kchi: kcal/mole
!n: multiplicity
!delta: degrees
!
!atom types             Kchi     n    delta
!

N1G  C1G  C2G  C3G      0.5244   3      0.00
N1G  C1G  C2G  H13G     0.5206   3      0.00
N1G  C1G  C2G  H14G     0.5257   3      0.00
H11G C1G  C2G  C3G      0.4998   3      0.00
H11G C1G  C2G  H13G     0.5359   3      0.00
H11G C1G  C2G  H14G     0.5011   3      0.00
H12G C1G  C2G  C3G      0.4975   3      0.00
H12G C1G  C2G  H13G     0.5014   3      0.00
H12G C1G  C2G  H14G     0.5381   3      0.00
C2G  C1G  N1G  C14G     0.0861   6      0.00
C2G  C1G  N1G  C15G     0.0877   6      0.00
H11G C1G  N1G  C14G     0.0967   6      0.00
H11G C1G  N1G  C15G     0.0994   6      0.00
H12G C1G  N1G  C14G     0.0993   6      0.00
H12G C1G  N1G  C15G     0.0975   6    214.80
C1G  C2G  C3G  C4G      0.4589   3      0.00
C1G  C2G  C3G  H15G     0.4690   3      0.00
C1G  C2G  C3G  H16G     0.4678   3      0.00
H13G C2G  C3G  C4G      0.4567   3      0.00
H13G C2G  C3G  H15G     0.4762   3      0.00
H13G C2G  C3G  H16G     0.5008   3      0.00
H14G C2G  C3G  C4G      0.4618   3      0.00
H14G C2G  C3G  H15G     0.5026   3      0.00
H14G C2G  C3G  H16G     0.4744   3      0.00
C2G  C3G  C4G  C5G      0.4549   3      0.00
C2G  C3G  C4G  H17G     0.4571   3      0.00
C2G  C3G  C4G  H18G     0.4607   3      0.00
H15G C3G  C4G  C5G      0.4584   3      0.00
H15G C3G  C4G  H17G     0.4712   3      0.00
H15G C3G  C4G  H18G     0.4994   3      0.00
H16G C3G  C4G  C5G      0.4596   3      0.00
H16G C3G  C4G  H17G     0.4965   3      0.00
H16G C3G  C4G  H18G     0.4706   3      0.00
C3G  C4G  C5G  C6G      0.4571   3      0.00
C3G  C4G  C5G  H19G     0.4586   3      0.00
C3G  C4G  C5G  H20G     0.4586   3      0.00
H17G C4G  C5G  C6G      0.4568   3      0.00
H17G C4G  C5G  H19G     0.4711   3      0.00
H17G C4G  C5G  H20G     0.4967   3      0.00
H18G C4G  C5G  C6G      0.4604   3      0.00
H18G C4G  C5G  H19G     0.4979   3      0.00
H18G C4G  C5G  H20G     0.4700   3      0.00
C4G  C5G  C6G  C7G      0.4578   3      0.00
C4G  C5G  C6G  H21G     0.4581   3      0.00
C4G  C5G  C6G  H22G     0.4607   3      0.00
H19G C5G  C6G  C7G      0.4604   3      0.00
H19G C5G  C6G  H21G     0.4733   3      0.00
H19G C5G  C6G  H22G     0.4994   3      0.00
H20G C5G  C6G  C7G      0.4606   3      0.00
H20G C5G  C6G  H21G     0.4969   3      0.00
H20G C5G  C6G  H22G     0.4714   3      0.00
C5G  C6G  C7G  C8G      0.4669   3      0.00
C5G  C6G  C7G  H23G     0.4610   3      0.00
C5G  C6G  C7G  H24G     0.4629   3      0.00
H21G C6G  C7G  C8G      0.4678   3      0.00
H21G C6G  C7G  H23G     0.4778   3      0.00
H21G C6G  C7G  H24G     0.5013   3      0.00
H22G C6G  C7G  C8G      0.4726   3      0.00
H22G C6G  C7G  H23G     0.5023   3      0.00
H22G C6G  C7G  H24G     0.4769   3      0.00
C6G  C7G  C8G  N2G      0.5407   3      0.00
C6G  C7G  C8G  H25G     0.4941   3      0.00
C6G  C7G  C8G  H26G     0.4997   3      0.00
H23G C7G  C8G  N2G      0.5304   3      0.00
H23G C7G  C8G  H25G     0.5050   3      0.00
H23G C7G  C8G  H26G     0.5381   3      0.00
H24G C7G  C8G  N2G      0.5313   3      0.00
H24G C7G  C8G  H25G     0.5358   3      0.00
H24G C7G  C8G  H26G     0.5028   3      0.00
C7G  C8G  N2G  C9G      0.0899   6      0.00
C7G  C8G  N2G  C10G     0.0879   6      0.00
H25G C8G  N2G  C9G      0.0973   6      0.00
H25G C8G  N2G  C10G     0.0995   6      0.00
H26G C8G  N2G  C9G      0.1015   6      0.00
H26G C8G  N2G  C10G     0.0978   6      0.00
C1G  N1G  C14G C18G     0.4518   2    180.00
C1G  N1G  C14G H5G      0.4398   2    180.00
C15G N1G  C14G C18G     0.5102   2    180.00
C15G N1G  C14G H5G      0.4690   2    180.00
C1G  N1G  C15G C16G     0.4544   2    180.00
C1G  N1G  C15G H6G      0.4383   2    180.00
C14G N1G  C15G C16G     0.5113   2    180.00
C14G N1G  C15G H6G      0.4689   2    180.00
C8G  N2G  C9G  C13G     0.4765   2    180.00
C8G  N2G  C9G  H1G      0.4464   2    180.00
C10G N2G  C9G  C13G     0.5189   2    180.00
C10G N2G  C9G  H1G      0.4697   2    180.00
C8G  N2G  C10G C11G     0.4681   2    180.00
C8G  N2G  C10G H2G      0.4462   2    180.00
C9G  N2G  C10G C11G     0.5143   2    180.00
C9G  N2G  C10G H2G      0.4695   2    180.00
N2G  C9G  C13G C12G     0.6116   2    180.00
N2G  C9G  C13G H4G      0.6327   2    180.00
H1G  C9G  C13G C12G     0.6022   2    180.00
H1G  C9G  C13G H4G      0.6535   2    180.00
N2G  C10G C11G C12G     0.6120   2    180.00
N2G  C10G C11G H3G      0.6302   2    180.00
H2G  C10G C11G C12G     0.6060   2    180.00
H2G  C10G C11G H3G      0.6532   2    180.00
C10G C11G C12G C13G     0.4492   2    180.00
C10G C11G C12G N4G      0.5291   2    180.00
H3G  C11G C12G C13G     0.4731   2    180.00
H3G  C11G C12G N4G      0.5882   2    180.00
C11G C12G C13G C9G      0.4445   2    180.00
C11G C12G C13G H4G      0.4734   2    180.00
N4G  C12G C13G C9G      0.5228   2    180.00
N4G  C12G C13G H4G      0.5892   2    180.00
C11G C12G N4G  H10G     0.4443   2    180.00
C11G C12G N4G  H28G     0.5977   2    180.00
C13G C12G N4G  H10G     0.5970   2    180.00
C13G C12G N4G  H28G     0.4450   2    180.00
N1G  C14G C18G C17G     0.6114   2    180.00
N1G  C14G C18G H8G      0.6261   2    180.00
H5G  C14G C18G C17G     0.5983   2    180.00
H5G  C14G C18G H8G      0.6529   2    180.00
N1G  C15G C16G C17G     0.6087   2    180.00
N1G  C15G C16G H7G      0.6272   2    180.00
H6G  C15G C16G C17G     0.5960   2    180.00
H6G  C15G C16G H7G      0.6532   2    180.00
C15G C16G C17G C18G     0.4355   2    180.00
C15G C16G C17G N3G      0.5076   2    180.00
H7G  C16G C17G C18G     0.4727   2    180.00
H7G  C16G C17G N3G      0.5865   2    180.00
C16G C17G C18G C14G     0.4391   2    180.00
C16G C17G C18G H8G      0.4725   2    180.00
N3G  C17G C18G C14G     0.5123   2    180.00
N3G  C17G C18G H8G      0.5861   2    180.00
C16G C17G N3G  H9G      0.4470   2    180.00
C16G C17G N3G  H27G     0.6009   2    180.00
C18G C17G N3G  H9G      0.6009   2    180.00
C18G C17G N3G  H27G     0.4465   2    180.00

IMPROPER
!
!V(improper) = Kpsi(psi - psi0)**2
!
!Kpsi: kcal/mole/rad**2
!psi0: degrees
!note that the second column of numbers (0) is ignored
!
!atom types             Kpsi        0  psi0
!


NONBONDED nbxmod  5 atom cdiel shift vatom vdistance vswitch -
cutnb 14.0 ctofnb 12.0 ctonnb 10.0 eps 1.0 e14fac 1.0 wmin 1.5
                !adm jr., 5/08/91, suggested cutoff scheme
!
!V(Lennard-Jones) = Eps(i,j)*[(Rmin(i,j)/r(i,j))**12 - 2(Rmin(i,j)/r(i,j))**6]
!
!epsilon [kcal/mole]: Eps(i,j) = sqrt(eps(i) * eps(j))
!Rmin/2  [A]:         Rmin(i,j) = Rmin/2(i) + Rmin/2(j)
!
!atom  ignored   epsilon     Rmin/2  ignored   eps,1-4     Rmin/2,1-4
!

C1G      0.0     -0.1050     1.9255    ! 
C2G      0.0     -0.1050     1.9255    ! 
C3G      0.0     -0.1050     1.9255    ! 
C4G      0.0     -0.1050     1.9255    ! 
C5G      0.0     -0.1050     1.9255    ! 
C6G      0.0     -0.1050     1.9255    ! 
C7G      0.0     -0.1050     1.9255    ! 
C8G      0.0     -0.1050     1.9255    ! 
N1G      0.0     -0.0690     1.8300    ! 
N2G      0.0     -0.0690     1.8300    ! 
C9G      0.0     -0.1050     1.9255    ! 
C10G     0.0     -0.1050     1.9255    ! 
C11G     0.0     -0.1050     1.9255    ! 
C12G     0.0     -0.1050     1.9255    ! 
C13G     0.0     -0.1050     1.9255    ! 
H1G      0.0     -0.0440     1.4430    ! 
H2G      0.0     -0.0440     1.4430    ! 
H3G      0.0     -0.0440     1.4430    ! 
H4G      0.0     -0.0440     1.4430    ! 
C14G     0.0     -0.1050     1.9255    ! 
C15G     0.0     -0.1050     1.9255    ! 
C16G     0.0     -0.1050     1.9255    ! 
C17G     0.0     -0.1050     1.9255    ! 
C18G     0.0     -0.1050     1.9255    ! 
H5G      0.0     -0.0440     1.4430    ! 
H6G      0.0     -0.0440     1.4430    ! 
H7G      0.0     -0.0440     1.4430    ! 
H8G      0.0     -0.0440     1.4430    ! 
N3G      0.0     -0.0690     1.8300    ! 
N4G      0.0     -0.0690     1.8300    ! 
H9G      0.0     -0.0440     1.4430    ! 
H10G     0.0     -0.0440     1.4430    ! 
H11G     0.0     -0.0440     1.4430    ! 
H12G     0.0     -0.0440     1.4430    ! 
H13G     0.0     -0.0440     1.4430    ! 
H14G     0.0     -0.0440     1.4430    ! 
H15G     0.0     -0.0440     1.4430    ! 
H16G     0.0     -0.0440     1.4430    ! 
H17G     0.0     -0.0440     1.4430    ! 
H18G     0.0     -0.0440     1.4430    ! 
H19G     0.0     -0.0440     1.4430    ! 
H20G     0.0     -0.0440     1.4430    ! 
H21G     0.0     -0.0440     1.4430    ! 
H22G     0.0     -0.0440     1.4430    ! 
H23G     0.0     -0.0440     1.4430    ! 
H24G     0.0     -0.0440     1.4430    ! 
H25G     0.0     -0.0440     1.4430    ! 
H26G     0.0     -0.0440     1.4430    ! 
H27G     0.0     -0.0440     1.4430    ! 
H28G     0.0     -0.0440     1.4430    ! 
END
