# Supplementary material for: A Systematic Approach: Molecular Dynamics Study and Parametrisation of Gemini Type Cationic Surfactants
Source: Int J Mol Sci. 2021 Oct 10;22(20):10939. doi: 10.3390/ijms222010939 (PMC8536075; doi:10.3390/ijms222010939)
Supplement: Supplementary file 1 [file ijms-22-10939-s001.zip › Force_fields/Alk_8_00/Alk_8_00.pdb]

REMARK original generated coordinate pdb file
ATOM      1  C1G A8A X   1      -2.828   4.332  -0.702  1.00  0.00      GEM  C
ATOM      2  C2G A8A X   1      -2.208   3.008  -1.159  1.00  0.00      GEM  C
ATOM      3  C3G A8A X   1      -1.641   2.212   0.025  1.00  0.00      GEM  C
ATOM      4  C4G A8A X   1      -1.008   0.879  -0.396  1.00  0.00      GEM  C
ATOM      5  C5G A8A X   1      -0.408   0.096   0.780  1.00  0.00      GEM  C
ATOM      6  C6G A8A X   1       0.223  -1.241   0.363  1.00  0.00      GEM  C
ATOM      7  C7G A8A X   1       0.851  -1.996   1.542  1.00  0.00      GEM  C
ATOM      8  C8G A8A X   1       1.465  -3.328   1.097  1.00  0.00      GEM  C
ATOM      9  N1G A8A X   1      -3.354   5.123  -1.844  1.00  0.00      GEM  N
ATOM     10  N2G A8A X   1       2.099  -4.051   2.230  1.00  0.00      GEM  N
ATOM     11  C9G A8A X   1       1.365  -4.898   3.002  1.00  0.00      GEM  C
ATOM     12 C10G A8A X   1       3.403  -3.822   2.545  1.00  0.00      GEM  C
ATOM     13 C11G A8A X   1       4.007  -4.429   3.617  1.00  0.00      GEM  C
ATOM     14 C12G A8A X   1       3.264  -5.320   4.440  1.00  0.00      GEM  C
ATOM     15 C13G A8A X   1       1.903  -5.538   4.089  1.00  0.00      GEM  C
ATOM     16  H1G A8A X   1       0.328  -5.039   2.700  1.00  0.00      GEM  H
ATOM     17  H2G A8A X   1       3.938  -3.134   1.891  1.00  0.00      GEM  H
ATOM     18  H3G A8A X   1       5.056  -4.224   3.829  1.00  0.00      GEM  H
ATOM     19  H4G A8A X   1       1.281  -6.215   4.675  1.00  0.00      GEM  H
ATOM     20 C14G A8A X   1      -4.640   4.960  -2.259  1.00  0.00      GEM  C
ATOM     21 C15G A8A X   1      -2.536   5.974  -2.522  1.00  0.00      GEM  C
ATOM     22 C16G A8A X   1      -2.971   6.682  -3.613  1.00  0.00      GEM  C
ATOM     23 C17G A8A X   1      -4.311   6.533  -4.068  1.00  0.00      GEM  C
ATOM     24 C18G A8A X   1      -5.142   5.636  -3.342  1.00  0.00      GEM  C
ATOM     25  H5G A8A X   1      -5.244   4.266  -1.678  1.00  0.00      GEM  H
ATOM     26  H6G A8A X   1      -1.519   6.062  -2.142  1.00  0.00      GEM  H
ATOM     27  H7G A8A X   1      -2.285   7.359  -4.122  1.00  0.00      GEM  H
ATOM     28  H8G A8A X   1      -6.180   5.482  -3.637  1.00  0.00      GEM  H
ATOM     29  N3G A8A X   1      -4.769   7.211  -5.131  1.00  0.00      GEM  N
ATOM     30  N4G A8A X   1       3.823  -5.930   5.496  1.00  0.00      GEM  N
ATOM     31  H9G A8A X   1      -4.166   7.858  -5.647  1.00  0.00      GEM  H
ATOM     32 H10G A8A X   1       4.805  -5.772   5.740  1.00  0.00      GEM  H
ATOM     33 H11G A8A X   1      -3.672   4.161  -0.013  1.00  0.00      GEM  H
ATOM     34 H12G A8A X   1      -2.083   4.964  -0.190  1.00  0.00      GEM  H
ATOM     35 H13G A8A X   1      -2.973   2.410  -1.681  1.00  0.00      GEM  H
ATOM     36 H14G A8A X   1      -1.405   3.216  -1.885  1.00  0.00      GEM  H
ATOM     37 H15G A8A X   1      -0.888   2.824   0.546  1.00  0.00      GEM  H
ATOM     38 H16G A8A X   1      -2.444   2.020   0.754  1.00  0.00      GEM  H
ATOM     39 H17G A8A X   1      -1.766   0.259  -0.899  1.00  0.00      GEM  H
ATOM     40 H18G A8A X   1      -0.221   1.072  -1.142  1.00  0.00      GEM  H
ATOM     41 H19G A8A X   1       0.355   0.716   1.276  1.00  0.00      GEM  H
ATOM     42 H20G A8A X   1      -1.191  -0.091   1.531  1.00  0.00      GEM  H
ATOM     43 H21G A8A X   1      -0.544  -1.873  -0.111  1.00  0.00      GEM  H
ATOM     44 H22G A8A X   1       0.992  -1.057  -0.403  1.00  0.00      GEM  H
ATOM     45 H23G A8A X   1       1.634  -1.375   2.006  1.00  0.00      GEM  H
ATOM     46 H24G A8A X   1       0.088  -2.189   2.313  1.00  0.00      GEM  H
ATOM     47 H25G A8A X   1       0.699  -4.000   0.675  1.00  0.00      GEM  H
ATOM     48 H26G A8A X   1       2.249  -3.172   0.338  1.00  0.00      GEM  H
ATOM     49 H27G A8A X   1      -5.736   7.102  -5.451  1.00  0.00      GEM  H
ATOM     50 H28G A8A X   1       3.284  -6.575   6.081  1.00  0.00      GEM  H
END
