# Supplementary material for: A Systematic Approach: Molecular Dynamics Study and Parametrisation of Gemini Type Cationic Surfactants
Source: Int J Mol Sci. 2021 Oct 10;22(20):10939. doi: 10.3390/ijms222010939 (PMC8536075; doi:10.3390/ijms222010939)
Supplement: Supplementary file 1 [file ijms-22-10939-s001.zip › Force_fields/Alk_8_00/Alk_8_00.psf]

PSF

       4 !NTITLE
 REMARKS original generated structure x-plor psf file
 REMARKS topology D:/Dokumenty/do_VMD/FF/Batch6_OK/Alk_8_00.top 
 REMARKS topology D:/Dokumenty/do_VMD/top_all36_lipid.rtf 
 REMARKS segment GEM { first NONE; last NONE; auto none  }

      50 !NATOM
       1 GEM  1    A8A  C1G  C1G   -0.301000       12.0110           0
       2 GEM  1    A8A  C2G  C2G    0.170000       12.0110           0
       3 GEM  1    A8A  C3G  C3G    0.041000       12.0110           0
       4 GEM  1    A8A  C4G  C4G    0.053000       12.0110           0
       5 GEM  1    A8A  C5G  C5G   -0.015000       12.0110           0
       6 GEM  1    A8A  C6G  C6G    0.077000       12.0110           0
       7 GEM  1    A8A  C7G  C7G    0.120000       12.0110           0
       8 GEM  1    A8A  C8G  C8G   -0.246000       12.0110           0
       9 GEM  1    A8A  N1G  N1G    0.223000       14.0070           0
      10 GEM  1    A8A  N2G  N2G    0.192000       14.0070           0
      11 GEM  1    A8A  C9G  C9G   -0.072000       12.0110           0
      12 GEM  1    A8A  C10G C10G  -0.095000       12.0110           0
      13 GEM  1    A8A  C11G C11G  -0.417000       12.0110           0
      14 GEM  1    A8A  C12G C12G   0.758000       12.0110           0
      15 GEM  1    A8A  C13G C13G  -0.436000       12.0110           0
      16 GEM  1    A8A  H1G  H1G    0.233000        1.0080           0
      17 GEM  1    A8A  H2G  H2G    0.239000        1.0080           0
      18 GEM  1    A8A  H3G  H3G    0.239000        1.0080           0
      19 GEM  1    A8A  H4G  H4G    0.243000        1.0080           0
      20 GEM  1    A8A  C14G C14G  -0.092000       12.0110           0
      21 GEM  1    A8A  C15G C15G  -0.089000       12.0110           0
      22 GEM  1    A8A  C16G C16G  -0.426000       12.0110           0
      23 GEM  1    A8A  C17G C17G   0.756000       12.0110           0
      24 GEM  1    A8A  C18G C18G  -0.429000       12.0110           0
      25 GEM  1    A8A  H5G  H5G    0.235000        1.0080           0
      26 GEM  1    A8A  H6G  H6G    0.235000        1.0080           0
      27 GEM  1    A8A  H7G  H7G    0.241000        1.0080           0
      28 GEM  1    A8A  H8G  H8G    0.244000        1.0080           0
      29 GEM  1    A8A  N3G  N3G   -1.059000       14.0070           0
      30 GEM  1    A8A  N4G  N4G   -1.066000       14.0070           0
      31 GEM  1    A8A  H9G  H9G    0.504000        1.0080           0
      32 GEM  1    A8A  H10G H10G   0.505000        1.0080           0
      33 GEM  1    A8A  H11G H11G   0.144000        1.0080           0
      34 GEM  1    A8A  H12G H12G   0.141000        1.0080           0
      35 GEM  1    A8A  H13G H13G  -0.011000        1.0080           0
      36 GEM  1    A8A  H14G H14G  -0.011000        1.0080           0
      37 GEM  1    A8A  H15G H15G  -0.005000        1.0080           0
      38 GEM  1    A8A  H16G H16G  -0.006000        1.0080           0
      39 GEM  1    A8A  H17G H17G  -0.025000        1.0080           0
      40 GEM  1    A8A  H18G H18G  -0.024000        1.0080           0
      41 GEM  1    A8A  H19G H19G  -0.011000        1.0080           0
      42 GEM  1    A8A  H20G H20G  -0.010000        1.0080           0
      43 GEM  1    A8A  H21G H21G  -0.010000        1.0080           0
      44 GEM  1    A8A  H22G H22G  -0.012000        1.0080           0
      45 GEM  1    A8A  H23G H23G   0.002000        1.0080           0
      46 GEM  1    A8A  H24G H24G   0.000000        1.0080           0
      47 GEM  1    A8A  H25G H25G   0.132000        1.0080           0
      48 GEM  1    A8A  H26G H26G   0.131000        1.0080           0
      49 GEM  1    A8A  H27G H27G   0.504000        1.0080           0
      50 GEM  1    A8A  H28G H28G   0.507000        1.0080           0

      51 !NBOND: bonds
       1       2       1       9       1      33       1      34
       2       3       2      35       2      36       3       4
       3      37       3      38       4       5       4      39
       4      40       5       6       5      41       5      42
       6       7       6      43       6      44       7       8
       7      45       7      46       8      10       8      47
       8      48       9      20       9      21      10      11
      10      12      11      15      11      16      12      13
      12      17      13      14      13      18      14      15
      14      30      15      19      20      24      20      25
      21      22      21      26      22      23      22      27
      23      24      23      29      24      28      29      31
      29      49      30      32      30      50

      90 !NTHETA: angles
       1       2       3       1       2      35       1       2      36
       1       9      20       1       9      21       2       1       9
       2       1      33       2       1      34       2       3       4
       2       3      37       2       3      38       3       2      35
       3       2      36       3       4       5       3       4      39
       3       4      40       4       3      37       4       3      38
       4       5       6       4       5      41       4       5      42
       5       4      39       5       4      40       5       6       7
       5       6      43       5       6      44       6       5      41
       6       5      42       6       7       8       6       7      45
       6       7      46       7       6      43       7       6      44
       7       8      10       7       8      47       7       8      48
       8       7      45       8       7      46       8      10      11
       8      10      12       9       1      33       9       1      34
       9      20      24       9      20      25       9      21      22
       9      21      26      10       8      47      10       8      48
      10      11      15      10      11      16      10      12      13
      10      12      17      11      10      12      11      15      14
      11      15      19      12      13      14      12      13      18
      13      12      17      13      14      15      13      14      30
      14      13      18      14      15      19      14      30      32
      14      30      50      15      11      16      15      14      30
      20       9      21      20      24      23      20      24      28
      21      22      23      21      22      27      22      21      26
      22      23      24      22      23      29      23      22      27
      23      24      28      23      29      31      23      29      49
      24      20      25      24      23      29      31      29      49
      32      30      50      33       1      34      35       2      36
      37       3      38      39       4      40      41       5      42
      43       6      44      45       7      46      47       8      48

     131 !NPHI: dihedrals
       1       2       3       4       1       2       3      37
       1       2       3      38       1       9      20      24
       1       9      20      25       1       9      21      22
       1       9      21      26       2       1       9      20
       2       1       9      21       2       3       4       5
       2       3       4      39       2       3       4      40
       3       4       5       6       3       4       5      41
       3       4       5      42       4       5       6       7
       4       5       6      43       4       5       6      44
       5       6       7       8       5       6       7      45
       5       6       7      46       6       7       8      10
       6       7       8      47       6       7       8      48
       7       8      10      11       7       8      10      12
       8      10      11      15       8      10      11      16
       8      10      12      13       8      10      12      17
       9       1       2       3       9       1       2      35
       9       1       2      36       9      20      24      23
       9      20      24      28       9      21      22      23
       9      21      22      27      10      11      15      14
      10      11      15      19      10      12      13      14
      10      12      13      18      11      10      12      13
      11      10      12      17      12      10      11      15
      12      10      11      16      12      13      14      15
      12      13      14      30      13      14      15      11
      13      14      15      19      13      14      30      32
      13      14      30      50      15      14      30      32
      15      14      30      50      16      11      15      14
      16      11      15      19      17      12      13      14
      17      12      13      18      18      13      14      15
      18      13      14      30      20       9      21      22
      20       9      21      26      21       9      20      24
      21       9      20      25      21      22      23      24
      21      22      23      29      22      23      24      20
      22      23      24      28      22      23      29      31
      22      23      29      49      24      23      29      31
      24      23      29      49      25      20      24      23
      25      20      24      28      26      21      22      23
      26      21      22      27      27      22      23      24
      27      22      23      29      29      23      24      20
      29      23      24      28      30      14      15      11
      30      14      15      19      33       1       2       3
      33       1       2      35      33       1       2      36
      33       1       9      20      33       1       9      21
      34       1       2       3      34       1       2      35
      34       1       2      36      34       1       9      20
      34       1       9      21      35       2       3       4
      35       2       3      37      35       2       3      38
      36       2       3       4      36       2       3      37
      36       2       3      38      37       3       4       5
      37       3       4      39      37       3       4      40
      38       3       4       5      38       3       4      39
      38       3       4      40      39       4       5       6
      39       4       5      41      39       4       5      42
      40       4       5       6      40       4       5      41
      40       4       5      42      41       5       6       7
      41       5       6      43      41       5       6      44
      42       5       6       7      42       5       6      43
      42       5       6      44      43       6       7       8
      43       6       7      45      43       6       7      46
      44       6       7       8      44       6       7      45
      44       6       7      46      45       7       8      10
      45       7       8      47      45       7       8      48
      46       7       8      10      46       7       8      47
      46       7       8      48      47       8      10      11
      47       8      10      12      48       8      10      11
      48       8      10      12

       0 !NIMPHI: impropers


       0 !NDON: donors


       0 !NACC: acceptors


       0 !NNB

       0       0       0       0       0       0       0       0
       0       0       0       0       0       0       0       0
       0       0       0       0       0       0       0       0
       0       0       0       0       0       0       0       0
       0       0       0       0       0       0       0       0
       0       0       0       0       0       0       0       0
       0       0

       1       0 !NGRP
       0       0       0
