# Supplementary material for: A Systematic Approach: Molecular Dynamics Study and Parametrisation of Gemini Type Cationic Surfactants
Source: Int J Mol Sci. 2021 Oct 10;22(20):10939. doi: 10.3390/ijms222010939 (PMC8536075; doi:10.3390/ijms222010939)
Supplement: Supplementary file 1 [file ijms-22-10939-s001.zip › Force_fields/Alk_8_06/Alk_8_06.par]

!>>>>>> Combined CHARMM All-Hydrogen Parameter File for <<<<<<<<<
!>>>>>>>>> CHARMM22 Proteins and CHARMM27 Lipids <<<<<<<<<<
!from
!>>>> CHARMM22 All-Hydrogen Parameter File for Proteins <<<<<<<<<<
!>>>>>>>>>>>>>>>>>>>>>> August 1999 <<<<<<<<<<<<<<<<<<<<<<<<<<<<<
!>>>>>>> Direct comments to Alexander D. MacKerell Jr. <<<<<<<<<
!>>>>>> 410-706-7442 or email: alex,mmiris.ab.umd.edu  <<<<<<<<<
!and !  \\\ CHARMM27 All-Hydrogen Lipid Parameter File ///////
!  \\\\\\\\\ Developmental /////////////////////////
!              Alexander D. MacKerell Jr.
!                     August 1999
! All comments to ADM jr.  email:alex,mmiris.ab.umd.edu
!              telephone: 410-706-7442
!


! +++++++++++++++++++++++++++++++++++++++++++++++++++++++++++++++++++++++++++++
! + Residue topologies/parameters generated by PARATOOL.                      +
! +                                                                           +
! + PARATOOL is an interactive tool for generation of force field parameters. +
! + and can be obtained free of charge from                                   +
! + http://bioinf.charite.de/biophys/paratool                                 +
! +                                                                           +
! + Author:                                                                   +
! + Jan Saam                                                                  +
! + Institute of Biochemistry                                                 +
! + Charite Berlin                                                            +
! + Germany                                                                   +
! + saam@charite.de                                                           +
! +                                                                           +
! + CITATION:                                                                 +
! + If you use PARATOOL or topologies/parameters generated by this program,   +
! + please cite the following work:                                           +
! + Saam, et al. (2006), ...                                                  +
! +++++++++++++++++++++++++++++++++++++++++++++++++++++++++++++++++++++++++++++


! Parameters for components A8B
! To be used in combination with:
! [DEFAULTDIR]/par_all27_prot_lipid_na.inp


BONDS
!
!V(bond) = Kb(b - b0)**2
!
!Kb: kcal/mole/A**2
!b0: A
!
!atom type   Kb         b0
!

C1G  C2G     284.744    1.5321
C1G  N1G     300.627    1.4843
C1G  H11G    313.598    1.1029
C1G  H12G    313.937    1.1028
C2G  C3G     285.929    1.5350
C2G  H13G    325.835    1.1022
C2G  H14G    325.950    1.1022
C3G  H15G    334.178    1.1008
C3G  H16G    334.311    1.1008
C3G  C29G    286.301    1.5353
C4G  C5G     285.940    1.5351
C4G  H17G    334.202    1.1008
C4G  H18G    334.242    1.1008
C4G  C30G    286.322    1.5353
C5G  C6G     285.082    1.5320
C5G  H19G    325.886    1.1022
C5G  H20G    325.915    1.1022
C6G  N2G     299.746    1.4842
C6G  H21G    313.852    1.1028
C6G  H22G    313.599    1.1030
N1G  C12G    412.598    1.3639
N1G  C13G    420.489    1.3601
N2G  C7G     422.142    1.3595
N2G  C8G     411.884    1.3647
C7G  C11G    464.145    1.3726
C7G  H1G     360.245    1.0894
C8G  C9G     473.357    1.3687
C8G  H2G     360.660    1.0892
C9G  C10G    363.248    1.4282
C9G  H3G     358.096    1.0899
C10G C11G    366.798    1.4263
C10G N4G     544.988    1.3386
C11G H4G     365.057    1.0872
C12G C16G    474.238    1.3683
C12G H5G     360.624    1.0892
C13G C14G    464.053    1.3726
C13G H6G     360.315    1.0894
C14G C15G    365.075    1.4270
C14G H7G     365.152    1.0871
C15G C16G    361.406    1.4283
C15G N3G     541.726    1.3407
C16G H8G     358.013    1.0899
N3G  H9G     364.637    1.0341
N3G  C17G    328.070    1.4650
N4G  H10G    361.081    1.0349
N4G  C23G    325.882    1.4665
C17G C18G    278.195    1.5366
C17G H23G    311.802    1.1038
C17G H24G    314.756    1.1027
C18G C19G    285.444    1.5348
C18G H25G    326.346    1.1020
C18G H26G    326.431    1.1020
C19G C20G    285.975    1.5352
C19G H27G    333.252    1.1012
C19G H28G    333.344    1.1012
C20G C21G    285.893    1.5352
C20G H29G    333.047    1.1013
C20G H30G    332.949    1.1013
C21G C22G    290.430    1.5339
C21G H31G    334.554    1.1005
C21G H32G    334.578    1.1005
C22G H33G    343.546    1.0983
C22G H34G    343.532    1.0983
C22G H35G    345.538    1.0974
C23G C24G    293.977    1.5288
C23G H36G    304.631    1.1066
C23G H37G    304.620    1.1066
C24G C25G    287.890    1.5345
C24G H38G    325.202    1.1026
C24G H39G    325.041    1.1027
C25G C26G    286.698    1.5351
C25G H40G    334.061    1.1009
C25G H41G    334.010    1.1009
C26G C27G    286.264    1.5351
C26G H42G    333.100    1.1013
C26G H43G    333.042    1.1013
C27G C28G    290.553    1.5339
C27G H44G    334.596    1.1005
C27G H45G    334.574    1.1005
C28G H46G    343.573    1.0983
C28G H47G    343.551    1.0983
C28G H48G    345.572    1.0974
C29G C30G    285.973    1.5351
C29G H49G    333.811    1.1010
C29G H50G    333.846    1.1010
C30G H51G    333.789    1.1010
C30G H52G    333.901    1.1010


ANGLES
!
!V(angle) = Ktheta(Theta - Theta0)**2
!
!V(Urey-Bradley) = Kub(S - S0)**2
!
!Ktheta: kcal/mole/rad**2
!Theta0: degrees
!Kub: kcal/mole/A**2 (Urey-Bradley)
!S0: A
!
!atom types        Ktheta    Theta0    Kub      S0
!

C2G  C1G  N1G      44.278    111.97
C2G  C1G  H11G     15.494    111.13
C2G  C1G  H12G     15.493    111.18
N1G  C1G  H11G     17.758    106.94
N1G  C1G  H12G     17.365    107.04
H11G C1G  H12G      6.180    108.36
C1G  C2G  C3G      37.200    111.69
C1G  C2G  H13G     13.810    109.14
C1G  C2G  H14G     13.930    109.16
C3G  C2G  H13G     13.364    109.67
C3G  C2G  H14G     13.599    109.89
H13G C2G  H14G      5.299    107.17
C2G  C3G  H15G     14.216    109.25
C2G  C3G  H16G     14.038    109.46
C2G  C3G  C29G     37.931    112.90
H15G C3G  H16G      5.299    106.43
H15G C3G  C29G     13.963    109.29
H16G C3G  C29G     14.034    109.29
C5G  C4G  H17G     14.000    109.24
C5G  C4G  H18G     14.184    109.44
C5G  C4G  C30G     37.295    112.97
H17G C4G  H18G      5.279    106.43
H17G C4G  C30G     13.963    109.28
H18G C4G  C30G     13.963    109.27
C4G  C5G  C6G      36.219    111.61
C4G  C5G  H19G     13.312    109.88
C4G  C5G  H20G     13.468    109.72
C6G  C5G  H19G     13.816    109.21
C6G  C5G  H20G     13.684    109.13
H19G C5G  H20G      5.278    107.18
C5G  C6G  N2G      42.450    112.02
C5G  C6G  H21G     15.398    111.12
C5G  C6G  H22G     15.395    111.17
N2G  C6G  H21G     17.269    106.92
N2G  C6G  H22G     17.473    107.04
H21G C6G  H22G      6.136    108.35
C1G  N1G  C12G     39.533    120.23
C1G  N1G  C13G     39.276    120.60
C12G N1G  C13G     26.697    119.10
C6G  N2G  C7G      39.702    120.37
C6G  N2G  C8G      39.222    120.34
C7G  N2G  C8G      26.639    119.22
N2G  C7G  C11G     25.788    122.21
N2G  C7G  H1G      27.426    115.86
C11G C7G  H1G      24.698    121.93
N2G  C8G  C9G      25.746    121.82
N2G  C8G  H2G      27.297    115.91
C9G  C8G  H2G      24.508    122.27
C8G  C9G  C10G     24.746    120.29
C8G  C9G  H3G      23.667    119.45
C10G C9G  H3G      23.606    120.26
C9G  C10G C11G     25.000    116.55
C9G  C10G N4G      42.910    120.88
C11G C10G N4G      45.140    122.57
C7G  C11G C10G     24.253    119.90
C7G  C11G H4G      24.174    118.79
C10G C11G H4G      23.734    121.30
N1G  C12G C16G     25.705    121.84
N1G  C12G H5G      27.256    115.92
C16G C12G H5G      24.557    122.24
N1G  C13G C14G     25.841    122.28
N1G  C13G H6G      27.410    115.84
C14G C13G H6G      24.684    121.88
C13G C14G C15G     24.364    119.99
C13G C14G H7G      24.217    118.60
C15G C14G H7G      23.725    121.41
C14G C15G C16G     25.208    116.31
C14G C15G N3G      47.056    123.43
C16G C15G N3G      44.358    120.26
C12G C16G C15G     24.754    120.48
C12G C16G H8G      23.755    119.38
C15G C16G H8G      23.665    120.14
C15G N3G  H9G      31.895    116.89
C15G N3G  C17G     43.337    126.30
H9G  N3G  C17G     29.462    116.64
C10G N4G  H10G     30.570    117.46
C10G N4G  C23G     39.952    125.01
H10G N4G  C23G     29.624    117.52
N3G  C17G C18G     41.671    113.22
N3G  C17G H23G     17.610    108.86
N3G  C17G H24G     16.570    106.47
C18G C17G H23G     16.102    110.60
C18G C17G H24G     15.969    110.11
H23G C17G H24G      6.042    107.33
C17G C18G C19G     36.414    112.07
C17G C18G H25G     13.624    108.88
C17G C18G H26G     13.830    109.34
C19G C18G H25G     13.304    109.77
C19G C18G H26G     13.444    109.70
H25G C18G H26G      5.263    106.94
C18G C19G C20G     37.070    113.23
C18G C19G H27G     13.981    109.31
C18G C19G H28G     13.970    109.33
C20G C19G H27G     13.961    109.20
C20G C19G H28G     13.970    109.21
H27G C19G H28G      5.256    106.31
C19G C20G C21G     37.440    113.52
C19G C20G H29G     14.032    109.24
C19G C20G H30G     14.029    109.24
C21G C20G H29G     14.028    109.16
C21G C20G H30G     14.031    109.16
H29G C20G H30G      5.244    106.27
C20G C21G C22G     37.693    113.20
C20G C21G H31G     14.031    109.19
C20G C21G H32G     14.037    109.19
C22G C21G H31G     13.996    109.39
C22G C21G H32G     13.996    109.39
H31G C21G H32G      5.275    106.26
C21G C22G H33G     29.769    111.12
C21G C22G H34G     29.766    111.12
C21G C22G H35G     29.222    111.41
H33G C22G H34G     15.043    107.60
H33G C22G H35G     15.040    107.71
H34G C22G H35G     15.039    107.71
N4G  C23G C24G     46.492    110.46
N4G  C23G H36G     16.619    109.13
N4G  C23G H37G     16.684    109.11
C24G C23G H36G     16.082    110.23
C24G C23G H37G     16.042    110.22
H36G C23G H37G      6.357    107.62
C23G C24G C25G     38.224    112.19
C23G C24G H38G     13.993    109.20
C23G C24G H39G     13.919    109.18
C25G C24G H38G     13.685    109.58
C25G C24G H39G     13.665    109.53
H38G C24G H39G      5.311    107.02
C24G C25G C26G     38.161    113.08
C24G C25G H40G     14.100    109.33
C24G C25G H41G     14.083    109.36
C26G C25G H40G     14.042    109.22
C26G C25G H41G     14.032    109.23
H40G C25G H41G      5.294    106.39
C25G C26G C27G     37.746    113.48
C25G C26G H42G     14.098    109.26
C25G C26G H43G     14.054    109.24
C27G C26G H42G     14.052    109.17
C27G C26G H43G     14.061    109.16
H42G C26G H43G      5.255    106.29
C26G C27G C28G     37.787    113.18
C26G C27G H44G     14.054    109.18
C26G C27G H45G     14.049    109.19
C28G C27G H44G     14.007    109.39
C28G C27G H45G     14.005    109.39
H44G C27G H45G      5.279    106.27
C27G C28G H46G     29.790    111.12
C27G C28G H47G     29.775    111.12
C27G C28G H48G     29.240    111.40
H46G C28G H47G     15.044    107.60
H46G C28G H48G     15.045    107.71
H47G C28G H48G     15.040    107.71
C3G  C29G C30G     37.871    113.32
C3G  C29G H49G     14.102    109.20
C3G  C29G H50G     14.128    109.20
C30G C29G H49G     14.015    109.17
C30G C29G H50G     14.198    109.35
H49G C29G H50G      5.268    106.35
C4G  C30G C29G     37.697    113.26
C4G  C30G H51G     14.027    109.22
C4G  C30G H52G     14.139    109.21
C29G C30G H51G     14.165    109.18
C29G C30G H52G     13.988    109.37
H51G C30G H52G      5.268    106.36


DIHEDRALS
!
!V(dihedral) = Kchi(1 + cos(n(chi) - delta))
!
!Kchi: kcal/mole
!n: multiplicity
!delta: degrees
!
!atom types             Kchi     n    delta
!

N1G  C1G  C2G  C3G      0.5712   3      0.00
N1G  C1G  C2G  H13G     0.5321   3      0.00
N1G  C1G  C2G  H14G     0.5396   3      0.00
H11G C1G  C2G  C3G      0.5063   3      0.00
H11G C1G  C2G  H13G     0.5373   3      0.00
H11G C1G  C2G  H14G     0.5011   3      0.00
H12G C1G  C2G  C3G      0.4998   3      0.00
H12G C1G  C2G  H13G     0.5026   3      0.00
H12G C1G  C2G  H14G     0.5344   3      0.00
C2G  C1G  N1G  C12G     0.0867   6      0.00
C2G  C1G  N1G  C13G     0.0885   6      0.00
H11G C1G  N1G  C12G     0.0969   6      0.00
H11G C1G  N1G  C13G     0.1000   6      0.00
H12G C1G  N1G  C12G     0.1007   6      0.00
H12G C1G  N1G  C13G     0.0965   6      0.00
C1G  C2G  C3G  H15G     0.4689   3      0.00
C1G  C2G  C3G  H16G     0.4642   3      0.00
C1G  C2G  C3G  C29G     0.4662   3      0.00
H13G C2G  C3G  H15G     0.5033   3      0.00
H13G C2G  C3G  H16G     0.4792   3      0.00
H13G C2G  C3G  C29G     0.4602   3      0.00
H14G C2G  C3G  H15G     0.4723   3      0.00
H14G C2G  C3G  H16G     0.5018   3      0.00
H14G C2G  C3G  C29G     0.4598   3      0.00
C2G  C3G  C29G C30G     0.4943   3      0.00
C2G  C3G  C29G H49G     0.4647   3      0.00
C2G  C3G  C29G H50G     0.4702   3      0.00
H15G C3G  C29G C30G     0.4703   3      0.00
H15G C3G  C29G H49G     0.4989   3      0.00
H15G C3G  C29G H50G     0.4698   3      0.00
H16G C3G  C29G C30G     0.4626   3      0.00
H16G C3G  C29G H49G     0.4706   3      0.00
H16G C3G  C29G H50G     0.4960   3      0.00
H17G C4G  C5G  C6G      0.4678   3      0.00
H17G C4G  C5G  H19G     0.4766   3      0.00
H17G C4G  C5G  H20G     0.5027   3      0.00
H18G C4G  C5G  C6G      0.4652   3      0.00
H18G C4G  C5G  H19G     0.5024   3      0.00
H18G C4G  C5G  H20G     0.4710   3      0.00
C30G C4G  C5G  C6G      0.4669   3      0.00
C30G C4G  C5G  H19G     0.4590   3      0.00
C30G C4G  C5G  H20G     0.4595   3      0.00
C5G  C4G  C30G C29G     0.4962   3      0.00
C5G  C4G  C30G H51G     0.4714   3      0.00
C5G  C4G  C30G H52G     0.4643   3      0.00
H17G C4G  C30G C29G     0.4642   3      0.00
H17G C4G  C30G H51G     0.4990   3      0.00
H17G C4G  C30G H52G     0.4690   3      0.00
H18G C4G  C30G C29G     0.4691   3      0.00
H18G C4G  C30G H51G     0.4696   3      0.00
H18G C4G  C30G H52G     0.4961   3      0.00
C4G  C5G  C6G  N2G      0.5717   3      0.00
C4G  C5G  C6G  H21G     0.5001   3      0.00
C4G  C5G  C6G  H22G     0.5090   3      0.00
H19G C5G  C6G  N2G      0.5291   3      0.00
H19G C5G  C6G  H21G     0.4986   3      0.00
H19G C5G  C6G  H22G     0.5343   3      0.00
H20G C5G  C6G  N2G      0.5385   3      0.00
H20G C5G  C6G  H21G     0.5377   3      0.00
H20G C5G  C6G  H22G     0.4976   3      0.00
C5G  C6G  N2G  C7G      0.0874   6      0.00
C5G  C6G  N2G  C8G      0.0874   6      0.00
H21G C6G  N2G  C7G      0.0966   6      0.00
H21G C6G  N2G  C8G      0.0994   6      0.00
H22G C6G  N2G  C7G      0.0976   6      0.00
H22G C6G  N2G  C8G      0.0969   6    215.37
C1G  N1G  C12G C16G     0.5040   2    180.00
C1G  N1G  C12G H5G      0.4495   2    180.00
C13G N1G  C12G C16G     0.5133   2    180.00
C13G N1G  C12G H5G      0.4589   2    180.00
C1G  N1G  C13G C14G     0.5073   2    180.00
C1G  N1G  C13G H6G      0.4520   2    180.00
C12G N1G  C13G C14G     0.5187   2    180.00
C12G N1G  C13G H6G      0.4669   2    180.00
C6G  N2G  C7G  C11G     0.4219   2    180.00
C6G  N2G  C7G  H1G      0.4285   2    180.00
C8G  N2G  C7G  C11G     0.4998   2    180.00
C8G  N2G  C7G  H1G      0.4673   2    180.00
C6G  N2G  C8G  C9G      0.4250   2    180.00
C6G  N2G  C8G  H2G      0.4215   2    180.00
C7G  N2G  C8G  C9G      0.4994   2    180.00
C7G  N2G  C8G  H2G      0.4588   2    180.00
N2G  C7G  C11G C10G     0.6069   2    180.00
N2G  C7G  C11G H4G      0.6133   2    180.00
H1G  C7G  C11G C10G     0.5853   2    180.00
H1G  C7G  C11G H4G      0.6462   2    180.00
N2G  C8G  C9G  C10G     0.6004   2    180.00
N2G  C8G  C9G  H3G      0.6228   2    180.00
H2G  C8G  C9G  C10G     0.5898   2    180.00
H2G  C8G  C9G  H3G      0.6513   2    180.00
C8G  C9G  C10G C11G     0.4185   2    180.00
C8G  C9G  C10G N4G      0.4685   2    180.00
H3G  C9G  C10G C11G     0.4639   2    180.00
H3G  C9G  C10G N4G      0.5680   2    180.00
C9G  C10G C11G C7G      0.4231   2    180.00
C9G  C10G C11G H4G      0.4696   2    180.00
N4G  C10G C11G C7G      0.4854   2    180.00
N4G  C10G C11G H4G      0.5538   2    180.00
C9G  C10G N4G  H10G     0.4933   2    180.00
C9G  C10G N4G  C23G     0.5126   2    180.00
C11G C10G N4G  H10G     0.5760   2    180.00
C11G C10G N4G  C23G     0.4950   2    180.00
N1G  C12G C16G C15G     0.6004   2    180.00
N1G  C12G C16G H8G      0.6402   2    180.00
H5G  C12G C16G C15G     0.6197   2    180.00
H5G  C12G C16G H8G      0.6510   2    180.00
N1G  C13G C14G C15G     0.6049   2    180.00
N1G  C13G C14G H7G      0.6348   2    180.00
H6G  C13G C14G C15G     0.6116   2    180.00
H6G  C13G C14G H7G      0.6484   2    180.00
C13G C14G C15G C16G     0.4534   2    180.00
C13G C14G C15G N3G      0.5676   2    180.00
H7G  C14G C15G C16G     0.4759   2    180.00
H7G  C14G C15G N3G      0.5714   2    180.00
C14G C15G C16G C12G     0.4550   2    180.00
C14G C15G C16G H8G      0.4625   2    180.00
N3G  C15G C16G C12G     0.5443   2    180.00
N3G  C15G C16G H8G      0.5803   2    180.00
C14G C15G N3G  H9G      0.6015   2    180.00
C14G C15G N3G  C17G     0.4864   2    180.00
C16G C15G N3G  H9G      0.5390   2    180.00
C16G C15G N3G  C17G     0.5756   2    180.00
C15G N3G  C17G C18G     0.0898   6     95.00
C15G N3G  C17G H23G     0.0960   6    218.45
C15G N3G  C17G H24G     0.1047   6      0.00
H9G  N3G  C17G C18G     0.0841   6      0.00
H9G  N3G  C17G H23G     0.0977   6      0.00
H9G  N3G  C17G H24G     0.0979   6      0.00
C10G N4G  C23G C24G     0.0836   6    180.00
C10G N4G  C23G H36G     0.1053   6    180.00
C10G N4G  C23G H37G     0.1056   6    180.00
H10G N4G  C23G C24G     0.0770   6    180.00
H10G N4G  C23G H36G     0.1022   6    180.00
H10G N4G  C23G H37G     0.1023   6    180.00
N3G  C17G C18G C19G     0.4832   3      0.00
N3G  C17G C18G H25G     0.5007   3      0.00
N3G  C17G C18G H26G     0.4987   3      0.00
H23G C17G C18G C19G     0.4811   3      0.00
H23G C17G C18G H25G     0.4880   3      0.00
H23G C17G C18G H26G     0.5244   3      0.00
H24G C17G C18G C19G     0.4792   3      0.00
H24G C17G C18G H25G     0.5237   3      0.00
H24G C17G C18G H26G     0.4857   3      0.00
C17G C18G C19G C20G     0.4346   3      0.00
C17G C18G C19G H27G     0.4566   3      0.00
C17G C18G C19G H28G     0.4556   3      0.00
H25G C18G C19G C20G     0.4501   3      0.00
H25G C18G C19G H27G     0.4964   3      0.00
H25G C18G C19G H28G     0.4668   3      0.00
H26G C18G C19G C20G     0.4514   3      0.00
H26G C18G C19G H27G     0.4681   3      0.00
H26G C18G C19G H28G     0.4974   3      0.00
C18G C19G C20G C21G     0.4324   3      0.00
C18G C19G C20G H29G     0.4504   3      0.00
C18G C19G C20G H30G     0.4504   3      0.00
H27G C19G C20G C21G     0.4498   3      0.00
H27G C19G C20G H29G     0.4949   3      0.00
H27G C19G C20G H30G     0.4658   3      0.00
H28G C19G C20G C21G     0.4497   3      0.00
H28G C19G C20G H29G     0.4656   3      0.00
H28G C19G C20G H30G     0.4946   3      0.00
C19G C20G C21G C22G     0.4351   3      0.00
C19G C20G C21G H31G     0.4503   3      0.00
C19G C20G C21G H32G     0.4506   3      0.00
H29G C20G C21G C22G     0.4518   3      0.00
H29G C20G C21G H31G     0.4647   3      0.00
H29G C20G C21G H32G     0.4952   3      0.00
H30G C20G C21G C22G     0.4518   3      0.00
H30G C20G C21G H31G     0.4952   3      0.00
H30G C20G C21G H32G     0.4648   3      0.00
C20G C21G C22G H33G     0.4464   3      0.00
C20G C21G C22G H34G     0.4463   3      0.00
C20G C21G C22G H35G     0.4544   3      0.00
H31G C21G C22G H33G     0.4633   3      0.00
H31G C21G C22G H34G     0.4894   3      0.00
H31G C21G C22G H35G     0.4682   3      0.00
H32G C21G C22G H33G     0.4894   3      0.00
H32G C21G C22G H34G     0.4633   3      0.00
H32G C21G C22G H35G     0.4682   3      0.00
N4G  C23G C24G C25G     0.5038   3      0.00
N4G  C23G C24G H38G     0.5161   3      0.00
N4G  C23G C24G H39G     0.5153   3      0.00
H36G C23G C24G C25G     0.4842   3      0.00
H36G C23G C24G H38G     0.5294   3      0.00
H36G C23G C24G H39G     0.5001   3      0.00
H37G C23G C24G C25G     0.4855   3      0.00
H37G C23G C24G H38G     0.4990   3      0.00
H37G C23G C24G H39G     0.5307   3      0.00
C23G C24G C25G C26G     0.4411   3      0.00
C23G C24G C25G H40G     0.4611   3      0.00
C23G C24G C25G H41G     0.4592   3      0.00
H38G C24G C25G C26G     0.4554   3      0.00
H38G C24G C25G H40G     0.4728   3      0.00
H38G C24G C25G H41G     0.4991   3      0.00
H39G C24G C25G C26G     0.4551   3      0.00
H39G C24G C25G H40G     0.4996   3      0.00
H39G C24G C25G H41G     0.4731   3      0.00
C24G C25G C26G C27G     0.4377   3      0.00
C24G C25G C26G H42G     0.4543   3      0.00
C24G C25G C26G H43G     0.4540   3      0.00
H40G C25G C26G C27G     0.4520   3      0.00
H40G C25G C26G H42G     0.4682   3      0.00
H40G C25G C26G H43G     0.4965   3      0.00
H41G C25G C26G C27G     0.4520   3      0.00
H41G C25G C26G H42G     0.4962   3      0.00
H41G C25G C26G H43G     0.4682   3      0.00
C25G C26G C27G C28G     0.4365   3      0.00
C25G C26G C27G H44G     0.4520   3      0.00
C25G C26G C27G H45G     0.4513   3      0.00
H42G C26G C27G C28G     0.4526   3      0.00
H42G C26G C27G H44G     0.4656   3      0.00
H42G C26G C27G H45G     0.4957   3      0.00
H43G C26G C27G C28G     0.4526   3      0.00
H43G C26G C27G H44G     0.4958   3      0.00
H43G C26G C27G H45G     0.4656   3      0.00
C26G C27G C28G H46G     0.4469   3      0.00
C26G C27G C28G H47G     0.4466   3      0.00
C26G C27G C28G H48G     0.4548   3      0.00
H44G C27G C28G H46G     0.4637   3      0.00
H44G C27G C28G H47G     0.4897   3      0.00
H44G C27G C28G H48G     0.4685   3      0.00
H45G C27G C28G H46G     0.4896   3      0.00
H45G C27G C28G H47G     0.4635   3      0.00
H45G C27G C28G H48G     0.4684   3      0.00
C3G  C29G C30G C4G      0.4635   3      0.00
C3G  C29G C30G H51G     0.4581   3      0.00
C3G  C29G C30G H52G     0.4564   3      0.00
H49G C29G C30G C4G      0.4584   3      0.00
H49G C29G C30G H51G     0.4984   3      0.00
H49G C29G C30G H52G     0.4722   3      0.00
H50G C29G C30G C4G      0.4569   3      0.00
H50G C29G C30G H51G     0.4668   3      0.00
H50G C29G C30G H52G     0.4980   3      0.00

IMPROPER
!
!V(improper) = Kpsi(psi - psi0)**2
!
!Kpsi: kcal/mole/rad**2
!psi0: degrees
!note that the second column of numbers (0) is ignored
!
!atom types             Kpsi        0  psi0
!


NONBONDED nbxmod  5 atom cdiel shift vatom vdistance vswitch -
cutnb 14.0 ctofnb 12.0 ctonnb 10.0 eps 1.0 e14fac 1.0 wmin 1.5
                !adm jr., 5/08/91, suggested cutoff scheme
!
!V(Lennard-Jones) = Eps(i,j)*[(Rmin(i,j)/r(i,j))**12 - 2(Rmin(i,j)/r(i,j))**6]
!
!epsilon [kcal/mole]: Eps(i,j) = sqrt(eps(i) * eps(j))
!Rmin/2  [A]:         Rmin(i,j) = Rmin/2(i) + Rmin/2(j)
!
!atom  ignored   epsilon     Rmin/2  ignored   eps,1-4     Rmin/2,1-4
!

C1G      0.0     -0.1050     1.9255    ! 
C2G      0.0     -0.1050     1.9255    ! 
C3G      0.0     -0.1050     1.9255    ! 
C4G      0.0     -0.1050     1.9255    ! 
C5G      0.0     -0.1050     1.9255    ! 
C6G      0.0     -0.1050     1.9255    ! 
N1G      0.0     -0.0690     1.8300    ! 
N2G      0.0     -0.0690     1.8300    ! 
C7G      0.0     -0.1050     1.9255    ! 
C8G      0.0     -0.1050     1.9255    ! 
C9G      0.0     -0.1050     1.9255    ! 
C10G     0.0     -0.1050     1.9255    ! 
C11G     0.0     -0.1050     1.9255    ! 
H1G      0.0     -0.0440     1.4430    ! 
H2G      0.0     -0.0440     1.4430    ! 
H3G      0.0     -0.0440     1.4430    ! 
H4G      0.0     -0.0440     1.4430    ! 
C12G     0.0     -0.1050     1.9255    ! 
C13G     0.0     -0.1050     1.9255    ! 
C14G     0.0     -0.1050     1.9255    ! 
C15G     0.0     -0.1050     1.9255    ! 
C16G     0.0     -0.1050     1.9255    ! 
H5G      0.0     -0.0440     1.4430    ! 
H6G      0.0     -0.0440     1.4430    ! 
H7G      0.0     -0.0440     1.4430    ! 
H8G      0.0     -0.0440     1.4430    ! 
N3G      0.0     -0.0690     1.8300    ! 
N4G      0.0     -0.0690     1.8300    ! 
H9G      0.0     -0.0440     1.4430    ! 
H10G     0.0     -0.0440     1.4430    ! 
C17G     0.0     -0.1050     1.9255    ! 
C18G     0.0     -0.1050     1.9255    ! 
C19G     0.0     -0.1050     1.9255    ! 
C20G     0.0     -0.1050     1.9255    ! 
C21G     0.0     -0.1050     1.9255    ! 
C22G     0.0     -0.1050     1.9255    ! 
C23G     0.0     -0.1050     1.9255    ! 
C24G     0.0     -0.1050     1.9255    ! 
C25G     0.0     -0.1050     1.9255    ! 
C26G     0.0     -0.1050     1.9255    ! 
C27G     0.0     -0.1050     1.9255    ! 
C28G     0.0     -0.1050     1.9255    ! 
H11G     0.0     -0.0440     1.4430    ! 
H12G     0.0     -0.0440     1.4430    ! 
H13G     0.0     -0.0440     1.4430    ! 
H14G     0.0     -0.0440     1.4430    ! 
H15G     0.0     -0.0440     1.4430    ! 
H16G     0.0     -0.0440     1.4430    ! 
H17G     0.0     -0.0440     1.4430    ! 
H18G     0.0     -0.0440     1.4430    ! 
H19G     0.0     -0.0440     1.4430    ! 
H20G     0.0     -0.0440     1.4430    ! 
H21G     0.0     -0.0440     1.4430    ! 
H22G     0.0     -0.0440     1.4430    ! 
H23G     0.0     -0.0440     1.4430    ! 
H24G     0.0     -0.0440     1.4430    ! 
H25G     0.0     -0.0440     1.4430    ! 
H26G     0.0     -0.0440     1.4430    ! 
H27G     0.0     -0.0440     1.4430    ! 
H28G     0.0     -0.0440     1.4430    ! 
H29G     0.0     -0.0440     1.4430    ! 
H30G     0.0     -0.0440     1.4430    ! 
H31G     0.0     -0.0440     1.4430    ! 
H32G     0.0     -0.0440     1.4430    ! 
H33G     0.0     -0.0440     1.4430    ! 
H34G     0.0     -0.0440     1.4430    ! 
H35G     0.0     -0.0440     1.4430    ! 
H36G     0.0     -0.0440     1.4430    ! 
H37G     0.0     -0.0440     1.4430    ! 
H38G     0.0     -0.0440     1.4430    ! 
H39G     0.0     -0.0440     1.4430    ! 
H40G     0.0     -0.0440     1.4430    ! 
H41G     0.0     -0.0440     1.4430    ! 
H42G     0.0     -0.0440     1.4430    ! 
H43G     0.0     -0.0440     1.4430    ! 
H44G     0.0     -0.0440     1.4430    ! 
H45G     0.0     -0.0440     1.4430    ! 
H46G     0.0     -0.0440     1.4430    ! 
H47G     0.0     -0.0440     1.4430    ! 
H48G     0.0     -0.0440     1.4430    ! 
C29G     0.0     -0.1050     1.9255    ! 
C30G     0.0     -0.1050     1.9255    ! 
H49G     0.0     -0.0440     1.4430    ! 
H50G     0.0     -0.0440     1.4430    ! 
H51G     0.0     -0.0440     1.4430    ! 
H52G     0.0     -0.0440     1.4430    ! 
END
