# Supplementary material for: A Systematic Approach: Molecular Dynamics Study and Parametrisation of Gemini Type Cationic Surfactants
Source: Int J Mol Sci. 2021 Oct 10;22(20):10939. doi: 10.3390/ijms222010939 (PMC8536075; doi:10.3390/ijms222010939)
Supplement: Supplementary file 1 [file ijms-22-10939-s001.zip › Force_fields/Alk_8_06/Alk_8_06.pdb]

REMARK original generated coordinate pdb file
ATOM      1  C1G A8B X   1      -1.643  -7.302  -1.778  1.00  0.00      GEM  C
ATOM      2  C2G A8B X   1      -2.140  -6.183  -0.857  1.00  0.00      GEM  C
ATOM      3  C3G A8B X   1      -1.067  -5.107  -0.641  1.00  0.00      GEM  C
ATOM      4  C4G A8B X   1      -0.939  -1.757   1.426  1.00  0.00      GEM  C
ATOM      5  C5G A8B X   1       0.094  -0.630   1.566  1.00  0.00      GEM  C
ATOM      6  C6G A8B X   1      -0.383   0.454   2.537  1.00  0.00      GEM  C
ATOM      7  N1G A8B X   1      -2.690  -8.326  -2.023  1.00  0.00      GEM  N
ATOM      8  N2G A8B X   1       0.592   1.567   2.651  1.00  0.00      GEM  N
ATOM      9  C7G A8B X   1       0.509   2.642   1.822  1.00  0.00      GEM  C
ATOM     10  C8G A8B X   1       1.619   1.495   3.547  1.00  0.00      GEM  C
ATOM     11  C9G A8B X   1       2.566   2.479   3.641  1.00  0.00      GEM  C
ATOM     12 C10G A8B X   1       2.504   3.622   2.787  1.00  0.00      GEM  C
ATOM     13 C11G A8B X   1       1.422   3.666   1.859  1.00  0.00      GEM  C
ATOM     14  H1G A8B X   1      -0.330   2.643   1.128  1.00  0.00      GEM  H
ATOM     15  H2G A8B X   1       1.634   0.611   4.183  1.00  0.00      GEM  H
ATOM     16  H3G A8B X   1       3.365   2.385   4.376  1.00  0.00      GEM  H
ATOM     17  H4G A8B X   1       1.298   4.503   1.176  1.00  0.00      GEM  H
ATOM     18 C12G A8B X   1      -3.575  -8.172  -3.049  1.00  0.00      GEM  C
ATOM     19 C13G A8B X   1      -2.818  -9.396  -1.193  1.00  0.00      GEM  C
ATOM     20 C14G A8B X   1      -3.806 -10.335  -1.356  1.00  0.00      GEM  C
ATOM     21 C15G A8B X   1      -4.750 -10.201  -2.418  1.00  0.00      GEM  C
ATOM     22 C16G A8B X   1      -4.585  -9.067  -3.271  1.00  0.00      GEM  C
ATOM     23  H5G A8B X   1      -3.424  -7.298  -3.681  1.00  0.00      GEM  H
ATOM     24  H6G A8B X   1      -2.082  -9.469  -0.393  1.00  0.00      GEM  H
ATOM     25  H7G A8B X   1      -3.844 -11.176  -0.667  1.00  0.00      GEM  H
ATOM     26  H8G A8B X   1      -5.266  -8.909  -4.107  1.00  0.00      GEM  H
ATOM     27  N3G A8B X   1      -5.751 -11.067  -2.630  1.00  0.00      GEM  N
ATOM     28  N4G A8B X   1       3.421   4.593   2.872  1.00  0.00      GEM  N
ATOM     29  H9G A8B X   1      -6.351 -10.895  -3.455  1.00  0.00      GEM  H
ATOM     30 H10G A8B X   1       4.171   4.481   3.576  1.00  0.00      GEM  H
ATOM     31 C17G A8B X   1      -6.016 -12.290  -1.869  1.00  0.00      GEM  C
ATOM     32 C18G A8B X   1      -5.212 -13.500  -2.367  1.00  0.00      GEM  C
ATOM     33 C19G A8B X   1      -5.525 -14.771  -1.565  1.00  0.00      GEM  C
ATOM     34 C20G A8B X   1      -4.745 -16.001  -2.049  1.00  0.00      GEM  C
ATOM     35 C21G A8B X   1      -5.053 -17.275  -1.250  1.00  0.00      GEM  C
ATOM     36 C22G A8B X   1      -4.269 -18.500  -1.740  1.00  0.00      GEM  C
ATOM     37 C23G A8B X   1       3.443   5.804   2.045  1.00  0.00      GEM  C
ATOM     38 C24G A8B X   1       4.632   6.688   2.423  1.00  0.00      GEM  C
ATOM     39 C25G A8B X   1       4.699   7.964   1.573  1.00  0.00      GEM  C
ATOM     40 C26G A8B X   1       5.885   8.867   1.936  1.00  0.00      GEM  C
ATOM     41 C27G A8B X   1       5.963  10.145   1.089  1.00  0.00      GEM  C
ATOM     42 C28G A8B X   1       7.152  11.042   1.457  1.00  0.00      GEM  C
ATOM     43 H11G A8B X   1      -1.347  -6.904  -2.763  1.00  0.00      GEM  H
ATOM     44 H12G A8B X   1      -0.777  -7.824  -1.339  1.00  0.00      GEM  H
ATOM     45 H13G A8B X   1      -3.041  -5.726  -1.297  1.00  0.00      GEM  H
ATOM     46 H14G A8B X   1      -2.436  -6.617   0.112  1.00  0.00      GEM  H
ATOM     47 H15G A8B X   1      -0.780  -4.680  -1.615  1.00  0.00      GEM  H
ATOM     48 H16G A8B X   1      -0.160  -5.572  -0.226  1.00  0.00      GEM  H
ATOM     49 H17G A8B X   1      -1.888  -1.335   1.062  1.00  0.00      GEM  H
ATOM     50 H18G A8B X   1      -1.149  -2.188   2.417  1.00  0.00      GEM  H
ATOM     51 H19G A8B X   1       1.051  -1.042   1.925  1.00  0.00      GEM  H
ATOM     52 H20G A8B X   1       0.284  -0.175   0.581  1.00  0.00      GEM  H
ATOM     53 H21G A8B X   1      -1.336   0.896   2.202  1.00  0.00      GEM  H
ATOM     54 H22G A8B X   1      -0.527   0.046   3.551  1.00  0.00      GEM  H
ATOM     55 H23G A8B X   1      -5.809 -12.098  -0.802  1.00  0.00      GEM  H
ATOM     56 H24G A8B X   1      -7.097 -12.488  -1.963  1.00  0.00      GEM  H
ATOM     57 H25G A8B X   1      -5.439 -13.666  -3.432  1.00  0.00      GEM  H
ATOM     58 H26G A8B X   1      -4.135 -13.275  -2.300  1.00  0.00      GEM  H
ATOM     59 H27G A8B X   1      -6.605 -14.981  -1.623  1.00  0.00      GEM  H
ATOM     60 H28G A8B X   1      -5.302 -14.595  -0.501  1.00  0.00      GEM  H
ATOM     61 H29G A8B X   1      -4.969 -16.178  -3.113  1.00  0.00      GEM  H
ATOM     62 H30G A8B X   1      -3.665 -15.791  -1.992  1.00  0.00      GEM  H
ATOM     63 H31G A8B X   1      -4.829 -17.099  -0.187  1.00  0.00      GEM  H
ATOM     64 H32G A8B X   1      -6.132 -17.486  -1.307  1.00  0.00      GEM  H
ATOM     65 H33G A8B X   1      -4.498 -18.722  -2.791  1.00  0.00      GEM  H
ATOM     66 H34G A8B X   1      -3.186 -18.333  -1.664  1.00  0.00      GEM  H
ATOM     67 H35G A8B X   1      -4.511 -19.393  -1.150  1.00  0.00      GEM  H
ATOM     68 H36G A8B X   1       2.495   6.357   2.186  1.00  0.00      GEM  H
ATOM     69 H37G A8B X   1       3.507   5.514   0.979  1.00  0.00      GEM  H
ATOM     70 H38G A8B X   1       4.557   6.958   3.490  1.00  0.00      GEM  H
ATOM     71 H39G A8B X   1       5.564   6.114   2.300  1.00  0.00      GEM  H
ATOM     72 H40G A8B X   1       4.764   7.690   0.509  1.00  0.00      GEM  H
ATOM     73 H41G A8B X   1       3.762   8.531   1.691  1.00  0.00      GEM  H
ATOM     74 H42G A8B X   1       5.820   9.143   3.001  1.00  0.00      GEM  H
ATOM     75 H43G A8B X   1       6.822   8.300   1.821  1.00  0.00      GEM  H
ATOM     76 H44G A8B X   1       6.029   9.870   0.025  1.00  0.00      GEM  H
ATOM     77 H45G A8B X   1       5.028  10.713   1.203  1.00  0.00      GEM  H
ATOM     78 H46G A8B X   1       7.097  11.362   2.506  1.00  0.00      GEM  H
ATOM     79 H47G A8B X   1       8.104  10.513   1.320  1.00  0.00      GEM  H
ATOM     80 H48G A8B X   1       7.180  11.945   0.834  1.00  0.00      GEM  H
ATOM     81 C29G A8B X   1      -1.531  -3.979   0.291  1.00  0.00      GEM  C
ATOM     82 C30G A8B X   1      -0.482  -2.873   0.475  1.00  0.00      GEM  C
ATOM     83 H49G A8B X   1      -2.457  -3.537  -0.109  1.00  0.00      GEM  H
ATOM     84 H50G A8B X   1      -1.790  -4.404   1.273  1.00  0.00      GEM  H
ATOM     85 H51G A8B X   1      -0.241  -2.437  -0.506  1.00  0.00      GEM  H
ATOM     86 H52G A8B X   1       0.451  -3.315   0.857  1.00  0.00      GEM  H
END
