# Supplementary material for: A Systematic Approach: Molecular Dynamics Study and Parametrisation of Gemini Type Cationic Surfactants
Source: Int J Mol Sci. 2021 Oct 10;22(20):10939. doi: 10.3390/ijms222010939 (PMC8536075; doi:10.3390/ijms222010939)
Supplement: Supplementary file 1 [file ijms-22-10939-s001.zip › Force_fields/Alk_8_06b/Alk_8_06b.par]

!>>>>>> Combined CHARMM All-Hydrogen Parameter File for <<<<<<<<<
!>>>>>>>>> CHARMM22 Proteins and CHARMM27 Lipids <<<<<<<<<<
!from
!>>>> CHARMM22 All-Hydrogen Parameter File for Proteins <<<<<<<<<<
!>>>>>>>>>>>>>>>>>>>>>> August 1999 <<<<<<<<<<<<<<<<<<<<<<<<<<<<<
!>>>>>>> Direct comments to Alexander D. MacKerell Jr. <<<<<<<<<
!>>>>>> 410-706-7442 or email: alex,mmiris.ab.umd.edu  <<<<<<<<<
!and !  \\\ CHARMM27 All-Hydrogen Lipid Parameter File ///////
!  \\\\\\\\\ Developmental /////////////////////////
!              Alexander D. MacKerell Jr.
!                     August 1999
! All comments to ADM jr.  email:alex,mmiris.ab.umd.edu
!              telephone: 410-706-7442
!


! +++++++++++++++++++++++++++++++++++++++++++++++++++++++++++++++++++++++++++++
! + Residue topologies/parameters generated by PARATOOL.                      +
! +                                                                           +
! + PARATOOL is an interactive tool for generation of force field parameters. +
! + and can be obtained free of charge from                                   +
! + http://bioinf.charite.de/biophys/paratool                                 +
! +                                                                           +
! + Author:                                                                   +
! + Jan Saam                                                                  +
! + Institute of Biochemistry                                                 +
! + Charite Berlin                                                            +
! + Germany                                                                   +
! + saam@charite.de                                                           +
! +                                                                           +
! + CITATION:                                                                 +
! + If you use PARATOOL or topologies/parameters generated by this program,   +
! + please cite the following work:                                           +
! + Saam, et al. (2006), ...                                                  +
! +++++++++++++++++++++++++++++++++++++++++++++++++++++++++++++++++++++++++++++


! Parameters for components AA5
! To be used in combination with:
! [DEFAULTDIR]/par_all27_prot_lipid_na.inp


BONDS
!
!V(bond) = Kb(b - b0)**2
!
!Kb: kcal/mole/A**2
!b0: A
!
!atom type   Kb         b0
!

C1G  C2G     284.545    1.5321
C1G  N1G     300.798    1.4840
C1G  H11G    313.767    1.1029
C1G  H12G    313.854    1.1029
C2G  C3G     285.738    1.5350
C2G  H13G    325.952    1.1022
C2G  H14G    325.866    1.1022
C3G  H15G    334.211    1.1008
C3G  H16G    334.237    1.1008
C3G  C20G    286.280    1.5353
C4G  C5G     285.779    1.5350
C4G  H17G    334.235    1.1008
C4G  H18G    334.180    1.1008
C4G  C21G    286.282    1.5353
C5G  C6G     284.553    1.5321
C5G  H19G    326.003    1.1022
C5G  H20G    325.852    1.1022
C6G  N2G     300.820    1.4840
C6G  H21G    313.596    1.1030
C6G  H22G    313.995    1.1028
N1G  C12G    413.890    1.3641
N1G  C13G    420.246    1.3603
N2G  C7G     421.358    1.3602
N2G  C8G     412.718    1.3641
C7G  C11G    464.486    1.3722
C7G  H1G     360.390    1.0894
C8G  C9G     473.747    1.3683
C8G  H2G     360.636    1.0893
C9G  C10G    359.970    1.4292
C9G  H3G     358.006    1.0899
C10G C11G    363.778    1.4274
C10G N4G     540.069    1.3404
C11G H4G     365.661    1.0868
C12G C16G    473.680    1.3685
C12G H5G     360.680    1.0892
C13G C14G    465.313    1.3721
C13G H6G     360.312    1.0894
C14G C15G    363.700    1.4271
C14G H7G     365.913    1.0868
C15G C16G    362.543    1.4292
C15G N3G     541.187    1.3402
C16G H8G     358.077    1.0899
N3G  H9G     358.580    1.0359
N3G  C17G    311.640    1.4694
N4G  H10G    358.748    1.0359
N4G  C19G    312.881    1.4697
C17G C18G    240.053    1.5414
C17G H23G    259.718    1.1156
C17G C30G    249.814    1.5367
C18G H24G    324.036    1.1031
C18G H25G    328.995    1.1007
C18G C27G    249.407    1.5377
C19G H26G    259.233    1.1158
C19G C22G    239.521    1.5415
C19G C26G    249.686    1.5364
C20G C21G    286.038    1.5351
C20G H27G    333.839    1.1010
C20G H28G    333.777    1.1010
C21G H29G    333.810    1.1010
C21G H30G    333.839    1.1010
C22G C23G    249.334    1.5377
C22G H31G    328.955    1.1007
C22G H32G    323.971    1.1031
C23G C24G    249.731    1.5369
C23G H33G    338.896    1.0986
C23G H34G    333.167    1.1013
C24G C25G    249.177    1.5373
C24G H35G    338.495    1.0988
C24G H36G    333.355    1.1012
C25G C26G    250.289    1.5380
C25G H37G    339.247    1.0985
C25G H38G    333.604    1.1011
C26G H39G    329.211    1.1007
C26G H40G    321.637    1.1042
C27G C28G    249.601    1.5370
C27G H41G    338.890    1.0986
C27G H42G    333.214    1.1012
C28G C29G    249.292    1.5372
C28G H43G    338.492    1.0988
C28G H44G    333.317    1.1012
C29G C30G    250.353    1.5379
C29G H45G    339.233    1.0985
C29G H46G    333.611    1.1010
C30G H47G    329.201    1.1007
C30G H48G    321.832    1.1042


ANGLES
!
!V(angle) = Ktheta(Theta - Theta0)**2
!
!V(Urey-Bradley) = Kub(S - S0)**2
!
!Ktheta: kcal/mole/rad**2
!Theta0: degrees
!Kub: kcal/mole/A**2 (Urey-Bradley)
!S0: A
!
!atom types        Ktheta    Theta0    Kub      S0
!

C2G  C1G  N1G      44.480    112.03
C2G  C1G  H11G     15.491    111.15
C2G  C1G  H12G     15.624    111.14
N1G  C1G  H11G     17.724    106.96
N1G  C1G  H12G     17.407    107.00
H11G C1G  H12G      6.172    108.34
C1G  C2G  C3G      38.159    111.68
C1G  C2G  H13G     14.062    109.16
C1G  C2G  H14G     13.892    109.15
C3G  C2G  H13G     13.408    109.79
C3G  C2G  H14G     13.747    109.78
H13G C2G  H14G      5.320    107.17
C2G  C3G  H15G     14.394    109.36
C2G  C3G  H16G     14.030    109.35
C2G  C3G  C20G     38.720    112.91
H15G C3G  H16G      5.316    106.43
H15G C3G  C20G     14.021    109.30
H16G C3G  C20G     14.171    109.28
C5G  C4G  H17G     13.983    109.34
C5G  C4G  H18G     14.362    109.34
C5G  C4G  C21G     38.186    112.97
H17G C4G  H18G      5.299    106.43
H17G C4G  C21G     14.117    109.28
H18G C4G  C21G     14.007    109.26
C4G  C5G  C6G      37.317    111.61
C4G  C5G  H19G     13.265    109.82
C4G  C5G  H20G     13.663    109.78
C6G  C5G  H19G     13.915    109.14
C6G  C5G  H20G     13.844    109.20
H19G C5G  H20G      5.304    107.18
C5G  C6G  N2G      43.196    112.08
C5G  C6G  H21G     15.507    111.12
C5G  C6G  H22G     15.444    111.14
N2G  C6G  H21G     17.168    106.98
N2G  C6G  H22G     17.663    106.95
H21G C6G  H22G      6.145    108.34
C1G  N1G  C12G     39.218    120.38
C1G  N1G  C13G     39.271    120.45
C12G N1G  C13G     26.637    119.08
C6G  N2G  C7G      38.463    120.53
C6G  N2G  C8G      38.483    120.31
C7G  N2G  C8G      26.631    119.08
N2G  C7G  C11G     25.854    122.31
N2G  C7G  H1G      27.435    115.84
C11G C7G  H1G      24.700    121.85
N2G  C8G  C9G      25.667    121.83
N2G  C8G  H2G      27.238    115.93
C9G  C8G  H2G      24.512    122.24
C8G  C9G  C10G     24.598    120.54
C8G  C9G  H3G      23.741    119.34
C10G C9G  H3G      23.654    120.12
C9G  C10G C11G     25.055    116.21
C9G  C10G N4G      45.701    120.16
C11G C10G N4G      47.703    123.62
C7G  C11G C10G     24.393    120.03
C7G  C11G H4G      24.172    118.61
C10G C11G H4G      23.636    121.36
N1G  C12G C16G     25.706    121.83
N1G  C12G H5G      27.255    115.93
C16G C12G H5G      24.507    122.24
N1G  C13G C14G     25.854    122.31
N1G  C13G H6G      27.418    115.83
C14G C13G H6G      24.706    121.86
C13G C14G C15G     24.337    120.01
C13G C14G H7G      24.197    118.62
C15G C14G H7G      23.613    121.38
C14G C15G C16G     25.103    116.26
C14G C15G N3G      47.352    123.51
C16G C15G N3G      45.006    120.23
C12G C16G C15G     24.746    120.50
C12G C16G H8G      23.741    119.36
C15G C16G H8G      23.701    120.14
C15G N3G  H9G      32.307    116.66
C15G N3G  C17G     43.862    126.81
H9G  N3G  C17G     29.757    116.28
C10G N4G  H10G     32.659    116.67
C10G N4G  C19G     45.198    126.87
H10G N4G  C19G     30.077    116.22
N3G  C17G C18G     16.003    111.43
N3G  C17G H23G      6.226    107.65
N3G  C17G C30G     16.881    109.07
C18G C17G H23G      5.989    109.12
C18G C17G C30G     12.145    111.15
H23G C17G C30G      5.977    108.31
C17G C18G H24G      9.784    108.53
C17G C18G H25G     10.844    109.76
C17G C18G C27G     15.016    111.11
H24G C18G H25G      4.310    107.18
H24G C18G C27G      9.483    109.65
H25G C18G C27G     10.995    110.50
N4G  C19G H26G      6.252    107.63
N4G  C19G C22G     16.004    111.41
N4G  C19G C26G     17.079    109.14
H26G C19G C22G      5.980    109.06
H26G C19G C26G      5.976    108.32
C22G C19G C26G     12.128    111.16
C3G  C20G C21G     38.798    113.33
C3G  C20G H27G     14.286    109.21
C3G  C20G H28G     14.148    109.19
C21G C20G H27G     14.033    109.26
C21G C20G H28G     14.377    109.26
H27G C20G H28G      5.289    106.35
C4G  C21G C20G     38.651    113.26
C4G  C21G H29G     14.125    109.23
C4G  C21G H30G     14.251    109.21
C20G C21G H29G     14.353    109.28
C20G C21G H30G     13.976    109.28
H29G C21G H30G      5.290    106.36
C19G C22G C23G     15.003    111.10
C19G C22G H31G     10.834    109.76
C19G C22G H32G      9.787    108.55
C23G C22G H31G     10.995    110.49
C23G C22G H32G      9.492    109.66
H31G C22G H32G      4.309    107.18
C22G C23G C24G     15.720    111.43
C22G C23G H33G     10.999    109.68
C22G C23G H34G      9.989    109.31
C24G C23G H33G     11.079    110.40
C24G C23G H34G      9.731    109.28
H33G C23G H34G      4.366    106.62
C23G C24G C25G     15.711    111.24
C23G C24G H35G     11.141    110.23
C23G C24G H36G      9.816    109.18
C25G C24G H35G     11.154    110.09
C25G C24G H36G      9.813    109.23
H35G C24G H36G      4.365    106.76
C24G C25G C26G     15.815    111.82
C24G C25G H37G     11.134    110.36
C24G C25G H38G      9.819    109.21
C26G C25G H37G     11.144    109.51
C26G C25G H38G     10.115    109.18
H37G C25G H38G      4.363    106.60
C19G C26G C25G     15.172    111.15
C19G C26G H39G     10.809    109.60
C19G C26G H40G      9.928    108.87
C25G C26G H39G     10.934    110.42
C25G C26G H40G      9.641    109.46
H39G C26G H40G      4.321    107.25
C18G C27G C28G     15.724    111.43
C18G C27G H41G     10.997    109.68
C18G C27G H42G      9.992    109.32
C28G C27G H41G     11.079    110.39
C28G C27G H42G      9.737    109.28
H41G C27G H42G      4.367    106.62
C27G C28G C29G     15.715    111.23
C27G C28G H43G     11.143    110.22
C27G C28G H44G      9.814    109.19
C29G C28G H43G     11.157    110.10
C29G C28G H44G      9.809    109.24
H43G C28G H44G      4.365    106.75
C28G C29G C30G     15.807    111.81
C28G C29G H45G     11.134    110.36
C28G C29G H46G      9.811    109.21
C30G C29G H45G     11.144    109.52
C30G C29G H46G     10.104    109.19
H45G C29G H46G      4.362    106.61
C17G C30G C29G     15.163    111.17
C17G C30G H47G     10.809    109.59
C17G C30G H48G      9.929    108.85
C29G C30G H47G     10.932    110.42
C29G C30G H48G      9.654    109.46
H47G C30G H48G      4.324    107.25


DIHEDRALS
!
!V(dihedral) = Kchi(1 + cos(n(chi) - delta))
!
!Kchi: kcal/mole
!n: multiplicity
!delta: degrees
!
!atom types             Kchi     n    delta
!

N1G  C1G  C2G  C3G      0.5757   3      0.00
N1G  C1G  C2G  H13G     0.5301   3      0.00
N1G  C1G  C2G  H14G     0.5412   3      0.00
H11G C1G  C2G  C3G      0.5154   3      0.00
H11G C1G  C2G  H13G     0.5362   3      0.00
H11G C1G  C2G  H14G     0.5075   3      0.00
H12G C1G  C2G  C3G      0.5037   3      0.00
H12G C1G  C2G  H13G     0.5038   3      0.00
H12G C1G  C2G  H14G     0.5359   3      0.00
C2G  C1G  N1G  C12G     0.0899   6      0.00
C2G  C1G  N1G  C13G     0.0888   6      0.00
H11G C1G  N1G  C12G     0.0972   6      0.00
H11G C1G  N1G  C13G     0.0993   6      0.00
H12G C1G  N1G  C12G     0.1021   6      0.00
H12G C1G  N1G  C13G     0.0976   6      0.00
C1G  C2G  C3G  H15G     0.4701   3      0.00
C1G  C2G  C3G  H16G     0.4736   3      0.00
C1G  C2G  C3G  C20G     0.4794   3      0.00
H13G C2G  C3G  H15G     0.5025   3      0.00
H13G C2G  C3G  H16G     0.4828   3      0.00
H13G C2G  C3G  C20G     0.4638   3      0.00
H14G C2G  C3G  H15G     0.4739   3      0.00
H14G C2G  C3G  H16G     0.5027   3      0.00
H14G C2G  C3G  C20G     0.4615   3      0.00
C2G  C3G  C20G C21G     0.4947   3      0.00
C2G  C3G  C20G H27G     0.4634   3      0.00
C2G  C3G  C20G H28G     0.4753   3      0.00
H15G C3G  C20G C21G     0.4732   3      0.00
H15G C3G  C20G H27G     0.4980   3      0.00
H15G C3G  C20G H28G     0.4739   3      0.00
H16G C3G  C20G C21G     0.4617   3      0.00
H16G C3G  C20G H27G     0.4715   3      0.00
H16G C3G  C20G H28G     0.4982   3      0.00
H17G C4G  C5G  C6G      0.4709   3      0.00
H17G C4G  C5G  H19G     0.4812   3      0.00
H17G C4G  C5G  H20G     0.5022   3      0.00
H18G C4G  C5G  C6G      0.4702   3      0.00
H18G C4G  C5G  H19G     0.5022   3      0.00
H18G C4G  C5G  H20G     0.4711   3      0.00
C21G C4G  C5G  C6G      0.4723   3      0.00
C21G C4G  C5G  H19G     0.4616   3      0.00
C21G C4G  C5G  H20G     0.4608   3      0.00
C5G  C4G  C21G C20G     0.4866   3      0.00
C5G  C4G  C21G H29G     0.4728   3      0.00
C5G  C4G  C21G H30G     0.4601   3      0.00
H17G C4G  C21G C20G     0.4601   3      0.00
H17G C4G  C21G H29G     0.4980   3      0.00
H17G C4G  C21G H30G     0.4709   3      0.00
H18G C4G  C21G C20G     0.4729   3      0.00
H18G C4G  C21G H29G     0.4726   3      0.00
H18G C4G  C21G H30G     0.4981   3      0.00
C4G  C5G  C6G  N2G      0.5487   3      0.00
C4G  C5G  C6G  H21G     0.4976   3      0.00
C4G  C5G  C6G  H22G     0.5114   3      0.00
H19G C5G  C6G  N2G      0.5200   3      0.00
H19G C5G  C6G  H21G     0.5018   3      0.00
H19G C5G  C6G  H22G     0.5361   3      0.00
H20G C5G  C6G  N2G      0.5352   3      0.00
H20G C5G  C6G  H21G     0.5355   3      0.00
H20G C5G  C6G  H22G     0.5021   3      0.00
C5G  C6G  N2G  C7G      0.0869   6      0.00
C5G  C6G  N2G  C8G      0.0879   6      0.00
H21G C6G  N2G  C7G      0.1008   6      0.00
H21G C6G  N2G  C8G      0.0979   6    144.92
H22G C6G  N2G  C7G      0.0969   6      0.00
H22G C6G  N2G  C8G      0.0988   6      0.00
C1G  N1G  C12G C16G     0.4725   2    180.00
C1G  N1G  C12G H5G      0.4364   2    180.00
C13G N1G  C12G C16G     0.5109   2    180.00
C13G N1G  C12G H5G      0.4592   2    180.00
C1G  N1G  C13G C14G     0.4682   2    180.00
C1G  N1G  C13G H6G      0.4434   2    180.00
C12G N1G  C13G C14G     0.5074   2    180.00
C12G N1G  C13G H6G      0.4668   2    180.00
C6G  N2G  C7G  C11G     0.4618   2    180.00
C6G  N2G  C7G  H1G      0.4384   2    180.00
C8G  N2G  C7G  C11G     0.5085   2    180.00
C8G  N2G  C7G  H1G      0.4677   2    180.00
C6G  N2G  C8G  C9G      0.4423   2    180.00
C6G  N2G  C8G  H2G      0.4268   2    180.00
C7G  N2G  C8G  C9G      0.5029   2    180.00
C7G  N2G  C8G  H2G      0.4585   2    180.00
N2G  C7G  C11G C10G     0.6098   2    180.00
N2G  C7G  C11G H4G      0.6244   2    180.00
H1G  C7G  C11G C10G     0.5946   2    180.00
H1G  C7G  C11G H4G      0.6501   2    180.00
N2G  C8G  C9G  C10G     0.6013   2    180.00
N2G  C8G  C9G  H3G      0.6292   2    180.00
H2G  C8G  C9G  C10G     0.5967   2    180.00
H2G  C8G  C9G  H3G      0.6512   2    180.00
C8G  C9G  C10G C11G     0.4235   2    180.00
C8G  C9G  C10G N4G      0.4931   2    180.00
H3G  C9G  C10G C11G     0.4625   2    180.00
H3G  C9G  C10G N4G      0.5747   2    180.00
C9G  C10G C11G C7G      0.4254   2    180.00
C9G  C10G C11G H4G      0.4747   2    180.00
N4G  C10G C11G C7G      0.5188   2    180.00
N4G  C10G C11G H4G      0.5695   2    180.00
C9G  C10G N4G  H10G     0.5065   2    180.00
C9G  C10G N4G  C19G     0.5222   2    180.00
C11G C10G N4G  H10G     0.5804   2    180.00
C11G C10G N4G  C19G     0.4383   2    180.00
N1G  C12G C16G C15G     0.6034   2    180.00
N1G  C12G C16G H8G      0.6362   2    180.00
H5G  C12G C16G C15G     0.6018   2    180.00
H5G  C12G C16G H8G      0.6511   2    180.00
N1G  C13G C14G C15G     0.6101   2    180.00
N1G  C13G C14G H7G      0.6242   2    180.00
H6G  C13G C14G C15G     0.6023   2    180.00
H6G  C13G C14G H7G      0.6494   2    180.00
C13G C14G C15G C16G     0.4386   2    180.00
C13G C14G C15G N3G      0.5434   2    180.00
H7G  C14G C15G C16G     0.4744   2    180.00
H7G  C14G C15G N3G      0.5714   2    180.00
C14G C15G C16G C12G     0.4302   2    180.00
C14G C15G C16G H8G      0.4627   2    180.00
N3G  C15G C16G C12G     0.5059   2    180.00
N3G  C15G C16G H8G      0.5777   2    180.00
C14G C15G N3G  H9G      0.6159   2    180.00
C14G C15G N3G  C17G     0.4654   2    180.00
C16G C15G N3G  H9G      0.5332   2    180.00
C16G C15G N3G  C17G     0.5440   2    180.00
C15G N3G  C17G C18G     0.0733   6    264.88
C15G N3G  C17G H23G     0.0626   6    145.27
C15G N3G  C17G C30G     0.0726   6      0.00
H9G  N3G  C17G C18G     0.0655   6      0.00
H9G  N3G  C17G H23G     0.0612   6      0.00
H9G  N3G  C17G C30G     0.0650   6      0.00
C10G N4G  C19G H26G     0.0625   6    145.41
C10G N4G  C19G C22G     0.0704   6    264.93
C10G N4G  C19G C26G     0.0711   6      0.00
H10G N4G  C19G H26G     0.0616   6      0.00
H10G N4G  C19G C22G     0.0637   6      0.00
H10G N4G  C19G C26G     0.0641   6      0.00
N3G  C17G C18G H24G     0.5859   3      0.00
N3G  C17G C18G H25G     0.5690   3      0.00
N3G  C17G C18G C27G     0.6587   3      0.00
H23G C17G C18G H24G     0.4743   3      0.00
H23G C17G C18G H25G     0.4445   3      0.00
H23G C17G C18G C27G     0.4666   3      0.00
C30G C17G C18G H24G     0.5889   3      0.00
C30G C17G C18G H25G     0.5488   3      0.00
C30G C17G C18G C27G     0.5272   3      0.00
N3G  C17G C30G C29G     0.6469   3      0.00
N3G  C17G C30G H47G     0.5606   3      0.00
N3G  C17G C30G H48G     0.5797   3      0.00
C18G C17G C30G C29G     0.5185   3      0.00
C18G C17G C30G H47G     0.5392   3      0.00
C18G C17G C30G H48G     0.5784   3      0.00
H23G C17G C30G C29G     0.4594   3      0.00
H23G C17G C30G H47G     0.4451   3      0.00
H23G C17G C30G H48G     0.4742   3      0.00
C17G C18G C27G C28G     0.4635   3      0.00
C17G C18G C27G H41G     0.5039   3      0.00
C17G C18G C27G H42G     0.5260   3      0.00
H24G C18G C27G C28G     0.5403   3      0.00
H24G C18G C27G H41G     0.4924   3      0.00
H24G C18G C27G H42G     0.5383   3      0.00
H25G C18G C27G C28G     0.5156   3      0.00
H25G C18G C27G H41G     0.4724   3      0.00
H25G C18G C27G H42G     0.4993   3      0.00
N4G  C19G C22G C23G     0.6659   3      0.00
N4G  C19G C22G H31G     0.5728   3      0.00
N4G  C19G C22G H32G     0.5888   3      0.00
H26G C19G C22G C23G     0.4665   3      0.00
H26G C19G C22G H31G     0.4449   3      0.00
H26G C19G C22G H32G     0.4741   3      0.00
C26G C19G C22G C23G     0.5300   3      0.00
C26G C19G C22G H31G     0.5518   3      0.00
C26G C19G C22G H32G     0.5921   3      0.00
N4G  C19G C26G C25G     0.6456   3      0.00
N4G  C19G C26G H39G     0.5596   3      0.00
N4G  C19G C26G H40G     0.5785   3      0.00
H26G C19G C26G C25G     0.4605   3      0.00
H26G C19G C26G H39G     0.4459   3      0.00
H26G C19G C26G H40G     0.4743   3      0.00
C22G C19G C26G C25G     0.5181   3      0.00
C22G C19G C26G H39G     0.5382   3      0.00
C22G C19G C26G H40G     0.5771   3      0.00
C3G  C20G C21G C4G      0.4689   3      0.00
C3G  C20G C21G H29G     0.4592   3      0.00
C3G  C20G C21G H30G     0.4616   3      0.00
H27G C20G C21G C4G      0.4614   3      0.00
H27G C20G C21G H29G     0.4978   3      0.00
H27G C20G C21G H30G     0.4769   3      0.00
H28G C20G C21G C4G      0.4597   3      0.00
H28G C20G C21G H29G     0.4670   3      0.00
H28G C20G C21G H30G     0.4983   3      0.00
C19G C22G C23G C24G     0.4628   3      0.00
C19G C22G C23G H33G     0.5040   3      0.00
C19G C22G C23G H34G     0.5256   3      0.00
H31G C22G C23G C24G     0.5150   3      0.00
H31G C22G C23G H33G     0.4723   3      0.00
H31G C22G C23G H34G     0.4990   3      0.00
H32G C22G C23G C24G     0.5404   3      0.00
H32G C22G C23G H33G     0.4927   3      0.00
H32G C22G C23G H34G     0.5383   3      0.00
C22G C23G C24G C25G     0.4943   3      0.00
C22G C23G C24G H35G     0.5120   3      0.00
C22G C23G C24G H36G     0.5396   3      0.00
H33G C23G C24G C25G     0.5123   3      0.00
H33G C23G C24G H35G     0.4678   3      0.00
H33G C23G C24G H36G     0.4952   3      0.00
H34G C23G C24G C25G     0.5444   3      0.00
H34G C23G C24G H35G     0.4952   3      0.00
H34G C23G C24G H36G     0.5406   3      0.00
C23G C24G C25G C26G     0.4932   3      0.00
C23G C24G C25G H37G     0.5141   3      0.00
C23G C24G C25G H38G     0.5463   3      0.00
H35G C24G C25G C26G     0.5107   3      0.00
H35G C24G C25G H37G     0.4689   3      0.00
H35G C24G C25G H38G     0.4965   3      0.00
H36G C24G C25G C26G     0.5386   3      0.00
H36G C24G C25G H37G     0.4960   3      0.00
H36G C24G C25G H38G     0.5419   3      0.00
C24G C25G C26G C19G     0.4595   3      0.00
C24G C25G C26G H39G     0.5091   3      0.00
C24G C25G C26G H40G     0.5414   3      0.00
H37G C25G C26G C19G     0.5042   3      0.00
H37G C25G C26G H39G     0.4709   3      0.00
H37G C25G C26G H40G     0.4953   3      0.00
H38G C25G C26G C19G     0.5282   3      0.00
H38G C25G C26G H39G     0.4984   3      0.00
H38G C25G C26G H40G     0.5421   3      0.00
C18G C27G C28G C29G     0.4946   3      0.00
C18G C27G C28G H43G     0.5121   3      0.00
C18G C27G C28G H44G     0.5394   3      0.00
H41G C27G C28G C29G     0.5125   3      0.00
H41G C27G C28G H43G     0.4678   3      0.00
H41G C27G C28G H44G     0.4951   3      0.00
H42G C27G C28G C29G     0.5446   3      0.00
H42G C27G C28G H43G     0.4953   3      0.00
H42G C27G C28G H44G     0.5405   3      0.00
C27G C28G C29G C30G     0.4939   3      0.00
C27G C28G C29G H45G     0.5143   3      0.00
C27G C28G C29G H46G     0.5461   3      0.00
H43G C28G C29G C30G     0.5111   3      0.00
H43G C28G C29G H45G     0.4691   3      0.00
H43G C28G C29G H46G     0.4963   3      0.00
H44G C28G C29G C30G     0.5387   3      0.00
H44G C28G C29G H45G     0.4960   3      0.00
H44G C28G C29G H46G     0.5416   3      0.00
C28G C29G C30G C17G     0.4607   3      0.00
C28G C29G C30G H47G     0.5091   3      0.00
C28G C29G C30G H48G     0.5418   3      0.00
H45G C29G C30G C17G     0.5046   3      0.00
H45G C29G C30G H47G     0.4709   3      0.00
H45G C29G C30G H48G     0.4953   3      0.00
H46G C29G C30G C17G     0.5276   3      0.00
H46G C29G C30G H47G     0.4979   3      0.00
H46G C29G C30G H48G     0.5417   3      0.00

IMPROPER
!
!V(improper) = Kpsi(psi - psi0)**2
!
!Kpsi: kcal/mole/rad**2
!psi0: degrees
!note that the second column of numbers (0) is ignored
!
!atom types             Kpsi        0  psi0
!


NONBONDED nbxmod  5 atom cdiel shift vatom vdistance vswitch -
cutnb 14.0 ctofnb 12.0 ctonnb 10.0 eps 1.0 e14fac 1.0 wmin 1.5
                !adm jr., 5/08/91, suggested cutoff scheme
!
!V(Lennard-Jones) = Eps(i,j)*[(Rmin(i,j)/r(i,j))**12 - 2(Rmin(i,j)/r(i,j))**6]
!
!epsilon [kcal/mole]: Eps(i,j) = sqrt(eps(i) * eps(j))
!Rmin/2  [A]:         Rmin(i,j) = Rmin/2(i) + Rmin/2(j)
!
!atom  ignored   epsilon     Rmin/2  ignored   eps,1-4     Rmin/2,1-4
!

C1G      0.0     -0.1050     1.9255    ! 
C2G      0.0     -0.1050     1.9255    ! 
C3G      0.0     -0.1050     1.9255    ! 
C4G      0.0     -0.1050     1.9255    ! 
C5G      0.0     -0.1050     1.9255    ! 
C6G      0.0     -0.1050     1.9255    ! 
N1G      0.0     -0.0690     1.8300    ! 
N2G      0.0     -0.0690     1.8300    ! 
C7G      0.0     -0.1050     1.9255    ! 
C8G      0.0     -0.1050     1.9255    ! 
C9G      0.0     -0.1050     1.9255    ! 
C10G     0.0     -0.1050     1.9255    ! 
C11G     0.0     -0.1050     1.9255    ! 
H1G      0.0     -0.0440     1.4430    ! 
H2G      0.0     -0.0440     1.4430    ! 
H3G      0.0     -0.0440     1.4430    ! 
H4G      0.0     -0.0440     1.4430    ! 
C12G     0.0     -0.1050     1.9255    ! 
C13G     0.0     -0.1050     1.9255    ! 
C14G     0.0     -0.1050     1.9255    ! 
C15G     0.0     -0.1050     1.9255    ! 
C16G     0.0     -0.1050     1.9255    ! 
H5G      0.0     -0.0440     1.4430    ! 
H6G      0.0     -0.0440     1.4430    ! 
H7G      0.0     -0.0440     1.4430    ! 
H8G      0.0     -0.0440     1.4430    ! 
N3G      0.0     -0.0690     1.8300    ! 
N4G      0.0     -0.0690     1.8300    ! 
H9G      0.0     -0.0440     1.4430    ! 
H10G     0.0     -0.0440     1.4430    ! 
C17G     0.0     -0.1050     1.9255    ! 
C18G     0.0     -0.1050     1.9255    ! 
C19G     0.0     -0.1050     1.9255    ! 
H11G     0.0     -0.0440     1.4430    ! 
H12G     0.0     -0.0440     1.4430    ! 
H13G     0.0     -0.0440     1.4430    ! 
H14G     0.0     -0.0440     1.4430    ! 
H15G     0.0     -0.0440     1.4430    ! 
H16G     0.0     -0.0440     1.4430    ! 
H17G     0.0     -0.0440     1.4430    ! 
H18G     0.0     -0.0440     1.4430    ! 
H19G     0.0     -0.0440     1.4430    ! 
H20G     0.0     -0.0440     1.4430    ! 
H21G     0.0     -0.0440     1.4430    ! 
H22G     0.0     -0.0440     1.4430    ! 
H23G     0.0     -0.0440     1.4430    ! 
H24G     0.0     -0.0440     1.4430    ! 
H25G     0.0     -0.0440     1.4430    ! 
H26G     0.0     -0.0440     1.4430    ! 
C20G     0.0     -0.1050     1.9255    ! 
C21G     0.0     -0.1050     1.9255    ! 
H27G     0.0     -0.0440     1.4430    ! 
H28G     0.0     -0.0440     1.4430    ! 
H29G     0.0     -0.0440     1.4430    ! 
H30G     0.0     -0.0440     1.4430    ! 
C22G     0.0     -0.1050     1.9255    ! 
C23G     0.0     -0.1050     1.9255    ! 
C24G     0.0     -0.1050     1.9255    ! 
C25G     0.0     -0.1050     1.9255    ! 
C26G     0.0     -0.1050     1.9255    ! 
C27G     0.0     -0.1050     1.9255    ! 
C28G     0.0     -0.1050     1.9255    ! 
C29G     0.0     -0.1050     1.9255    ! 
C30G     0.0     -0.1050     1.9255    ! 
H31G     0.0     -0.0440     1.4430    ! 
H32G     0.0     -0.0440     1.4430    ! 
H33G     0.0     -0.0440     1.4430    ! 
H34G     0.0     -0.0440     1.4430    ! 
H35G     0.0     -0.0440     1.4430    ! 
H36G     0.0     -0.0440     1.4430    ! 
H37G     0.0     -0.0440     1.4430    ! 
H38G     0.0     -0.0440     1.4430    ! 
H39G     0.0     -0.0440     1.4430    ! 
H40G     0.0     -0.0440     1.4430    ! 
H41G     0.0     -0.0440     1.4430    ! 
H42G     0.0     -0.0440     1.4430    ! 
H43G     0.0     -0.0440     1.4430    ! 
H44G     0.0     -0.0440     1.4430    ! 
H45G     0.0     -0.0440     1.4430    ! 
H46G     0.0     -0.0440     1.4430    ! 
H47G     0.0     -0.0440     1.4430    ! 
H48G     0.0     -0.0440     1.4430    ! 
END
