# Supplementary material for: A Systematic Approach: Molecular Dynamics Study and Parametrisation of Gemini Type Cationic Surfactants
Source: Int J Mol Sci. 2021 Oct 10;22(20):10939. doi: 10.3390/ijms222010939 (PMC8536075; doi:10.3390/ijms222010939)
Supplement: Supplementary file 1 [file ijms-22-10939-s001.zip › Force_fields/Alk_8_06b/Alk_8_06b.pdb]

REMARK original generated coordinate pdb file
ATOM      1  C1G AA5 X   1       1.670  -4.587  -3.963  1.00  0.00      GEM  C
ATOM      2  C2G AA5 X   1       1.587  -4.978  -2.484  1.00  0.00      GEM  C
ATOM      3  C3G AA5 X   1       0.339  -4.390  -1.811  1.00  0.00      GEM  C
ATOM      4  C4G AA5 X   1      -1.122  -4.549   1.843  1.00  0.00      GEM  C
ATOM      5  C5G AA5 X   1      -2.370  -3.964   2.518  1.00  0.00      GEM  C
ATOM      6  C6G AA5 X   1      -2.442  -4.348   4.000  1.00  0.00      GEM  C
ATOM      7  N1G AA5 X   1       2.874  -5.153  -4.622  1.00  0.00      GEM  N
ATOM      8  N2G AA5 X   1      -3.648  -3.792   4.662  1.00  0.00      GEM  N
ATOM      9  C7G AA5 X   1      -3.611  -2.563   5.246  1.00  0.00      GEM  C
ATOM     10  C8G AA5 X   1      -4.827  -4.477   4.634  1.00  0.00      GEM  C
ATOM     11  C9G AA5 X   1      -5.971  -3.967   5.185  1.00  0.00      GEM  C
ATOM     12 C10G AA5 X   1      -5.966  -2.682   5.810  1.00  0.00      GEM  C
ATOM     13 C11G AA5 X   1      -4.719  -1.988   5.816  1.00  0.00      GEM  C
ATOM     14  H1G AA5 X   1      -2.644  -2.061   5.234  1.00  0.00      GEM  H
ATOM     15  H2G AA5 X   1      -4.800  -5.453   4.153  1.00  0.00      GEM  H
ATOM     16  H3G AA5 X   1      -6.889  -4.553   5.148  1.00  0.00      GEM  H
ATOM     17  H4G AA5 X   1      -4.621  -1.003   6.265  1.00  0.00      GEM  H
ATOM     18 C12G AA5 X   1       2.831  -6.393  -5.189  1.00  0.00      GEM  C
ATOM     19 C13G AA5 X   1       4.052  -4.473  -4.607  1.00  0.00      GEM  C
ATOM     20 C14G AA5 X   1       5.202  -4.987  -5.150  1.00  0.00      GEM  C
ATOM     21 C15G AA5 X   1       5.190  -6.279  -5.756  1.00  0.00      GEM  C
ATOM     22 C16G AA5 X   1       3.938  -6.968  -5.751  1.00  0.00      GEM  C
ATOM     23  H5G AA5 X   1       1.863  -6.892  -5.170  1.00  0.00      GEM  H
ATOM     24  H6G AA5 X   1       4.027  -3.491  -4.137  1.00  0.00      GEM  H
ATOM     25  H7G AA5 X   1       6.110  -4.392  -5.104  1.00  0.00      GEM  H
ATOM     26  H8G AA5 X   1       3.857  -7.958  -6.201  1.00  0.00      GEM  H
ATOM     27  N3G AA5 X   1       6.267  -6.841  -6.322  1.00  0.00      GEM  N
ATOM     28  N4G AA5 X   1      -7.088  -2.196   6.362  1.00  0.00      GEM  N
ATOM     29  H9G AA5 X   1       6.152  -7.803  -6.688  1.00  0.00      GEM  H
ATOM     30 H10G AA5 X   1      -7.944  -2.769   6.254  1.00  0.00      GEM  H
ATOM     31 C17G AA5 X   1       7.627  -6.286  -6.369  1.00  0.00      GEM  C
ATOM     32 C18G AA5 X   1       8.417  -6.622  -5.088  1.00  0.00      GEM  C
ATOM     33 C19G AA5 X   1      -7.261  -0.883   6.997  1.00  0.00      GEM  C
ATOM     34 H11G AA5 X   1       0.794  -4.956  -4.522  1.00  0.00      GEM  H
ATOM     35 H12G AA5 X   1       1.722  -3.492  -4.083  1.00  0.00      GEM  H
ATOM     36 H13G AA5 X   1       1.573  -6.077  -2.400  1.00  0.00      GEM  H
ATOM     37 H14G AA5 X   1       2.493  -4.624  -1.965  1.00  0.00      GEM  H
ATOM     38 H15G AA5 X   1      -0.560  -4.739  -2.341  1.00  0.00      GEM  H
ATOM     39 H16G AA5 X   1       0.354  -3.294  -1.911  1.00  0.00      GEM  H
ATOM     40 H17G AA5 X   1      -1.132  -5.645   1.945  1.00  0.00      GEM  H
ATOM     41 H18G AA5 X   1      -0.222  -4.196   2.370  1.00  0.00      GEM  H
ATOM     42 H19G AA5 X   1      -2.362  -2.865   2.430  1.00  0.00      GEM  H
ATOM     43 H20G AA5 X   1      -3.276  -4.326   2.005  1.00  0.00      GEM  H
ATOM     44 H21G AA5 X   1      -2.483  -5.443   4.125  1.00  0.00      GEM  H
ATOM     45 H22G AA5 X   1      -1.567  -3.968   4.553  1.00  0.00      GEM  H
ATOM     46 H23G AA5 X   1       7.538  -5.178  -6.463  1.00  0.00      GEM  H
ATOM     47 H24G AA5 X   1       8.434  -7.718  -4.964  1.00  0.00      GEM  H
ATOM     48 H25G AA5 X   1       7.899  -6.203  -4.211  1.00  0.00      GEM  H
ATOM     49 H26G AA5 X   1      -6.303  -0.626   7.510  1.00  0.00      GEM  H
ATOM     50 C20G AA5 X   1       0.229  -4.763  -0.326  1.00  0.00      GEM  C
ATOM     51 C21G AA5 X   1      -1.016  -4.180   0.357  1.00  0.00      GEM  C
ATOM     52 H27G AA5 X   1       0.217  -5.859  -0.227  1.00  0.00      GEM  H
ATOM     53 H28G AA5 X   1       1.130  -4.414   0.203  1.00  0.00      GEM  H
ATOM     54 H29G AA5 X   1      -1.917  -4.531  -0.169  1.00  0.00      GEM  H
ATOM     55 H30G AA5 X   1      -1.006  -3.083   0.256  1.00  0.00      GEM  H
ATOM     56 C22G AA5 X   1      -7.582   0.208   5.957  1.00  0.00      GEM  C
ATOM     57 C23G AA5 X   1      -7.816   1.568   6.635  1.00  0.00      GEM  C
ATOM     58 C24G AA5 X   1      -8.917   1.482   7.703  1.00  0.00      GEM  C
ATOM     59 C25G AA5 X   1      -8.609   0.383   8.733  1.00  0.00      GEM  C
ATOM     60 C26G AA5 X   1      -8.366  -0.979   8.060  1.00  0.00      GEM  C
ATOM     61 C27G AA5 X   1       9.857  -6.088  -5.169  1.00  0.00      GEM  C
ATOM     62 C28G AA5 X   1      10.581  -6.613  -6.418  1.00  0.00      GEM  C
ATOM     63 C29G AA5 X   1       9.788  -6.296  -7.697  1.00  0.00      GEM  C
ATOM     64 C30G AA5 X   1       8.345  -6.820  -7.618  1.00  0.00      GEM  C
ATOM     65 H31G AA5 X   1      -6.763   0.278   5.225  1.00  0.00      GEM  H
ATOM     66 H32G AA5 X   1      -8.489  -0.091   5.404  1.00  0.00      GEM  H
ATOM     67 H33G AA5 X   1      -8.076   2.320   5.877  1.00  0.00      GEM  H
ATOM     68 H34G AA5 X   1      -6.879   1.906   7.105  1.00  0.00      GEM  H
ATOM     69 H35G AA5 X   1      -9.033   2.451   8.208  1.00  0.00      GEM  H
ATOM     70 H36G AA5 X   1      -9.879   1.262   7.214  1.00  0.00      GEM  H
ATOM     71 H37G AA5 X   1      -9.433   0.293   9.454  1.00  0.00      GEM  H
ATOM     72 H38G AA5 X   1      -7.715   0.666   9.309  1.00  0.00      GEM  H
ATOM     73 H39G AA5 X   1      -8.091  -1.735   8.811  1.00  0.00      GEM  H
ATOM     74 H40G AA5 X   1      -9.298  -1.322   7.576  1.00  0.00      GEM  H
ATOM     75 H41G AA5 X   1      10.407  -6.369  -4.261  1.00  0.00      GEM  H
ATOM     76 H42G AA5 X   1       9.836  -4.987  -5.197  1.00  0.00      GEM  H
ATOM     77 H43G AA5 X   1      11.590  -6.181  -6.483  1.00  0.00      GEM  H
ATOM     78 H44G AA5 X   1      10.708  -7.704  -6.331  1.00  0.00      GEM  H
ATOM     79 H45G AA5 X   1      10.289  -6.728  -8.574  1.00  0.00      GEM  H
ATOM     80 H46G AA5 X   1       9.770  -5.206  -7.850  1.00  0.00      GEM  H
ATOM     81 H47G AA5 X   1       7.782  -6.531  -8.519  1.00  0.00      GEM  H
ATOM     82 H48G AA5 X   1       8.356  -7.924  -7.579  1.00  0.00      GEM  H
END
