# Supplementary material for: A Systematic Approach: Molecular Dynamics Study and Parametrisation of Gemini Type Cationic Surfactants
Source: Int J Mol Sci. 2021 Oct 10;22(20):10939. doi: 10.3390/ijms222010939 (PMC8536075; doi:10.3390/ijms222010939)
Supplement: Supplementary file 1 [file ijms-22-10939-s001.zip › Force_fields/Alk_8_06b/Alk_8_06b.psf]

PSF

       4 !NTITLE
 REMARKS original generated structure x-plor psf file
 REMARKS topology D:/Dokumenty/do_VMD/FF/Batch6_OK/Alk_8_06b.top 
 REMARKS topology D:/Dokumenty/do_VMD/top_all36_lipid.rtf 
 REMARKS segment GEM { first NONE; last NONE; auto none  }

      82 !NATOM
       1 GEM  1    AA5  C1G  C1G   -0.238000       12.0110           0
       2 GEM  1    AA5  C2G  C2G    0.102000       12.0110           0
       3 GEM  1    AA5  C3G  C3G    0.036000       12.0110           0
       4 GEM  1    AA5  C4G  C4G    0.043000       12.0110           0
       5 GEM  1    AA5  C5G  C5G    0.150000       12.0110           0
       6 GEM  1    AA5  C6G  C6G   -0.251000       12.0110           0
       7 GEM  1    AA5  N1G  N1G    0.161000       14.0070           0
       8 GEM  1    AA5  N2G  N2G    0.188000       14.0070           0
       9 GEM  1    AA5  C7G  C7G   -0.084000       12.0110           0
      10 GEM  1    AA5  C8G  C8G   -0.078000       12.0110           0
      11 GEM  1    AA5  C9G  C9G   -0.437000       12.0110           0
      12 GEM  1    AA5  C10G C10G   0.692000       12.0110           0
      13 GEM  1    AA5  C11G C11G  -0.413000       12.0110           0
      14 GEM  1    AA5  H1G  H1G    0.227000        1.0080           0
      15 GEM  1    AA5  H2G  H2G    0.229000        1.0080           0
      16 GEM  1    AA5  H3G  H3G    0.240000        1.0080           0
      17 GEM  1    AA5  H4G  H4G    0.234000        1.0080           0
      18 GEM  1    AA5  C12G C12G  -0.072000       12.0110           0
      19 GEM  1    AA5  C13G C13G  -0.068000       12.0110           0
      20 GEM  1    AA5  C14G C14G  -0.434000       12.0110           0
      21 GEM  1    AA5  C15G C15G   0.759000       12.0110           0
      22 GEM  1    AA5  C16G C16G  -0.462000       12.0110           0
      23 GEM  1    AA5  H5G  H5G    0.233000        1.0080           0
      24 GEM  1    AA5  H6G  H6G    0.228000        1.0080           0
      25 GEM  1    AA5  H7G  H7G    0.232000        1.0080           0
      26 GEM  1    AA5  H8G  H8G    0.243000        1.0080           0
      27 GEM  1    AA5  N3G  N3G   -0.943000       14.0070           0
      28 GEM  1    AA5  N4G  N4G   -0.892000       14.0070           0
      29 GEM  1    AA5  H9G  H9G    0.466000        1.0080           0
      30 GEM  1    AA5  H10G H10G   0.458000        1.0080           0
      31 GEM  1    AA5  C17G C17G   0.605000       12.0110           0
      32 GEM  1    AA5  C18G C18G  -0.193000       12.0110           0
      33 GEM  1    AA5  C19G C19G   0.593000       12.0110           0
      34 GEM  1    AA5  H11G H11G   0.131000        1.0080           0
      35 GEM  1    AA5  H12G H12G   0.131000        1.0080           0
      36 GEM  1    AA5  H13G H13G   0.008000        1.0080           0
      37 GEM  1    AA5  H14G H14G   0.009000        1.0080           0
      38 GEM  1    AA5  H15G H15G   0.002000        1.0080           0
      39 GEM  1    AA5  H16G H16G   0.004000        1.0080           0
      40 GEM  1    AA5  H17G H17G  -0.001000        1.0080           0
      41 GEM  1    AA5  H18G H18G  -0.001000        1.0080           0
      42 GEM  1    AA5  H19G H19G  -0.005000        1.0080           0
      43 GEM  1    AA5  H20G H20G  -0.007000        1.0080           0
      44 GEM  1    AA5  H21G H21G   0.127000        1.0080           0
      45 GEM  1    AA5  H22G H22G   0.131000        1.0080           0
      46 GEM  1    AA5  H23G H23G   0.015000        1.0080           0
      47 GEM  1    AA5  H24G H24G   0.063000        1.0080           0
      48 GEM  1    AA5  H25G H25G   0.037000        1.0080           0
      49 GEM  1    AA5  H26G H26G   0.016000        1.0080           0
      50 GEM  1    AA5  C20G C20G   0.011000       12.0110           0
      51 GEM  1    AA5  C21G C21G  -0.009000       12.0110           0
      52 GEM  1    AA5  H27G H27G  -0.010000        1.0080           0
      53 GEM  1    AA5  H28G H28G  -0.011000        1.0080           0
      54 GEM  1    AA5  H29G H29G  -0.007000        1.0080           0
      55 GEM  1    AA5  H30G H30G  -0.009000        1.0080           0
      56 GEM  1    AA5  C22G C22G  -0.199000       12.0110           0
      57 GEM  1    AA5  C23G C23G   0.041000       12.0110           0
      58 GEM  1    AA5  C24G C24G  -0.036000       12.0110           0
      59 GEM  1    AA5  C25G C25G   0.042000       12.0110           0
      60 GEM  1    AA5  C26G C26G  -0.219000       12.0110           0
      61 GEM  1    AA5  C27G C27G   0.032000       12.0110           0
      62 GEM  1    AA5  C28G C28G  -0.048000       12.0110           0
      63 GEM  1    AA5  C29G C29G   0.014000       12.0110           0
      64 GEM  1    AA5  C30G C30G  -0.213000       12.0110           0
      65 GEM  1    AA5  H31G H31G   0.040000        1.0080           0
      66 GEM  1    AA5  H32G H32G   0.062000        1.0080           0
      67 GEM  1    AA5  H33G H33G   0.005000        1.0080           0
      68 GEM  1    AA5  H34G H34G  -0.008000        1.0080           0
      69 GEM  1    AA5  H35G H35G   0.002000        1.0080           0
      70 GEM  1    AA5  H36G H36G   0.011000        1.0080           0
      71 GEM  1    AA5  H37G H37G   0.007000        1.0080           0
      72 GEM  1    AA5  H38G H38G  -0.007000        1.0080           0
      73 GEM  1    AA5  H39G H39G   0.050000        1.0080           0
      74 GEM  1    AA5  H40G H40G   0.071000        1.0080           0
      75 GEM  1    AA5  H41G H41G   0.009000        1.0080           0
      76 GEM  1    AA5  H42G H42G  -0.003000        1.0080           0
      77 GEM  1    AA5  H43G H43G   0.009000        1.0080           0
      78 GEM  1    AA5  H44G H44G   0.017000        1.0080           0
      79 GEM  1    AA5  H45G H45G   0.016000        1.0080           0
      80 GEM  1    AA5  H46G H46G   0.001000        1.0080           0
      81 GEM  1    AA5  H47G H47G   0.052000        1.0080           0
      82 GEM  1    AA5  H48G H48G   0.073000        1.0080           0

      85 !NBOND: bonds
       1       2       1       7       1      34       1      35
       2       3       2      36       2      37       3      38
       3      39       3      50       4       5       4      40
       4      41       4      51       5       6       5      42
       5      43       6       8       6      44       6      45
       7      18       7      19       8       9       8      10
       9      13       9      14      10      11      10      15
      11      12      11      16      12      13      12      28
      13      17      18      22      18      23      19      20
      19      24      20      21      20      25      21      22
      21      27      22      26      27      29      27      31
      28      30      28      33      31      32      31      46
      31      64      32      47      32      48      32      61
      33      49      33      56      33      60      50      51
      50      52      50      53      51      54      51      55
      56      57      56      65      56      66      57      58
      57      67      57      68      58      59      58      69
      58      70      59      60      59      71      59      72
      60      73      60      74      61      62      61      75
      61      76      62      63      62      77      62      78
      63      64      63      79      63      80      64      81
      64      82

     162 !NTHETA: angles
       1       2       3       1       2      36       1       2      37
       1       7      18       1       7      19       2       1       7
       2       1      34       2       1      35       2       3      38
       2       3      39       2       3      50       3       2      36
       3       2      37       3      50      51       3      50      52
       3      50      53       4       5       6       4       5      42
       4       5      43       4      51      50       4      51      54
       4      51      55       5       4      40       5       4      41
       5       4      51       5       6       8       5       6      44
       5       6      45       6       5      42       6       5      43
       6       8       9       6       8      10       7       1      34
       7       1      35       7      18      22       7      18      23
       7      19      20       7      19      24       8       6      44
       8       6      45       8       9      13       8       9      14
       8      10      11       8      10      15       9       8      10
       9      13      12       9      13      17      10      11      12
      10      11      16      11      10      15      11      12      13
      11      12      28      12      11      16      12      13      17
      12      28      30      12      28      33      13       9      14
      13      12      28      18       7      19      18      22      21
      18      22      26      19      20      21      19      20      25
      20      19      24      20      21      22      20      21      27
      21      20      25      21      22      26      21      27      29
      21      27      31      22      18      23      22      21      27
      27      31      32      27      31      46      27      31      64
      28      33      49      28      33      56      28      33      60
      29      27      31      30      28      33      31      32      47
      31      32      48      31      32      61      31      64      63
      31      64      81      31      64      82      32      31      46
      32      31      64      32      61      62      32      61      75
      32      61      76      33      56      57      33      56      65
      33      56      66      33      60      59      33      60      73
      33      60      74      34       1      35      36       2      37
      38       3      39      38       3      50      39       3      50
      40       4      41      40       4      51      41       4      51
      42       5      43      44       6      45      46      31      64
      47      32      48      47      32      61      48      32      61
      49      33      56      49      33      60      50      51      54
      50      51      55      51      50      52      51      50      53
      52      50      53      54      51      55      56      33      60
      56      57      58      56      57      67      56      57      68
      57      56      65      57      56      66      57      58      59
      57      58      69      57      58      70      58      57      67
      58      57      68      58      59      60      58      59      71
      58      59      72      59      58      69      59      58      70
      59      60      73      59      60      74      60      59      71
      60      59      72      61      62      63      61      62      77
      61      62      78      62      61      75      62      61      76
      62      63      64      62      63      79      62      63      80
      63      62      77      63      62      78      63      64      81
      63      64      82      64      63      79      64      63      80
      65      56      66      67      57      68      69      58      70
      71      59      72      73      60      74      75      61      76
      77      62      78      79      63      80      81      64      82

     251 !NPHI: dihedrals
       1       2       3      38       1       2       3      39
       1       2       3      50       1       7      18      22
       1       7      18      23       1       7      19      20
       1       7      19      24       2       1       7      18
       2       1       7      19       2       3      50      51
       2       3      50      52       2       3      50      53
       3      50      51       4       3      50      51      54
       3      50      51      55       4       5       6       8
       4       5       6      44       4       5       6      45
       5       4      51      50       5       4      51      54
       5       4      51      55       5       6       8       9
       5       6       8      10       6       8       9      13
       6       8       9      14       6       8      10      11
       6       8      10      15       7       1       2       3
       7       1       2      36       7       1       2      37
       7      18      22      21       7      18      22      26
       7      19      20      21       7      19      20      25
       8       9      13      12       8       9      13      17
       8      10      11      12       8      10      11      16
       9       8      10      11       9       8      10      15
      10       8       9      13      10       8       9      14
      10      11      12      13      10      11      12      28
      11      12      13       9      11      12      13      17
      11      12      28      30      11      12      28      33
      12      28      33      49      12      28      33      56
      12      28      33      60      13      12      28      30
      13      12      28      33      14       9      13      12
      14       9      13      17      15      10      11      12
      15      10      11      16      16      11      12      13
      16      11      12      28      18       7      19      20
      18       7      19      24      19       7      18      22
      19       7      18      23      19      20      21      22
      19      20      21      27      20      21      22      18
      20      21      22      26      20      21      27      29
      20      21      27      31      21      27      31      32
      21      27      31      46      21      27      31      64
      22      21      27      29      22      21      27      31
      23      18      22      21      23      18      22      26
      24      19      20      21      24      19      20      25
      25      20      21      22      25      20      21      27
      27      21      22      18      27      21      22      26
      27      31      32      47      27      31      32      48
      27      31      32      61      27      31      64      63
      27      31      64      81      27      31      64      82
      28      12      13       9      28      12      13      17
      28      33      56      57      28      33      56      65
      28      33      56      66      28      33      60      59
      28      33      60      73      28      33      60      74
      29      27      31      32      29      27      31      46
      29      27      31      64      30      28      33      49
      30      28      33      56      30      28      33      60
      31      32      61      62      31      32      61      75
      31      32      61      76      32      31      64      63
      32      31      64      81      32      31      64      82
      32      61      62      63      32      61      62      77
      32      61      62      78      33      56      57      58
      33      56      57      67      33      56      57      68
      34       1       2       3      34       1       2      36
      34       1       2      37      34       1       7      18
      34       1       7      19      35       1       2       3
      35       1       2      36      35       1       2      37
      35       1       7      18      35       1       7      19
      36       2       3      38      36       2       3      39
      36       2       3      50      37       2       3      38
      37       2       3      39      37       2       3      50
      38       3      50      51      38       3      50      52
      38       3      50      53      39       3      50      51
      39       3      50      52      39       3      50      53
      40       4       5       6      40       4       5      42
      40       4       5      43      40       4      51      50
      40       4      51      54      40       4      51      55
      41       4       5       6      41       4       5      42
      41       4       5      43      41       4      51      50
      41       4      51      54      41       4      51      55
      42       5       6       8      42       5       6      44
      42       5       6      45      43       5       6       8
      43       5       6      44      43       5       6      45
      44       6       8       9      44       6       8      10
      45       6       8       9      45       6       8      10
      46      31      32      47      46      31      32      48
      46      31      32      61      46      31      64      63
      46      31      64      81      46      31      64      82
      47      32      61      62      47      32      61      75
      47      32      61      76      48      32      61      62
      48      32      61      75      48      32      61      76
      49      33      56      57      49      33      56      65
      49      33      56      66      49      33      60      59
      49      33      60      73      49      33      60      74
      51       4       5       6      51       4       5      42
      51       4       5      43      52      50      51       4
      52      50      51      54      52      50      51      55
      53      50      51       4      53      50      51      54
      53      50      51      55      56      33      60      59
      56      33      60      73      56      33      60      74
      56      57      58      59      56      57      58      69
      56      57      58      70      57      58      59      60
      57      58      59      71      57      58      59      72
      58      59      60      33      58      59      60      73
      58      59      60      74      60      33      56      57
      60      33      56      65      60      33      56      66
      61      62      63      64      61      62      63      79
      61      62      63      80      62      63      64      31
      62      63      64      81      62      63      64      82
      64      31      32      47      64      31      32      48
      64      31      32      61      65      56      57      58
      65      56      57      67      65      56      57      68
      66      56      57      58      66      56      57      67
      66      56      57      68      67      57      58      59
      67      57      58      69      67      57      58      70
      68      57      58      59      68      57      58      69
      68      57      58      70      69      58      59      60
      69      58      59      71      69      58      59      72
      70      58      59      60      70      58      59      71
      70      58      59      72      71      59      60      33
      71      59      60      73      71      59      60      74
      72      59      60      33      72      59      60      73
      72      59      60      74      75      61      62      63
      75      61      62      77      75      61      62      78
      76      61      62      63      76      61      62      77
      76      61      62      78      77      62      63      64
      77      62      63      79      77      62      63      80
      78      62      63      64      78      62      63      79
      78      62      63      80      79      63      64      31
      79      63      64      81      79      63      64      82
      80      63      64      31      80      63      64      81
      80      63      64      82

       0 !NIMPHI: impropers


       0 !NDON: donors


       0 !NACC: acceptors


       0 !NNB

       0       0       0       0       0       0       0       0
       0       0       0       0       0       0       0       0
       0       0       0       0       0       0       0       0
       0       0       0       0       0       0       0       0
       0       0       0       0       0       0       0       0
       0       0       0       0       0       0       0       0
       0       0       0       0       0       0       0       0
       0       0       0       0       0       0       0       0
       0       0       0       0       0       0       0       0
       0       0       0       0       0       0       0       0
       0       0

       1       0 !NGRP
       0       0       0
