# Supplementary material for: A Systematic Approach: Molecular Dynamics Study and Parametrisation of Gemini Type Cationic Surfactants
Source: Int J Mol Sci. 2021 Oct 10;22(20):10939. doi: 10.3390/ijms222010939 (PMC8536075; doi:10.3390/ijms222010939)
Supplement: Supplementary file 1 [file ijms-22-10939-s001.zip › Force_fields/Alk_8_07/Alk_8_07.par]

!>>>>>> Combined CHARMM All-Hydrogen Parameter File for <<<<<<<<<
!>>>>>>>>> CHARMM22 Proteins and CHARMM27 Lipids <<<<<<<<<<
!from
!>>>> CHARMM22 All-Hydrogen Parameter File for Proteins <<<<<<<<<<
!>>>>>>>>>>>>>>>>>>>>>> August 1999 <<<<<<<<<<<<<<<<<<<<<<<<<<<<<
!>>>>>>> Direct comments to Alexander D. MacKerell Jr. <<<<<<<<<
!>>>>>> 410-706-7442 or email: alex,mmiris.ab.umd.edu  <<<<<<<<<
!and !  \\\ CHARMM27 All-Hydrogen Lipid Parameter File ///////
!  \\\\\\\\\ Developmental /////////////////////////
!              Alexander D. MacKerell Jr.
!                     August 1999
! All comments to ADM jr.  email:alex,mmiris.ab.umd.edu
!              telephone: 410-706-7442
!


! +++++++++++++++++++++++++++++++++++++++++++++++++++++++++++++++++++++++++++++
! + Residue topologies/parameters generated by PARATOOL.                      +
! +                                                                           +
! + PARATOOL is an interactive tool for generation of force field parameters. +
! + and can be obtained free of charge from                                   +
! + http://bioinf.charite.de/biophys/paratool                                 +
! +                                                                           +
! + Author:                                                                   +
! + Jan Saam                                                                  +
! + Institute of Biochemistry                                                 +
! + Charite Berlin                                                            +
! + Germany                                                                   +
! + saam@charite.de                                                           +
! +                                                                           +
! + CITATION:                                                                 +
! + If you use PARATOOL or topologies/parameters generated by this program,   +
! + please cite the following work:                                           +
! + Saam, et al. (2006), ...                                                  +
! +++++++++++++++++++++++++++++++++++++++++++++++++++++++++++++++++++++++++++++


! Parameters for components A8C
! To be used in combination with:
! [DEFAULTDIR]/par_all27_prot_lipid_na.inp


BONDS
!
!V(bond) = Kb(b - b0)**2
!
!Kb: kcal/mole/A**2
!b0: A
!
!atom type   Kb         b0
!

C1G  C2G     284.615    1.5320
C1G  N1G     301.391    1.4843
C1G  H11G    313.634    1.1029
C1G  H12G    313.980    1.1028
C2G  H13G    325.849    1.1022
C2G  H14G    325.940    1.1022
C2G  C31G    285.899    1.5350
C3G  N2G     301.360    1.4844
C3G  H15G    314.014    1.1028
C3G  H16G    313.674    1.1029
C3G  C28G    284.579    1.5319
N1G  C9G     413.147    1.3641
N1G  C10G    421.441    1.3601
N2G  C4G     422.287    1.3595
N2G  C5G     412.071    1.3647
C4G  C8G     463.374    1.3728
C4G  H1G     360.325    1.0894
C5G  C6G     473.571    1.3685
C5G  H2G     360.675    1.0892
C6G  C7G     362.913    1.4279
C6G  H3G     358.156    1.0899
C7G  C8G     366.223    1.4264
C7G  N4G     544.504    1.3387
C8G  H4G     365.095    1.0872
C9G  C13G    473.519    1.3685
C9G  H5G     360.607    1.0892
C10G C11G    464.727    1.3723
C10G H6G     360.381    1.0894
C11G C12G    363.744    1.4268
C11G H7G     365.035    1.0871
C12G C13G    362.865    1.4285
C12G N3G     540.383    1.3407
C13G H8G     358.095    1.0899
N3G  H9G     364.474    1.0341
N3G  C14G    327.185    1.4653
N4G  H10G    361.261    1.0348
N4G  C20G    324.950    1.4667
C14G C15G    278.166    1.5366
C14G H17G    311.835    1.1038
C14G H18G    314.723    1.1027
C15G C16G    285.514    1.5348
C15G H19G    326.240    1.1021
C15G H20G    326.360    1.1020
C16G C17G    285.814    1.5355
C16G H21G    333.326    1.1012
C16G H22G    333.383    1.1011
C17G C18G    285.675    1.5351
C17G H23G    333.275    1.1012
C17G H24G    333.199    1.1012
C18G C19G    285.769    1.5353
C18G H25G    332.458    1.1015
C18G H26G    332.513    1.1015
C19G H27G    334.455    1.1006
C19G H28G    334.463    1.1006
C19G C30G    290.388    1.5339
C20G C21G    293.300    1.5293
C20G H29G    304.457    1.1066
C20G H30G    304.709    1.1065
C21G C22G    287.552    1.5346
C21G H31G    325.146    1.1026
C21G H32G    325.149    1.1026
C22G C23G    286.476    1.5352
C22G H33G    334.046    1.1009
C22G H34G    334.054    1.1009
C23G C24G    285.870    1.5351
C23G H35G    333.380    1.1011
C23G H36G    333.339    1.1011
C24G C25G    285.967    1.5351
C24G H37G    332.547    1.1015
C24G H38G    332.506    1.1015
C25G H39G    334.493    1.1005
C25G H40G    334.511    1.1005
C25G C29G    290.385    1.5339
C26G C27G    286.382    1.5353
C26G C32G    286.039    1.5351
C26G H51G    333.800    1.1010
C26G H52G    333.779    1.1010
C27G C28G    285.863    1.5350
C27G H41G    334.219    1.1008
C27G H42G    334.239    1.1008
C28G H43G    325.855    1.1022
C28G H44G    325.871    1.1022
C29G H45G    343.483    1.0983
C29G H46G    343.481    1.0983
C29G H47G    345.447    1.0975
C30G H48G    343.489    1.0983
C30G H49G    343.512    1.0983
C30G H50G    345.415    1.0975
C31G C32G    286.373    1.5353
C31G H53G    334.159    1.1008
C31G H54G    334.210    1.1008
C32G H55G    333.836    1.1010
C32G H56G    333.814    1.1010


ANGLES
!
!V(angle) = Ktheta(Theta - Theta0)**2
!
!V(Urey-Bradley) = Kub(S - S0)**2
!
!Ktheta: kcal/mole/rad**2
!Theta0: degrees
!Kub: kcal/mole/A**2 (Urey-Bradley)
!S0: A
!
!atom types        Ktheta    Theta0    Kub      S0
!

C2G  C1G  N1G      43.570    112.11
C2G  C1G  H11G     15.623    111.10
C2G  C1G  H12G     15.379    111.15
N1G  C1G  H11G     17.455    106.96
N1G  C1G  H12G     17.687    106.95
H11G C1G  H12G      6.158    108.35
C1G  C2G  H13G     13.711    109.18
C1G  C2G  H14G     13.912    109.20
C1G  C2G  C31G     37.180    111.53
H13G C2G  H14G      5.306    107.19
H13G C2G  C31G     13.515    109.78
H14G C2G  C31G     13.442    109.86
N2G  C3G  H15G     17.521    106.95
N2G  C3G  H16G     17.416    106.98
N2G  C3G  C28G     42.971    111.99
H15G C3G  H16G      6.155    108.37
H15G C3G  C28G     15.326    111.16
H16G C3G  C28G     15.495    111.16
C1G  N1G  C9G      39.470    120.35
C1G  N1G  C10G     39.594    120.49
C9G  N1G  C10G     26.744    119.11
C3G  N2G  C4G      39.152    120.42
C3G  N2G  C5G      38.983    120.30
C4G  N2G  C5G      26.750    119.21
N2G  C4G  C8G      25.883    122.21
N2G  C4G  H1G      27.425    115.85
C8G  C4G  H1G      24.684    121.94
N2G  C5G  C6G      25.733    121.83
N2G  C5G  H2G      27.278    115.90
C6G  C5G  H2G      24.506    122.27
C5G  C6G  C7G      24.592    120.32
C5G  C6G  H3G      23.656    119.44
C7G  C6G  H3G      23.555    120.24
C6G  C7G  C8G      24.956    116.52
C6G  C7G  N4G      43.093    120.84
C8G  C7G  N4G      45.042    122.63
C4G  C8G  C7G      24.309    119.91
C4G  C8G  H4G      24.187    118.78
C7G  C8G  H4G      23.755    121.31
N1G  C9G  C13G     25.721    121.83
N1G  C9G  H5G      27.256    115.93
C13G C9G  H5G      24.501    122.25
N1G  C10G C11G     25.877    122.28
N1G  C10G H6G      27.424    115.84
C11G C10G H6G      24.695    121.88
C10G C11G C12G     24.345    119.99
C10G C11G H7G      24.293    118.60
C12G C11G H7G      23.698    121.41
C11G C12G C13G     25.142    116.32
C11G C12G N3G      46.295    123.42
C13G C12G N3G      43.925    120.26
C9G  C13G C12G     24.731    120.47
C9G  C13G H8G      23.740    119.38
C12G C13G H8G      23.666    120.15
C12G N3G  H9G      31.696    116.82
C12G N3G  C14G     42.811    126.38
H9G  N3G  C14G     29.250    116.57
C7G  N4G  H10G     31.152    117.45
C7G  N4G  C20G     39.933    124.99
H10G N4G  C20G     29.315    117.56
N3G  C14G C15G     42.551    113.16
N3G  C14G H17G     17.709    108.90
N3G  C14G H18G     16.677    106.47
C15G C14G H17G     16.093    110.65
C15G C14G H18G     15.992    110.12
H17G C14G H18G      6.068    107.30
C14G C15G C16G     36.837    112.12
C14G C15G H19G     13.673    108.85
C14G C15G H20G     13.916    109.34
C16G C15G H19G     13.338    109.75
C16G C15G H20G     13.544    109.70
H19G C15G H20G      5.270    106.93
C15G C16G C17G     37.470    113.18
C15G C16G H21G     14.037    109.31
C15G C16G H22G     14.004    109.35
C17G C16G H21G     14.005    109.21
C17G C16G H22G     13.992    109.24
H21G C16G H22G      5.269    106.32
C16G C17G C18G     37.623    113.52
C16G C17G H23G     14.083    109.17
C16G C17G H24G     14.098    109.19
C18G C17G H23G     14.018    109.21
C18G C17G H24G     14.058    109.21
H23G C17G H24G      5.249    106.28
C17G C18G C19G     37.426    113.57
C17G C18G H25G     14.018    109.26
C17G C18G H26G     14.046    109.25
C19G C18G H25G     14.050    109.13
C19G C18G H26G     14.060    109.13
H25G C18G H26G      5.241    106.23
C18G C19G H27G     14.036    109.17
C18G C19G H28G     14.044    109.18
C18G C19G C30G     37.679    113.24
H27G C19G H28G      5.272    106.24
H27G C19G C30G     14.002    109.38
H28G C19G C30G     14.008    109.38
N4G  C20G C21G     45.689    110.63
N4G  C20G H29G     16.646    109.10
N4G  C20G H30G     16.599    109.09
C21G C20G H29G     16.049    110.19
C21G C20G H30G     16.096    110.17
H29G C20G H30G      6.332    107.60
C20G C21G C22G     38.034    112.04
C20G C21G H31G     13.939    109.23
C20G C21G H32G     13.868    109.21
C22G C21G H31G     13.611    109.60
C22G C21G H32G     13.626    109.59
H31G C21G H32G      5.315    107.04
C21G C22G C23G     38.048    113.19
C21G C22G H33G     14.104    109.31
C21G C22G H34G     14.113    109.32
C23G C22G H33G     14.083    109.20
C23G C22G H34G     14.057    109.22
H33G C22G H34G      5.282    106.38
C22G C23G C24G     37.971    113.38
C22G C23G H35G     14.123    109.23
C22G C23G H36G     14.069    109.21
C24G C23G H35G     14.046    109.24
C24G C23G H36G     14.042    109.23
H35G C23G H36G      5.268    106.31
C23G C24G C25G     37.577    113.62
C23G C24G H37G     14.070    109.23
C23G C24G H38G     14.054    109.25
C25G C24G H37G     14.078    109.12
C25G C24G H38G     14.085    109.13
H37G C24G H38G      5.241    106.23
C24G C25G H39G     14.040    109.18
C24G C25G H40G     14.053    109.19
C24G C25G C29G     37.777    113.21
H39G C25G H40G      5.277    106.25
H39G C25G C29G     14.008    109.38
H40G C25G C29G     14.012    109.38
C27G C26G C32G     37.906    113.35
C27G C26G H51G     14.050    109.20
C27G C26G H52G     14.209    109.19
C32G C26G H51G     14.170    109.27
C32G C26G H52G     14.107    109.24
H51G C26G H52G      5.266    106.35
C26G C27G C28G     37.719    112.89
C26G C27G H41G     13.903    109.29
C26G C27G H42G     14.070    109.31
C28G C27G H41G     14.145    109.35
C28G C27G H42G     14.105    109.36
H41G C27G H42G      5.294    106.44
C3G  C28G C27G     36.583    111.66
C3G  C28G H43G     13.704    109.18
C3G  C28G H44G     13.868    109.14
C27G C28G H43G     13.460    109.79
C27G C28G H44G     13.417    109.79
H43G C28G H44G      5.282    107.18
C25G C29G H45G     29.759    111.11
C25G C29G H46G     29.767    111.11
C25G C29G H47G     29.218    111.43
H45G C29G H46G     15.035    107.59
H45G C29G H47G     15.044    107.71
H46G C29G H47G     15.045    107.71
C19G C30G H48G     29.757    111.12
C19G C30G H49G     29.771    111.11
C19G C30G H50G     29.220    111.42
H48G C30G H49G     15.038    107.59
H48G C30G H50G     15.042    107.71
H49G C30G H50G     15.042    107.71
C2G  C31G C32G     37.818    113.03
C2G  C31G H53G     14.133    109.30
C2G  C31G H54G     14.219    109.35
C32G C31G H53G     14.107    109.25
C32G C31G H54G     13.959    109.28
H53G C31G H54G      5.287    106.42
C26G C32G C31G     38.167    113.22
C26G C32G H55G     14.109    109.30
C26G C32G H56G     14.162    109.27
C31G C32G H55G     14.210    109.24
C31G C32G H56G     14.023    109.21
H55G C32G H56G      5.282    106.36


DIHEDRALS
!
!V(dihedral) = Kchi(1 + cos(n(chi) - delta))
!
!Kchi: kcal/mole
!n: multiplicity
!delta: degrees
!
!atom types             Kchi     n    delta
!

N1G  C1G  C2G  H13G     0.5419   3      0.00
N1G  C1G  C2G  H14G     0.5389   3      0.00
N1G  C1G  C2G  C31G     0.5900   3      0.00
H11G C1G  C2G  H13G     0.5360   3      0.00
H11G C1G  C2G  H14G     0.4986   3      0.00
H11G C1G  C2G  C31G     0.5083   3      0.00
H12G C1G  C2G  H13G     0.5019   3      0.00
H12G C1G  C2G  H14G     0.5350   3      0.00
H12G C1G  C2G  C31G     0.5084   3      0.00
C2G  C1G  N1G  C9G      0.0855   6      0.00
C2G  C1G  N1G  C10G     0.0887   6      0.00
H11G C1G  N1G  C9G      0.0975   6      0.00
H11G C1G  N1G  C10G     0.1008   6      0.00
H12G C1G  N1G  C9G      0.0989   6      0.00
H12G C1G  N1G  C10G     0.0965   6      0.00
C1G  C2G  C31G C32G     0.4645   3      0.00
C1G  C2G  C31G H53G     0.4703   3      0.00
C1G  C2G  C31G H54G     0.4641   3      0.00
H13G C2G  C31G C32G     0.4570   3      0.00
H13G C2G  C31G H53G     0.5034   3      0.00
H13G C2G  C31G H54G     0.4754   3      0.00
H14G C2G  C31G C32G     0.4615   3      0.00
H14G C2G  C31G H53G     0.4768   3      0.00
H14G C2G  C31G H54G     0.5026   3      0.00
H15G C3G  N2G  C4G      0.0969   6      0.00
H15G C3G  N2G  C5G      0.0988   6      0.00
H16G C3G  N2G  C4G      0.0998   6      0.00
H16G C3G  N2G  C5G      0.0975   6      0.00
C28G C3G  N2G  C4G      0.0865   6      0.00
C28G C3G  N2G  C5G      0.0851   6      0.00
N2G  C3G  C28G C27G     0.5660   3      0.00
N2G  C3G  C28G H43G     0.5343   3      0.00
N2G  C3G  C28G H44G     0.5338   3      0.00
H15G C3G  C28G C27G     0.5026   3      0.00
H15G C3G  C28G H43G     0.4986   3      0.00
H15G C3G  C28G H44G     0.5351   3      0.00
H16G C3G  C28G C27G     0.5054   3      0.00
H16G C3G  C28G H43G     0.5354   3      0.00
H16G C3G  C28G H44G     0.4966   3      0.00
C1G  N1G  C9G  C13G     0.4769   2    180.00
C1G  N1G  C9G  H5G      0.4402   2    180.00
C10G N1G  C9G  C13G     0.5081   2    180.00
C10G N1G  C9G  H5G      0.4583   2    180.00
C1G  N1G  C10G C11G     0.4894   2    180.00
C1G  N1G  C10G H6G      0.4430   2    180.00
C9G  N1G  C10G C11G     0.5198   2    180.00
C9G  N1G  C10G H6G      0.4666   2    180.00
C3G  N2G  C4G  C8G      0.4437   2    180.00
C3G  N2G  C4G  H1G      0.4338   2    180.00
C5G  N2G  C4G  C8G      0.5058   2    180.00
C5G  N2G  C4G  H1G      0.4675   2    180.00
C3G  N2G  C5G  C6G      0.4317   2    180.00
C3G  N2G  C5G  H2G      0.4256   2    180.00
C4G  N2G  C5G  C6G      0.4993   2    180.00
C4G  N2G  C5G  H2G      0.4586   2    180.00
N2G  C4G  C8G  C7G      0.6081   2    180.00
N2G  C4G  C8G  H4G      0.6182   2    180.00
H1G  C4G  C8G  C7G      0.5891   2    180.00
H1G  C4G  C8G  H4G      0.6463   2    180.00
N2G  C5G  C6G  C7G      0.6026   2    180.00
N2G  C5G  C6G  H3G      0.6251   2    180.00
H2G  C5G  C6G  C7G      0.5977   2    180.00
H2G  C5G  C6G  H3G      0.6513   2    180.00
C5G  C6G  C7G  C8G      0.4296   2    180.00
C5G  C6G  C7G  N4G      0.4890   2    180.00
H3G  C6G  C7G  C8G      0.4647   2    180.00
H3G  C6G  C7G  N4G      0.5724   2    180.00
C6G  C7G  C8G  C4G      0.4279   2    180.00
C6G  C7G  C8G  H4G      0.4705   2    180.00
N4G  C7G  C8G  C4G      0.4997   2    180.00
N4G  C7G  C8G  H4G      0.5584   2    180.00
C6G  C7G  N4G  H10G     0.4920   2    180.00
C6G  C7G  N4G  C20G     0.5164   2    180.00
C8G  C7G  N4G  H10G     0.5763   2    180.00
C8G  C7G  N4G  C20G     0.4913   2    180.00
N1G  C9G  C13G C12G     0.6003   2    180.00
N1G  C9G  C13G H8G      0.6346   2    180.00
H5G  C9G  C13G C12G     0.6122   2    180.00
H5G  C9G  C13G H8G      0.6507   2    180.00
N1G  C10G C11G C12G     0.6059   2    180.00
N1G  C10G C11G H7G      0.6329   2    180.00
H6G  C10G C11G C12G     0.6017   2    180.00
H6G  C10G C11G H7G      0.6483   2    180.00
C10G C11G C12G C13G     0.4390   2    180.00
C10G C11G C12G N3G      0.5455   2    180.00
H7G  C11G C12G C13G     0.4747   2    180.00
H7G  C11G C12G N3G      0.5724   2    180.00
C11G C12G C13G C9G      0.4455   2    180.00
C11G C12G C13G H8G      0.4621   2    180.00
N3G  C12G C13G C9G      0.5325   2    180.00
N3G  C12G C13G H8G      0.5781   2    180.00
C11G C12G N3G  H9G      0.5867   2    180.00
C11G C12G N3G  C14G     0.4643   2    180.00
C13G C12G N3G  H9G      0.5154   2    180.00
C13G C12G N3G  C14G     0.5535   2    180.00
C12G N3G  C14G C15G     0.0903   6     95.37
C12G N3G  C14G H17G     0.0963   6    218.86
C12G N3G  C14G H18G     0.1064   6      0.00
H9G  N3G  C14G C15G     0.0819   6      0.00
H9G  N3G  C14G H17G     0.0983   6      0.00
H9G  N3G  C14G H18G     0.0976   6      0.00
C7G  N4G  C20G C21G     0.0874   6    180.00
C7G  N4G  C20G H29G     0.1061   6    180.00
C7G  N4G  C20G H30G     0.1059   6    180.00
H10G N4G  C20G C21G     0.0776   6    180.00
H10G N4G  C20G H29G     0.1018   6    180.00
H10G N4G  C20G H30G     0.1021   6    180.00
N3G  C14G C15G C16G     0.4958   3      0.00
N3G  C14G C15G H19G     0.5044   3      0.00
N3G  C14G C15G H20G     0.5038   3      0.00
H17G C14G C15G C16G     0.4820   3      0.00
H17G C14G C15G H19G     0.4904   3      0.00
H17G C14G C15G H20G     0.5248   3      0.00
H18G C14G C15G C16G     0.4826   3      0.00
H18G C14G C15G H19G     0.5238   3      0.00
H18G C14G C15G H20G     0.4875   3      0.00
C14G C15G C16G C17G     0.4396   3      0.00
C14G C15G C16G H21G     0.4588   3      0.00
C14G C15G C16G H22G     0.4566   3      0.00
H19G C15G C16G C17G     0.4513   3      0.00
H19G C15G C16G H21G     0.4972   3      0.00
H19G C15G C16G H22G     0.4687   3      0.00
H20G C15G C16G C17G     0.4533   3      0.00
H20G C15G C16G H21G     0.4691   3      0.00
H20G C15G C16G H22G     0.4977   3      0.00
C15G C16G C17G C18G     0.4380   3      0.00
C15G C16G C17G H23G     0.4525   3      0.00
C15G C16G C17G H24G     0.4537   3      0.00
H21G C16G C17G C18G     0.4520   3      0.00
H21G C16G C17G H23G     0.4953   3      0.00
H21G C16G C17G H24G     0.4673   3      0.00
H22G C16G C17G C18G     0.4506   3      0.00
H22G C16G C17G H23G     0.4670   3      0.00
H22G C16G C17G H24G     0.4950   3      0.00
C16G C17G C18G C19G     0.4343   3      0.00
C16G C17G C18G H25G     0.4505   3      0.00
C16G C17G C18G H26G     0.4512   3      0.00
H23G C17G C18G C19G     0.4495   3      0.00
H23G C17G C18G H25G     0.4654   3      0.00
H23G C17G C18G H26G     0.4945   3      0.00
H24G C17G C18G C19G     0.4499   3      0.00
H24G C17G C18G H25G     0.4942   3      0.00
H24G C17G C18G H26G     0.4650   3      0.00
C17G C18G C19G H27G     0.4506   3      0.00
C17G C18G C19G H28G     0.4511   3      0.00
C17G C18G C19G C30G     0.4358   3      0.00
H25G C18G C19G H27G     0.4643   3      0.00
H25G C18G C19G H28G     0.4947   3      0.00
H25G C18G C19G C30G     0.4512   3      0.00
H26G C18G C19G H27G     0.4949   3      0.00
H26G C18G C19G H28G     0.4645   3      0.00
H26G C18G C19G C30G     0.4516   3      0.00
C18G C19G C30G H48G     0.4464   3      0.00
C18G C19G C30G H49G     0.4464   3      0.00
C18G C19G C30G H50G     0.4543   3      0.00
H27G C19G C30G H48G     0.4632   3      0.00
H27G C19G C30G H49G     0.4893   3      0.00
H27G C19G C30G H50G     0.4681   3      0.00
H28G C19G C30G H48G     0.4893   3      0.00
H28G C19G C30G H49G     0.4632   3      0.00
H28G C19G C30G H50G     0.4681   3      0.00
N4G  C20G C21G C22G     0.5038   3      0.00
N4G  C20G C21G H31G     0.5152   3      0.00
N4G  C20G C21G H32G     0.5148   3      0.00
H29G C20G C21G C22G     0.4848   3      0.00
H29G C20G C21G H31G     0.5294   3      0.00
H29G C20G C21G H32G     0.4986   3      0.00
H30G C20G C21G C22G     0.4843   3      0.00
H30G C20G C21G H31G     0.4993   3      0.00
H30G C20G C21G H32G     0.5292   3      0.00
C20G C21G C22G C23G     0.4483   3      0.00
C20G C21G C22G H33G     0.4623   3      0.00
C20G C21G C22G H34G     0.4615   3      0.00
H31G C21G C22G C23G     0.4569   3      0.00
H31G C21G C22G H33G     0.4731   3      0.00
H31G C21G C22G H34G     0.4990   3      0.00
H32G C21G C22G C23G     0.4571   3      0.00
H32G C21G C22G H33G     0.4993   3      0.00
H32G C21G C22G H34G     0.4727   3      0.00
C21G C22G C23G C24G     0.4403   3      0.00
C21G C22G C23G H35G     0.4551   3      0.00
C21G C22G C23G H36G     0.4538   3      0.00
H33G C22G C23G C24G     0.4535   3      0.00
H33G C22G C23G H35G     0.4687   3      0.00
H33G C22G C23G H36G     0.4965   3      0.00
H34G C22G C23G C24G     0.4526   3      0.00
H34G C22G C23G H35G     0.4961   3      0.00
H34G C22G C23G H36G     0.4684   3      0.00
C22G C23G C24G C25G     0.4368   3      0.00
C22G C23G C24G H37G     0.4530   3      0.00
C22G C23G C24G H38G     0.4520   3      0.00
H35G C23G C24G C25G     0.4503   3      0.00
H35G C23G C24G H37G     0.4664   3      0.00
H35G C23G C24G H38G     0.4947   3      0.00
H36G C23G C24G C25G     0.4507   3      0.00
H36G C23G C24G H37G     0.4949   3      0.00
H36G C23G C24G H38G     0.4659   3      0.00
C23G C24G C25G H39G     0.4506   3      0.00
C23G C24G C25G H40G     0.4507   3      0.00
C23G C24G C25G C29G     0.4362   3      0.00
H37G C24G C25G H39G     0.4950   3      0.00
H37G C24G C25G H40G     0.4649   3      0.00
H37G C24G C25G C29G     0.4520   3      0.00
H38G C24G C25G H39G     0.4645   3      0.00
H38G C24G C25G H40G     0.4948   3      0.00
H38G C24G C25G C29G     0.4519   3      0.00
C24G C25G C29G H45G     0.4469   3      0.00
C24G C25G C29G H46G     0.4469   3      0.00
C24G C25G C29G H47G     0.4547   3      0.00
H39G C25G C29G H45G     0.4634   3      0.00
H39G C25G C29G H46G     0.4894   3      0.00
H39G C25G C29G H47G     0.4681   3      0.00
H40G C25G C29G H45G     0.4895   3      0.00
H40G C25G C29G H46G     0.4635   3      0.00
H40G C25G C29G H47G     0.4683   3      0.00
C32G C26G C27G C28G     0.4960   3      0.00
C32G C26G C27G H41G     0.4687   3      0.00
C32G C26G C27G H42G     0.4684   3      0.00
H51G C26G C27G C28G     0.4687   3      0.00
H51G C26G C27G H41G     0.4719   3      0.00
H51G C26G C27G H42G     0.4973   3      0.00
H52G C26G C27G C28G     0.4688   3      0.00
H52G C26G C27G H41G     0.4978   3      0.00
H52G C26G C27G H42G     0.4682   3      0.00
C27G C26G C32G C31G     0.4585   3      0.00
C27G C26G C32G H55G     0.4591   3      0.00
C27G C26G C32G H56G     0.4546   3      0.00
H51G C26G C32G C31G     0.4549   3      0.00
H51G C26G C32G H55G     0.4984   3      0.00
H51G C26G C32G H56G     0.4703   3      0.00
H52G C26G C32G C31G     0.4605   3      0.00
H52G C26G C32G H55G     0.4710   3      0.00
H52G C26G C32G H56G     0.4988   3      0.00
C26G C27G C28G C3G      0.4566   3      0.00
C26G C27G C28G H43G     0.4560   3      0.00
C26G C27G C28G H44G     0.4614   3      0.00
H41G C27G C28G C3G      0.4626   3      0.00
H41G C27G C28G H43G     0.4747   3      0.00
H41G C27G C28G H44G     0.5027   3      0.00
H42G C27G C28G C3G      0.4675   3      0.00
H42G C27G C28G H43G     0.5025   3      0.00
H42G C27G C28G H44G     0.4749   3      0.00
C2G  C31G C32G C26G     0.5043   3      0.00
C2G  C31G C32G H55G     0.4702   3      0.00
C2G  C31G C32G H56G     0.4713   3      0.00
H53G C31G C32G C26G     0.4700   3      0.00
H53G C31G C32G H55G     0.4686   3      0.00
H53G C31G C32G H56G     0.4980   3      0.00
H54G C31G C32G C26G     0.4703   3      0.00
H54G C31G C32G H55G     0.4972   3      0.00
H54G C31G C32G H56G     0.4725   3      0.00

IMPROPER
!
!V(improper) = Kpsi(psi - psi0)**2
!
!Kpsi: kcal/mole/rad**2
!psi0: degrees
!note that the second column of numbers (0) is ignored
!
!atom types             Kpsi        0  psi0
!


NONBONDED nbxmod  5 atom cdiel shift vatom vdistance vswitch -
cutnb 14.0 ctofnb 12.0 ctonnb 10.0 eps 1.0 e14fac 1.0 wmin 1.5
                !adm jr., 5/08/91, suggested cutoff scheme
!
!V(Lennard-Jones) = Eps(i,j)*[(Rmin(i,j)/r(i,j))**12 - 2(Rmin(i,j)/r(i,j))**6]
!
!epsilon [kcal/mole]: Eps(i,j) = sqrt(eps(i) * eps(j))
!Rmin/2  [A]:         Rmin(i,j) = Rmin/2(i) + Rmin/2(j)
!
!atom  ignored   epsilon     Rmin/2  ignored   eps,1-4     Rmin/2,1-4
!

C1G      0.0     -0.1050     1.9255    ! 
C2G      0.0     -0.1050     1.9255    ! 
C3G      0.0     -0.1050     1.9255    ! 
N1G      0.0     -0.0690     1.8300    ! 
N2G      0.0     -0.0690     1.8300    ! 
C4G      0.0     -0.1050     1.9255    ! 
C5G      0.0     -0.1050     1.9255    ! 
C6G      0.0     -0.1050     1.9255    ! 
C7G      0.0     -0.1050     1.9255    ! 
C8G      0.0     -0.1050     1.9255    ! 
H1G      0.0     -0.0440     1.4430    ! 
H2G      0.0     -0.0440     1.4430    ! 
H3G      0.0     -0.0440     1.4430    ! 
H4G      0.0     -0.0440     1.4430    ! 
C9G      0.0     -0.1050     1.9255    ! 
C10G     0.0     -0.1050     1.9255    ! 
C11G     0.0     -0.1050     1.9255    ! 
C12G     0.0     -0.1050     1.9255    ! 
C13G     0.0     -0.1050     1.9255    ! 
H5G      0.0     -0.0440     1.4430    ! 
H6G      0.0     -0.0440     1.4430    ! 
H7G      0.0     -0.0440     1.4430    ! 
H8G      0.0     -0.0440     1.4430    ! 
N3G      0.0     -0.0690     1.8300    ! 
N4G      0.0     -0.0690     1.8300    ! 
H9G      0.0     -0.0440     1.4430    ! 
H10G     0.0     -0.0440     1.4430    ! 
C14G     0.0     -0.1050     1.9255    ! 
C15G     0.0     -0.1050     1.9255    ! 
C16G     0.0     -0.1050     1.9255    ! 
C17G     0.0     -0.1050     1.9255    ! 
C18G     0.0     -0.1050     1.9255    ! 
C19G     0.0     -0.1050     1.9255    ! 
C20G     0.0     -0.1050     1.9255    ! 
C21G     0.0     -0.1050     1.9255    ! 
C22G     0.0     -0.1050     1.9255    ! 
C23G     0.0     -0.1050     1.9255    ! 
C24G     0.0     -0.1050     1.9255    ! 
C25G     0.0     -0.1050     1.9255    ! 
H11G     0.0     -0.0440     1.4430    ! 
H12G     0.0     -0.0440     1.4430    ! 
H13G     0.0     -0.0440     1.4430    ! 
H14G     0.0     -0.0440     1.4430    ! 
H15G     0.0     -0.0440     1.4430    ! 
H16G     0.0     -0.0440     1.4430    ! 
H17G     0.0     -0.0440     1.4430    ! 
H18G     0.0     -0.0440     1.4430    ! 
H19G     0.0     -0.0440     1.4430    ! 
H20G     0.0     -0.0440     1.4430    ! 
H21G     0.0     -0.0440     1.4430    ! 
H22G     0.0     -0.0440     1.4430    ! 
H23G     0.0     -0.0440     1.4430    ! 
H24G     0.0     -0.0440     1.4430    ! 
H25G     0.0     -0.0440     1.4430    ! 
H26G     0.0     -0.0440     1.4430    ! 
H27G     0.0     -0.0440     1.4430    ! 
H28G     0.0     -0.0440     1.4430    ! 
H29G     0.0     -0.0440     1.4430    ! 
H30G     0.0     -0.0440     1.4430    ! 
H31G     0.0     -0.0440     1.4430    ! 
H32G     0.0     -0.0440     1.4430    ! 
H33G     0.0     -0.0440     1.4430    ! 
H34G     0.0     -0.0440     1.4430    ! 
H35G     0.0     -0.0440     1.4430    ! 
H36G     0.0     -0.0440     1.4430    ! 
H37G     0.0     -0.0440     1.4430    ! 
H38G     0.0     -0.0440     1.4430    ! 
H39G     0.0     -0.0440     1.4430    ! 
H40G     0.0     -0.0440     1.4430    ! 
C26G     0.0     -0.1050     1.9255    ! 
C27G     0.0     -0.1050     1.9255    ! 
C28G     0.0     -0.1050     1.9255    ! 
H41G     0.0     -0.0440     1.4430    ! 
H42G     0.0     -0.0440     1.4430    ! 
H43G     0.0     -0.0440     1.4430    ! 
H44G     0.0     -0.0440     1.4430    ! 
C29G     0.0     -0.1050     1.9255    ! 
C30G     0.0     -0.1050     1.9255    ! 
H45G     0.0     -0.0440     1.4430    ! 
H46G     0.0     -0.0440     1.4430    ! 
H47G     0.0     -0.0440     1.4430    ! 
H48G     0.0     -0.0440     1.4430    ! 
H49G     0.0     -0.0440     1.4430    ! 
H50G     0.0     -0.0440     1.4430    ! 
C31G     0.0     -0.1050     1.9255    ! 
C32G     0.0     -0.1050     1.9255    ! 
H51G     0.0     -0.0440     1.4430    ! 
H52G     0.0     -0.0440     1.4430    ! 
H53G     0.0     -0.0440     1.4430    ! 
H54G     0.0     -0.0440     1.4430    ! 
H55G     0.0     -0.0440     1.4430    ! 
H56G     0.0     -0.0440     1.4430    ! 
END
