# Supplementary material for: A Systematic Approach: Molecular Dynamics Study and Parametrisation of Gemini Type Cationic Surfactants
Source: Int J Mol Sci. 2021 Oct 10;22(20):10939. doi: 10.3390/ijms222010939 (PMC8536075; doi:10.3390/ijms222010939)
Supplement: Supplementary file 1 [file ijms-22-10939-s001.zip › Force_fields/Alk_8_07/Alk_8_07.pdb]

REMARK original generated coordinate pdb file
ATOM      1  C1G A8C X   1       3.722  -2.028   3.589  1.00  0.00      GEM  C
ATOM      2  C2G A8C X   1       2.462  -1.239   3.224  1.00  0.00      GEM  C
ATOM      3  C3G A8C X   1      -4.198  -1.423  -0.563  1.00  0.00      GEM  C
ATOM      4  N1G A8C X   1       4.637  -1.249   4.460  1.00  0.00      GEM  N
ATOM      5  N2G A8C X   1      -5.116  -2.222  -1.414  1.00  0.00      GEM  N
ATOM      6  C4G A8C X   1      -6.061  -3.018  -0.848  1.00  0.00      GEM  C
ATOM      7  C5G A8C X   1      -4.980  -2.211  -2.772  1.00  0.00      GEM  C
ATOM      8  C6G A8C X   1      -5.776  -2.974  -3.582  1.00  0.00      GEM  C
ATOM      9  C7G A8C X   1      -6.782  -3.817  -3.019  1.00  0.00      GEM  C
ATOM     10  C8G A8C X   1      -6.895  -3.810  -1.597  1.00  0.00      GEM  C
ATOM     11  H1G A8C X   1      -6.121  -2.986   0.240  1.00  0.00      GEM  H
ATOM     12  H2G A8C X   1      -4.205  -1.556  -3.167  1.00  0.00      GEM  H
ATOM     13  H3G A8C X   1      -5.639  -2.930  -4.663  1.00  0.00      GEM  H
ATOM     14  H4G A8C X   1      -7.638  -4.419  -1.087  1.00  0.00      GEM  H
ATOM     15  C9G A8C X   1       4.490  -1.279   5.816  1.00  0.00      GEM  C
ATOM     16 C10G A8C X   1       5.598  -0.455   3.916  1.00  0.00      GEM  C
ATOM     17 C11G A8C X   1       6.436   0.313   4.685  1.00  0.00      GEM  C
ATOM     18 C12G A8C X   1       6.309   0.304   6.106  1.00  0.00      GEM  C
ATOM     19 C13G A8C X   1       5.288  -0.538   6.645  1.00  0.00      GEM  C
ATOM     20  H5G A8C X   1       3.705  -1.931   6.196  1.00  0.00      GEM  H
ATOM     21  H6G A8C X   1       5.670  -0.473   2.829  1.00  0.00      GEM  H
ATOM     22  H7G A8C X   1       7.195   0.913   4.188  1.00  0.00      GEM  H
ATOM     23  H8G A8C X   1       5.140  -0.597   7.723  1.00  0.00      GEM  H
ATOM     24  N3G A8C X   1       7.082   1.035   6.922  1.00  0.00      GEM  N
ATOM     25  N4G A8C X   1      -7.570  -4.562  -3.803  1.00  0.00      GEM  N
ATOM     26  H9G A8C X   1       6.929   0.919   7.938  1.00  0.00      GEM  H
ATOM     27 H10G A8C X   1      -7.423  -4.500  -4.825  1.00  0.00      GEM  H
ATOM     28 C14G A8C X   1       8.200   1.893   6.521  1.00  0.00      GEM  C
ATOM     29 C15G A8C X   1       9.524   1.128   6.368  1.00  0.00      GEM  C
ATOM     30 C16G A8C X   1      10.683   2.052   5.972  1.00  0.00      GEM  C
ATOM     31 C17G A8C X   1      12.023   1.315   5.831  1.00  0.00      GEM  C
ATOM     32 C18G A8C X   1      13.188   2.232   5.434  1.00  0.00      GEM  C
ATOM     33 C19G A8C X   1      14.528   1.496   5.293  1.00  0.00      GEM  C
ATOM     34 C20G A8C X   1      -8.637  -5.448  -3.324  1.00  0.00      GEM  C
ATOM     35 C21G A8C X   1      -9.331  -6.140  -4.498  1.00  0.00      GEM  C
ATOM     36 C22G A8C X   1     -10.454  -7.076  -4.033  1.00  0.00      GEM  C
ATOM     37 C23G A8C X   1     -11.166  -7.789  -5.191  1.00  0.00      GEM  C
ATOM     38 C24G A8C X   1     -12.289  -8.728  -4.730  1.00  0.00      GEM  C
ATOM     39 C25G A8C X   1     -13.002  -9.447  -5.883  1.00  0.00      GEM  C
ATOM     40 H11G A8C X   1       3.468  -2.952   4.136  1.00  0.00      GEM  H
ATOM     41 H12G A8C X   1       4.294  -2.304   2.688  1.00  0.00      GEM  H
ATOM     42 H13G A8C X   1       1.938  -0.944   4.148  1.00  0.00      GEM  H
ATOM     43 H14G A8C X   1       2.753  -0.311   2.705  1.00  0.00      GEM  H
ATOM     44 H15G A8C X   1      -4.764  -1.138   0.340  1.00  0.00      GEM  H
ATOM     45 H16G A8C X   1      -3.955  -0.506  -1.125  1.00  0.00      GEM  H
ATOM     46 H17G A8C X   1       7.937   2.408   5.581  1.00  0.00      GEM  H
ATOM     47 H18G A8C X   1       8.297   2.665   7.302  1.00  0.00      GEM  H
ATOM     48 H19G A8C X   1       9.757   0.625   7.320  1.00  0.00      GEM  H
ATOM     49 H20G A8C X   1       9.403   0.338   5.609  1.00  0.00      GEM  H
ATOM     50 H21G A8C X   1      10.787   2.849   6.725  1.00  0.00      GEM  H
ATOM     51 H22G A8C X   1      10.443   2.553   5.022  1.00  0.00      GEM  H
ATOM     52 H23G A8C X   1      12.263   0.815   6.782  1.00  0.00      GEM  H
ATOM     53 H24G A8C X   1      11.918   0.516   5.080  1.00  0.00      GEM  H
ATOM     54 H25G A8C X   1      12.949   2.731   4.481  1.00  0.00      GEM  H
ATOM     55 H26G A8C X   1      13.292   3.032   6.183  1.00  0.00      GEM  H
ATOM     56 H27G A8C X   1      14.768   0.997   6.244  1.00  0.00      GEM  H
ATOM     57 H28G A8C X   1      14.425   0.697   4.544  1.00  0.00      GEM  H
ATOM     58 H29G A8C X   1      -9.368  -4.853  -2.744  1.00  0.00      GEM  H
ATOM     59 H30G A8C X   1      -8.201  -6.201  -2.640  1.00  0.00      GEM  H
ATOM     60 H31G A8C X   1      -9.744  -5.376  -5.177  1.00  0.00      GEM  H
ATOM     61 H32G A8C X   1      -8.585  -6.714  -5.073  1.00  0.00      GEM  H
ATOM     62 H33G A8C X   1     -10.038  -7.829  -3.345  1.00  0.00      GEM  H
ATOM     63 H34G A8C X   1     -11.192  -6.500  -3.453  1.00  0.00      GEM  H
ATOM     64 H35G A8C X   1     -11.581  -7.037  -5.879  1.00  0.00      GEM  H
ATOM     65 H36G A8C X   1     -10.427  -8.365  -5.770  1.00  0.00      GEM  H
ATOM     66 H37G A8C X   1     -11.874  -9.479  -4.039  1.00  0.00      GEM  H
ATOM     67 H38G A8C X   1     -13.029  -8.152  -4.151  1.00  0.00      GEM  H
ATOM     68 H39G A8C X   1     -12.265 -10.023  -6.462  1.00  0.00      GEM  H
ATOM     69 H40G A8C X   1     -13.418  -8.698  -6.574  1.00  0.00      GEM  H
ATOM     70 C26G A8C X   1      -0.707  -2.124   1.065  1.00  0.00      GEM  C
ATOM     71 C27G A8C X   1      -1.988  -1.369   0.682  1.00  0.00      GEM  C
ATOM     72 C28G A8C X   1      -2.931  -2.202  -0.198  1.00  0.00      GEM  C
ATOM     73 H41G A8C X   1      -2.518  -1.063   1.597  1.00  0.00      GEM  H
ATOM     74 H42G A8C X   1      -1.719  -0.442   0.153  1.00  0.00      GEM  H
ATOM     75 H43G A8C X   1      -2.411  -2.501  -1.123  1.00  0.00      GEM  H
ATOM     76 H44G A8C X   1      -3.214  -3.127   0.330  1.00  0.00      GEM  H
ATOM     77 C29G A8C X   1     -14.123 -10.382  -5.412  1.00  0.00      GEM  C
ATOM     78 C30G A8C X   1      15.687   2.419   4.898  1.00  0.00      GEM  C
ATOM     79 H45G A8C X   1     -14.894  -9.829  -4.860  1.00  0.00      GEM  H
ATOM     80 H46G A8C X   1     -13.733 -11.163  -4.746  1.00  0.00      GEM  H
ATOM     81 H47G A8C X   1     -14.612 -10.880  -6.259  1.00  0.00      GEM  H
ATOM     82 H48G A8C X   1      15.493   2.908   3.933  1.00  0.00      GEM  H
ATOM     83 H49G A8C X   1      15.837   3.210   5.646  1.00  0.00      GEM  H
ATOM     84 H50G A8C X   1      16.629   1.864   4.806  1.00  0.00      GEM  H
ATOM     85 C31G A8C X   1       1.520  -2.061   2.333  1.00  0.00      GEM  C
ATOM     86 C32G A8C X   1       0.242  -1.302   1.950  1.00  0.00      GEM  C
ATOM     87 H51G A8C X   1      -0.178  -2.428   0.149  1.00  0.00      GEM  H
ATOM     88 H52G A8C X   1      -0.978  -3.053   1.589  1.00  0.00      GEM  H
ATOM     89 H53G A8C X   1       1.248  -2.992   2.854  1.00  0.00      GEM  H
ATOM     90 H54G A8C X   1       2.053  -2.361   1.418  1.00  0.00      GEM  H
ATOM     91 H55G A8C X   1       0.514  -0.373   1.426  1.00  0.00      GEM  H
ATOM     92 H56G A8C X   1      -0.288  -0.998   2.866  1.00  0.00      GEM  H
END
